# Supplementary material for: SARS-CoV-2 Proteome-Wide Analysis Revealed Significant Epitope Signatures in COVID-19 Patients
Source: Front Immunol. 2021 Mar 23;12:629185. doi: 10.3389/fimmu.2021.629185 (PMC8021850; doi:10.3389/fimmu.2021.629185)
Supplement: Supplementary Table 1 — Peptide microarray data – Longitudinal analysis - IgG. [file Table_1.xlsx]

## Sheet: raw data
Background-corrected intensity values
					SARS-CoV-2 negative cohort							SARS-CoV-2 infected cohort, week 1 post symptom onset							SARS-CoV-2 infected cohort, week 3 post symptom onset							SARS-CoV-2 infected cohort, week 10 post symptom onset
Number	Antigen	Peptide	Naive #C03	Naive #C04	Naive #C05	Naive #C06	Naive #C01	Naive #C02	Naive #C07	W1 Patient #2	W1 Patient #4	W1 Patient #3	W1 Patient #8	W1 Patient #7	W1 Patient #1	W1 Patient #10	W3 Patient #2	W3 Patient #4	W3 Patient #3	W3 Patient #8	W3 Patient #7	W3 Patient #1	W3 Patient #10	W10 Patient #2	W10 Patient #4	W10 Patient #3	W10 Patient #8	W10 Patient #7	W10 Patient #1	W10 Patient #10
1	NSP1	GSGSGSGMESLVPGF	490	0	0	0	0	0	0	0	0	0	0	0	0	0	0	0	0	0	725.5	0	0	0	0	0	0	0	0	0
2	NSP1	GSGSGMESLVPGFNE	148	0	106	0	0	117	0	0	0	0	0	0	3482	0	0	256	0	0	92	8889	0	121	0	46	0	144.5	11853	0
3	NSP1	GSGMESLVPGFNEKT	0	0	0	0	0	0	0	0	0	0	0	0	0	0	0	0	0	0	0	0	0	0	0	0	0	0	0	0
4	NSP1	GMESLVPGFNEKTHV	0	0	0	188	0	0	0	0	0	0	0	0	0	0	0	377	0	0	0	0	0	0	0	0	0	0	0	0
5	NSP1	ESLVPGFNEKTHVQL	0	0	0	0	0	0	0	0	0	0	0	0	0	0	131	0	888.5	0	0	146	0	0	0	970.5	139	0	0	0
6	NSP1	LVPGFNEKTHVQLSL	0	0	0	0	0	0	0	0	592	0	0	0	0	0	0	1962.5	0	0	0	0	0	0	536	0	0	0	0	0
7	NSP1	PGFNEKTHVQLSLPV	0	0	0	0	0	0	0	0	0	0	0	0	0	0	0	0	0	0	0	0	0	0	0	0	0	0	0	0
8	NSP1	FNEKTHVQLSLPVLQ	0	0	0	6.5	0	0	0	0	0	0	0	0	0	0	0	0	0	0	0	0	0	0	0	0	0	0	0	0
9	NSP1	EKTHVQLSLPVLQVR	0	0	0	0	0	0	0	0	0	0	31.5	0	0	0	0	0	190.5	0	0	0	0	0	0	676	136	0	103.5	0
10	NSP1	THVQLSLPVLQVRDV	0	0	0	0	0	0	0	0	0	0	0	0	0	0	0	1165	0	0	0	0	0	0	0	0	0	0	0	0
11	NSP1	VQLSLPVLQVRDVLV	0	0	0	0	0	0	0	0	0	0	0	0	0	0	0	0	0	0	0	0	0	0	0	0	0	0	1525.5	0
12	NSP1	LSLPVLQVRDVLVRG	0	0	0	0	0	0	0	0	675.5	0	0	0	0	0	0	3702	0	0	0	0	0	0	740	0	0	0	0	0
13	NSP1	LPVLQVRDVLVRGFG	0	0	0	0	0	0	0	0	0	0	0	0	0	0	0	0	0	0	0	0	0	0	0	0	0	0	0	0
14	NSP1	VLQVRDVLVRGFGDS	0	0	0	0	0	0	0	0	0	0	0	0	0	0	0	951.5	0	0	0	0	0	0	0	0	0	0	0	0
15	NSP1	QVRDVLVRGFGDSVE	0	0	197.5	569	0	0	0	0	0	0	0	0	4734	0	0	0	0	0	0	6292	0	0	0	0	0	0	3355	0
16	NSP1	RDVLVRGFGDSVEEV	58.5	0	0	0	365.5	0	0	122	0	1272	159	0	61.5	0	0	0	572	699	0	316.5	0	205	0	1111.5	189	0	0	0
17	NSP1	VLVRGFGDSVEEVLS	0	0	0	0	0	0	0	0	360.5	0	0	0	0	0	0	5139	684	365	0	0	0	0	759	573.5	0	0	0	0
18	NSP1	VRGFGDSVEEVLSEA	0	0	0	0	0	0	0	712	343.5	209	77	0	60	0	0	1478.5	680	1242	0	0	0	95	0	556	0	43.5	0	0
19	NSP1	GFGDSVEEVLSEARQ	0	0	21	20	0	0	0	0	183	0	0	0	0	0	0	1926	531.5	330	0	0	0	356	0	287	0	0	0	0
20	NSP1	GDSVEEVLSEARQHL	0	0	0	0	0	0	0	0	0	0	0	0	0	0	0	0	51.5	0	0	0	0	0	38.5	317	0	0	0	0
21	NSP1	SVEEVLSEARQHLKD	0	0	0	0	0	0	0	0	0	0	0	0	0	0	0	0	70	0	0	0	0	0	0	0	0	0	0	0
22	NSP1	EEVLSEARQHLKDGT	18.5	0	0	117	0	0	0	1863.5	0	500	0	0	0	0	636	0	1619	205	994	264	0	557	0	937	479	0	0	0
23	NSP1	VLSEARQHLKDGTCG	0	0	0	0	0	0	0	0	0	0	0	0	250.5	0	0	0	0	0	0	0	0	0	0	0	0	0	0	0
24	NSP1	SEARQHLKDGTCGLV	0	0	0	0	0	0	0	0	0	0	0	0	0	0	0	0	0	0	0	0	0	0	0	0	0	0	0	0
25	NSP1	ARQHLKDGTCGLVEV	0	0	0	0	0	0	0	0	0	0	0	0	0	0	0	0	0	0	0	0	0	0	0	0	0	0	0	0
26	NSP1	QHLKDGTCGLVEVEK	0	0	0	0	0	352	0	0	0	0	0	0	0	0	0	208	0	0	0	0	0	0	0	0	0	0	0	0
27	NSP1	LKDGTCGLVEVEKGV	0	0	0	76.5	0	504	0	0	0	0	0	0	0	0	0	949	0	0	0	0	0	0	225	0	0	0	0	0
28	NSP1	DGTCGLVEVEKGVLP	247	0	0	270.5	0	0	0	0	0	0	13	0	0	0	0	0	0	0	0	0	0	0	0	68	0	0	0	0
29	NSP1	TCGLVEVEKGVLPQL	0	0	0	0	0	0	0	0	0	0	0	0	0	0	0	0	0	0	0	0	0	0	0	0	0	0	0	0
30	NSP1	GLVEVEKGVLPQLEQ	0	0	0	259	0	259.5	0	0	590.5	0	0	0	0	0	0	340	0	0	0	43	0	0	0	47.5	0	0	0	0
31	NSP1	VEVEKGVLPQLEQPY	0	32	0	60	45	0	59.5	41.5	1020	16	0	0	73.5	0	33.5	1146	0	0	0	0	39	0	433	87	75	0	0	0
32	NSP1	VEKGVLPQLEQPYVF	0	0	0	0	78.5	0	0	0	0	0	0	0	74	325	49	0	0	0	199.5	0	0	0	0	0	50	0	0	114.5
33	NSP1	KGVLPQLEQPYVFIK	0	0	0	0	0	0	0	0	0	0	0	0	0	0	0	0	0	0	0	0	0	0	0	0	0	0	0	0
34	NSP1	VLPQLEQPYVFIKRS	0	0	0	0	0	0	0	0	0	0	0	0	0	0	0	269	0	0	263	0	0	133.5	0	0	0	0	0	0
35	NSP1	PQLEQPYVFIKRSDA	0	0	0	0	0	0	0	0	0	0	0	0	0	0	0	183.5	0	0	338.5	0	0	0	0	0	0	0	0	0
36	NSP1	LEQPYVFIKRSDART	0	0	0	0	0	1334.5	0	0	563.5	0	0	0	0	0	0	8644	0	0	319.5	0	0	0	1209.5	0	0	0	0	0
37	NSP1	QPYVFIKRSDARTAP	0	0	0	0	0	0	0	0	0	0	0	0	0	0	0	0	0	0	205.5	0	0	0	0	0	0	0	0	0
38	NSP1	YVFIKRSDARTAPHG	0	0	0	0	0	0	0	0	0	0	0	0	0	0	0	0	0	0	0	0	0	0	0	0	0	0	0	0
39	NSP1	FIKRSDARTAPHGHV	0	0	0	0	0	178.5	0	0	0	0	0	0	0	0	0	0	0	0	712	0	0	0	0	0	0	0	0	0
40	NSP1	KRSDARTAPHGHVMV	0	0	0	0	0	161	0	0	0	0	0	0	0	0	0	0	0	0	0	0	0	0	0	0	0	0	0	0
41	NSP1	SDARTAPHGHVMVEL	0	0	0	0	0	5059	0	0	0	0	0	0	0	0	0	0	0	0	0	0	0	0	0	0	0	0	0	0
42	NSP1	ARTAPHGHVMVELVA	0	0	0	0	0	0	0	0	0	0	0	0	0	0	0	0	0	0	0	0	0	0	0	0	0	0	0	0
43	NSP1	TAPHGHVMVELVAEL	0	0	0	19	0	0	0	45.5	0	0	0	0	0	0	0	0	88	307	0	0	0	0	0	97	0	0	0	0
44	NSP1	PHGHVMVELVAELEG	0	27.5	175.5	0	0	0	0	0	0	64	0	0	0	0	27	0	0	0	0	106.5	0	0	0	279	0	48	0	0
45	NSP1	GHVMVELVAELEGIQ	0	0	0	0	0	716	0	0	0	0	0	0	0	0	0	0	158	0	0	0	0	0	0	0	0	0	0	0
46	NSP1	VMVELVAELEGIQYG	0	0	0	0	0	0	2.5	0	0	0	0	0	0	0	0	0	0	0	0	0	0	134	0	214.5	78.5	59	0	0
47	NSP1	VELVAELEGIQYGRS	0	0	0	0	0	0	0	0	0	0	0	0	0	0	0	0	0	0	0	0	0	0	0	0	0	0	0	0
48	NSP1	LVAELEGIQYGRSGE	0	0	420	111	0	0	0	0	713	280	0	0	40305	0	98	2539	369	0	0	63054	0	230	463.5	554.5	0	39.5	32605.5	0
49	NSP1	AELEGIQYGRSGETL	0	0	0	244.5	0	0	39	0	0	365.5	0	0	0	0	0	0	0	0	86	0	0	137	866	104.5	0	0	0	0
50	NSP1	LEGIQYGRSGETLGV	0	0	0	0	0	204.5	0	0	110.5	0	0	0	0	0	0	603.5	0	0	0	0	0	0	236	0	0	0	0	0
51	NSP1	GIQYGRSGETLGVLV	0	0	0	0	0	286.5	0	0	0	0	0	0	0	0	0	0	0	0	0	0	0	0	0	0	0	0	0	0
52	NSP1	QYGRSGETLGVLVPH	0	0	0	0	0	0	0	0	0	0	0	0	0	0	0	0	0	0	0	0	0	0	0	0	0	0	0	0
53	NSP1	GRSGETLGVLVPHVG	0	0	0	0	0	0	0	0	0	0	0	0	0	0	0	0	0	0	0	0	0	0	0	0	0	0	0	0
54	NSP1	SGETLGVLVPHVGEI	0	25	0	0	368	0	0	0	0	0	0	0	0	0	0	0	0	0	0	0	0	76	0	0	0	0	0	0
55	NSP1	ETLGVLVPHVGEIPV	0	0	0	5.5	0	0	0	51.5	76	0	0	0	0	112	0	0	1457	0	0	0	0	368	0	1306	0	0	0	0
56	NSP1	LGVLVPHVGEIPVAY	0	0	0	0	0	15	0	60.5	65	0	0	0	0	0	0	257	0	0	0	0	0	198	0	0	0	0	0	0
57	NSP1	VLVPHVGEIPVAYRK	330	0	0	0	0	0	0	0	0	0	0	0	0	0	0	0	0	0	0	0	0	0	0	0	0	0	0	0
58	NSP1	VPHVGEIPVAYRKVL	0	0	0	0	0	0	0	0	0	0	0	0	0	0	0	0	0	0	0	0	0	0	0	0	0	0	0	0
59	NSP1	HVGEIPVAYRKVLLR	0	0	0	0	0	0	0	0	0	0	0	0	0	0	0	0	0	0	204	0	0	0	0	0	0	0	0	0
60	NSP1	GEIPVAYRKVLLRKN	0	0	0	0	0	0	0	0	0	0	0	0	0	0	0	0	0	0	0	0	0	0	0	0	0	0	0	0
61	NSP1	IPVAYRKVLLRKNGN	0	0	0	0	0	112	0	0	0	0	0	0	0	0	208.5	45	0	0	0	0	0	0	0	0	0	0	0	0
62	NSP1	VAYRKVLLRKNGNKG	0	0	0	0	0	0	0	0	0	0	0	0	0	0	0	0	0	0	0	0	0	0	0	0	0	0	0	0
63	NSP1	YRKVLLRKNGNKGAG	0	0	0	0	0	0	0	0	0	0	0	0	0	0	0	0	0	0	0	0	0	0	0	0	0	0	0	0
64	NSP1	KVLLRKNGNKGAGGH	0	0	0	0	0	994	0	0	0	0	0	0	0	0	0	0	0	0	0	0	0	0	0	0	0	0	0	0
65	NSP1	LLRKNGNKGAGGHSY	42	0	0	0	0	0	0	0	0	0	0	0	0	0	0	0	0	0	0	0	0	0	0	0	0	0	0	0
66	NSP1	RKNGNKGAGGHSYGA	0	0	0	0	0	0	0	0	0	0	0	0	0	0	0	0	0	0	0	0	0	0	0	0	0	0	0	0
67	NSP1	NGNKGAGGHSYGADL	137	0	0	0	0	0	0	0	0	0	0	0	0	0	0	0	0	3486.5	0	0	0	0	0	0	0	0	0	0
68	NSP1	NKGAGGHSYGADLKS	0	0	0	0	0	0	0	0	0	0	0	0	0	0	0	0	0	0	0	0	0	0	0	0	0	0	0	0
69	NSP1	GAGGHSYGADLKSFD	127	0	0	0	0	301	0	0	0	0	0	0	0	0	0	0	0	43.5	114.5	0	0	208.5	0	0	0	0	0	83.5
70	NSP1	GGHSYGADLKSFDLG	125	0	0	0	0	269	0	0	0	0	0	0	0	0	0	0	0	0	0	0	0	0	0	0	0	0	0	0
71	NSP1	HSYGADLKSFDLGDE	287	153.5	404.5	403	0	99.5	134	883	0	24	160	280	9468.5	127.5	207	0	0	617	526	7618.5	0	0	0	0	48	374.5	7403	0
72	NSP1	YGADLKSFDLGDELG	0	118	0	0	0	0	122	146.5	0	149	0	271	127	334	103.5	0	0	0	0	260	0	20.5	0	43	13.5	526	173	133.5
73	NSP1	ADLKSFDLGDELGTD	169	213.5	0	0	0	0	146.5	1888.5	0	0	32	336	0	529	68.5	0	0	0	0	0	0	0	0	0	0	272	0	307
74	NSP1	LKSFDLGDELGTDPY	317	101	214.5	166	253	65	224.5	914	1994.5	70.5	283	683	202	830	811.5	12475	0	0	0	285.5	75.5	381.5	1920	141	166	737.5	231	558.5
75	NSP1	SFDLGDELGTDPYED	866	395.5	783	362	326.5	233	856	978	74	98	1237	1813.5	932.5	1920	1337.5	907	85.5	304	898	1175.5	303	1059	185.5	930	513.5	2220	1058.5	1662
76	NSP1	DLGDELGTDPYEDFQ	1056.5	365.5	448	312	157.5	0	605	771	0	47.5	1016	1655	935.5	2301	402	0	0	0	0	646	146.5	712	0	875	411	1851	845	1783
77	NSP1	GDELGTDPYEDFQEN	535	583.5	648.5	515	113	533.5	580	433.5	0	189.5	757	1653	670	1301	457	0	328	1234	0	605.5	0	698	0	624	434.5	1840.5	605	1234
78	NSP1	ELGTDPYEDFQENWN	541	393	327	284.5	170.5	721	349	1183.5	120	402.5	2134.5	1139.5	780	1104.5	1902	0	2900.5	4422	428	1871.5	195.5	1788	0	2723	969	1630	869	1171
79	NSP1	GTDPYEDFQENWNTK	0	0	0	152	0	1282	61	0	0	0	0	0	0	0	203	2295	0	0	0	0	0	0	0	0	0	0	0	0
80	NSP1	DPYEDFQENWNTKHS	948.5	0	0	23	0	0	72.5	0	0	0	0	0	0	735.5	0	1301.5	0	16.5	38.5	37	0	0	0	0	0	0	0	466
81	NSP1	YEDFQENWNTKHSSG	0	38	0	0	0	0	0	0	0	0	0	0	0	0	0	0	0	0	0	0	0	0	0	0	0	0	0	0
82	NSP1	DFQENWNTKHSSGVT	419.5	0	0	0	0	0	0	0	0	0	0	0	0	0	0	0	0	0	0	0	0	0	0	0	0	0	0	0
83	NSP1	QENWNTKHSSGVTRE	0	0	159	0	0	0	0	11	0	0	0	0	4125.5	0	0	0	0	0	0	3641	0	0	0	0	0	0	3070.5	0
84	NSP1	NWNTKHSSGVTRELM	0	0	0	0	0	0	0	0	0	285.5	0	0	0	0	0	0	0	0	0	0	0	0	0	0	0	0	0	0
85	NSP1	NTKHSSGVTRELMRE	0	0	0	0	0	497	0	0	0	0	0	0	4447	0	0	0	0	0	0	2168	0	0	0	0	0	0	2859	0
86	NSP1	KHSSGVTRELMRELN	0	0	0	0	0	0	0	0	0	179	0	0	0	0	0	0	0	0	6	0	0	0	0	0	0	0	0	0
87	NSP1	SSGVTRELMRELNGG	0	0	0	0	0	0	0	0	0	0	0	0	0	0	0	0	0	0	0	0	0	0	0	0	0	0	0	0
88	NSP2	GVTRELMRELNGGAY	189	0	0	0	52.5	727	41.5	0	0	0	0	0	0	0	0	0	0	0	0	0	0	0	0	0	0	0	41.5	0
89	NSP2	TRELMRELNGGAYTR	144.5	0	0	0	1654.5	0	0	0	0	0	0	0	0	0	0	0	0	0	0	0	0	0	0	0	0	0	0	0
90	NSP2	ELMRELNGGAYTRYV	84	0	0	0	68	0	11	618.5	632.5	0	536	0	120	107	1554	0	2058.5	868	0	501.5	0	2041	0	2364	669	0	259	95.5
91	NSP2	MRELNGGAYTRYVDN	36.5	22	5	0	37.5	0	0	0	0	0	0	94.5	0	0	0	0	0	158	0	0	0	0	0	0	0	42.5	147	0
92	NSP2	ELNGGAYTRYVDNNF	113	0	248.5	20.5	174.5	289	21.5	620.5	136	0	112.5	0	173.5	226	2138	1058.5	1219	318	494	328.5	0	2733.5	48	2089.5	180.5	320.5	174	228
93	NSP2	NGGAYTRYVDNNFCG	0	0	0	0	0	0	0	0	0	0	0	0	0	0	0	0	0	0	0	0	0	0	0	0	0	0	0	0
94	NSP2	GAYTRYVDNNFCGPD	199	0	0	0	0	413.5	0	138	0	0	0	0	0	0	0	126	0	0	251.5	0	0	0	0	0	0	0	0	0
95	NSP2	YTRYVDNNFCGPDGY	84	154	0	25	202.5	0	64.5	635	0	28	84	285	0	0	0	0	0	75.5	425	0	32.5	0	58	47	89	408.5	0	81.5
96	NSP2	RYVDNNFCGPDGYPL	0	50	0	149	129	214.5	0	290	0	0	384	0	0	0	0	0	0	1337	0	0	0	0	0	0	119	0	0	0
97	NSP2	VDNNFCGPDGYPLEC	317	105	0	62.5	140	886.5	144	460	0	17	367	457.5	415	297	177	1283	0	816.5	412	0	109	363	477	251.5	225	414	383.5	426.5
98	NSP2	NNFCGPDGYPLECIK	0	0	0	0	0	587	0	0	0	0	0	0	0	0	0	0	0	0	0	0	0	0	0	0	0	0	0	0
99	NSP2	FCGPDGYPLECIKDL	0	0	0	0	47	0	0	0	0	0	110	0	0	0	47	0	0	3519	0	0	0	0	138	0	136.5	0	0	0
100	NSP2	GPDGYPLECIKDLLA	0	0	0	0	0	1109	0	1248	0	0	0	0	0	0	22	0	0	0	0	75.5	0	0	0	0	0	0	28	0
101	NSP2	DGYPLECIKDLLARA	137	0	0	0	0	0	0	0	0	0	221.5	0	0	103	0	0	0	0	0	0	0	59	0	0	0	0	0	0
102	NSP2	YPLECIKDLLARAGK	0	0	0	0	0	0	0	0	0	0	0	0	0	0	0	0	0	0	0	0	0	0	0	0	0	0	0	0
103	NSP2	LECIKDLLARAGKAS	0	0	0	0	0	0	0	0	0	0	0	0	0	0	0	0	0	0	0	0	0	0	0	0	0	0	0	0
104	NSP2	CIKDLLARAGKASCT	0	0	0	0	0	0	0	0	0	0	0	0	0	0	0	0	0	0	0	0	0	0	0	0	0	0	0	0
105	NSP2	KDLLARAGKASCTLS	0	0	0	0	0	0	0	0	0	0	0	0	0	0	0	0	0	0	0	0	0	0	0	0	0	0	0	0
106	NSP2	LLARAGKASCTLSEQ	0	0	0	0	0	0	0	0	964	0	0	0	0	0	0	3517	0	0	0	0	0	0	219.5	0	0	0	0	0
107	NSP2	ARAGKASCTLSEQLD	0	0	77	0	339.5	0	0	0	5187	0	0	0	0	64.5	0	10010.5	246	0	0	0	0	0	2120	0	0	0	0	0
108	NSP2	AGKASCTLSEQLDFI	0	70	68	0	0	0	0	273.5	764	0	60.5	302.5	31.5	168	48	772	83.5	123	1352	0	0	0	460	124	90	415	0	101
109	NSP2	KASCTLSEQLDFIDT	0	16	90.5	0	0	0	0	63.5	1850	0	0	220	0	189	13.5	3398	0	57.5	216	0	108	205.5	1135.5	0	0	151	85.5	115
110	NSP2	SCTLSEQLDFIDTKR	0	76	0	0	0	0	0	0	301	0	0	0	0	0	0	1066.5	0	0	0	0	0	0	174.5	0	0	0	0	0
111	NSP2	TLSEQLDFIDTKRGV	455.5	0	91	62	21.5	966	0	0	0	0	0	0	0	0	0	1184	47.5	0	0	0	0	0	245.5	0	0	0	0	0
112	NSP2	SEQLDFIDTKRGVYC	0	0	180.5	0	95	0	0	0	0	0	0	0	0	0	0	0	0	0	1298	0	0	63.5	0	0	0	0	0	0
113	NSP2	QLDFIDTKRGVYCCR	0	0	0	0	0	0	0	0	0	0	0	0	0	0	0	0	0	0	0	0	0	0	0	0	0	0	0	0
114	NSP2	DFIDTKRGVYCCREH	819.5	0	144	0	0	0	0	0	0	0	5446.5	71	0	391.5	0	0	0	40945.5	0	0	0	0	0	0	3212.5	77.5	0	538.5
115	NSP2	IDTKRGVYCCREHEH	96.5	0	274	0	15	56.5	0	128.5	961	0	28392.5	0	0	0	0	4387.5	0	64345	59	402	0	0	1245	0	15905.5	117.5	0	123
116	NSP2	TKRGVYCCREHEHEI	0	0	262.5	63.5	0	30.5	0	465.5	0	281.5	24857	256	0	111.5	144	0	0	37778.5	0	690	195	290	0	0	11475.5	0	255	167
117	NSP2	RGVYCCREHEHEIAW	228	50	0	169.5	176.5	121	95	383.5	0	173	12890.5	270.5	493.5	181	184	0	379	63679	1767.5	1681	105.5	366.5	36	111	11676.5	403.5	671.5	234
118	NSP2	VYCCREHEHEIAWYT	0	22	0	88	0	49.5	17.5	151.5	0	0	15442	0	101.5	154	88	666	88.5	63826	887.5	805.5	0	153	148.5	0	8946	332	357.5	212
119	NSP2	CCREHEHEIAWYTER	181	0	294.5	133	0	0	22.5	341	0	100	17599	149.5	1184	161	225	289	166	64345	1136	3553.5	116.5	390	0	0	12071	378	1242	240.5
120	NSP2	REHEHEIAWYTERSE	82	179.5	1412	483	0	88.5	34.5	543	58	255.5	22222	160.5	13268	0	347	0	566	64345	478.5	16348	161.5	652.5	0	291	17607	386	11508	187
121	NSP2	HEHEIAWYTERSEKS	0	0	0	0	0	0	0	0	0	107	20723.5	0	0	0	0	0	0	64345	0	0	0	0	0	0	11165	0	0	0
122	NSP2	HEIAWYTERSEKSYE	61	33.5	598	378	94	697	0	0	0	102	0	56	9737	90	132	0	281	0	744.5	11434	0	108.5	0	387	0	169	8533	0
123	NSP2	IAWYTERSEKSYELQ	295	142.5	0	0	0	308	52.5	0	1913	0	0	0	0	20.5	0	9272.5	0	0	0	4578.5	0	0	3058	0	0	0	730	0
124	NSP2	WYTERSEKSYELQTP	0	0	0	0	0	0	0	0	0	0	0	0	0	0	0	3792.5	0	0	0	0	0	0	0	0	0	0	0	0
125	NSP2	TERSEKSYELQTPFE	241	61	247.5	960.5	633.5	0	57.5	0	26.5	107.5	0	100	6112	150.5	95.5	0	292	0	267	3679	0	156	0	325	0	370	4266.5	131
126	NSP2	RSEKSYELQTPFEIK	0	5	0	0	686	0	0	0	0	0	0	0	0	0	0	0	0	0	0	0	0	0	0	0	0	0	0	0
127	NSP2	EKSYELQTPFEIKLA	0	0	0	0	0	0	0	99.5	0	0	299	0	0	144	498	0	1126	720	0	0	0	543.5	0	932	162	0	0	0
128	NSP2	SYELQTPFEIKLAKK	0	0	0	0	0	0	0	0	0	0	0	0	0	0	0	0	0	0	0	0	0	0	0	0	0	0	0	0
129	NSP2	ELQTPFEIKLAKKFD	0	0	0	0	0	0	0	61	0	0	0	33	0	5208	516.5	0	1411	198	0	124	543	189	0	798	62	0	0	2918
130	NSP2	QTPFEIKLAKKFDTF	0	0	0	0	0	0	0	0	0	0	0	39.5	0	2981.5	0	0	0	16.5	76	0	0	0	0	0	107	93.5	0	1548
131	NSP2	PFEIKLAKKFDTFNG	0	0	0	0	0	143	0	0	0	0	0	0	0	139	0	0	0	0	0	0	0	0	0	0	0	0	0	126
132	NSP2	EIKLAKKFDTFNGEC	0	0	75	0	0	511.5	0	67.5	0	153	153	0	150	427	1047.5	0	637	218	0	465	0	0	0	173	129.5	0	0	339.5
133	NSP2	KLAKKFDTFNGECPN	0	21.5	0	0	0	537	0	0	0	0	0	0	0	0	0	0	0	0	0	0	0	183	0	0	0	0	0	0
134	NSP2	AKKFDTFNGECPNFV	0	0	0	0	73.5	1228.5	0	0	0	0	0	0	0	0	0	0	0	0	0	79	0	229.5	0	0	4	195.5	0	38
135	NSP2	KFDTFNGECPNFVFP	0	0	0	0	0	158.5	0	0	0	0	0	0	0	653.5	0	0	0	0	202	0	82.5	53	0	0	20.5	0	0	107.5
136	NSP2	DTFNGECPNFVFPLN	454.5	0	0	0	421	0	0	0	0	0	0	0	0	91.5	0	192.5	116	0	233	0	0	0	0	0	0	89.5	0	51
137	NSP2	FNGECPNFVFPLNSI	0	0	72	0	51.5	0	0	0	0	0	0	0	0	0	0	0	0	0	581	0	0	56	0	0	0	0	0	0
138	NSP2	GECPNFVFPLNSIIK	0	0	0	0	0	0	0	0	0	0	0	0	0	0	0	0	0	0	94	0	0	0	0	0	0	0	0	0
139	NSP2	CPNFVFPLNSIIKTI	0	0	0	0	0	0	0	0	0	0	0	0	0	0	0	0	0	0	197	0	0	0	0	0	0	0	0	0
140	NSP2	NFVFPLNSIIKTIQP	0	0	0	0	0	51.5	0	0	0	0	0	0	0	0	0	848	0	0	0	0	0	0	0	0	0	0	0	0
141	NSP2	VFPLNSIIKTIQPRV	0	0	0	0	0	0	0	0	74	0	0	0	0	0	0	644.5	0	0	0	0	0	0	0	0	0	0	0	0
142	NSP2	PLNSIIKTIQPRVEK	0	0	0	0	0	0	0	0	0	0	0	0	0	0	0	0	0	0	0	0	0	0	0	0	0	0	0	0
143	NSP2	NSIIKTIQPRVEKKK	295.5	216	0	0	0	0	0	1225	0	0	481	0	0	0	704	1969.5	0	540	4247.5	0	0	926	0	663	0	0	0	547
144	NSP2	IIKTIQPRVEKKKLD	0	0	0	0	0	0	0	0	202	0	0	148	0	0	0	2669.5	0	0	2595.5	0	0	0	285.5	0	0	2495.5	0	0
145	NSP2	KTIQPRVEKKKLDGF	0	0	0	0	0	0	0	0	0	0	0	0	0	0	0	0	0	0	0	0	0	0	0	0	0	0	0	0
146	NSP2	IQPRVEKKKLDGFMG	0	0	0	0	0	0	0	0	0	0	0	0	0	0	0	2793.5	0	0	0	0	0	0	0	0	0	0	0	0
147	NSP2	PRVEKKKLDGFMGRI	0	2.5	0	0	0	0	0	0	0	0	0	0	0	0	0	0	4	0	101.5	0	0	0	0	0	0	0	0	0
148	NSP2	VEKKKLDGFMGRIRS	0	0	0	0	0	0	0	0	0	0	0	0	0	0	0	0	0	0	519.5	0	0	0	0	0	0	0	0	0
149	NSP2	KKKLDGFMGRIRSVY	0	0	0	0	61.5	0	0	0	0	0	0	0	0	0	0	137	0	0	29	0	0	0	0	0	49.5	0	0	0
150	NSP2	KLDGFMGRIRSVYPV	0	0	0	0	48	0	0	0	82.5	0	0	0	0	0	0	279	0	0	0	0	38	0	53	0	0	0	0	0
151	NSP2	DGFMGRIRSVYPVAS	509.5	0	0	0	0	0	0	0	0	0	267	0	0	0	105	0	0	0	0	0	0	112.5	0	0	21	0	0	0
152	NSP2	FMGRIRSVYPVASPN	0	0	425.5	0	0	0	0	26	0	0	0	0	0	0	0	253.5	0	0	0	0	0	0	0	0	0	0	0	0
153	NSP2	GRIRSVYPVASPNEC	0	0	0	0	0	0	0	0	0	0	0	0	66.5	38	0	173	0	0	0	0	0	645.5	0	0	45	0	0	64.5
154	NSP2	IRSVYPVASPNECNQ	0	0	0	0	0	0	0	0	625	0	0	0	0	0	0	4947	0	0	0	0	0	0	711	0	0	0	0	0
155	NSP2	SVYPVASPNECNQMC	23	0	0	0	0	0	0	0	0	0	0	0	0	0	0	0	0	0	0	0	0	0	0	0	0	0	0	54
156	NSP2	YPVASPNECNQMCLS	0	0	0	0	0	0	0	0	0	0	0	0	0	0	0	0	0	0	0	0	0	0	0	0	0	0	0	0
157	NSP2	VASPNECNQMCLSTL	0	0	0	0	0	0	0	0	50.5	0	0	0	0	0	0	721	0	0	0	0	0	0	0	0	0	0	0	0
158	NSP2	SPNECNQMCLSTLMK	0	0	0	0	0	0	0	0	0	0	0	0	0	0	0	0	0	0	0	0	0	0	0	0	0	0	0	0
159	NSP2	NECNQMCLSTLMKCD	0	0	0	104	0	0	0	0	0	0	0	0	0	0	0	0	0	0	0	0	0	0	0	0	0	0	0	0
160	NSP2	CNQMCLSTLMKCDHC	0	0	0	0	0	0	0	0	31	0	0	0	186	0	0	0	0	0	0	0	0	681	0	0	0	0	0	0
161	NSP2	QMCLSTLMKCDHCGE	0	0	299	0	0	0	0	0	0	306.5	0	0	35639.5	0	0	0	775.5	0	0	32095	0	0	0	343	0	0	25971.5	4
162	NSP2	CLSTLMKCDHCGETS	0	0	0	0	0	0	0	0	0	0	0	0	135	0	0	0	0	0	0	505	0	0	0	0	0	0	0	0
163	NSP2	STLMKCDHCGETSWQ	0	0	0	0	0	0	0	0	0	0	0	0	0	0	558.5	0	0	0	1209	0	0	1138.5	0	0	0	808	0	0
164	NSP2	LMKCDHCGETSWQTG	0	0	0	0	0	0	0	0	0	0	0	0	0	0	0	142.5	0	0	0	0	0	0	0	0	0	0	0	0
165	NSP2	KCDHCGETSWQTGDF	0	58	209	0	237	354.5	59.5	115	0	54	56.5	0	107.5	96	0	0	35.5	182.5	135.5	0	0	65	0	154	0	398	102.5	114
166	NSP2	DHCGETSWQTGDFVK	175	0	0	0	0	0	0	0	0	0	0	0	0	0	0	0	0	0	0	0	0	0	0	0	0	0	0	0
167	NSP2	CGETSWQTGDFVKAT	0	0	0	0	0	0	0	0	0	0	0	0	0	0	0	0	0	0	0	0	0	0	0	0	0	0	0	0
168	NSP2	ETSWQTGDFVKATCE	0	0	574.5	118.5	0	0	0	411.5	0	25.5	131.5	0	8804	105.5	119.5	0	0	217	0	3310.5	0	449	0	1051.5	154	0	5312	75
169	NSP2	SWQTGDFVKATCEFC	57.5	408.5	0	0	54	0	61	0	0	0	0	242	0	216	0	0	0	0	265.5	0	72	0	0	0	135	365.5	233.5	379
170	NSP2	QTGDFVKATCEFCGT	0	290.5	0	0	0	0	0	0	0	0	0	0	0	0	0	0	0	0	0	0	0	0	0	0	0	0	0	0
171	NSP2	GDFVKATCEFCGTEN	0	367.5	303	0	76.5	0	0	381.5	141	53	0	0	0	0	79.5	332	75	342	0	71	0	124	0	0	148.5	0	0	0
172	NSP2	FVKATCEFCGTENLT	0	0	0	0	0	0	0	0	0	0	0	0	0	0	0	0	0	0	576.5	0	0	0	0	0	0	0	0	0
173	NSP2	KATCEFCGTENLTKE	0	0	0	0	0	0	0	0	0	0	0	0	4621	0	0	0	0	0	0	2775.5	0	0	0	0	0	0	2431.5	0
174	NSP2	TCEFCGTENLTKEGA	0	0	0	0	245	0	0	0	0	0	0	0	0	0	0	0	0	0	0	0	0	0	0	0	0	0	0	0
175	NSP2	EFCGTENLTKEGATT	0	0	0	0	0	0	0	224	0	0	38	0	0	0	65.5	0	249	145	0	0	0	322.5	0	827	127	0	104	0
176	NSP2	CGTENLTKEGATTCG	0	0	0	0	0	0	0	0	0	0	0	0	0	0	0	0	0	0	0	0	0	0	0	0	0	0	0	0
177	NSP2	TENLTKEGATTCGYL	85	0	0	452	259	248	0	0	0	0	0	0	0	0	0	0	0	0	1014.5	0	0	20	0	0	0	0	0	0
178	NSP2	NLTKEGATTCGYLPQ	0	0	0	0	0	909	0	0	0	0	0	0	0	0	0	0	0	0	0	0	0	0	0	0	0	0	0	0
179	NSP2	TKEGATTCGYLPQNA	0	0	0	0	877	0	0	0	0	0	0	0	0	0	0	0	0	0	0	0	0	0	0	0	0	0	0	0
180	NSP2	EGATTCGYLPQNAVV	0	0	0	0	0	278.5	0	65	0	0	0	0	0	0	74.5	0	17	0	0	0	0	307	0	184	0	0	0	0
181	NSP2	ATTCGYLPQNAVVKI	0	0	0	0	0	0	0	0	0	0	0	0	0	0	0	0	0	0	0	0	0	0	0	0	0	0	0	0
182	NSP2	TCGYLPQNAVVKIYC	0	0	0	0	0	0	0	0	0	0	0	0	0	0	0	0	0	0	0	0	0	0	0	0	0	0	0	0
183	NSP2	GYLPQNAVVKIYCPA	0	0	0	0	0	0	0	0	0	0	0	0	0	0	0	0	0	0	0	0	0	0	0	0	0	0	0	0
184	NSP2	LPQNAVVKIYCPACH	0	0	0	0	0	0	0	0	0	0	0	0	0	0	0	0	0	0	0	0	0	0	0	0	0	0	0	0
185	NSP2	QNAVVKIYCPACHNS	0	0	0	0	0	2358	0	0	0	0	0	0	0	0	0	0	0	0	0	0	0	0	0	0	0	0	0	0
186	NSP2	AVVKIYCPACHNSEV	0	0	0	0	0	0	0	0	104	0	0	0	0	0	0	234.5	0	0	0	0	0	0	0	0	0	0	0	0
187	NSP2	VKIYCPACHNSEVGP	0	0	0	0	0	320	0	0	0	0	0	0	0	0	0	0	0	0	0	0	0	0	0	0	0	0	0	0
188	NSP2	IYCPACHNSEVGPEH	0	0	0	0	0	243.5	0	0	623	0	1111	0	0	0	0	3699	0	11537	0	0	0	0	1029	0	1579	0	0	0
189	NSP2	CPACHNSEVGPEHSL	0	0	0	0	0	0	0	0	0	0	867.5	0	0	0	0	0	0	3370	0	0	0	0	0	0	947	0	0	0
190	NSP2	ACHNSEVGPEHSLAE	0	0	207.5	0	0	0	0	0	0	0	641	0	6034	0	0	0	0	10897	0	0	15	137	0	0	687.5	0	5278.5	0
191	NSP2	HNSEVGPEHSLAEYH	83.5	208	159.5	0	90	6603	44	0	124.5	17	325	0	136	0	191.5	472.5	60	6124	211	0	83.5	0	0	0	513.5	0	0	0
192	NSP2	SEVGPEHSLAEYHNE	46	259	1107	86.5	0	659.5	91.5	171	139	28	59	0	17482.5	92.5	297	520.5	232.5	3415.5	323.5	24846.5	85.5	410	63.5	0	290	223.5	15819	0
193	NSP2	VGPEHSLAEYHNESG	0	345	0	0	0	0	0	0	0	0	0	25.5	0	0	0	188.5	77.5	1005.5	0	0	6.5	0	0	0	0	0	0	0
194	NSP2	PEHSLAEYHNESGLK	0	0	0	139	0	70	453	0	0	0	1581.5	0	0	0	0	0	0	4541	0	0	0	59	0	0	1406.5	0	0	0
195	NSP2	HSLAEYHNESGLKTI	0	0	0	0	0	0	441	0	0	0	0	0	0	0	0	39.5	0	0	0	0	0	0	0	0	0	0	0	0
196	NSP2	LAEYHNESGLKTILR	0	0	0	0	0	0	0	0	5473	0	0	0	6	0	0	17180.5	0	0	61	31	0	0	1385	0	0	0	0	0
197	NSP2	EYHNESGLKTILRKG	0	0	0	161	0	0	0	74.5	0	0	177.5	0	0	0	161	0	0	500	0	0	0	226.5	0	0	46	0	0	0
198	NSP2	HNESGLKTILRKGGR	0	0	0	0	0	0	0	0	0	0	0	0	0	0	0	0	0	0	0	0	0	0	0	0	0	0	0	0
199	NSP2	ESGLKTILRKGGRTI	0	0	0	0	0	0	0	69	0	0	0	0	0	0	0	0	0	0	0	310.5	0	0	0	221	0	0	0	0
200	NSP2	GLKTILRKGGRTIAF	0	0	0	0	0	0	0	0	0	0	0	0	0	0	0	93	0	0	0	0	0	0	0	0	0	0	0	0
201	NSP2	KTILRKGGRTIAFGG	0	0	0	0	0	0	0	0	0	0	0	0	0	0	0	0	0	0	0	0	0	0	0	0	0	0	0	0
202	NSP2	ILRKGGRTIAFGGCV	0	0	0	0	0	0	0	0	312.5	0	0	0	0	0	0	3789.5	0	541	609	0	0	0	209	0	0	0	0	0
203	NSP2	RKGGRTIAFGGCVFS	0	0	0	0	0	0	0	0	0	0	0	0	0	478.5	0	0	0	0	0	0	121	0	0	0	0	0	0	242
204	NSP2	GGRTIAFGGCVFSYV	99	12.5	0	12.5	87.5	0	3	0	0	0	0	0	24.5	114.5	0	0	0	0	0	0	0	118	0	0	0	0	53.5	104.5
205	NSP2	RTIAFGGCVFSYVGC	111.5	7	0	10.5	0	0	29.5	0	0	0	0	120.5	53	95	0	0	0	0	0	0	0	0	26.5	0	0	156	0	168
206	NSP2	IAFGGCVFSYVGCHN	0	4.5	0	0	0	0	0	0	341	0	0	0	51	14	0	1125.5	0	0	0	0	0	0	402	0	0	0	0	56.5
207	NSP2	FGGCVFSYVGCHNKC	0	0	0	0	0	0	0	0	0	0	0	0	0	0	0	0	0	202	0	0	0	0	0	0	0	0	0	0
208	NSP2	GCVFSYVGCHNKCAY	0	0	0	0	0	0	0	0	0	0	0	43	0	0	0	0	0	0	0	0	0	0	0	0	0	0	0	25.5
209	NSP2	VFSYVGCHNKCAYWV	0	0	0	0	0	0	0	0	0	33	0	0	0	0	0	31.5	93	0	0	0	0	0	0	0	0	0	0	49.5
210	NSP2	SYVGCHNKCAYWVPR	0	0	0	0	0	0	0	0	0	0	0	0	0	0	0	0	51	45	0	0	0	0	0	0	0	0	0	0
211	NSP2	VGCHNKCAYWVPRAS	0	0	0	0	0	0	0	0	0	0	0	0	0	0	0	0	0	0	0	0	0	0	0	0	0	0	0	0
212	NSP2	CHNKCAYWVPRASAN	0	0	0	0	0	0	0	0	0	0	0	0	0	0	0	245	0	0	0	0	0	0	0	0	0	0	0	0
213	NSP2	NKCAYWVPRASANIG	0	0	0	0	0	0	0	0	0	0	0	0	0	0	0	0	0	0	0	0	0	0	0	56.5	0	0	0	0
214	NSP2	CAYWVPRASANIGCN	0	0	0	0	52.5	0	0	0	26	0	0	0	22	0	52	0	68.5	0	0	0	0	35.5	0	82	0	0	0	73.5
215	NSP2	YWVPRASANIGCNHT	0	0	0	0	0	0	0	0	0	0	0	0	0	0	0	0	0	0	0	0	0	0	0	0	0	0	0	0
216	NSP2	VPRASANIGCNHTGV	0	0	0	0	0	0	0	0	0	0	0	0	0	0	0	0	25	0	0	0	0	0	0	0	0	0	0	0
217	NSP2	RASANIGCNHTGVVG	0	0	0	0	0	0	0	0	0	0	0	0	0	0	0	0	0	0	0	0	0	0	0	0	0	0	0	0
218	NSP2	SANIGCNHTGVVGEG	0	0	0	0	0	0	0	0	0	0	0	0	150.5	0	0	0	26	0	0	236.5	0	0	0	163	0	0	148	0
219	NSP2	NIGCNHTGVVGEGSE	0	77	1761.5	45	0	655	0	178.5	0	81.5	0	0	8486	0	0	0	418.5	77	435	6220.5	33	0	0	242	0	157	6698	0
220	NSP2	GCNHTGVVGEGSEGL	0	0	72	0	20	0	31	105.5	0	49	0	0	0	0	0	0	107	0	0	27	0	51	0	245.5	0	0	0	0
221	NSP2	NHTGVVGEGSEGLND	40	112.5	319	0	901	6193	22	0	0	35.5	0	686	0	0	45	0	322	0	1029	0	0	0	0	166	0	726	0	0
222	NSP2	TGVVGEGSEGLNDNL	0	83	0	116.5	93.5	1332	0	0	0	0	30	311	0	55	0	0	190	164	700.5	0	0	0	0	240	21.5	831.5	0	30
223	NSP2	VVGEGSEGLNDNLLE	0	33	1273	347	0	474	140	864	106	0	153	189	4597.5	416.5	300	0	189	1503.5	395	2174	29	143	95.5	386	216	718.5	3455	243.5
224	NSP2	GEGSEGLNDNLLEIL	0	0	159	95	44	689.5	204.5	148	0	297.5	141	165.5	381	373	108	0	560.5	419	2201.5	345	56.5	0	0	963	94.5	722	461	344.5
225	NSP2	GSEGLNDNLLEILQK	917	0	0	0	0	0	0	0	0	0	0	0	0	0	0	0	0	0	413	0	0	0	0	0	0	0	0	0
226	NSP2	EGLNDNLLEILQKEK	0	0	0	0	0	0	0	127	0	0	300	0	0	0	261.5	0	218	0	0	78	0	470	0	530	0	0	0	0
227	NSP2	LNDNLLEILQKEKVN	0	0	0	0	0	499	0	0	0	0	0	0	0	0	0	1127	0	0	0	0	0	0	397	0	0	0	0	0
228	NSP2	DNLLEILQKEKVNIN	260	0	0	0	0	318.5	0	0	0	0	0	0	0	0	0	0	0	275	0	0	0	0	0	0	0	0	0	0
229	NSP2	LLEILQKEKVNINIV	0	0	0	0	0	0	0	0	1581.5	0	0	0	0	0	0	3418	0	0	0	0	0	0	386.5	0	0	0	0	0
230	NSP2	EILQKEKVNINIVGD	112	0	0	0	0	0	0	107	514	109.5	281	0	0	316	373	1906	1900	360	0	0	0	452	577.5	1826	124	0	0	57.5
231	NSP2	LQKEKVNINIVGDFK	229.5	0	0	0	0	0	0	0	0	0	0	0	0	0	0	1680	0	0	0	0	0	0	179	0	0	0	0	0
232	NSP2	KEKVNINIVGDFKLN	0	0	0	0	0	0	0	0	0	0	0	0	0	0	0	0	0	0	0	0	0	0	0	0	0	0	0	0
233	NSP2	KVNINIVGDFKLNEE	0	198.5	596	0	492.5	0	59.5	656.5	98	290	0	0	6189	0	421	174	0	0	138	2695	32.5	465	0	166.5	0	0	3439	0
234	NSP2	NINIVGDFKLNEEIA	0	53	0	0	0	0	0	215.5	1049	1571	54.5	0	0	0	127	2938.5	422.5	0	0	0	63	188.5	659	333	0	0	0	0
235	NSP2	NIVGDFKLNEEIAII	0	17	82	91	0	428	15	798.5	1756	1112.5	410	0	0	166	285.5	2291	347.5	585	0	0	57	0	1149	662	147.5	0	0	0
236	NSP2	VGDFKLNEEIAIILA	219	104	0	0	117.5	0	0	2076	713.5	330	119	0	138.5	57	432	1491.5	0	0	67	275.5	0	524	799.5	0	0	473	0	0
237	NSP2	DFKLNEEIAIILASF	589	60.5	0	9	161	34.5	51	116	177.5	247.5	135	327	123.5	424	368	146.5	222	101	502.5	165.5	19	848	0	0	0	147.5	139	292.5
238	NSP2	KLNEEIAIILASFSA	0	0	0	0	0	0	0	0	0	59.5	0	0	0	0	76	0	0	0	0	0	0	0	60	0	0	0	0	0
239	NSP2	NEEIAIILASFSAST	0	0	0	1928	0	0	0	0	0	0	0	0	0	0	0	0	190.5	0	0	0	0	0	0	0	0	0	0	0
240	NSP2	EIAIILASFSASTSA	0	0	0	0	0	3850.5	0	0	0	0	101.5	0	0	103	285	0	1004	38	0	38	0	472	0	1135.5	112	0	0	32
241	NSP2	AIILASFSASTSAFV	0	0	109	0	0	0	0	0	0	0	0	0	0	0	0	0	0	0	0	0	0	0	0	0	14.5	0	0	0
242	NSP2	ILASFSASTSAFVET	0	0	0	0	0	938	0	235	4299	0	0	0	0	0	0	10651	0	69.5	0	0	0	0	3229	0	0	0	0	0
243	NSP2	ASFSASTSAFVETVK	65	0	0	0	0	2837	0	593	0	0	0	0	0	0	0	9280.5	0	0	0	0	0	0	0	0	0	0	0	0
244	NSP2	FSASTSAFVETVKGL	0	0	0	0	0	0	0	0	0	0	0	0	0	0	0	0	0	0	0	0	0	0	35.5	0	0	0	0	0
245	NSP2	ASTSAFVETVKGLDY	64	0	50	0	12.5	0	19	93	98	0	0	0	0	0	57.5	426	0	0	0	177.5	31	84.5	0	51	0	234.5	0	0
246	NSP2	TSAFVETVKGLDYKA	0	0	0	0	0	0	0	0	0	0	0	0	0	0	0	0	0	0	0	0	0	0	0	0	0	0	0	0
247	NSP2	AFVETVKGLDYKAFK	493	0	0	0	0	0	0	1589	0	0	0	0	0	0	0	0	0	0	0	0	0	0	0	0	0	0	0	0
248	NSP2	VETVKGLDYKAFKQI	0	0	0	0	580	0	0	0	1436	0	0	0	0	96	0	4580	0	0	0	0	0	0	2658	0	0	0	0	0
249	NSP2	TVKGLDYKAFKQIVE	0	0	0	0	0	0	0	384	0	0	0	0	4162	0	0	0	0	0	0	4861	0	0	0	0	0	0	1648	0
250	NSP2	KGLDYKAFKQIVESC	0	0	0	0	0	0	0	0	36	0	0	0	0	0	0	0	0	0	0	0	0	0	0	0	0	0	0	0
251	NSP2	LDYKAFKQIVESCGN	0	0	0	0	0	0	0	604	562.5	29.5	0	0	0	0	0	3053	105	0	0	0	0	0	996	0	0	0	0	0
252	NSP2	YKAFKQIVESCGNFK	245	0	0	0	0	0	0	0	0	0	0	0	0	0	0	0	0	0	0	0	0	0	0	0	0	0	0	0
253	NSP2	AFKQIVESCGNFKVT	0	0	0	0	0	0	0	0	0	0	0	0	0	0	0	0	0	0	0	0	0	0	0	0	0	0	0	0
254	NSP2	KQIVESCGNFKVTKG	0	0	0	0	0	0	0	0	0	0	0	0	0	0	0	0	0	0	0	0	0	0	0	0	0	0	0	0
255	NSP2	IVESCGNFKVTKGKA	0	0	0	0	0	0	0	0	353.5	0	0	0	0	0	0	1277	0	0	0	0	0	0	96	0	0	0	0	0
256	NSP2	ESCGNFKVTKGKAKK	1311	2446	0	0	2312.5	8527	412	1165	1402	9.5	279.5	131.5	0	743	590	4781	643	0	7422	0	0	583	0	829.5	954	0	0	720
257	NSP2	CGNFKVTKGKAKKGA	0	0	114.5	0	0	0	0	0	0	0	0	0	0	0	0	0	0	0	941.5	0	0	0	152	0	160.5	0	0	0
258	NSP2	NFKVTKGKAKKGAWN	0	0	0	0	0	0	0	0	0	0	0	0	0	0	0	0	0	0	0	0	0	0	0	0	0	0	0	0
259	NSP2	KVTKGKAKKGAWNIG	0	192	0	0	0	0	0	0	0	0	0	0	0	0	0	0	0	0	0	0	0	0	0	0	0	0	0	0
260	NSP2	TKGKAKKGAWNIGEQ	0	39	0	0	0	0	0	0	0	0	0	0	0	0	0	0	0	0	0	0	0	0	0	0	0	0	0	0
261	NSP2	GKAKKGAWNIGEQKS	0	0	0	0	0	0	0	0	0	0	0	0	0	0	0	0	0	0	0	0	0	0	0	0	0	0	0	0
262	NSP2	AKKGAWNIGEQKSIL	0	0	0	0	0	0	0	0	0	0	0	0	0	0	0	0	0	0	0	0	0	0	0	0	0	0	0	0
263	NSP2	KGAWNIGEQKSILSP	0	0	0	0	0	0	0	0	0	0	0	0	0	0	0	0	0	0	0	0	0	0	0	0	0	0	0	0
264	NSP2	AWNIGEQKSILSPLY	0	0	0	0	164	0	0	58.5	0	0	0	0	0	0	0	0	137.5	0	0	0	0	0	0	0	0	0	0	0
265	NSP2	NIGEQKSILSPLYAF	0	0	103	0	45.5	898.5	0	0	0	0	0	0	0	0	0	92	0	54.5	518.5	0	4.5	0	0	0	0	0	0	0
266	NSP2	GEQKSILSPLYAFAS	0	0	0	0	0	0	0	0	0	0	0	0	0	0	0	0	0	0	0	0	0	0	0	26	0	0	0	0
267	NSP2	QKSILSPLYAFASEA	0	0	194.5	0	0	0	0	0	0	0	0	0	0	0	0	0	0	0	0	0	0	0	0	0	0	0	0	0
268	NSP2	SILSPLYAFASEAAR	51	26.5	328	0	0	0	0	0	0	0	0	0	0	0	39	0	0	180	0	68.5	0	140	0	0	0	0	78.5	0
269	NSP2	LSPLYAFASEAARVV	35	30.5	1258.5	0	0	0	0	22.5	306.5	0	0	0	0	0	0	103	0	0	0	0	0	96	0	0	0	0	0	0
270	NSP2	PLYAFASEAARVVRS	0	14	0	100.5	0	0	0	78	0	0	0	0	0	0	0	0	0	0	0	0	0	0	0	0	0	0	0	0
271	NSP2	YAFASEAARVVRSIF	53	0	0	0	70	0	0	0	378.5	0	0	0	42.5	0	0	358	0	0	0	0	22	0	0	0	0	0	0	38
272	NSP2	FASEAARVVRSIFSR	0	0	650	40	0	0	0	0	0	0	0	0	22.5	0	0	0	0	0	0	0	0	0	0	0	0	0	0	0
273	NSP2	SEAARVVRSIFSRTL	0	0	1370	0	0	430.5	0	0	0	0	0	0	0	875.5	0	0	0	0	0	0	0	0	0	0	0	0	0	439.5
274	NSP2	AARVVRSIFSRTLET	0	0	0	0	0	0	0	0	0	0	0	0	99	658	0	0	0	0	0	185.5	0	0	0	0	0	0	0	216
275	NSP2	RVVRSIFSRTLETAQ	0	0	0	0	0	0	0	0	0	0	0	0	0	0	0	0	0	0	0	42	0	0	0	0	0	0	0	32
276	NSP2	VRSIFSRTLETAQNS	0	0	0	0	0	0	0	0	0	0	0	0	0	106	0	253	0	0	0	0	0	0	0	0	0	0	0	0
277	NSP2	SIFSRTLETAQNSVR	0	0	0	0	61	0	0	0	0	0	105	0	90	60.5	0	246	0	767	0	0	0	0	0	0	0	0	89	0
278	NSP2	FSRTLETAQNSVRVL	0	0	357	0	0	1134.5	0	0	0	0	0	0	15	0	498	877	0	310.5	0	0	18.5	0	0	0	0	626	0	0
279	NSP2	RTLETAQNSVRVLQK	1798	0	0	33.5	0	0	0	0	0	0	0	0	0	0	0	0	0	0	0	0	0	0	0	0	0	0	0	0
280	NSP2	LETAQNSVRVLQKAA	0	0	0	0	0	0	0	0	0	0	0	0	0	0	0	0	0	0	0	0	0	0	0	0	0	0	0	0
281	NSP2	TAQNSVRVLQKAAIT	38	0	0	0	0	0	0	0	0	0	0	0	0	0	0	0	0	228.5	0	0	0	0	0	0	0	0	0	0
282	NSP2	QNSVRVLQKAAITIL	0	0	0	0	0	0	0	0	0	0	0	0	0	0	0	0	0	0	15.5	0	0	0	0	0	0	0	0	0
283	NSP2	SVRVLQKAAITILDG	0	0	0	0	0	0	0	0	0	0	0	0	0	8.5	0	0	0	0	0	0	0	0	0	0	0	0	0	0
284	NSP2	RVLQKAAITILDGIS	0	0	0	0	0	1638	0	0	0	0	0	0	0	0	0	0	0	0	0	0	0	0	0	0	0	0	0	0
285	NSP2	LQKAAITILDGISQY	76.5	0	0	0	0	1479	0	0	1026	0	0	0	17.5	39	0	3496.5	0	0	71.5	0	0	0	497.5	0	0	0	0	38.5
286	NSP2	KAAITILDGISQYSL	0	0	0	0	0	788	0	0	0	0	0	0	0	0	0	1265.5	0	0	0	0	0	0	0	0	0	0	0	0
287	NSP2	AITILDGISQYSLRL	0	0	0	0	0	0	0	0	0	0	0	0	0	0	0	318.5	0	0	0	0	0	0	0	0	0	0	0	0
288	NSP2	TILDGISQYSLRLID	309	0	186.5	0	99.5	459	84	274	476.5	0	109	0	0	175.5	91.5	1825	41.5	184.5	121.5	115.5	0	81	693	143	46	0	0	0
289	NSP2	LDGISQYSLRLIDAM	0	0	0	0	0	0	0	0	813	0	0	0	0	0	0	2541	0	0	0	0	20	0	1665	0	0	0	0	0
290	NSP2	GISQYSLRLIDAMMF	0	0	0	0	157.5	434	29	0	0	16	0	0	0	0	0	1094.5	0	0	97.5	0	0	0	0	90.5	0	0	0	0
291	NSP2	SQYSLRLIDAMMFTS	0	0	0	0	0	870	0	0	0	0	0	0	0	0	173	0	0	0	0	0	0	210	0	0	0	0	0	0
292	NSP2	YSLRLIDAMMFTSDL	0	0	0	0	37.5	0	0	0	0	0	0	0	0	21	0	0	0	4341	2237	0	0	0	0	0	92	0	0	0
293	NSP2	LRLIDAMMFTSDLAT	0	0	0	0	0	0	0	0	4027.5	0	0	0	0	0	0	7695	0	0	0	0	0	0	8619.5	0	0	0	0	0
294	NSP2	LIDAMMFTSDLATNN	0	0	689.5	15	0	1663	0	254	1245.5	0	0	0	0	0	279	3279	0	72	58.5	0	0	1238	409	0	0	0	0	0
295	NSP2	DAMMFTSDLATNNLV	1158	154	199	0	0	709	0	305	0	0	181	0	0	110.5	0	0	0	252.5	0	0	0	0	0	0	0	0	0	0
296	NSP2	MMFTSDLATNNLVVM	0	0	0	0	84.5	1087	0	0	0	0	0	0	0	0	0	0	0	0	0	0	0	0	0	0	0	0	0	0
297	NSP2	FTSDLATNNLVVMAY	0	0	0	0	93.5	596	30	0	85	0	0	0	0	0	0	0	0	0	189	0	26	0	63	0	0	0	0	0
298	NSP2	SDLATNNLVVMAYIT	0	0	0	0	0	0	0	0	0	0	803	0	0	0	0	0	0	3203.5	0	0	0	0	0	0	519.5	0	0	0
299	NSP2	LATNNLVVMAYITGG	0	0	0	0	0	0	0	0	0	0	0	0	0	0	0	1151.5	0	0	0	0	0	0	1432	0	0	0	0	0
300	NSP2	TNNLVVMAYITGGVV	0	0	19.5	0	0	483	0	0	0	0	0	0	0	0	0	0	0	69.5	0	0	0	0	0	0	0	0	0	0
301	NSP2	NLVVMAYITGGVVQL	0	0	0	0	0	321.5	0	0	0	0	0	0	0	0	0	0	0	0	0	0	0	0	0	0	0	0	0	0
302	NSP2	VVMAYITGGVVQLTS	0	0	0	0	0	0	0	0	0	0	0	0	0	0	0	0	0	0	0	0	0	0	0	0	0	0	0	0
303	NSP2	MAYITGGVVQLTSQW	0	0	0	0	0	0	0	0	51.5	0	0	0	0	0	0	0	0	0	0	0	0	0	0	0	0	0	0	0
304	NSP2	YITGGVVQLTSQWLT	0	0	0	0	0	0	0	0	0	0	0	0	0	0	0	0	0	0	0	0	0	0	0	0	0	0	0	0
305	NSP2	TGGVVQLTSQWLTNI	100	0	67.5	75	0	0	0	0	327.5	0	0	0	0	0	0	0	0	0	173	0	0	0	77	0	0	302.5	0	0
306	NSP2	GVVQLTSQWLTNIFG	0	0	0	0	0	0	0	0	362	0	0	0	0	0	0	0	0	0	0	0	0	0	0	0	0	0	0	0
307	NSP2	VQLTSQWLTNIFGTV	0	0	0	0	0	0	0	0	0	0	0	0	0	0	0	0	0	0	0	0	0	0	0	0	0	0	0	0
308	NSP2	LTSQWLTNIFGTVYE	0	34.5	182	222	54	257.5	0	0	260	0	0	0	2293.5	0	0	0	0	0	747	843	74.5	0	0	0	0	279	2702	0
309	NSP2	SQWLTNIFGTVYEKL	0	0	0	0	0	0	0	0	0	0	0	0	0	0	0	0	0	0	0	0	0	0	0	0	0	0	0	0
310	NSP2	WLTNIFGTVYEKLKP	0	0	0	314	0	0	0	0	0	0	0	0	0	0	0	0	0	0	0	0	0	0	0	0	0	0	0	0
311	NSP2	TNIFGTVYEKLKPVL	0	0	0	0	0	0	0	0	0	0	0	0	0	0	0	0	0	0	0	0	0	0	0	0	0	0	0	0
312	NSP2	IFGTVYEKLKPVLDW	0	0	0	0	0	0	0	0	369.5	0	0	0	0	0	0	541.5	0	0	692.5	0	8	0	0	0	0	0	0	0
313	NSP2	GTVYEKLKPVLDWLE	0	0	309	448	0	0	0	0	0	0	0	211	10553	0	0	0	0	0	441.5	5141	14.5	150.5	0	0	62.5	265	4520	0
314	NSP2	VYEKLKPVLDWLEEK	0	31	0	0	0	0	0	0	0	257	0	0	430	0	0	0	126	0	0	0	0	0	0	0	0	0	0	0
315	NSP2	EKLKPVLDWLEEKFK	0	0	0	0	0	0	0	0	0	0	0	0	0	0	0	0	0	219	0	0	0	0	0	0	0	0	0	0
316	NSP2	LKPVLDWLEEKFKEG	0	0	0	0	0	0	0	0	0	0	0	0	0	0	0	0	0	0	0	0	0	0	0	259.5	0	0	0	0
317	NSP2	PVLDWLEEKFKEGVE	161	75	1693.5	514	0	199	71.5	0	0	319.5	0	156.5	1083.5	0	358	0	2897	0	0	3341.5	82	0	0	635.5	0	245.5	0	0
318	NSP2	LDWLEEKFKEGVEFL	37	233.5	72.5	256	0	0	876.5	143.5	3779	236	56.5	547.5	0	0	0	5481	249.5	0	1325	0	32	0	3429	496	109.5	562	0	314.5
319	NSP2	WLEEKFKEGVEFLRD	149	87.5	0	164.5	0	0	186	0	0	133	0	324	0	0	0	0	304.5	105	796.5	69	61	130.5	0	253.5	68	485.5	0	0
320	NSP2	EEKFKEGVEFLRDGW	232	0	226	248	0	0	147	2076.5	0	783.5	1078.5	0	204.5	0	0	14.5	2692	745	1112.5	375	82	1341	0	2222.5	1046	639	294.5	210.5
321	NSP2	KFKEGVEFLRDGWEI	88.5	0	182.5	0	0	573.5	119	202	0	154.5	359	251.5	0	0	0	0	414.5	0	405	0	139.5	141.5	0	0	0	401	413	215
322	NSP2	KEGVEFLRDGWEIVK	0	0	0	0	0	0	0	0	0	11	0	0	0	0	0	0	0	0	0	0	0	0	0	0	0	0	0	0
323	NSP2	GVEFLRDGWEIVKFI	0	0	113.5	386	0	1280	129	125.5	0	16.5	0	0	0	28	0	0	0	0	1267.5	0	0	0	181.5	0	0	200	0	0
324	NSP2	EFLRDGWEIVKFIST	0	0	0	0	0	2450	0	0	325	0	137.5	0	0	198.5	0	1378	180	162	260.5	0	0	0	651	0	0	0	0	0
325	NSP2	LRDGWEIVKFISTCA	0	0	0	0	0	0	0	0	852.5	0	0	0	0	0	0	1275.5	0	0	0	0	0	0	371.5	0	0	0	0	0
326	NSP2	DGWEIVKFISTCACE	304	66.5	650	167	0	0	47	159.5	0	20.5	149	0	7624	262	213	1322	113.5	212	336	7361	128	297	102.5	175	216.5	155	5555	0
327	NSP2	WEIVKFISTCACEIV	181.5	0	0	0	0	0	20.5	0	0	339	40.5	0	0	0	0	1238.5	91	112.5	183	0	66	0	198	211	67	0	0	95.5
328	NSP2	IVKFISTCACEIVGG	0	0	0	0	0	0	0	0	262	0	0	5	0	0	147	1437	0	0	1960	0	0	0	267	0	0	280.5	0	0
329	NSP2	KFISTCACEIVGGQI	0	0	0	0	0	0	0	0	0	0	0	0	0	0	0	0	0	0	0	0	0	0	0	0	0	0	0	0
330	NSP2	ISTCACEIVGGQIVT	0	0	0	0	0	7253.5	0	0	8816	0	0	0	0	0	0	21685	0	0	0	0	0	0	2684.5	0	0	0	0	0
331	NSP2	TCACEIVGGQIVTCA	0	0	0	0	0	0	0	0	0	0	0	0	0	0	0	0	0	0	0	0	0	0	0	110	0	0	0	0
332	NSP2	ACEIVGGQIVTCAKE	0	0	0	0	0	0	0	0	0	0	0	0	421.5	0	0	0	0	0	0	7128	0	0	0	0	0	0	1910	0
333	NSP2	EIVGGQIVTCAKEIK	0	0	0	0	0	0	0	41	0	0	0	0	0	0	1015	0	360.5	0	0	0	0	0	0	1363	0	0	0	0
334	NSP2	VGGQIVTCAKEIKES	0	0	0	0	0	0	0	0	84	43	0	0	0	0	0	0	0	0	0	0	0	0	0	0	0	0	0	0
335	NSP2	GQIVTCAKEIKESVQ	0	0	0	0	0	0	0	0	0	0	0	0	0	0	33	0	0	0	0	0	0	0	0	0	0	0	0	0
336	NSP2	IVTCAKEIKESVQTF	0	0	0	0	0	0	0	0	1209	0	42	0	0	39.5	139.5	5783	0	0	473	0	0	0	1298	0	0	242.5	0	0
337	NSP2	TCAKEIKESVQTFFK	1352	0	0	0	0	0	0	0	0	0	0	0	0	0	0	0	0	0	422.5	0	0	0	0	0	0	0	0	0
338	NSP2	AKEIKESVQTFFKLV	0	0	0	0	480	0	0	0	0	0	0	0	0	0	0	0	0	0	0	0	0	0	0	0	0	0	0	0
339	NSP2	EIKESVQTFFKLVNK	80	0	0	0	0	0	0	253	0	0	139	0	0	89.5	265	0	518	80	0	92	0	707.5	0	1150.5	43.5	0	0	0
340	NSP2	KESVQTFFKLVNKFL	0	0	0	0	0	0	0	0	0	0	0	0	0	0	0	0	0	0	0	0	0	0	0	0	0	0	0	0
341	NSP2	SVQTFFKLVNKFLAL	0	0	0	0	0	0	0	0	0	0	0	0	0	0	0	0	0	0	0	0	0	0	0	0	0	0	0	0
342	NSP2	QTFFKLVNKFLALCA	0	303.5	0	0	0	0	0	0	0	0	0	0	0	0	0	0	0	0	0	0	15	0	0	0	0	0	0	0
343	NSP2	FFKLVNKFLALCADS	0	206.5	0	0	0	0	0	0	0	0	0	0	0	0	0	0	0	0	0	0	0	0	0	0	0	0	0	33
344	NSP2	KLVNKFLALCADSII	0	0	0	0	0	0	0	0	0	0	0	0	0	0	0	0	0	0	0	0	0	0	0	0	0	0	0	50
345	NSP2	VNKFLALCADSIIIG	0	0	0	0	0	0	0	0	1168.5	0	338	0	0	63	30	6696.5	0	1986	68.5	0	0	0	1368.5	12.5	193	0	0	0
346	NSP2	KFLALCADSIIIGGA	463	0	0	0	0	0	0	0	418	0	0	0	0	0	0	5278.5	103	3239	0	0	0	0	567.5	90	164	0	0	0
347	NSP2	LALCADSIIIGGAKL	0	0	0	0	0	0	0	0	68	0	0	0	0	0	0	1939	0	452.5	0	0	0	0	668	0	0	0	0	0
348	NSP2	LCADSIIIGGAKLKA	0	0	0	0	0	0	0	0	0	0	0	0	0	0	0	1181	0	452	0	0	0	0	0	0	0	0	0	0
349	NSP2	ADSIIIGGAKLKALN	0	0	0	0	0	0	0	0	0	0	1297	0	0	0	0	0	0	1881.5	0	0	0	0	0	0	0	0	0	374.5
350	NSP2	SIIIGGAKLKALNLG	0	0	0	0	0	0	0	0	0	0	0	0	0	0	0	145.5	0	0	0	0	0	0	0	0	0	0	0	0
351	NSP2	IIGGAKLKALNLGET	0	0	0	0	0	0	0	0	0	0	0	0	0	0	0	0	0	0	0	0	0	0	0	0	0	0	0	0
352	NSP2	GGAKLKALNLGETFV	0	0	0	0	0	0	0	0	0	0	0	0	0	0	0	0	0	0	0	0	0	0	0	0	0	0	64	0
353	NSP2	AKLKALNLGETFVTH	0	0	0	0	0	0	0	0	0	0	0	0	0	0	0	0	0	0	0	0	0	0	0	0	0	0	0	0
354	NSP2	LKALNLGETFVTHSK	0	0	0	0	0	0	0	0	0	0	0	0	0	0	0	0	0	0	0	0	0	0	0	0	0	0	0	0
355	NSP2	ALNLGETFVTHSKGL	0	0	0	0	0	0	0	0	0	0	0	0	0	0	0	0	0	0	0	0	0	0	0	0	0	0	0	0
356	NSP2	NLGETFVTHSKGLYR	0	0	0	0	0	504.5	0	0	0	0	0	0	0	0	0	0	0	0	0	0	0	0	0	0	0	0	0	0
357	NSP2	GETFVTHSKGLYRKC	0	0	0	0	0	0	0	0	0	0	0	0	0	0	0	0	0	0	0	0	0	0	0	0	0	0	0	0
358	NSP2	TFVTHSKGLYRKCVK	0	0	0	0	0	0	8	0	0	0	0	0	0	0	0	204	0	0	323.5	0	0	0	0	0	283	0	0	0
359	NSP2	VTHSKGLYRKCVKSR	333	180	0	0	0	0	0	0	0	0	0	0	0	0	0	844.5	0	286	2474.5	0	0	0	0	0	357.5	0	0	0
360	NSP2	HSKGLYRKCVKSREE	0	125.5	447.5	0	337	149	0	0	0	248	0	0	4349	0	0	0	0	0	53	2039.5	0	0	0	0	0	0	2687	0
361	NSP2	KGLYRKCVKSREETG	0	0	0	0	0	0	0	0	0	390	0	0	0	0	0	0	0	0	0	0	0	0	0	0	0	0	0	0
362	NSP2	LYRKCVKSREETGLL	0	0	0	0	0	0	0	0	47.5	0	0	0	0	0	0	259	358.5	0	0	0	0	0	235	345.5	0	0	0	0
363	NSP2	RKCVKSREETGLLMP	0	0	0	0	0	0	0	0	0	69.5	0	0	0	0	0	0	0	0	0	0	0	0	0	0	0	0	0	0
364	NSP2	CVKSREETGLLMPLK	0	0	0	0	0	0	0	0	0	0	0	0	0	0	0	0	0	0	0	0	0	0	0	0	0	0	0	0
365	NSP2	KSREETGLLMPLKAP	0	0	0	0	0	0	0	0	0	0	0	0	0	0	0	0	0	0	0	0	0	0	0	0	0	0	0	0
366	NSP2	REETGLLMPLKAPKE	0	0	0	0	0	0	0	0	218	75	0	0	0	0	0	225.5	0	0	0	0	0	0	0	0	0	0	0	0
367	NSP2	ETGLLMPLKAPKEII	0	0	0	41	0	0	0	0	0	258	0	0	104	67	0	0	798	0	0	0	0	400	0	1342	54	0	0	0
368	NSP2	GLLMPLKAPKEIIFL	102	0	0	0	82	137.5	0	0	55	0	0	0	0	0	0	0	0	248	562	0	0	0	0	0	0	0	0	0
369	NSP2	LMPLKAPKEIIFLEG	0	0	0	0	0	0	0	0	127	0	0	0	0	0	0	239	0	163	119.5	132	0	0	0	0	0	0	0	0
370	NSP2	PLKAPKEIIFLEGET	0	0	443.5	68	0	220	0	0	0	0	0	0	0	0	369	0	128	170	0	173.5	0	0	0	0	0	0	0	0
371	NSP2	KAPKEIIFLEGETLP	0	0	0	23	0	167	0	0	0	0	0	0	0	0	475.5	0	0	0	0	0	0	0	0	0	0	0	0	0
372	NSP2	PKEIIFLEGETLPTE	0	0	126.5	92.5	0	0	0	0	0	0	0	0	9713	0	0	0	0	0	0	5510	0	0	0	0	0	0	7603.5	0
373	NSP2	EIIFLEGETLPTEVL	417.5	0	0	0	0	1247.5	162	0	0	970	418	0	0	181.5	144.5	0	1795.5	976.5	233	0	204	729	0	1765.5	336.5	88	0	218.5
374	NSP2	IFLEGETLPTEVLTE	156	43	266.5	258	0	0	0	420	15449	23.5	96	100	7004	0	0	34108	72.5	380.5	637	4942	44	198	12162.5	0	0	385	6425.5	0
375	NSP2	LEGETLPTEVLTEEV	0	198	192	0	0	150	61	650.5	8021.5	1645	0	0	0	0	56	10866	1157	0	0	0	75.5	133	5822	1538	0	0	0	0
376	NSP2	GETLPTEVLTEEVVL	101	0	0	329	0	5271	63	1499	0	1159.5	0	0	0	188.5	0	1330	1383.5	2415	3135	126.5	405	0	0	1106	99	0	0	0
377	NSP2	TLPTEVLTEEVVLKT	2864.5	0	0	585.5	67.5	1781	2217.5	1058.5	0	0	2103	0	0	21537	894.5	0	616	10346	433	2379	25277	1877.5	0	331.5	544	0	298.5	16324
378	NSP2	PTEVLTEEVVLKTGD	2028	204	0	1383	526	166	0	709.5	0	79.5	880	0	0	5091.5	113	816	615	6014	0	0	6985.5	706.5	0	467	0	0	0	1999.5
379	NSP2	EVLTEEVVLKTGDLQ	581.5	0	0	0	39	0	0	927	0	0	1059	0	0	273	441.5	0	2010	5789	0	0	454	1128.5	0	2346	1257	0	0	0
380	NSP2	LTEEVVLKTGDLQPL	0	0	0	0	0	275	0	0	8921	0	0	0	0	0	0	17866.5	0	0	0	0	0	0	9787.5	0	0	0	0	0
381	NSP2	EEVVLKTGDLQPLEQ	0	0	0	0	0	0	0	2594	0	1035	346.5	0	56	0	538	0	2641	993	0	0	0	1400	0	1206.5	994	0	0	0
382	NSP2	VVLKTGDLQPLEQPT	0	0	0	0	0	0	0	0	0	0	0	0	0	0	0	0	0	0	0	0	0	0	0	0	380	0	0	0
383	NSP2	LKTGDLQPLEQPTSE	0	0	0	0	0	0	0	0	875	0	0	0	4325.5	0	0	2992.5	0	0	0	0	0	0	2085.5	0	0	0	2400	0
384	NSP2	TGDLQPLEQPTSEAV	0	159	0	484	3315	33807.5	0	6715	0	55.5	916	0	0	0	5685	0	0	4667.5	167.5	0	0	1658.5	0	0	0	166	0	0
385	NSP2	DLQPLEQPTSEAVEA	0	0	0	0	5647	44116.5	0	2033.5	0	0	1846	0	0	0	8418	736.5	0	5490	0	0	21	7263	165.5	0	516.5	0	0	238
386	NSP2	QPLEQPTSEAVEAPL	0	0	0	0	2959	48820	0	1305.5	0	0	308	139	0	0	2960	287.5	0	3498	0	0	0	289	0	0	0	0	0	0
387	NSP2	LEQPTSEAVEAPLVG	0	0	0	0	4468	24373	0	2436.5	2039.5	0	0	0	0	0	2337	21357.5	0	0	0	0	0	1166	7101	0	0	0	0	0
388	NSP2	QPTSEAVEAPLVGTP	0	0	0	0	0	18642	0	343.5	0	0	319.5	0	0	0	0	0	0	34	0	0	0	1147.5	0	0	0	0	0	0
389	NSP2	TSEAVEAPLVGTPVC	0	0	0	0	969	0	0	0	0	0	0	0	0	0	0	43.5	0	0	0	1333.5	0	85.5	0	0	0	0	182	0
390	NSP2	EAVEAPLVGTPVCIN	0	0	0	326	0	0	0	729	0	71	99	0	48	74	265.5	0	1947.5	445.5	0	0	0	542	0	374	107.5	0	57.5	0
391	NSP2	VEAPLVGTPVCINGL	0	0	0	0	0	0	0	0	0	0	0	0	0	0	0	0	0	0	0	0	0	0	0	0	0	0	0	0
392	NSP2	APLVGTPVCINGLML	0	0	0	0	40	0	0	0	0	0	0	0	0	0	0	0	0	0	0	0	0	0	0	0	0	0	0	0
393	NSP2	LVGTPVCINGLMLLE	25	0	493	210	58.5	0	0	0	162.5	0	0	0	4774.5	0	0	0	0	0	0	3499	0	0	0	0	0	0	2602	22
394	NSP2	GTPVCINGLMLLEIK	0	0	0	0	0	117.5	0	0	0	0	0	0	0	0	0	0	0	0	0	0	0	0	0	0	0	0	0	0
395	NSP2	PVCINGLMLLEIKDT	0	0	0	0	0	0	0	0	190.5	0	0	0	0	0	0	0	0	0	0	0	0	0	0	0	0	0	0	0
396	NSP2	CINGLMLLEIKDTEK	0	0	0	0	0	0	0	650	0	0	0	0	0	0	0	1501.5	0	0	0	231	0	0	117.5	0	0	0	0	0
397	NSP2	NGLMLLEIKDTEKYC	0	0	0	0	0	0	0	0	0	0	0	0	0	0	0	795.5	0	0	0	0	0	0	0	0	0	0	0	0
398	NSP2	LMLLEIKDTEKYCAL	0	0	0	0	0	0	0	0	150.5	0	0	0	0	0	0	4263	0	0	0	0	0	0	907	0	0	0	0	0
399	NSP2	LLEIKDTEKYCALAP	0	0	0	0	0	0	0	0	489	0	0	0	0	0	0	10840.5	0	0	0	0	0	0	1052.5	0	0	0	0	0
400	NSP2	EIKDTEKYCALAPNM	0	0	0	0	0	3	0	0	0	0	0	0	0	0	145	0	253.5	134	0	0	0	0	0	0	0	0	0	0
401	NSP2	KDTEKYCALAPNMMV	0	0	0	0	0	0	0	0	0	0	0	0	0	0	0	0	0	0	0	0	0	0	0	0	0	0	0	0
402	NSP2	TEKYCALAPNMMVTN	0	0	0	0	0	0	0	0	0	0	0	0	0	0	0	0	0	0	0	0	0	0	0	0	0	0	0	0
403	NSP2	KYCALAPNMMVTNNT	0	0	443	0	0	326.5	0	0	0	0	0	0	0	0	472	58318.5	0	0	0	0	0	59	0	0	0	0	0	0
404	NSP2	CALAPNMMVTNNTFT	0	0	0	0	0	0	0	0	0	0	0	0	0	0	0	1243	0	0	0	0	0	0	0	0	0	0	0	0
405	NSP2	LAPNMMVTNNTFTLK	0	0	0	0	0	0	0	0	0	0	0	0	0	0	0	0	0	0	0	0	0	0	0	0	0	0	0	0
406	NSP2	PNMMVTNNTFTLKGG	0	0	0	0	0	0	0	0	0	0	0	0	0	0	0	0	0	0	0	0	0	0	0	0	0	0	0	0
407	NSP3	MMVTNNTFTLKGGAP	0	0	0	0	2011	0	0	0	0	0	0	0	0	0	0	0	0	0	0	0	0	0	0	0	0	0	0	0
408	NSP3	VTNNTFTLKGGAPTK	0	0	0	0	0	0	0	0	0	0	0	0	0	0	0	0	0	0	0	0	0	0	0	0	0	0	0	0
409	NSP3	NNTFTLKGGAPTKVT	0	0	181.5	0	0	470	0	0	0	0	0	0	0	0	0	0	0	0	0	0	0	0	0	0	0	0	0	0
410	NSP3	TFTLKGGAPTKVTFG	0	0	0	0	0	0	0	0	0	0	0	0	0	0	0	0	0	0	0	0	0	0	0	0	0	0	0	0
411	NSP3	TLKGGAPTKVTFGDD	177	255.5	0	0	0	0	0	0	0	0	3116.5	0	22	0	39	0	0	7574	0	0	38	0	0	0	736	0	0	0
412	NSP3	KGGAPTKVTFGDDTV	0	0	0	0	0	0	0	0	0	0	826.5	0	0	0	0	0	0	686	0	0	0	0	0	0	0	0	0	0
413	NSP3	GAPTKVTFGDDTVIE	18	0	361	0	201.5	423	112.5	0	0	0	897	0	3348	0	0	0	0	1374.5	0	2269	731.5	305	0	75	128	0	1579.5	0
414	NSP3	PTKVTFGDDTVIEVQ	0	0	0	0	0	0	0	0	0	0	738.5	0	180	0	0	0	0	1257	0	0	157.5	0	0	0	0	0	0	0
415	NSP3	KVTFGDDTVIEVQGY	0	28	116	0	135	117	39.5	0	53	31	460	128.5	77	75	0	0	0	473	76.5	0	62	0	0	0	0	0	0	0
416	NSP3	TFGDDTVIEVQGYKS	0	0	0	0	0	0	0	0	0	0	0	0	0	0	0	0	0	0	0	0	0	0	0	0	0	0	0	0
417	NSP3	GDDTVIEVQGYKSVN	0	0	0	0	0	0	0	0	0	0	0	0	0	0	0	0	0	0	0	0	0	0	0	0	0	0	0	0
418	NSP3	DTVIEVQGYKSVNIT	369	0	0	0	0	0	1215.5	0	0	0	0	0	0	0	0	0	0	0	0	0	0	0	0	0	0	0	0	0
419	NSP3	VIEVQGYKSVNITFE	0	0	0	0	0	506	0	0	0	0	0	0	1288.5	0	0	0	0	0	0	2713.5	0	0	0	0	0	0	2785	0
420	NSP3	EVQGYKSVNITFELD	150	63.5	0	0	0	0	41	0	541	157	210	0	0	0	69.5	441	226	540	0	0	31.5	999.5	248	946.5	0	0	0	0
421	NSP3	QGYKSVNITFELDER	0	216	0	0	0	202.5	0	0	0	0	0	0	0	0	0	361	0	0	0	239	0	0	0	0	0	0	0	0
422	NSP3	YKSVNITFELDERID	0	0	121	0	0	0	121.5	129.5	351.5	0	0	0	0	199	0	1496	0	0	0	0	861	0	194.5	0	0	151	0	261
423	NSP3	SVNITFELDERIDKV	1182	165	0	0	136.5	0	0	0	0	0	0	0	0	0	0	0	0	4055	976	0	0	105	0	0	0	247.5	0	0
424	NSP3	NITFELDERIDKVLN	0	0	77	0	0	1493.5	0	0	0	0	0	0	145.5	277	0	260.5	0	614	210	0	0	0	0	0	0	0	0	0
425	NSP3	TFELDERIDKVLNEK	186.5	0	0	0	0	0	0	0	0	0	0	0	0	0	0	0	0	0	0	0	0	0	0	0	0	0	467.5	0
426	NSP3	ELDERIDKVLNEKCS	0	0	0	0	0	0	0	0	0	366	0	0	0	0	0	8.5	338.5	507	0	0	0	1102	0	0	137	0	192	0
427	NSP3	DERIDKVLNEKCSAY	101	0	0	0	0	0	0	0	0	0	0	0	0	211.5	0	0	0	0	0	0	0	0	0	0	0	0	0	0
428	NSP3	RIDKVLNEKCSAYTV	0	0	0	0	0	0	0	0	0	0	0	0	0	0	0	0	0	0	0	0	0	0	0	0	0	0	0	0
429	NSP3	DKVLNEKCSAYTVEL	131.5	49	0	0	39	0	0	0	0	0	0	0	0	189	0	0	0	0	0	0	0	0	0	0	0	0	0	54.5
430	NSP3	VLNEKCSAYTVELGT	0	0	0	0	0	0	0	0	0	0	0	0	0	0	0	767.5	0	0	0	0	0	0	615	0	0	0	0	0
431	NSP3	NEKCSAYTVELGTEV	254.5	0	0	302	0	0	0	0	0	30.5	0	0	0	0	0	0	0	195	0	0	12.5	0	0	0	0	0	0	0
432	NSP3	KCSAYTVELGTEVNE	0	0	654	0	0	0	0	0	0	72.5	0	0	34802.5	0	0	0	97.5	0	0	61939	50	0	0	83.5	0	0	43523.5	0
433	NSP3	SAYTVELGTEVNEFA	329	806	19.5	45	0	1221	0	190	0	17	66	0	0	0	707	0	0	375	161	0	51	376.5	0	56	54.5	0	0	0
434	NSP3	YTVELGTEVNEFACV	0	526	0	97	65.5	0	0	0	0	47.5	0	0	0	0	0	0	0	0	0	0	0	0	0	96	32	0	0	412.5
435	NSP3	VELGTEVNEFACVVA	0	0	0	0	0	0	49	0	0	8.5	0	0	0	0	0	0	0	0	0	0	11	0	0	0	0	0	0	291
436	NSP3	LGTEVNEFACVVADA	0	0	0	0	0	0	0	0	1169	0	0	301.5	0	0	0	3092	0	0	0	0	0	0	2442	0	0	0	0	0
437	NSP3	TEVNEFACVVADAVI	208	0	0	537	383.5	334.5	0	0	0	0	12	0	0	0	0	0	0	75	0	0	0	0	0	52.5	9	28	0	5.5
438	NSP3	VNEFACVVADAVIKT	0	0	0	0	0	0	0	0	0	0	0	0	0	0	0	0	0	0	0	0	0	0	0	0	0	0	0	0
439	NSP3	EFACVVADAVIKTLQ	0	0	0	0	0	0	0	0	0	0	0	0	0	0	0	0	0	133	0	0	0	0	0	0	0	0	0	0
440	NSP3	ACVVADAVIKTLQPV	0	0	0	0	0	0	0	0	0	0	0	0	0	0	0	0	0	0	0	0	0	0	0	0	0	0	0	0
441	NSP3	VVADAVIKTLQPVSE	0	0	0	0	0	0	0	0	0	0	285	0	6336	0	0	0	46	819	0	4491	0	0	0	0	118	0	4576	0
442	NSP3	ADAVIKTLQPVSELL	0	0	0	0	0	0	0	0	0	38.5	0	0	0	0	0	0	0	0	161	0	0	0	0	0	0	0	0	0
443	NSP3	AVIKTLQPVSELLTP	0	0	0	0	0	0	0	0	0	0	0	0	0	0	0	0	0	0	0	0	0	0	0	0	0	0	0	0
444	NSP3	IKTLQPVSELLTPLG	0	0	0	0	0	0	0	0	857.5	0	0	0	0	0	0	3815.5	0	0	2206.5	0	0	0	788	0	0	368.5	0	0
445	NSP3	TLQPVSELLTPLGID	0	0	0	475.5	0	1123	0	0	0	0	4311.5	0	0	0	1253.5	0	0	4536	0	0	64.5	336	0	0	0	0	0	0
446	NSP3	QPVSELLTPLGIDLD	128	0	61.5	505.5	0	0	42	0	221	0	0	339.5	0	199	897	1276.5	0	336	0	0	73	1397	389.5	0	0	751	0	379.5
447	NSP3	VSELLTPLGIDLDEW	512.5	170.5	670	451	239	7460	388.5	407	936	38.5	298	1556	1124.5	1100	438.5	6191	0	226	2672	465	379	891	2677.5	390	394	1960.5	1345	1709
448	NSP3	ELLTPLGIDLDEWSM	237	0	256	513	0	620	77	0	0	72	170	521	0	372	0	0	2405	318	625.5	0	115	1655.5	0	2846.5	319.5	1018	0	438.5
449	NSP3	LTPLGIDLDEWSMAT	0	0	0	490	0	1380.5	0	0	0	0	0	0	0	0	0	2109.5	0	0	0	0	0	0	654	0	0	161.5	0	0
450	NSP3	PLGIDLDEWSMATYY	455	215	354	1104.5	286	1782.5	311	384	0	106	299	772	713.5	417	274.5	3609.5	730.5	0	2088	0	121	443	932.5	536	0	1060	743.5	541
451	NSP3	GIDLDEWSMATYYLF	644	0	134.5	1431.5	0	5865.5	164	0	0	49.5	193	480	885	283	0	0	0	116	1866	0	71	194	0	317	0	953.5	498	417.5
452	NSP3	DLDEWSMATYYLFDE	1206	400	1456.5	1674.5	0	0	570	816	87	105	1736.5	1552	17490	8031	400	523	551	775	2242.5	13142	1393.5	1767	490	2318	1564	2428.5	10938	7582
453	NSP3	DEWSMATYYLFDESG	1133.5	0	0	168	0	0	169	0	0	20	233.5	194	437	4625.5	0	0	0	0	0	1459	210.5	0	0	0	0	561.5	632	3404
454	NSP3	WSMATYYLFDESGEF	542.5	279	116	187	275	464	1181	611	0	74	458	663	835	6033	690	0	493.5	660	2122.5	1358	1392	1359.5	0	856	0	1571	812	3914
455	NSP3	MATYYLFDESGEFKL	0	0	0	0	0	0	52.5	0	0	0	0	0	0	2278	0	0	0	0	0	0	128	0	0	0	0	0	0	868.5
456	NSP3	TYYLFDESGEFKLAS	0	0	0	0	0	0	0	0	0	0	0	0	0	975.5	0	0	0	0	0	0	570	0	0	0	0	39	0	814
457	NSP3	YLFDESGEFKLASHM	0	0	0	220	0	215	0	0	0	0	0	0	0	1116	0	0	0	0	0	0	456	0	0	29.5	0	0	0	662
458	NSP3	FDESGEFKLASHMYC	0	0	53.5	69	112.5	439.5	0	0	0	0	21	92	0	0	1717	0	0	40	209.5	0	77	1008	0	89	110	82	13	0
459	NSP3	ESGEFKLASHMYCSF	108	0	0	126	78.5	0	0	578	0	0	464	0	0	0	886	0	1363	857.5	0	173.5	31	677	0	1113	548	0	71	48
460	NSP3	GEFKLASHMYCSFYP	0	0	0	0	0	0	214	0	0	0	0	0	0	0	0	0	0	0	0	0	25	0	0	77.5	0	0	0	0
461	NSP3	FKLASHMYCSFYPPD	105	23.5	0	0	0	0	0	0	0	0	0	0	0	0	89.5	0	0	0	0	0	0	0	0	0	0	0	0	0
462	NSP3	LASHMYCSFYPPDED	236	478	269	0	55	269	0	578	4706	0	299	148.5	170	227	531	5091	108	253.5	522	453	0	513.5	1114	0	188	37	0	363.5
463	NSP3	SHMYCSFYPPDEDEE	560	761.5	1984.5	198.5	3634	0	0	0	0	174	0	0	1038	0	0	728	393.5	0	1135	2220.5	480	2162.5	232.5	484	0	947.5	1526	679.5
464	NSP3	MYCSFYPPDEDEEEG	509	591	1346	112	2450.5	0	0	0	0	258	0	0	0	150.5	791	0	0	139.5	614.5	0	371	1215	0	189	0	963	0	386
465	NSP3	CSFYPPDEDEEEGDC	688.5	307.5	1489.5	239.5	2324	0	250	292	76.5	218.5	0	828	0	917.5	1154	0	241.5	701	1343	0	290	1122	0	407	58.5	2070.5	0	693
466	NSP3	FYPPDEDEEEGDCEE	682	625	3622	539.5	4061	791	691	932	167.5	560	220	1390	3398	1497.5	1127	0	811	645.5	1600.5	1622.5	868.5	1883	307.5	1349	540.5	2991.5	1120	1386
467	NSP3	PPDEDEEEGDCEEEE	771	1286	4289	734.5	4421.5	1277.5	914	1408	320.5	938	752	1640.5	3152	1910.5	1062.5	0	1218.5	696	1624.5	1239.5	1205	1877	378.5	1584	758.5	3221.5	868	2244
468	NSP3	DEDEEEGDCEEEEFE	1622	1438.5	3904.5	1942.5	4794	2069	1787.5	2060.5	493	1247	1024	2831.5	4452	3497	1236.5	0	1924	1420.5	2230.5	2179	1411.5	2490	710.5	2413	1938	3958	2201	3716
469	NSP3	DEEEGDCEEEEFEPS	1050	749.5	2261.5	1958.5	4222	628	707.5	1223	132.5	490	720.5	2012.5	494.5	2419.5	849	0	1131.5	1716	838.5	0	765	1778	0	1104	1100.5	1840	117	2595.5
470	NSP3	EEGDCEEEEFEPSTQ	511	402.5	1361.5	564	2464	93	405.5	2647	0	468	3776	1304	0	915	1568	0	2567.5	6813.5	452	408	341.5	3957.5	0	1359	2616.5	905.5	0	1287
471	NSP3	GDCEEEEFEPSTQYE	351	333.5	1720	701	1324	209.5	916	233.5	0	322	1423	2464	9097	1364.5	486	0	263.5	1119	1227	5683.5	537	1574	146.5	202.5	1024	910	4672	1737
472	NSP3	CEEEEFEPSTQYEYG	359	306	541	474.5	1379	0	762	0	0	178	1189.5	1895.5	231	1321	456	0	0	1102	889	0	340	1307	0	433	857.5	932	286.5	1546.5
473	NSP3	EEEFEPSTQYEYGTE	664	433	925.5	1126.5	312.5	0	486.5	5849	54.5	424	4885.5	697	8293.5	625.5	2356	297	2392	10648.5	544.5	5907	273	4654	0	2485.5	2799	598	5068	679
474	NSP3	EFEPSTQYEYGTEDD	493	438	293.5	277	654	0	578	930.5	0	47	3694.5	1150	0	1043	945	183.5	1166	6624	756	0	479	2362	0	1228	1368	1421.5	0	1071
475	NSP3	EPSTQYEYGTEDDYQ	882	152.5	0	0	0	0	413.5	548	0	7.5	3494	993.5	0	874.5	1378	0	211	6306.5	478	0	287	1891.5	0	280	1995.5	1351	0	878.5
476	NSP3	STQYEYGTEDDYQGK	0	0	0	0	0	0	0	0	0	0	0	169	0	0	0	0	0	0	0	0	0	0	0	0	0	301	0	0
477	NSP3	QYEYGTEDDYQGKPL	337	0	0	0	0	0	0	0	0	0	0	0	0	66	0	0	0	0	11236.5	0	0	0	0	200	0	0	0	0
478	NSP3	EYGTEDDYQGKPLEF	346	0	21	202	51.5	0	167.5	613	29	29	1588	769.5	597	771	863	0	410	1338	2636	999.5	97.5	1074	0	1037.5	595	2787	689	504
479	NSP3	GTEDDYQGKPLEFGA	0	0	0	359	0	181	0	0	0	0	0	290.5	83	30	0	0	0	0	4604.5	0	0	95	0	172	0	116.5	64.5	0
480	NSP3	EDDYQGKPLEFGATS	85	0	0	0	0	88	0	997	0	0	87	0	129	56	439	0	182.5	0	6704.5	197.5	0	688	0	538	51.5	0	214.5	0
481	NSP3	DYQGKPLEFGATSAA	250	0	0	0	0	112	0	0	0	0	0	0	0	0	0	0	0	0	0	0	0	0	0	0	0	0	0	0
482	NSP3	QGKPLEFGATSAALQ	0	0	0	0	0	0	0	0	0	0	0	0	0	0	0	0	0	0	0	0	0	0	0	0	0	0	0	0
483	NSP3	KPLEFGATSAALQPE	0	0	0	0	0	0	0	0	0	0	0	0	2459	0	0	0	0	0	0	109	0	0	1105	0	0	0	0	0
484	NSP3	LEFGATSAALQPEEE	0	330.5	452	0	1592.5	0	0	919.5	1834	0	0	0	0	0	380	6705	0	0	0	0	0	0	2477.5	0	49	0	0	0
485	NSP3	FGATSAALQPEEEQE	0	236.5	628	0	1036	0	0	315	0	130	0	0	5800	0	0	0	0	0	0	1048	96	0	0	0	0	0	187	0
486	NSP3	ATSAALQPEEEQEED	97	860	1198	230.5	2498	730.5	342	368.5	0	249.5	828	268	0	324.5	0	0	454	461.5	0	0	373.5	0	0	0	0	0	0	228.5
487	NSP3	SAALQPEEEQEEDWL	0	343.5	341.5	268.5	1048.5	579	1606.5	380.5	0	0	1092.5	1451.5	322	1061	908.5	0	0	453	2317	0	143	573	0	0	0	1381	0	761
488	NSP3	ALQPEEEQEEDWLDD	371.5	484.5	558	649	1098.5	1044	922	1000	131.5	0	9717.5	2101	1162	2407	383	496	440.5	8886	2122	494	281	1214.5	0	590.5	1468	1155	883.5	2095
489	NSP3	QPEEEQEEDWLDDDS	0	327	690.5	845	265.5	293.5	519.5	653.5	0	0	2452.5	1408	974.5	1606.5	0	0	0	1159	507.5	157.5	227	597	0	170	479.5	1031.5	540	1293
490	NSP3	EEEQEEDWLDDDSQQ	164.5	219.5	600.5	873.5	309.5	247.5	358.5	2284	0	0	4087	835	1124	1171.5	800	0	853.5	6842	0	300.5	95	1743.5	0	0	2871.5	624	434.5	963
491	NSP3	EQEEDWLDDDSQQTV	0	86	0	457	0	0	0	1646	0	0	2513.5	0	273.5	210.5	868	0	158.5	2669	0	0	0	931	0	0	1527.5	0	0	0
492	NSP3	EEDWLDDDSQQTVGQ	0	0	0	483.5	0	0	88	2636	0	0	3589	0	302	0	457	0	750	6515.5	0	0	0	900.5	0	0	1618.5	0	0	0
493	NSP3	DWLDDDSQQTVGQQD	720.5	45	0	439.5	0	82.5	0	0	37.5	0	0	0	405	325	0	86.5	0	0	0	0	0	0	0	0	0	0	0	120
494	NSP3	LDDDSQQTVGQQDGS	0	0	0	0	0	0	0	0	406	0	0	0	0	0	0	607	0	0	0	0	0	0	1601	0	0	0	0	0
495	NSP3	DDSQQTVGQQDGSED	819	657	193.5	211.5	0	239	169.5	104	0	0	144.5	0	0	562.5	86.5	0	325	0	107.5	277.5	78	0	0	47.5	126.5	0	0	389
496	NSP3	SQQTVGQQDGSEDNQ	0	0	0	0	0	0	0	0	0	0	0	0	0	10	0	206	0	0	0	0	0	0	0	0	0	0	0	0
497	NSP3	QTVGQQDGSEDNQTT	0	0	0	0	0	0	0	0	0	0	0	0	0	0	0	0	0	0	0	0	0	0	0	0	0	0	0	0
498	NSP3	VGQQDGSEDNQTTTI	0	0	0	0	0	0	0	0	0	0	0	0	0	0	0	0	0	0	0	0	0	0	0	0	0	0	0	0
499	NSP3	QQDGSEDNQTTTIQT	0	0	0	0	0	0	0	0	0	0	0	0	0	0	0	0	0	0	0	0	0	0	0	0	0	0	0	0
500	NSP3	DGSEDNQTTTIQTIV	954	0	0	375	0	0	0	115.5	450	0	513.5	0	0	0	0	408	0	462	0	0	0	0	234	0	224.5	0	113	0
501	NSP3	SEDNQTTTIQTIVEV	0	0	0	0	0	0	145	0	1269	0	0	9.5	0	0	0	3180	0	0	0	0	0	0	756.5	0	0	0	0	0
502	NSP3	DNQTTTIQTIVEVQP	554	0	0	0	0	48	0	0	456.5	0	0	0	0	43	0	3449	0	0	0	0	0	0	0	0	0	0	0	0
503	NSP3	QTTTIQTIVEVQPQL	0	0	0	0	0	0	0	0	0	0	0	0	0	0	0	1814	0	0	0	0	0	0	206.5	0	0	0	0	0
504	NSP3	TTIQTIVEVQPQLEM	0	0	0	0	0	0	5.5	0	694	0	0	0	0	0	0	2108	0	0	0	111	0	0	807	0	0	0	0	0
505	NSP3	IQTIVEVQPQLEMEL	0	0	128	71.5	0	745	693	0	4647	31	0	0	95	44.5	20	20900.5	0	0	0	368	41	0	9413	0	24.5	0	0	0
506	NSP3	TIVEVQPQLEMELTP	130	82	0	240	0	238	0	0	0	0	0	0	0	0	99	0	106	0	0	0	0	102.5	196	123	0	130.5	0	0
507	NSP3	VEVQPQLEMELTPVV	0	52	0	0	0	406.5	105.5	0	53.5	0	0	0	0	0	0	531.5	36	0	0	0	41	0	234	0	0	0	0	0
508	NSP3	VQPQLEMELTPVVQT	0	0	0	0	0	0	0	0	0	0	0	0	0	0	0	2151	0	0	0	0	16	0	0	0	0	0	0	0
509	NSP3	PQLEMELTPVVQTIE	0	0	572.5	373.5	17	0	232	0	0	0	0	114.5	3904	0	0	0	0	0	0	2387.5	761.5	106.5	0	0	0	292.5	3716.5	175
510	NSP3	LEMELTPVVQTIEVN	52	362	82	0	0	124	793	0	9172	0	0	0	398	0	33	18034	0	0	0	0	379.5	0	5892	0	0	0	130	114
511	NSP3	MELTPVVQTIEVNSF	0	0	0	7	45.5	0	125	0	0	0	0	0	53	0	39	0	0	0	2381	0	0	0	0	0	0	0	0	0
512	NSP3	LTPVVQTIEVNSFSG	0	0	0	0	0	0	0	0	0	0	0	0	0	0	0	0	0	0	0	0	0	0	0	0	0	0	0	0
513	NSP3	PVVQTIEVNSFSGYL	0	0	7	0	0	0	0	0	0	0	0	0	0	0	0	0	45.5	0	0	0	0	0	0	0	0	0	0	27.5
514	NSP3	VQTIEVNSFSGYLKL	0	0	0	0	0	0	49	0	0	0	0	0	0	0	0	3398.5	0	0	0	0	0	0	1495	0	0	0	0	0
515	NSP3	TIEVNSFSGYLKLTD	240	0	0	22	0	0	0	0	0	0	0	0	0	0	0	0	0	0	0	0	0	0	0	0	0	0	0	0
516	NSP3	EVNSFSGYLKLTDNV	0	0	0	0	0	0	0	0	0	0	350	0	0	0	276.5	0	516.5	1452	0	0	0	528	0	971	238.5	0	0	0
517	NSP3	NSFSGYLKLTDNVYI	0	0	0	0	0	0	0	0	1481	0	0	0	0	0	0	2714	0	0	0	0	0	0	941.5	0	0	0	0	0
518	NSP3	FSGYLKLTDNVYIKN	0	0	0	0	0	0	0	0	0	0	0	0	0	0	0	0	0	0	0	0	0	0	0	0	0	0	0	0
519	NSP3	GYLKLTDNVYIKNAD	0	0	0	0	0	0	0	0	0	0	0	0	0	0	0	0	0	0	0	0	0	0	0	0	0	0	0	0
520	NSP3	LKLTDNVYIKNADIV	0	0	0	0	0	0	0	0	688	0	0	0	0	0	0	3776.5	0	0	0	0	0	0	1805	0	0	0	0	0
521	NSP3	LTDNVYIKNADIVEE	38.5	198	1247	174	0	252	72.5	379	4488	195	0	0	4373	0	0	8687.5	544	124	134	2330.5	104	143	5487	0	0	0	1895	0
522	NSP3	DNVYIKNADIVEEAK	490.5	75.5	89	0	0	0	0	690.5	0	137.5	0	0	0	0	999.5	0	0	0	0	0	0	819.5	0	0	0	0	0	0
523	NSP3	VYIKNADIVEEAKKV	0	0	0	0	0	0	0	1452	4410	0	0	0	0	0	919	9731	0	0	0	0	0	819.5	3211	0	0	0	0	0
524	NSP3	IKNADIVEEAKKVKP	0	0	0	0	0	0	0	536	5732	0	0	0	0	0	168	10436	0	955	3757.5	0	0	324	2235	0	0	990	0	0
525	NSP3	NADIVEEAKKVKPTV	0	0	0	0	0	545	0	0	0	0	0	0	0	0	0	640	0	0	0	0	0	0	0	0	0	0	0	0
526	NSP3	DIVEEAKKVKPTVVV	306.5	0	199.5	0	0	0	0	0	0	0	0	0	0	0	0	0	0	0	0	0	0	0	0	0	0	0	0	0
527	NSP3	VEEAKKVKPTVVVNA	0	0	0	0	0	0	0	0	0	0	0	0	0	363	0	50.5	0	0	0	0	0	0	0	0	0	0	0	191
528	NSP3	EAKKVKPTVVVNAAN	0	0	0	0	0	0	0	0	0	0	0	0	0	0	0	0	0	203.5	0	277.5	0	0	0	0	91	0	0	0
529	NSP3	KKVKPTVVVNAANVY	0	0	0	0	0	0	0	0	0	0	0	0	0	0	0	0	0	0	0	0	0	0	0	0	0	0	0	0
530	NSP3	VKPTVVVNAANVYLK	388.5	0	0	0	0	0	0	0	0	0	0	0	0	0	0	0	0	0	0	0	0	0	0	0	0	0	0	0
531	NSP3	PTVVVNAANVYLKHG	0	0	0	0	0	0	0	0	0	0	0	0	0	0	0	0	0	0	0	0	0	0	0	0	0	0	0	0
532	NSP3	VVVNAANVYLKHGGG	0	0	0	0	0	0	0	0	0	0	0	0	0	0	0	0	0	0	0	0	0	0	0	0	0	0	0	0
533	NSP3	VNAANVYLKHGGGVA	0	0	0	0	0	0	0	0	0	0	0	0	0	0	0	0	0	0	0	0	0	0	0	0	0	0	0	0
534	NSP3	AANVYLKHGGGVAGA	0	0	0	0	0	0	0	0	0	0	0	0	0	0	0	0	0	0	0	0	0	62	0	0	0	0	0	0
535	NSP3	NVYLKHGGGVAGALN	0	0	0	0	0	193.5	0	0	0	0	0	0	0	0	0	0	0	0	0	0	0	0	0	0	0	0	0	0
536	NSP3	YLKHGGGVAGALNKA	0	0	0	0	0	0	0	0	0	0	0	0	0	0	0	0	0	0	0	0	0	0	0	0	0	0	0	0
537	NSP3	KHGGGVAGALNKATN	0	0	0	0	0	0	0	0	215	0	0	0	0	0	0	6848	0	0	0	0	0	0	0	0	0	0	0	0
538	NSP3	GGGVAGALNKATNNA	0	0	0	0	0	0	0	0	736	0	0	0	0	0	0	8443.5	0	0	0	0	0	0	339	0	0	0	0	0
539	NSP3	GVAGALNKATNNAMQ	0	0	0	0	0	0	0	0	0	0	0	0	0	0	0	3075	0	0	0	0	0	0	0	0	0	0	0	0
540	NSP3	AGALNKATNNAMQVE	0	196	558	0	0	0	0	0	0	0	0	0	2280.5	0	0	1747	0	0	0	2166.5	0	0	379.5	0	0	0	990.5	0
541	NSP3	ALNKATNNAMQVESD	0	125.5	0	0	0	0	0	0	0	0	0	0	0	0	0	1090	0	0	0	0	0	0	587	0	0	0	0	0
542	NSP3	NKATNNAMQVESDDY	0	0	1185	0	0	1916	95	91	78.5	78	0	566	145	88.5	92.5	0	216	88.5	613.5	0	178	0	0	127	0	468	0	137
543	NSP3	ATNNAMQVESDDYIA	0	283	672.5	0	0	0	0	0	267	0	0	403.5	0	0	0	296.5	0	0	1909	0	68	0	0	0	0	323	0	65.5
544	NSP3	NNAMQVESDDYIATN	0	312	1846.5	0	0	1967	148	0	892	0	0	0	0	0	0	1592	0	0	0	0	0	0	197	0	0	0	0	0
545	NSP3	AMQVESDDYIATNGP	0	0	748	0	0	0	0	0	172.5	0	0	0	0	0	0	557	0	0	0	0	0	0	0	0	0	0	0	0
546	NSP3	QVESDDYIATNGPLK	0	0	0	0	0	0	0	0	0	0	0	0	0	0	243	159	0	0	0	0	0	272	0	0	0	0	0	0
547	NSP3	ESDDYIATNGPLKVG	3.5	0	0	86.5	0	0	0	727	0	0	256	0	0	39	905.5	0	433.5	91.5	0	174	0	0	0	1262	126	0	187	0
548	NSP3	DDYIATNGPLKVGGS	438.5	0	0	0	0	322	0	0	0	0	0	0	0	23.5	0	0	0	0	0	0	0	0	0	0	0	0	0	0
549	NSP3	YIATNGPLKVGGSCV	0	0	0	0	0	0	0	0	0	0	0	0	0	0	0	0	0	0	0	0	0	0	0	0	0	0	0	0
550	NSP3	ATNGPLKVGGSCVLS	0	0	0	0	0	0	0	0	0	0	0	0	0	0	0	1526.5	0	0	0	0	0	0	0	0	0	0	0	0
551	NSP3	NGPLKVGGSCVLSGH	0	0	0	0	0	408	0	0	0	0	0	0	0	0	0	0	0	0	0	0	0	0	0	0	0	0	0	0
552	NSP3	PLKVGGSCVLSGHNL	0	0	0	0	0	0	0	0	50.5	0	0	0	0	0	0	0	0	0	0	0	0	0	0	0	0	0	0	0
553	NSP3	KVGGSCVLSGHNLAK	0	0	0	0	0	0	0	0	0	0	0	0	0	0	0	0	0	0	0	0	0	0	0	0	0	0	0	0
554	NSP3	GGSCVLSGHNLAKHC	0	0	0	0	0	0	0	0	0	0	0	0	0	0	0	0	0	0	0	0	0	0	0	0	0	0	0	0
555	NSP3	SCVLSGHNLAKHCLH	0	0	0	0	0	0	0	0	0	0	0	0	0	0	0	0	0	0	0	0	0	0	0	0	0	0	0	0
556	NSP3	VLSGHNLAKHCLHVV	0	0	96.5	0	0	0	0	0	0	0	0	0	0	0	0	0	0	0	0	0	0	0	0	0	0	0	0	0
557	NSP3	SGHNLAKHCLHVVGP	0	0	0	0	0	0	0	0	0	0	0	0	0	0	0	0	0	0	0	0	0	0	0	0	0	0	0	0
558	NSP3	HNLAKHCLHVVGPNV	0	0	0	0	0	0	0	0	0	0	0	0	0	0	0	0	0	0	0	0	0	0	0	0	0	0	0	0
559	NSP3	LAKHCLHVVGPNVNK	0	0	0	0	0	0	0	0	0	0	0	0	0	0	0	0	0	0	0	0	0	0	0	0	0	0	0	0
560	NSP3	KHCLHVVGPNVNKGE	0	0	0	0	0	0	0	0	0	0	0	0	31696.5	0	0	0	0	0	0	25879.5	0	0	0	0	0	0	33317.5	0
561	NSP3	CLHVVGPNVNKGEDI	0	0	0	0	0	0	0	0	0	3	0	0	0	0	46.5	0	0	2034.5	0	0	0	0	0	0	30	0	0	0
562	NSP3	HVVGPNVNKGEDIQL	0	362	0	0	0	0	0	0	0	0	0	0	0	0	0	0	0	0	0	0	0	0	0	0	0	0	0	0
563	NSP3	VGPNVNKGEDIQLLK	0	418	0	0	0	0	0	0	0	0	0	0	0	0	0	0	0	0	0	0	0	0	0	0	0	0	0	0
564	NSP3	PNVNKGEDIQLLKSA	0	0	0	0	0	0	0	0	0	0	0	0	0	0	0	0	0	0	0	0	0	0	0	0	0	0	0	0
565	NSP3	VNKGEDIQLLKSAYE	0	0	266	150.5	0	0	0	0	0	0	0	0	10634	109	0	92.5	0	0	177.5	5187.5	0	0	0	138	0	264	7327	0
566	NSP3	KGEDIQLLKSAYENF	0	0	92.5	0	104	482	0	0	0	16	0	180.5	0	0	0	0	0	0	226	195.5	38	0	0	66	0	270	410.5	0
567	NSP3	EDIQLLKSAYENFNQ	0	0	0	0	0	0	16.5	308	0	0	202.5	254	307	0	220.5	0	575	189	0	153.5	0	766	0	1462	190	240	392	0
568	NSP3	IQLLKSAYENFNQHE	0	0	360.5	189.5	0	0	0	0	185	0	0	0	14805	0	0	1590	0	212	0	13867	18.5	223	0	114	103	335.5	21619	0
569	NSP3	LLKSAYENFNQHEVL	0	0	0	0	0	0	0	0	0	235	0	0	0	0	0	672	0	0	482.5	0	8	0	0	277.5	0	103.5	211.5	0
570	NSP3	KSAYENFNQHEVLLA	0	0	0	0	0	0	0	1897	0	0	0	0	0	0	0	0	0	0	0	0	0	0	16	0	0	0	0	0
571	NSP3	AYENFNQHEVLLAPL	0	0	6	86.5	0	0	0	0	0	0	0	0	0	0	0	0	0	0	578	0	0	0	0	0	0	0	0	0
572	NSP3	ENFNQHEVLLAPLLS	0	81.5	0	0	0	0	0	95.5	0	0	61	0	0	0	37	0	243	0	499	66.5	0	273	0	1040	89	0	0	0
573	NSP3	FNQHEVLLAPLLSAG	0	280	0	0	0	0	0	0	0	0	0	0	0	0	0	0	0	0	0	0	0	0	0	0	0	0	0	0
574	NSP3	QHEVLLAPLLSAGIF	31.5	0	0	44	64	0	0	0	169	0	0	0	0	371	0	300	0	796	1725	0	0	0	0	0	0	0	0	228
575	NSP3	EVLLAPLLSAGIFGA	0	0	0	0	0	0	0	0	0	0	113.5	0	0	0	202	0	1237	0	318	0	0	246.5	0	1986.5	80.5	0	0	0
576	NSP3	LLAPLLSAGIFGADP	0	350.5	0	0	0	0	0	145	0	0	26.5	0	0	0	215	0	0	0	0	0	103	0	0	0	0	0	0	0
577	NSP3	APLLSAGIFGADPIH	0	145	0	0	28.5	742	0	0	179.5	0	0	0	0	0	0	0	87	349	0	630.5	11	0	0	119	0	0	0	0
578	NSP3	LLSAGIFGADPIHSL	0	278	0	0	0	0	0	0	266	0	0	0	0	0	0	937	0	124	0	0	44.5	0	0	0	0	0	0	0
579	NSP3	SAGIFGADPIHSLRV	0	77	423	0	0	195	0	0	220	0	0	0	0	0	0	316	0	0	0	0	0	0	0	0	0	0	0	0
580	NSP3	GIFGADPIHSLRVCV	0	319.5	0	0	0	0	0	0	0	0	0	0	0	0	32	0	0	0	0	0	0	0	0	0	0	0	0	0
581	NSP3	FGADPIHSLRVCVDT	0	372.5	0	0	0	0	0	0	0	0	0	0	0	0	0	366.5	0	0	0	0	54.5	0	0	0	0	45	41.5	50
582	NSP3	ADPIHSLRVCVDTVR	0	0	0	0	448.5	0	0	0	0	0	0	0	0	0	0	638	489.5	0	0	0	0	0	0	276.5	0	0	0	0
583	NSP3	PIHSLRVCVDTVRTN	0	0	0	0	615	612	0	0	265.5	0	0	0	0	0	0	1564	251	135.5	0	416	0	49	0	447	0	0	0	0
584	NSP3	HSLRVCVDTVRTNVY	341	0	0	0	222	0	0	0	0	0	0	0	0	0	0	0	0	0	161	158.5	0	0	0	161	0	0	0	0
585	NSP3	LRVCVDTVRTNVYLA	0	0	0	0	0	0	0	410.5	314.5	0	0	0	0	0	0	1434.5	0	0	0	0	0	0	0	0	0	0	0	0
586	NSP3	VCVDTVRTNVYLAVF	70	0	0	0	99.5	0	0	0	0	0	0	0	0	639	0	0	0	0	280.5	0	0	0	0	0	7	104	28	428.5
587	NSP3	VDTVRTNVYLAVFDK	0	0	0	0	1011.5	0	0	0	365.5	0	0	0	0	8002	0	1953	930.5	0	0	0	704.5	0	805.5	1211.5	0	0	0	6418
588	NSP3	TVRTNVYLAVFDKNL	0	0	0	0	0	0	0	0	0	0	0	0	0	4762	0	0	0	0	0	0	0	0	0	0	0	0	0	3624
589	NSP3	RTNVYLAVFDKNLYD	323.5	55.5	63	73	0	0	64	27	0	17.5	135	177	282.5	3811	0	0	86.5	229	728.5	527	709	132	0	94	40.5	425	129.5	2698
590	NSP3	NVYLAVFDKNLYDKL	0	0	0	0	0	291.5	0	0	0	0	0	0	0	1851	0	0	0	0	0	0	178	0	0	0	0	0	0	278
591	NSP3	YLAVFDKNLYDKLVS	0	0	0	0	0	0	0	0	0	0	0	0	0	1762.5	0	0	0	0	0	0	401	0	0	0	0	0	0	1109
592	NSP3	AVFDKNLYDKLVSSF	26.5	3581.5	0	0	80.5	0	0	0	0	0	0	0	0	2937	0	0	0	0	0	0	825	0	0	0	0	0	0	1685.5
593	NSP3	FDKNLYDKLVSSFLE	44	111	430	0	70.5	107	0	149.5	34	194	3.5	0	4654.5	214	90	0	721	79.5	0	6525	0	0	0	466	0	0	782	111.5
594	NSP3	KNLYDKLVSSFLEMK	0	0	0	0	0	0	0	0	0	0	0	0	0	0	0	0	0	0	0	0	0	0	0	0	0	0	0	0
595	NSP3	LYDKLVSSFLEMKSE	0	0	0	0	0	0	0	0	395.5	0	0	0	1975	0	0	3825	0	0	0	4247.5	0	0	1147.5	0	0	68.5	2898.5	0
596	NSP3	DKLVSSFLEMKSEKQ	452.5	0	0	0	0	0	0	0	0	0	0	0	0	0	0	0	0	0	0	260.5	0	0	0	0	0	0	53.5	0
597	NSP3	LVSSFLEMKSEKQVE	0	0	240	90	0	0	0	98.5	676	0	0	0	776	0	0	5806.5	0	81	0	4092	16	91	1241.5	35.5	0	0	1716	0
598	NSP3	SSFLEMKSEKQVEQK	313.5	0	0	0	0	0	0	0	0	0	0	0	0	0	87.5	0	0	0	0	171.5	0	29.5	0	0	0	194	0	0
599	NSP3	FLEMKSEKQVEQKIA	0	0	0	0	0	0	0	0	88	0	0	0	0	0	0	0	0	0	0	0	0	686	0	0	0	0	0	0
600	NSP3	EMKSEKQVEQKIAEI	0	635	0	0	0	0	0	638.5	154.5	203	796	0	322.5	175.5	410	0	998.5	853.5	0	1133	0	1374.5	64	1298.5	528	0	482.5	0
601	NSP3	KSEKQVEQKIAEIPK	0	0	0	0	0	0	0	0	0	0	0	0	0	0	0	126.5	0	0	0	0	0	0	0	1144	0	0	0	0
602	NSP3	EKQVEQKIAEIPKEE	34	91.5	515	159	163	0	42	310	0	0	1011.5	133	2500.5	232.5	293.5	0	1495	1111.5	0	1476	55.5	878.5	0	1907.5	308	387	1269	196.5
603	NSP3	QVEQKIAEIPKEEVK	0	0	0	0	0	0	0	0	0	0	87	0	0	0	226	0	0	0	0	0	0	0	0	0	0	0	0	0
604	NSP3	EQKIAEIPKEEVKPF	0	0	0	33	6	0	13	2376	18	0	748	0	272.5	0	444.5	0	896	1455.5	0	508.5	0	824	0	1366.5	254	0	0	96
605	NSP3	KIAEIPKEEVKPFIT	0	0	0	0	0	0	0	908	128	0	190.5	0	0	0	0	395	0	0	0	0	0	84	0	146.5	0	0	167	0
606	NSP3	AEIPKEEVKPFITES	0	0	38	524	0	0	39.5	5397	0	58.5	0	0	0	0	0	0	110.5	0	0	0	0	208	0	69	0	0	0	30.5
607	NSP3	IPKEEVKPFITESKP	0	0	0	0	0	0	0	4377	619	0	0	934	0	0	280.5	4381	0	0	25921	0	0	0	1457.5	0	0	14130	0	0
608	NSP3	KEEVKPFITESKPSV	0	0	0	0	0	131	0	0	0	0	0	0	0	0	0	1393	0	0	19137	0	0	284.5	0	0	0	6661	0	0
609	NSP3	EVKPFITESKPSVEQ	0	0	0	0	0	118.5	0	0	0	0	736	0	157	0	287.5	1220	660	1805	15287	267	0	392	281.5	435.5	167	4002.5	142	0
610	NSP3	KPFITESKPSVEQRK	0	0	0	0	0	0	0	415.5	0	0	0	0	0	0	163	0	0	0	3006	0	0	0	0	0	0	0	0	0
611	NSP3	FITESKPSVEQRKQD	74.5	0	0	0	0	0	0	37.5	323	0	1670	56.5	0	0	257.5	1540	0	353	0	0	0	0	638	0	0	0	0	0
612	NSP3	TESKPSVEQRKQDDK	0	0	0	156	0	0	0	249	0	0	0	0	0	0	0	0	0	0	0	0	0	0	0	0	0	0	0	0
613	NSP3	SKPSVEQRKQDDKKI	0	0	0	0	0	0	0	0	0	0	0	0	0	0	0	317	0	0	0	0	0	0	0	0	112.5	0	0	0
614	NSP3	PSVEQRKQDDKKIKA	9	0	0	0	0	0	0	0	0	0	0	0	0	0	0	0	0	0	0	0	0	0	0	0	82.5	0	0	0
615	NSP3	VEQRKQDDKKIKACV	0	0	0	0	0	0	0	0	0	0	0	0	0	0	0	1962	0	0	0	0	0	0	0	0	104	0	0	0
616	NSP3	QRKQDDKKIKACVEE	0	94	422	113.5	0	0	0	0	0	95.5	0	0	2581	0	89.5	0	38	0	0	1062	177	0	0	0	0	0	1656.5	30.5
617	NSP3	KQDDKKIKACVEEVT	0	0	0	0	0	0	0	173	0	709	0	0	0	0	101	0	506	0	0	0	31	0	0	286	0	0	0	0
618	NSP3	DDKKIKACVEEVTTT	446.5	0	0	0	0	0	0	375.5	0	147	0	0	0	80.5	0	0	838.5	0	0	0	0	0	0	282	0	0	0	86
619	NSP3	KKIKACVEEVTTTLE	0	0	0	0	0	55.5	0	102	0	0	0	0	3528	14.5	0	0	0	0	0	1258	0	0	0	0	49	0	1772	0
620	NSP3	IKACVEEVTTTLEET	0	46.5	0	0	0	81	975	0	11509	836	0	169	0	0	0	32522.5	451	0	3133	0	0	0	10665.5	322	0	1511.5	0	0
621	NSP3	ACVEEVTTTLEETKF	0	0	0	0	0	0	0	0	0	0	12.5	260	0	0	0	0	0	0	0	0	0	0	383	0	0	0	0	85
622	NSP3	VEEVTTTLEETKFLT	74.5	0	0	193	0	0	41.5	0	0	0	0	0	0	517	0	0	0	0	0	0	208.5	0	720.5	0	0	0	0	345
623	NSP3	EVTTTLEETKFLTEN	190.5	0	0	0	135	0	39.5	666.5	84.5	0	535	0	56	129	560	114.5	803.5	1136	0	217.5	0	941	0	1285.5	409.5	0	0	0
624	NSP3	TTTLEETKFLTENLL	0	0	0	0	20	0	0	0	0	0	0	0	0	0	0	0	0	0	0	0	0	108	40	0	0	0	0	0
625	NSP3	TLEETKFLTENLLLY	582	71	0	0	1750	204.5	74.5	146	0	0	0	92.5	0	277	0	0	0	0	1207.5	0	14	242	55.5	249	0	370.5	0	85
626	NSP3	EETKFLTENLLLYID	779	82	134.5	0	70	0	388.5	1371	872	372	1226.5	605	0	573	542.5	915.5	1469	963	883.5	0	162.5	1581	598	2548	921	1433	0	390
627	NSP3	TKFLTENLLLYIDIN	0	0	0	0	128.5	39716	53	0	941	0	0	0	0	0	0	1680	0	0	359.5	0	83	0	183	0	189.5	412.5	0	37.5
628	NSP3	FLTENLLLYIDINGN	0	6	0	0	0	2674	0	0	216.5	0	0	0	0	0	0	1590.5	37.5	0	0	0	0	0	163.5	0	0	197	0	0
629	NSP3	TENLLLYIDINGNLH	0	0	0	0	117.5	1346	0	85	0	0	0	0	0	0	0	0	107.5	0	3641.5	0	0	11.5	0	0	0	557	0	0
630	NSP3	NLLLYIDINGNLHPD	89	0	29.5	0	0	2675	0	115	184	0	0	0	0	64	0	677.5	0	0	0	0	28	0	164.5	0	0	225.5	0	0
631	NSP3	LLYIDINGNLHPDSA	0	0	0	0	0	0	0	0	265	0	0	0	0	0	0	856	0	1000.5	0	0	0	0	268	0	0	0	0	0
632	NSP3	YIDINGNLHPDSATL	0	0	0	104	0	0	0	0	0	0	0	0	0	0	0	0	0	691	0	0	0	0	0	0	0	0	0	0
633	NSP3	DINGNLHPDSATLVS	350	0	0	0	0	0	0	0	0	0	0	0	0	0	0	0	0	325	0	0	0	0	0	0	0	0	0	0
634	NSP3	NGNLHPDSATLVSDI	0	0	0	0	0	2162	0	192.5	0	0	0	0	0	0	0	0	0	3127.5	0	0	0	0	0	0	0	0	0	0
635	NSP3	NLHPDSATLVSDIDI	0	0	83.5	0	0	3909	115	1409	1010	0	20	128.5	0	0	68	2335	0	4680	0	0	24	299.5	937.5	0	130.5	122	72	123
636	NSP3	HPDSATLVSDIDITF	131	0	0	105.5	73	439	66	736.5	0	0	0	0	0	221	101.5	235	12	2204	0	18	34	371	0	0	0	307	0	238
637	NSP3	DSATLVSDIDITFLK	1527.5	0	0	33.5	0	0	0	0	0	0	0	0	0	347	1080	0	0	0	0	0	0	583.5	0	0	0	0	0	130
638	NSP3	ATLVSDIDITFLKKD	0	0	0	0	0	0	0	0	0	0	0	0	0	0	0	3659	0	0	0	0	0	0	0	0	0	0	0	0
639	NSP3	LVSDIDITFLKKDAP	0	0	0	0	0	0	0	0	579	0	0	0	0	0	0	4876	0	0	0	0	0	0	3061.5	0	0	0	0	0
640	NSP3	SDIDITFLKKDAPYI	0	0	0	31	0	0	0	0	0	0	22	0	0	0	24.5	0	0	0	331	0	0	179.5	0	0	0	0	0	0
641	NSP3	IDITFLKKDAPYIVG	0	0	0	0	0	0	0	0	0	0	0	0	0	0	0	1224	0	0	0	0	0	0	907	0	0	0	0	0
642	NSP3	ITFLKKDAPYIVGDV	0	0	0	0	0	832	0	0	222.5	0	0	0	0	0	0	892	0	6677.5	0	0	0	0	310	0	0	0	0	0
643	NSP3	FLKKDAPYIVGDVVQ	0	0	0	0	0	0	0	0	0	0	0	0	0	0	0	0	0	0	0	0	0	0	0	0	0	0	0	0
644	NSP3	KKDAPYIVGDVVQEG	0	0	0	0	0	0	0	0	0	0	0	0	0	0	0	0	0	0	0	0	0	18	0	0	0	0	0	0
645	NSP3	DAPYIVGDVVQEGVL	1168	172	0	0	0	996	42	0	0	0	82	0	0	483	0	0	58	0	0	0	27.5	147.5	0	88	30.5	0	0	534
646	NSP3	PYIVGDVVQEGVLTA	0	0	0	0	0	0	0	0	0	0	0	0	0	0	0	0	0	0	0	0	0	0	0	0	0	0	0	0
647	NSP3	IVGDVVQEGVLTAVV	137	0	124.5	7	0	45.5	85	0	3871	0	0	0	0	14.5	0	8187	0	31.5	0	0	0	0	1284	0	0	0	0	0
648	NSP3	GDVVQEGVLTAVVIP	157.5	0	0	0	0	286.5	61	0	0	0	0	0	0	40.5	0	0	0	0	0	0	0	0	0	44.5	15	0	0	0
649	NSP3	VVQEGVLTAVVIPTK	0	0	0	0	0	0	0	0	0	0	0	0	0	0	0	0	0	0	0	0	0	0	0	0	0	0	0	0
650	NSP3	QEGVLTAVVIPTKKA	0	0	0	0	0	0	0	0	0	0	0	0	0	0	0	0	0	0	0	0	0	0	0	0	0	0	0	0
651	NSP3	GVLTAVVIPTKKAGG	0	0	0	0	0	0	0	0	0	0	0	0	0	0	0	0	0	0	0	0	0	0	0	0	0	0	0	0
652	NSP3	LTAVVIPTKKAGGTT	0	0	0	0	0	0	0	0	0	0	0	0	0	0	0	0	0	0	0	0	0	0	0	0	0	0	0	0
653	NSP3	AVVIPTKKAGGTTEM	0	0	0	0	0	0	0	0	0	0	0	0	0	0	0	0	0	0	0	0	0	0	0	0	0	0	0	0
654	NSP3	VIPTKKAGGTTEMLA	0	0	0	0	0	0	0	0	0	20	0	0	0	0	0	0	0	0	0	0	0	0	0	0	0	0	0	0
655	NSP3	PTKKAGGTTEMLAKA	0	0	0	0	0	0	0	0	0	0	0	0	0	0	0	0	0	0	0	0	0	0	0	0	0	0	0	0
656	NSP3	KKAGGTTEMLAKALR	0	0	0	0	0	0	0	0	0	0	0	0	0	0	0	0	0	0	0	0	0	0	0	0	0	0	0	0
657	NSP3	AGGTTEMLAKALRKV	0	61.5	0	0	0	0	0	0	0	0	0	0	0	231.5	0	0	0	0	0	0	0	0	0	0	0	0	0	0
658	NSP3	GTTEMLAKALRKVPT	0	0	0	31.5	0	0	0	0	0	0	0	0	0	0	0	0	0	0	0	0	0	0	0	0	0	0	0	0
659	NSP3	TEMLAKALRKVPTDN	0	0	0	523.5	176	0	0	0	0	0	220	0	0	0	0	0	0	970	209	0	0	0	0	0	246.5	0	0	0
660	NSP3	MLAKALRKVPTDNYI	0	0	0	0	0	0	0	0	0	0	0	0	0	0	0	0	0	0	0	0	0	0	0	0	0	0	0	0
661	NSP3	AKALRKVPTDNYITT	0	0	0	0	0	0	0	0	0	0	0	0	0	0	163	0	0	125	0	0	0	0	0	0	0	0	0	0
662	NSP3	ALRKVPTDNYITTYP	0	0	0	0	0	154.5	0	88.5	0	0	0	0	0	0	364	0	0	37	0	0	0	239	0	0	18.5	0	0	0
663	NSP3	RKVPTDNYITTYPGQ	0	0	0	0	0	0	0	0	0	0	0	0	0	0	51	0	0	0	0	0	0	0	0	0	0	0	0	0
664	NSP3	VPTDNYITTYPGQGL	0	0	0	0	0	0	0	0	0	0	0	0	0	0	0	0	0	0	0	0	0	0	208	0	0	0	0	0
665	NSP3	TDNYITTYPGQGLNG	0	0	0	0	0	0	0	43	0	0	0	0	0	0	0	0	68	0	0	0	0	0	0	0	0	0	0	0
666	NSP3	NYITTYPGQGLNGYT	0	0	0	0	0	243	0	0	0	0	0	0	0	0	0	0	0	0	0	0	0	0	0	0	0	0	0	0
667	NSP3	ITTYPGQGLNGYTVE	3.5	0	0	0	0	635	29	0	466	0	0	0	3595.5	0	0	5647	0	0	0	3625	0	0	2415.5	0	0	0	3171.5	0
668	NSP3	TYPGQGLNGYTVEEA	56	0	0	0	0	0	78.5	0	0	611	0	0	117	10.5	42	0	161.5	0	0	0	79	0	0	0	0	39	593.5	30
669	NSP3	PGQGLNGYTVEEAKT	0	0	0	0	0	0	0	0	0	0	0	0	165	0	0	0	0	0	0	0	0	0	0	0	0	0	363.5	0
670	NSP3	QGLNGYTVEEAKTVL	0	0	0	0	16.5	0	0	102	0	0	0	0	17	0	0	0	0	0	93	0	0	0	0	26.5	0	0	0	0
671	NSP3	LNGYTVEEAKTVLKK	0	0	0	0	0	0	0	0	262.5	0	0	0	0	0	0	4527.5	0	0	0	0	0	0	0	0	0	0	0	0
672	NSP3	GYTVEEAKTVLKKCK	81.5	0	0	0	0	0	0	0	0	0	0	0	0	0	0	0	0	0	0	0	0	0	0	0	0	0	0	0
673	NSP3	TVEEAKTVLKKCKSA	0	0	0	0	29.5	0	0	0	0	0	0	0	0	0	0	0	0	0	0	0	0	0	0	0	0	0	0	0
674	NSP3	EEAKTVLKKCKSAFY	0	0	0	0	0	0	0	2508.5	0	125.5	419	0	0	0	422.5	0	1117	697	0	0	0	560	0	898.5	520.5	0	0	0
675	NSP3	AKTVLKKCKSAFYIL	0	0	0	0	0	0	0	0	0	0	0	0	0	0	0	0	0	0	0	0	0	0	0	0	0	0	0	0
676	NSP3	TVLKKCKSAFYILPS	0	0	0	0	271	0	0	0	0	0	0	0	0	0	0	0	0	0	0	0	0	0	0	0	0	0	0	0
677	NSP3	LKKCKSAFYILPSII	0	0	0	0	0	0	0	0	0	0	0	0	0	0	0	0	0	0	0	0	0	0	0	0	0	0	0	0
678	NSP3	KCKSAFYILPSIISN	0	0	0	0	0	2217	0	0	861	0	0	0	0	0	0	954	129.5	57	0	0	0	0	106.5	0	40	0	0	0
679	NSP3	KSAFYILPSIISNEK	0	0	0	0	0	1788.5	0	0	334.5	0	0	0	0	0	0	524	0	0	0	0	71	0	0	0	0	0	0	0
680	NSP3	AFYILPSIISNEKQE	17	0	158.5	0	0	51	0	0	300	0	0	0	6739.5	14	0	624	0	0	0	3073	82	0	0	0	0	0	2969.5	0
681	NSP3	YILPSIISNEKQEIL	0	0	0	0	0	0	0	0	270.5	384	0	0	0	0	0	357.5	195	0	471	0	0	0	0	249.5	0	0	0	0
682	NSP3	LPSIISNEKQEILGT	0	0	0	0	0	0	0	0	153	0	0	0	0	0	0	0	45	0	0	0	0	0	81.5	0	0	0	0	0
683	NSP3	SIISNEKQEILGTVS	0	0	0	0	0	0	0	0	0	0	0	0	94	0	0	0	0	124.5	0	0	0	0	0	0	23	0	380.5	0
684	NSP3	ISNEKQEILGTVSWN	0	0	0	0	0	1884	33	0	7267	0	0	0	0	0	0	29182.5	0	0	0	0	0	0	13906	0	0	0	0	0
685	NSP3	NEKQEILGTVSWNLR	0	0	0	0	0	0	0	0	0	0	0	0	0	0	0	0	0	0	0	0	0	0	0	0	0	0	0	0
686	NSP3	KQEILGTVSWNLREM	0	0	0	0	0	0	0	0	0	0	0	0	112.5	0	0	0	0	0	0	0	0	0	0	0	0	0	17.5	0
687	NSP3	EILGTVSWNLREMLA	0	0	0	0	0	0	0	0	139	153	0	0	0	0	405	294.5	219	0	0	0	0	0	0	0	0	0	0	0
688	NSP3	LGTVSWNLREMLAHA	0	0	0	0	0	0	0	0	0	0	0	0	0	0	0	603	0	0	0	0	0	0	0	0	0	0	0	0
689	NSP3	TVSWNLREMLAHAEE	0	291	485.5	119	100	0	76	0	380	0	0	0	6398.5	0	22	1302.5	0	0	0	1480.5	68	0	0	0	0	0	4474	0
690	NSP3	SWNLREMLAHAEETR	0	52	0	0	0	0	0	0	0	188.5	0	0	0	0	0	1184	40.5	0	191	0	0	0	0	347.5	0	0	0	0
691	NSP3	NLREMLAHAEETRKL	0	0	0	0	0	621.5	0	0	100.5	0	0	0	0	0	0	284.5	0	0	0	0	0	0	0	0	0	0	0	0
692	NSP3	REMLAHAEETRKLMP	0	0	0	0	0	0	0	0	0	0	0	0	0	0	0	0	0	0	0	0	0	0	0	0	0	0	0	0
693	NSP3	MLAHAEETRKLMPVC	0	42.5	0	0	0	0	0	0	0	0	0	0	0	0	0	0	0	0	0	0	0	0	0	0	0	0	0	0
694	NSP3	AHAEETRKLMPVCVE	0	0	161.5	116	0	0	0	0	0	0	0	0	1318	0	0	0	0	0	0	1267.5	53	117	0	113	0	0	828	0
695	NSP3	AEETRKLMPVCVETK	0	0	0	224	0	647.5	0	0	0	0	0	0	0	0	0	0	0	0	0	0	0	0	0	0	0	0	0	0
696	NSP3	ETRKLMPVCVETKAI	21.5	0	0	0	0	292.5	0	0	0	0	183	0	0	55.5	168	0	404	251.5	0	692.5	0	791	0	1217	217.5	0	224	0
697	NSP3	RKLMPVCVETKAIVS	0	0	0	0	0	394.5	0	0	0	0	0	0	0	0	0	0	0	0	0	0	0	0	0	0	0	0	0	0
698	NSP3	LMPVCVETKAIVSTI	0	0	0	0	0	0	0	318	280	0	0	0	0	0	0	191	0	0	0	0	0	0	98	0	0	0	0	0
699	NSP3	PVCVETKAIVSTIQR	0	0	0	0	0	0	0	499	147.5	0	8	0	0	0	0	1534	138	167.5	0	0	3	0	272	279	0	0	0	0
700	NSP3	CVETKAIVSTIQRKY	0	0	0	0	0	0	0	0	0	0	0	0	0	0	0	0	0	0	0	0	0	0	0	0	0	0	0	0
701	NSP3	ETKAIVSTIQRKYKG	0	0	0	0	0	0	0	0	0	0	0	0	0	0	0	0	0	0	0	0	0	0	0	0	0	0	0	0
702	NSP3	KAIVSTIQRKYKGIK	1092	0	0	0	0	3949	202.5	0	201	0	385.5	0	0	0	144	464	0	543	9395	183.5	0	0	118.5	0	731.5	587	67.5	125
703	NSP3	IVSTIQRKYKGIKIQ	0	0	0	0	0	0	0	0	450	0	0	0	0	0	0	838	0	0	0	0	0	0	0	0	0	0	0	0
704	NSP3	STIQRKYKGIKIQEG	0	0	90.5	0	0	0	0	0	0	0	0	0	0	0	423.5	223	0	0	0	74	0	363.5	0	0	0	0	0	0
705	NSP3	IQRKYKGIKIQEGVV	0	0	0	0	0	558.5	0	0	1867.5	0	0	0	0	0	0	5700	0	0	0	0	0	0	417	0	0	0	0	0
706	NSP3	RKYKGIKIQEGVVDY	0	89	62.5	94	0	995.5	0	0	0	24	38.5	50.5	0	0	0	255.5	92.5	108	67.5	139.5	38.5	37.5	0	93	52.5	0	0	0
707	NSP3	YKGIKIQEGVVDYGA	0	0	0	0	0	0	0	0	0	0	0	0	0	0	0	0	0	0	0	0	0	0	0	0	0	0	27	0
708	NSP3	GIKIQEGVVDYGARF	0	0	0	78.5	0	229	0	0	0	0	0	0	0	0	0	114	60.5	0	95.5	0	43.5	0	0	136.5	0	0	0	0
709	NSP3	KIQEGVVDYGARFYF	213	55	62	59	95	336.5	0	110	0	45.5	0	268	0	0	119	0	0	22.5	995	110.5	60.5	0	0	0	0	208	58	0
710	NSP3	QEGVVDYGARFYFYT	0	0	0	44	0	0	0	0	0	0	0	0	0	0	78.5	0	0	0	0	0	15.5	0	0	23.5	3	32	0	0
711	NSP3	GVVDYGARFYFYTSK	0	0	0	0	0	0	0	0	0	0	0	0	0	0	108.5	0	0	0	0	0	0	0	0	0	0	0	0	0
712	NSP3	VDYGARFYFYTSKTT	0	0	0	0	0	0	0	0	0	0	0	0	0	0	0	0	0	0	0	0	0	0	0	0	0	0	0	0
713	NSP3	YGARFYFYTSKTTVA	0	0	0	0	0	0	0	0	0	0	0	0	0	0	0	0	0	0	0	0	0	0	0	0	0	0	0	0
714	NSP3	ARFYFYTSKTTVASL	0	0	0	0	0	0	0	0	0	0	0	0	0	0	0	0	0	0	0	0	0	0	0	0	0	0	0	0
715	NSP3	FYFYTSKTTVASLIN	154	0	0	171.5	0	0	0	0	1743	0	0	0	0	0	0	2165	0	0	0	0	0	0	300.5	0	0	0	0	0
716	NSP3	FYTSKTTVASLINTL	0	0	0	0	0	0	0	0	0	0	0	0	0	0	0	942.5	0	0	0	0	0	0	0	0	0	0	0	0
717	NSP3	TSKTTVASLINTLND	77	0	0	0	0	4259	0	874	19862.5	0	0	799.5	0	0	803.5	53659	0	0	1616	215.5	0	759	889.5	0	0	1434	150.5	0
718	NSP3	KTTVASLINTLNDLN	0	0	43	0	0	2112	68.5	678.5	4405	0	0	347.5	0	49	613.5	21799	589	99	1425.5	0	0	0	243	468	0	854.5	0	0
719	NSP3	TVASLINTLNDLNET	292.5	0	107	0	0	813	0	498	1883	0	0	92	0	0	550	4235	0	0	284	0	0	474.5	783	0	0	458	0	0
720	NSP3	ASLINTLNDLNETLV	39314.5	0	0	0	0	1419	692	1417.5	1982.5	0	0	1484	0	137	330.5	14397	0	0	7101.5	524	98	259.5	1675.5	0	0	2159	0	46.5
721	NSP3	LINTLNDLNETLVTM	15799	0	0	0	0	1492.5	685	495	16166	0	0	661	1100	153.5	99.5	37064	0	0	5044	944	135	0	2322	238	0	2024	2120.5	98
722	NSP3	NTLNDLNETLVTMPL	3397.5	0	0	0	0	1656.5	45	180	602	0	148.5	600.5	0	0	118	0	0	248	785.5	0	0	177	0	143.5	0	970.5	0	0
723	NSP3	LNDLNETLVTMPLGY	1163.5	0	108.5	0	67	443	0	268.5	2337	44.5	0	558	87	164.5	86	6537	171.5	0	2678	153	83	63	865.5	174	27.5	744.5	0	151
724	NSP3	DLNETLVTMPLGYVT	1569.5	0	0	0	0	584	149	414	0	0	0	49.5	0	0	0	0	0	0	1082	0	34	0	0	0	0	72	0	98
725	NSP3	NETLVTMPLGYVTHG	0	0	0	410.5	0	0	0	0	0	0	0	0	0	0	0	0	0	0	0	0	0	0	0	0	0	0	0	0
726	NSP3	TLVTMPLGYVTHGLN	0	0	0	0	0	0	0	0	0	0	0	0	0	0	115	0	0	0	467	0	0	18	0	0	0	0	0	0
727	NSP3	VTMPLGYVTHGLNLE	0	0	144.5	0	0	0	0	0	131	0	0	0	2124.5	0	0	2402	0	0	0	3526	0	0	1911	0	0	0	2447.5	0
728	NSP3	MPLGYVTHGLNLEEA	0	78	108	0	0	0	0	9	0	396	0	0	54	0	68	458.5	144	0	0	423.5	0	227.5	328.5	246	0	0	104.5	0
729	NSP3	LGYVTHGLNLEEAAR	0	218.5	0	0	0	0	0	169	322	65.5	0	0	0	0	148.5	3378.5	116	53.5	0	334	0	0	686	0	0	0	0	0
730	NSP3	YVTHGLNLEEAARYM	114.5	238	40	24.5	123	0	0	0	0	28	0	0	0	0	0	184.5	240	109	148.5	315	28.5	0	30.5	130	24.5	0	202	0
731	NSP3	THGLNLEEAARYMRS	45	52	0	0	0	0	0	0	0	0	0	0	0	0	0	0	115	0	0	0	0	0	0	0	0	0	51	0
732	NSP3	GLNLEEAARYMRSLK	73	0	0	0	0	0	0	0	0	0	0	0	0	0	0	0	0	0	0	0	0	0	0	0	0	0	0	0
733	NSP3	NLEEAARYMRSLKVP	0	0	0	0	0	518.5	0	0	0	140	0	0	0	0	0	0	0	0	0	0	0	0	0	0	0	0	0	0
734	NSP3	EEAARYMRSLKVPAT	36.5	0	0	67.5	0	0	0	3088	0	0	611	0	0	0	617	0	1152	764	0	317	0	1936.5	0	1137.5	444	0	0	0
735	NSP3	AARYMRSLKVPATVS	383	0	0	0	0	0	0	0	0	0	0	0	0	0	0	0	0	0	0	0	0	0	0	0	0	0	0	0
736	NSP3	RYMRSLKVPATVSVS	0	0	0	0	0	0	0	0	0	0	0	0	0	0	0	0	0	0	0	0	0	0	0	0	0	0	0	0
737	NSP3	MRSLKVPATVSVSSP	0	0	1238	0	507.5	0	0	0	0	0	0	0	0	0	61	0	0	0	0	0	0	0	0	0	0	0	0	0
738	NSP3	SLKVPATVSVSSPDA	0	0	661	0	0	0	0	0	0	0	0	0	0	0	0	0	0	0	0	0	0	0	0	0	0	0	0	0
739	NSP3	KVPATVSVSSPDAVT	0	0	0	168	0	0	0	36	0	0	0	0	0	0	0	0	0	0	0	0	0	0	0	0	0	0	0	0
740	NSP3	PATVSVSSPDAVTAY	0	0	208.5	165.5	0	0	0	0	0	0	0	0	0	0	0	277	0	0	218	0	27.5	123	0	0	0	82	0	0
741	NSP3	TVSVSSPDAVTAYNG	0	0	331.5	0	1315	0	0	0	0	0	0	0	0	0	93	0	0	0	0	0	53.5	76	0	0	0	29.5	0	0
742	NSP3	SVSSPDAVTAYNGYL	98.5	0	10458.5	0	270	0	33	0	0	0	0	67	0	36	165	0	0	0	168	0	67	149	0	0	0	172.5	0	78.5
743	NSP3	SSPDAVTAYNGYLTS	36.5	74	0	0	0	301	63.5	0	0	0	0	0	0	9	117.5	0	0	0	0	0	0	0	0	0	0	0	0	0
744	NSP3	PDAVTAYNGYLTSSS	0	0	0	52.5	206.5	0	0	0	0	0	0	0	0	0	0	345	0	0	0	0	0	0	130	0	0	0	0	0
745	NSP3	AVTAYNGYLTSSSKT	0	0	0	0	0	1525	0	7317.5	0	0	0	0	0	0	3140	0	0	0	0	0	0	6030.5	0	0	0	0	0	0
746	NSP3	TAYNGYLTSSSKTPE	0	0	0	0	0	1364	0	6195	0	0	0	0	0	0	4238	0	0	0	0	0	0	4940.5	0	0	0	0	0	0
747	NSP3	YNGYLTSSSKTPEEH	0	26.5	0	0	0	1210.5	0	4941	0	419	326	0	0	0	2061	0	0	5075	0	0	0	2212	0	0	299	0	189	0
748	NSP3	GYLTSSSKTPEEHFI	0	0	0	0	0	306	0	3673	898.5	0	0	0	162	0	1138.5	0	0	0	0	0	0	1044	0	0	0	0	0	0
749	NSP3	LTSSSKTPEEHFIET	0	0	0	0	0	0	0	0	6496.5	0	0	0	404.5	0	0	25166	0	0	0	0	39.5	0	10149.5	0	0	0	351	0
750	NSP3	SSSKTPEEHFIETIS	170.5	471	298	0	0	6226	669	0	892.5	0	0	0	656	0	454	645.5	0	0	1163.5	0	14	0	111.5	0	0	966	861	0
751	NSP3	SKTPEEHFIETISLA	104	0	0	0	0	0	74	854.5	795	0	0	0	178	0	186	2509.5	0	0	3853	0	0	0	468.5	0	0	3651.5	468	0
752	NSP3	TPEEHFIETISLAGS	400	0	0	195.5	0	1090	23.5	0	0	0	0	95	0	0	0	564	0	0	0	0	0	0	346.5	0	0	525.5	0	0
753	NSP3	EEHFIETISLAGSYK	188	0	0	427	0	0	49	3805.5	0	0	1906.5	0	112.5	0	953	0	500.5	3409	0	236.5	0	3584	614.5	490.5	1296.5	0	0	0
754	NSP3	HFIETISLAGSYKDW	0	16	0	26	0	0	0	0	0	0	0	0	0	0	0	0	0	0	299.5	0	0	0	0	0	0	79.5	0	0
755	NSP3	IETISLAGSYKDWSY	0	28	0	0	157.5	119.5	1554	144	6061	0	0	0	0	33	0	19283	0	0	3722	0	23	0	5513	0	0	1039	0	0
756	NSP3	TISLAGSYKDWSYSG	0	0	0	0	0	0	0	0	0	0	0	0	0	0	0	0	0	0	0	0	0	0	0	0	0	0	0	0
757	NSP3	SLAGSYKDWSYSGQS	0	0	305	0	0	0	0	0	0	0	0	0	0	0	0	0	0	0	0	0	0	0	0	0	0	0	0	0
758	NSP3	AGSYKDWSYSGQSTQ	0	0	0	0	0	572.5	0	0	0	0	23.5	0	0	0	0	0	0	583	0	0	0	0	0	0	0	0	0	0
759	NSP3	SYKDWSYSGQSTQLG	0	0	0	0	0	0	0	0	0	0	0	0	0	0	0	0	0	0	0	0	0	0	0	0	0	0	0	0
760	NSP3	KDWSYSGQSTQLGIE	88.5	0	0	0	0	1168.5	45	0	78.5	0	0	0	1976.5	0	0	187	17	0	190	0	80	43.5	13.5	0	0	126.5	2097.5	0
761	NSP3	WSYSGQSTQLGIEFL	264	281	0	0	200	242.5	886	245	33.5	29	135.5	225	0	148	41.5	0	23	280.5	1638.5	0	43.5	167	0	0	0	492.5	0	130
762	NSP3	YSGQSTQLGIEFLKR	0	0	0	162	0	0	0	0	0	0	0	0	0	0	0	0	0	0	54.5	0	0	0	0	0	0	0	0	0
763	NSP3	GQSTQLGIEFLKRGD	117	0	0	7.5	17.5	0	24	63	0	0	0	0	0	46	48	0	0	0	0	0	42.5	136.5	0	52	0	253.5	0	52
764	NSP3	STQLGIEFLKRGDKS	0	0	0	0	0	0	0	0	0	0	0	0	0	0	0	0	0	0	0	0	0	0	0	0	0	0	0	0
765	NSP3	QLGIEFLKRGDKSVY	0	0	0	0	0	0	0	0	0	0	0	0	0	39	0	0	0	0	0	0	0	0	0	0	0	28	0	0
766	NSP3	GIEFLKRGDKSVYYT	0	0	0	236	0	92	75	0	0	0	0	0	0	0	83	0	0	0	0	0	23.5	0	0	0	0	0	0	0
767	NSP3	EFLKRGDKSVYYTSN	0	0	0	0	0	0	0	0	0	0	131	0	57	119	85	0	187	300	0	41	0	191.5	0	38	84.5	0	106	0
768	NSP3	LKRGDKSVYYTSNPT	0	0	0	0	0	0	0	0	0	0	0	0	0	0	0	0	0	0	0	0	0	0	0	0	0	0	0	0
769	NSP3	RGDKSVYYTSNPTTF	0	0	0	48	0	0	0	228.5	0	0	0	0	0	0	0	0	0	0	0	0	0	0	0	0	0	0	0	0
770	NSP3	DKSVYYTSNPTTFHL	486	0	0	0	0	0	0	0	0	0	0	0	0	112	0	0	0	640	0	0	0	0	0	0	0	0	0	0
771	NSP3	SVYYTSNPTTFHLDG	0	8	0	0	0	0	0	0	0	0	0	0	0	0	0	0	0	707	0	0	0	0	0	0	0	0	0	0
772	NSP3	YYTSNPTTFHLDGEV	642.5	62	0	103	0	0	0	69	1427	196	726.5	0	254	0	0	2685	918.5	3744	0	63.5	53	282.5	519	573	276.5	87	306	18.5
773	NSP3	TSNPTTFHLDGEVIT	778	0	0	0	0	0	0	2481	0	0	0	0	0	0	0	0	0	0	0	0	0	0	0	0	0	0	0	0
774	NSP3	NPTTFHLDGEVITFD	937.5	0	350	153	0	278.5	333.5	13828.5	47	14	0	0	154.5	4176.5	288.5	164	138	1062	519	368	572.5	785	0	246	156	371	0	1477
775	NSP3	TTFHLDGEVITFDNL	51.5	34	81	0	126	154	101.5	1966.5	0	0	0	87.5	69.5	728.5	0	106	0	0	0	0	29	176	89.5	0	39	97.5	397	509
776	NSP3	FHLDGEVITFDNLKT	0	0	0	230	0	0	0	1402	0	0	0	0	0	240.5	0	0	0	0	0	0	0	0	0	0	0	0	0	0
777	NSP3	LDGEVITFDNLKTLL	0	0	0	0	0	0	0	406	187.5	0	0	0	0	0	0	1302	0	0	0	0	0	65	1641	0	0	0	0	94.5
778	NSP3	GEVITFDNLKTLLSL	0	0	0	0	0	232.5	0	0	42	0	0	0	0	152	0	0	0	8.5	0	0	0	0	366.5	234	0	0	0	0
779	NSP3	VITFDNLKTLLSLRE	0	0	375	305	0	79.5	23	76.5	1194	0	0	0	9449	87	12	2158	41.5	0	94.5	6638	26	0	351.5	0	0	0	4572.5	22.5
780	NSP3	TFDNLKTLLSLREVR	0	0	124.5	0	35	0	0	0	373	0	0	0	183	0	24.5	1626.5	50.5	150	0	2355	16	0	0	0	0	0	0	0
781	NSP3	DNLKTLLSLREVRTI	183.5	0	0	0	0	8214	0	0	0	0	0	0	0	0	0	1220.5	0	534.5	0	0	0	0	0	0	0	0	0	0
782	NSP3	LKTLLSLREVRTIKV	0	0	0	0	0	1071.5	0	0	0	0	0	0	0	0	0	390	0	0	0	0	0	0	240.5	0	0	0	0	0
783	NSP3	TLLSLREVRTIKVFT	0	0	0	0	0	0	0	0	0	0	0	0	0	0	0	0	0	0	0	0	0	0	0	0	0	0	0	0
784	NSP3	LSLREVRTIKVFTTV	0	0	0	0	0	0	0	0	7541.5	0	0	0	0	0	0	5736	0	0	0	0	0	0	4919	0	0	0	0	0
785	NSP3	LREVRTIKVFTTVDN	0	0	0	0	0	1478.5	0	0	4988	0	0	0	0	0	0	9223	0	0	0	0	0	0	3483.5	0	0	0	0	0
786	NSP3	EVRTIKVFTTVDNIN	0	0	62.5	0	0	0	337	0	487	0	100	0	0	136	0	0	882	608.5	0	210.5	0	389	0	1254.5	155	0	155	0
787	NSP3	RTIKVFTTVDNINLH	0	0	0	0	0	0	0	0	0	0	0	0	0	0	0	0	0	0	0	0	0	0	0	0	0	0	0	118
788	NSP3	IKVFTTVDNINLHTQ	0	0	0	0	0	0	0	0	1471.5	0	0	0	0	0	0	7639	0	0	794	0	0	0	0	0	0	0	0	0
789	NSP3	VFTTVDNINLHTQVV	0	0	951	0	0	0	0	0	0	0	0	0	0	0	0	1082	0	0	0	0	0	0	0	0	0	0	0	0
790	NSP3	TTVDNINLHTQVVDM	0	0	0	0	0	0	0	0	95.5	0	0	0	0	0	0	0	0	0	0	0	47	0	0	0	0	0	0	0
791	NSP3	VDNINLHTQVVDMSM	0	0	0	0	972	0	117.5	0	264.5	0	0	0	0	0	0	2867	0	0	0	0	0	0	483.5	0	0	0	0	0
792	NSP3	NINLHTQVVDMSMTY	0	0	0	0	458	1380	0	0	0	0	0	0	0	0	0	952	0	0	0	418	0	0	0	0	0	0	0	0
793	NSP3	NLHTQVVDMSMTYGQ	0	0	0	0	50.5	502.5	0	0	0	0	0	0	0	0	0	0	0	0	0	0	0	0	0	0	0	0	0	0
794	NSP3	HTQVVDMSMTYGQQF	317.5	240	0	0	123.5	0	0	0	0	0	0	0	0	0	0	0	0	0	0	0	0	0	0	0	0	0	0	0
795	NSP3	QVVDMSMTYGQQFGP	0	4	0	0	0	0	0	0	0	0	0	0	0	0	0	0	0	0	0	0	0	0	0	0	0	0	0	0
796	NSP3	VDMSMTYGQQFGPTY	0	35.5	0	0	30.5	0	0	0	81	0	0	0	0	143.5	0	444	0	0	0	19.5	17	0	200.5	0	0	0	0	0
797	NSP3	MSMTYGQQFGPTYLD	301	18.5	0	230.5	56.5	0	0	132.5	596	0	32	0	0	0	0	1119	0	127	0	0	31	0	419.5	0	0	0	0	0
798	NSP3	MTYGQQFGPTYLDGA	0	0	0	0	0	0	0	0	0	0	0	0	0	0	0	0	0	0	0	0	47	0	0	0	0	0	0	0
799	NSP3	YGQQFGPTYLDGADV	0	42.5	0	0	0	127	33.5	0	0	0	200.5	69	0	45	111	0	46	2525	0	0	44	67	183	0	132.5	125	0	22.5
800	NSP3	QQFGPTYLDGADVTK	0	0	0	0	0	0	0	0	0	0	0	0	0	0	0	0	0	0	0	0	0	0	0	0	0	0	0	0
801	NSP3	FGPTYLDGADVTKIK	0	0	0	0	0	0	0	431.5	0	0	0	0	0	0	0	0	0	0	0	0	0	0	0	0	0	0	0	0
802	NSP3	PTYLDGADVTKIKPH	0	0	0	155.5	0	0	0	0	0	0	0	0	0	0	0	189	0	0	0	0	0	0	0	0	0	0	0	0
803	NSP3	YLDGADVTKIKPHNS	0	0	0	0	0	705	0	0	0	0	0	0	0	0	0	0	0	0	0	0	0	0	0	0	0	0	0	0
804	NSP3	DGADVTKIKPHNSHE	1016	65	0	0	0	540	0	155	0	0	246.5	0	11583	234.5	104.5	0	70	0	0	9523	18.5	401	0	0	67	134.5	9058.5	0
805	NSP3	ADVTKIKPHNSHEGK	0	0	0	0	0	0	0	0	0	0	0	0	0	0	0	85	0	0	0	54.5	0	0	0	0	0	0	0	0
806	NSP3	VTKIKPHNSHEGKTF	0	0	0	0	0	0	0	0	0	0	0	0	0	0	0	0	0	50.5	0	0	0	0	0	0	0	0	0	0
807	NSP3	KIKPHNSHEGKTFYV	0	0	0	0	0	491	0	0	0	0	0	0	0	0	0	0	0	729	0	0	0	7	0	0	0	0	0	0
808	NSP3	KPHNSHEGKTFYVLP	0	0	0	0	0	0	0	0	0	0	0	0	0	0	0	0	0	0	0	0	0	0	0	0	0	0	0	0
809	NSP3	HNSHEGKTFYVLPND	113	523.5	0	0	0	14652	0	142	0	0	0	0	0	0	0	0	0	106	148.5	0	7.5	0	0	0	0	0	0	0
810	NSP3	SHEGKTFYVLPNDDT	0	0	0	0	0	0	0	0	0	0	0	0	0	0	34	0	0	377.5	268	0	0	0	34	0	0	128.5	0	0
811	NSP3	EGKTFYVLPNDDTLR	0	420	0	0	0	0	0	56	0	0	111	72	0	130	0	0	187	501.5	0	0	0	210	0	562	115.5	0	0	90
812	NSP3	KTFYVLPNDDTLRVE	0	99	0	61.5	0	0	0	0	152.5	0	0	0	1073	0	0	0	0	0	0	2331.5	0	0	0	0	0	112.5	960.5	0
813	NSP3	FYVLPNDDTLRVEAF	0	0	66.5	0	86	0	0	0	0	0	0	237	0	178	0	0	0	0	172.5	0	0	0	137	0	0	347	0	139
814	NSP3	VLPNDDTLRVEAFEY	129	211	445	291	355.5	19556	647.5	228.5	0	0	548	1249	0	776	347	688	0	456	1284	96.5	181	831.5	395.5	353	344	1110.5	126	790
815	NSP3	PNDDTLRVEAFEYYH	30	158	175	426.5	248	140.5	217	0	0	0	242	968.5	0	475	0	0	0	406	1279	0	69	227	0	129	282	887.5	0	553.5
816	NSP3	DDTLRVEAFEYYHTT	753.5	17.5	0	312	0	0	156.5	0	0	0	0	0	0	575.5	0	0	0	0	0	0	0	0	0	0	0	0	0	424.5
817	NSP3	TLRVEAFEYYHTTDP	0	0	0	51.5	0	0	0	0	0	0	0	0	0	0	0	0	0	0	0	0	39	0	0	0	0	0	0	0
818	NSP3	RVEAFEYYHTTDPSF	0	0	0	182	66	0	0	0	0	0	0	148	0	0	0	0	0	0	413.5	0	0	0	0	0	0	0	83	0
819	NSP3	EAFEYYHTTDPSFLG	0	0	0	0	0	0	0	0	0	28	0	148	0	30.5	198	0	249	810	0	61.5	0	210	0	0	121.5	0	0	115.5
820	NSP3	FEYYHTTDPSFLGRY	0	90	83.5	0	105	0	103	0	0	0	0	0	0	0	0	0	0	0	1345	0	33.5	0	0	0	0	0	0	0
821	NSP3	YYHTTDPSFLGRYMS	0	0	0	0	0	0	0	0	0	0	0	0	0	0	0	0	0	0	0	0	0	0	0	0	0	0	0	0
822	NSP3	HTTDPSFLGRYMSAL	181.5	0	0	0	0	0	0	0	206	0	0	0	0	0	0	125.5	0	0	0	0	0	0	171	0	0	0	0	0
823	NSP3	TDPSFLGRYMSALNH	28	0	0	359	0	563.5	0	285	444	0	0	0	0	0	249	711	114.5	0	0	0	0	292.5	214	135.5	0	0	0	0
824	NSP3	PSFLGRYMSALNHTK	0	0	0	0	0	0	0	0	0	0	0	0	0	0	0	1088.5	0	0	0	0	0	0	0	0	0	0	0	0
825	NSP3	FLGRYMSALNHTKKW	0	0	0	0	0	0	0	0	0	0	0	0	0	0	0	0	11	0	0	0	0	0	0	0	0	0	0	0
826	NSP3	GRYMSALNHTKKWKY	0	0	0	0	0	0	0	196.5	0	0	0	0	0	0	0	0	0	0	314	0	0	0	0	0	0	0	0	0
827	NSP3	YMSALNHTKKWKYPQ	0	44	0	0	0	0	0	0	0	0	0	0	0	0	0	0	0	0	0	0	0	0	0	0	0	0	0	0
828	NSP3	SALNHTKKWKYPQVN	0	0	0	0	0	0	0	0	0	17	0	0	0	0	0	0	23	0	0	0	0	0	0	0	0	0	0	0
829	NSP3	LNHTKKWKYPQVNGL	0	0	0	0	0	0	0	0	1310	0	0	0	0	0	0	2246	71.5	0	0	0	0	0	1923	152	0	0	0	0
830	NSP3	HTKKWKYPQVNGLTS	70.5	0	0	0	0	0	0	0	0	0	0	0	0	0	0	0	0	0	0	0	0	0	0	0	0	0	0	0
831	NSP3	KKWKYPQVNGLTSIK	0	0	0	0	0	0	0	606	0	0	0	0	0	0	7759.5	0	0	0	0	0	0	7341	0	0	125	0	0	0
832	NSP3	WKYPQVNGLTSIKWA	0	0	0	0	0	0	0	0	0	0	0	0	0	0	0	0	0	0	0	0	0	695.5	0	0	0	0	0	0
833	NSP3	YPQVNGLTSIKWADN	0	18	144	0	0	382	0	0	93.5	0	0	0	33.5	0	85	342.5	22.5	0	0	150.5	0	176	0	0	0	0	0	0
834	NSP3	QVNGLTSIKWADNNC	369.5	0	474	0	0	402.5	0	0	89	0	0	0	0	0	0	715	48	0	0	69.5	20.5	0	0	0	0	72.5	26.5	0
835	NSP3	NGLTSIKWADNNCYL	105	0	123.5	0	43.5	603.5	19.5	76.5	39	0	0	194	31	18.5	0	449	0	59	321	52	0	233	0	0	36	175	73	79
836	NSP3	LTSIKWADNNCYLAT	0	0	0	0	0	68	0	0	928	0	0	0	0	0	0	2763.5	0	0	0	0	0	0	1644	0	0	0	0	0
837	NSP3	SIKWADNNCYLATAL	0	0	0	0	0	0	0	0	0	0	0	0	0	0	0	0	0	0	0	0	0	0	0	0	0	0	0	0
838	NSP3	KWADNNCYLATALLT	0	0	0	0	0	0	0	0	0	0	0	0	0	0	0	0	0	0	0	0	0	0	0	0	0	0	0	0
839	NSP3	ADNNCYLATALLTLQ	0	0	0	0	0	0	0	0	0	0	0	0	0	0	0	0	0	0	0	0	0	0	0	0	0	0	0	0
840	NSP3	NNCYLATALLTLQQI	0	0	0	0	0	0	0	0	0	0	0	0	0	0	0	0	0	0	0	0	0	0	0	0	0	0	0	0
841	NSP3	CYLATALLTLQQIEL	62	0	51	0	0	0	58.5	0	479.5	8	0	66	170.5	59.5	0	786	0	184	0	374.5	0	12.5	397	0	55	141	70.5	0
842	NSP3	LATALLTLQQIELKF	0	0	0	0	0	0	0	0	177.5	0	0	0	0	0	0	256	0	0	83.5	0	0	0	279.5	0	0	0	0	0
843	NSP3	TALLTLQQIELKFNP	0	0	0	0	0	0	0	0	0	0	0	0	0	0	0	0	0	277	0	0	0	95.5	0	0	0	0	0	0
844	NSP3	LLTLQQIELKFNPPA	0	0	0	0	0	0	0	0	185.5	0	0	0	0	0	0	390.5	0	0	0	0	0	0	79	0	0	0	0	0
845	NSP3	TLQQIELKFNPPALQ	0	0	0	0	0	0	0	0	0	0	0	0	0	0	0	0	0	0	0	0	14	0	0	0	0	0	0	0
846	NSP3	QQIELKFNPPALQDA	0	0	0	0	0	385	0	0	0	6	0	47.5	0	0	0	0	0	0	0	0	33.5	116	0	0	0	0	0	0
847	NSP3	IELKFNPPALQDAYY	0	165	236	143.5	306	245	187	607.5	994	91	234	624	491	498	326	2888.5	59.5	215	2007	795	118.5	627.5	705.5	280	150	599	435.5	352.5
848	NSP3	LKFNPPALQDAYYRA	0	0	0	0	31	0	0	0	0	0	0	0	0	0	133	0	0	0	0	37	17	0	0	0	0	0	276.5	0
849	NSP3	FNPPALQDAYYRARA	0	0	0	0	0	0	0	0	0	0	0	0	0	0	35	0	0	0	0	324	0	0	0	0	0	0	88	0
850	NSP3	PPALQDAYYRARAGE	0	45	579.5	282	0	0	0	0	0	286	0	0	44076	0	145	0	642	220	288	64545	32.5	0	0	621	0	40.5	31664.5	0
851	NSP3	ALQDAYYRARAGEAA	433.5	0	61.5	0	0	0	22.5	0	0	154	0	0	339	0	16	0	200	0	0	0	19	0	0	0	0	0	510.5	0
852	NSP3	QDAYYRARAGEAANF	91	149	0	0	154	201.5	0	0	0	24	0	0	0	0	65.5	4.5	113.5	0	344	0	14	0	0	0	0	251	0	0
853	NSP3	AYYRARAGEAANFCA	0	0	0	0	0	0	0	0	0	0	0	0	0	0	0	0	0	0	0	0	0	0	0	0	0	0	0	0
854	NSP3	YRARAGEAANFCALI	0	0	0	0	0	0	0	0	0	0	0	0	0	0	0	0	0	0	0	0	0	0	0	0	0	0	0	0
855	NSP3	ARAGEAANFCALILA	0	0	0	0	0	0	0	0	0	0	0	0	0	0	0	0	0	0	0	0	0	0	0	0	0	0	0	0
856	NSP3	AGEAANFCALILAYC	0	0	11	63	58.5	0	34	0	0	0	61	85.5	0	162	34.5	0	0	0	297	0	69	0	0	88	181.5	0	0	231
857	NSP3	EAANFCALILAYCNK	0	0	0	0	0	0	0	0	0	0	0	0	0	0	0	0	0	0	0	0	0	0	0	0	49.5	0	0	0
858	NSP3	ANFCALILAYCNKTV	0	0	0	0	0	0	0	0	0	0	0	0	0	0	0	0	0	0	0	0	0	0	0	0	0	0	0	0
859	NSP3	FCALILAYCNKTVGE	0	0	0	0	0	0	0	0	14	0	0	0	7138.5	0	0	440.5	145	0	0	27353	0	0	264.5	0	0	0	18956.5	0
860	NSP3	ALILAYCNKTVGELG	0	0	0	0	0	0	0	0	0	0	0	0	0	0	0	0	0	0	0	0	0	0	0	0	0	0	109.5	0
861	NSP3	ILAYCNKTVGELGDV	0	0	0	0	0	0	0	0	645.5	0	0	0	0	0	43	3201	0	5505	0	283	0	0	3382.5	60	29	0	0	0
862	NSP3	AYCNKTVGELGDVRE	0	28	75	0	0	233	0	25	0	10	0	0	3607.5	29	0	0	0	212	66.5	4905	31	0	217	190	10.5	375	3745	0
863	NSP3	CNKTVGELGDVRETM	0	0	0	0	0	501	0	0	0	223.5	0	0	0	0	0	0	0	0	0	0	0	0	0	126.5	0	0	114	0
864	NSP3	KTVGELGDVRETMSY	0	0	0	0	0	0	40.5	0	110	45.5	0	0	0	43.5	0	0	0	0	0	0	46	0	0	209	0	0	0	0
865	NSP3	VGELGDVRETMSYLF	65.5	278.5	0	0	116.5	0	54	42.5	0	39.5	0	0	0	253	0	1533	25	51	172	0	114	0	899	286.5	67.5	346.5	0	208
866	NSP3	ELGDVRETMSYLFQH	158.5	46	0	59	0	159	20	543	0	184	647	0	56	111.5	1252.5	0	2296	1379	61.5	0	47.5	1686.5	0	2941	874	306	0	147.5
867	NSP3	GDVRETMSYLFQHAN	0	0	0	0	0	0	0	0	0	0	0	0	0	0	0	0	0	0	0	0	0	0	0	80	0	0	0	0
868	NSP3	VRETMSYLFQHANLD	98	0	0	0	0	0	0	0	960	0	0	0	0	0	0	3393	0	0	0	0	21.5	0	1559.5	0	0	0	0	0
869	NSP3	ETMSYLFQHANLDSC	80	0	0	36.5	0	0	51.5	47	62	240	263	175	191	207.5	107.5	0	1457	155.5	89	297.5	40	584	89	2066.5	312	0	141.5	180.5
870	NSP3	MSYLFQHANLDSCKR	0	0	0	0	0	0	0	0	0	0	0	0	0	0	0	0	0	0	0	0	0	0	0	0	0	0	0	0
871	NSP3	YLFQHANLDSCKRVL	0	0	0	0	0	0	0	0	0	0	0	0	0	0	0	0	102	0	0	0	0	0	0	0	0	0	0	0
872	NSP3	FQHANLDSCKRVLNV	0	0	0	0	66	0	0	0	145	0	0	0	0	0	82	115.5	98	0	0	0	0	0	0	48.5	0	0	0	0
873	NSP3	HANLDSCKRVLNVVC	122	0	0	0	0	0	32.5	0	1968.5	0	0	0	0	0	0	3318.5	0	207.5	0	0	17	0	786	40	0	0	0	0
874	NSP3	NLDSCKRVLNVVCKT	0	0	0	0	0	0	0	0	0	0	0	0	0	0	0	3	0	0	0	0	0	0	0	0	0	0	0	0
875	NSP3	DSCKRVLNVVCKTCG	0	0	0	0	0	0	0	0	0	0	0	0	0	0	0	0	0	0	0	0	0	0	0	0	0	0	0	47
876	NSP3	CKRVLNVVCKTCGQQ	0	0	0	0	0	0	0	0	0	0	0	0	0	0	0	0	0	0	0	0	0	0	0	0	0	0	0	0
877	NSP3	RVLNVVCKTCGQQQT	0	0	0	0	0	0	0	0	0	0	0	0	0	0	0	0	0	0	0	0	0	0	0	0	0	0	0	0
878	NSP3	LNVVCKTCGQQQTTL	0	0	0	0	0	0	0	0	0	0	0	0	0	0	0	162	0	0	3025	0	0	0	0	0	0	0	0	0
879	NSP3	VVCKTCGQQQTTLKG	0	0	0	0	0	0	0	0	0	0	0	0	0	0	0	0	0	0	3121	0	0	0	0	0	0	442.5	0	0
880	NSP3	CKTCGQQQTTLKGVE	0	0	0	0	0	0	0	0	0	0	0	0	1651	0	0	0	0	0	2477.5	1633	0	0	0	0	0	0	1555.5	0
881	NSP3	TCGQQQTTLKGVEAV	0	0	0	0	0	0	0	0	0	0	0	0	0	0	0	0	0	0	727	0	0	0	0	0	0	0	0	0
882	NSP3	GQQQTTLKGVEAVMY	0	0	0	0	0	275	0	0	0	7.5	0	0	0	0	0	0	0	0	547.5	0	0	0	0	0	0	0	0	0
883	NSP3	QQTTLKGVEAVMYMG	0	0	0	0	0	0	0	0	0	0	0	0	0	0	0	0	0	0	0	0	0	0	0	0	0	0	0	0
884	NSP3	TTLKGVEAVMYMGTL	0	0	0	0	134	0	0	0	0	0	0	0	0	0	0	0	0	0	0	0	0	0	0	0	0	0	0	0
885	NSP3	LKGVEAVMYMGTLSY	0	0	0	0	18	55	0	0	549	0	0	0	0	0	0	1382.5	0	0	0	0	0	0	649.5	0	0	0	0	0
886	NSP3	GVEAVMYMGTLSYEQ	0	0	0	310	0	1136	60.5	0	0	0	0	0	0	0	0	243	0	0	0	0	0	0	0	0	0	0	0	0
887	NSP3	EAVMYMGTLSYEQFK	0	0	0	0	0	0	0	434	0	0	0	0	83.5	0	295.5	0	311	511.5	0	0	0	1011	0	1221.5	168	0	0	0
888	NSP3	VMYMGTLSYEQFKKG	0	0	0	0	0	0	0	0	0	0	0	0	0	0	0	0	0	0	0	0	0	0	0	0	0	0	0	0
889	NSP3	YMGTLSYEQFKKGVQ	0	0	0	0	0	0	0	0	0	0	0	0	0	0	0	0	0	0	0	0	0	0	0	0	0	0	0	0
890	NSP3	GTLSYEQFKKGVQIP	0	0	0	0	0	105	0	0	97	0	0	0	0	0	0	0	0	0	0	0	0	0	0	0	0	0	0	0
891	NSP3	LSYEQFKKGVQIPCT	0	0	0	0	0	457.5	0	0	1907	0	0	0	0	0	0	7068.5	0	0	0	0	0	0	3573	0	0	0	0	0
892	NSP3	YEQFKKGVQIPCTCG	0	0	0	0	0	0	0	0	0	0	0	0	0	0	0	0	0	0	0	0	0	182	0	0	0	0	0	0
893	NSP3	QFKKGVQIPCTCGKQ	0	0	0	0	0	0	0	0	0	0	0	0	0	0	0	0	0	0	0	0	0	0	0	0	0	0	0	0
894	NSP3	KKGVQIPCTCGKQAT	0	0	0	0	0	0	0	0	0	0	0	0	0	0	0	0	0	0	0	0	0	0	0	0	0	0	0	0
895	NSP3	GVQIPCTCGKQATKY	0	0	0	0	0	0	0	0	0	0	0	0	0	0	0	0	0	0	0	0	0	0	148.5	0	0	0	0	0
896	NSP3	QIPCTCGKQATKYLV	0	0	0	0	0	0	0	0	0	0	0	0	0	0	0	0	0	0	0	0	0	0	0	0	0	0	0	0
897	NSP3	PCTCGKQATKYLVQQ	0	0	0	0	0	0	0	0	0	0	0	0	0	0	0	0	0	0	0	0	0	0	0	0	0	0	0	0
898	NSP3	TCGKQATKYLVQQES	0	0	0	0	0	0	0	0	0	0	0	0	49	0	0	0	0	0	0	0	0	0	28	0	0	0	0	0
899	NSP3	GKQATKYLVQQESPF	51	20.5	0	0	100.5	98	0	744	0	0	0	0	0	0	179	0	0	0	252	0	0	122	0	0	0	0	0	0
900	NSP3	QATKYLVQQESPFVM	0	0	0	24	0	0	0	0	0	0	1.5	0	0	0	42	0	0	0	0	0	31	57	0	0	0	0	0	0
901	NSP3	TKYLVQQESPFVMMS	0	0	0	37.5	37	0	0	0	0	0	0	0	0	0	0	0	0	0	0	0	0	127	0	0	0	0	0	0
902	NSP3	YLVQQESPFVMMSAP	0	0	0	337	0	0	0	0	0	64.5	0	0	0	0	0	0	162	0	0	0	0	0	0	148.5	0	0	0	0
903	NSP3	VQQESPFVMMSAPPA	0	0	0	0	0	0	0	0	560.5	0	0	0	0	0	0	0	0	0	0	0	27.5	180	211	0	0	0	0	0
904	NSP3	QESPFVMMSAPPAQY	64.5	54	0	96	0	43.5	0	0	0	30	0	0	0	0	102.5	132	0	44	0	0	95	135	0	50.5	37	0	55.5	0
905	NSP3	SPFVMMSAPPAQYEL	411	0	7.5	31.5	0	0	79	73	0	25	54.5	0	127.5	111.5	127	0	59	299	109	304	116	328	0	190.5	46.5	247	192	184.5
906	NSP3	FVMMSAPPAQYELKH	0	0	0	344	0	0	0	0	0	0	0	0	0	0	215.5	0	0	0	0	0	39	170.5	0	0	0	0	0	0
907	NSP3	MMSAPPAQYELKHGT	0	0	0	0	0	0	0	0	0	0	0	0	0	0	71	0	0	0	0	0	0	0	0	0	0	0	0	0
908	NSP3	SAPPAQYELKHGTFT	0	0	0	0	0	0	2709.5	0	0	0	0	0	0	0	0	0	0	0	0	0	0	0	0	0	0	0	0	0
909	NSP3	PPAQYELKHGTFTCA	0	0	0	0	0	0	0	0	0	0	0	0	0	0	0	0	0	0	0	0	0	0	0	0	0	0	0	0
910	NSP3	AQYELKHGTFTCASE	0	0	382	172	0	0	0	19.5	0	0	0	0	11050	0	283.5	0	0	0	244	8685	22.5	378.5	0	622	40.5	199.5	8113	79
911	NSP3	YELKHGTFTCASEYT	7	0	0	68	0	0	0	0	0	33	0	0	0	0	247	0	109	0	769.5	291	26	708	0	428	0	248	285.5	0
912	NSP3	LKHGTFTCASEYTGN	0	0	0	0	0	0	0	0	1943	0	0	0	0	0	67	5504	79	0	0	0	0	0	1746	0	0	0	0	0
913	NSP3	HGTFTCASEYTGNYQ	0	0	0	0	0	0	0	0	0	0	0	0	0	0	0	0	0	0	0	0	20.5	0	0	0	0	0	0	0
914	NSP3	TFTCASEYTGNYQCG	0	0	0	0	0	0	0	0	0	0	0	0	0	0	0	0	0	0	0	0	0	0	0	0	0	0	0	0
915	NSP3	TCASEYTGNYQCGHY	49.5	136	82	0	132.5	350	0	0	0	0	0	38	0	0	0	326	0	0	864.5	55	31	0	0	0	32.5	128.5	112.5	0
916	NSP3	ASEYTGNYQCGHYKH	0	0	0	99	0	0	0	0	0	0	0	0	0	0	0	0	0	0	0	0	0	0	0	0	0	0	0	0
917	NSP3	EYTGNYQCGHYKHIT	0	0	0	0	0	0	0	0	0	0	0	0	0	0	0	0	0	0	0	0	0	0	0	0	10	0	0	0
918	NSP3	TGNYQCGHYKHITSK	0	0	0	0	0	0	0	0	0	0	0	0	0	0	0	0	0	0	0	0	0	0	0	0	0	0	0	0
919	NSP3	NYQCGHYKHITSKET	0	0	0	0	0	520.5	0	777	0	0	0	0	0	0	0	0	0	0	0	0	0	0	0	0	0	0	0	0
920	NSP3	QCGHYKHITSKETLY	0	0	0	0	0	310	0	1323	0	0	0	186.5	0	0	0	0	0	0	8490.5	0	0	0	0	0	0	755	0	0
921	NSP3	GHYKHITSKETLYCI	0	14.5	0	0	0	1217	0	152.5	0	0	0	0	0	0	0	36	0	0	137.5	0	0	0	0	0	0	0	0	0
922	NSP3	YKHITSKETLYCIDG	0	0	0	0	0	0	0	0	0	0	0	0	0	0	0	0	10.5	980	0	0	0	0	0	0	0	0	0	0
923	NSP3	HITSKETLYCIDGAL	64.5	0	0	0	0	831	0	69.5	0	3	0	0	0	0	0	0	26	0	0	0	0	0	0	0	0	0	0	0
924	NSP3	TSKETLYCIDGALLT	0	0	0	184	0	4705.5	0	0	0	0	0	0	0	0	0	0	0	0	0	0	0	0	0	0	0	0	0	0
925	NSP3	KETLYCIDGALLTKS	0	0	0	0	0	0	0	0	0	0	0	0	0	0	0	0	0	0	0	0	0	0	0	0	0	0	0	0
926	NSP3	TLYCIDGALLTKSSE	0	0	0	0	0	133.5	0	0	0	0	0	0	1585	0	0	0	0	0	0	3516	0	0	0	0	0	0	5401	0
927	NSP3	YCIDGALLTKSSEYK	0	0	0	0	0	0	0	0	0	0	0	0	0	0	0	0	0	0	0	0	0	0	0	0	0	0	0	0
928	NSP3	IDGALLTKSSEYKGP	0	0	0	0	0	0	0	0	0	0	0	0	0	0	0	627	0	0	0	0	0	0	973	0	0	0	0	0
929	NSP3	GALLTKSSEYKGPIT	0	0	0	141.5	0	391.5	0	0	0	0	0	0	0	0	0	0	0	0	0	0	0	0	0	0	0	0	0	0
930	NSP3	LLTKSSEYKGPITDV	0	186.5	0	0	0	1024	0	471	576	0	0	0	0	0	0	5605	0	527	231	0	0	0	2231	0	0	0	0	0
931	NSP3	TKSSEYKGPITDVFY	33	0	0	22.5	73.5	705	29	408	0	0	0	0	0	21	5143.5	0	50	0	345.5	0	48.5	938	0	0	9	0	0	0
932	NSP3	SSEYKGPITDVFYKE	0	0	126.5	0	0	1344	0	361	0	0	0	0	3012	0	15168.5	0	0	0	0	2660.5	0	7227	0	0	0	0	2708	0
933	NSP3	EYKGPITDVFYKENS	0	0	0	0	0	0	0	0	0	0	327	0	0	37	279	649	44	343	0	0	0	1625	0	0	134	0	0	0
934	NSP3	KGPITDVFYKENSYT	0	0	0	0	0	524	0	381.5	0	0	0	0	0	0	1323	0	0	0	0	0	0	1763.5	0	0	121	0	0	0
935	NSP3	PITDVFYKENSYTTT	58	114	0	283.5	0	0	0	1007	0	0	0	0	0	83.5	629.5	696.5	0	0	743.5	0	0	0	292	109.5	22	0	0	0
936	NSP3	TDVFYKENSYTTTIK	88	0	0	0	0	0	0	170	0	0	0	0	0	0	0	0	0	0	0	0	0	0	0	0	0	0	0	0
937	NSP3	VFYKENSYTTTIKPV	0	0	0	0	0	0	0	0	127	0	0	0	0	0	0	700	0	0	0	0	0	29	227.5	0	0	0	0	0
938	NSP3	YKENSYTTTIKPVTY	0	0	0	9.5	0	0	0	0	0	0	0	0	0	0	0	0	0	0	0	0	0	54	0	0	23	0	0	0
939	NSP3	ENSYTTTIKPVTYKL	0	0	0	0	0	0	0	332	0	0	0	0	0	109.5	123	0	0	0	0	0	0	390	0	202.5	35	0	89.5	0
940	NSP3	SYTTTIKPVTYKLDG	0	0	0	0	0	0	0	0	0	0	0	0	0	0	56	0	0	0	0	0	0	67	0	0	0	0	0	0
941	NSP3	TTTIKPVTYKLDGVV	0	0	0	0	0	0	0	0	0	0	0	0	0	0	0	923	0	0	0	0	0	0	0	68.5	0	0	0	0
942	NSP3	TIKPVTYKLDGVVCT	0	0	0	0	0	73	0	0	223.5	0	0	0	0	0	0	388.5	0	0	0	0	0	0	0	0	0	0	0	0
943	NSP3	KPVTYKLDGVVCTEI	0	0	0	0	0	254	0	52.5	0	0	137.5	0	14	0	0	0	0	0	0	23	6	116.5	0	91.5	0	252.5	132.5	0
944	NSP3	VTYKLDGVVCTEIDP	11	11	0	12.5	0	548	101.5	59	232	34.5	46.5	201	96	223	0	390.5	0	0	0	44	558	250.5	213	109	56	263	225	332.5
945	NSP3	YKLDGVVCTEIDPKL	0	0	0	0	0	0	0	244	0	0	0	0	0	0	0	0	0	0	0	0	71	0	0	0	0	0	0	0
946	NSP3	LDGVVCTEIDPKLDN	0	0	78.5	0	0	0	0	0	3715	0	221	0	0	0	0	9101.5	0	0	108	0	189.5	0	5712	0	0	0	0	270
947	NSP3	GVVCTEIDPKLDNYY	87	115	282	63	362	910.5	106.5	0	467	35	14.5	0	296.5	0	66	587	105.5	0	597.5	76	149	285.5	331	137	0	246	0	307
948	NSP3	VCTEIDPKLDNYYKK	0	0	0	0	0	0	0	0	0	0	0	0	0	0	0	0	0	0	0	0	0	0	0	0	0	0	0	0
949	NSP3	TEIDPKLDNYYKKDN	0	0	0	661.5	0	0	0	0	0	0	261	0	0	194.5	141.5	210.5	0	367	2438	0	0	331.5	276	0	0	0	0	0
950	NSP3	IDPKLDNYYKKDNSY	0	19	120	0	0	0	0	0	94	0	0	0	0	0	0	0	0	0	718	0	0	0	608	0	0	0	0	0
951	NSP3	PKLDNYYKKDNSYFT	0	0	0	0	0	0	0	0	0	0	0	0	0	0	0	0	0	0	0	0	0	0	0	0	0	0	0	0
952	NSP3	LDNYYKKDNSYFTEQ	3161.5	0	0	164	504	12957	0	89	3437	0	0	0	0	0	458.5	8544.5	0	196	2210	0	0	880	8662	0	0	315.5	0	0
953	NSP3	NYYKKDNSYFTEQPI	923	0	51	0	136	5622.5	0	0	0	0	0	0	0	0	186	0	0	80	0	0	0	617	0	0	0	316	0	0
954	NSP3	YKKDNSYFTEQPIDL	425	0	0	425	52	2355	0	0	0	0	23	0	0	0	126	0	0	2140	0	0	0	418	0	0	0	0	52.5	0
955	NSP3	KDNSYFTEQPIDLVP	378	0	0	0	0	2384	0	0	0	0	0	0	0	0	0	0	0	0	225	0	90.5	0	0	0	0	0	0	0
956	NSP3	NSYFTEQPIDLVPNQ	748.5	0	0	287.5	0	3577.5	0	0	56	0	0	0	0	0	0	357	0	0	218	0	0	0	26.5	0	0	132	0	0
957	NSP3	YFTEQPIDLVPNQPY	81	83	0	0	110.5	0	50.5	237	0	29.5	0	44	232	71.5	0	0	0	0	890.5	64.5	71	0	0	0	52	817	104	0
958	NSP3	TEQPIDLVPNQPYPN	514.5	43.5	0	662.5	225	1341	95	602	483	20	0	0	57.5	0	996	777.5	0	0	0	0	74	0	227	0	0	0	0	0
959	NSP3	QPIDLVPNQPYPNAS	0	0	0	0	0	3541	0	0	0	0	0	0	0	0	191	0	0	0	0	0	0	221	0	0	0	0	0	0
960	NSP3	IDLVPNQPYPNASFD	297	119	100.5	38.5	623.5	4378	91	0	352.5	0	82.5	0	85	235.5	218.5	1331.5	0	156.5	275.5	0	0	0	1277	0	72	0	104	132.5
961	NSP3	LVPNQPYPNASFDNF	77.5	296	109.5	0	274	1522	0	0	0	15	0	0	76.5	53	151.5	0	68	0	912	53	0	0	0	0	0	247	72.5	42.5
962	NSP3	PNQPYPNASFDNFKF	0	0	0	39	0	0	0	0	0	0	0	0	0	0	0	0	0	0	179	0	0	0	0	0	0	0	0	0
963	NSP3	QPYPNASFDNFKFVC	0	0	0	0	0	86.5	0	0	0	0	0	0	0	0	0	0	0	0	176	0	0	0	0	0	0	0	0	6
964	NSP3	YPNASFDNFKFVCDN	26.5	67.5	43.5	0	0	0	39	0	0	0	0	0	0	150	0	0	16.5	0	0	0	95	0	0	0	0	0	0	97.5
965	NSP3	NASFDNFKFVCDNIK	0	0	0	0	0	0	0	0	0	0	0	0	0	0	0	0	0	0	0	0	0	0	0	0	0	0	0	0
966	NSP3	SFDNFKFVCDNIKFA	0	0	0	0	0	0	0	0	0	0	0	0	0	0	0	0	0	0	0	0	0	0	0	0	0	0	0	0
967	NSP3	DNFKFVCDNIKFADD	696	0	109.5	102	71.5	100.5	113	433.5	0	29	1112	702	33.5	501	109.5	375.5	0	2074.5	82	245	78	449.5	26	74	424	244	152.5	789
968	NSP3	FKFVCDNIKFADDLN	0	0	131.5	29	25	80.5	978	143.5	92.5	64	119	157	0	496	172.5	257	141	391	314	0	122	273	0	146	71	247	0	439
969	NSP3	FVCDNIKFADDLNQL	0	0	0	13	45	65.5	26.5	0	59	0	0	106.5	0	0	0	131.5	0	0	114	0	0	158	0	89	29	0	0	0
970	NSP3	CDNIKFADDLNQLTG	0	0	0	0	0	0	0	0	0	0	0	0	0	0	0	0	0	0	0	0	0	0	0	0	0	0	0	0
971	NSP3	NIKFADDLNQLTGYK	284.5	0	0	0	0	346	0	0	0	0	0	0	0	0	0	0	0	0	0	0	0	0	0	0	0	0	0	0
972	NSP3	KFADDLNQLTGYKKP	0	0	0	0	0	0	0	0	0	0	0	0	0	0	0	0	0	0	0	0	0	0	0	0	0	0	0	0
973	NSP3	ADDLNQLTGYKKPAS	0	0	0	0	0	0	0	0	0	0	0	0	0	0	0	101.5	0	0	0	0	0	0	0	0	0	0	0	0
974	NSP3	DLNQLTGYKKPASRE	172	0	0	0	0	0	0	0	0	0	0	0	4327.5	76	0	0	0	12	45	3293.5	0	103.5	0	0	0	0	2396	0
975	NSP3	NQLTGYKKPASRELK	0	0	0	0	0	0	0	0	0	0	0	0	0	0	0	0	0	0	0	0	0	0	0	0	0	0	0	0
976	NSP3	LTGYKKPASRELKVT	0	0	0	0	0	0	0	0	0	0	0	0	0	0	0	0	0	0	0	0	0	0	0	0	0	0	0	0
977	NSP3	GYKKPASRELKVTFF	0	0	0	0	72	0	0	0	0	0	0	0	0	0	0	0	0	0	0	0	0	0	0	0	0	0	0	0
978	NSP3	KKPASRELKVTFFPD	0	0	0	0	0	301	0	0	0	0	0	0	0	0	0	0	0	0	0	0	10.5	0	0	0	0	0	0	0
979	NSP3	PASRELKVTFFPDLN	0	0	62	0	0	0	367.5	136	0	11	0	0	0	0	0	0	0	390	0	0	163.5	0	0	0	0	0	0	0
980	NSP3	SRELKVTFFPDLNGD	0	39	61	0	108.5	0	114.5	139.5	0	0	0	0	0	0	0	0	0	47	0	0	59.5	0	0	0	0	0	0	0
981	NSP3	ELKVTFFPDLNGDVV	0	0	0	0	0	0	0	116	0	0	0	0	0	0	0	0	820.5	251	0	0	0	362.5	0	945	110	0	0	0
982	NSP3	KVTFFPDLNGDVVAI	0	0	0	0	0	0	0	0	0	63.5	0	0	0	0	0	0	0	0	0	0	0	0	0	393	0	0	0	0
983	NSP3	TFFPDLNGDVVAIDY	436	162	453.5	310.5	365	164	368	434.5	351	0	88.5	462	435	520	225	774.5	334.5	1917	1045	721	170	0	283	0	214	530.5	281	555
984	NSP3	FPDLNGDVVAIDYKH	0	0	0	100.5	56	0	0	0	0	0	0	0	0	0	0	0	0	0	0	0	0	0	0	0	0	60	0	0
985	NSP3	DLNGDVVAIDYKHYT	378	0	0	0	0	0	0	0	0	0	0	0	0	348	0	0	0	0	0	0	0	0	0	69	0	0	0	252.5
986	NSP3	NGDVVAIDYKHYTPS	0	0	0	0	0	0	0	0	0	0	0	0	244.5	0	0	0	0	0	0	0	0	51.5	0	0	0	0	0	0
987	NSP3	DVVAIDYKHYTPSFK	960.5	0	0	0	0	0	0	0	0	0	0	0	0	0	0	0	0	0	0	0	0	0	0	0	0	0	0	46
988	NSP3	VAIDYKHYTPSFKKG	0	0	0	0	0	0	0	0	0	0	0	0	0	0	0	0	0	0	0	0	0	0	0	0	61.5	0	0	0
989	NSP3	IDYKHYTPSFKKGAK	252.5	0	0	0	1157.5	0	0	0	282	0	0	0	0	0	0	0	0	399	2825	0	0	0	0	0	0	0	0	0
990	NSP3	YKHYTPSFKKGAKLL	0	0	0	0	0	0	0	0	0	0	0	0	0	0	0	0	0	0	164.5	0	0	0	0	0	149	0	0	0
991	NSP3	HYTPSFKKGAKLLHK	716.5	166	0	0	695	1123	0	455.5	0	0	154	0	0	0	0	1027.5	0	0	453	0	0	1520.5	399	0	161	0	0	0
992	NSP3	TPSFKKGAKLLHKPI	0	0	0	0	0	0	0	0	0	0	0	0	0	0	0	186	0	359	0	0	0	283	0	0	139.5	0	0	0
993	NSP3	SFKKGAKLLHKPIVW	0	0	0	0	0	0	0	0	0	0	0	0	0	0	0	0	0	0	256	0	0	0	0	33.5	7	0	0	0
994	NSP3	KKGAKLLHKPIVWHV	0	0	0	0	0	696	0	0	0	0	0	0	0	0	0	0	0	0	0	0	0	0	0	0	0	0	0	0
995	NSP3	GAKLLHKPIVWHVNN	0	0	552	0	0	0	0	0	0	0	0	0	0	0	0	513	57.5	0	0	0	0	0	0	0	0	0	0	0
996	NSP3	KLLHKPIVWHVNNAT	0	0	175	0	0	0	0	0	0	0	0	0	0	0	0	0	0	0	0	0	0	0	0	0	0	0	0	0
997	NSP3	LHKPIVWHVNNATNK	676	0	0	0	0	0	0	0	108.5	0	0	0	0	0	0	1387	0	0	0	0	0	0	0	0	0	0	0	0
998	NSP3	KPIVWHVNNATNKAT	0	0	0	0	0	0	0	0	0	0	0	0	0	0	0	819	0	0	0	0	0	0	0	0	0	0	0	0
999	NSP3	IVWHVNNATNKATYK	405	0	0	0	0	0	86.5	378.5	0	0	0	0	0	0	0	0	0	0	0	0	0	0	329	0	0	0	0	0
1000	NSP3	WHVNNATNKATYKPN	0	0	0	0	0	0	59.5	128	0	0	0	0	0	0	0	201	0	0	0	0	0	0	0	0	0	0	0	0
1001	NSP3	VNNATNKATYKPNTW	0	0	73.5	0	0	906.5	0	0	0	28.5	0	0	0	0	0	0	0	0	0	0	0	0	83	0	0	0	0	0
1002	NSP3	NATNKATYKPNTWCI	0	0	0	0	0	581.5	172	0	0	6	0	0	0	0	0	0	0	0	0	0	0	0	0	0	0	0	0	0
1003	NSP3	TNKATYKPNTWCIRC	0	0	0	0	0	0	0	0	0	0	0	0	0	0	0	0	0	0	0	9	2	102.5	0	0	0	0	38	0
1004	NSP3	KATYKPNTWCIRCLW	89	0	27	20	89.5	160	0	0	0	58	9	73	48	0	7.5	14.5	45.5	108	759	38	11.5	99	0	39.5	72	170	147.5	28.5
1005	NSP3	TYKPNTWCIRCLWST	0	0	0	0	0	0	0	0	0	0	0	0	0	0	0	0	0	0	0	0	0	0	0	0	0	0	0	0
1006	NSP3	KPNTWCIRCLWSTKP	0	0	0	0	0	0	0	0	0	0	0	0	0	0	0	0	0	0	0	0	0	0	0	0	0	0	0	0
1007	NSP3	NTWCIRCLWSTKPVE	0	12	17.5	0	0	0	97	65.5	0	0	0	0	2512.5	0	20.5	0	0	0	72	3477	0	0	0	0	0	0	2260	0
1008	NSP3	WCIRCLWSTKPVETS	0	0	0	0	0	0	0	0	0	0	0	0	0	0	0	0	0	0	0	0	0	0	0	0	0	0	0	0
1009	NSP3	IRCLWSTKPVETSNS	166.5	0	0	0	0	0	90.5	0	1417.5	0	0	0	0	0	0	3925	0	0	0	0	0	0	525	0	0	0	0	0
1010	NSP3	CLWSTKPVETSNSFD	2720.5	123	0	27	0	0	146	118	0	0	0	0	0	82.5	174	1001	89	195.5	288.5	125.5	44.5	0	2387	133.5	73.5	271	147.5	95
1011	NSP3	WSTKPVETSNSFDVL	862	0	0	0	0	143	0	0	0	0	0	0	0	97	0	0	0	0	189.5	0	32	139	0	72.5	0	0	43	0
1012	NSP3	TKPVETSNSFDVLKS	5553.5	0	0	0	0	0	0	0	0	0	0	0	0	0	0	0	0	0	0	0	0	0	153	0	0	0	0	0
1013	NSP3	PVETSNSFDVLKSED	222	138.5	0	367	0	0	0	1058.5	125.5	0	471	0	0	0	146	996.5	571	866	0	614	35.5	163	1214	255	0	0	0	57
1014	NSP3	ETSNSFDVLKSEDAQ	0	0	0	0	0	0	0	0	0	0	151.5	0	229	0	18.5	0	1477	109	0	461	0	447	0	1861	0	0	201	109
1015	NSP3	SNSFDVLKSEDAQGM	0	0	0	0	0	4057	0	0	0	0	0	0	0	0	0	0	0	0	0	0	0	0	0	0	0	0	0	0
1016	NSP3	SFDVLKSEDAQGMDN	0	33	0	0	0	0	0	0	0	0	0	0	0	0	0	2818.5	65.5	0	58.5	0	12.5	0	0	0	0	0	0	0
1017	NSP3	DVLKSEDAQGMDNLA	255.5	0	0	0	0	0	0	960	0	0	0	0	48	0	0	0	0	0	0	0	0	0	0	0	0	0	0	0
1018	NSP3	LKSEDAQGMDNLACE	0	0	208	0	0	81	57	0	627.5	0	0	0	7416	55	0	1351	0	0	0	2964	57	0	1593.5	108.5	33.5	0	5893	0
1019	NSP3	SEDAQGMDNLACEDL	0	41	217.5	0	0	0	251	0	0	63.5	255.5	358	422	387.5	5.5	0	147.5	1644	160.5	6.5	155.5	112	0	271	337	621.5	512	0
1020	NSP3	DAQGMDNLACEDLKP	97	0	0	434	0	0	0	0	0	0	0	0	0	189.5	0	0	0	0	0	0	0	0	0	0	0	0	0	115.5
1021	NSP3	QGMDNLACEDLKPVS	0	0	0	0	0	0	0	0	0	0	0	0	0	0	0	1291	0	0	0	395.5	0	0	0	0	0	0	0	61
1022	NSP3	MDNLACEDLKPVSEE	0	224	346	0	495	0	52.5	223.5	0	230.5	0	0	3454	41.5	73.5	0	403	223.5	43.5	1237.5	93.5	0	0	305	16.5	325	1896.5	92
1023	NSP3	NLACEDLKPVSEEVV	0	0	0	0	0	2082.5	31	353.5	0	1272	62	0	0	0	0	469	983	334	0	0	0	0	75	698	0	0	0	56.5
1024	NSP3	ACEDLKPVSEEVVEN	0	151.5	210	0	0	0	91	0	0	692	208	16	69.5	57	134.5	0	1912.5	682	0	235	101	119	0	1228.5	0	0	114.5	119.5
1025	NSP3	EDLKPVSEEVVENPT	36.5	92.5	0	0	0	0	0	1030	0	168.5	818.5	0	384.5	81	398.5	0	1065.5	1161.5	0	557.5	0	934.5	0	1927	498.5	0	256	35
1026	NSP3	LKPVSEEVVENPTIQ	0	0	0	0	0	0	0	0	9089.5	13	0	0	0	0	0	11392	0	0	0	0	0	0	2981	125.5	0	0	0	0
1027	NSP3	PVSEEVVENPTIQKD	522	22.5	204.5	1070	0	410.5	485.5	1359	1912.5	0	120.5	0	60	100.5	267.5	6352	536.5	370.5	0	926	104.5	0	3099.5	1437	105	0	0	93
1028	NSP3	SEEVVENPTIQKDVL	0	0	0	0	0	0	75	0	394.5	102	0	0	0	108.5	0	3461.5	0	0	0	0	0	0	1008.5	204.5	0	0	0	0
1029	NSP3	EVVENPTIQKDVLEC	137	53.5	98.5	43	0	0	105.5	1183.5	109	235.5	904.5	205	423	407.5	499	537.5	1484	569	0	589.5	186.5	1491	781	2457.5	302	236	506.5	193
1030	NSP3	VENPTIQKDVLECNV	0	0	0	0	0	0	60	0	0	0	0	0	31.5	58	0	238	0	0	0	0	0	0	137	0	0	0	0	153.5
1031	NSP3	NPTIQKDVLECNVKT	0	0	0	0	0	0	0	0	0	0	0	0	0	0	0	0	0	0	0	0	0	0	0	0	0	0	0	0
1032	NSP3	TIQKDVLECNVKTTE	0	0	0	0	0	227.5	0	0	0	0	0	0	5980.5	0	0	0	0	92	0	2359.5	0	0	0	0	0	79.5	5596	0
1033	NSP3	QKDVLECNVKTTEVV	0	0	0	0	0	0	0	0	0	96	0	0	0	0	0	0	0	0	0	0	0	0	0	0	0	0	0	0
1034	NSP3	DVLECNVKTTEVVGD	845	0	0	103	0	0	0	255	0	0	79.5	0	0	252	0	81.5	53	0	0	37	19.5	219.5	0	0	68	0	0	0
1035	NSP3	LECNVKTTEVVGDII	0	0	0	191	0	0	0	358.5	695.5	23.5	0	0	0	0	0	2178.5	0	0	208.5	0	0	0	1959	44.5	0	288.5	0	0
1036	NSP3	CNVKTTEVVGDIILK	0	0	0	0	0	0	0	0	0	0	0	0	0	0	0	0	0	0	0	0	0	0	0	0	0	0	0	0
1037	NSP3	VKTTEVVGDIILKPA	0	0	0	0	0	0	164.5	0	265	0	0	0	0	0	0	724	0	0	0	0	0	0	0	0	0	0	0	0
1038	NSP3	TTEVVGDIILKPANN	0	0	985	107	92.5	0	0	646	0	0	0	0	0	0	0	0	47.5	32.5	1290	0	0	0	0	0	0	0	0	0
1039	NSP3	EVVGDIILKPANNSL	0	0	400.5	0	0	232.5	0	533.5	0	0	397	0	0	139	317	624	1013	488	0	114	0	1211	0	2163	250	0	0	196
1040	NSP3	VGDIILKPANNSLKI	0	0	0	13	0	0	0	0	0	0	0	0	0	0	0	0	0	0	0	0	0	0	108.5	0	0	0	0	0
1041	NSP3	DIILKPANNSLKITE	237.5	0	0	217.5	0	622	0	0	282	0	0	0	9677.5	93	0	179.5	0	0	0	6811	0	56	251	0	0	0	7017.5	50
1042	NSP3	ILKPANNSLKITEEV	0	92	197	0	0	383	0	0	12816	1382	0	1174	0	0	0	30126.5	975	22	7996	0	36	187.5	15835	949	35	4145	0	0
1043	NSP3	KPANNSLKITEEVGH	0	0	89.5	44.5	135.5	3299	0	0	218	293	0	0	0	0	0	1243	534	0	0	0	23.5	0	0	145.5	0	0	0	0
1044	NSP3	ANNSLKITEEVGHTD	0	48	241.5	31	299	1213	0	0	0	60	0	17.5	0	0	0	0	449	0	0	0	23	0	596	217	0	0	0	0
1045	NSP3	NSLKITEEVGHTDLM	0	0	124	0	1124	3780.5	381	0	180.5	47	0	0	0	0	0	0	0	0	0	0	0	0	567	113	0	0	0	0
1046	NSP3	LKITEEVGHTDLMAA	0	0	0	0	0	0	0	0	8860	0	0	0	0	0	0	23668	0	0	0	0	0	0	12319	0	0	0	0	0
1047	NSP3	ITEEVGHTDLMAAYV	0	62.5	105.5	0	132.5	6126	0	257.5	8193	87	0	0	0	0	0	19689	0	0	0	0	96.5	0	11104	0	0	0	0	0
1048	NSP3	EEVGHTDLMAAYVDN	0	90.5	242	285	0	0	0	4115	0	998	1859.5	0	666	0	1905.5	0	3023.5	2841	0	1696	79	4430	190.5	2717.5	1019	227	412	0
1049	NSP3	VGHTDLMAAYVDNSS	0	201	0	0	0	0	0	0	0	0	0	0	0	0	0	0	0	0	0	0	0	0	197	0	0	0	262	0
1050	NSP3	HTDLMAAYVDNSSLT	0	0	0	0	0	797.5	0	0	0	0	0	963.5	0	0	0	0	0	0	3887	0	0	37	0	0	0	1849	0	0
1051	NSP3	DLMAAYVDNSSLTIK	140.5	0	0	0	0	0	0	0	0	0	0	0	0	0	0	0	0	0	0	0	0	0	0	0	0	0	0	0
1052	NSP3	MAAYVDNSSLTIKKP	0	0	0	0	0	0	0	0	0	0	0	0	0	0	0	0	0	0	0	0	0	0	0	0	0	0	0	0
1053	NSP3	AYVDNSSLTIKKPNE	0	0	167	0	0	0	0	71.5	93	0	0	0	15525	0	20	0	0	0	107	15580.5	0	0	0	0	0	52	3434	0
1054	NSP3	VDNSSLTIKKPNELS	0	0	0	0	0	0	0	0	135	280	0	0	0	0	0	651	0	0	0	0	18.5	0	389.5	0	0	0	0	0
1055	NSP3	NSSLTIKKPNELSRV	0	133	0	0	197	10763.5	0	0	0	0	0	0	0	0	234	834	0	0	0	0	37	0	0	0	0	0	0	0
1056	NSP3	SLTIKKPNELSRVLG	0	0	0	0	0	0	0	0	0	0	0	0	0	0	0	0	0	5	0	0	0	0	0	0	0	0	0	0
1057	NSP3	TIKKPNELSRVLGLK	0	0	0	0	0	62	0	0	0	0	0	0	0	0	0	0	0	0	0	0	0	0	0	0	0	0	0	0
1058	NSP3	KKPNELSRVLGLKTL	0	0	0	0	0	35	0	0	0	0	0	0	0	0	0	0	0	0	0	0	0	0	0	0	0	0	0	0
1059	NSP3	PNELSRVLGLKTLAT	0	0	0	0	0	0	0	0	0	0	0	0	0	0	0	0	0	0	0	0	0	0	0	0	0	0	0	0
1060	NSP3	ELSRVLGLKTLATHG	0	0	0	0	0	0	0	0	0	28	46	0	53	109	425.5	0	724.5	195	0	219	0	552	0	1962	91	0	141.5	66
1061	NSP3	SRVLGLKTLATHGLA	0	0	0	0	0	109	0	0	0	0	0	0	0	0	0	0	0	0	0	0	0	0	0	0	0	0	0	0
1062	NSP3	VLGLKTLATHGLAAV	0	0	0	0	0	0	0	0	0	0	0	0	0	0	0	0	0	0	0	0	0	0	0	0	0	0	0	0
1063	NSP3	GLKTLATHGLAAVNS	0	0	0	0	0	0	0	0	0	0	0	0	0	0	0	0	0	0	0	0	0	0	0	0	0	0	0	0
1064	NSP3	KTLATHGLAAVNSVP	0	0	0	0	0	0	0	0	241	0	0	0	0	0	0	0	0	0	0	0	0	0	0	0	0	0	0	0
1065	NSP3	LATHGLAAVNSVPWD	266	81	0	74.5	60	611.5	0	198.5	2609.5	43.5	120	110.5	85.5	51	73	5659.5	0	326	440.5	0	0	0	4907.5	64	37	0	50.5	89
1066	NSP3	THGLAAVNSVPWDTI	0	23	0	0	81.5	0	0	0	0	17	20	0	0	0	0	0	63	0	0	0	0	0	11	130.5	0	0	0	0
1067	NSP3	GLAAVNSVPWDTIAN	0	0	0	0	0	0	41.5	0	490	0	0	0	0	0	0	831	16	0	0	0	0	0	0	0	0	0	0	0
1068	NSP3	AAVNSVPWDTIANYA	0	0	0	0	0	0	7.5	0	112	11	8.5	0	9.5	0	65	380.5	0	0	0	0	0	173	215	0	0	16.5	0	0
1069	NSP3	VNSVPWDTIANYAKP	0	0	0	0	0	0	0	0	0	0	0	0	0	0	0	0	0	0	0	0	0	0	0	0	0	0	0	0
1070	NSP3	SVPWDTIANYAKPFL	0	0	13.5	0	0	0	0	64.5	0	0	0	0	0	0	0	0	0	0	183.5	0	0	0	0	0	0	0	0	0
1071	NSP3	PWDTIANYAKPFLNK	310	0	0	0	0	678.5	0	0	0	0	0	0	0	0	0	0	174.5	0	207	0	0	0	0	0	0	0	0	0
1072	NSP3	DTIANYAKPFLNKVV	78	0	0	0	0	0	0	0	0	0	0	0	0	97	0	0	0	0	0	0	0	0	0	0	0	0	0	0
1073	NSP3	IANYAKPFLNKVVST	0	0	0	0	0	340.5	0	0	925	0	0	0	0	0	0	4153.5	0	0	0	0	0	0	3010	0	0	0	0	0
1074	NSP3	NYAKPFLNKVVSTTT	0	0	0	0	0	0	0	78	0	0	0	0	0	0	0	0	0	0	0	0	0	0	0	0	0	0	0	0
1075	NSP3	AKPFLNKVVSTTTNI	0	0	0	0	0	0	0	32.5	0	0	0	0	0	0	0	0	0	0	0	0	0	0	0	0	0	0	0	0
1076	NSP3	PFLNKVVSTTTNIVT	0	0	0	0	0	0	0	0	0	0	0	0	0	0	0	0	0	0	0	0	0	0	0	0	0	0	0	0
1077	NSP3	LNKVVSTTTNIVTRC	0	0	0	0	0	0	0	0	83	0	0	0	0	0	0	350.5	0	0	0	0	0	0	0	0	0	0	0	0
1078	NSP3	KVVSTTTNIVTRCLN	0	0	0	0	0	0	0	0	0	0	0	0	0	0	0	69.5	0	0	0	0	0	0	0	0	0	0	0	0
1079	NSP3	VSTTTNIVTRCLNRV	0	0	0	0	0	646.5	0	0	0	0	0	0	0	0	0	433.5	0	0	0	0	0	0	0	0	0	0	0	0
1080	NSP3	TTTNIVTRCLNRVCT	0	0	0	0	0	0	0	0	0	0	0	0	0	0	0	0	0	0	0	0	0	0	0	0	0	0	0	0
1081	NSP3	TNIVTRCLNRVCTNY	0	0	0	0	0	0	0	0	0	0	0	0	0	0	0	0	0	0	173	0	0	0	0	0	0	0	0	0
1082	NSP3	IVTRCLNRVCTNYMP	0	0	0	0	0	360	0	0	114	0	0	0	0	0	0	602	0	0	0	0	0	0	169	0	0	0	0	0
1083	NSP3	TRCLNRVCTNYMPYF	90	122	0	0	261	431	0	0	0	0	0	0	0	0	82.5	0	51	52	941	99	0	97	0	51	0	184	29	0
1084	NSP3	CLNRVCTNYMPYFFT	0	0	0	0	0	0	0	0	0	0	0	0	0	0	0	0	0	0	0	0	0	0	0	0	0	0	0	0
1085	NSP3	NRVCTNYMPYFFTLL	0	0	0	0	0	797	0	0	0	0	0	0	0	0	0	0	0	0	0	0	0	0	0	0	0	0	0	0
1086	NSP3	VCTNYMPYFFTLLLQ	0	0	0	0	0	0	0	0	0	0	0	0	0	0	0	0	0	0	0	0	0	0	0	0	0	0	0	0
1087	NSP3	TNYMPYFFTLLLQLC	0	0	0	0	0	0	0	0	0	0	0	0	0	45	0	0	0	0	0	0	0	0	0	0	0	0	0	104.5
1088	NSP3	YMPYFFTLLLQLCTF	0	0	0	0	49.5	0	0	0	0	0	0	0	0	0	0	0	0	0	167	0	0	0	0	0	0	0	0	0
1089	NSP3	PYFFTLLLQLCTFTR	0	0	0	0	0	0	0	0	0	0	0	0	0	0	0	0	0	0	0	0	0	0	0	0	0	0	0	0
1090	NSP3	FFTLLLQLCTFTRST	0	0	0	0	0	0	0	0	0	0	0	0	0	0	0	0	0	0	0	0	0	0	0	0	0	0	0	0
1091	NSP3	TLLLQLCTFTRSTNS	0	0	0	0	0	2525.5	0	0	0	0	0	0	0	0	0	0	0	0	0	0	0	0	0	0	0	0	0	0
1092	NSP3	LLQLCTFTRSTNSRI	0	0	0	0	0	2404	0	0	0	0	0	0	0	0	0	0	0	0	0	0	0	0	0	0	0	0	0	0
1093	NSP3	QLCTFTRSTNSRIKA	0	0	0	0	0	0	0	0	0	0	0	0	0	0	0	0	0	0	0	0	0	0	0	0	0	0	0	0
1094	NSP3	CTFTRSTNSRIKASM	0	0	0	0	0	0	0	0	0	0	0	0	0	0	0	0	0	0	0	0	0	0	0	0	0	0	0	0
1095	NSP3	FTRSTNSRIKASMPT	0	0	0	0	0	0	0	64.5	0	0	0	0	0	0	0	0	0	0	281	0	0	0	22.5	0	0	0	0	0
1096	NSP3	RSTNSRIKASMPTTI	0	0	206.5	0	0	0	0	0	0	0	0	0	0	0	0	0	0	0	0	0	0	0	0	0	0	0	0	0
1097	NSP3	TNSRIKASMPTTIAK	0	0	0	0	0	1175	0	0	0	0	0	0	0	0	33.5	0	0	0	0	0	0	0	0	0	0	0	0	0
1098	NSP3	SRIKASMPTTIAKNT	0	0	0	0	0	0	0	0	45	0	0	0	0	0	124	297.5	0	0	178.5	0	0	100	150	0	0	0	0	0
1099	NSP3	IKASMPTTIAKNTVK	0	0	0	0	0	0	0	0	5862.5	0	0	0	0	0	220	14373.5	0	0	7246	126.5	0	0	5060	0	0	3176	0	0
1100	NSP3	ASMPTTIAKNTVKSV	0	0	0	0	0	0	0	0	0	0	0	0	0	0	0	0	0	0	0	0	0	0	183.5	0	0	0	0	0
1101	NSP3	MPTTIAKNTVKSVGK	0	0	0	0	0	0	0	0	0	0	0	0	0	0	0	150	0	0	600	0	0	0	0	0	0	0	0	0
1102	NSP3	TTIAKNTVKSVGKFC	0	0	0	0	0	0	0	0	0	0	0	0	0	0	0	0	0	0	0	0	0	0	0	0	0	0	0	0
1103	NSP3	IAKNTVKSVGKFCLE	0	0	0	187	0	0	0	0	2031	0	0	86	3535	0	0	4315	0	5.5	571	3875	0	131	2786	0	0	300	3621	0
1104	NSP3	KNTVKSVGKFCLEAS	0	0	0	0	0	114	0	0	0	0	0	0	60.5	0	0	0	0	0	0	256	0	0	0	0	0	0	88	0
1105	NSP3	TVKSVGKFCLEASFN	0	117	0	0	0	853.5	0	0	0	0	0	0	0	0	0	0	0	25	0	230	0	0	0	0	14	0	0	0
1106	NSP3	KSVGKFCLEASFNYL	0	0	0	5.5	54	0	0	48	0	0	0	109.5	0	0	71.5	0	0	0	61.5	74	14.5	0	0	0	23.5	0	0	0
1107	NSP3	VGKFCLEASFNYLKS	0	0	0	0	0	0	0	0	0	0	0	0	0	0	0	0	0	0	0	0	0	0	0	0	0	0	0	0
1108	NSP3	KFCLEASFNYLKSPN	0	0	0	0	0	0	0	0	0	0	0	0	0	0	0	0	0	0	0	0	33.5	0	0	0	0	0	0	0
1109	NSP3	CLEASFNYLKSPNFS	0	0	0	0	0	0	0	0	0	0	0	0	0	0	0	0	0	0	0	0	66	0	0	0	0	0	0	0
1110	NSP3	EASFNYLKSPNFSKL	0	0	0	0	0	0	0	310.5	0	0	0	0	0	46	0	0	243	99	0	0	0	0	0	627.5	94	0	0	0
1111	NSP3	SFNYLKSPNFSKLIN	47	0	0	0	0	0	0	0	605	0	0	0	0	0	0	883.5	0	0	2045	0	0	0	0	0	0	0	0	0
1112	NSP3	NYLKSPNFSKLINII	0	0	0	0	0	0	0	0	0	0	0	0	0	0	0	0	0	0	307.5	0	0	0	0	0	0	0	0	0
1113	NSP3	LKSPNFSKLINIIIW	0	0	0	0	0	0	0	0	0	0	0	0	0	0	0	0	0	0	142	0	0	0	0	0	0	0	0	0
1114	NSP3	SPNFSKLINIIIWFL	0	0	0	25.5	0	0	0	0	0	0	0	0	0	0	0	0	0	0	0	0	0	0	0	0	0	0	0	0
1115	NSP3	NFSKLINIIIWFLLL	0	0	0	0	0	0	0	0	0	0	0	0	0	0	0	0	0	0	0	0	0	0	0	0	0	0	0	0
1116	NSP3	SKLINIIIWFLLLSV	0	0	0	0	0	0	0	0	157	0	0	0	0	0	0	137	0	0	0	0	0	0	189	0	0	0	0	0
1117	NSP3	LINIIIWFLLLSVCL	0	0	0	0	0	0	0	30	67.5	0	0	34	15	60.5	0	0	0	0	0	0	0	0	0	29	12.5	0	0	195
1118	NSP3	NIIIWFLLLSVCLGS	0	0	0	0	0	0	0	0	0	0	0	0	0	0	0	0	0	0	0	0	0	0	0	0	0	0	0	0
1119	NSP3	IIWFLLLSVCLGSLI	331	0	53	0	0	0	0	0	0	0	0	5.5	0	0	0	0	0	0	101.5	0	0	0	0	0	0	61	0	23
1120	NSP3	WFLLLSVCLGSLIYS	27	0	0	0	0	0	0	0	179.5	0	0	0	0	0	0	0	0	1.5	0	0	0	0	20.5	0	47	0	0	61
1121	NSP3	LLLSVCLGSLIYSTA	0	0	0	0	0	0	0	0	0	0	0	0	0	0	0	0	0	0	0	0	0	0	0	0	0	0	0	0
1122	NSP3	LSVCLGSLIYSTAAL	0	0	0	0	0	0	0	0	0	0	0	0	0	0	0	373	0	4	0	0	0	0	0	0	0	0	0	0
1123	NSP3	VCLGSLIYSTAALGV	0	0	0	0	0	0	0	0	0	0	0	0	0	0	0	0	0	0	0	0	0	0	0	0	0	0	0	0
1124	NSP3	LGSLIYSTAALGVLM	0	0	0	0	0	0	0	0	0	0	0	0	0	0	0	0	0	0	0	0	0	0	0	28.5	0	0	0	0
1125	NSP3	SLIYSTAALGVLMSN	0	0	0	0	0	0	0	0	52	0	0	0	0	0	0	0	0	130.5	0	0	0	0	0	0	0	0	0	0
1126	NSP3	IYSTAALGVLMSNLG	0	0	0	0	0	0	0	0	742.5	0	0	0	0	19	0	2524	0	0	0	0	0	0	1768	0	0	0	0	0
1127	NSP3	STAALGVLMSNLGMP	0	0	56.5	0	0	292	0	0	0	0	0	0	0	0	0	0	0	0	0	0	0	0	0	0	0	0	0	0
1128	NSP3	AALGVLMSNLGMPSY	0	101	48.5	49.5	0	43	22.5	0	304	30.5	0	20.5	15	0	0	354	32	0	0	0	0	154	232.5	42.5	0	0	0	0
1129	NSP3	LGVLMSNLGMPSYCT	0	0	0	0	0	0	0	70.5	120	0	0	0	0	0	0	259.5	0	0	0	0	0	0	601.5	0	0	0	0	0
1130	NSP3	VLMSNLGMPSYCTGY	0	39.5	0	30.5	52.5	0	0	0	0	33.5	0	0	0	91	0	0	0	0	28.5	0	54.5	0	429.5	0	0	0	141	0
1131	NSP3	MSNLGMPSYCTGYRE	0	66	305	147	0	0	0	0	0	71.5	0	0	5664	21	229.5	0	0	36	141.5	3352.5	52.5	243	0	0	34.5	159	6926	0
1132	NSP3	NLGMPSYCTGYREGY	151	147	1020.5	93.5	93	1091.5	55.5	55.5	44	93	143.5	246	284	147	211	0	0	130	696.5	344	115.5	260.5	0	186.5	125	448	409	225
1133	NSP3	GMPSYCTGYREGYLN	0	36	58	57	0	536.5	0	0	0	63.5	38	0	35	62	131	0	163	42	275	67	47.5	79	0	360	28	59.5	0	49.5
1134	NSP3	PSYCTGYREGYLNST	0	0	0	0	0	0	0	0	201	0	40	0	0	0	0	0	0	36	0	0	0	0	0	0	0	0	0	0
1135	NSP3	YCTGYREGYLNSTNV	0	0	480	0	499.5	655.5	70	493.5	33411.5	0	190.5	0	0	0	330	64063	0	1414.5	0	178	0	893	21231	72	275	0	93.5	0
1136	NSP3	TGYREGYLNSTNVTI	0	52	0	35	303	146	176	1282	17409	0	0	0	15	0	223	36812	0	486	75.5	15	0	919	16173.5	143.5	142	312	134	0
1137	NSP3	YREGYLNSTNVTIAT	0	0	0	0	471	0	0	456	8356	0	0	0	0	0	118	9281.5	0	0	0	0	0	847.5	10991	0	163	0	219	0
1138	NSP3	EGYLNSTNVTIATYC	0	0	14.5	0	0	159	75	359	1764.5	22	196.5	151.5	168	191	116	8303.5	325	133	0	293	24.5	605	2946	637	301	0	347	274.5
1139	NSP3	YLNSTNVTIATYCTG	0	0	0	0	0	0	0	0	0	0	0	0	0	0	0	0	0	0	0	0	0	0	615	44	0	0	0	10.5
1140	NSP3	NSTNVTIATYCTGSI	0	0	658	0	0	50.5	0	43	6.5	0	0	0	0	0	23	92	0	0	0	0	0	0	0	0	0	0	0	0
1141	NSP3	TNVTIATYCTGSIPC	132.5	591	0	0	26.5	0	0	0	0	0	0	60	16	21	0	0	0	0	0	0	13	96.5	0	0	0	188.5	45	57.5
1142	NSP3	VTIATYCTGSIPCSV	0	228	0	0	0	283.5	0	0	0	0	0	0	0	0	0	0	0	0	0	0	0	0	0	0	0	0	0	0
1143	NSP3	IATYCTGSIPCSVCL	0	0	0	0	31.5	656.5	0	0	788.5	0	0	60.5	23.5	30.5	0	2166	0	0	120	0	22	0	2514	0	18.5	111	590	36.5
1144	NSP3	TYCTGSIPCSVCLSG	0	0	0	0	0	0	0	0	0	0	0	0	0	0	0	0	0	0	0	0	0	0	0	0	0	0	0	0
1145	NSP3	CTGSIPCSVCLSGLD	0	30	0	0	0	0	10	86	802.5	0	148.5	69.5	20	88.5	114.5	1346.5	0	0	166	0	6	184	961	102.5	100	197.5	152	140
1146	NSP3	GSIPCSVCLSGLDSL	805	942	160	0	0	0	0	0	98	0	0	0	0	0	0	154	0	0	0	0	0	0	38	107	26.5	142	54	33.5
1147	NSP3	IPCSVCLSGLDSLDT	0	0	0	0	0	244.5	0	16.5	459	0	0	0	0	0	0	1059	0	0	0	0	0	0	1223	0	0	171	37	0
1148	NSP3	CSVCLSGLDSLDTYP	0	7.5	203	0	0	0	29	145	370	0	191	165	0	120	146	773	0	8.5	157.5	0	8	154	481	0	76.5	335	105.5	115
1149	NSP3	VCLSGLDSLDTYPSL	0	0	199.5	0	0	0	0	0	221	0	50.5	72.5	0	57.5	0	339	0	0	0	0	0	120.5	489	0	17.5	157	0	51
1150	NSP3	LSGLDSLDTYPSLET	0	0	0	6	0	8621.5	0	53.5	10279	0	32	64	177.5	20.5	84.5	26389.5	0	0	0	130	0	398	13400.5	0	0	150	293	0
1151	NSP3	GLDSLDTYPSLETIQ	0	0	0	308	0	738	91	0	54	0	24	0	0	86.5	0	308	47.5	0	0	0	0	81.5	395	81.5	20	176.5	0	59.5
1152	NSP3	DSLDTYPSLETIQIT	1349	112	0	445	0	120	23	356.5	441.5	0	132	0	0	397	162.5	2220	0	0	0	0	0	270	684	0	62	0	116	210
1153	NSP3	LDTYPSLETIQITIS	0	0	0	0	0	5009	0	0	6400	0	0	0	0	0	0	14033.5	0	3.5	0	0	0	0	7250.5	0	0	0	0	0
1154	NSP3	TYPSLETIQITISSF	148	0	0	39	44	2078	45.5	0	364.5	0	0	0	0	0	0	1028.5	227.5	182	0	0	0	0	0	213	0	55.5	0	0
1155	NSP3	PSLETIQITISSFKW	0	0	0	0	0	72	0	0	0	17	51.5	0	0	0	33	129.5	0	0	0	0	0	0	45	0	0	0	0	0
1156	NSP3	LETIQITISSFKWDL	0	11.5	0	56.5	28	263	0	222	537	0	102	106	68.5	101	94	629.5	0	7362.5	0	63.5	2	143.5	1365.5	74	881	190.5	0	0
1157	NSP3	TIQITISSFKWDLTA	0	0	0	0	0	0	0	0	0	0	0	0	0	0	0	0	0	0	0	0	0	0	0	0	0	0	0	0
1158	NSP3	QITISSFKWDLTAFG	0	28	0	0	0	0	0	0	0	0	0	0	0	0	0	0	0	0	0	0	0	0	0	0	0	0	0	0
1159	NSP3	TISSFKWDLTAFGLV	0	0	0	0	44.5	461	0	0	0	0	0	0	0	0	0	0	0	0	0	0	0	0	0	0	0	0	0	0
1160	NSP3	SSFKWDLTAFGLVAE	0	27	177.5	297	0	637	40	0	0	7.5	22	0	6967	0	117	0	0	117	0	2398.5	0	254	0	0	0	113.5	4486.5	0
1161	NSP3	FKWDLTAFGLVAEWF	278.5	166	241.5	223	395.5	321	453	509	67.5	106	165.5	743.5	556	140	275	129.5	160	480	2111.5	528	91	550	59	278.5	235	742	519	0
1162	NSP3	WDLTAFGLVAEWFLA	0	35.5	0	72.5	141	0	141	111.5	49	32	67	164.5	186	66	141	0	43	65.5	789	99	19	0	0	114.5	77	364	202	0
1163	NSP3	LTAFGLVAEWFLAYI	133	59	47.5	25.5	117.5	0	96.5	49	236	21	109.5	166	152	44.5	125.5	412.5	19	0	547	95.5	28.5	209	384	127.5	109	417.5	311	0
1164	NSP3	AFGLVAEWFLAYILF	235	26.5	25.5	93	125.5	0	94.5	0	0	0	50	158.5	0	160.5	81	0	0	0	830	53.5	0	119.5	0	61.5	61	346.5	201	0
1165	NSP3	GLVAEWFLAYILFTR	0	0	0	0	0	0	0	0	0	0	0	0	0	0	28	0	0	0	0	0	0	0	0	0	0	0	0	0
1166	NSP3	VAEWFLAYILFTRFF	0	0	0	0	88.5	0	0	0	0	5	0	0	0	0	0	0	0	0	562	0	0	0	0	0	0	102	0	0
1167	NSP3	EWFLAYILFTRFFYV	0	12	0	21	0	0	93	0	0	0	53.5	0	51	139	0	0	84	0	214.5	0	0	0	0	648.5	90.5	70	114	76
1168	NSP3	FLAYILFTRFFYVLG	0	0	0	0	0	0	0	0	0	0	0	0	0	0	0	0	0	0	0	0	5	0	0	0	0	0	87.5	0
1169	NSP3	AYILFTRFFYVLGLA	0	0	0	0	0	0	0	0	0	0	0	0	0	0	0	0	0	0	0	0	0	0	0	0	0	0	0	0
1170	NSP3	ILFTRFFYVLGLAAI	0	0	0	0	0	0	0	0	63.5	0	0	0	0	0	0	0	0	0	0	0	0	0	0	0	0	0	0	0
1171	NSP3	FTRFFYVLGLAAIMQ	0	0	0	0	0	0	22	0	334	0	0	0	0	0	0	0	0	0	0	0	0	0	0	0	0	0	0	0
1172	NSP3	RFFYVLGLAAIMQLF	61	0	0	0	53.5	0	0	12.5	54.5	0	0	44	0	0	0	0	0	38	215.5	0	0	0	0	0	0	0	0	0
1173	NSP3	FYVLGLAAIMQLFFS	0	0	0	6.5	0	0	0	0	0	0	0	0	0	0	0	0	0	41.5	0	0	0	0	0	0	0	0	0	0
1174	NSP3	VLGLAAIMQLFFSYF	101	0	0	89.5	83.5	0	0	63	0	14	15.5	169	0	77	0	75	0	37.5	850	83	12	0	0	0	34	278	85	0
1175	NSP3	GLAAIMQLFFSYFAV	75	0	0	64.5	0	0	0	0	0	0	0	0	0	0	0	0	0	0	0	0	0	0	0	3	0	0	0	0
1176	NSP3	AAIMQLFFSYFAVHF	0	31	0	145	23	0	0	0	0	0	0	0	0	0	0	0	0	110	435	0	9	0	0	0	0	51.5	0	0
1177	NSP3	IMQLFFSYFAVHFIS	0	0	0	0	0	2549	0	0	3285	0	0	0	0	0	0	6293	0	0	0	0	0	0	1816.5	0	0	0	0	0
1178	NSP3	QLFFSYFAVHFISNS	0	0	0	0	0	329	0	0	234	0	0	0	0	0	0	375	61	0	0	0	0	0	0	0	0	0	0	0
1179	NSP3	FFSYFAVHFISNSWL	0	27.5	0	74	0	0	0	0	296	18.5	0	21	22.5	0	0	1221	46	88.5	322	0	0	0	148	63	17.5	68.5	18	18
1180	NSP3	SYFAVHFISNSWLMW	144	94.5	0	159	93.5	0	0	113.5	0	66	32	117	147.5	47	50	0	144	139	1045	260	29.5	75	45	164.5	33.5	293	184	70
1181	NSP3	FAVHFISNSWLMWLI	0	25.5	71	85	33.5	0	0	0	0	21	0	69.5	32.5	0	0	0	9	19	529.5	96	0	0	101	0	0	0	62	0
1182	NSP3	VHFISNSWLMWLIIN	0	0	0	96	21.5	0	0	0	251	18	0	0	0	0	0	930	95	12.5	74	0	0	0	262.5	45	0	0	0	0
1183	NSP3	FISNSWLMWLIINLV	0	0	0	0	0	0	0	0	0	0	0	0	23.5	0	0	0	0	0	0	0	0	0	0	0	0	0	0	0
1184	NSP3	SNSWLMWLIINLVQM	0	0	0	0	0	732.5	6.5	0	126	0	0	0	0	0	0	529.5	0	0	0	0	0	0	0	0	17.5	0	0	0
1185	NSP3	SWLMWLIINLVQMAP	0	0	0	0	0	0	20	0	0	0	0	0	0	0	0	630	0	0	0	0	0	0	48	0	4	0	0	0
1186	NSP3	LMWLIINLVQMAPIS	0	0	0	0	0	3029	0	0	375.5	0	0	0	0	0	0	425.5	0	0	0	479.5	0	0	166	0	0	0	0	0
1187	NSP3	WLIINLVQMAPISAM	0	0	0	0	0	627	0	0	0	0	0	0	0	0	0	0	0	0	0	0	0	0	0	0	0	0	0	0
1188	NSP3	IINLVQMAPISAMVR	0	0	0	0	0	917	0	0	1497.5	0	0	0	0	0	0	3643.5	0	8	0	0	0	0	0	0	0	0	0	0
1189	NSP3	NLVQMAPISAMVRMY	56.5	0	0	0	100.5	1297	0	71	0	5	0	0	0	0	189	462	0	0	0	55.5	23.5	0	380.5	0	0	0	0	0
1190	NSP3	VQMAPISAMVRMYIF	19.5	0	0	0	0	0	0	0	871.5	0	0	0	0	0	121	1672	0	15	37.5	80	49	0	688	0	0	0	0	21.5
1191	NSP3	MAPISAMVRMYIFFA	0	0	0	88	0	0	0	0	0	0	0	0	0	0	0	0	0	0	0	0	0	0	144	0	0	0	0	0
1192	NSP3	PISAMVRMYIFFASF	45.5	0	0	131	3	122.5	0	0	0	7	0	0	0	0	0	0	0	15	0	0	0	0	77	0	0	0	0	0
1193	NSP3	SAMVRMYIFFASFYY	199	43	45	84.5	34.5	0	34.5	0	0	18.5	0	12.5	0	39.5	0	0	0	40	304	138	37.5	0	0	7.5	13	116	66.5	0
1194	NSP3	MVRMYIFFASFYYVW	132.5	67	0	0	0	0	45	0	0	42.5	0	0	39	13	0	0	51	40	311.5	96	34	0	0	0	9	0	62	0
1195	NSP3	RMYIFFASFYYVWKS	0	0	0	0	0	0	0	0	0	0	0	0	0	0	0	0	0	0	0	0	0	0	0	0	0	0	0	0
1196	NSP3	YIFFASFYYVWKSYV	0	0	0	0	0	0	0	0	0	0	0	0	0	0	0	0	0	0	0	0	0	0	0	0	0	0	0	0
1197	NSP3	FFASFYYVWKSYVHV	0	0	0	0	0	0	0	0	0	0	0	0	0	0	0	0	0	0	0	0	0	0	0	0	0	0	0	0
1198	NSP3	ASFYYVWKSYVHVVD	85	0	0	0	0	0	0	0	0	0	24	0	0	0	0	418	0	99.5	0	0	0	0	0	0	0	0	0	0
1199	NSP3	FYYVWKSYVHVVDGC	0	0	0	0	0	0	0	0	0	28	13	0	0	65	0	0	0	0	0	0	19.5	0	0	0	62.5	0	0	66.5
1200	NSP3	YVWKSYVHVVDGCNS	0	0	0	0	0	0	0	0	0	0	0	0	0	0	0	141	0	0	0	0	0	0	0	0	0	0	0	0
1201	NSP3	WKSYVHVVDGCNSST	0	0	0	0	0	0	0	0	0	0	0	0	0	0	0	0	0	0	0	0	0	0	0	0	0	0	0	0
1202	NSP3	SYVHVVDGCNSSTCM	0	166	0	14.5	0	1199	0	114.5	0	0	0	0	0	0	191.5	0	0	0	0	0	0	761.5	0	0	22	14	0	0
1203	NSP3	VHVVDGCNSSTCMMC	0	0	0	71.5	0	0	0	0	0	0	0	0	0	0	0	254.5	0	0	0	0	8.5	0	548.5	0	25	38.5	0	0
1204	NSP3	VVDGCNSSTCMMCYK	0	0	0	0	0	0	0	0	0	0	0	0	0	0	0	0	0	0	0	0	0	0	0	0	0	0	0	0
1205	NSP3	DGCNSSTCMMCYKRN	86	0	0	0	0	0	0	0	0	0	43	0	0	0	0	0	0	34.5	0	0	0	99	0	0	0	0	0	0
1206	NSP3	CNSSTCMMCYKRNRA	0	0	0	0	0	619	0	0	0	0	0	0	0	0	0	0	0	0	90	0	0	0	0	0	0	0	0	0
1207	NSP3	SSTCMMCYKRNRATR	0	78	0	0	0	0	24	0	0	0	0	0	0	0	123	343.5	0	0	0	0	0	0	0	0	0	0	0	0
1208	NSP3	TCMMCYKRNRATRVE	0	0	0	59.5	0	0	0	0	0	0	0	0	3742	0	65.5	0	0	4.5	24	2540	45.5	109	0	0	0	0	2778.5	0
1209	NSP3	MMCYKRNRATRVECT	0	0	0	0	0	0	0	0	0	0	0	0	0	0	0	0	0	0	0	0	0	0	0	0	0	0	0	0
1210	NSP3	CYKRNRATRVECTTI	0	0	0	0	0	0	0	0	0	0	0	0	0	0	0	0	0	0	0	0	0	0	0	0	0	0	0	0
1211	NSP3	KRNRATRVECTTIVN	0	0	0	0	0	0	0	0	837	5.5	0	0	0	0	0	1830	0	0	0	0	0	0	244	37	0	0	0	0
1212	NSP3	NRATRVECTTIVNGV	0	0	0	0	0	1057.5	0	0	0	0	0	0	0	0	0	0	0	0	0	0	0	0	0	167	0	0	0	0
1213	NSP3	ATRVECTTIVNGVRR	0	0	0	0	0	0	0	0	0	0	0	0	0	0	0	0	11	0	0	0	0	0	0	0	0	0	0	0
1214	NSP3	RVECTTIVNGVRRSF	0	0	0	0	0	0	0	0	0	0	0	0	0	0	0	0	0	0	87.5	0	0	38.5	0	0	0	0	0	0
1215	NSP3	ECTTIVNGVRRSFYV	0	17.5	0	0	0	0	0	52	0	7.5	101.5	0	65	110	13	0	180	120	38	79.5	0	348	0	843	126.5	0	91.5	84.5
1216	NSP3	TTIVNGVRRSFYVYA	0	0	0	0	0	0	0	0	0	0	0	0	0	0	0	0	0	0	0	0	20	0	0	0	0	0	0	0
1217	NSP3	IVNGVRRSFYVYANG	0	23.5	0	0	0	0	0	0	86.5	0	0	0	0	0	0	159	0	0	0	0	0	0	0	0	0	0	0	0
1218	NSP3	NGVRRSFYVYANGGK	362	0	0	0	0	0	0	0	0	0	0	0	0	0	0	50.5	0	0	0	0	0	0	0	0	0	0	0	0
1219	NSP3	VRRSFYVYANGGKGF	0	0	523	0	0	0	0	0	0	0	0	0	0	0	0	0	0	0	0	0	0	0	0	0	0	0	0	0
1220	NSP3	RSFYVYANGGKGFCK	0	0	0	0	0	0	0	0	0	0	0	0	0	0	0	0	0	0	0	0	0	0	0	0	0	0	0	0
1221	NSP3	FYVYANGGKGFCKLH	0	0	0	0	0	0	0	0	0	0	0	0	0	0	0	0	0	0	0	0	0	0	0	0	0	0	0	0
1222	NSP3	VYANGGKGFCKLHNW	0	24.5	0	0	0	0	0	0	0	48	0	0	0	0	0	0	0	37.5	257	0	0	0	0	3.5	0	0	0	0
1223	NSP3	ANGGKGFCKLHNWNC	0	0	0	0	0	0	0	0	0	32	0	0	7.5	0	0	0	4.5	0	0	84	0	0	0	0	0	0	0	0
1224	NSP3	GGKGFCKLHNWNCVN	0	0	0	0	0	0	0	0	0	0	0	0	0	0	0	60	12.5	0	0	0	0	0	0	0	0	0	0	0
1225	NSP3	KGFCKLHNWNCVNCD	188.5	0	0	0	0	404.5	69.5	77	0	0	0	0	0	0	112	93	58.5	130	78.5	0	0	0	0	230.5	0	245.5	0	0
1226	NSP3	FCKLHNWNCVNCDTF	0	0	0	0	85	0	0	53	0	6.5	0	142.5	52	0	72.5	0	0	114.5	411	0	0	72	0	184.5	108	261.5	0	0
1227	NSP3	KLHNWNCVNCDTFCA	0	0	0	0	0	0	0	0	0	8	0	0	0	0	0	0	0	0	0	0	0	0	0	0	0	0	0	0
1228	NSP3	HNWNCVNCDTFCAGS	35.5	0	0	0	0	0	31.5	0	0	10	0	0	0	0	0	0	0	0	0	0	0	0	0	0	0	0	0	0
1229	NSP3	WNCVNCDTFCAGSTF	0	0	0	0	76.5	0	0	0	0	0	0	0	0	0	0	0	0	0	0	0	0	0	0	68	48	137	0	0
1230	NSP3	CVNCDTFCAGSTFIS	0	0	0	0	0	3466.5	0	0	0	0	0	0	0	0	0	0	0	0	0	0	0	180	59.5	0	0	0	0	0
1231	NSP3	NCDTFCAGSTFISDE	0	190	608	372	77	2936.5	178.5	177	238.5	54	275	444	8073	129.5	206.5	549	126	175	138.5	7551.5	86	472	479.5	312	114.5	371.5	8216.5	359.5
1232	NSP3	DTFCAGSTFISDEVA	448	51	0	0	0	5303	72	0	359	158.5	174	0	219	282.5	95	565.5	65	0	0	16.5	57.5	0	6	0	0	0	200.5	370
1233	NSP3	FCAGSTFISDEVARD	181.5	155.5	40	103.5	0	1140.5	73	0	231.5	28	145	177	32	70.5	241.5	0	239	213	0	237.5	61.5	197.5	189.5	71.5	60.5	259.5	191	197
1234	NSP3	AGSTFISDEVARDLS	0	25	0	125.5	0	1761	0	0	183.5	0	0	0	0	0	68	81	0	0	0	0	0	44	90.5	0	0	167	6	0
1235	NSP3	STFISDEVARDLSLQ	0	0	354	0	0	2301.5	0	302	533	0	23.5	0	0	0	176	557	0	0	706	94.5	27.5	436	32	0	0	787	0	0
1236	NSP3	FISDEVARDLSLQFK	449.5	0	0	125.5	0	177.5	0	0	0	0	0	0	0	0	0	0	0	0	0	0	0	0	0	0	0	0	0	0
1237	NSP3	SDEVARDLSLQFKRP	0	0	0	0	0	0	0	0	0	0	0	0	0	0	0	0	0	0	0	0	9	139.5	0	0	0	0	0	0
1238	NSP3	EVARDLSLQFKRPIN	0	4	0	101	0	0	0	487.5	0	68.5	730	0	0	233	311	0	798	1247	0	358	0	1536	0	2193	445	47.5	217	181.5
1239	NSP3	ARDLSLQFKRPINPT	0	0	0	0	0	0	0	0	0	0	0	0	0	0	0	202	25	0	0	0	65.5	435.5	0	0	0	0	0	0
1240	NSP3	DLSLQFKRPINPTDQ	370	678.5	0	0	0	0	0	0	0	0	14	0	0	179.5	0	0	0	0	0	0	0	0	0	0	0	0	0	60.5
1241	NSP3	SLQFKRPINPTDQSS	0	83.5	0	0	0	0	0	0	0	0	0	0	0	0	0	0	0	0	0	0	0	43.5	0	0	0	0	0	0
1242	NSP3	QFKRPINPTDQSSYI	0	202	83	0	0	0	0	322	0	0	0	68.5	0	53	170	0	0	44	597.5	0	7.5	276	0	107.5	0	550	12.5	0
1243	NSP3	KRPINPTDQSSYIVD	160	84	0	0	41.5	1518	0	132	0	0	94	0	0	55.5	451.5	0	111	206.5	0	142.5	85	385.5	0	0	44	0	42	180
1244	NSP3	PINPTDQSSYIVDSV	172	283	518	0	306.5	1707.5	201	920	340	0	202.5	0	50	394	581.5	1299.5	575	240	1000	437	0	1017	578	423	66	405	183.5	449.5
1245	NSP3	NPTDQSSYIVDSVTV	0	0	207	0	376.5	2368	6.5	0	0	0	0	0	0	52	181	385	333	0	0	0	50	374	0	152.5	0	0	0	0
1246	NSP3	TDQSSYIVDSVTVKN	0	0	0	0	0	1256.5	0	94	0	0	0	0	0	0	0	0	0	0	0	0	0	147.5	0	0	0	0	0	0
1247	NSP3	QSSYIVDSVTVKNGS	0	0	0	0	0	0	0	0	0	0	0	0	0	0	128	0	0	0	0	0	0	0	0	0	0	0	0	0
1248	NSP3	SYIVDSVTVKNGSIH	0	0	0	0	0	644	0	631	0	0	96	0	0	0	126	0	0	169	0	0	0	0	0	0	97	0	0	0
1249	NSP3	IVDSVTVKNGSIHLY	102.5	40.5	0	55	113	0	17.5	0	1711.5	0	0	0	0	0	18	2170.5	61	0	768.5	0	35	0	703.5	38.5	30	139.5	0	0
1250	NSP3	DSVTVKNGSIHLYFD	1515.5	157.5	80.5	162.5	187.5	0	99	389	0	19	328.5	281.5	0	1256	287.5	0	83.5	476	953	433	125	381	0	118.5	365	382.5	134.5	1183
1251	NSP3	VTVKNGSIHLYFDKA	0	0	0	0	0	0	0	0	0	0	0	0	0	0	0	0	0	0	0	0	0	0	0	0	0	0	0	0
1252	NSP3	VKNGSIHLYFDKAGQ	0	0	0	0	0	0	0	0	0	0	0	0	0	0	0	0	0	0	0	0	0	0	0	0	0	0	0	0
1253	NSP3	NGSIHLYFDKAGQKT	0	0	0	0	0	0	0	0	0	0	0	0	0	0	0	0	0	0	0	0	0	0	0	0	0	0	0	0
1254	NSP3	SIHLYFDKAGQKTYE	0	0	171.5	119	50.5	0	0	87	0	0	0	56	3240	0	0	0	0	0	342	3322.5	20.5	137	0	0	0	0	1480	0
1255	NSP3	HLYFDKAGQKTYERH	183	0	0	0	0	0	0	0	0	21	0	0	0	0	0	0	0	0	279	120.5	0	0	0	0	0	0	0	0
1256	NSP3	YFDKAGQKTYERHSL	0	0	0	0	0	0	0	0	0	0	0	0	0	0	0	0	0	0	213	0	27.5	17	0	0	0	0	0	0
1257	NSP3	DKAGQKTYERHSLSH	483	0	0	0	0	0	0	0	230	0	0	0	0	0	0	314	0	0	0	0	0	0	0	0	0	0	0	80
1258	NSP3	AGQKTYERHSLSHFV	0	0	0	0	0	0	0	0	0	0	0	0	0	0	0	0	0	27.5	63	0	0	0	0	0	0	0	0	0
1259	NSP3	QKTYERHSLSHFVNL	0	0	0	0	0	0	0	0	0	0	0	0	0	0	0	0	0	0	0	0	0	0	0	0	0	0	0	0
1260	NSP3	TYERHSLSHFVNLDN	0	0	0	0	23	196.5	0	62.5	2852.5	0	0	0	0	0	0	6379	56	117.5	0	0	0	0	1937.5	0	0	0	0	0
1261	NSP3	ERHSLSHFVNLDNLR	0	0	0	0	0	0	0	409	582	31.5	703.5	0	182	0	219	1804	581.5	953.5	265	889.5	0	1175.5	0	1869.5	399.5	57.5	434	36
1262	NSP3	HSLSHFVNLDNLRAN	0	0	0	0	0	0	0	0	1359	0	32	0	0	0	0	5691	0	305	0	0	0	0	975.5	0	0	0	0	0
1263	NSP3	LSHFVNLDNLRANNT	0	0	712.5	0	0	1485	0	0	11738.5	0	0	0	0	0	0	20392.5	0	0	0	0	0	0	14097	0	0	0	0	0
1264	NSP3	HFVNLDNLRANNTKG	0	0	0	0	0	0	0	0	0	0	0	0	0	0	0	0	0	0	0	0	0	0	0	0	0	0	0	0
1265	NSP3	VNLDNLRANNTKGSL	0	0	75	0	0	374	0	0	0	0	0	0	0	0	0	0	0	0	0	0	0	0	0	0	0	0	0	0
1266	NSP3	LDNLRANNTKGSLPI	0	0	0	0	0	0	0	0	712	0	0	0	0	0	0	3219	0	0	0	0	0	0	7649	0	0	0	0	0
1267	NSP3	NLRANNTKGSLPINV	0	0	0	0	0	490	0	0	0	0	0	0	0	0	0	0	0	0	0	0	0	0	0	0	0	0	0	0
1268	NSP3	RANNTKGSLPINVIV	0	0	0	0	0	0	0	0	349.5	0	0	0	0	0	0	0	0	61.5	0	0	43.5	0	99	0	0	0	0	0
1269	NSP3	NNTKGSLPINVIVFD	329.5	296	448	0	0	1834	45.5	74.5	0	0	188	0	57	11528.5	130.5	0	0	645.5	554	37	7325.5	0	232	60.5	69.5	0	53.5	9689.5
1270	NSP3	TKGSLPINVIVFDGK	0	0	0	0	0	0	0	0	0	0	0	0	0	758	0	0	0	0	0	0	0	0	0	0	0	0	0	404
1271	NSP3	GSLPINVIVFDGKSK	0	0	0	0	0	0	0	0	0	0	0	0	0	209.5	0	0	0	0	362	0	0	0	0	0	0	0	0	50.5
1272	NSP3	LPINVIVFDGKSKCE	0	0	0	0	0	0	0	79.5	50	0	0	0	4692.5	523	0	212	0	0	483	2751.5	50	46	171	0	0	208	3970	68
1273	NSP3	INVIVFDGKSKCEES	0	7.5	0	0	0	0	30.5	0	511	123	0	0	68.5	551.5	56	3978	142	3	207.5	66.5	163.5	0	3286	0	0	454	0	307.5
1274	NSP3	VIVFDGKSKCEESSA	0	0	0	0	0	0	12	52.5	0	0	0	195	0	306	0	220	157.5	0	10987	0	0	0	0	0	0	5791.5	0	290.5
1275	NSP3	VFDGKSKCEESSAKS	0	0	0	0	0	0	0	0	83.5	0	0	0	0	513	64.5	914.5	0	0	3654.5	0	0	0	186.5	0	0	3038.5	0	475.5
1276	NSP3	DGKSKCEESSAKSAS	175	0	0	0	0	0	0	0	0	0	0	0	0	0	63	0	0	0	0	0	0	184.5	0	0	0	0	0	0
1277	NSP3	KSKCEESSAKSASVY	0	0	0	0	0	5327	66	13	0	0	0	0	0	0	0	0	0	0	0	0	0	0	0	0	0	0	0	0
1278	NSP3	KCEESSAKSASVYYS	0	0	0	0	0	0	0	0	0	0	0	0	0	0	0	0	0	0	0	75	0	0	0	0	0	0	0	0
1279	NSP3	EESSAKSASVYYSQL	0	23.5	0	144.5	0	660.5	76.5	3283	0	289	1470	0	490	110.5	1059	132.5	2193	2247	0	1233.5	14	2987.5	64	3140.5	1330.5	297.5	1003	33
1280	NSP3	SSAKSASVYYSQLMC	0	83.5	99	0	0	4382	0	0	0	0	0	0	0	0	32	0	0	0	0	0	0	50.5	0	0	14	0	110.5	0
1281	NSP3	AKSASVYYSQLMCQP	0	0	0	0	0	0	0	0	0	0	0	0	0	0	0	0	0	984	0	0	0	0	0	0	27.5	0	0	0
1282	NSP3	SASVYYSQLMCQPIL	0	0	0	0	0	0	0	0	0	0	0	0	0	0	0	63	0	0	0	0	0	82.5	0	0	0	0	0	9
1283	NSP3	SVYYSQLMCQPILLL	0	0	5	0	0	0	0	0	0	0	0	0	17.5	0	0	0	0	309	379	0	0	0	0	0	23	0	54.5	0
1284	NSP3	YYSQLMCQPILLLDQ	0	15	0	0	41.5	0	0	147.5	0	0	66.5	234	128.5	49	0	1148.5	0	1460.5	280.5	58	40	164	1081.5	24	112	190	130	66
1285	NSP3	SQLMCQPILLLDQAL	0	0	0	0	51.5	0	0	84.5	0	0	69	136	98.5	42.5	220	303.5	0	11	101.5	5	0	424.5	915	0	0	118	62	0
1286	NSP3	LMCQPILLLDQALVS	0	0	0	0	0	0	0	0	123.5	0	0	0	35.5	89	0	545.5	0	0	0	0	46.5	0	1477.5	0	0	0	0	0
1287	NSP3	CQPILLLDQALVSDV	38.5	11.5	0	270	25	540.5	0	286	0	0	70.5	44	113	148	244	616	0	2087	0	0	123.5	224.5	1311	0	148.5	0	63.5	0
1288	NSP3	PILLLDQALVSDVGD	245.5	88.5	0	0	0	573.5	50	3181	251	0	232	163	132	219	0	3319.5	81	251	0	117.5	51	496	4286	0	188	145.5	145	0
1289	NSP3	LLLDQALVSDVGDSA	0	0	0	0	0	0	0	336	2578.5	0	0	0	56	65	0	6339.5	0	0	0	0	0	0	8027	0	0	0	0	0
1290	NSP3	LDQALVSDVGDSAEV	0	0	0	130	0	415.5	25	1228.5	8122	0	123	0	53.5	35	179.5	38139	45.5	157.5	0	14.5	0	229.5	21632.5	0	80	0	0	45
1291	NSP3	QALVSDVGDSAEVAV	0	0	0	69	0	0	0	1098	3630	0	0	0	0	0	162	14057	0	0	0	0	0	0	1620.5	0	0	0	0	0
1292	NSP3	LVSDVGDSAEVAVKM	0	0	0	0	0	0	0	611	2540	0	106	0	0	0	38.5	8821	234	142	0	0	0	0	4381.5	173.5	40	0	0	0
1293	NSP3	SDVGDSAEVAVKMFD	1323	71.5	0	0	0	0	15.5	0	0	22	13	0	0	1693.5	154	0	0	49.5	0	0	426	142.5	0	0	40.5	0	0	678.5
1294	NSP3	VGDSAEVAVKMFDAY	0	603	79	94	120.5	299	116	26	179.5	31	26.5	0	50	666	94	903	38.5	58.5	0	75	82.5	103	711	0	86.5	0	78.5	509
1295	NSP3	DSAEVAVKMFDAYVN	1276	175.5	0	92	0	83.5	63	460	0	0	63	0	0	514	83.5	0	71	111	0	47.5	52	0	0	11	55	0	55	356
1296	NSP3	AEVAVKMFDAYVNTF	0	0	0	128.5	5.5	0	0	0	0	3	0	0	0	222	0	0	0	0	15.5	0	57	0	0	0	0	0	0	263
1297	NSP3	VAVKMFDAYVNTFSS	0	0	0	0	0	0	0	0	133	0	0	0	0	177	0	608.5	0	0	0	0	0	0	548.5	0	0	0	0	0
1298	NSP3	VKMFDAYVNTFSSTF	0	0	0	0	0	0	0	0	0	0	0	0	0	895	0	0	0	0	0	0	0	0	72.5	0	0	0	0	789
1299	NSP3	MFDAYVNTFSSTFNV	0	0	170	0	0	0	0	0	0	0	0	0	0	604	0	0	0	0	0	45.5	10	0	0	0	0	0	0	404
1300	NSP3	DAYVNTFSSTFNVPM	875	31	0	0	0	0	0	0	0	0	0	0	0	0	0	0	0	0	0	0	0	0	0	0	0	0	0	0
1301	NSP3	YVNTFSSTFNVPMEK	0	0	0	124	0	0	0	0	0	0	0	0	0	0	0	0	0	0	335.5	0	9	0	0	0	0	0	0	0
1302	NSP3	NTFSSTFNVPMEKLK	0	0	0	0	0	0	0	0	0	0	0	0	0	0	0	0	0	0	0	0	0	0	0	0	0	0	0	0
1303	NSP3	FSSTFNVPMEKLKTL	0	0	0	0	0	0	0	0	0	0	0	0	0	0	0	0	0	0	0	0	0	212	0	0	0	0	0	0
1304	NSP3	STFNVPMEKLKTLVA	0	0	0	0	0	0	0	0	0	0	0	0	0	0	3	0	0	0	307.5	0	0	0	0	0	0	0	0	0
1305	NSP3	FNVPMEKLKTLVATA	0	0	0	0	0	0	0	0	32.5	0	0	0	0	0	0	0	0	18.5	238	0	0	0	0	0	0	0	0	0
1306	NSP3	VPMEKLKTLVATAEA	0	0	0	0	0	0	6	0	45.5	0	0	0	0	0	35	235	0	0	0	555	0	0	174	0	0	0	160	0
1307	NSP3	MEKLKTLVATAEAEL	0	29	0	0	0	0	39	459	0	109.5	19.5	0	0	0	93.5	0	96	33	2491.5	304.5	25.5	157	0	0	0	512	138.5	0
1308	NSP3	KLKTLVATAEAELAK	0	0	0	0	0	0	0	0	0	0	0	0	0	0	0	0	0	0	0	0	0	0	0	0	0	0	0	0
1309	NSP3	KTLVATAEAELAKNV	0	0	0	0	0	0	0	184	0	0	0	0	0	0	0	0	170	0	0	0	0	0	0	0	0	0	0	0
1310	NSP3	LVATAEAELAKNVSL	0	0	0	0	0	0	0	58	185.5	0	0	0	0	0	0	1827.5	0	0	0	0	0	0	716	42.5	0	0	12.5	0
1311	NSP3	ATAEAELAKNVSLDN	0	0	0	0	0	0	29	0	1295	16	36	0	0	0	0	0	63	45	0	0	0	81.5	1792	119.5	5.5	36	66	49
1312	NSP3	AEAELAKNVSLDNVL	0	0	0	181	0	0	35.5	0	300	26.5	0	0	0	0	0	0	0	0	0	0	0	0	32	71.5	0	0	0	120.5
1313	NSP3	AELAKNVSLDNVLST	0	0	0	91.5	0	0	0	0	716	0	0	0	0	0	0	1153	0	0	0	0	0	0	867.5	0	0	0	0	0
1314	NSP3	LAKNVSLDNVLSTFI	0	0	0	0	0	331	0	27	1608.5	0	0	0	0	0	0	2845	0	0	78.5	13.5	0	0	3066	0	0	121.5	11	0
1315	NSP3	KNVSLDNVLSTFISA	0	0	0	0	0	1053	0	69	0	0	0	0	0	0	0	558.5	0	0	0	0	0	0	183	0	0	0	0	0
1316	NSP3	VSLDNVLSTFISAAR	0	0	0	0	0	5074.5	8.5	0	808.5	0	0	0	0	0	0	2092	0	0	0	0	0	0	0	0	0	0	0	0
1317	NSP3	LDNVLSTFISAARQG	0	0	0	0	0	0	0	0	2449.5	0	0	0	44	0	0	3537	0	0	0	838.5	0	0	2041	0	0	23.5	0	0
1318	NSP3	NVLSTFISAARQGFV	42.5	0	0	0	0	719.5	0	0	57.5	0	0	0	0	0	0	0	0	0	68.5	0	0	0	0	0	0	0	0	0
1319	NSP3	LSTFISAARQGFVDS	0	0	0	0	0	772.5	0	0	3514	0	0	27	0	23	0	4389.5	24	68.5	0	0	87.5	0	908	0	0	0	0	42
1320	NSP3	TFISAARQGFVDSDV	0	0	0	0	0	250	0	37	619	0	0	121	0	119	0	1643.5	305	3299	0	0	0	0	104.5	0	54	0	0	321.5
1321	NSP3	ISAARQGFVDSDVET	29.5	0	0	0	0	6815	0	69.5	4565.5	0	0	0	0	0	58.5	26706	0	129.5	0	0	0	47	13782	0	0	0	13.5	0
1322	NSP3	AARQGFVDSDVETKD	0	0	0	0	0	0	18	99.5	0	0	0	0	0	49	0	0	0	104.5	0	0	0	145.5	849	0	0	0	0	0
1323	NSP3	RQGFVDSDVETKDVV	0	0	0	119	0	0	0	139.5	0	0	0	0	0	0	0	0	0	0	0	0	36	0	0	0	0	0	0	0
1324	NSP3	GFVDSDVETKDVVEC	46	1.5	0	242	0	520	49	0	388	32	47.5	0	133	370	101	1874.5	81	451	56	220	135	225.5	945	173.5	173.5	416	91	151
1325	NSP3	VDSDVETKDVVECLK	0	0	0	0	0	0	0	118	0	0	0	0	0	73	0	1908.5	0	152	0	0	0	0	1154	0	0	0	0	59
1326	NSP3	SDVETKDVVECLKLS	0	0	0	0	0	0	0	0	0	0	0	95	0	0	0	0	0	0	0	0	0	0	0	0	0	1156.5	0	0
1327	NSP3	VETKDVVECLKLSHQ	0	0	0	0	0	0	580	0	0	0	0	0	0	7	0	0	0	0	0	0	0	0	0	0	0	0	0	0
1328	NSP3	TKDVVECLKLSHQSD	0	0	0	0	0	0	0	0	684.5	0	0	72	0	0	0	965	0	0	0	0	0	0	0	0	0	223.5	0	0
1329	NSP3	DVVECLKLSHQSDIE	774.5	216	0	157	0	147.5	141	0	0	15.5	111	375	4807.5	413	69	0	111.5	79.5	195.5	2857	151.5	332	0	0	69	544.5	3671.5	330.5
1330	NSP3	VECLKLSHQSDIEVT	106	91	0	0	0	387.5	0	0	0	139	40	0	0	0	0	288.5	0	0	93	202	0	0	1112	0	0	0	135	113
1331	NSP3	CLKLSHQSDIEVTGD	0	95	0	0	0	0	0	0	0	0	151	29.5	0	210	485.5	358	18.5	160.5	0	78	124.5	1068	1020	0	51.5	0	0	310.5
1332	NSP3	KLSHQSDIEVTGDSC	0	0	0	0	140	162.5	0	0	384.5	0	32	62	0	55.5	0	688.5	0	0	3329	22.5	40.5	167	516	0	20	993.5	46	133
1333	NSP3	SHQSDIEVTGDSCNN	0	0	1087	9.5	0	116.5	0	366.5	0	0	0	0	0	0	0	0	39	0	2320	0	0	0	0	19	0	1114	52	0
1334	NSP3	QSDIEVTGDSCNNYM	30	71	173	41.5	0	0	63	0	0	0	0	72.5	90	0	0	99.5	0	0	292	0	19	0	107	79.5	86	587	95	0
1335	NSP3	DIEVTGDSCNNYMLT	424.5	15.5	0	291	0	0	0	0	0	0	0	0	66	0	0	0	0	0	0	0	0	0	0	143	51	0	113	0
1336	NSP3	EVTGDSCNNYMLTYN	191	0	6.5	0	46	0	30.5	738.5	0	106	0	51	130	0	403	0	1409	408	293	561	13	992.5	0	2549.5	396	211.5	357.5	131.5
1337	NSP3	TGDSCNNYMLTYNKV	0	21	0	0	0	0	0	0	0	0	90	0	0	0	0	0	0	126	0	0	0	0	0	0	0	46	0	0
1338	NSP3	DSCNNYMLTYNKVEN	759	0	131	0	0	729	0	0	0	74.5	0	0	0	0	0	0	335	0	0	0	0	0	0	0	20.5	0	52.5	0
1339	NSP3	CNNYMLTYNKVENMT	0	0	60	0	0	397	0	0	0	0	0	0	0	0	0	0	0	0	0	0	0	0	0	0	0	0	0	0
1340	NSP3	NYMLTYNKVENMTPR	0	0	0	0	0	242	0	0	0	0	0	0	0	0	0	253	0	0	0	0	0	0	0	0	0	0	0	0
1341	NSP3	MLTYNKVENMTPRDL	0	0	0	0	0	0	0	0	0	0	0	0	0	0	0	0	0	0	0	0	0	0	0	0	0	0	0	0
1342	NSP3	TYNKVENMTPRDLGA	0	0	0	0	0	0	0	0	0	0	0	0	0	0	0	0	0	0	0	0	0	0	0	41	0	0	0	0
1343	NSP3	NKVENMTPRDLGACI	0	0	0	0	0	1041	0	0	0	0	0	0	0	0	0	0	0	0	0	0	0	0	0	43	0	0	0	38.5
1344	NSP3	VENMTPRDLGACIDC	66	11.5	0	0	65	0	197	0	0	20	0	213.5	117	319.5	92	202.5	0	518	376	100	107.5	210.5	0	241.5	183	682	272	503
1345	NSP3	NMTPRDLGACIDCSA	0	0	332	0	0	584	36	0	0	0	0	0	0	0	0	0	0	6	0	0	0	0	0	0	0	0	0	0
1346	NSP3	TPRDLGACIDCSARH	0	0	0	126	0	0	0	0	5	0	146	0	70	0	23.5	0	20	477.5	708.5	21	13.5	0	0	0	207.5	509.5	76	0
1347	NSP3	RDLGACIDCSARHIN	4.5	0	0	82.5	0	0	0	0	0	0	0	0	0	0	0	533.5	62	0	136	0	0	0	0	138.5	0	129	0	0
1348	NSP3	LGACIDCSARHINAQ	0	0	0	0	0	0	0	0	308	0	0	0	0	0	0	0	95.5	0	0	0	0	0	193.5	48	0	0	0	0
1349	NSP3	ACIDCSARHINAQVA	0	0	0	0	0	0	0	0	126	0	0	0	0	0	0	712	0	0	0	0	0	0	0	0	0	0	0	0
1350	NSP3	IDCSARHINAQVAKS	0	0	0	0	0	0	0	0	0	0	0	0	0	0	0	0	0	0	0	0	0	0	306	0	0	0	0	0
1351	NSP3	CSARHINAQVAKSHN	0	0	0	0	0	0	0	0	0	0	0	0	0	0	0	0	0	0	0	0	0	0	0	0	0	0	0	0
1352	NSP3	ARHINAQVAKSHNIA	0	0	0	0	0	0	0	0	25	0	0	0	0	0	0	0	0	0	0	0	0	0	0	0	0	0	0	0
1353	NSP3	HINAQVAKSHNIALI	79.5	0	0	30.5	0	0	0	0	176	0	0	0	0	0	0	143	0	0	0	0	0	0	225	0	0	0	0	0
1354	NSP3	NAQVAKSHNIALIWN	0	0	0	0	0	0	0	0	0	2.5	0	0	0	0	0	140	62	0	162.5	0	0	0	0	0	0	0	0	0
1355	NSP3	QVAKSHNIALIWNVK	0	0	0	0	0	0	0	0	0	0	0	0	0	0	0	0	0	0	0	0	0	0	0	0	0	0	0	0
1356	NSP3	AKSHNIALIWNVKDF	0	0	0	0	0	0	0	0	0	0	0	0	0	0	0	0	0	0	249	0	0	0	0	0	0	0	0	0
1357	NSP3	SHNIALIWNVKDFMS	0	0	0	65	0	0	0	0	0	0	0	0	0	0	0	0	0	0	0	0	0	0	0	0	0	0	0	0
1358	NSP3	NIALIWNVKDFMSLS	0	0	0	0	0	0	0	0	81	0	0	0	0	0	0	0	0	0	0	0	0	0	0	0	0	0	0	0
1359	NSP3	ALIWNVKDFMSLSEQ	0	0	210	0	0	151	0	0	166.5	0	0	0	0	0	0	0	0	0	0	0	0	0	0	0	0	0	0	0
1360	NSP3	IWNVKDFMSLSEQLR	0	0	200.5	0	0	179	0	0	1944	0	0	0	16.5	0	0	4711	0	36.5	195	85	0	0	1076.5	0	6	0	0	13.5
1361	NSP3	NVKDFMSLSEQLRKQ	0	0	0	0	0	0	0	0	0	0	0	0	0	0	0	0	0	0	0	0	0	0	0	0	0	0	0	0
1362	NSP3	KDFMSLSEQLRKQIR	0	0	0	0	0	0	0	0	0	0	0	0	0	0	0	0	0	0	0	0	0	0	0	0	0	0	0	0
1363	NSP3	FMSLSEQLRKQIRSA	0	0	246.5	0	0	0	0	0	0	0	0	0	0	0	0	0	0	0	0	0	0	0	0	0	0	0	0	0
1364	NSP3	SLSEQLRKQIRSAAK	896.5	0	5537	0	0	2840	0	0	0	0	0	0	0	0	0	0	0	0	1431.5	0	0	0	0	0	0	1746	0	0
1365	NSP3	SEQLRKQIRSAAKKN	0	65	0	0	0	0	0	0	49.5	0	0	0	0	0	0	668	0	0	658	0	0	0	0	0	148	0	0	0
1366	NSP3	QLRKQIRSAAKKNNL	0	0	234.5	0	0	0	0	151.5	0	0	0	0	0	0	0	0	0	0	0	0	0	0	0	0	0	0	0	0
1367	NSP3	RKQIRSAAKKNNLPF	0	0	52.5	0	0	32.5	0	0	0	0	0	0	0	0	212	0	0	0	0	0	0	0	0	0	0	0	0	0
1368	NSP3	QIRSAAKKNNLPFKL	0	0	0	0	0	0	0	0	0	0	0	0	0	0	0	0	0	0	0	0	0	0	0	0	0	0	0	0
1369	NSP3	RSAAKKNNLPFKLTC	0	0	0	0	0	0	0	0	0	0	0	0	0	0	0	0	0	0	0	0	12	0	0	0	0	0	0	0
1370	NSP3	AAKKNNLPFKLTCAT	0	0	0	0	0	0	0	0	0	0	0	0	0	0	0	0	0	0	0	0	0	0	0	0	0	0	0	0
1371	NSP3	KKNNLPFKLTCATTR	0	0	0	0	0	0	0	0	0	0	0	0	0	0	0	0	0	0	0	0	0	0	0	0	0	0	0	0
1372	NSP3	NNLPFKLTCATTRQV	0	0	242	0	0	285	0	0	0	0	0	0	0	0	0	0	0	0	0	0	0	0	0	0	0	0	0	0
1373	NSP3	LPFKLTCATTRQVVN	0	0	0	0	0	0	0	0	982.5	0	0	0	0	0	0	2463.5	36	0	0	631	0	0	208	0	0	0	0	0
1374	NSP3	FKLTCATTRQVVNVV	0	0	801	0	0	0	0	0	0	0	0	0	0	0	0	0	0	0	0	0	0	0	0	0	0	0	0	0
1375	NSP3	LTCATTRQVVNVVTT	0	0	0	0	0	0	0	0	0	0	0	0	0	0	0	0	0	0	0	0	0	0	74.5	0	0	0	0	0
1376	NSP3	CATTRQVVNVVTTKI	0	0	0	0	0	0	0	0	0	0	0	0	0	0	0	0	0	0	0	0	0	0	0	0	0	0	0	0
1377	NSP3	TTRQVVNVVTTKIAL	0	0	0	0	0	0	0	0	0	0	0	0	0	0	0	0	0	0	0	0	0	0	0	0	0	0	0	0
1378	NSP3	RQVVNVVTTKIALKG	0	0	0	0	0	0	0	0	0	0	0	0	0	0	0	0	0	0	0	0	0	0	0	0	0	0	0	0
1379	NSP3	VVNVVTTKIALKGGK	399	0	0	0	0	0	0	0	0	0	0	0	0	0	0	0	0	0	0	0	0	0	0	0	0	0	0	0
1380	NSP4	NVVTTKIALKGGKIV	0	0	0	0	0	116	0	0	0	0	0	0	0	0	0	0	0	0	0	0	0	0	0	0	0	0	0	0
1381	NSP4	VTTKIALKGGKIVNN	0	0	535	0	0	0	0	0	0	0	0	0	0	0	0	0	62	0	0	0	0	0	0	0	0	0	0	0
1382	NSP4	TKIALKGGKIVNNWL	0	0	0	0	0	0	0	0	0	22	0	0	0	0	0	0	54.5	0	65.5	0	0	0	0	0	0	0	0	0
1383	NSP4	IALKGGKIVNNWLKQ	0	0	0	0	0	0	0	0	600	0	0	0	0	0	0	950.5	0	0	0	0	0	0	0	0	0	0	0	0
1384	NSP4	LKGGKIVNNWLKQLI	0	0	22.5	0	0	0	0	0	0	0	0	0	0	0	0	0	0	0	0	0	0	0	0	0	0	0	0	0
1385	NSP4	GGKIVNNWLKQLIKV	0	0	0	0	0	0	0	0	0	0	0	0	0	0	0	0	0	0	0	0	0	0	0	0	0	0	0	0
1386	NSP4	KIVNNWLKQLIKVTL	0	0	0	0	0	0	0	0	0	0	0	0	0	0	0	0	0	0	0	0	0	0	0	0	0	0	0	0
1387	NSP4	VNNWLKQLIKVTLVF	0	0	0	0	0	0	0	0	0	0	0	0	0	0	0	0	0	0	0	0	0	0	0	0	0	0	0	0
1388	NSP4	NWLKQLIKVTLVFLF	0	0	0	0	0	0	0	0	0	0	0	0	0	0	0	0	0	0	0	0	0	0	0	0	0	0	0	0
1389	NSP4	LKQLIKVTLVFLFVA	0	0	0	0	0	0	0	0	0	0	0	0	0	0	0	0	0	0	0	0	0	0	0	0	0	0	0	0
1390	NSP4	QLIKVTLVFLFVAAI	0	0	0	0	0	0	0	0	0	0	0	0	0	0	0	0	0	0	0	0	0	0	0	0	0	0	0	0
1391	NSP4	IKVTLVFLFVAAIFY	0	137.5	0	0	0	0	0	0	363	0	0	0	0	0	0	130	0	0	0	0	18.5	0	54	0	0	0	0	0
1392	NSP4	VTLVFLFVAAIFYLI	0	0	0	0	0	0	0	0	0	0	0	0	0	0	0	0	0	0	0	0	0	0	0	0	0	0	0	0
1393	NSP4	LVFLFVAAIFYLITP	0	0	0	0	0	0	0	0	0	0	0	0	0	0	0	0	0	0	0	0	0	0	0	0	0	0	0	0
1394	NSP4	FLFVAAIFYLITPVH	0	0	0	0	0	0	0	0	0	0	0	0	0	0	0	0	0	0	0	69	0	0	0	0	0	0	0	0
1395	NSP4	FVAAIFYLITPVHVM	0	0	0	0	0	0	0	0	0	0	0	0	0	0	0	0	0	0	0	0	0	0	0	0	0	0	0	0
1396	NSP4	AAIFYLITPVHVMSK	0	0	0	0	0	0	0	0	0	0	0	0	0	0	0	0	0	0	0	0	0	0	0	0	0	0	0	0
1397	NSP4	IFYLITPVHVMSKHT	0	0	0	0	0	0	0	0	192	0	0	0	0	0	0	445	0	0	0	0	0	0	0	0	0	0	0	0
1398	NSP4	YLITPVHVMSKHTDF	0	96	0	31.5	0	0	0	6	0	0	0	0	0	0	0	0	0	0	0	0	0	0	0	0	0	0	0	0
1399	NSP4	ITPVHVMSKHTDFSS	0	0	0	0	0	315	0	0	654	0	0	0	0	0	0	2430	0	0	0	0	0	0	1595	0	0	0	0	0
1400	NSP4	PVHVMSKHTDFSSEI	0	119.5	0	433.5	0	242	128.5	882	83	0	0	0	0	0	383	807	331	251	0	390	21	175.5	762	262	0	133	0	0
1401	NSP4	HVMSKHTDFSSEIIG	0	371	0	0	0	1147.5	0	0	0	0	0	0	0	1258.5	910	0	0	0	0	0	488.5	0	86	0	0	0	0	663
1402	NSP4	MSKHTDFSSEIIGYK	243	0	0	0	0	6030	0	0	0	0	0	0	0	0	479	0	0	0	0	0	18.5	0	0	0	0	0	0	0
1403	NSP4	KHTDFSSEIIGYKAI	0	0	0	0	0	56	0	0	79.5	0	0	0	0	0	88	0	0	0	0	0	71.5	0	0	0	0	0	0	0
1404	NSP4	TDFSSEIIGYKAIDG	0	0	0	61	0	22.5	0	0	93.5	0	0	0	0	0	0	234	0	67	0	0	60.5	149	112	0	0	0	0	83
1405	NSP4	FSSEIIGYKAIDGGV	0	0	0	0	0	239	0	0	0	30	0	0	0	0	87	0	0	0	0	0	0	0	0	130	0	0	0	0
1406	NSP4	SEIIGYKAIDGGVTR	0	0	0	0	0	0	0	0	0	0	89	0	89	0	223.5	0	0	0	202.5	976	47	364.5	0	0	0	0	219.5	0
1407	NSP4	IIGYKAIDGGVTRDI	0	0	0	72.5	0	0	0	0	1039.5	6	0	0	0	0	0	2615.5	45	0	0	0	0	0	1719.5	35	44	230	0	0
1408	NSP4	GYKAIDGGVTRDIAS	0	0	0	0	0	0	0	0	0	0	0	0	0	0	0	0	0	0	0	0	0	0	0	0	0	0	0	0
1409	NSP4	KAIDGGVTRDIASTD	0	158.5	0	0	0	0	0	0	95.5	0	0	0	0	0	0	0	0	0	0	0	0	0	0	0	0	0	0	0
1410	NSP4	IDGGVTRDIASTDTC	0	0	0	0	0	0	0	0	1371	0	0	0	0	0	0	3088	0	0	0	0	0	0	2238.5	0	0	0	0	15.5
1411	NSP4	GGVTRDIASTDTCFA	0	0	0	0	0	0	0	0	0	0	0	0	0	0	0	0	0	0	0	0	0	0	0	0	0	0	0	0
1412	NSP4	VTRDIASTDTCFANK	0	0	0	0	0	0	0	0	0	0	0	0	0	0	0	0	0	0	0	0	0	0	0	0	0	0	0	0
1413	NSP4	RDIASTDTCFANKHA	0	0	0	0	0	0	0	0	0	0	0	0	0	0	0	0	0	0	0	0	0	0	0	0	0	0	0	0
1414	NSP4	IASTDTCFANKHADF	0	47	0	0	0	435.5	0	0	3404	0	0	0	0	0	0	4984.5	0	103.5	0	0	0	0	4123.5	0	0	0	0	0
1415	NSP4	STDTCFANKHADFDT	0	0	93	0	0	0	0	143	0	0	0	35	0	149	0	0	0	293.5	0	0	0	0	0	0	0	158	0	0
1416	NSP4	DTCFANKHADFDTWF	716	94	78	0	248.5	182	64.5	314.5	0	48	246.5	617.5	0	966	64	0	160	403	1667.5	43	10.5	317	0	246	231	566	180.5	805
1417	NSP4	CFANKHADFDTWFSQ	0	0	0	0	36	0	0	0	0	0	0	0	0	0	0	0	0	0	0	0	0	0	0	0	0	0	0	0
1418	NSP4	ANKHADFDTWFSQRG	0	0	0	0	0	0	0	0	0	0	0	0	0	0	0	0	0	0	0	0	0	0	0	0	0	0	0	0
1419	NSP4	KHADFDTWFSQRGGS	0	0	0	0	0	209.5	0	0	0	0	0	0	0	0	0	0	0	0	0	0	0	0	0	0	0	0	0	0
1420	NSP4	ADFDTWFSQRGGSYT	0	0	0	67.5	0	0	0	17.5	0	0	0	0	0	0	0	0	0	0	0	0	0	83	0	0	0	0	0	0
1421	NSP4	FDTWFSQRGGSYTND	80	199	0	28	0	43	0	236.5	0	0	103	96.5	0	69	0	82	70	190	47.5	46.5	0	0	0	26	88.5	0	0	0
1422	NSP4	TWFSQRGGSYTNDKA	0	0	0	0	0	0	0	0	0	0	0	0	0	0	0	0	0	0	0	0	0	0	0	0	0	0	0	0
1423	NSP4	FSQRGGSYTNDKACP	0	0	0	0	0	0	0	0	0	0	0	0	0	0	0	95	0	0	0	0	0	51.5	0	0	0	0	0	0
1424	NSP4	QRGGSYTNDKACPLI	0	0	0	0	0	0	0	0	0	0	0	0	0	0	0	0	0	0	0	0	0	0	0	0	0	0	0	0
1425	NSP4	GGSYTNDKACPLIAA	0	0	0	0	0	0	0	0	0	0	0	0	0	0	0	0	0	0	0	0	0	0	0	0	0	0	0	0
1426	NSP4	SYTNDKACPLIAAVI	0	0	0	0	0	0	0	629	78.5	0	0	0	0	0	0	0	0	0	0	0	0	0	0	0	0	0	0	0
1427	NSP4	TNDKACPLIAAVITR	0	0	0	0	0	0	0	0	0	0	0	0	0	0	0	0	0	0	0	0	0	0	0	0	0	0	0	0
1428	NSP4	DKACPLIAAVITREV	169	37.5	0	0	0	0	0	0	108	0	0	0	0	0	0	0	0	0	0	0	0	0	0	0	0	0	0	0
1429	NSP4	ACPLIAAVITREVGF	0	59.5	0	28	213	120	0	0	92	18	50.5	83	0	56.5	0	147	0	0	386.5	0	0	94	211.5	0	35	60	49.5	25.5
1430	NSP4	PLIAAVITREVGFVV	311	84.5	0	0	151	70	45.5	0	114.5	0	0	0	0	0	0	284	73	296	80	0	17.5	0	0	0	0	0	0	0
1431	NSP4	IAAVITREVGFVVPG	0	0	0	0	0	0	0	0	2644.5	0	0	0	0	0	0	4734.5	0	0	0	0	0	28	2245.5	0	0	0	0	0
1432	NSP4	AVITREVGFVVPGLP	0	0	0	175	0	453	0	0	0	0	0	0	0	0	0	231	0	0	0	0	0	0	0	0	0	0	0	0
1433	NSP4	ITREVGFVVPGLPGT	0	0	0	0	0	3880	0	0	869	0	0	0	0	0	0	2905	0	0	0	0	0	0	2680.5	0	0	666.5	0	0
1434	NSP4	REVGFVVPGLPGTIL	0	0	0	30	113	205.5	0	0	0	0	0	0	0	0	0	100.5	0	0	0	0	46	0	0	0	0	0	0	0
1435	NSP4	VGFVVPGLPGTILRT	0	0	0	0	0	0	0	0	0	0	0	0	0	0	0	0	0	0	0	0	0	0	0	0	0	0	0	0
1436	NSP4	FVVPGLPGTILRTTN	530	0	0	0	0	0	42	0	175	0	0	0	0	0	0	459	0	69	0	10.5	0	0	0	0	0	0	0	0
1437	NSP4	VPGLPGTILRTTNGD	233	0	0	0	0	0	0	0	0	0	43	0	0	0	25.5	0	11	0	0	0	23.5	0	0	0	32	0	0	0
1438	NSP4	GLPGTILRTTNGDFL	27.5	21	0	495	79.5	932.5	42	0	0	0	57.5	0	64	0	0	0	258	57.5	164.5	146.5	0	53.5	0	420	17	121.5	73.5	0
1439	NSP4	PGTILRTTNGDFLHF	148	39.5	0	104.5	103	0	0	112	0	0	21	89	0	0	0	0	84.5	37	1239	92.5	37.5	152	0	178.5	0	178.5	0	0
1440	NSP4	TILRTTNGDFLHFLP	0	0	0	0	0	0	0	0	0	0	0	0	0	0	0	0	0	0	219	0	0	0	0	0	0	0	0	0
1441	NSP4	LRTTNGDFLHFLPRV	0	0	0	0	0	0	0	0	0	0	0	0	0	0	0	244	0	0	0	0	0	0	245	0	0	0	0	0
1442	NSP4	TTNGDFLHFLPRVFS	0	0	0	0	0	0	0	0	0	0	0	0	0	800	0	606	0	0	0	0	0	0	0	0	0	0	0	1409
1443	NSP4	NGDFLHFLPRVFSAV	0	0	0	0	0	0	0	0	0	0	0	6	0	10.5	0	0	0	0	587.5	0	15	0	0	0	0	450	0	0
1444	NSP4	DFLHFLPRVFSAVGN	225	23.5	0	24	0	0	0	0	0	0	0	0	0	0	0	0	61.5	44	0	0	22.5	0	3	0	0	0	0	0
1445	NSP4	LHFLPRVFSAVGNIC	11.5	0	268	35.5	0	0	17.5	0	101.5	0	0	0	0	0	83	104	0	23.5	0	0	462.5	0	0	81	0	89.5	0	193
1446	NSP4	FLPRVFSAVGNICYT	0	0	0	0	0	0	0	0	0	0	0	0	0	115	0	0	0	0	0	0	198	0	0	0	0	0	0	140.5
1447	NSP4	PRVFSAVGNICYTPS	0	0	0	0	0	0	0	0	0	0	0	0	0	0	0	0	0	0	0	0	0	0	0	0	0	0	0	0
1448	NSP4	VFSAVGNICYTPSKL	0	0	0	0	0	0	0	0	0	0	0	0	0	0	0	0	0	0	0	0	0	0	0	0	0	0	0	0
1449	NSP4	SAVGNICYTPSKLIE	0	0	444.5	0	0	0	0	0	0	0	0	0	2849.5	0	0	0	0	0	0	1690	25.5	86	0	0	0	115	1284.5	0
1450	NSP4	VGNICYTPSKLIEYT	0	0	140.5	0	0	0	0	0	0	0	0	0	0	0	0	0	0	0	0	196	54	27.5	0	0	0	0	0	0
1451	NSP4	NICYTPSKLIEYTDF	0	422.5	169	81	187	1264	120	444	89	0	159	243	0	223.5	317	201	140.5	398	1243.5	786	147	116	0	0	84	246	0	474.5
1452	NSP4	CYTPSKLIEYTDFAT	0	0	0	0	0	0	66.5	0	0	0	0	0	0	0	0	0	0	63	0	0	42	0	0	0	0	0	0	0
1453	NSP4	TPSKLIEYTDFATSA	0	0	0	0	0	0	0	0	0	0	0	0	0	0	0	0	0	372.5	0	0	0	0	0	0	23.5	103	0	0
1454	NSP4	SKLIEYTDFATSACV	419	0	0	0	0	0	0	0	0	0	0	0	0	0	52.5	0	47	0	181.5	0	0	149.5	0	289	0	146	0	0
1455	NSP4	LIEYTDFATSACVLA	0	0	0	0	0	0	0	781.5	265.5	0	0	0	0	0	69	2700	0	0	0	111	0	185.5	1293	0	0	0	109.5	0
1456	NSP4	EYTDFATSACVLAAE	62	18.5	162	181	0	0	0	352.5	0	0	87	0	3776.5	224.5	0	0	167	304	0	3755	0	790	0	788	336	0	4017	102
1457	NSP4	TDFATSACVLAAECT	0	0	0	0	0	0	26.5	0	0	0	0	0	0	0	0	93	0	0	0	95	0	0	56	0	75	0	166.5	0
1458	NSP4	FATSACVLAAECTIF	150.5	0	0	0	84.5	0	35.5	0	532.5	0	0	151.5	92.5	450	4.5	1078	0	122.5	235.5	68.5	115.5	0	421	0	103	320.5	186.5	323
1459	NSP4	TSACVLAAECTIFKD	0	0	0	0	0	0	0	0	0	0	0	0	0	35	0	0	0	95.5	0	0	0	0	0	0	52	0	45	0
1460	NSP4	ACVLAAECTIFKDAS	0	0	0	0	0	0	0	539	0	0	0	0	0	0	0	0	0	0	0	0	0	0	89	0	0	39.5	0	0
1461	NSP4	VLAAECTIFKDASGK	0	0	0	0	0	0	0	0	0	0	0	0	0	0	0	142	0	0	0	0	0	0	85	0	0	0	0	0
1462	NSP4	AAECTIFKDASGKPV	0	0	0	0	0	0	0	0	0	0	0	0	0	0	0	0	0	0	0	36	0	0	0	0	0	0	0	0
1463	NSP4	ECTIFKDASGKPVPY	0	0	0	0	0	56.5	0	174.5	0	34	140	0	0	109.5	203	0	222.5	0	0	148	0	641	0	876.5	190.5	131	45.5	0
1464	NSP4	TIFKDASGKPVPYCY	0	123	0	0	24	65.5	7	60	0	21.5	0	0	0	0	0	0	62	0	0	0	53	0	0	0	34	0	44	0
1465	NSP4	FKDASGKPVPYCYDT	0	35.5	0	0	0	0	0	0	0	0	0	54	19.5	0	176	0	0	164.5	0	64	54	0	0	0	53	0	48	0
1466	NSP4	DASGKPVPYCYDTNV	772	92.5	0	0	0	0	0	0	0	0	61.5	0	0	190	106.5	73	222.5	97	0	0	0	0	0	0	82	0	44	107
1467	NSP4	SGKPVPYCYDTNVLE	102	32.5	0	337.5	0	0	0	988.5	0	0	103.5	154.5	7360.5	69	140	0	34	71	0	2447	39	37.5	107	27.5	61	0	4682	0
1468	NSP4	KPVPYCYDTNVLEGS	0	0	0	0	0	0	0	0	0	0	0	0	126	0	0	0	0	0	0	0	14	0	0	0	0	0	32	0
1469	NSP4	VPYCYDTNVLEGSVA	0	0	0	0	0	0	0	612	0	0	59.5	0	82.5	0	0	0	0	0	0	0	35	0	0	0	0	0	0	0
1470	NSP4	YCYDTNVLEGSVAYE	213	156	203.5	338	119.5	164	118	3990	70	38	398	666	9608	217	211	222.5	104	246	751	5754.5	98.5	706	357	302.5	317.5	1017	9903	346
1471	NSP4	YDTNVLEGSVAYESL	0	37	82	0	62	0	46	2743	0	226	83.5	199	240.5	0	0	0	89.5	0	0	73	68	202.5	0	45	105	179	418.5	147
1472	NSP4	TNVLEGSVAYESLRP	0	0	0	0	0	0	0	854	0	0	0	0	0	0	19	0	0	0	0	0	28	191	0	0	0	0	70.5	0
1473	NSP4	VLEGSVAYESLRPDT	0	0	0	0	0	0	0	499	0	0	124.5	0	39	322	0	404.5	0	0	0	0	0	0	0	0	65	0	91	343.5
1474	NSP4	EGSVAYESLRPDTRY	0	115	209	120.5	89.5	46	52	2257	581.5	51.5	832	0	551	172.5	584	892	620.5	386	199	1739	74	1100.5	393	1151.5	612.5	630.5	1062.5	303
1475	NSP4	SVAYESLRPDTRYVL	0	0	0	0	84	0	0	690.5	0	0	0	0	0	0	0	0	0	0	0	0	24.5	0	879.5	0	0	0	119	0
1476	NSP4	AYESLRPDTRYVLMD	207	0	0	132	49.5	0	36.5	43.5	139	0	175.5	0	94.5	28.5	119.5	945.5	53	51	0	0	61.5	80	0	148.5	54	406	156.5	59
1477	NSP4	ESLRPDTRYVLMDGS	0	0	0	0	0	1	0	267.5	0	0	663	0	87	58	346	0	1041.5	427	0	103	0	441.5	0	1655	409.5	22	164	0
1478	NSP4	LRPDTRYVLMDGSII	0	92.5	0	0	0	435	0	328	654	0	0	0	0	0	0	3192	0	0	0	0	0	0	2846.5	56.5	0	0	199.5	0
1479	NSP4	PDTRYVLMDGSIIQF	65	570	0	155.5	169	0	0	0	0	0	0	65.5	74	52.5	0	95	0	136.5	443	0	7	0	807	0	28	210	0	60
1480	NSP4	TRYVLMDGSIIQFPN	0	0	0	0	0	0	0	0	0	0	0	0	0	0	0	80.5	0	0	0	300	0	0	0	0	0	0	238.5	0
1481	NSP4	YVLMDGSIIQFPNTY	15	62	39	79.5	187	249	14.5	379	0	15	0	0	80.5	0	0	0	0	38	83	0	25	0	21.5	0	0	27	0	0
1482	NSP4	LMDGSIIQFPNTYLE	0	67	211	340.5	64	0	58	59	1515.5	0	65	103.5	7941	0	146	2503	61.5	78.5	73	2566	33.5	448	951	89	60.5	343	3697.5	44.5
1483	NSP4	DGSIIQFPNTYLEGS	546	0	55.5	0	0	0	14	0	0	12	195	0	124.5	292.5	69.5	0	0	0	0	0	23	490.5	0	0	32	0	0	244.5
1484	NSP4	SIIQFPNTYLEGSVR	0	0	0	0	0	0	0	0	0	0	0	0	103	0	105.5	0	0	0	0	62.5	9.5	318.5	0	0	0	0	0	0
1485	NSP4	IQFPNTYLEGSVRVV	0	0	937	0	0	0	0	0	286	0	0	0	0	0	0	1206.5	0	0	0	0	0	304	816.5	0	0	0	0	0
1486	NSP4	FPNTYLEGSVRVVTT	0	0	0	0	0	0	0	0	0	0	0	0	0	0	300.5	0	0	0	0	0	0	288	0	0	0	0	0	0
1487	NSP4	NTYLEGSVRVVTTFD	151	0	0	0	75	1214	0	147.5	0	0	101	99.5	218	2037	22.5	0	0	112	59	299	262	152	0	14	67.5	215	273	624
1488	NSP4	YLEGSVRVVTTFDSE	0	178	560.5	512	0	537	52	56	0	28	158.5	415.5	13278	11029	160.5	0	132	58	178.5	7233.5	367	392	44.5	163.5	85.5	483	9480.5	7969
1489	NSP4	EGSVRVVTTFDSEYC	395	164.5	365	115	134.5	539.5	303.5	1120.5	105	104.5	650.5	897.5	843.5	8695	586	413	562.5	322	632	1484	2159.5	1248	260.5	946	709	1099	942.5	7208.5
1490	NSP4	SVRVVTTFDSEYCRH	116.5	94.5	0	0	59	109.5	0	0	0	0	0	0	104	2554	0	0	101	0	206.5	252	510	38.5	0	0	0	287.5	90	1810
1491	NSP4	RVVTTFDSEYCRHGT	0	0	0	0	0	0	0	0	0	0	0	0	0	2555.5	0	0	0	0	0	0	264	0	0	0	0	0	0	588.5
1492	NSP4	VTTFDSEYCRHGTCE	0	50	559	234	0	752	129.5	43	0	30	104	246	9665	2028	60	0	80	57	257	5268.5	1162	336	0	269.5	194	833.5	9765	982.5
1493	NSP4	TFDSEYCRHGTCERS	0	47.5	36.5	48.5	0	0	45	0	0	0	0	0	132.5	4933.5	0	0	97	0	0	0	281	46.5	0	111.5	35	227	341	2161.5
1494	NSP4	DSEYCRHGTCERSEA	1073	85	88.5	429	0	0	49	89.5	0	13.5	291.5	0	162.5	188	127	0	140.5	0	0	511	60.5	353.5	0	121.5	163	225.5	425.5	179.5
1495	NSP4	EYCRHGTCERSEAGV	0	25	0	102.5	0	280	6	29	0	63.5	520	0	135.5	37.5	156	0	552.5	538.5	0	309	24	709	0	1188.5	431.5	0	358	147
1496	NSP4	CRHGTCERSEAGVCV	0	0	0	30.5	0	0	0	0	0	0	0	0	0	0	0	0	96.5	0	0	0	0	0	0	180	21.5	0	68	0
1497	NSP4	HGTCERSEAGVCVST	0	0	0	0	0	0	0	0	0	0	0	0	0	0	0	0	0	0	0	0	0	0	0	175	0	0	0	0
1498	NSP4	TCERSEAGVCVSTSG	0	0	0	0	718.5	0	0	0	0	0	0	0	0	0	0	0	15	0	0	0	0	0	0	119	0	0	0	0
1499	NSP4	ERSEAGVCVSTSGRW	112	58.5	263.5	165	0	23.5	43	477	0	74	468	51	740	274	487	0	1532	713	95	1741	55.5	1278	0	3082.5	534.5	257.5	1339	270.5
1500	NSP4	SEAGVCVSTSGRWVL	0	0	0	0	0	0	0	0	0	0	0	0	0	26	0	0	0	0	0	0	48	0	0	0	0	0	331	22
1501	NSP4	AGVCVSTSGRWVLNN	0	0	925	0	0	0	0	478	302.5	0	0	0	0	0	577	0	99.5	0	0	0	0	0	0	0	0	0	0	0
1502	NSP4	VCVSTSGRWVLNNDY	90.5	184	581	100	138.5	231.5	102.5	801.5	1321.5	18	221	400	162.5	197	496	1338	253.5	397	1071.5	391.5	119	319.5	324.5	309	238	526	157.5	162.5
1503	NSP4	VSTSGRWVLNNDYYR	83	106.5	201	46.5	93	3881	70.5	179	1291.5	0	36	0	111	66	328.5	2176.5	157.5	109.5	1119.5	307.5	106	0	584.5	152.5	76.5	298.5	171.5	0
1504	NSP4	TSGRWVLNNDYYRSL	41	31.5	219.5	0	87	0	0	101.5	0	0	0	0	0	0	111.5	0	46	0	280	19	52	0	0	0	0	0	0	0
1505	NSP4	GRWVLNNDYYRSLPG	0	0	0	0	0	0	0	0	0	0	0	0	0	28.5	57	0	0	0	0	0	0	0	0	0	0	0	0	0
1506	NSP4	WVLNNDYYRSLPGVF	74	0	0	0	82	0	0	62.5	0	0	0	0	0	224.5	33	0	27.5	0	677.5	0	34	0	0	0	16	141	0	133.5
1507	NSP4	LNNDYYRSLPGVFCG	0	0	54.5	0	0	0	0	0	686.5	0	0	0	0	0	0	1223	92	0	0	0	30	83	2367	198	0	0	0	0
1508	NSP4	NDYYRSLPGVFCGVD	244	107.5	58.5	59	0	2502.5	40.5	156.5	38.5	26	113	116.5	55	67.5	162.5	439	235	166	264	92.5	51	302	97	242	104	216.5	0	79.5
1509	NSP4	YYRSLPGVFCGVDAV	0	27	0	0	640.5	0	0	31	0	0	0	0	0	0	49	0	84	0	0	0	0	0	0	0	0	0	0	0
1510	NSP4	RSLPGVFCGVDAVNL	0	0	0	0	648.5	711	178	0	1819	0	0	0	0	0	0	2899	263.5	0	0	0	0	0	467	0	0	0	0	0
1511	NSP4	LPGVFCGVDAVNLLT	0	0	0	0	0	77	0	531	173.5	0	0	35.5	0	0	0	1040	0	0	0	0	0	0	447	0	0	0	0	0
1512	NSP4	GVFCGVDAVNLLTNM	0	0	0	10.5	0	1020	0	676	428.5	0	0	0	0	0	0	1568.5	43.5	0	0	0	0	0	210	0	0	12	0	0
1513	NSP4	FCGVDAVNLLTNMFT	0	0	0	0	0	0	0	498.5	1132.5	0	0	0	0	0	0	2014	0	0	0	0	0	0	186.5	0	0	0	0	0
1514	NSP4	GVDAVNLLTNMFTPL	0	0	0	322	0	2001	0	0	0	0	13	0	0	0	0	0	50	11	0	0	0	0	126.5	110	0	0	0	0
1515	NSP4	DAVNLLTNMFTPLIQ	0	0	0	0	0	0	0	0	0	0	0	0	0	146	0	0	0	0	0	0	0	0	0	0	0	0	0	0
1516	NSP4	VNLLTNMFTPLIQPI	0	0	0	0	0	304	0	99	0	0	0	0	0	37.5	0	0	0	0	0	0	40	0	5	0	0	0	0	75
1517	NSP4	LLTNMFTPLIQPIGA	0	0	0	0	0	0	0	0	240.5	0	0	0	0	0	0	272	52.5	0	0	0	13.5	0	52.5	0	0	0	0	0
1518	NSP4	TNMFTPLIQPIGALD	15	0	0	0	0	0	35.5	0	355	0	0	0	0	0	75.5	366	132	81.5	0	34.5	0	0	72.5	0	0	0	0	73
1519	NSP4	MFTPLIQPIGALDIS	0	0	0	0	0	3685	0	0	0	0	0	0	0	0	0	0	0	0	0	0	0	0	0	0	0	0	0	0
1520	NSP4	TPLIQPIGALDISAS	0	0	0	0	0	673.5	0	0	0	0	44	0	0	0	0	0	0	132	0	0	0	0	0	0	0	0	0	0
1521	NSP4	LIQPIGALDISASIV	0	0	0	0	224.5	1492.5	0	123	574	0	0	0	0	0	3275.5	3621	0	0	0	0	0	1173	2096.5	0	0	0	0	0
1522	NSP4	QPIGALDISASIVAG	0	0	0	0	0	0	0	0	0	0	0	0	0	0	0	0	0	0	0	0	0	0	0	0	0	0	0	0
1523	NSP4	IGALDISASIVAGGI	0	0	0	5	0	246.5	0	0	1077.5	0	0	0	0	0	0	2174	22	0	0	0	0	0	3068	0	0	0	0	0
1524	NSP4	ALDISASIVAGGIVA	0	0	0	0	0	0	0	0	0	0	0	0	0	0	0	0	40	0	0	0	0	0	0	0	0	0	0	0
1525	NSP4	DISASIVAGGIVAIV	246	0	0	0	0	0	0	0	337	0	239	0	0	0	0	130.5	0	168	0	0	0	0	228.5	0	0	0	0	0
1526	NSP4	SASIVAGGIVAIVVT	0	0	0	0	0	0	0	0	0	0	0	0	0	0	0	0	0	0	0	0	0	0	0	0	0	0	0	0
1527	NSP4	SIVAGGIVAIVVTCL	0	0	0	0	0	0	0	0	0	0	0	0	0	0	0	86	0	0	0	0	0	0	0	0	0	0	0	0
1528	NSP4	VAGGIVAIVVTCLAY	0	0	0	0	0	0	0	0	116.5	9.5	7.5	0	0	0	0	0	0	0	0	0	22	0	145	0	0	0	20.5	0
1529	NSP4	GGIVAIVVTCLAYYF	116	0	0	25	17.5	0	83.5	0	0	14	31	0	0	49.5	0	0	8.5	15.5	269.5	0	63	0	0	0	27	93.5	127	26.5
1530	NSP4	IVAIVVTCLAYYFMR	0	0	0	0	0	0	0	0	95	0	0	0	0	0	0	0	0	0	0	0	0	0	0	0	0	0	0	0
1531	NSP4	AIVVTCLAYYFMRFR	36	0	0	0	0	0	0	0	99	0	0	0	0	0	0	0	0	110	137	0	14	0	0	0	0	0	0	0
1532	NSP4	VVTCLAYYFMRFRRA	0	0	0	0	0	0	0	0	0	0	0	0	0	0	0	0	0	0	0	0	0	0	0	0	0	0	0	0
1533	NSP4	TCLAYYFMRFRRAFG	0	0	0	0	0	0	0	0	0	0	0	0	0	0	0	0	0	0	0	0	0	0	0	0	0	21	0	0
1534	NSP4	LAYYFMRFRRAFGEY	211.5	225	79.5	131	154	94.5	222.5	342.5	137.5	101.5	81	394.5	305	60	207.5	387	169	805.5	850	368	137.5	241	240	228	148	583.5	356.5	58.5
1535	NSP4	YYFMRFRRAFGEYSH	0	151	0	95.5	66.5	0	25.5	0	0	4	0	0	0	0	0	73	0	119	426	110	58	0	0	36	17	135.5	52.5	0
1536	NSP4	FMRFRRAFGEYSHVV	0	2	150	0	0	0	0	0	0	0	0	0	0	0	0	0	0	0	0	0	0	0	0	0	0	0	0	0
1537	NSP4	RFRRAFGEYSHVVAF	0	42.5	0	108	36.5	0	0	0	0	0	0	0	0	0	0	0	0	168	344.5	0	0	0	0	0	0	98.5	0	0
1538	NSP4	RRAFGEYSHVVAFNT	0	19	0	0	0	0	0	0	0	0	0	0	0	0	0	0	0	0	0	0	0	0	0	0	0	0	0	0
1539	NSP4	AFGEYSHVVAFNTLL	0	0	0	0	0	0	0	0	0	0	0	0	0	0	0	0	0	0	0	0	0	15	0	0	0	0	0	0
1540	NSP4	GEYSHVVAFNTLLFL	0	0	0	0	46	138	623.5	0	0	0	0	0	0	0	0	0	0	0	204.5	0	0	0	0	0	0	0	0	0
1541	NSP4	YSHVVAFNTLLFLMS	0	0	0	0	0	0	0	0	0	0	0	0	0	0	0	0	0	0	0	0	0	0	0	0	0	0	0	0
1542	NSP4	HVVAFNTLLFLMSFT	61	0	0	0	0	0	0	0	0	0	0	0	0	0	0	0	0	0	0	0	0	0	0	0	0	0	0	0
1543	NSP4	VAFNTLLFLMSFTVL	0	0	0	0	0	0	0	0	0	0	0	0	0	0	0	0	0	0	0	0	0	0	0	0	0	0	0	0
1544	NSP4	FNTLLFLMSFTVLCL	0	0	0	0	88.5	0	0	0	0	0	0	0	0	0	0	0	0	0	33	0	0	0	0	0	0	0	0	0
1545	NSP4	TLLFLMSFTVLCLTP	0	0	0	0	0	0	0	0	0	0	0	0	0	0	0	0	0	0	0	0	0	0	0	0	0	0	0	0
1546	NSP4	LFLMSFTVLCLTPVY	32	0	0	9	23	0	0	0	0	0	0	0	0	0	0	43	0	0	121.5	0	0	0	0	0	10	0	0	0
1547	NSP4	LMSFTVLCLTPVYSF	0	0	0	0	0	0	0	0	0	0	0	0	0	0	0	0	0	0	157.5	0	13	0	0	0	0	0	0	0
1548	NSP4	SFTVLCLTPVYSFLP	0	0	0	0	0	0	0	0	0	0	0	0	0	0	0	0	0	0	0	0	0	0	0	0	0	0	0	0
1549	NSP4	TVLCLTPVYSFLPGV	0	0	0	0	0	133.5	0	0	0	0	0	0	0	0	0	0	0	0	0	0	0	0	0	0	0	0	0	0
1550	NSP4	LCLTPVYSFLPGVYS	0	0	0	0	0	0	0	0	0	0	0	0	0	0	0	0	0	0	0	0	0	0	0	0	0	0	0	0
1551	NSP4	LTPVYSFLPGVYSVI	0	0	0	0	0	0	0	0	0	0	0	0	0	0	0	0	0	0	0	0	27	0	0	0	0	0	0	0
1552	NSP4	PVYSFLPGVYSVIYL	0	0	0	32	59.5	0	74	0	275.5	0	0	0	0	50	104	393	0	0	53.5	0	68.5	0	113	0	0	0	0	0
1553	NSP4	YSFLPGVYSVIYLYL	0	0	0	0	17.5	0	163.5	0	0	0	0	0	0	0	45	0	0	0	82.5	0	38	0	0	0	0	0	0	0
1554	NSP4	FLPGVYSVIYLYLTF	0	0	0	0	0	0	0	0	0	0	0	0	0	0	0	0	0	0	91.5	0	0	0	0	0	0	0	0	0
1555	NSP4	PGVYSVIYLYLTFYL	43	0	0	58	0	0	0	0	0	0	0	0	0	0	0	0	0	0	0	0	0	0	0	0	0	0	0	0
1556	NSP4	VYSVIYLYLTFYLTN	0	0	0	0	0	0	0	0	225.5	0	0	0	0	0	0	0	0	0	0	0	0	0	0	0	0	0	0	0
1557	NSP4	SVIYLYLTFYLTNDV	0	0	0	0	0	0	0	0	1427.5	0	50	0	9	0	0	854	0	2536	0	0	0	0	0	0	133	0	0	0
1558	NSP4	IYLYLTFYLTNDVSF	0	18.5	0	32	102.5	385.5	0	0	843	0	0	0	39.5	0	0	1600	0	73	205	0	0	68	707.5	0	0	217.5	0	0
1559	NSP4	LYLTFYLTNDVSFLA	0	0	0	0	0	0	0	403	101	0	0	0	0	0	0	615.5	0	0	0	0	0	46	313.5	0	0	0	0	0
1560	NSP4	LTFYLTNDVSFLAHI	0	0	0	0	0	343.5	0	0	416	0	0	0	0	0	0	563	0	0	274	0	0	0	1039.5	0	0	0	0	0
1561	NSP4	FYLTNDVSFLAHIQW	0	45.5	28	149	43.5	0	41	0	0	0	0	0	60	0	0	0	27	0	833.5	42	0	0	144	0	0	141	56	0
1562	NSP4	LTNDVSFLAHIQWMV	0	0	0	0	0	0	0	0	2558	0	0	0	0	0	0	8340.5	0	0	0	0	0	0	11426	0	0	0	0	0
1563	NSP4	NDVSFLAHIQWMVMF	0	58	0	142	0	909	0	0	60	0	0	23	31	0	0	0	0	199	433	50	0	0	0	0	0	138	0	0
1564	NSP4	VSFLAHIQWMVMFTP	0	0	0	0	0	563.5	0	0	0	0	0	0	0	0	0	76.5	0	0	0	0	0	0	0	0	0	0	0	0
1565	NSP4	FLAHIQWMVMFTPLV	0	0	0	14	0	0	0	0	0	0	0	0	0	0	0	11.5	0	0	0	0	0	0	0	0	0	0	0	0
1566	NSP4	AHIQWMVMFTPLVPF	23.5	88	0	114	72	0	0	0	0	6	13.5	0	0	0	0	0	0	515	521.5	41	53	0	0	0	0	114.5	0	0
1567	NSP4	IQWMVMFTPLVPFWI	48.5	49.5	29	71	94	0	28	0	1151	79.5	25	68	18	0	0	0	91	60	441.5	71	47	0	918.5	130.5	20.5	218	20	14.5
1568	NSP4	WMVMFTPLVPFWITI	0	0	0	0	0	0	0	0	0	3	0	0	0	0	0	0	0	0	62	0	24	0	0	0	0	0	0	0
1569	NSP4	VMFTPLVPFWITIAY	50	34.5	0	19	26	0	7	0	125.5	0	0	0	0	12.5	0	0	0	0	0	33.5	45	0	0	0	22.5	0	0	0
1570	NSP4	FTPLVPFWITIAYII	158	0	0	0	21.5	0	0	0	89.5	0	0	0	0	50.5	0	0	0	0	0	0	30	0	130.5	0	0	0	0	0
1571	NSP4	PLVPFWITIAYIICI	270.5	0	0	0	31.5	0	62.5	0	0	0	30	0	0	134.5	11.5	0	0	35	0	0	22.5	0	156	24.5	26	6.5	0	0
1572	NSP4	VPFWITIAYIICIST	26.5	0	0	0	0	670	0	0	575.5	0	0	0	0	0	0	650	0	0	0	0	0	0	344	0	0	0	0	0
1573	NSP4	FWITIAYIICISTKH	0	0	0	0	0	0	0	0	0	0	0	0	0	0	0	9	0	0	0	0	0	0	0	0	0	0	0	0
1574	NSP4	ITIAYIICISTKHFY	36	0	0	0	0	275	0	0	189	0	0	0	0	0	0	708	0	0	72.5	0	0	0	330	0	0	0	0	0
1575	NSP4	IAYIICISTKHFYWF	133	0	0	0	0	0	0	0	203.5	0	0	0	0	0	0	305.5	0	29.5	574	0	0	0	102.5	0	0	0	0	0
1576	NSP4	YIICISTKHFYWFFS	0	0	0	0	0	0	0	0	0	0	0	0	0	0	0	0	0	0	0	0	0	0	0	0	0	0	0	0
1577	NSP4	ICISTKHFYWFFSNY	0	31	0	0	0	0	0	0	98.5	0	0	0	23	0	0	611.5	0	0	310	0	0	0	323.5	0	0	0	0	0
1578	NSP4	ISTKHFYWFFSNYLK	723.5	0	0	0	0	1616.5	0	0	2772	0	0	0	0	0	0	5492.5	0	0	0	0	0	0	1704	0	0	0	0	0
1579	NSP4	TKHFYWFFSNYLKRR	0	0	0	0	0	0	123	0	0	0	0	0	0	0	0	0	0	0	467	0	17.5	0	0	0	105	0	0	0
1580	NSP4	HFYWFFSNYLKRRVV	0	0	279	0	0	0	0	0	0	0	0	0	0	0	0	0	0	0	0	0	0	0	0	0	0	0	0	0
1581	NSP4	YWFFSNYLKRRVVFN	68.5	244	0	0	0	0	0	0	0	0	0	0	0	0	0	0	0	0	0	0	0	0	0	0	0	0	0	0
1582	NSP4	FFSNYLKRRVVFNGV	0	36.5	0	0	0	350.5	0	0	0	0	0	0	0	0	0	0	0	0	0	0	0	0	0	0	0	0	0	0
1583	NSP4	SNYLKRRVVFNGVSF	0	0	0	0	0	399	0	0	0	0	0	0	0	0	0	0	0	0	0	0	0	0	0	0	0	0	0	0
1584	NSP4	YLKRRVVFNGVSFST	0	0	0	0	0	0	0	0	0	0	0	651	0	0	0	0	0	0	0	0	0	0	0	0	0	0	0	0
1585	NSP4	KRRVVFNGVSFSTFE	0	0	72	292.5	0	164	0	0	0	0	0	0	2565	0	0	0	0	89	164.5	3088.5	0	0	0	0	0	0	1485	0
1586	NSP4	RVVFNGVSFSTFEEA	0	166.5	113.5	0	0	0	0	0	0	484.5	0	0	0	0	0	0	250	131.5	0	0	0	0	0	245.5	0	0	0	0
1587	NSP4	VFNGVSFSTFEEAAL	0	51	0	0	0	0	0	0	0	179.5	0	0	0	198	34	408.5	242	0	67.5	0	0	0	0	144.5	0	0	0	48.5
1588	NSP4	NGVSFSTFEEAALCT	0	0	0	0	0	0	0	0	0	53	0	0	0	39.5	0	0	234.5	15.5	0	0	0	0	0	0	0	0	0	0
1589	NSP4	VSFSTFEEAALCTFL	0	0	0	0	45.5	5686	13	0	0	0	0	0	0	123.5	0	128.5	0	0	173	0	0	0	0	0	13.5	64	0	0
1590	NSP4	FSTFEEAALCTFLLN	0	0	0	0	0	0	0	0	455	0	0	0	0	0	0	976.5	0	0	0	0	0	0	454.5	165	0	0	0	0
1591	NSP4	TFEEAALCTFLLNKE	0	0	0	74	0	0	0	0	0	17.5	0	0	4276.5	83.5	0	0	0	0	0	3649.5	0	0	0	227.5	0	0	2818.5	0
1592	NSP4	EEAALCTFLLNKEMY	60.5	17.5	0	97	0	0	0	1422	0	379.5	597.5	0	0	0	407	262	1423	1099	0	396	0	1346	0	2881	629.5	0	0	0
1593	NSP4	AALCTFLLNKEMYLK	52.5	0	0	0	0	0	0	0	0	0	0	0	0	0	0	0	0	0	0	0	0	0	0	0	0	0	0	0
1594	NSP4	LCTFLLNKEMYLKLR	0	0	0	0	0	0	0	0	0	0	0	0	0	0	0	0	0	0	0	0	0	0	377	0	0	0	0	0
1595	NSP4	TFLLNKEMYLKLRSD	0	0	0	0	0	0	0	0	0	0	0	0	0	0	0	0	0	0	0	0	0	0	176.5	0	0	119.5	0	0
1596	NSP4	LLNKEMYLKLRSDVL	0	0	0	0	0	0	0	0	1311	0	0	0	0	0	0	5636	0	0	0	0	0	0	6607	0	0	0	0	0
1597	NSP4	NKEMYLKLRSDVLLP	0	0	0	0	0	1210	0	61	0	0	0	0	0	0	0	0	0	0	0	0	0	0	0	0	0	0	0	0
1598	NSP4	EMYLKLRSDVLLPLT	0	0	0	0	0	0	0	224.5	0	0	0	0	0	0	176	0	306.5	164	0	218.5	0	459	0	359.5	126	0	85	68.5
1599	NSP4	YLKLRSDVLLPLTQY	247	0	0	0	0	0	0	0	0	0	0	0	0	0	0	0	0	0	0	0	15.5	0	0	0	0	0	0	0
1600	NSP4	KLRSDVLLPLTQYNR	81.5	0	0	0	0	0	0	0	0	0	0	0	0	0	0	76	0	0	0	0	0	0	0	0	0	0	0	0
1601	NSP4	RSDVLLPLTQYNRYL	28.5	0	0	0	209.5	0	0	0	0	0	0	0	0	0	58	0	0	0	114.5	0	16.5	0	18.5	0	0	0	0	0
1602	NSP4	DVLLPLTQYNRYLAL	227.5	0	0	0	76	0	0	0	0	0	0	0	0	87	0	0	0	0	0	0	0	0	98	0	0	0	0	0
1603	NSP4	LLPLTQYNRYLALYN	12	0	0	0	0	0	0	0	335	0	0	0	0	0	0	689	0	0	0	0	0	14	61	0	0	0	0	0
1604	NSP4	PLTQYNRYLALYNKY	0	0	0	0	0	0	0	0	0	0	0	0	0	0	0	0	0	0	0	0	0	0	0	0	0	0	0	0
1605	NSP4	TQYNRYLALYNKYKY	0	0	0	0	0	0	0	104	0	0	0	0	0	0	0	0	0	0	0	0	0	0	0	0	0	0	0	0
1606	NSP4	YNRYLALYNKYKYFS	0	0	0	0	0	0	0	0	0	0	0	0	0	0	0	0	0	0	0	0	0	0	0	0	0	0	0	0
1607	NSP4	RYLALYNKYKYFSGA	0	0	0	0	0	0	0	0	0	0	0	0	0	0	0	0	0	0	0	0	0	0	0	0	0	0	0	0
1608	NSP4	LALYNKYKYFSGAMD	0	139	0	23.5	0	0	25.5	29	281.5	0	74	191.5	0	49	86.5	985	58.5	0	0	0	0	177.5	808.5	117	33	353	0	16.5
1609	NSP4	LYNKYKYFSGAMDTT	0	0	0	0	0	0	0	0	0	0	0	0	0	0	0	0	0	0	0	0	0	0	0	0	0	32.5	0	0
1610	NSP4	NKYKYFSGAMDTTSY	0	110	0	102.5	0	546.5	0	0	0	0	0	0	0	0	0	0	0	0	0	0	0	0	0	5	0	72	0	0
1611	NSP4	YKYFSGAMDTTSYRE	0	143	291.5	309.5	0	140	0	0	0	0	36	322.5	7582	0	133	0	95	54	170	4598	0	322.5	0	131.5	25.5	466	5244	0
1612	NSP4	YFSGAMDTTSYREAA	0	36.5	61	0	0	0	32	0	0	33	34.5	84.5	0	0	86.5	0	0	0	0	0	26	104.5	0	30.5	0	293	89.5	0
1613	NSP4	SGAMDTTSYREAACC	0	84	0	0	0	0	98.5	0	0	0	79.5	151	0	132	88.5	0	35.5	0	0	0	85	73	0	87.5	92	336.5	107	113
1614	NSP4	AMDTTSYREAACCHL	0	7.5	0	140	0	0	0	0	0	0	0	98	0	50	0	0	0	0	0	0	0	0	0	0	0	257	0	47
1615	NSP4	DTTSYREAACCHLAK	429.5	0	0	0	0	0	0	0	0	0	0	0	0	0	0	0	0	0	0	0	0	0	0	0	0	0	0	44.5
1616	NSP4	TSYREAACCHLAKAL	0	0	0	0	0	0	0	0	0	0	0	0	0	0	0	0	0	0	0	0	0	137	0	0	0	0	0	0
1617	NSP4	YREAACCHLAKALND	0	0	0	0	0	416	0	307.5	899.5	7	0	0	0	0	371	1895.5	22	0	0	0	0	96	213	0	0	0	0	0
1618	NSP4	EAACCHLAKALNDFS	0	0	0	0	0	0	0	292.5	391.5	33.5	508.5	181	146.5	107	266	403	637	740	143	214	0	910.5	129	1750	572	398.5	168.5	162
1619	NSP4	ACCHLAKALNDFSNS	0	0	0	0	0	131	0	29	0	0	0	0	0	0	0	178	0	0	0	0	0	0	131	69	0	0	0	0
1620	NSP4	CHLAKALNDFSNSGS	0	0	0	0	0	514	0	0	0	0	0	0	0	0	0	0	0	0	0	0	0	0	0	0	0	0	0	0
1621	NSP4	LAKALNDFSNSGSDV	0	0	0	0	0	1013	0	0	616.5	0	0	0	0	0	0	1880	0	1413	0	0	0	83	2337	0	0	0	0	0
1622	NSP4	KALNDFSNSGSDVLY	29	0	0	20	68	526	40	82	0	18.5	13.5	201.5	0	0	39.5	680.5	55.5	23.5	439	79	0	135	0	158	0	0	26.5	0
1623	NSP4	LNDFSNSGSDVLYQP	0	0	0	0	0	181.5	0	0	1201	19	0	202	0	0	0	3050	118	0	189.5	21.5	0	135	1460	296.5	0	0	0	0
1624	NSP4	DFSNSGSDVLYQPPQ	390	24	0	0	0	0	0	0	0	0	0	0	0	198	0	0	0	0	0	0	0	137	0	0	0	0	0	79
1625	NSP4	SNSGSDVLYQPPQTS	0	0	0	0	0	19905	0	0	0	0	0	0	0	0	0	0	0	0	0	0	0	0	0	0	0	0	0	0
1626	NSP4	SGSDVLYQPPQTSIT	0	0	0	0	0	80	0	172.5	0	0	0	0	0	0	0	1713	0	513	0	0	0	68.5	0	0	190.5	0	0	0
1627	NSP4	SDVLYQPPQTSITSA	0	0	0	0	0	936	0	0	0	0	0	0	0	0	191	0	0	0	0	0	0	0	0	0	0	0	0	0
1628	NSP4	VLYQPPQTSITSAVL	0	0	0	0	0	0	0	0	0	0	0	0	0	0	0	0	0	0	0	0	0	0	0	0	0	0	0	0
1629	NSP4	YQPPQTSITSAVLQS	0	0	0	0	0	0	0	0	0	0	0	0	0	0	0	0	0	0	0	0	0	0	0	0	0	0	0	0
1630	NSP5	PPQTSITSAVLQSGF	0	1.5	0	0	17	39.5	0	0	0	0	12.5	27.5	0	0	0	0	0	44	0	0	0	0	0	0	0	0	0	34.5
1631	NSP5	QTSITSAVLQSGFRK	508	0	0	0	0	0	0	0	0	0	0	0	0	0	0	0	0	0	0	0	0	0	0	0	0	0	0	0
1632	NSP5	SITSAVLQSGFRKMA	0	0	0	0	0	0	0	0	0	0	0	0	0	0	0	191	0	0	0	0	0	0	0	0	0	0	0	0
1633	NSP5	TSAVLQSGFRKMAFP	0	0	0	0	0	0	0	0	0	0	0	0	0	0	0	129	0	0	0	0	0	173	0	0	0	0	0	0
1634	NSP5	AVLQSGFRKMAFPSG	0	0	0	0	0	0	0	0	0	0	0	0	0	0	0	0	0	0	0	0	0	0	0	0	0	0	0	0
1635	NSP5	LQSGFRKMAFPSGKV	0	0	0	0	0	0	147.5	0	0	0	0	0	0	0	0	355.5	0	0	0	0	0	0	0	0	0	0	0	0
1636	NSP5	SGFRKMAFPSGKVEG	0	0	0	0	0	0	0	0	0	0	0	0	0	0	0	0	0	0	0	988	8	19.5	0	0	0	0	0	0
1637	NSP5	FRKMAFPSGKVEGCM	0	0	0	45	0	0	0	0	0	0	0	0	0	0	0	0	0	0	0	625	0	0	0	0	0	0	0	0
1638	NSP5	KMAFPSGKVEGCMVQ	0	0	0	0	0	0	0	0	0	0	0	0	0	0	0	0	0	0	0	0	0	0	0	0	0	0	0	0
1639	NSP5	AFPSGKVEGCMVQVT	0	0	0	0	0	0	0	0	0	0	0	0	0	0	0	0	0	0	0	0	0	0	0	0	0	0	0	0
1640	NSP5	PSGKVEGCMVQVTCG	0	0	0	0	0	0	0	0	0	0	0	0	0	0	0	0	0	0	0	0	0	0	0	0	0	0	0	0
1641	NSP5	GKVEGCMVQVTCGTT	0	0	0	0	0	0	0	0	0	0	0	0	0	0	0	0	0	0	0	0	0	0	0	0	0	0	0	0
1642	NSP5	VEGCMVQVTCGTTTL	0	0	0	0	0	0	0	0	0	0	0	0	0	0	0	0	0	0	0	0	0	0	0	0	0	0	0	0
1643	NSP5	GCMVQVTCGTTTLNG	0	0	0	0	0	0	0	0	0	0	0	0	0	0	0	0	0	0	0	0	0	0	0	0	0	0	0	0
1644	NSP5	MVQVTCGTTTLNGLW	0	0	0	14	0	0	0	0	0	0	0	0	0	0	0	0	0	0	0	0	0	0	0	0	0	0	0	0
1645	NSP5	QVTCGTTTLNGLWLD	83	0	0	0	0	0	0	153.5	739	0	0	0	0	0	37	1053	103.5	0	0	0	20	0	344	0	0	0	80.5	59.5
1646	NSP5	TCGTTTLNGLWLDDV	0	0	0	0	0	0	39	277	0	0	188	168.5	80	133	84.5	0	14.5	2328.5	0	110.5	0	0	116	109	156.5	304	97	301
1647	NSP5	GTTTLNGLWLDDVVY	152	263	104.5	102	134.5	379	83.5	383.5	0	0	150	0	0	140	159	0	78.5	0	576	162.5	0	0	0	0	0	261.5	0	227
1648	NSP5	TTLNGLWLDDVVYCP	0	134	0	66	54	0	1.5	18	0	0	0	0	0	0	0	0	0	0	0	0	0	158	0	0	0	0	0	58
1649	NSP5	LNGLWLDDVVYCPRH	0	0	0	122	0	0	0	0	456.5	0	0	0	0	0	0	1110.5	0	0	154.5	0	24.5	0	0	0	0	0	0	0
1650	NSP5	GLWLDDVVYCPRHVI	0	0	18.5	67	0	0	0	0	0	0	0	140	0	0	0	0	0	0	0	0	0	0	0	0	0	0	0	0
1651	NSP5	WLDDVVYCPRHVICT	0	0	0	0	0	0	0	0	0	0	0	0	0	0	0	0	0	0	0	0	0	0	0	90.5	0	0	0	0
1652	NSP5	DDVVYCPRHVICTSE	528	0	0	0	0	0	0	0	0	0	0	0	2107	123.5	22.5	0	0	0	0	4086.5	0	0	0	0	0	0	2432	43.5
1653	NSP5	VVYCPRHVICTSEDM	0	0	0	0	0	0	0	0	0	0	0	0	0	0	0	0	0	0	0	0	0	0	219	0	0	0	0	0
1654	NSP5	YCPRHVICTSEDMLN	0	0	0	0	0	0	0	0	0	0	0	0	0	0	0	309.5	0	0	0	0	0	0	84	0	0	0	0	0
1655	NSP5	PRHVICTSEDMLNPN	0	0	0	0	0	0	0	0	0	0	0	0	0	0	0	0	0	0	0	0	0	0	0	0	0	0	0	0
1656	NSP5	HVICTSEDMLNPNYE	0	325.5	342	454	39.5	95	0	0	0	0	0	0	9776	20	0	0	0	509.5	179	5308	47	0	222	0	43	0	5553.5	0
1657	NSP5	ICTSEDMLNPNYEDL	0	224	112.5	0	23	1035.5	312.5	0	2619.5	151.5	60.5	454	0	282.5	0	9324	106	2835	0	111	72.5	0	9278	226	456.5	584	0	464.5
1658	NSP5	TSEDMLNPNYEDLLI	232.5	123.5	0	101	1299	594	119	109	179	46	0	292.5	0	195.5	81.5	473	72	85.5	155.5	0	27.5	114	472	109	0	245.5	66	303
1659	NSP5	EDMLNPNYEDLLIRK	242	0	0	0	0	0	0	618	0	0	49	0	0	0	136	0	247	0	0	0	0	267	0	368.5	53	0	0	1
1660	NSP5	MLNPNYEDLLIRKSN	0	0	0	0	0	274	0	0	0	0	0	0	0	0	0	0	0	0	0	0	0	0	0	0	0	0	0	0
1661	NSP5	NPNYEDLLIRKSNHN	0	0	143	0	32.5	0	0	0	0	0	0	0	0	0	0	0	0	0	0	0	0	0	0	0	0	0	0	0
1662	NSP5	NYEDLLIRKSNHNFL	0	0	0	37.5	33	1082	0	0	0	0	0	0	0	0	0	0	0	31	230	0	0	0	0	0	0	0	0	33
1663	NSP5	EDLLIRKSNHNFLVQ	76	0	0	0	0	0	0	422	0	0	132	0	54	44.5	173	0	602	98	202	124.5	0	500	0	982	170.5	0	0	68.5
1664	NSP5	LLIRKSNHNFLVQAG	0	0	0	0	0	0	0	0	0	0	0	0	0	0	0	0	0	0	0	0	0	0	238.5	0	0	0	0	0
1665	NSP5	IRKSNHNFLVQAGNV	0	0	0	0	0	0	0	0	722	0	0	0	0	0	0	4753.5	0	0	755.5	0	0	0	2168.5	0	0	1033.5	0	0
1666	NSP5	KSNHNFLVQAGNVQL	0	0	0	0	0	0	0	0	0	0	0	0	0	0	0	0	0	0	0	0	0	0	0	0	0	0	0	0
1667	NSP5	NHNFLVQAGNVQLRV	0	0	0	0	0	145	0	0	0	0	0	0	0	0	0	116	0	0	0	0	0	0	0	0	0	0	0	0
1668	NSP5	NFLVQAGNVQLRVIG	0	0	0	0	0	198.5	0	0	0	0	0	0	0	0	0	0	0	0	0	0	0	0	0	0	0	0	0	0
1669	NSP5	LVQAGNVQLRVIGHS	0	0	0	0	0	0	0	0	0	0	0	0	0	0	0	206	0	0	0	0	0	0	173.5	0	0	0	0	0
1670	NSP5	QAGNVQLRVIGHSMQ	0	0	0	0	0	0	0	0	0	0	0	0	0	0	0	35.5	0	0	0	0	0	0	0	0	0	0	0	0
1671	NSP5	GNVQLRVIGHSMQNC	0	0	0	18	0	0	0	0	174	1.5	0	0	0	0	0	558	0	0	0	0	0	0	27	0	0	0	0	0
1672	NSP5	VQLRVIGHSMQNCVL	0	0	0	0	0	0	0	0	0	0	0	0	0	0	0	311.5	0	0	0	0	0	0	0	0	0	0	0	0
1673	NSP5	LRVIGHSMQNCVLKL	0	0	0	0	0	0	0	0	0	0	0	0	0	0	0	0	0	0	0	0	0	0	0	0	0	0	0	0
1674	NSP5	VIGHSMQNCVLKLKV	0	0	0	0	0	0	0	0	0	0	0	0	0	0	0	0	0	0	0	0	0	0	0	0	0	0	0	0
1675	NSP5	GHSMQNCVLKLKVDT	0	0	0	0	0	148	0	0	0	0	0	0	0	0	0	0	0	0	0	0	0	0	0	0	0	0	0	0
1676	NSP5	SMQNCVLKLKVDTAN	0	0	0	0	467.5	0	38.5	0	214	0	0	0	0	0	0	391	0	80.5	0	0	0	0	0	0	0	0	0	0
1677	NSP5	QNCVLKLKVDTANPK	335	0	0	0	139.5	0	0	0	0	0	0	0	0	0	114.5	0	0	0	0	0	0	0	0	0	0	0	0	0
1678	NSP5	CVLKLKVDTANPKTP	0	0	0	0	0	0	0	0	0	0	0	0	0	0	78	0	0	0	0	0	0	459	0	0	0	0	0	0
1679	NSP5	LKLKVDTANPKTPKY	0	0	0	0	0	0	0	0	0	0	0	0	0	0	174.5	0	0	0	0	0	0	393.5	122	0	0	0	0	0
1680	NSP5	LKVDTANPKTPKYKF	0	0	0	0	0	0	0	0	81	0	0	0	0	0	175.5	496	0	0	0	0	0	209	434.5	0	0	0	0	0
1681	NSP5	VDTANPKTPKYKFVR	0	0	0	0	413.5	0	51.5	0	133	0	0	0	0	51.5	156	0	0	0	0	0	0	0	3311	0	0	0	0	0
1682	NSP5	TANPKTPKYKFVRIQ	0	0	0	0	0	0	0	0	0	0	0	0	0	0	0	0	0	176.5	0	0	0	0	0	0	0	0	0	0
1683	NSP5	NPKTPKYKFVRIQPG	0	0	0	0	0	0	0	0	0	0	0	0	0	0	0	0	0	0	0	0	0	0	0	0	0	0	0	0
1684	NSP5	KTPKYKFVRIQPGQT	0	0	0	0	0	0	0	0	0	0	0	0	0	0	0	37	0	0	0	0	0	0	0	0	0	0	0	0
1685	NSP5	PKYKFVRIQPGQTFS	0	0	0	0	0	0	0	0	0	0	0	0	0	0	0	0	0	0	0	0	0	0	0	0	0	0	0	0
1686	NSP5	YKFVRIQPGQTFSVL	0	0	0	0	0	0	0	87	0	0	0	0	0	0	0	0	0	0	0	0	0	0	0	0	0	0	0	0
1687	NSP5	FVRIQPGQTFSVLAC	0	0	0	0	0	0	0	0	0	0	0	0	0	8.5	0	0	0	0	0	0	0	0	0	0	0	0	0	0
1688	NSP5	RIQPGQTFSVLACYN	0	0	0	22	0	0	0	0	0	0	0	0	0	0	0	0	36	0	0	0	23	0	0	0	0	0	0	0
1689	NSP5	QPGQTFSVLACYNGS	0	0	0	0	0	0	0	0	0	0	0	0	0	0	0	0	0	0	0	0	0	0	0	0	0	0	0	0
1690	NSP5	GQTFSVLACYNGSPS	0	0	0	0	0	259.5	0	0	0	0	0	0	0	0	0	0	0	0	0	0	0	0	0	0	0	0	0	0
1691	NSP5	TFSVLACYNGSPSGV	0	0	0	0	0	0	0	0	0	0	0	0	0	0	0	0	0	0	0	0	0	0	0	0	0	0	0	0
1692	NSP5	SVLACYNGSPSGVYQ	0	0	0	0	0	91	0	0	0	0	0	0	0	6.5	0	0	0	0	0	0	0	0	0	0	0	0	0	0
1693	NSP5	LACYNGSPSGVYQCA	0	0	0	0	0	0	0	0	0	0	19	0	0	26	50	0	0	0	0	0	0	92.5	18	0	0	0	0	13.5
1694	NSP5	CYNGSPSGVYQCAMR	0	9.5	0	0	0	0	0	0	0	1	17.5	0	0	0	0	0	0	0	0	0	0	0	0	0	0	0	0	0
1695	NSP5	NGSPSGVYQCAMRPN	0	0	118	52.5	0	0	0	52.5	15.5	0	0	0	0	0	0	0	0	0	0	0	0	52	0	0	0	0	0	0
1696	NSP5	SPSGVYQCAMRPNFT	0	0	0	0	0	0	0	0	0	0	0	0	0	0	0	0	0	0	0	0	0	0	0	0	0	0	0	0
1697	NSP5	SGVYQCAMRPNFTIK	0	0	0	0	0	0	0	0	0	0	0	0	0	0	0	0	0	0	0	0	0	0	0	0	0	0	0	0
1698	NSP5	VYQCAMRPNFTIKGS	0	0	0	0	0	0	0	0	0	0	0	0	0	0	0	0	0	0	0	0	0	55	0	0	0	0	0	0
1699	NSP5	QCAMRPNFTIKGSFL	0	0	0	0	0	0	0	176	0	0	0	0	0	0	0	0	0	0	0	0	0	0	0	0	0	0	0	0
1700	NSP5	AMRPNFTIKGSFLNG	0	0	0	0	0	0	0	0	0	20.5	0	0	0	0	0	0	6.5	0	0	0	0	0	0	0	0	0	0	0
1701	NSP5	RPNFTIKGSFLNGSC	0	0	0	0	0	0	0	0	0	0	0	0	15	0	0	0	0	0	0	0	0	0	0	0	0	0	0	0
1702	NSP5	NFTIKGSFLNGSCGS	0	0	0	0	0	0	0	0	0	0	0	0	0	0	0	0	0	0	0	0	0	0	0	0	0	0	0	0
1703	NSP5	TIKGSFLNGSCGSVG	0	0	0	0	0	0	0	0	0	0	0	0	0	0	0	0	0	0	0	0	0	0	0	0	0	0	0	0
1704	NSP5	KGSFLNGSCGSVGFN	0	0	0	0	0	280.5	0	0	0	0	0	0	0	0	0	0	0	0	0	0	0	0	0	0	0	0	0	0
1705	NSP5	SFLNGSCGSVGFNID	0	0	329.5	0	0	154	55	0	183.5	0	400	0	0	0	0	550	25	0	0	0	916.5	0	544	185.5	0	0	0	91.5
1706	NSP5	LNGSCGSVGFNIDYD	276	131.5	514.5	208	100	420.5	1074	453	1259	44	584.5	668	429	667.5	348	3272	303	851	534	493	368	776	1444.5	909	323	1120.5	333	967.5
1707	NSP5	GSCGSVGFNIDYDCV	0	0	71	0	0	0	396	0	0	0	521.5	117.5	106	323	0	0	44.5	654	0	0	111.5	285.5	0	374	241.5	299	0	290
1708	NSP5	CGSVGFNIDYDCVSF	131.5	0	0	0	0	431	184	71.5	0	0	184	120	116.5	496	0	0	0	269	0	125.5	46.5	567.5	216.5	388.5	208	460.5	332	539
1709	NSP5	SVGFNIDYDCVSFCY	560	91	264.5	168.5	102	0	178.5	25	0	0	152	165.5	0	453.5	0	336	64.5	144.5	523	73	83.5	577	197.5	350	136	646	244.5	641.5
1710	NSP5	GFNIDYDCVSFCYMH	0	0	70	0	10	0	0	0	0	0	0	0	0	0	0	0	0	0	0	0	55.5	0	0	0	0	0	0	0
1711	NSP5	NIDYDCVSFCYMHHM	0	0	55	0	0	1357	0	0	0	0	0	0	0	0	0	234	0	0	0	0	42.5	0	32.5	0	0	0	0	0
1712	NSP5	DYDCVSFCYMHHMEL	270	0	100	389	0	0	0	0	0	0	0	0	0	364	0	0	24.5	182.5	0	160	52	0	0	284.5	0	219	0	225
1713	NSP5	DCVSFCYMHHMELPT	138.5	0	0	0	0	0	0	0	0	0	0	0	0	0	0	0	0	0	0	0	0	0	0	0	0	0	0	0
1714	NSP5	VSFCYMHHMELPTGV	0	0	0	0	0	2422	0	0	0	0	0	0	0	0	0	0	0	134.5	0	0	0	0	0	0	0	0	0	0
1715	NSP5	FCYMHHMELPTGVHA	0	0	0	0	0	0	0	0	0	0	0	0	0	0	0	0	0	0	0	0	0	0	0	0	0	0	0	0
1716	NSP5	YMHHMELPTGVHAGT	0	0	0	0	0	0	0	0	0	0	0	0	0	0	0	0	0	0	0	0	0	0	0	0	0	0	0	0
1717	NSP5	HHMELPTGVHAGTDL	0	0	0	0	0	0	0	0	0	0	0	0	0	0	0	0	0	2230	0	0	0	0	0	0	0	0	0	0
1718	NSP5	MELPTGVHAGTDLEG	0	0	0	0	0	0	0	0	0	0	0	0	0	0	365	0	0	0	240	0	0	0	114	0	0	0	0	0
1719	NSP5	LPTGVHAGTDLEGNF	66	0	0	0	33.5	0	0	0	0	17.5	0	0	0	0	369.5	243	182	108	393.5	0	0	390	250	57	0	0	0	0
1720	NSP5	TGVHAGTDLEGNFYG	60.5	135	0	0	84	0	0	0	0	22	88.5	0	0	0	97	0	45	94	226	0	0	0	0	0	0	0	0	0
1721	NSP5	VHAGTDLEGNFYGPF	140.5	54.5	0	90.5	67.5	219.5	0	0	152.5	13.5	113	0	0	0	0	392.5	0	0	760.5	0	34	0	0	0	0	0	0	0
1722	NSP5	AGTDLEGNFYGPFVD	147.5	55.5	0	46	0	0	64.5	25.5	155	1.5	0	0	0	158.5	93	798	0	173.5	0	0	25	131	313	143.5	83.5	0	90	229
1723	NSP5	TDLEGNFYGPFVDRQ	0	19	0	0	0	0	0	0	0	0	0	0	0	0	0	0	0	0	0	0	47	0	0	0	0	0	0	0
1724	NSP5	LEGNFYGPFVDRQTA	0	0	0	0	0	0	0	0	0	0	0	0	0	0	0	0	0	0	0	0	0	0	0	0	0	0	0	0
1725	NSP5	GNFYGPFVDRQTAQA	0	0	0	0	0	0	0	0	0	0	0	0	0	0	0	0	0	0	0	0	0	0	0	0	0	0	0	0
1726	NSP5	FYGPFVDRQTAQAAG	0	0	0	0	0	0	0	0	0	0	0	0	0	0	0	0	0	0	0	0	0	0	0	0	0	0	0	0
1727	NSP5	GPFVDRQTAQAAGTD	40.5	105.5	0	25	0	740	61.5	0	0	0	75.5	0	0	0	0	0	0	0	0	0	0	0	0	50.5	0	0	0	0
1728	NSP5	FVDRQTAQAAGTDTT	0	0	0	0	0	0	0	0	0	0	0	0	0	0	0	0	0	0	0	0	0	0	0	0	0	0	0	0
1729	NSP5	DRQTAQAAGTDTTIT	536.5	0	0	0	0	0	0	0	0	0	0	432	0	0	0	0	0	0	9798.5	0	0	0	0	0	0	3939.5	0	30
1730	NSP5	QTAQAAGTDTTITVN	0	0	0	0	0	0	277	0	523	0	0	1027	0	0	0	928.5	0	0	15724.5	0	31	0	0	0	0	3793	0	0
1731	NSP5	AQAAGTDTTITVNVL	0	0	0	0	0	0	0	0	139.5	0	0	46	0	0	0	65	0	0	3683.5	0	9	0	0	0	0	526.5	0	0
1732	NSP5	AAGTDTTITVNVLAW	0	0	0	0	0	0	11	52.5	0	0	50.5	0	0	0	0	0	0	4	116	0	9.5	199.5	0	0	0	0	0	44
1733	NSP5	GTDTTITVNVLAWLY	35	27.5	0	69.5	0	473.5	52.5	0	0	24.5	60.5	92	73.5	81.5	47	0	0	0	134.5	39.5	34	165	0	174	55.5	0	30	12
1734	NSP5	DTTITVNVLAWLYAA	143.5	0	0	0	0	0	0	0	0	0	0	0	0	95	0	0	7.5	0	0	0	0	14.5	0	0	0	0	0	0
1735	NSP5	TITVNVLAWLYAAVI	0	0	0	0	0	0	0	0	0	0	0	0	0	0	0	0	0	0	0	0	0	0	0	0	0	0	0	0
1736	NSP5	TVNVLAWLYAAVING	0	0	0	0	0	0	0	0	0	0	0	0	0	0	0	0	0	0	0	0	0	0	0	0	0	0	0	0
1737	NSP5	NVLAWLYAAVINGDR	0	0	0	0	0	0	8	0	0	38.5	0	0	0	0	0	0	595	519	0	0	0	0	0	0	11.5	0	0	0
1738	NSP5	LAWLYAAVINGDRWF	108.5	63.5	73.5	118	88	0	40.5	179.5	133	38.5	59	0	80.5	29	54	176.5	118.5	184	405	71.5	64	227.5	0	138.5	71	255.5	73	0
1739	NSP5	WLYAAVINGDRWFLN	0	0	194	42.5	14.5	0	0	0	0	39	14	0	0	0	36.5	0	123	16	0	0	0	0	0	203	16.5	0	0	0
1740	NSP5	YAAVINGDRWFLNRF	62	25.5	0	56	9.5	0	0	0	0	0	0	0	0	0	0	0	49	92.5	420	0	62	0	0	20	0	0	0	0
1741	NSP5	AVINGDRWFLNRFTT	0	0	0	0	0	0	0	0	0	0	0	0	0	0	0	0	0	0	0	0	0	0	0	0	0	0	0	0
1742	NSP5	INGDRWFLNRFTTTL	0	0	0	0	0	0	0	0	0	0	0	0	0	0	0	0	0	0	0	0	0	0	0	0	0	0	0	0
1743	NSP5	GDRWFLNRFTTTLND	0	0	0	0	0	2367	0	181	1602	0	0	879.5	0	0	392	2716.5	0	61.5	1666	0	0	229	372	0	47.5	787	0	0
1744	NSP5	RWFLNRFTTTLNDFN	0	349.5	208	0	67	489	76	0	1018	52.5	0	632	0	83.5	182.5	2116	2074	346	2829.5	0	0	0	0	802	61	2314.5	0	86
1745	NSP5	FLNRFTTTLNDFNLV	0	28	0	0	11.5	452.5	0	467.5	8	0	0	263	0	0	0	0	49	33	1344	10	0	82	0	0	0	1240	0	0
1746	NSP5	NRFTTTLNDFNLVAM	0	0	0	0	0	1152	0	396	0	0	0	0	0	0	0	0	0	0	379	0	0	0	0	0	0	381.5	0	0
1747	NSP5	FTTTLNDFNLVAMKY	0	0	0	15	0	0	0	144	0	0	0	0	0	0	0	0	0	0	150.5	0	0	0	0	0	0	0	0	0
1748	NSP5	TTLNDFNLVAMKYNY	185.5	33.5	0	57.5	0	206	0	154	0	20.5	0	510	9	0	55	0	22	0	1135.5	72	26	0	26.5	65.5	0	1254.5	90	34.5
1749	NSP5	LNDFNLVAMKYNYEP	908	51	165	75	0	0	89.5	136.5	942.5	39	134.5	355	181.5	32.5	172.5	2066	144	888.5	350	602.5	38	0	843	431.5	123	719	236.5	104.5
1750	NSP5	DFNLVAMKYNYEPLT	336	52	0	0	36	64.5	35.5	365.5	173	4	142	86	101	116	119.5	4.5	24	0	0	137	0	0	89	0	43	0	99	158
1751	NSP5	NLVAMKYNYEPLTQD	168	0	5.5	0	37.5	2011	44	45.5	808	0	2139	233	133.5	63.5	121	773	95	1181	0	110	79	115	499	113	1291	210	161	101
1752	NSP5	VAMKYNYEPLTQDHV	0	0	0	0	0	0	0	0	969	0	73.5	71.5	0	29	0	691	0	190	193.5	0	0	0	933.5	0	0	164	0	78
1753	NSP5	MKYNYEPLTQDHVDI	46	61.5	0	77.5	65.5	0	0	0	122	0	91.5	224	97	15	95.5	159	15	1699	0	99	33	0	340	0	146	352.5	94.5	86
1754	NSP5	YNYEPLTQDHVDILG	69	70.5	59.5	89	137	0	38.5	201	156.5	0	106	340.5	160.5	46	100.5	105	0	123	117	114	4.5	266	193	81.5	97.5	268	153.5	103
1755	NSP5	YEPLTQDHVDILGPL	33	47.5	75	123.5	125.5	289	88	266	45.5	14.5	118.5	338	186	64	42.5	0	34.5	115	1710.5	78	0	290	205.5	102	122.5	488	253.5	0
1756	NSP5	PLTQDHVDILGPLSA	0	23	0	80	0	0	85.5	129.5	172.5	2.5	76	28.5	0	0	64	337	57.5	0	0	67	0	109.5	297	62	21.5	0	103	0
1757	NSP5	TQDHVDILGPLSAQT	0	0	0	0	0	204	0	0	114	0	0	0	0	0	0	0	0	0	0	0	0	0	0	0	0	0	0	0
1758	NSP5	DHVDILGPLSAQTGI	859.5	60	0	119	0	320	0	565	0	40	41	0	0	0	32.5	0	25	26	0	44.5	0	0	0	140	38.5	0	78	52
1759	NSP5	VDILGPLSAQTGIAV	0	0	0	0	146	327	0	0	1782	0	0	0	0	0	0	2732.5	0	0	0	0	0	0	1027.5	0	0	0	0	0
1760	NSP5	ILGPLSAQTGIAVLD	96	0	0	0	0	259	0	48.5	4493	0	0	0	0	60.5	77.5	6472	0	62	0	0	0	81	2439.5	0	63.5	0	34.5	53.5
1761	NSP5	GPLSAQTGIAVLDMC	56	0	0	506.5	177.5	1649.5	83	0	1048.5	39	56	101	91	73	0	1102	85.5	0	39	278	0	70	660.5	170.5	100	196	85.5	167
1762	NSP5	LSAQTGIAVLDMCAS	0	0	0	0	0	975	0	0	4804	0	0	0	0	0	0	17365	0	0	0	0	0	0	5827.5	0	0	0	0	0
1763	NSP5	AQTGIAVLDMCASLK	0	0	0	0	0	0	0	0	0	0	0	0	0	0	0	2562	0	0	0	0	0	0	196	0	0	0	0	0
1764	NSP5	TGIAVLDMCASLKEL	0	0	102	73.5	0	0	0	0	0	0	0	0	0	0	0	0	0	84	0	0	0	0	217	0	0	291	0	0
1765	NSP5	IAVLDMCASLKELLQ	0	0	0	0	0	0	0	0	2765	0	0	0	0	0	0	7756	0	0	0	0	0	0	5773	0	0	0	0	0
1766	NSP5	VLDMCASLKELLQNG	0	0	0	0	0	0	0	0	0	0	0	0	0	0	0	0	0	0	0	0	0	0	0	0	0	0	0	0
1767	NSP5	DMCASLKELLQNGMN	79	18.5	0	0	111	0	0	0	0	0	0	0	0	0	0	245	0	0	0	0	0	0	0	0	0	0	0	0
1768	NSP5	CASLKELLQNGMNGR	0	20	0	0	0	0	0	0	0	0	0	0	0	0	0	0	0	0	0	59	0	0	0	0	0	0	0	0
1769	NSP5	SLKELLQNGMNGRTI	107.5	0	279	0	0	0	0	69	0	0	0	0	0	0	0	0	0	0	3851	0	0	117	0	0	0	2635.5	0	0
1770	NSP5	KELLQNGMNGRTILG	0	0	0	0	0	0	0	0	0	0	0	0	0	0	0	0	0	0	756.5	0	0	0	0	0	0	0	0	0
1771	NSP5	LLQNGMNGRTILGSA	0	0	0	0	0	0	0	0	0	0	0	0	0	0	0	0	0	0	0	0	0	0	328	0	0	0	0	0
1772	NSP5	QNGMNGRTILGSALL	0	0	0	0	0	0	0	0	0	0	0	0	0	0	0	0	0	0	0	0	0	0	0	0	0	0	0	0
1773	NSP5	GMNGRTILGSALLED	0	0	118.5	0	0	0	0	0	0	0	0	435	0	0	0	0	0	0	10411	447.5	0	0	0	0	0	1746	107.5	0
1774	NSP5	NGRTILGSALLEDEF	257	450.5	398.5	0	156	908	292	811	566	1.5	874	3480.5	705.5	1082	351	1985.5	147.5	367	62563	1121.5	100	1046	1168.5	635	401	17921	1133	1126
1775	NSP5	RTILGSALLEDEFTP	0	281.5	100.5	0	119.5	0	0	0	0	0	0	1450.5	264.5	0	0	0	0	0	62563	245.5	0	208	0	0	0	15760	707	0
1776	NSP5	ILGSALLEDEFTPFD	370	221	178	73.5	155.5	895	227.5	484	2407	0	576	782	758.5	1139	347.5	4012	110	393	50922	886	53	822.5	2105	0	313.5	5871	870	1157.5
1777	NSP5	GSALLEDEFTPFDVV	0	323	136	0	0	984	106	0	0	0	125	1060.5	671	1133	0	0	0	100	33110.5	1235.5	91	0	361.5	0	30	9812.5	1121.5	709
1778	NSP5	ALLEDEFTPFDVVRQ	1851	0	70.5	0	480	5328.5	38.5	247.5	0	0	0	0	1117	0	162	0	0	0	713	2599.5	62.5	0	0	0	0	0	1521	0
1779	NSP5	LEDEFTPFDVVRQCS	0	0	0	0	0	0	0	0	1502	0	0	0	0	0	0	3045	0	0	0	0	0	0	1691	0	0	0	0	0
1780	NSP5	DEFTPFDVVRQCSGV	327.5	0	0	159.5	0	54	0	0	0	0	0	0	0	136.5	0	0	0	0	0	0	12	0	0	0	0	0	0	140
1781	NSP5	FTPFDVVRQCSGVTF	0	0	0	0	31.5	0	0	0	0	0	0	0	0	0	0	0	0	0	151	0	0	0	0	0	0	0	0	0
1782	NSP5	PFDVVRQCSGVTFQS	0	0	0	148	0	0	0	0	0	0	0	0	0	0	0	0	0	0	0	0	0	0	0	0	0	0	0	0
1783	NSP6	DVVRQCSGVTFQSAV	232	0	0	0	0	0	0	0	0	0	0	0	0	0	0	0	0	0	0	0	0	0	0	0	0	0	0	0
1784	NSP6	VRQCSGVTFQSAVKR	0	0	0	0	0	0	0	0	0	0	0	0	0	0	0	665	0	0	0	0	0	0	0	0	0	0	0	0
1785	NSP6	QCSGVTFQSAVKRTI	0	0	0	0	0	0	0	0	0	0	0	0	0	0	0	0	0	0	0	0	0	0	0	0	0	0	0	0
1786	NSP6	SGVTFQSAVKRTIKG	0	0	0	0	0	0	0	0	0	0	0	0	0	0	0	0	0	0	0	0	0	0	0	0	0	0	0	0
1787	NSP6	VTFQSAVKRTIKGTH	0	0	0	0	0	0	0	0	0	0	0	0	0	0	0	0	0	0	0	0	0	0	0	0	0	0	0	0
1788	NSP6	FQSAVKRTIKGTHHW	0	0	0	0	0	0	0	0	0	0	0	0	0	0	0	0	0	0	0	0	0	0	0	0	0	0	0	0
1789	NSP6	SAVKRTIKGTHHWLL	0	0	0	0	0	0	0	0	0	0	0	0	0	0	0	0	0	0	0	0	0	0	0	0	0	0	0	0
1790	NSP6	VKRTIKGTHHWLLLT	0	0	0	0	0	0	0	0	0	0	0	0	0	0	0	0	0	0	0	0	0	0	0	0	0	0	0	0
1791	NSP6	RTIKGTHHWLLLTIL	0	0	0	0	0	0	0	0	0	0	0	0	0	0	0	0	0	0	0	0	0	0	0	0	0	0	0	0
1792	NSP6	IKGTHHWLLLTILTS	0	0	0	0	0	0	0	0	292	0	0	0	0	0	0	577	0	0	357	0	0	0	691	0	0	0	0	0
1793	NSP6	GTHHWLLLTILTSLL	0	0	0	0	0	0	0	13	0	0	0	0	0	0	0	0	0	0	0	0	0	0	0	0	0	0	0	0
1794	NSP6	HHWLLLTILTSLLVL	0	0	0	0	0	0	0	0	0	0	0	0	0	0	0	0	0	0	0	0	0	0	0	0	0	0	0	0
1795	NSP6	WLLLTILTSLLVLVQ	28	0	0	0	0	0	0	0	0	0	0	0	0	0	0	0	0	0	0	0	0	0	0	0	0	0	0	0
1796	NSP6	LLTILTSLLVLVQST	0	0	0	0	0	0	0	0	0	0	98	0	0	0	0	0	0	238.5	0	0	0	0	0	0	0	0	0	0
1797	NSP6	TILTSLLVLVQSTQW	51	0	0	27	13	0	0	0	0	0	3	0	28.5	0	0	0	31	36.5	0	0	0	54	0	0	0	0	0	13.5
1798	NSP6	LTSLLVLVQSTQWSL	0	0	252	0	0	0	0	271	151	0	0	0	0	0	0	367.5	0	0	0	0	0	0	448	0	0	0	0	0
1799	NSP6	SLLVLVQSTQWSLFF	54	0	0	0	0	0	0	158.5	0	0	0	0	0	0	7	0	0	0	296.5	0	0	96.5	0	0	0	0	0	0
1800	NSP6	LVLVQSTQWSLFFFL	14	0	0	184	14.5	0	0	0	0	0	0	0	90	0	0	0	0	0	21.5	0	0	78	0	36	0	0	0	0
1801	NSP6	LVQSTQWSLFFFLYE	366.5	73	307	440.5	116.5	0	286	477	223.5	42	0	772	9039	360	369	0	151	301	765	5734.5	55	792	365.5	379	294.5	950	7914	490
1802	NSP6	QSTQWSLFFFLYENA	15	102	0	0	0	0	50.5	0	0	0	0	0	191	0	50	0	0	126.5	0	214.5	33.5	66	0	0	80	0	0	0
1803	NSP6	TQWSLFFFLYENAFL	0	61	0	78.5	110	0	49.5	216	0	0	91.5	116.5	0	33	141	0	0	58	0	0	37	89.5	0	0	112	0	83	170
1804	NSP6	WSLFFFLYENAFLPF	83.5	38.5	0	186.5	0	0	41.5	140.5	0	0	122.5	301	100.5	70.5	186	0	37	114.5	917	72	20.5	336	0	26	152	252	166	214
1805	NSP6	LFFFLYENAFLPFAM	0	0	0	83.5	0	0	57	0	0	14	13	19.5	0	0	26.5	0	0	0	0	0	0	102	0	0	59.5	0	0	0
1806	NSP6	FFLYENAFLPFAMGI	0	23.5	13	142.5	0	0	85	0	0	46	0	0	53	0	0	0	0	0	0	0	30	0	0	179	30.5	0	0	26
1807	NSP6	LYENAFLPFAMGIIA	0	0	0	5	29.5	0	46	0	0	45	0	0	0	0	83	0	38.5	0	0	0	0	50	264	184.5	0	0	0	0
1808	NSP6	ENAFLPFAMGIIAMS	0	0	0	21	0	0	36	0	0	24.5	95	0	0	115	79	0	62	0	0	20	0	353.5	0	424	141	76.5	106.5	55.5
1809	NSP6	AFLPFAMGIIAMSAF	0	0	0	56	25	96	42	0	713	0	0	0	0	0	0	723	0	0	0	0	0	0	254.5	0	3.5	0	0	0
1810	NSP6	LPFAMGIIAMSAFAM	0	16	0	48	64.5	0	38.5	0	240	26.5	0	0	0	0	0	152	0	0	0	48	0	0	105	0	0	0	0	0
1811	NSP6	FAMGIIAMSAFAMMF	39.5	18	0	148	399	0	0	0	0	80.5	0	0	0	0	73.5	157	0	0	360	198.5	0	0	129.5	0	0	104	70.5	0
1812	NSP6	MGIIAMSAFAMMFVK	83.5	0	0	0	0	0	0	0	0	0	0	0	0	0	0	0	0	0	0	0	0	0	0	0	0	0	0	0
1813	NSP6	IIAMSAFAMMFVKHK	375	0	0	0	0	0	0	0	229	0	0	0	0	0	0	778	0	0	0	0	0	0	164	0	0	0	0	0
1814	NSP6	AMSAFAMMFVKHKHA	0	0	0	0	0	0	0	0	0	0	0	0	0	0	0	0	0	0	0	0	0	0	0	0	0	0	0	0
1815	NSP6	SAFAMMFVKHKHAFL	0	0	0	0	0	0	0	0	0	0	0	0	0	0	0	0	0	0	0	0	0	0	0	0	0	0	0	0
1816	NSP6	FAMMFVKHKHAFLCL	0	0	0	0	0	0	0	0	0	0	0	0	0	0	0	0	0	0	0	0	0	0	0	0	0	0	0	0
1817	NSP6	MMFVKHKHAFLCLFL	0	0	0	0	0	0	0	0	0	0	0	0	0	0	0	0	0	0	0	0	0	0	0	0	0	0	0	0
1818	NSP6	FVKHKHAFLCLFLLP	0	0	0	0	0	0	0	0	0	0	0	0	0	0	0	0	0	0	449	0	0	0	0	0	0	0	0	0
1819	NSP6	KHKHAFLCLFLLPSL	0	0	0	0	0	0	0	0	0	0	0	0	0	0	0	0	0	0	0	0	0	0	0	0	0	0	0	0
1820	NSP6	KHAFLCLFLLPSLAT	0	0	0	0	0	0	0	0	0	0	0	0	0	0	0	0	0	0	0	0	0	0	0	0	0	0	0	0
1821	NSP6	AFLCLFLLPSLATVA	0	0	0	0	0	0	0	0	0	0	0	0	0	0	0	0	0	0	0	0	0	0	0	0	0	0	0	0
1822	NSP6	LCLFLLPSLATVAYF	0	0	0	0	34.5	0	0	0	0	0	0	0	50	0	113.5	0	0	0	80	0	0	0	0	0	0	0	0	0
1823	NSP6	LFLLPSLATVAYFNM	0	5	0	0	0	155	0	0	0	0	0	0	0	0	0	0	0	0	0	0	0	0	0	0	0	0	0	0
1824	NSP6	LLPSLATVAYFNMVY	0	57	0	37.5	101.5	133.5	51	51	0	0	0	0	0	0	174	0	0	0	499	73.5	18	0	0	0	0	0	30	0
1825	NSP6	PSLATVAYFNMVYMP	0	111	0	0	0	0	0	0	0	0	0	0	0	0	0	0	0	0	0	113	4.5	18	0	0	0	0	28.5	0
1826	NSP6	LATVAYFNMVYMPAS	0	0	0	0	0	0	0	0	89.5	0	0	0	0	0	0	0	0	0	0	0	0	0	0	0	0	0	0	0
1827	NSP6	TVAYFNMVYMPASWV	0	26	0	0	0	12	0	0	0	56.5	0	0	0	0	0	0	18	29.5	0	0	23	0	0	0	0	0	0	0
1828	NSP6	AYFNMVYMPASWVMR	0	37	0	0	32	0	0	0	0	29	0	0	0	0	0	0	0	0	0	0	0	0	0	0	0	0	0	0
1829	NSP6	FNMVYMPASWVMRIM	0	0	0	108.5	82	0	0	0	106	29.5	0	0	0	0	109	0	0	0	0	36.5	0	0	79	0	0	0	0	0
1830	NSP6	MVYMPASWVMRIMTW	0	75	0	151	200.5	0	0	0	0	54.5	0	0	52	0	78.5	0	43	91.5	0	212.5	14.5	0	0	83	0	0	123	0
1831	NSP6	YMPASWVMRIMTWLD	132	86.5	0	0	64	0	40	66.5	208.5	32.5	45.5	159	90	0	132.5	484	84	178.5	0	280.5	45.5	212.5	421.5	161	52	367.5	169	0
1832	NSP6	PASWVMRIMTWLDMV	0	21	0	0	243	0	21.5	0	204.5	0	0	81.5	0	0	17	129.5	0	29.5	0	10	0	128.5	187	69.5	0	198	21.5	0
1833	NSP6	SWVMRIMTWLDMVDT	0	0	0	188.5	198	0	0	0	1017.5	0	0	204.5	0	0	0	1833	0	0	0	0	0	0	765.5	5.5	0	290.5	0	0
1834	NSP6	VMRIMTWLDMVDTSL	0	0	0	92	137	0	0	0	105.5	0	0	0	0	0	0	304	0	0	0	0	0	0	693.5	0	0	158	0	0
1835	NSP6	RIMTWLDMVDTSLSG	0	0	0	0	0	0	0	0	0	0	0	0	0	0	0	0	0	0	0	0	0	0	298.5	0	0	0	0	0
1836	NSP6	MTWLDMVDTSLSGFK	265.5	0	0	0	0	0	0	0	0	0	0	0	0	0	0	0	0	0	0	0	0	0	97	0	0	0	0	0
1837	NSP6	WLDMVDTSLSGFKLK	0	0	0	0	0	0	0	0	0	0	0	0	0	0	0	0	0	0	0	0	0	0	0	0	0	0	0	0
1838	NSP6	DMVDTSLSGFKLKDC	117	0	0	291	0	0	0	0	0	0	0	0	0	0	0	0	0	0	0	0	0	0	0	0	0	0	0	0
1839	NSP6	VDTSLSGFKLKDCVM	0	0	0	0	767.5	0	0	0	0	0	0	0	0	0	0	130	111.5	0	0	0	25.5	0	73	86	0	0	0	0
1840	NSP6	TSLSGFKLKDCVMYA	0	0	0	0	0	0	0	0	0	0	0	0	0	0	0	0	0	0	0	0	0	0	0	0	0	0	0	0
1841	NSP6	LSGFKLKDCVMYASA	0	0	0	0	0	389.5	0	0	0	0	0	0	0	0	0	1364	0	0	0	0	0	0	285.5	0	0	0	0	0
1842	NSP6	GFKLKDCVMYASAVV	0	0	0	0	0	0	0	0	0	0	0	0	0	0	0	0	0	0	0	0	0	0	0	0	0	0	0	0
1843	NSP6	KLKDCVMYASAVVLL	0	0	0	0	0	0	0	0	0	0	0	0	0	0	0	0	0	0	0	0	0	0	0	0	0	0	0	0
1844	NSP6	KDCVMYASAVVLLIL	0	0	0	0	0	0	0	0	0	0	0	0	0	0	0	0	0	0	0	0	0	0	0	0	0	0	0	0
1845	NSP6	CVMYASAVVLLILMT	0	0	0	0	0	0	0	0	0	0	0	0	0	0	0	0	0	0	0	0	0	0	0	0	0	0	0	0
1846	NSP6	MYASAVVLLILMTAR	0	0	0	0	0	0	0	0	123	0	0	0	0	0	0	110	0	0	0	0	0	0	0	0	0	0	0	0
1847	NSP6	ASAVVLLILMTARTV	0	0	0	0	0	0	0	0	0	0	0	0	0	0	0	0	0	0	0	0	0	0	0	0	0	0	0	0
1848	NSP6	AVVLLILMTARTVYD	264	0	0	0	0	0	0	121	0	0	0	0	46.5	1175.5	0	0	0	289	0	460	362	0	0	0	0	0	0	1056
1849	NSP6	VLLILMTARTVYDDG	86.5	0	0	0	52	0	0	0	0	0	0	0	19	19	56	71	0	253	0	87	0	0	153.5	0	0	0	0	116
1850	NSP6	LILMTARTVYDDGAR	0	0	0	19.5	0	0	0	0	97	0	0	0	0	0	82	585	0	0	0	61.5	0	75	722	0	0	0	0	0
1851	NSP6	LMTARTVYDDGARRV	0	0	0	0	0	0	0	0	0	0	0	0	0	0	13.5	297	0	0	0	23	0	89	251	0	0	0	0	0
1852	NSP6	TARTVYDDGARRVWT	0	60.5	4.5	102.5	38	0	0	0	0	25	11.5	0	0	69	0	0	99	149	0	85.5	19	203	0	72	51.5	110	0	87
1853	NSP6	RTVYDDGARRVWTLM	0	0	0	81.5	0	0	0	0	0	0	0	46.5	0	53	0	0	5.5	0	0	95.5	18	0	47.5	0	20	76.5	66	72.5
1854	NSP6	VYDDGARRVWTLMNV	0	0	0	3	34.5	0	0	0	248	0	0	101	0	75	0	439.5	0	0	0	0	0	0	545.5	0	0	0	0	119.5
1855	NSP6	DDGARRVWTLMNVLT	318.5	0	0	0	0	0	0	0	76.5	0	96.5	15	0	65.5	0	129.5	0	0	0	0	0	0	81	0	21	0	26.5	105
1856	NSP6	GARRVWTLMNVLTLV	0	0	0	0	0	0	0	0	0	0	15.5	0	0	0	0	0	0	0	0	0	0	0	0	0	0	0	0	0
1857	NSP6	RRVWTLMNVLTLVYK	533	0	0	0	0	0	0	0	0	0	0	0	0	0	0	0	0	0	0	0	0	0	0	0	0	0	0	0
1858	NSP6	VWTLMNVLTLVYKVY	0	0	0	3	0	0	0	0	0	0	0	0	0	0	0	24.5	0	0	0	0	28	0	5	0	0	0	0	0
1859	NSP6	TLMNVLTLVYKVYYG	0	19	0	0	0	0	0	0	0	0	0	0	0	13	40.5	0	11.5	0	0	18	0	24.5	0	0	0	0	0	0
1860	NSP6	MNVLTLVYKVYYGNA	0	0	0	0	0	0	0	0	0	0	0	0	0	0	59	0	0	149.5	0	0	6	0	0	0	0	0	0	0
1861	NSP6	VLTLVYKVYYGNALD	0	25.5	0	0	0	275	0	111	514	0	279	268.5	42	68	103	975.5	35.5	114	0	71.5	0	227	795	73.5	84.5	269	128	98
1862	NSP6	TLVYKVYYGNALDQA	0	0	0	0	0	0	0	0	0	0	53.5	58.5	0	0	79.5	0	0	0	0	0	0	62	0	14.5	36.5	106	0	0
1863	NSP6	VYKVYYGNALDQAIS	0	0	0	0	0	3323	0	0	364	0	0	0	0	0	0	924	0	0	0	0	0	0	622	0	0	0	0	0
1864	NSP6	KVYYGNALDQAISMW	74	44	0	79.5	75.5	881	66	29.5	56	10.5	28	50	0	11	0	139	23.5	46.5	201	66	30.5	60	0	87.5	0	203.5	0	0
1865	NSP6	YYGNALDQAISMWAL	0	0	0	0	76.5	1210	20	0	0	18	22	59	0	10	0	92.5	0	0	0	0	9	65.5	0	23.5	0	82	0	0
1866	NSP6	GNALDQAISMWALII	0	0	61.5	53.5	35	305	47	0	0	0	0	0	0	0	0	0	9.5	0	0	0	18.5	0	0	118	0	0	0	0
1867	NSP6	ALDQAISMWALIISV	60	0	59	0	0	1363	38	0	779	0	0	0	0	0	0	800	0	0	0	0	0	0	827	0	0	0	0	0
1868	NSP6	DQAISMWALIISVTS	230	0	0	0	0	371	0	0	2042	0	0	0	0	0	0	2792.5	0	0	0	0	0	0	728	0	0	0	0	0
1869	NSP6	AISMWALIISVTSNY	0	45	95.5	0	0	1747	18.5	0	2346	0	0	0	0	0	0	4395.5	0	0	0	0	3	0	772	0	0	0	0	0
1870	NSP6	SMWALIISVTSNYSG	0	77	0	0	0	0	0	0	0	0	0	0	0	0	0	0	0	0	0	0	0	0	0	0	0	0	0	0
1871	NSP6	WALIISVTSNYSGVV	0	0	0	0	0	293	0	0	0	0	0	0	0	0	0	0	24.5	0	0	0	0	0	385	124.5	0	0	0	0
1872	NSP6	LIISVTSNYSGVVTT	0	0	0	0	0	0	0	0	0	0	0	0	0	0	0	0	0	0	0	0	0	0	541.5	0	0	0	0	0
1873	NSP6	ISVTSNYSGVVTTVM	0	0	0	0	0	5198.5	566.5	0	14562	0	0	0	0	0	0	30247	0	0	0	0	58.5	0	17735	0	0	0	0	0
1874	NSP6	VTSNYSGVVTTVMFL	0	0	0	41	0	0	0	0	0	0	0	0	0	0	0	3046	0	0	0	0	9.5	0	468.5	0	0	0	0	0
1875	NSP6	SNYSGVVTTVMFLAR	0	0	0	0	0	8860.5	0	0	0	0	0	0	0	0	0	0	0	0	0	0	0	0	0	0	0	0	0	0
1876	NSP6	YSGVVTTVMFLARGI	0	0	0	0	0	241.5	0	0	0	44	0	0	0	0	0	0	0	0	0	0	0	0	0	116	0	0	0	0
1877	NSP6	GVVTTVMFLARGIVF	80	12	0	127	0	490.5	0	0	0	38.5	0	0	0	136	0	0	9	0	0	0	0	0	0	107.5	0	0	0	0
1878	NSP6	VTTVMFLARGIVFMC	0	0	0	8	0	298	39	0	0	15	0	0	0	0	0	0	0	0	0	0	16	0	0	0	0	0	0	0
1879	NSP6	TVMFLARGIVFMCVE	26.5	0	54	220.5	0	129.5	44	0	0	4.5	0	0	5006.5	0	0	0	0	0	0	2775	59	69	0	0	0	0	4451.5	69
1880	NSP6	MFLARGIVFMCVEYC	217.5	34.5	83.5	83.5	112	234.5	192.5	118	0	36	63.5	372	149	236	93	131	99	0	706	0	90	144	0	137	0	479.5	166	337
1881	NSP6	LARGIVFMCVEYCPI	101	15.5	12.5	0	47.5	0	101.5	48	208	47.5	66.5	102.5	0	149.5	0	460	73	0	148.5	0	48	262.5	462	77.5	0	172.5	0	180.5
1882	NSP6	RGIVFMCVEYCPIFF	316.5	69.5	0	0	191.5	70	47	226.5	51	39.5	0	187	0	209	89	115	56	65.5	1378.5	0	23	212	0	75.5	0	447	0	344
1883	NSP6	IVFMCVEYCPIFFIT	53	0	0	0	0	0	0	0	665	0	0	0	0	25.5	0	1255.5	0	0	0	0	0	0	272.5	0	0	0	0	105
1884	NSP6	FMCVEYCPIFFITGN	0	0	0	0	0	0	0	0	0	24.5	0	0	0	0	25	0	52.5	0	0	0	0	63.5	0	0	0	0	0	0
1885	NSP6	CVEYCPIFFITGNTL	0	0	0	0	0	0	25	0	0	0	0	0	0	0	0	0	0	0	0	0	0	17	0	0	0	0	0	0
1886	NSP6	EYCPIFFITGNTLQC	0	0	0	0	0	0	39	0	0	12.5	83	73	29	240.5	114	0	0	0	0	40.5	0	82.5	0	169.5	176	0	127	199
1887	NSP6	CPIFFITGNTLQCIM	0	0	9	10.5	0	0	51	0	0	8	0	0	0	0	0	0	0	0	0	0	0	0	0	0	0	0	0	0
1888	NSP6	IFFITGNTLQCIMLV	0	0	0	0	0	0	0	0	0	0	0	0	0	0	0	0	0	0	0	0	0	0	524.5	0	0	0	0	0
1889	NSP6	FITGNTLQCIMLVYC	38.5	0	0	0	0	0	31	0	0	6	0	0	0	0	0	0	0	0	0	47.5	8	0	0	0	19.5	0	55	0
1890	NSP6	TGNTLQCIMLVYCFL	0	12.5	0	0	0	0	0	0	0	0	0	81.5	0	0	0	0	0	0	264.5	0	0	0	0	0	0	112	0	0
1891	NSP6	NTLQCIMLVYCFLGY	60	54	0	0	10.5	175	9	0	0	6.5	0	0	0	0	0	0	0	0	0	32	22.5	0	0	0	0	0	79.5	0
1892	NSP6	LQCIMLVYCFLGYFC	45	0	0	0	0	0	50	0	0	0	0	114	51	133.5	54	0	0	0	0	0	9	15	0	33	26	279.5	111	0
1893	NSP6	CIMLVYCFLGYFCTC	0	0	0	0	0	0	29	0	0	0	0	0	0	0	0	0	0	0	0	0	0	0	0	0	0	0	28.5	0
1894	NSP6	MLVYCFLGYFCTCYF	81	15.5	0	26.5	29.5	0	0	0	0	14	27.5	128	118.5	122	55.5	0	0	52.5	554	50	0	84	0	0	9	325.5	127	153
1895	NSP6	VYCFLGYFCTCYFGL	0	0	0	0	0	0	0	0	0	13	0	0	0	0	0	0	0	0	0	0	0	0	0	0	0	0	0	42
1896	NSP6	CFLGYFCTCYFGLFC	0	0	0	0	0	0	0	0	0	10.5	21	154	97.5	233	0	0	0	0	102	0	6.5	65	0	99	113.5	133.5	54.5	397.5
1897	NSP6	LGYFCTCYFGLFCLL	0	0	0	0	0	0	0	11	0	0	0	48.5	0	42	0	0	0	0	0	0	0	0	0	0	0	0	0	83
1898	NSP6	YFCTCYFGLFCLLNR	0	0	0	0	0	0	0	0	0	11	0	0	0	0	0	0	0	0	0	0	0	0	0	0	0	0	0	0
1899	NSP6	CTCYFGLFCLLNRYF	0	9	0	0	112.5	0	0	0	0	16	0	101	0	0	0	0	10	33.5	452	0	15	0	0	0	0	0	0	0
1900	NSP6	CYFGLFCLLNRYFRL	0	0	0	0	0	0	0	0	0	0	0	0	0	0	0	0	0	0	0	0	24	0	0	0	0	0	0	0
1901	NSP6	FGLFCLLNRYFRLTL	0	0	0	0	0	0	0	0	0	0	0	0	0	0	0	0	0	0	0	0	0	0	0	0	0	0	0	0
1902	NSP6	LFCLLNRYFRLTLGV	0	0	0	0	0	0	0	0	0	12.5	0	0	0	0	0	0	0	0	0	0	0	0	0	0	0	0	0	0
1903	NSP6	CLLNRYFRLTLGVYD	237.5	61.5	0	0	0	234	0	0	0	15	0	37.5	0	1345	0	32.5	0	2	0	0	232	0	0	0	47	0	0	1232.5
1904	NSP6	LNRYFRLTLGVYDYL	220.5	68	99	34.5	87	0	0	140.5	0	28	0	201	242	846	84	194.5	0	0	246	0	78.5	160	378	0	0	300	0	551
1905	NSP6	RYFRLTLGVYDYLVS	0	0	0	0	0	0	0	0	0	0	0	0	0	691.5	0	0	0	0	0	0	54	0	0	0	0	0	0	258
1906	NSP6	FRLTLGVYDYLVSTQ	0	0	0	0	0	0	0	0	0	0	0	0	0	0	0	0	0	0	0	0	0	0	0	0	0	0	0	0
1907	NSP6	LTLGVYDYLVSTQEF	64	592	0	0	170	1280.5	144.5	771	2241.5	39.5	261	467	364	2226	211	3217.5	0	297.5	671	396	308	346	2827	302	223.5	450	318	1621
1908	NSP6	LGVYDYLVSTQEFRY	216	145	172	0	205	191.5	78	904	370.5	70.5	107.5	489.5	256	477	354.5	1029.5	128.5	391	1516	465.5	269	0	880.5	246	123	388	316.5	495.5
1909	NSP6	VYDYLVSTQEFRYMN	0	0	0	0	206	0	0	152.5	0	22.5	0	121	26.5	586.5	64	0	80.5	376	224.5	6	93	0	153.5	0	10.5	31.5	86.5	382
1910	NSP6	DYLVSTQEFRYMNSQ	198.5	0	0	0	52	0	0	0	0	0	0	14	0	203	0	0	0	0	0	0	0	0	0	0	0	0	30.5	103.5
1911	NSP6	LVSTQEFRYMNSQGL	0	0	0	0	0	0	0	0	337.5	0	0	0	0	0	0	385.5	0	0	0	0	0	0	712	0	0	0	0	0
1912	NSP6	STQEFRYMNSQGLLP	0	0	0	0	0	0	0	0	0	0	0	0	0	0	0	0	0	0	0	0	0	0	0	0	0	0	0	0
1913	NSP6	QEFRYMNSQGLLPPK	0	0	0	0	0	0	0	0	0	0	0	0	0	0	0	0	0	0	0	0	0	0	0	0	0	0	0	0
1914	NSP6	FRYMNSQGLLPPKNS	0	0	0	0	2125.5	0	0	0	0	0	0	0	0	0	0	0	0	0	0	0	0	0	0	0	0	0	0	0
1915	NSP6	YMNSQGLLPPKNSID	0	0	0	0	0	0	5	0	1555	0	0	0	0	0	0	3908.5	0	0	0	0	185.5	0	2339	0	0	0	0	0
1916	NSP6	NSQGLLPPKNSIDAF	0	0	0	0	0	852	0	0	0	0	0	0	0	0	317	0	0	0	4.5	0	0	0	0	0	0	0	0	0
1917	NSP6	QGLLPPKNSIDAFKL	0	0	0	0	0	0	0	228.5	0	0	0	0	0	0	225	0	0	0	0	0	0	0	0	0	0	0	0	0
1918	NSP6	LLPPKNSIDAFKLNI	0	0	0	0	0	0	0	0	140	0	0	0	0	0	0	343	0	0	0	0	0	0	274	0	0	0	0	0
1919	NSP6	PPKNSIDAFKLNIKL	0	0	0	0	0	0	0	0	0	0	0	0	0	0	0	0	0	0	0	0	0	0	0	0	0	0	0	0
1920	NSP6	KNSIDAFKLNIKLLG	0	0	0	0	0	728	0	0	0	0	0	0	0	0	0	0	0	0	0	0	0	0	0	0	0	0	0	0
1921	NSP6	SIDAFKLNIKLLGVG	0	0	0	0	0	0	0	0	0	0	0	0	268	0	0	0	0	0	0	0	0	0	0	0	0	0	161	0
1922	NSP6	DAFKLNIKLLGVGGK	95	0	0	0	0	0	0	0	0	0	0	0	0	0	0	0	0	0	0	0	0	0	0	0	0	0	0	0
1923	NSP6	FKLNIKLLGVGGKPC	0	0	0	0	0	67	0	0	0	0	0	0	0	0	0	0	0	0	0	0	0	31	0	0	0	0	0	0
1924	NSP6	LNIKLLGVGGKPCIK	0	0	0	0	0	0	0	0	0	0	0	0	0	0	0	0	0	0	0	0	0	0	0	0	0	0	0	0
1925	NSP6	IKLLGVGGKPCIKVA	0	0	0	0	0	0	0	0	190	0	0	0	0	0	0	623.5	0	0	945	0	0	0	180.5	0	0	0	0	0
1926	NSP6	LLGVGGKPCIKVATV	0	0	0	0	0	0	316	0	238.5	0	0	0	0	0	0	0	0	0	0	0	230.5	0	132	0	0	0	0	38
1927	NSP6	GVGGKPCIKVATVQS	0	0	0	0	0	0	589.5	0	779	0	0	0	0	0	79	1566	0	0	0	0	0	0	607	0	0	0	0	0
1928	NSP7	GGKPCIKVATVQSKM	0	0	0	0	0	0	0	0	0	0	0	0	0	0	61	247	0	0	0	0	0	0	0	0	0	0	0	0
1929	NSP7	KPCIKVATVQSKMSD	0	0	0	42.5	0	0	0	0	0	0	0	0	0	0	0	0	0	0	0	0	0	0	280	0	0	0	0	0
1930	NSP7	CIKVATVQSKMSDVK	0	0	0	0	0	0	0	778	0	0	105	0	0	0	69	0	0	641	0	0	0	0	153	0	0	0	0	0
1931	NSP7	KVATVQSKMSDVKCT	0	0	0	0	0	0	6.5	291.5	0	0	0	0	0	0	0	0	0	0	0	0	0	0	0	0	0	0	0	0
1932	NSP7	ATVQSKMSDVKCTSV	0	124.5	0	0	0	0	0	185	0	0	0	0	0	0	0	0	0	0	0	0	0	140.5	0	0	0	0	0	0
1933	NSP7	VQSKMSDVKCTSVVL	0	201.5	0	0	0	0	0	224	0	0	0	0	0	0	126	225	0	0	0	0	0	0	0	0	0	0	0	0
1934	NSP7	SKMSDVKCTSVVLLS	112.5	46	0	0	0	0	0	408	0	0	0	0	0	0	0	0	0	0	0	0	0	0	0	0	0	0	0	0
1935	NSP7	MSDVKCTSVVLLSVL	0	0	0	0	0	0	0	0	216.5	0	0	0	0	0	0	0	0	0	0	0	0	0	0	0	0	0	0	0
1936	NSP7	DVKCTSVVLLSVLQQ	134	0	0	0	0	0	0	0	196	0	0	0	0	65	0	0	0	0	0	0	0	0	0	0	0	0	0	77
1937	NSP7	KCTSVVLLSVLQQLR	0	0	0	0	0	0	0	0	0	0	6.5	0	0	0	0	0	0	0	0	0	0	0	0	0	0	0	0	0
1938	NSP7	TSVVLLSVLQQLRVE	0	0	0	146.5	0	0	2.5	68.5	0	0	31	0	4464	0	161.5	253	0	339	169	3216	2	335.5	267	0	43	0	3685	68
1939	NSP7	VVLLSVLQQLRVESS	0	0	0	0	0	0	0	0	0	0	0	0	50.5	0	0	1382.5	0	0	0	0	0	0	1087.5	0	0	0	0	0
1940	NSP7	LLSVLQQLRVESSSK	0	0	0	0	0	14924.5	0	0	576.5	0	0	0	0	0	0	2443.5	0	0	0	0	0	0	1968	0	0	0	0	0
1941	NSP7	SVLQQLRVESSSKLW	20	0	0	54.5	0	475	0	257.5	0	8	0	0	0	6.5	0	0	0	20	0	0	3	0	0	0	0	0	0	0
1942	NSP7	LQQLRVESSSKLWAQ	0	0	0	0	0	0	0	62.5	1088	0	0	0	0	0	55	4249	0	0	0	0	0	0	1545.5	0	0	0	0	0
1943	NSP7	QLRVESSSKLWAQCV	0	0	0	0	0	0	0	0	141	0	0	0	0	0	0	484.5	0	0	0	0	0	0	0	0	0	0	0	0
1944	NSP7	RVESSSKLWAQCVQL	0	0	0	0	0	0	0	0	0	0	0	0	0	0	0	0	0	0	0	0	0	0	0	0	0	0	0	0
1945	NSP7	ESSSKLWAQCVQLHN	0	0	0	23	0	0	0	321	840	0	538	0	0	72	157	386.5	919.5	705	0	0	0	769	0	838	191	0	65.5	59
1946	NSP7	SSKLWAQCVQLHNDI	20.5	125	64	0	0	276	0	166.5	1078	0	0	0	0	0	82	769	5	2526	0	0	0	0	430	0	138.5	0	0	0
1947	NSP7	KLWAQCVQLHNDILL	0	0	0	0	51	122	0	130	211.5	0	0	0	0	0	0	0	0	0	121	0	0	0	511	0	0	0	0	0
1948	NSP7	WAQCVQLHNDILLAK	0	0	0	0	0	0	0	0	0	0	0	0	0	0	0	0	0	0	0	0	0	0	0	0	0	0	0	0
1949	NSP7	QCVQLHNDILLAKDT	0	0	0	0	0	0	0	0	99	0	0	0	0	0	0	0	0	0	0	0	0	0	0	0	0	0	0	0
1950	NSP7	VQLHNDILLAKDTTE	0	0	0	0	0	0	0	0	9.5	0	0	0	9110.5	0	0	529	0	0	0	4041.5	0	0	0	0	0	0	5229	0
1951	NSP7	LHNDILLAKDTTEAF	0	95	0	0	66	184	0	630.5	5005	88.5	0	0	331	26	576.5	15262	16.5	170	246.5	53	0	0	9468	20	0	289.5	0	0
1952	NSP7	NDILLAKDTTEAFEK	33	18	0	0	0	1428	0	41	0	6.5	88.5	0	0	0	104	0	0	274	0	0	0	0	0	0	0	0	0	0
1953	NSP7	ILLAKDTTEAFEKMV	0	0	0	0	0	0	0	0	4450.5	45.5	0	122.5	0	214	0	21079.5	0	0	1749.5	0	0	0	11581.5	0	0	1577.5	0	0
1954	NSP7	LAKDTTEAFEKMVSL	0	0	0	0	0	3475	0	202	7994.5	0	0	0	0	0	254.5	11733	0	0	0	0	0	0	11020.5	0	0	0	0	0
1955	NSP7	KDTTEAFEKMVSLLS	0	0	0	0	0	0	0	592.5	0	0	0	0	0	0	502.5	0	0	0	577	0	0	174.5	0	0	0	0	0	0
1956	NSP7	TTEAFEKMVSLLSVL	60.5	0	0	0	186	234.5	0	455.5	0	0	0	0	0	0	0	0	0	14	0	0	0	0	0	38	0	0	0	0
1957	NSP7	EAFEKMVSLLSVLLS	0	0	0	123.5	0	0	0	848	167	271.5	726	17	126	166.5	588	0	1865	1174	3683	326	0	1283	0	3395	494	0	361	121.5
1958	NSP7	FEKMVSLLSVLLSMQ	0	0	0	0	0	24.5	0	0	325.5	0	0	0	0	0	0	163	819.5	0	450.5	0	0	952.5	0	0	0	0	139	0
1959	NSP7	KMVSLLSVLLSMQGA	0	0	0	0	0	0	0	0	0	0	0	0	0	0	0	290.5	0	0	629.5	0	0	0	0	0	0	0	0	0
1960	NSP7	VSLLSVLLSMQGAVD	1216	0	0	0	0	380	0	0	11632.5	0	0	0	0	0	0	19926	37.5	0	0	0	0	0	6584	0	0	0	0	0
1961	NSP7	LLSVLLSMQGAVDIN	0	0	0	0	0	3021	0	111	838	0	0	0	0	0	0	3895	0	235	0	0	0	0	1080	0	0	0	0	0
1962	NSP7	SVLLSMQGAVDINKL	0	0	0	0	0	0	0	0	0	0	0	0	0	0	0	0	0	0	0	0	0	0	0	0	0	0	0	0
1963	NSP7	LLSMQGAVDINKLCE	0	0	342	89	0	0	0	67	1345.5	0	0	0	7204.5	0	36	2193.5	0	0	0	2960	42	198.5	1561	0	0	0	3724	27
1964	NSP7	SMQGAVDINKLCEEM	0	120.5	440	24	0	0	30	30.5	0	164	0	173.5	0	0	191.5	0	67.5	0	0	0	98	74	0	0	47	215	0	0
1965	NSP7	QGAVDINKLCEEMLD	0	96	0	22.5	0	0	71.5	270.5	378	329	305.5	503	56.5	331.5	214	441	816	272.5	0	146.5	94.5	481	213.5	545	259.5	432	0	524.5
1966	NSP7	AVDINKLCEEMLDNR	0	29.5	0	30	0	464	17.5	118.5	405	42	81.5	205.5	101	75	110.5	317	229	98	0	191	0	296	50.5	354.5	93	488.5	0	110
1967	NSP7	DINKLCEEMLDNRAT	0	0	0	0	0	0	0	0	487.5	0	0	0	0	115.5	0	585	24	0	0	0	0	0	0	0	0	0	0	0
1968	NSP7	NKLCEEMLDNRATLQ	0	0	0	0	0	1514	0	0	0	0	0	0	0	0	0	0	0	0	0	0	0	0	0	0	0	0	0	0
1969	NSP8	LCEEMLDNRATLQAI	0	38.5	54.5	0	0	0	58	0	3054.5	72.5	0	0	29	0	0	3331.5	0	0	0	0	0	100.5	3760	0	0	115	0	0
1970	NSP8	EEMLDNRATLQAIAS	10	79	131	123	0	0	88.5	4280	0	228	3760	0	65	109	921	0	2456.5	3510	161.5	366.5	0	2747	0	2505.5	1627.5	0	84	0
1971	NSP8	MLDNRATLQAIASEF	0	379.5	0	63	122	144.5	349.5	202	408	0	197	0	0	140	96	1074.5	0	0	0	122	0	112.5	218	0	0	0	0	0
1972	NSP8	DNRATLQAIASEFSS	463	98.5	0	0	0	0	0	0	0	0	0	0	0	285.5	0	0	0	0	0	0	0	0	0	0	0	0	0	262.5
1973	NSP8	RATLQAIASEFSSLP	0	0	0	0	0	0	94.5	0	0	0	0	0	0	0	0	0	0	0	0	0	0	0	0	0	0	0	0	0
1974	NSP8	TLQAIASEFSSLPSY	0	89	0	60.5	91.5	0	245.5	0	0	0	0	17	0	0	71	0	0	28	36	76.5	40.5	0	0	0	13	0	0	0
1975	NSP8	QAIASEFSSLPSYAA	0	0	0	0	0	0	0	0	0	0	0	0	0	0	0	297	0	192	0	0	30	0	476	0	0	0	0	0
1976	NSP8	IASEFSSLPSYAAFA	0	0	0	18.5	0	2103	0	0	6364	0	0	0	0	0	0	5144	0	0	0	0	0	0	3529.5	0	0	0	0	0
1977	NSP8	SEFSSLPSYAAFATA	0	0	0	0	0	8385.5	0	0	0	0	0	0	0	0	0	0	0	0	0	0	0	0	0	0	0	0	0	0
1978	NSP8	FSSLPSYAAFATAQE	0	0	0	60	0	6333	75.5	0	0	0	0	0	3408	0	0	0	0	0	0	6020	0	0	27	0	0	0	1115	0
1979	NSP8	SLPSYAAFATAQEAY	0	89.5	0	103	28	4577	382	0	0	136.5	0	0	92	64.5	0	0	0	0	0	141	57.5	0	0	0	0	43	0	0
1980	NSP8	PSYAAFATAQEAYEQ	94.5	271.5	384.5	0	0	3269	60.5	0	0	0	0	90	42.5	0	0	0	0	177	0	0	68.5	0	0	0	0	0	0	0
1981	NSP8	YAAFATAQEAYEQAV	122.5	0	0	0	102	0	0	0	0	20	0	0	0	0	0	0	0	32.5	0	0	0	118	0	0	0	0	0	25
1982	NSP8	AFATAQEAYEQAVAN	0	0	18.5	0	0	0	0	0	0	0	0	0	0	0	0	0	12.5	187	0	129.5	0	0	0	0	0	0	0	0
1983	NSP8	ATAQEAYEQAVANGD	122	0	108	0	0	0	0	0	0	0	0	0	0	0	0	0	36	0	0	4195.5	0	137	0	0	23.5	0	374	73.5
1984	NSP8	AQEAYEQAVANGDSE	0	86.5	523.5	276	0	0	0	0	0	26.5	0	0	3207.5	63	71	0	104	38	0	5984.5	22	357.5	0	0	70.5	381	4153.5	87.5
1985	NSP8	EAYEQAVANGDSEVV	156	19	112	158.5	0	0	0	961.5	0	434	566	81.5	311	206	706	0	1369	1572.5	0	532	47	1857	0	2377	772	243.5	579	203
1986	NSP8	YEQAVANGDSEVVLK	0	0	0	0	0	23.5	0	0	0	0	0	0	0	0	0	0	0	0	0	102.5	513	0	0	0	0	0	0	0
1987	NSP8	QAVANGDSEVVLKKL	0	0	0	0	0	0	0	0	0	0	0	0	0	0	0	0	0	0	0	0	0	0	0	0	0	0	0	0
1988	NSP8	VANGDSEVVLKKLKK	303	594.5	0	58	1000.5	2768	0	590	0	0	233.5	0	0	0	229.5	927	97.5	462.5	0	0	0	123	0	149	154	0	0	459
1989	NSP8	NGDSEVVLKKLKKSL	0	0	0	0	0	0	0	179	0	0	0	0	0	0	0	0	0	0	0	0	0	0	0	0	0	0	0	0
1990	NSP8	DSEVVLKKLKKSLNV	570	0	0	0	0	971.5	0	198	0	0	0	0	0	0	0	0	0	0	0	0	0	0	0	0	0	0	0	0
1991	NSP8	EVVLKKLKKSLNVAK	108.5	0	0	0	156	0	0	788	0	0	142	0	0	32.5	0	0	92.5	93.5	0	1340.5	0	234.5	90.5	517	143	0	0	0
1992	NSP8	VLKKLKKSLNVAKSE	0	0	0	0	0	0	0	78.5	0	0	0	0	3408.5	0	220.5	0	0	0	0	2667	0	0	0	0	0	0	1801	0
1993	NSP8	KKLKKSLNVAKSEFD	0	452	0	5	114	0	0	0	0	0	0	0	0	299.5	115.5	0	0	0	0	0	265.5	0	0	0	0	0	0	342.5
1994	NSP8	LKKSLNVAKSEFDRD	247	623.5	0	0	0	0	65.5	231	219	0	194.5	310.5	0	1920.5	94.5	546	82	179.5	185	128	62.5	137.5	0	73.5	253	352	169	1097
1995	NSP8	KSLNVAKSEFDRDAA	0	280.5	0	0	0	0	0	0	0	0	261	88.5	0	803	0	0	0	336	135.5	0	0	75.5	0	0	0	518	0	672
1996	NSP8	LNVAKSEFDRDAAMQ	15.5	35	0	0	0	0	0	0	0	0	0	0	0	343	0	0	83.5	0	0	0	0	0	358	176.5	0	215	0	139.5
1997	NSP8	VAKSEFDRDAAMQRK	305.5	0	0	0	0	439	0	0	0	0	0	424	0	0	0	0	0	0	0	0	0	326	0	0	0	0	0	79
[truncated: 2,857 more rows]

## Sheet: pre-processed raw data 
Pre-processed by: (i) Signals below 500 FU were set to zero , (ii) peptides with 0 FU in all individuals were removed and (iii) peptides with 0 FU in all infected individuals were removed (please see Material and Method section 2.5 and Figure 1B for details)
					SARS-CoV-2 negative cohort							SARS-CoV-2 infected cohort, week 1 post symptom onset							SARS-CoV-2 infected cohort, week 3 post symptom onset							SARS-CoV-2 infected cohort, week 10 post symptom onset
Number	Antigen	Peptide	Naive #C03	Naive #C04	Naive #C05	Naive #C06	Naive #C01	Naive #C02	Naive #C07	W1 Patient #2	W1 Patient #4	W1 Patient #3	W1 Patient #8	W1 Patient #7	W1 Patient #1	W1 Patient #10	W3 Patient #2	W3 Patient #4	W3 Patient #3	W3 Patient #8	W3 Patient #7	W3 Patient #1	W3 Patient #10	W10 Patient #2	W10 Patient #4	W10 Patient #3	W10 Patient #8	W10 Patient #7	W10 Patient #1	W10 Patient #10
1	NSP1	GSGSGSGMESLVPGF	0	0	0	0	0	0	0	0	0	0	0	0	0	0	0	0	0	0	725.5	0	0	0	0	0	0	0	0	0
2	NSP1	GSGSGMESLVPGFNE	0	0	0	0	0	0	0	0	0	0	0	0	3482	0	0	0	0	0	0	8889	0	0	0	0	0	0	11853	0
3	NSP1	ESLVPGFNEKTHVQL	0	0	0	0	0	0	0	0	0	0	0	0	0	0	0	0	888.5	0	0	0	0	0	0	970.5	0	0	0	0
4	NSP1	LVPGFNEKTHVQLSL	0	0	0	0	0	0	0	0	592	0	0	0	0	0	0	1962.5	0	0	0	0	0	0	536	0	0	0	0	0
5	NSP1	EKTHVQLSLPVLQVR	0	0	0	0	0	0	0	0	0	0	0	0	0	0	0	0	0	0	0	0	0	0	0	676	0	0	0	0
6	NSP1	THVQLSLPVLQVRDV	0	0	0	0	0	0	0	0	0	0	0	0	0	0	0	1165	0	0	0	0	0	0	0	0	0	0	0	0
7	NSP1	VQLSLPVLQVRDVLV	0	0	0	0	0	0	0	0	0	0	0	0	0	0	0	0	0	0	0	0	0	0	0	0	0	0	1525.5	0
8	NSP1	LSLPVLQVRDVLVRG	0	0	0	0	0	0	0	0	675.5	0	0	0	0	0	0	3702	0	0	0	0	0	0	740	0	0	0	0	0
9	NSP1	VLQVRDVLVRGFGDS	0	0	0	0	0	0	0	0	0	0	0	0	0	0	0	951.5	0	0	0	0	0	0	0	0	0	0	0	0
10	NSP1	QVRDVLVRGFGDSVE	0	0	0	569	0	0	0	0	0	0	0	0	4734	0	0	0	0	0	0	6292	0	0	0	0	0	0	3355	0
11	NSP1	RDVLVRGFGDSVEEV	0	0	0	0	0	0	0	0	0	1272	0	0	0	0	0	0	572	699	0	0	0	0	0	1111.5	0	0	0	0
12	NSP1	VLVRGFGDSVEEVLS	0	0	0	0	0	0	0	0	0	0	0	0	0	0	0	5139	684	0	0	0	0	0	759	573.5	0	0	0	0
13	NSP1	VRGFGDSVEEVLSEA	0	0	0	0	0	0	0	712	0	0	0	0	0	0	0	1478.5	680	1242	0	0	0	0	0	556	0	0	0	0
14	NSP1	GFGDSVEEVLSEARQ	0	0	0	0	0	0	0	0	0	0	0	0	0	0	0	1926	531.5	0	0	0	0	0	0	0	0	0	0	0
15	NSP1	EEVLSEARQHLKDGT	0	0	0	0	0	0	0	1863.5	0	500	0	0	0	0	636	0	1619	0	994	0	0	557	0	937	0	0	0	0
16	NSP1	LKDGTCGLVEVEKGV	0	0	0	0	0	504	0	0	0	0	0	0	0	0	0	949	0	0	0	0	0	0	0	0	0	0	0	0
17	NSP1	GLVEVEKGVLPQLEQ	0	0	0	0	0	0	0	0	590.5	0	0	0	0	0	0	0	0	0	0	0	0	0	0	0	0	0	0	0
18	NSP1	VEVEKGVLPQLEQPY	0	0	0	0	0	0	0	0	1020	0	0	0	0	0	0	1146	0	0	0	0	0	0	0	0	0	0	0	0
19	NSP1	LEQPYVFIKRSDART	0	0	0	0	0	1334.5	0	0	563.5	0	0	0	0	0	0	8644	0	0	0	0	0	0	1209.5	0	0	0	0	0
20	NSP1	FIKRSDARTAPHGHV	0	0	0	0	0	0	0	0	0	0	0	0	0	0	0	0	0	0	712	0	0	0	0	0	0	0	0	0
21	NSP1	LVAELEGIQYGRSGE	0	0	0	0	0	0	0	0	713	0	0	0	40305	0	0	2539	0	0	0	63054	0	0	0	554.5	0	0	32605.5	0
22	NSP1	AELEGIQYGRSGETL	0	0	0	0	0	0	0	0	0	0	0	0	0	0	0	0	0	0	0	0	0	0	866	0	0	0	0	0
23	NSP1	LEGIQYGRSGETLGV	0	0	0	0	0	0	0	0	0	0	0	0	0	0	0	603.5	0	0	0	0	0	0	0	0	0	0	0	0
24	NSP1	ETLGVLVPHVGEIPV	0	0	0	0	0	0	0	0	0	0	0	0	0	0	0	0	1457	0	0	0	0	0	0	1306	0	0	0	0
25	NSP1	NGNKGAGGHSYGADL	0	0	0	0	0	0	0	0	0	0	0	0	0	0	0	0	0	3486.5	0	0	0	0	0	0	0	0	0	0
26	NSP1	HSYGADLKSFDLGDE	0	0	0	0	0	0	0	883	0	0	0	0	9468.5	0	0	0	0	617	526	7618.5	0	0	0	0	0	0	7403	0
27	NSP1	YGADLKSFDLGDELG	0	0	0	0	0	0	0	0	0	0	0	0	0	0	0	0	0	0	0	0	0	0	0	0	0	526	0	0
28	NSP1	ADLKSFDLGDELGTD	0	0	0	0	0	0	0	1888.5	0	0	0	0	0	529	0	0	0	0	0	0	0	0	0	0	0	0	0	0
29	NSP1	LKSFDLGDELGTDPY	0	0	0	0	0	0	0	914	1994.5	0	0	683	0	830	811.5	12475	0	0	0	0	0	0	1920	0	0	737.5	0	558.5
30	NSP1	SFDLGDELGTDPYED	866	0	783	0	0	0	856	978	0	0	1237	1813.5	932.5	1920	1337.5	907	0	0	898	1175.5	0	1059	0	930	513.5	2220	1058.5	1662
31	NSP1	DLGDELGTDPYEDFQ	1056.5	0	0	0	0	0	605	771	0	0	1016	1655	935.5	2301	0	0	0	0	0	646	0	712	0	875	0	1851	845	1783
32	NSP1	GDELGTDPYEDFQEN	535	583.5	648.5	515	0	533.5	580	0	0	0	757	1653	670	1301	0	0	0	1234	0	605.5	0	698	0	624	0	1840.5	605	1234
33	NSP1	ELGTDPYEDFQENWN	541	0	0	0	0	721	0	1183.5	0	0	2134.5	1139.5	780	1104.5	1902	0	2900.5	4422	0	1871.5	0	1788	0	2723	969	1630	869	1171
34	NSP1	GTDPYEDFQENWNTK	0	0	0	0	0	1282	0	0	0	0	0	0	0	0	0	2295	0	0	0	0	0	0	0	0	0	0	0	0
35	NSP1	DPYEDFQENWNTKHS	948.5	0	0	0	0	0	0	0	0	0	0	0	0	735.5	0	1301.5	0	0	0	0	0	0	0	0	0	0	0	0
36	NSP1	QENWNTKHSSGVTRE	0	0	0	0	0	0	0	0	0	0	0	0	4125.5	0	0	0	0	0	0	3641	0	0	0	0	0	0	3070.5	0
37	NSP1	NTKHSSGVTRELMRE	0	0	0	0	0	0	0	0	0	0	0	0	4447	0	0	0	0	0	0	2168	0	0	0	0	0	0	2859	0
38	NSP2	ELMRELNGGAYTRYV	0	0	0	0	0	0	0	618.5	632.5	0	536	0	0	0	1554	0	2058.5	868	0	501.5	0	2041	0	2364	669	0	0	0
39	NSP2	ELNGGAYTRYVDNNF	0	0	0	0	0	0	0	620.5	0	0	0	0	0	0	2138	1058.5	1219	0	0	0	0	2733.5	0	2089.5	0	0	0	0
40	NSP2	YTRYVDNNFCGPDGY	0	0	0	0	0	0	0	635	0	0	0	0	0	0	0	0	0	0	0	0	0	0	0	0	0	0	0	0
41	NSP2	RYVDNNFCGPDGYPL	0	0	0	0	0	0	0	0	0	0	0	0	0	0	0	0	0	1337	0	0	0	0	0	0	0	0	0	0
42	NSP2	VDNNFCGPDGYPLEC	0	0	0	0	0	886.5	0	0	0	0	0	0	0	0	0	1283	0	816.5	0	0	0	0	0	0	0	0	0	0
43	NSP2	FCGPDGYPLECIKDL	0	0	0	0	0	0	0	0	0	0	0	0	0	0	0	0	0	3519	0	0	0	0	0	0	0	0	0	0
44	NSP2	GPDGYPLECIKDLLA	0	0	0	0	0	1109	0	1248	0	0	0	0	0	0	0	0	0	0	0	0	0	0	0	0	0	0	0	0
45	NSP2	LLARAGKASCTLSEQ	0	0	0	0	0	0	0	0	964	0	0	0	0	0	0	3517	0	0	0	0	0	0	0	0	0	0	0	0
46	NSP2	ARAGKASCTLSEQLD	0	0	0	0	0	0	0	0	5187	0	0	0	0	0	0	10010.5	0	0	0	0	0	0	2120	0	0	0	0	0
47	NSP2	AGKASCTLSEQLDFI	0	0	0	0	0	0	0	0	764	0	0	0	0	0	0	772	0	0	1352	0	0	0	0	0	0	0	0	0
48	NSP2	KASCTLSEQLDFIDT	0	0	0	0	0	0	0	0	1850	0	0	0	0	0	0	3398	0	0	0	0	0	0	1135.5	0	0	0	0	0
49	NSP2	SCTLSEQLDFIDTKR	0	0	0	0	0	0	0	0	0	0	0	0	0	0	0	1066.5	0	0	0	0	0	0	0	0	0	0	0	0
50	NSP2	TLSEQLDFIDTKRGV	0	0	0	0	0	966	0	0	0	0	0	0	0	0	0	1184	0	0	0	0	0	0	0	0	0	0	0	0
51	NSP2	SEQLDFIDTKRGVYC	0	0	0	0	0	0	0	0	0	0	0	0	0	0	0	0	0	0	1298	0	0	0	0	0	0	0	0	0
52	NSP2	DFIDTKRGVYCCREH	819.5	0	0	0	0	0	0	0	0	0	5446.5	0	0	0	0	0	0	40945.5	0	0	0	0	0	0	3212.5	0	0	538.5
53	NSP2	IDTKRGVYCCREHEH	0	0	0	0	0	0	0	0	961	0	28392.5	0	0	0	0	4387.5	0	64345	0	0	0	0	1245	0	15905.5	0	0	0
54	NSP2	TKRGVYCCREHEHEI	0	0	0	0	0	0	0	0	0	0	24857	0	0	0	0	0	0	37778.5	0	690	0	0	0	0	11475.5	0	0	0
55	NSP2	RGVYCCREHEHEIAW	0	0	0	0	0	0	0	0	0	0	12890.5	0	0	0	0	0	0	63679	1767.5	1681	0	0	0	0	11676.5	0	671.5	0
56	NSP2	VYCCREHEHEIAWYT	0	0	0	0	0	0	0	0	0	0	15442	0	0	0	0	666	0	63826	887.5	805.5	0	0	0	0	8946	0	0	0
57	NSP2	CCREHEHEIAWYTER	0	0	0	0	0	0	0	0	0	0	17599	0	1184	0	0	0	0	64345	1136	3553.5	0	0	0	0	12071	0	1242	0
58	NSP2	REHEHEIAWYTERSE	0	0	1412	0	0	0	0	543	0	0	22222	0	13268	0	0	0	566	64345	0	16348	0	652.5	0	0	17607	0	11508	0
59	NSP2	HEHEIAWYTERSEKS	0	0	0	0	0	0	0	0	0	0	20723.5	0	0	0	0	0	0	64345	0	0	0	0	0	0	11165	0	0	0
60	NSP2	HEIAWYTERSEKSYE	0	0	598	0	0	697	0	0	0	0	0	0	9737	0	0	0	0	0	744.5	11434	0	0	0	0	0	0	8533	0
61	NSP2	IAWYTERSEKSYELQ	0	0	0	0	0	0	0	0	1913	0	0	0	0	0	0	9272.5	0	0	0	4578.5	0	0	3058	0	0	0	730	0
62	NSP2	WYTERSEKSYELQTP	0	0	0	0	0	0	0	0	0	0	0	0	0	0	0	3792.5	0	0	0	0	0	0	0	0	0	0	0	0
63	NSP2	TERSEKSYELQTPFE	0	0	0	960.5	633.5	0	0	0	0	0	0	0	6112	0	0	0	0	0	0	3679	0	0	0	0	0	0	4266.5	0
64	NSP2	EKSYELQTPFEIKLA	0	0	0	0	0	0	0	0	0	0	0	0	0	0	0	0	1126	720	0	0	0	543.5	0	932	0	0	0	0
65	NSP2	ELQTPFEIKLAKKFD	0	0	0	0	0	0	0	0	0	0	0	0	0	5208	516.5	0	1411	0	0	0	543	0	0	798	0	0	0	2918
66	NSP2	QTPFEIKLAKKFDTF	0	0	0	0	0	0	0	0	0	0	0	0	0	2981.5	0	0	0	0	0	0	0	0	0	0	0	0	0	1548
67	NSP2	EIKLAKKFDTFNGEC	0	0	0	0	0	511.5	0	0	0	0	0	0	0	0	1047.5	0	637	0	0	0	0	0	0	0	0	0	0	0
68	NSP2	KFDTFNGECPNFVFP	0	0	0	0	0	0	0	0	0	0	0	0	0	653.5	0	0	0	0	0	0	0	0	0	0	0	0	0	0
69	NSP2	FNGECPNFVFPLNSI	0	0	0	0	0	0	0	0	0	0	0	0	0	0	0	0	0	0	581	0	0	0	0	0	0	0	0	0
70	NSP2	NFVFPLNSIIKTIQP	0	0	0	0	0	0	0	0	0	0	0	0	0	0	0	848	0	0	0	0	0	0	0	0	0	0	0	0
71	NSP2	VFPLNSIIKTIQPRV	0	0	0	0	0	0	0	0	0	0	0	0	0	0	0	644.5	0	0	0	0	0	0	0	0	0	0	0	0
72	NSP2	NSIIKTIQPRVEKKK	0	0	0	0	0	0	0	1225	0	0	0	0	0	0	704	1969.5	0	540	4247.5	0	0	926	0	663	0	0	0	547
73	NSP2	IIKTIQPRVEKKKLD	0	0	0	0	0	0	0	0	0	0	0	0	0	0	0	2669.5	0	0	2595.5	0	0	0	0	0	0	2495.5	0	0
74	NSP2	IQPRVEKKKLDGFMG	0	0	0	0	0	0	0	0	0	0	0	0	0	0	0	2793.5	0	0	0	0	0	0	0	0	0	0	0	0
75	NSP2	VEKKKLDGFMGRIRS	0	0	0	0	0	0	0	0	0	0	0	0	0	0	0	0	0	0	519.5	0	0	0	0	0	0	0	0	0
76	NSP2	GRIRSVYPVASPNEC	0	0	0	0	0	0	0	0	0	0	0	0	0	0	0	0	0	0	0	0	0	645.5	0	0	0	0	0	0
77	NSP2	IRSVYPVASPNECNQ	0	0	0	0	0	0	0	0	625	0	0	0	0	0	0	4947	0	0	0	0	0	0	711	0	0	0	0	0
78	NSP2	VASPNECNQMCLSTL	0	0	0	0	0	0	0	0	0	0	0	0	0	0	0	721	0	0	0	0	0	0	0	0	0	0	0	0
79	NSP2	CNQMCLSTLMKCDHC	0	0	0	0	0	0	0	0	0	0	0	0	0	0	0	0	0	0	0	0	0	681	0	0	0	0	0	0
80	NSP2	QMCLSTLMKCDHCGE	0	0	0	0	0	0	0	0	0	0	0	0	35639.5	0	0	0	775.5	0	0	32095	0	0	0	0	0	0	25971.5	0
81	NSP2	CLSTLMKCDHCGETS	0	0	0	0	0	0	0	0	0	0	0	0	0	0	0	0	0	0	0	505	0	0	0	0	0	0	0	0
82	NSP2	STLMKCDHCGETSWQ	0	0	0	0	0	0	0	0	0	0	0	0	0	0	558.5	0	0	0	1209	0	0	1138.5	0	0	0	808	0	0
83	NSP2	ETSWQTGDFVKATCE	0	0	574.5	0	0	0	0	0	0	0	0	0	8804	0	0	0	0	0	0	3310.5	0	0	0	1051.5	0	0	5312	0
84	NSP2	FVKATCEFCGTENLT	0	0	0	0	0	0	0	0	0	0	0	0	0	0	0	0	0	0	576.5	0	0	0	0	0	0	0	0	0
85	NSP2	KATCEFCGTENLTKE	0	0	0	0	0	0	0	0	0	0	0	0	4621	0	0	0	0	0	0	2775.5	0	0	0	0	0	0	2431.5	0
86	NSP2	EFCGTENLTKEGATT	0	0	0	0	0	0	0	0	0	0	0	0	0	0	0	0	0	0	0	0	0	0	0	827	0	0	0	0
87	NSP2	TENLTKEGATTCGYL	0	0	0	0	0	0	0	0	0	0	0	0	0	0	0	0	0	0	1014.5	0	0	0	0	0	0	0	0	0
88	NSP2	IYCPACHNSEVGPEH	0	0	0	0	0	0	0	0	623	0	1111	0	0	0	0	3699	0	11537	0	0	0	0	1029	0	1579	0	0	0
89	NSP2	CPACHNSEVGPEHSL	0	0	0	0	0	0	0	0	0	0	867.5	0	0	0	0	0	0	3370	0	0	0	0	0	0	947	0	0	0
90	NSP2	ACHNSEVGPEHSLAE	0	0	0	0	0	0	0	0	0	0	641	0	6034	0	0	0	0	10897	0	0	0	0	0	0	687.5	0	5278.5	0
91	NSP2	HNSEVGPEHSLAEYH	0	0	0	0	0	6603	0	0	0	0	0	0	0	0	0	0	0	6124	0	0	0	0	0	0	513.5	0	0	0
92	NSP2	SEVGPEHSLAEYHNE	0	0	1107	0	0	659.5	0	0	0	0	0	0	17482.5	0	0	520.5	0	3415.5	0	24846.5	0	0	0	0	0	0	15819	0
93	NSP2	VGPEHSLAEYHNESG	0	0	0	0	0	0	0	0	0	0	0	0	0	0	0	0	0	1005.5	0	0	0	0	0	0	0	0	0	0
94	NSP2	PEHSLAEYHNESGLK	0	0	0	0	0	0	0	0	0	0	1581.5	0	0	0	0	0	0	4541	0	0	0	0	0	0	1406.5	0	0	0
95	NSP2	LAEYHNESGLKTILR	0	0	0	0	0	0	0	0	5473	0	0	0	0	0	0	17180.5	0	0	0	0	0	0	1385	0	0	0	0	0
96	NSP2	EYHNESGLKTILRKG	0	0	0	0	0	0	0	0	0	0	0	0	0	0	0	0	0	500	0	0	0	0	0	0	0	0	0	0
97	NSP2	ILRKGGRTIAFGGCV	0	0	0	0	0	0	0	0	0	0	0	0	0	0	0	3789.5	0	541	609	0	0	0	0	0	0	0	0	0
98	NSP2	IAFGGCVFSYVGCHN	0	0	0	0	0	0	0	0	0	0	0	0	0	0	0	1125.5	0	0	0	0	0	0	0	0	0	0	0	0
99	NSP2	NIGCNHTGVVGEGSE	0	0	1761.5	0	0	655	0	0	0	0	0	0	8486	0	0	0	0	0	0	6220.5	0	0	0	0	0	0	6698	0
100	NSP2	NHTGVVGEGSEGLND	0	0	0	0	901	6193	0	0	0	0	0	686	0	0	0	0	0	0	1029	0	0	0	0	0	0	726	0	0
101	NSP2	TGVVGEGSEGLNDNL	0	0	0	0	0	1332	0	0	0	0	0	0	0	0	0	0	0	0	700.5	0	0	0	0	0	0	831.5	0	0
102	NSP2	VVGEGSEGLNDNLLE	0	0	1273	0	0	0	0	864	0	0	0	0	4597.5	0	0	0	0	1503.5	0	2174	0	0	0	0	0	718.5	3455	0
103	NSP2	GEGSEGLNDNLLEIL	0	0	0	0	0	689.5	0	0	0	0	0	0	0	0	0	0	560.5	0	2201.5	0	0	0	0	963	0	722	0	0
104	NSP2	EGLNDNLLEILQKEK	0	0	0	0	0	0	0	0	0	0	0	0	0	0	0	0	0	0	0	0	0	0	0	530	0	0	0	0
105	NSP2	LNDNLLEILQKEKVN	0	0	0	0	0	0	0	0	0	0	0	0	0	0	0	1127	0	0	0	0	0	0	0	0	0	0	0	0
106	NSP2	LLEILQKEKVNINIV	0	0	0	0	0	0	0	0	1581.5	0	0	0	0	0	0	3418	0	0	0	0	0	0	0	0	0	0	0	0
107	NSP2	EILQKEKVNINIVGD	0	0	0	0	0	0	0	0	514	0	0	0	0	0	0	1906	1900	0	0	0	0	0	577.5	1826	0	0	0	0
108	NSP2	LQKEKVNINIVGDFK	0	0	0	0	0	0	0	0	0	0	0	0	0	0	0	1680	0	0	0	0	0	0	0	0	0	0	0	0
109	NSP2	KVNINIVGDFKLNEE	0	0	596	0	0	0	0	656.5	0	0	0	0	6189	0	0	0	0	0	0	2695	0	0	0	0	0	0	3439	0
110	NSP2	NINIVGDFKLNEEIA	0	0	0	0	0	0	0	0	1049	1571	0	0	0	0	0	2938.5	0	0	0	0	0	0	659	0	0	0	0	0
111	NSP2	NIVGDFKLNEEIAII	0	0	0	0	0	0	0	798.5	1756	1112.5	0	0	0	0	0	2291	0	585	0	0	0	0	1149	662	0	0	0	0
112	NSP2	VGDFKLNEEIAIILA	0	0	0	0	0	0	0	2076	713.5	0	0	0	0	0	0	1491.5	0	0	0	0	0	524	799.5	0	0	0	0	0
113	NSP2	DFKLNEEIAIILASF	589	0	0	0	0	0	0	0	0	0	0	0	0	0	0	0	0	0	502.5	0	0	848	0	0	0	0	0	0
114	NSP2	EIAIILASFSASTSA	0	0	0	0	0	3850.5	0	0	0	0	0	0	0	0	0	0	1004	0	0	0	0	0	0	1135.5	0	0	0	0
115	NSP2	ILASFSASTSAFVET	0	0	0	0	0	938	0	0	4299	0	0	0	0	0	0	10651	0	0	0	0	0	0	3229	0	0	0	0	0
116	NSP2	ASFSASTSAFVETVK	0	0	0	0	0	2837	0	593	0	0	0	0	0	0	0	9280.5	0	0	0	0	0	0	0	0	0	0	0	0
117	NSP2	AFVETVKGLDYKAFK	0	0	0	0	0	0	0	1589	0	0	0	0	0	0	0	0	0	0	0	0	0	0	0	0	0	0	0	0
118	NSP2	VETVKGLDYKAFKQI	0	0	0	0	580	0	0	0	1436	0	0	0	0	0	0	4580	0	0	0	0	0	0	2658	0	0	0	0	0
119	NSP2	TVKGLDYKAFKQIVE	0	0	0	0	0	0	0	0	0	0	0	0	4162	0	0	0	0	0	0	4861	0	0	0	0	0	0	1648	0
120	NSP2	LDYKAFKQIVESCGN	0	0	0	0	0	0	0	604	562.5	0	0	0	0	0	0	3053	0	0	0	0	0	0	996	0	0	0	0	0
121	NSP2	IVESCGNFKVTKGKA	0	0	0	0	0	0	0	0	0	0	0	0	0	0	0	1277	0	0	0	0	0	0	0	0	0	0	0	0
122	NSP2	ESCGNFKVTKGKAKK	1311	2446	0	0	2312.5	8527	0	1165	1402	0	0	0	0	743	590	4781	643	0	7422	0	0	583	0	829.5	954	0	0	720
123	NSP2	CGNFKVTKGKAKKGA	0	0	0	0	0	0	0	0	0	0	0	0	0	0	0	0	0	0	941.5	0	0	0	0	0	0	0	0	0
124	NSP2	NIGEQKSILSPLYAF	0	0	0	0	0	898.5	0	0	0	0	0	0	0	0	0	0	0	0	518.5	0	0	0	0	0	0	0	0	0
125	NSP2	SEAARVVRSIFSRTL	0	0	1370	0	0	0	0	0	0	0	0	0	0	875.5	0	0	0	0	0	0	0	0	0	0	0	0	0	0
126	NSP2	AARVVRSIFSRTLET	0	0	0	0	0	0	0	0	0	0	0	0	0	658	0	0	0	0	0	0	0	0	0	0	0	0	0	0
127	NSP2	SIFSRTLETAQNSVR	0	0	0	0	0	0	0	0	0	0	0	0	0	0	0	0	0	767	0	0	0	0	0	0	0	0	0	0
128	NSP2	FSRTLETAQNSVRVL	0	0	0	0	0	1134.5	0	0	0	0	0	0	0	0	0	877	0	0	0	0	0	0	0	0	0	626	0	0
129	NSP2	LQKAAITILDGISQY	0	0	0	0	0	1479	0	0	1026	0	0	0	0	0	0	3496.5	0	0	0	0	0	0	0	0	0	0	0	0
130	NSP2	KAAITILDGISQYSL	0	0	0	0	0	788	0	0	0	0	0	0	0	0	0	1265.5	0	0	0	0	0	0	0	0	0	0	0	0
131	NSP2	TILDGISQYSLRLID	0	0	0	0	0	0	0	0	0	0	0	0	0	0	0	1825	0	0	0	0	0	0	693	0	0	0	0	0
132	NSP2	LDGISQYSLRLIDAM	0	0	0	0	0	0	0	0	813	0	0	0	0	0	0	2541	0	0	0	0	0	0	1665	0	0	0	0	0
133	NSP2	GISQYSLRLIDAMMF	0	0	0	0	0	0	0	0	0	0	0	0	0	0	0	1094.5	0	0	0	0	0	0	0	0	0	0	0	0
134	NSP2	YSLRLIDAMMFTSDL	0	0	0	0	0	0	0	0	0	0	0	0	0	0	0	0	0	4341	2237	0	0	0	0	0	0	0	0	0
135	NSP2	LRLIDAMMFTSDLAT	0	0	0	0	0	0	0	0	4027.5	0	0	0	0	0	0	7695	0	0	0	0	0	0	8619.5	0	0	0	0	0
136	NSP2	LIDAMMFTSDLATNN	0	0	689.5	0	0	1663	0	0	1245.5	0	0	0	0	0	0	3279	0	0	0	0	0	1238	0	0	0	0	0	0
137	NSP2	SDLATNNLVVMAYIT	0	0	0	0	0	0	0	0	0	0	803	0	0	0	0	0	0	3203.5	0	0	0	0	0	0	519.5	0	0	0
138	NSP2	LATNNLVVMAYITGG	0	0	0	0	0	0	0	0	0	0	0	0	0	0	0	1151.5	0	0	0	0	0	0	1432	0	0	0	0	0
139	NSP2	LTSQWLTNIFGTVYE	0	0	0	0	0	0	0	0	0	0	0	0	2293.5	0	0	0	0	0	747	843	0	0	0	0	0	0	2702	0
140	NSP2	IFGTVYEKLKPVLDW	0	0	0	0	0	0	0	0	0	0	0	0	0	0	0	541.5	0	0	692.5	0	0	0	0	0	0	0	0	0
141	NSP2	GTVYEKLKPVLDWLE	0	0	0	0	0	0	0	0	0	0	0	0	10553	0	0	0	0	0	0	5141	0	0	0	0	0	0	4520	0
142	NSP2	PVLDWLEEKFKEGVE	0	0	1693.5	514	0	0	0	0	0	0	0	0	1083.5	0	0	0	2897	0	0	3341.5	0	0	0	635.5	0	0	0	0
143	NSP2	LDWLEEKFKEGVEFL	0	0	0	0	0	0	876.5	0	3779	0	0	547.5	0	0	0	5481	0	0	1325	0	0	0	3429	0	0	562	0	0
144	NSP2	WLEEKFKEGVEFLRD	0	0	0	0	0	0	0	0	0	0	0	0	0	0	0	0	0	0	796.5	0	0	0	0	0	0	0	0	0
145	NSP2	EEKFKEGVEFLRDGW	0	0	0	0	0	0	0	2076.5	0	783.5	1078.5	0	0	0	0	0	2692	745	1112.5	0	0	1341	0	2222.5	1046	639	0	0
146	NSP2	GVEFLRDGWEIVKFI	0	0	0	0	0	1280	0	0	0	0	0	0	0	0	0	0	0	0	1267.5	0	0	0	0	0	0	0	0	0
147	NSP2	EFLRDGWEIVKFIST	0	0	0	0	0	2450	0	0	0	0	0	0	0	0	0	1378	0	0	0	0	0	0	651	0	0	0	0	0
148	NSP2	LRDGWEIVKFISTCA	0	0	0	0	0	0	0	0	852.5	0	0	0	0	0	0	1275.5	0	0	0	0	0	0	0	0	0	0	0	0
149	NSP2	DGWEIVKFISTCACE	0	0	650	0	0	0	0	0	0	0	0	0	7624	0	0	1322	0	0	0	7361	0	0	0	0	0	0	5555	0
150	NSP2	WEIVKFISTCACEIV	0	0	0	0	0	0	0	0	0	0	0	0	0	0	0	1238.5	0	0	0	0	0	0	0	0	0	0	0	0
151	NSP2	IVKFISTCACEIVGG	0	0	0	0	0	0	0	0	0	0	0	0	0	0	0	1437	0	0	1960	0	0	0	0	0	0	0	0	0
152	NSP2	ISTCACEIVGGQIVT	0	0	0	0	0	7253.5	0	0	8816	0	0	0	0	0	0	21685	0	0	0	0	0	0	2684.5	0	0	0	0	0
153	NSP2	ACEIVGGQIVTCAKE	0	0	0	0	0	0	0	0	0	0	0	0	0	0	0	0	0	0	0	7128	0	0	0	0	0	0	1910	0
154	NSP2	EIVGGQIVTCAKEIK	0	0	0	0	0	0	0	0	0	0	0	0	0	0	1015	0	0	0	0	0	0	0	0	1363	0	0	0	0
155	NSP2	IVTCAKEIKESVQTF	0	0	0	0	0	0	0	0	1209	0	0	0	0	0	0	5783	0	0	0	0	0	0	1298	0	0	0	0	0
156	NSP2	EIKESVQTFFKLVNK	0	0	0	0	0	0	0	0	0	0	0	0	0	0	0	0	518	0	0	0	0	707.5	0	1150.5	0	0	0	0
157	NSP2	VNKFLALCADSIIIG	0	0	0	0	0	0	0	0	1168.5	0	0	0	0	0	0	6696.5	0	1986	0	0	0	0	1368.5	0	0	0	0	0
158	NSP2	KFLALCADSIIIGGA	0	0	0	0	0	0	0	0	0	0	0	0	0	0	0	5278.5	0	3239	0	0	0	0	567.5	0	0	0	0	0
159	NSP2	LALCADSIIIGGAKL	0	0	0	0	0	0	0	0	0	0	0	0	0	0	0	1939	0	0	0	0	0	0	668	0	0	0	0	0
160	NSP2	LCADSIIIGGAKLKA	0	0	0	0	0	0	0	0	0	0	0	0	0	0	0	1181	0	0	0	0	0	0	0	0	0	0	0	0
161	NSP2	ADSIIIGGAKLKALN	0	0	0	0	0	0	0	0	0	0	1297	0	0	0	0	0	0	1881.5	0	0	0	0	0	0	0	0	0	0
162	NSP2	VTHSKGLYRKCVKSR	0	0	0	0	0	0	0	0	0	0	0	0	0	0	0	844.5	0	0	2474.5	0	0	0	0	0	0	0	0	0
163	NSP2	HSKGLYRKCVKSREE	0	0	0	0	0	0	0	0	0	0	0	0	4349	0	0	0	0	0	0	2039.5	0	0	0	0	0	0	2687	0
164	NSP2	ETGLLMPLKAPKEII	0	0	0	0	0	0	0	0	0	0	0	0	0	0	0	0	798	0	0	0	0	0	0	1342	0	0	0	0
165	NSP2	GLLMPLKAPKEIIFL	0	0	0	0	0	0	0	0	0	0	0	0	0	0	0	0	0	0	562	0	0	0	0	0	0	0	0	0
166	NSP2	PKEIIFLEGETLPTE	0	0	0	0	0	0	0	0	0	0	0	0	9713	0	0	0	0	0	0	5510	0	0	0	0	0	0	7603.5	0
167	NSP2	EIIFLEGETLPTEVL	0	0	0	0	0	1247.5	0	0	0	970	0	0	0	0	0	0	1795.5	976.5	0	0	0	729	0	1765.5	0	0	0	0
168	NSP2	IFLEGETLPTEVLTE	0	0	0	0	0	0	0	0	15449	0	0	0	7004	0	0	34108	0	0	637	4942	0	0	12162.5	0	0	0	6425.5	0
169	NSP2	LEGETLPTEVLTEEV	0	0	0	0	0	0	0	650.5	8021.5	1645	0	0	0	0	0	10866	1157	0	0	0	0	0	5822	1538	0	0	0	0
170	NSP2	GETLPTEVLTEEVVL	0	0	0	0	0	5271	0	1499	0	1159.5	0	0	0	0	0	1330	1383.5	2415	3135	0	0	0	0	1106	0	0	0	0
171	NSP2	TLPTEVLTEEVVLKT	2864.5	0	0	585.5	0	1781	2217.5	1058.5	0	0	2103	0	0	21537	894.5	0	616	10346	0	2379	25277	1877.5	0	0	544	0	0	16324
172	NSP2	PTEVLTEEVVLKTGD	2028	0	0	1383	526	0	0	709.5	0	0	880	0	0	5091.5	0	816	615	6014	0	0	6985.5	706.5	0	0	0	0	0	1999.5
173	NSP2	EVLTEEVVLKTGDLQ	581.5	0	0	0	0	0	0	927	0	0	1059	0	0	0	0	0	2010	5789	0	0	0	1128.5	0	2346	1257	0	0	0
174	NSP2	LTEEVVLKTGDLQPL	0	0	0	0	0	0	0	0	8921	0	0	0	0	0	0	17866.5	0	0	0	0	0	0	9787.5	0	0	0	0	0
175	NSP2	EEVVLKTGDLQPLEQ	0	0	0	0	0	0	0	2594	0	1035	0	0	0	0	538	0	2641	993	0	0	0	1400	0	1206.5	994	0	0	0
176	NSP2	LKTGDLQPLEQPTSE	0	0	0	0	0	0	0	0	875	0	0	0	4325.5	0	0	2992.5	0	0	0	0	0	0	2085.5	0	0	0	2400	0
177	NSP2	TGDLQPLEQPTSEAV	0	0	0	0	3315	33807.5	0	6715	0	0	916	0	0	0	5685	0	0	4667.5	0	0	0	1658.5	0	0	0	0	0	0
178	NSP2	DLQPLEQPTSEAVEA	0	0	0	0	5647	44116.5	0	2033.5	0	0	1846	0	0	0	8418	736.5	0	5490	0	0	0	7263	0	0	516.5	0	0	0
179	NSP2	QPLEQPTSEAVEAPL	0	0	0	0	2959	48820	0	1305.5	0	0	0	0	0	0	2960	0	0	3498	0	0	0	0	0	0	0	0	0	0
180	NSP2	LEQPTSEAVEAPLVG	0	0	0	0	4468	24373	0	2436.5	2039.5	0	0	0	0	0	2337	21357.5	0	0	0	0	0	1166	7101	0	0	0	0	0
181	NSP2	QPTSEAVEAPLVGTP	0	0	0	0	0	18642	0	0	0	0	0	0	0	0	0	0	0	0	0	0	0	1147.5	0	0	0	0	0	0
182	NSP2	TSEAVEAPLVGTPVC	0	0	0	0	969	0	0	0	0	0	0	0	0	0	0	0	0	0	0	1333.5	0	0	0	0	0	0	0	0
183	NSP2	EAVEAPLVGTPVCIN	0	0	0	0	0	0	0	729	0	0	0	0	0	0	0	0	1947.5	0	0	0	0	542	0	0	0	0	0	0
184	NSP2	LVGTPVCINGLMLLE	0	0	0	0	0	0	0	0	0	0	0	0	4774.5	0	0	0	0	0	0	3499	0	0	0	0	0	0	2602	0
185	NSP2	CINGLMLLEIKDTEK	0	0	0	0	0	0	0	650	0	0	0	0	0	0	0	1501.5	0	0	0	0	0	0	0	0	0	0	0	0
186	NSP2	NGLMLLEIKDTEKYC	0	0	0	0	0	0	0	0	0	0	0	0	0	0	0	795.5	0	0	0	0	0	0	0	0	0	0	0	0
187	NSP2	LMLLEIKDTEKYCAL	0	0	0	0	0	0	0	0	0	0	0	0	0	0	0	4263	0	0	0	0	0	0	907	0	0	0	0	0
188	NSP2	LLEIKDTEKYCALAP	0	0	0	0	0	0	0	0	0	0	0	0	0	0	0	10840.5	0	0	0	0	0	0	1052.5	0	0	0	0	0
189	NSP2	KYCALAPNMMVTNNT	0	0	0	0	0	0	0	0	0	0	0	0	0	0	0	58318.5	0	0	0	0	0	0	0	0	0	0	0	0
190	NSP2	CALAPNMMVTNNTFT	0	0	0	0	0	0	0	0	0	0	0	0	0	0	0	1243	0	0	0	0	0	0	0	0	0	0	0	0
191	NSP3	TLKGGAPTKVTFGDD	0	0	0	0	0	0	0	0	0	0	3116.5	0	0	0	0	0	0	7574	0	0	0	0	0	0	736	0	0	0
192	NSP3	KGGAPTKVTFGDDTV	0	0	0	0	0	0	0	0	0	0	826.5	0	0	0	0	0	0	686	0	0	0	0	0	0	0	0	0	0
193	NSP3	GAPTKVTFGDDTVIE	0	0	0	0	0	0	0	0	0	0	897	0	3348	0	0	0	0	1374.5	0	2269	731.5	0	0	0	0	0	1579.5	0
194	NSP3	PTKVTFGDDTVIEVQ	0	0	0	0	0	0	0	0	0	0	738.5	0	0	0	0	0	0	1257	0	0	0	0	0	0	0	0	0	0
195	NSP3	VIEVQGYKSVNITFE	0	0	0	0	0	506	0	0	0	0	0	0	1288.5	0	0	0	0	0	0	2713.5	0	0	0	0	0	0	2785	0
196	NSP3	EVQGYKSVNITFELD	0	0	0	0	0	0	0	0	541	0	0	0	0	0	0	0	0	540	0	0	0	999.5	0	946.5	0	0	0	0
197	NSP3	YKSVNITFELDERID	0	0	0	0	0	0	0	0	0	0	0	0	0	0	0	1496	0	0	0	0	861	0	0	0	0	0	0	0
198	NSP3	SVNITFELDERIDKV	1182	0	0	0	0	0	0	0	0	0	0	0	0	0	0	0	0	4055	976	0	0	0	0	0	0	0	0	0
199	NSP3	NITFELDERIDKVLN	0	0	0	0	0	1493.5	0	0	0	0	0	0	0	0	0	0	0	614	0	0	0	0	0	0	0	0	0	0
200	NSP3	ELDERIDKVLNEKCS	0	0	0	0	0	0	0	0	0	0	0	0	0	0	0	0	0	507	0	0	0	1102	0	0	0	0	0	0
201	NSP3	VLNEKCSAYTVELGT	0	0	0	0	0	0	0	0	0	0	0	0	0	0	0	767.5	0	0	0	0	0	0	615	0	0	0	0	0
202	NSP3	KCSAYTVELGTEVNE	0	0	654	0	0	0	0	0	0	0	0	0	34802.5	0	0	0	0	0	0	61939	0	0	0	0	0	0	43523.5	0
203	NSP3	SAYTVELGTEVNEFA	0	806	0	0	0	1221	0	0	0	0	0	0	0	0	707	0	0	0	0	0	0	0	0	0	0	0	0	0
204	NSP3	LGTEVNEFACVVADA	0	0	0	0	0	0	0	0	1169	0	0	0	0	0	0	3092	0	0	0	0	0	0	2442	0	0	0	0	0
205	NSP3	VVADAVIKTLQPVSE	0	0	0	0	0	0	0	0	0	0	0	0	6336	0	0	0	0	819	0	4491	0	0	0	0	0	0	4576	0
206	NSP3	IKTLQPVSELLTPLG	0	0	0	0	0	0	0	0	857.5	0	0	0	0	0	0	3815.5	0	0	2206.5	0	0	0	788	0	0	0	0	0
207	NSP3	TLQPVSELLTPLGID	0	0	0	0	0	1123	0	0	0	0	4311.5	0	0	0	1253.5	0	0	4536	0	0	0	0	0	0	0	0	0	0
208	NSP3	QPVSELLTPLGIDLD	0	0	0	505.5	0	0	0	0	0	0	0	0	0	0	897	1276.5	0	0	0	0	0	1397	0	0	0	751	0	0
209	NSP3	VSELLTPLGIDLDEW	512.5	0	670	0	0	7460	0	0	936	0	0	1556	1124.5	1100	0	6191	0	0	2672	0	0	891	2677.5	0	0	1960.5	1345	1709
210	NSP3	ELLTPLGIDLDEWSM	0	0	0	513	0	620	0	0	0	0	0	521	0	0	0	0	2405	0	625.5	0	0	1655.5	0	2846.5	0	1018	0	0
211	NSP3	LTPLGIDLDEWSMAT	0	0	0	0	0	1380.5	0	0	0	0	0	0	0	0	0	2109.5	0	0	0	0	0	0	654	0	0	0	0	0
212	NSP3	PLGIDLDEWSMATYY	0	0	0	1104.5	0	1782.5	0	0	0	0	0	772	713.5	0	0	3609.5	730.5	0	2088	0	0	0	932.5	536	0	1060	743.5	541
213	NSP3	GIDLDEWSMATYYLF	644	0	0	1431.5	0	5865.5	0	0	0	0	0	0	885	0	0	0	0	0	1866	0	0	0	0	0	0	953.5	0	0
214	NSP3	DLDEWSMATYYLFDE	1206	0	1456.5	1674.5	0	0	570	816	0	0	1736.5	1552	17490	8031	0	523	551	775	2242.5	13142	1393.5	1767	0	2318	1564	2428.5	10938	7582
215	NSP3	DEWSMATYYLFDESG	1133.5	0	0	0	0	0	0	0	0	0	0	0	0	4625.5	0	0	0	0	0	1459	0	0	0	0	0	561.5	632	3404
216	NSP3	WSMATYYLFDESGEF	542.5	0	0	0	0	0	1181	611	0	0	0	663	835	6033	690	0	0	660	2122.5	1358	1392	1359.5	0	856	0	1571	812	3914
217	NSP3	MATYYLFDESGEFKL	0	0	0	0	0	0	0	0	0	0	0	0	0	2278	0	0	0	0	0	0	0	0	0	0	0	0	0	868.5
218	NSP3	TYYLFDESGEFKLAS	0	0	0	0	0	0	0	0	0	0	0	0	0	975.5	0	0	0	0	0	0	570	0	0	0	0	0	0	814
219	NSP3	YLFDESGEFKLASHM	0	0	0	0	0	0	0	0	0	0	0	0	0	1116	0	0	0	0	0	0	0	0	0	0	0	0	0	662
220	NSP3	FDESGEFKLASHMYC	0	0	0	0	0	0	0	0	0	0	0	0	0	0	1717	0	0	0	0	0	0	1008	0	0	0	0	0	0
221	NSP3	ESGEFKLASHMYCSF	0	0	0	0	0	0	0	578	0	0	0	0	0	0	886	0	1363	857.5	0	0	0	677	0	1113	548	0	0	0
222	NSP3	LASHMYCSFYPPDED	0	0	0	0	0	0	0	578	4706	0	0	0	0	0	531	5091	0	0	522	0	0	513.5	1114	0	0	0	0	0
223	NSP3	SHMYCSFYPPDEDEE	560	761.5	1984.5	0	3634	0	0	0	0	0	0	0	1038	0	0	728	0	0	1135	2220.5	0	2162.5	0	0	0	947.5	1526	679.5
224	NSP3	MYCSFYPPDEDEEEG	509	591	1346	0	2450.5	0	0	0	0	0	0	0	0	0	791	0	0	0	614.5	0	0	1215	0	0	0	963	0	0
225	NSP3	CSFYPPDEDEEEGDC	688.5	0	1489.5	0	2324	0	0	0	0	0	0	828	0	917.5	1154	0	0	701	1343	0	0	1122	0	0	0	2070.5	0	693
226	NSP3	FYPPDEDEEEGDCEE	682	625	3622	539.5	4061	791	691	932	0	560	0	1390	3398	1497.5	1127	0	811	645.5	1600.5	1622.5	868.5	1883	0	1349	540.5	2991.5	1120	1386
227	NSP3	PPDEDEEEGDCEEEE	771	1286	4289	734.5	4421.5	1277.5	914	1408	0	938	752	1640.5	3152	1910.5	1062.5	0	1218.5	696	1624.5	1239.5	1205	1877	0	1584	758.5	3221.5	868	2244
228	NSP3	DEDEEEGDCEEEEFE	1622	1438.5	3904.5	1942.5	4794	2069	1787.5	2060.5	0	1247	1024	2831.5	4452	3497	1236.5	0	1924	1420.5	2230.5	2179	1411.5	2490	710.5	2413	1938	3958	2201	3716
229	NSP3	DEEEGDCEEEEFEPS	1050	749.5	2261.5	1958.5	4222	628	707.5	1223	0	0	720.5	2012.5	0	2419.5	849	0	1131.5	1716	838.5	0	765	1778	0	1104	1100.5	1840	0	2595.5
230	NSP3	EEGDCEEEEFEPSTQ	511	0	1361.5	564	2464	0	0	2647	0	0	3776	1304	0	915	1568	0	2567.5	6813.5	0	0	0	3957.5	0	1359	2616.5	905.5	0	1287
231	NSP3	GDCEEEEFEPSTQYE	0	0	1720	701	1324	0	916	0	0	0	1423	2464	9097	1364.5	0	0	0	1119	1227	5683.5	537	1574	0	0	1024	910	4672	1737
232	NSP3	CEEEEFEPSTQYEYG	0	0	541	0	1379	0	762	0	0	0	1189.5	1895.5	0	1321	0	0	0	1102	889	0	0	1307	0	0	857.5	932	0	1546.5
233	NSP3	EEEFEPSTQYEYGTE	664	0	925.5	1126.5	0	0	0	5849	0	0	4885.5	697	8293.5	625.5	2356	0	2392	10648.5	544.5	5907	0	4654	0	2485.5	2799	598	5068	679
234	NSP3	EFEPSTQYEYGTEDD	0	0	0	0	654	0	578	930.5	0	0	3694.5	1150	0	1043	945	0	1166	6624	756	0	0	2362	0	1228	1368	1421.5	0	1071
235	NSP3	EPSTQYEYGTEDDYQ	882	0	0	0	0	0	0	548	0	0	3494	993.5	0	874.5	1378	0	0	6306.5	0	0	0	1891.5	0	0	1995.5	1351	0	878.5
236	NSP3	QYEYGTEDDYQGKPL	0	0	0	0	0	0	0	0	0	0	0	0	0	0	0	0	0	0	11236.5	0	0	0	0	0	0	0	0	0
237	NSP3	EYGTEDDYQGKPLEF	0	0	0	0	0	0	0	613	0	0	1588	769.5	597	771	863	0	0	1338	2636	999.5	0	1074	0	1037.5	595	2787	689	504
238	NSP3	GTEDDYQGKPLEFGA	0	0	0	0	0	0	0	0	0	0	0	0	0	0	0	0	0	0	4604.5	0	0	0	0	0	0	0	0	0
239	NSP3	EDDYQGKPLEFGATS	0	0	0	0	0	0	0	997	0	0	0	0	0	0	0	0	0	0	6704.5	0	0	688	0	538	0	0	0	0
240	NSP3	KPLEFGATSAALQPE	0	0	0	0	0	0	0	0	0	0	0	0	2459	0	0	0	0	0	0	0	0	0	1105	0	0	0	0	0
241	NSP3	LEFGATSAALQPEEE	0	0	0	0	1592.5	0	0	919.5	1834	0	0	0	0	0	0	6705	0	0	0	0	0	0	2477.5	0	0	0	0	0
242	NSP3	FGATSAALQPEEEQE	0	0	628	0	1036	0	0	0	0	0	0	0	5800	0	0	0	0	0	0	1048	0	0	0	0	0	0	0	0
243	NSP3	ATSAALQPEEEQEED	0	860	1198	0	2498	730.5	0	0	0	0	828	0	0	0	0	0	0	0	0	0	0	0	0	0	0	0	0	0
244	NSP3	SAALQPEEEQEEDWL	0	0	0	0	1048.5	579	1606.5	0	0	0	1092.5	1451.5	0	1061	908.5	0	0	0	2317	0	0	573	0	0	0	1381	0	761
245	NSP3	ALQPEEEQEEDWLDD	0	0	558	649	1098.5	1044	922	1000	0	0	9717.5	2101	1162	2407	0	0	0	8886	2122	0	0	1214.5	0	590.5	1468	1155	883.5	2095
246	NSP3	QPEEEQEEDWLDDDS	0	0	690.5	845	0	0	519.5	653.5	0	0	2452.5	1408	974.5	1606.5	0	0	0	1159	507.5	0	0	597	0	0	0	1031.5	540	1293
247	NSP3	EEEQEEDWLDDDSQQ	0	0	600.5	873.5	0	0	0	2284	0	0	4087	835	1124	1171.5	800	0	853.5	6842	0	0	0	1743.5	0	0	2871.5	624	0	963
248	NSP3	EQEEDWLDDDSQQTV	0	0	0	0	0	0	0	1646	0	0	2513.5	0	0	0	868	0	0	2669	0	0	0	931	0	0	1527.5	0	0	0
249	NSP3	EEDWLDDDSQQTVGQ	0	0	0	0	0	0	0	2636	0	0	3589	0	0	0	0	0	750	6515.5	0	0	0	900.5	0	0	1618.5	0	0	0
250	NSP3	LDDDSQQTVGQQDGS	0	0	0	0	0	0	0	0	0	0	0	0	0	0	0	607	0	0	0	0	0	0	1601	0	0	0	0	0
251	NSP3	DDSQQTVGQQDGSED	819	657	0	0	0	0	0	0	0	0	0	0	0	562.5	0	0	0	0	0	0	0	0	0	0	0	0	0	0
252	NSP3	DGSEDNQTTTIQTIV	954	0	0	0	0	0	0	0	0	0	513.5	0	0	0	0	0	0	0	0	0	0	0	0	0	0	0	0	0
253	NSP3	SEDNQTTTIQTIVEV	0	0	0	0	0	0	0	0	1269	0	0	0	0	0	0	3180	0	0	0	0	0	0	756.5	0	0	0	0	0
254	NSP3	DNQTTTIQTIVEVQP	554	0	0	0	0	0	0	0	0	0	0	0	0	0	0	3449	0	0	0	0	0	0	0	0	0	0	0	0
255	NSP3	QTTTIQTIVEVQPQL	0	0	0	0	0	0	0	0	0	0	0	0	0	0	0	1814	0	0	0	0	0	0	0	0	0	0	0	0
256	NSP3	TTIQTIVEVQPQLEM	0	0	0	0	0	0	0	0	694	0	0	0	0	0	0	2108	0	0	0	0	0	0	807	0	0	0	0	0
257	NSP3	IQTIVEVQPQLEMEL	0	0	0	0	0	745	693	0	4647	0	0	0	0	0	0	20900.5	0	0	0	0	0	0	9413	0	0	0	0	0
258	NSP3	VEVQPQLEMELTPVV	0	0	0	0	0	0	0	0	0	0	0	0	0	0	0	531.5	0	0	0	0	0	0	0	0	0	0	0	0
259	NSP3	VQPQLEMELTPVVQT	0	0	0	0	0	0	0	0	0	0	0	0	0	0	0	2151	0	0	0	0	0	0	0	0	0	0	0	0
260	NSP3	PQLEMELTPVVQTIE	0	0	572.5	0	0	0	0	0	0	0	0	0	3904	0	0	0	0	0	0	2387.5	761.5	0	0	0	0	0	3716.5	0
261	NSP3	LEMELTPVVQTIEVN	0	0	0	0	0	0	793	0	9172	0	0	0	0	0	0	18034	0	0	0	0	0	0	5892	0	0	0	0	0
262	NSP3	MELTPVVQTIEVNSF	0	0	0	0	0	0	0	0	0	0	0	0	0	0	0	0	0	0	2381	0	0	0	0	0	0	0	0	0
263	NSP3	VQTIEVNSFSGYLKL	0	0	0	0	0	0	0	0	0	0	0	0	0	0	0	3398.5	0	0	0	0	0	0	1495	0	0	0	0	0
264	NSP3	EVNSFSGYLKLTDNV	0	0	0	0	0	0	0	0	0	0	0	0	0	0	0	0	516.5	1452	0	0	0	528	0	971	0	0	0	0
265	NSP3	NSFSGYLKLTDNVYI	0	0	0	0	0	0	0	0	1481	0	0	0	0	0	0	2714	0	0	0	0	0	0	941.5	0	0	0	0	0
266	NSP3	LKLTDNVYIKNADIV	0	0	0	0	0	0	0	0	688	0	0	0	0	0	0	3776.5	0	0	0	0	0	0	1805	0	0	0	0	0
267	NSP3	LTDNVYIKNADIVEE	0	0	1247	0	0	0	0	0	4488	0	0	0	4373	0	0	8687.5	544	0	0	2330.5	0	0	5487	0	0	0	1895	0
268	NSP3	DNVYIKNADIVEEAK	0	0	0	0	0	0	0	690.5	0	0	0	0	0	0	999.5	0	0	0	0	0	0	819.5	0	0	0	0	0	0
269	NSP3	VYIKNADIVEEAKKV	0	0	0	0	0	0	0	1452	4410	0	0	0	0	0	919	9731	0	0	0	0	0	819.5	3211	0	0	0	0	0
270	NSP3	IKNADIVEEAKKVKP	0	0	0	0	0	0	0	536	5732	0	0	0	0	0	0	10436	0	955	3757.5	0	0	0	2235	0	0	990	0	0
271	NSP3	NADIVEEAKKVKPTV	0	0	0	0	0	545	0	0	0	0	0	0	0	0	0	640	0	0	0	0	0	0	0	0	0	0	0	0
272	NSP3	KHGGGVAGALNKATN	0	0	0	0	0	0	0	0	0	0	0	0	0	0	0	6848	0	0	0	0	0	0	0	0	0	0	0	0
273	NSP3	GGGVAGALNKATNNA	0	0	0	0	0	0	0	0	736	0	0	0	0	0	0	8443.5	0	0	0	0	0	0	0	0	0	0	0	0
274	NSP3	GVAGALNKATNNAMQ	0	0	0	0	0	0	0	0	0	0	0	0	0	0	0	3075	0	0	0	0	0	0	0	0	0	0	0	0
275	NSP3	AGALNKATNNAMQVE	0	0	558	0	0	0	0	0	0	0	0	0	2280.5	0	0	1747	0	0	0	2166.5	0	0	0	0	0	0	990.5	0
276	NSP3	ALNKATNNAMQVESD	0	0	0	0	0	0	0	0	0	0	0	0	0	0	0	1090	0	0	0	0	0	0	587	0	0	0	0	0
277	NSP3	NKATNNAMQVESDDY	0	0	1185	0	0	1916	0	0	0	0	0	566	0	0	0	0	0	0	613.5	0	0	0	0	0	0	0	0	0
278	NSP3	ATNNAMQVESDDYIA	0	0	672.5	0	0	0	0	0	0	0	0	0	0	0	0	0	0	0	1909	0	0	0	0	0	0	0	0	0
279	NSP3	NNAMQVESDDYIATN	0	0	1846.5	0	0	1967	0	0	892	0	0	0	0	0	0	1592	0	0	0	0	0	0	0	0	0	0	0	0
280	NSP3	AMQVESDDYIATNGP	0	0	748	0	0	0	0	0	0	0	0	0	0	0	0	557	0	0	0	0	0	0	0	0	0	0	0	0
281	NSP3	ESDDYIATNGPLKVG	0	0	0	0	0	0	0	727	0	0	0	0	0	0	905.5	0	0	0	0	0	0	0	0	1262	0	0	0	0
282	NSP3	ATNGPLKVGGSCVLS	0	0	0	0	0	0	0	0	0	0	0	0	0	0	0	1526.5	0	0	0	0	0	0	0	0	0	0	0	0
283	NSP3	KHCLHVVGPNVNKGE	0	0	0	0	0	0	0	0	0	0	0	0	31696.5	0	0	0	0	0	0	25879.5	0	0	0	0	0	0	33317.5	0
284	NSP3	CLHVVGPNVNKGEDI	0	0	0	0	0	0	0	0	0	0	0	0	0	0	0	0	0	2034.5	0	0	0	0	0	0	0	0	0	0
285	NSP3	VNKGEDIQLLKSAYE	0	0	0	0	0	0	0	0	0	0	0	0	10634	0	0	0	0	0	0	5187.5	0	0	0	0	0	0	7327	0
286	NSP3	EDIQLLKSAYENFNQ	0	0	0	0	0	0	0	0	0	0	0	0	0	0	0	0	575	0	0	0	0	766	0	1462	0	0	0	0
287	NSP3	IQLLKSAYENFNQHE	0	0	0	0	0	0	0	0	0	0	0	0	14805	0	0	1590	0	0	0	13867	0	0	0	0	0	0	21619	0
288	NSP3	LLKSAYENFNQHEVL	0	0	0	0	0	0	0	0	0	0	0	0	0	0	0	672	0	0	0	0	0	0	0	0	0	0	0	0
289	NSP3	KSAYENFNQHEVLLA	0	0	0	0	0	0	0	1897	0	0	0	0	0	0	0	0	0	0	0	0	0	0	0	0	0	0	0	0
290	NSP3	AYENFNQHEVLLAPL	0	0	0	0	0	0	0	0	0	0	0	0	0	0	0	0	0	0	578	0	0	0	0	0	0	0	0	0
291	NSP3	ENFNQHEVLLAPLLS	0	0	0	0	0	0	0	0	0	0	0	0	0	0	0	0	0	0	0	0	0	0	0	1040	0	0	0	0
292	NSP3	QHEVLLAPLLSAGIF	0	0	0	0	0	0	0	0	0	0	0	0	0	0	0	0	0	796	1725	0	0	0	0	0	0	0	0	0
293	NSP3	EVLLAPLLSAGIFGA	0	0	0	0	0	0	0	0	0	0	0	0	0	0	0	0	1237	0	0	0	0	0	0	1986.5	0	0	0	0
294	NSP3	APLLSAGIFGADPIH	0	0	0	0	0	742	0	0	0	0	0	0	0	0	0	0	0	0	0	630.5	0	0	0	0	0	0	0	0
295	NSP3	LLSAGIFGADPIHSL	0	0	0	0	0	0	0	0	0	0	0	0	0	0	0	937	0	0	0	0	0	0	0	0	0	0	0	0
296	NSP3	ADPIHSLRVCVDTVR	0	0	0	0	0	0	0	0	0	0	0	0	0	0	0	638	0	0	0	0	0	0	0	0	0	0	0	0
297	NSP3	PIHSLRVCVDTVRTN	0	0	0	0	615	612	0	0	0	0	0	0	0	0	0	1564	0	0	0	0	0	0	0	0	0	0	0	0
298	NSP3	LRVCVDTVRTNVYLA	0	0	0	0	0	0	0	0	0	0	0	0	0	0	0	1434.5	0	0	0	0	0	0	0	0	0	0	0	0
299	NSP3	VCVDTVRTNVYLAVF	0	0	0	0	0	0	0	0	0	0	0	0	0	639	0	0	0	0	0	0	0	0	0	0	0	0	0	0
300	NSP3	VDTVRTNVYLAVFDK	0	0	0	0	1011.5	0	0	0	0	0	0	0	0	8002	0	1953	930.5	0	0	0	704.5	0	805.5	1211.5	0	0	0	6418
301	NSP3	TVRTNVYLAVFDKNL	0	0	0	0	0	0	0	0	0	0	0	0	0	4762	0	0	0	0	0	0	0	0	0	0	0	0	0	3624
302	NSP3	RTNVYLAVFDKNLYD	0	0	0	0	0	0	0	0	0	0	0	0	0	3811	0	0	0	0	728.5	527	709	0	0	0	0	0	0	2698
303	NSP3	NVYLAVFDKNLYDKL	0	0	0	0	0	0	0	0	0	0	0	0	0	1851	0	0	0	0	0	0	0	0	0	0	0	0	0	0
304	NSP3	YLAVFDKNLYDKLVS	0	0	0	0	0	0	0	0	0	0	0	0	0	1762.5	0	0	0	0	0	0	0	0	0	0	0	0	0	1109
305	NSP3	AVFDKNLYDKLVSSF	0	3581.5	0	0	0	0	0	0	0	0	0	0	0	2937	0	0	0	0	0	0	825	0	0	0	0	0	0	1685.5
306	NSP3	FDKNLYDKLVSSFLE	0	0	0	0	0	0	0	0	0	0	0	0	4654.5	0	0	0	721	0	0	6525	0	0	0	0	0	0	782	0
307	NSP3	LYDKLVSSFLEMKSE	0	0	0	0	0	0	0	0	0	0	0	0	1975	0	0	3825	0	0	0	4247.5	0	0	1147.5	0	0	0	2898.5	0
308	NSP3	LVSSFLEMKSEKQVE	0	0	0	0	0	0	0	0	676	0	0	0	776	0	0	5806.5	0	0	0	4092	0	0	1241.5	0	0	0	1716	0
309	NSP3	FLEMKSEKQVEQKIA	0	0	0	0	0	0	0	0	0	0	0	0	0	0	0	0	0	0	0	0	0	686	0	0	0	0	0	0
310	NSP3	EMKSEKQVEQKIAEI	0	635	0	0	0	0	0	638.5	0	0	796	0	0	0	0	0	998.5	853.5	0	1133	0	1374.5	0	1298.5	528	0	0	0
311	NSP3	KSEKQVEQKIAEIPK	0	0	0	0	0	0	0	0	0	0	0	0	0	0	0	0	0	0	0	0	0	0	0	1144	0	0	0	0
312	NSP3	EKQVEQKIAEIPKEE	0	0	515	0	0	0	0	0	0	0	1011.5	0	2500.5	0	0	0	1495	1111.5	0	1476	0	878.5	0	1907.5	0	0	1269	0
313	NSP3	EQKIAEIPKEEVKPF	0	0	0	0	0	0	0	2376	0	0	748	0	0	0	0	0	896	1455.5	0	508.5	0	824	0	1366.5	0	0	0	0
314	NSP3	KIAEIPKEEVKPFIT	0	0	0	0	0	0	0	908	0	0	0	0	0	0	0	0	0	0	0	0	0	0	0	0	0	0	0	0
315	NSP3	AEIPKEEVKPFITES	0	0	0	524	0	0	0	5397	0	0	0	0	0	0	0	0	0	0	0	0	0	0	0	0	0	0	0	0
316	NSP3	IPKEEVKPFITESKP	0	0	0	0	0	0	0	4377	619	0	0	934	0	0	0	4381	0	0	25921	0	0	0	1457.5	0	0	14130	0	0
317	NSP3	KEEVKPFITESKPSV	0	0	0	0	0	0	0	0	0	0	0	0	0	0	0	1393	0	0	19137	0	0	0	0	0	0	6661	0	0
318	NSP3	EVKPFITESKPSVEQ	0	0	0	0	0	0	0	0	0	0	736	0	0	0	0	1220	660	1805	15287	0	0	0	0	0	0	4002.5	0	0
319	NSP3	KPFITESKPSVEQRK	0	0	0	0	0	0	0	0	0	0	0	0	0	0	0	0	0	0	3006	0	0	0	0	0	0	0	0	0
320	NSP3	FITESKPSVEQRKQD	0	0	0	0	0	0	0	0	0	0	1670	0	0	0	0	1540	0	0	0	0	0	0	638	0	0	0	0	0
321	NSP3	VEQRKQDDKKIKACV	0	0	0	0	0	0	0	0	0	0	0	0	0	0	0	1962	0	0	0	0	0	0	0	0	0	0	0	0
322	NSP3	QRKQDDKKIKACVEE	0	0	0	0	0	0	0	0	0	0	0	0	2581	0	0	0	0	0	0	1062	0	0	0	0	0	0	1656.5	0
323	NSP3	KQDDKKIKACVEEVT	0	0	0	0	0	0	0	0	0	709	0	0	0	0	0	0	506	0	0	0	0	0	0	0	0	0	0	0
324	NSP3	DDKKIKACVEEVTTT	0	0	0	0	0	0	0	0	0	0	0	0	0	0	0	0	838.5	0	0	0	0	0	0	0	0	0	0	0
325	NSP3	KKIKACVEEVTTTLE	0	0	0	0	0	0	0	0	0	0	0	0	3528	0	0	0	0	0	0	1258	0	0	0	0	0	0	1772	0
326	NSP3	IKACVEEVTTTLEET	0	0	0	0	0	0	975	0	11509	836	0	0	0	0	0	32522.5	0	0	3133	0	0	0	10665.5	0	0	1511.5	0	0
327	NSP3	VEEVTTTLEETKFLT	0	0	0	0	0	0	0	0	0	0	0	0	0	517	0	0	0	0	0	0	0	0	720.5	0	0	0	0	0
328	NSP3	EVTTTLEETKFLTEN	0	0	0	0	0	0	0	666.5	0	0	535	0	0	0	560	0	803.5	1136	0	0	0	941	0	1285.5	0	0	0	0
329	NSP3	TLEETKFLTENLLLY	582	0	0	0	1750	0	0	0	0	0	0	0	0	0	0	0	0	0	1207.5	0	0	0	0	0	0	0	0	0
330	NSP3	EETKFLTENLLLYID	779	0	0	0	0	0	0	1371	872	0	1226.5	605	0	573	542.5	915.5	1469	963	883.5	0	0	1581	598	2548	921	1433	0	0
331	NSP3	TKFLTENLLLYIDIN	0	0	0	0	0	39716	0	0	941	0	0	0	0	0	0	1680	0	0	0	0	0	0	0	0	0	0	0	0
332	NSP3	FLTENLLLYIDINGN	0	0	0	0	0	2674	0	0	0	0	0	0	0	0	0	1590.5	0	0	0	0	0	0	0	0	0	0	0	0
333	NSP3	TENLLLYIDINGNLH	0	0	0	0	0	1346	0	0	0	0	0	0	0	0	0	0	0	0	3641.5	0	0	0	0	0	0	557	0	0
334	NSP3	NLLLYIDINGNLHPD	0	0	0	0	0	2675	0	0	0	0	0	0	0	0	0	677.5	0	0	0	0	0	0	0	0	0	0	0	0
335	NSP3	LLYIDINGNLHPDSA	0	0	0	0	0	0	0	0	0	0	0	0	0	0	0	856	0	1000.5	0	0	0	0	0	0	0	0	0	0
336	NSP3	YIDINGNLHPDSATL	0	0	0	0	0	0	0	0	0	0	0	0	0	0	0	0	0	691	0	0	0	0	0	0	0	0	0	0
337	NSP3	NGNLHPDSATLVSDI	0	0	0	0	0	2162	0	0	0	0	0	0	0	0	0	0	0	3127.5	0	0	0	0	0	0	0	0	0	0
338	NSP3	NLHPDSATLVSDIDI	0	0	0	0	0	3909	0	1409	1010	0	0	0	0	0	0	2335	0	4680	0	0	0	0	937.5	0	0	0	0	0
339	NSP3	HPDSATLVSDIDITF	0	0	0	0	0	0	0	736.5	0	0	0	0	0	0	0	0	0	2204	0	0	0	0	0	0	0	0	0	0
340	NSP3	DSATLVSDIDITFLK	1527.5	0	0	0	0	0	0	0	0	0	0	0	0	0	1080	0	0	0	0	0	0	583.5	0	0	0	0	0	0
341	NSP3	ATLVSDIDITFLKKD	0	0	0	0	0	0	0	0	0	0	0	0	0	0	0	3659	0	0	0	0	0	0	0	0	0	0	0	0
342	NSP3	LVSDIDITFLKKDAP	0	0	0	0	0	0	0	0	579	0	0	0	0	0	0	4876	0	0	0	0	0	0	3061.5	0	0	0	0	0
343	NSP3	IDITFLKKDAPYIVG	0	0	0	0	0	0	0	0	0	0	0	0	0	0	0	1224	0	0	0	0	0	0	907	0	0	0	0	0
344	NSP3	ITFLKKDAPYIVGDV	0	0	0	0	0	832	0	0	0	0	0	0	0	0	0	892	0	6677.5	0	0	0	0	0	0	0	0	0	0
345	NSP3	DAPYIVGDVVQEGVL	1168	0	0	0	0	996	0	0	0	0	0	0	0	0	0	0	0	0	0	0	0	0	0	0	0	0	0	534
346	NSP3	IVGDVVQEGVLTAVV	0	0	0	0	0	0	0	0	3871	0	0	0	0	0	0	8187	0	0	0	0	0	0	1284	0	0	0	0	0
347	NSP3	TEMLAKALRKVPTDN	0	0	0	523.5	0	0	0	0	0	0	0	0	0	0	0	0	0	970	0	0	0	0	0	0	0	0	0	0
348	NSP3	ITTYPGQGLNGYTVE	0	0	0	0	0	635	0	0	0	0	0	0	3595.5	0	0	5647	0	0	0	3625	0	0	2415.5	0	0	0	3171.5	0
349	NSP3	TYPGQGLNGYTVEEA	0	0	0	0	0	0	0	0	0	611	0	0	0	0	0	0	0	0	0	0	0	0	0	0	0	0	593.5	0
350	NSP3	LNGYTVEEAKTVLKK	0	0	0	0	0	0	0	0	0	0	0	0	0	0	0	4527.5	0	0	0	0	0	0	0	0	0	0	0	0
351	NSP3	EEAKTVLKKCKSAFY	0	0	0	0	0	0	0	2508.5	0	0	0	0	0	0	0	0	1117	697	0	0	0	560	0	898.5	520.5	0	0	0
352	NSP3	KCKSAFYILPSIISN	0	0	0	0	0	2217	0	0	861	0	0	0	0	0	0	954	0	0	0	0	0	0	0	0	0	0	0	0
353	NSP3	KSAFYILPSIISNEK	0	0	0	0	0	1788.5	0	0	0	0	0	0	0	0	0	524	0	0	0	0	0	0	0	0	0	0	0	0
354	NSP3	AFYILPSIISNEKQE	0	0	0	0	0	0	0	0	0	0	0	0	6739.5	0	0	624	0	0	0	3073	0	0	0	0	0	0	2969.5	0
355	NSP3	ISNEKQEILGTVSWN	0	0	0	0	0	1884	0	0	7267	0	0	0	0	0	0	29182.5	0	0	0	0	0	0	13906	0	0	0	0	0
356	NSP3	LGTVSWNLREMLAHA	0	0	0	0	0	0	0	0	0	0	0	0	0	0	0	603	0	0	0	0	0	0	0	0	0	0	0	0
357	NSP3	TVSWNLREMLAHAEE	0	0	0	0	0	0	0	0	0	0	0	0	6398.5	0	0	1302.5	0	0	0	1480.5	0	0	0	0	0	0	4474	0
358	NSP3	SWNLREMLAHAEETR	0	0	0	0	0	0	0	0	0	0	0	0	0	0	0	1184	0	0	0	0	0	0	0	0	0	0	0	0
359	NSP3	AHAEETRKLMPVCVE	0	0	0	0	0	0	0	0	0	0	0	0	1318	0	0	0	0	0	0	1267.5	0	0	0	0	0	0	828	0
360	NSP3	ETRKLMPVCVETKAI	0	0	0	0	0	0	0	0	0	0	0	0	0	0	0	0	0	0	0	692.5	0	791	0	1217	0	0	0	0
361	NSP3	PVCVETKAIVSTIQR	0	0	0	0	0	0	0	0	0	0	0	0	0	0	0	1534	0	0	0	0	0	0	0	0	0	0	0	0
362	NSP3	KAIVSTIQRKYKGIK	1092	0	0	0	0	3949	0	0	0	0	0	0	0	0	0	0	0	543	9395	0	0	0	0	0	731.5	587	0	0
363	NSP3	IVSTIQRKYKGIKIQ	0	0	0	0	0	0	0	0	0	0	0	0	0	0	0	838	0	0	0	0	0	0	0	0	0	0	0	0
364	NSP3	IQRKYKGIKIQEGVV	0	0	0	0	0	558.5	0	0	1867.5	0	0	0	0	0	0	5700	0	0	0	0	0	0	0	0	0	0	0	0
365	NSP3	KIQEGVVDYGARFYF	0	0	0	0	0	0	0	0	0	0	0	0	0	0	0	0	0	0	995	0	0	0	0	0	0	0	0	0
366	NSP3	FYFYTSKTTVASLIN	0	0	0	0	0	0	0	0	1743	0	0	0	0	0	0	2165	0	0	0	0	0	0	0	0	0	0	0	0
367	NSP3	FYTSKTTVASLINTL	0	0	0	0	0	0	0	0	0	0	0	0	0	0	0	942.5	0	0	0	0	0	0	0	0	0	0	0	0
368	NSP3	TSKTTVASLINTLND	0	0	0	0	0	4259	0	874	19862.5	0	0	799.5	0	0	803.5	53659	0	0	1616	0	0	759	889.5	0	0	1434	0	0
369	NSP3	KTTVASLINTLNDLN	0	0	0	0	0	2112	0	678.5	4405	0	0	0	0	0	613.5	21799	589	0	1425.5	0	0	0	0	0	0	854.5	0	0
370	NSP3	TVASLINTLNDLNET	0	0	0	0	0	813	0	0	1883	0	0	0	0	0	550	4235	0	0	0	0	0	0	783	0	0	0	0	0
371	NSP3	ASLINTLNDLNETLV	39314.5	0	0	0	0	1419	692	1417.5	1982.5	0	0	1484	0	0	0	14397	0	0	7101.5	524	0	0	1675.5	0	0	2159	0	0
372	NSP3	LINTLNDLNETLVTM	15799	0	0	0	0	1492.5	685	0	16166	0	0	661	1100	0	0	37064	0	0	5044	944	0	0	2322	0	0	2024	2120.5	0
373	NSP3	NTLNDLNETLVTMPL	3397.5	0	0	0	0	1656.5	0	0	602	0	0	600.5	0	0	0	0	0	0	785.5	0	0	0	0	0	0	970.5	0	0
374	NSP3	LNDLNETLVTMPLGY	1163.5	0	0	0	0	0	0	0	2337	0	0	558	0	0	0	6537	0	0	2678	0	0	0	865.5	0	0	744.5	0	0
375	NSP3	DLNETLVTMPLGYVT	1569.5	0	0	0	0	584	0	0	0	0	0	0	0	0	0	0	0	0	1082	0	0	0	0	0	0	0	0	0
376	NSP3	VTMPLGYVTHGLNLE	0	0	0	0	0	0	0	0	0	0	0	0	2124.5	0	0	2402	0	0	0	3526	0	0	1911	0	0	0	2447.5	0
377	NSP3	LGYVTHGLNLEEAAR	0	0	0	0	0	0	0	0	0	0	0	0	0	0	0	3378.5	0	0	0	0	0	0	686	0	0	0	0	0
378	NSP3	EEAARYMRSLKVPAT	0	0	0	0	0	0	0	3088	0	0	611	0	0	0	617	0	1152	764	0	0	0	1936.5	0	1137.5	0	0	0	0
379	NSP3	AVTAYNGYLTSSSKT	0	0	0	0	0	1525	0	7317.5	0	0	0	0	0	0	3140	0	0	0	0	0	0	6030.5	0	0	0	0	0	0
380	NSP3	TAYNGYLTSSSKTPE	0	0	0	0	0	1364	0	6195	0	0	0	0	0	0	4238	0	0	0	0	0	0	4940.5	0	0	0	0	0	0
381	NSP3	YNGYLTSSSKTPEEH	0	0	0	0	0	1210.5	0	4941	0	0	0	0	0	0	2061	0	0	5075	0	0	0	2212	0	0	0	0	0	0
382	NSP3	GYLTSSSKTPEEHFI	0	0	0	0	0	0	0	3673	898.5	0	0	0	0	0	1138.5	0	0	0	0	0	0	1044	0	0	0	0	0	0
383	NSP3	LTSSSKTPEEHFIET	0	0	0	0	0	0	0	0	6496.5	0	0	0	0	0	0	25166	0	0	0	0	0	0	10149.5	0	0	0	0	0
384	NSP3	SSSKTPEEHFIETIS	0	0	0	0	0	6226	669	0	892.5	0	0	0	656	0	0	645.5	0	0	1163.5	0	0	0	0	0	0	966	861	0
385	NSP3	SKTPEEHFIETISLA	0	0	0	0	0	0	0	854.5	795	0	0	0	0	0	0	2509.5	0	0	3853	0	0	0	0	0	0	3651.5	0	0
386	NSP3	TPEEHFIETISLAGS	0	0	0	0	0	1090	0	0	0	0	0	0	0	0	0	564	0	0	0	0	0	0	0	0	0	525.5	0	0
387	NSP3	EEHFIETISLAGSYK	0	0	0	0	0	0	0	3805.5	0	0	1906.5	0	0	0	953	0	500.5	3409	0	0	0	3584	614.5	0	1296.5	0	0	0
388	NSP3	IETISLAGSYKDWSY	0	0	0	0	0	0	1554	0	6061	0	0	0	0	0	0	19283	0	0	3722	0	0	0	5513	0	0	1039	0	0
389	NSP3	AGSYKDWSYSGQSTQ	0	0	0	0	0	572.5	0	0	0	0	0	0	0	0	0	0	0	583	0	0	0	0	0	0	0	0	0	0
390	NSP3	KDWSYSGQSTQLGIE	0	0	0	0	0	1168.5	0	0	0	0	0	0	1976.5	0	0	0	0	0	0	0	0	0	0	0	0	0	2097.5	0
391	NSP3	WSYSGQSTQLGIEFL	0	0	0	0	0	0	886	0	0	0	0	0	0	0	0	0	0	0	1638.5	0	0	0	0	0	0	0	0	0
392	NSP3	DKSVYYTSNPTTFHL	0	0	0	0	0	0	0	0	0	0	0	0	0	0	0	0	0	640	0	0	0	0	0	0	0	0	0	0
393	NSP3	SVYYTSNPTTFHLDG	0	0	0	0	0	0	0	0	0	0	0	0	0	0	0	0	0	707	0	0	0	0	0	0	0	0	0	0
394	NSP3	YYTSNPTTFHLDGEV	642.5	0	0	0	0	0	0	0	1427	0	726.5	0	0	0	0	2685	918.5	3744	0	0	0	0	519	573	0	0	0	0
395	NSP3	TSNPTTFHLDGEVIT	778	0	0	0	0	0	0	2481	0	0	0	0	0	0	0	0	0	0	0	0	0	0	0	0	0	0	0	0
396	NSP3	NPTTFHLDGEVITFD	937.5	0	0	0	0	0	0	13828.5	0	0	0	0	0	4176.5	0	0	0	1062	519	0	572.5	785	0	0	0	0	0	1477
397	NSP3	TTFHLDGEVITFDNL	0	0	0	0	0	0	0	1966.5	0	0	0	0	0	728.5	0	0	0	0	0	0	0	0	0	0	0	0	0	509
398	NSP3	FHLDGEVITFDNLKT	0	0	0	0	0	0	0	1402	0	0	0	0	0	0	0	0	0	0	0	0	0	0	0	0	0	0	0	0
399	NSP3	LDGEVITFDNLKTLL	0	0	0	0	0	0	0	0	0	0	0	0	0	0	0	1302	0	0	0	0	0	0	1641	0	0	0	0	0
400	NSP3	VITFDNLKTLLSLRE	0	0	0	0	0	0	0	0	1194	0	0	0	9449	0	0	2158	0	0	0	6638	0	0	0	0	0	0	4572.5	0
401	NSP3	TFDNLKTLLSLREVR	0	0	0	0	0	0	0	0	0	0	0	0	0	0	0	1626.5	0	0	0	2355	0	0	0	0	0	0	0	0
402	NSP3	DNLKTLLSLREVRTI	0	0	0	0	0	8214	0	0	0	0	0	0	0	0	0	1220.5	0	534.5	0	0	0	0	0	0	0	0	0	0
403	NSP3	LSLREVRTIKVFTTV	0	0	0	0	0	0	0	0	7541.5	0	0	0	0	0	0	5736	0	0	0	0	0	0	4919	0	0	0	0	0
404	NSP3	LREVRTIKVFTTVDN	0	0	0	0	0	1478.5	0	0	4988	0	0	0	0	0	0	9223	0	0	0	0	0	0	3483.5	0	0	0	0	0
405	NSP3	EVRTIKVFTTVDNIN	0	0	0	0	0	0	0	0	0	0	0	0	0	0	0	0	882	608.5	0	0	0	0	0	1254.5	0	0	0	0
406	NSP3	IKVFTTVDNINLHTQ	0	0	0	0	0	0	0	0	1471.5	0	0	0	0	0	0	7639	0	0	794	0	0	0	0	0	0	0	0	0
407	NSP3	VFTTVDNINLHTQVV	0	0	951	0	0	0	0	0	0	0	0	0	0	0	0	1082	0	0	0	0	0	0	0	0	0	0	0	0
408	NSP3	VDNINLHTQVVDMSM	0	0	0	0	972	0	0	0	0	0	0	0	0	0	0	2867	0	0	0	0	0	0	0	0	0	0	0	0
409	NSP3	NINLHTQVVDMSMTY	0	0	0	0	0	1380	0	0	0	0	0	0	0	0	0	952	0	0	0	0	0	0	0	0	0	0	0	0
410	NSP3	MSMTYGQQFGPTYLD	0	0	0	0	0	0	0	0	596	0	0	0	0	0	0	1119	0	0	0	0	0	0	0	0	0	0	0	0
411	NSP3	YGQQFGPTYLDGADV	0	0	0	0	0	0	0	0	0	0	0	0	0	0	0	0	0	2525	0	0	0	0	0	0	0	0	0	0
412	NSP3	DGADVTKIKPHNSHE	1016	0	0	0	0	540	0	0	0	0	0	0	11583	0	0	0	0	0	0	9523	0	0	0	0	0	0	9058.5	0
413	NSP3	KIKPHNSHEGKTFYV	0	0	0	0	0	0	0	0	0	0	0	0	0	0	0	0	0	729	0	0	0	0	0	0	0	0	0	0
414	NSP3	EGKTFYVLPNDDTLR	0	0	0	0	0	0	0	0	0	0	0	0	0	0	0	0	0	501.5	0	0	0	0	0	562	0	0	0	0
415	NSP3	KTFYVLPNDDTLRVE	0	0	0	0	0	0	0	0	0	0	0	0	1073	0	0	0	0	0	0	2331.5	0	0	0	0	0	0	960.5	0
416	NSP3	VLPNDDTLRVEAFEY	0	0	0	0	0	19556	647.5	0	0	0	548	1249	0	776	0	688	0	0	1284	0	0	831.5	0	0	0	1110.5	0	790
417	NSP3	PNDDTLRVEAFEYYH	0	0	0	0	0	0	0	0	0	0	0	968.5	0	0	0	0	0	0	1279	0	0	0	0	0	0	887.5	0	553.5
418	NSP3	DDTLRVEAFEYYHTT	753.5	0	0	0	0	0	0	0	0	0	0	0	0	575.5	0	0	0	0	0	0	0	0	0	0	0	0	0	0
419	NSP3	EAFEYYHTTDPSFLG	0	0	0	0	0	0	0	0	0	0	0	0	0	0	0	0	0	810	0	0	0	0	0	0	0	0	0	0
420	NSP3	FEYYHTTDPSFLGRY	0	0	0	0	0	0	0	0	0	0	0	0	0	0	0	0	0	0	1345	0	0	0	0	0	0	0	0	0
421	NSP3	TDPSFLGRYMSALNH	0	0	0	0	0	563.5	0	0	0	0	0	0	0	0	0	711	0	0	0	0	0	0	0	0	0	0	0	0
422	NSP3	PSFLGRYMSALNHTK	0	0	0	0	0	0	0	0	0	0	0	0	0	0	0	1088.5	0	0	0	0	0	0	0	0	0	0	0	0
423	NSP3	LNHTKKWKYPQVNGL	0	0	0	0	0	0	0	0	1310	0	0	0	0	0	0	2246	0	0	0	0	0	0	1923	0	0	0	0	0
424	NSP3	KKWKYPQVNGLTSIK	0	0	0	0	0	0	0	606	0	0	0	0	0	0	7759.5	0	0	0	0	0	0	7341	0	0	0	0	0	0
425	NSP3	WKYPQVNGLTSIKWA	0	0	0	0	0	0	0	0	0	0	0	0	0	0	0	0	0	0	0	0	0	695.5	0	0	0	0	0	0
426	NSP3	QVNGLTSIKWADNNC	0	0	0	0	0	0	0	0	0	0	0	0	0	0	0	715	0	0	0	0	0	0	0	0	0	0	0	0
427	NSP3	LTSIKWADNNCYLAT	0	0	0	0	0	0	0	0	928	0	0	0	0	0	0	2763.5	0	0	0	0	0	0	1644	0	0	0	0	0
428	NSP3	CYLATALLTLQQIEL	0	0	0	0	0	0	0	0	0	0	0	0	0	0	0	786	0	0	0	0	0	0	0	0	0	0	0	0
429	NSP3	IELKFNPPALQDAYY	0	0	0	0	0	0	0	607.5	994	0	0	624	0	0	0	2888.5	0	0	2007	795	0	627.5	705.5	0	0	599	0	0
430	NSP3	PPALQDAYYRARAGE	0	0	579.5	0	0	0	0	0	0	0	0	0	44076	0	0	0	642	0	0	64545	0	0	0	621	0	0	31664.5	0
431	NSP3	ALQDAYYRARAGEAA	0	0	0	0	0	0	0	0	0	0	0	0	0	0	0	0	0	0	0	0	0	0	0	0	0	0	510.5	0
432	NSP3	FCALILAYCNKTVGE	0	0	0	0	0	0	0	0	0	0	0	0	7138.5	0	0	0	0	0	0	27353	0	0	0	0	0	0	18956.5	0
433	NSP3	ILAYCNKTVGELGDV	0	0	0	0	0	0	0	0	645.5	0	0	0	0	0	0	3201	0	5505	0	0	0	0	3382.5	0	0	0	0	0
434	NSP3	AYCNKTVGELGDVRE	0	0	0	0	0	0	0	0	0	0	0	0	3607.5	0	0	0	0	0	0	4905	0	0	0	0	0	0	3745	0
435	NSP3	VGELGDVRETMSYLF	0	0	0	0	0	0	0	0	0	0	0	0	0	0	0	1533	0	0	0	0	0	0	899	0	0	0	0	0
436	NSP3	ELGDVRETMSYLFQH	0	0	0	0	0	0	0	543	0	0	647	0	0	0	1252.5	0	2296	1379	0	0	0	1686.5	0	2941	874	0	0	0
437	NSP3	VRETMSYLFQHANLD	0	0	0	0	0	0	0	0	960	0	0	0	0	0	0	3393	0	0	0	0	0	0	1559.5	0	0	0	0	0
438	NSP3	ETMSYLFQHANLDSC	0	0	0	0	0	0	0	0	0	0	0	0	0	0	0	0	1457	0	0	0	0	584	0	2066.5	0	0	0	0
439	NSP3	HANLDSCKRVLNVVC	0	0	0	0	0	0	0	0	1968.5	0	0	0	0	0	0	3318.5	0	0	0	0	0	0	786	0	0	0	0	0
440	NSP3	LNVVCKTCGQQQTTL	0	0	0	0	0	0	0	0	0	0	0	0	0	0	0	0	0	0	3025	0	0	0	0	0	0	0	0	0
441	NSP3	VVCKTCGQQQTTLKG	0	0	0	0	0	0	0	0	0	0	0	0	0	0	0	0	0	0	3121	0	0	0	0	0	0	0	0	0
442	NSP3	CKTCGQQQTTLKGVE	0	0	0	0	0	0	0	0	0	0	0	0	1651	0	0	0	0	0	2477.5	1633	0	0	0	0	0	0	1555.5	0
443	NSP3	TCGQQQTTLKGVEAV	0	0	0	0	0	0	0	0	0	0	0	0	0	0	0	0	0	0	727	0	0	0	0	0	0	0	0	0
444	NSP3	GQQQTTLKGVEAVMY	0	0	0	0	0	0	0	0	0	0	0	0	0	0	0	0	0	0	547.5	0	0	0	0	0	0	0	0	0
445	NSP3	LKGVEAVMYMGTLSY	0	0	0	0	0	0	0	0	549	0	0	0	0	0	0	1382.5	0	0	0	0	0	0	649.5	0	0	0	0	0
446	NSP3	EAVMYMGTLSYEQFK	0	0	0	0	0	0	0	0	0	0	0	0	0	0	0	0	0	511.5	0	0	0	1011	0	1221.5	0	0	0	0
447	NSP3	LSYEQFKKGVQIPCT	0	0	0	0	0	0	0	0	1907	0	0	0	0	0	0	7068.5	0	0	0	0	0	0	3573	0	0	0	0	0
448	NSP3	GKQATKYLVQQESPF	0	0	0	0	0	0	0	744	0	0	0	0	0	0	0	0	0	0	0	0	0	0	0	0	0	0	0	0
449	NSP3	VQQESPFVMMSAPPA	0	0	0	0	0	0	0	0	560.5	0	0	0	0	0	0	0	0	0	0	0	0	0	0	0	0	0	0	0
450	NSP3	AQYELKHGTFTCASE	0	0	0	0	0	0	0	0	0	0	0	0	11050	0	0	0	0	0	0	8685	0	0	0	622	0	0	8113	0
451	NSP3	YELKHGTFTCASEYT	0	0	0	0	0	0	0	0	0	0	0	0	0	0	0	0	0	0	769.5	0	0	708	0	0	0	0	0	0
452	NSP3	LKHGTFTCASEYTGN	0	0	0	0	0	0	0	0	1943	0	0	0	0	0	0	5504	0	0	0	0	0	0	1746	0	0	0	0	0
453	NSP3	TCASEYTGNYQCGHY	0	0	0	0	0	0	0	0	0	0	0	0	0	0	0	0	0	0	864.5	0	0	0	0	0	0	0	0	0
454	NSP3	NYQCGHYKHITSKET	0	0	0	0	0	520.5	0	777	0	0	0	0	0	0	0	0	0	0	0	0	0	0	0	0	0	0	0	0
455	NSP3	QCGHYKHITSKETLY	0	0	0	0	0	0	0	1323	0	0	0	0	0	0	0	0	0	0	8490.5	0	0	0	0	0	0	755	0	0
456	NSP3	YKHITSKETLYCIDG	0	0	0	0	0	0	0	0	0	0	0	0	0	0	0	0	0	980	0	0	0	0	0	0	0	0	0	0
457	NSP3	TLYCIDGALLTKSSE	0	0	0	0	0	0	0	0	0	0	0	0	1585	0	0	0	0	0	0	3516	0	0	0	0	0	0	5401	0
458	NSP3	IDGALLTKSSEYKGP	0	0	0	0	0	0	0	0	0	0	0	0	0	0	0	627	0	0	0	0	0	0	973	0	0	0	0	0
459	NSP3	LLTKSSEYKGPITDV	0	0	0	0	0	1024	0	0	576	0	0	0	0	0	0	5605	0	527	0	0	0	0	2231	0	0	0	0	0
460	NSP3	TKSSEYKGPITDVFY	0	0	0	0	0	705	0	0	0	0	0	0	0	0	5143.5	0	0	0	0	0	0	938	0	0	0	0	0	0
461	NSP3	SSEYKGPITDVFYKE	0	0	0	0	0	1344	0	0	0	0	0	0	3012	0	15168.5	0	0	0	0	2660.5	0	7227	0	0	0	0	2708	0
462	NSP3	EYKGPITDVFYKENS	0	0	0	0	0	0	0	0	0	0	0	0	0	0	0	649	0	0	0	0	0	1625	0	0	0	0	0	0
463	NSP3	KGPITDVFYKENSYT	0	0	0	0	0	524	0	0	0	0	0	0	0	0	1323	0	0	0	0	0	0	1763.5	0	0	0	0	0	0
464	NSP3	PITDVFYKENSYTTT	0	0	0	0	0	0	0	1007	0	0	0	0	0	0	629.5	696.5	0	0	743.5	0	0	0	0	0	0	0	0	0
465	NSP3	VFYKENSYTTTIKPV	0	0	0	0	0	0	0	0	0	0	0	0	0	0	0	700	0	0	0	0	0	0	0	0	0	0	0	0
466	NSP3	TTTIKPVTYKLDGVV	0	0	0	0	0	0	0	0	0	0	0	0	0	0	0	923	0	0	0	0	0	0	0	0	0	0	0	0
467	NSP3	VTYKLDGVVCTEIDP	0	0	0	0	0	548	0	0	0	0	0	0	0	0	0	0	0	0	0	0	558	0	0	0	0	0	0	0
468	NSP3	LDGVVCTEIDPKLDN	0	0	0	0	0	0	0	0	3715	0	0	0	0	0	0	9101.5	0	0	0	0	0	0	5712	0	0	0	0	0
469	NSP3	GVVCTEIDPKLDNYY	0	0	0	0	0	910.5	0	0	0	0	0	0	0	0	0	587	0	0	597.5	0	0	0	0	0	0	0	0	0
470	NSP3	TEIDPKLDNYYKKDN	0	0	0	661.5	0	0	0	0	0	0	0	0	0	0	0	0	0	0	2438	0	0	0	0	0	0	0	0	0
471	NSP3	IDPKLDNYYKKDNSY	0	0	0	0	0	0	0	0	0	0	0	0	0	0	0	0	0	0	718	0	0	0	608	0	0	0	0	0
472	NSP3	LDNYYKKDNSYFTEQ	3161.5	0	0	0	504	12957	0	0	3437	0	0	0	0	0	0	8544.5	0	0	2210	0	0	880	8662	0	0	0	0	0
473	NSP3	NYYKKDNSYFTEQPI	923	0	0	0	0	5622.5	0	0	0	0	0	0	0	0	0	0	0	0	0	0	0	617	0	0	0	0	0	0
474	NSP3	YKKDNSYFTEQPIDL	0	0	0	0	0	2355	0	0	0	0	0	0	0	0	0	0	0	2140	0	0	0	0	0	0	0	0	0	0
475	NSP3	YFTEQPIDLVPNQPY	0	0	0	0	0	0	0	0	0	0	0	0	0	0	0	0	0	0	890.5	0	0	0	0	0	0	817	0	0
476	NSP3	TEQPIDLVPNQPYPN	514.5	0	0	662.5	0	1341	0	602	0	0	0	0	0	0	996	777.5	0	0	0	0	0	0	0	0	0	0	0	0
477	NSP3	IDLVPNQPYPNASFD	0	0	0	0	623.5	4378	0	0	0	0	0	0	0	0	0	1331.5	0	0	0	0	0	0	1277	0	0	0	0	0
478	NSP3	LVPNQPYPNASFDNF	0	0	0	0	0	1522	0	0	0	0	0	0	0	0	0	0	0	0	912	0	0	0	0	0	0	0	0	0
479	NSP3	DNFKFVCDNIKFADD	696	0	0	0	0	0	0	0	0	0	1112	702	0	501	0	0	0	2074.5	0	0	0	0	0	0	0	0	0	789
480	NSP3	DLNQLTGYKKPASRE	0	0	0	0	0	0	0	0	0	0	0	0	4327.5	0	0	0	0	0	0	3293.5	0	0	0	0	0	0	2396	0
481	NSP3	ELKVTFFPDLNGDVV	0	0	0	0	0	0	0	0	0	0	0	0	0	0	0	0	820.5	0	0	0	0	0	0	945	0	0	0	0
482	NSP3	TFFPDLNGDVVAIDY	0	0	0	0	0	0	0	0	0	0	0	0	0	520	0	774.5	0	1917	1045	721	0	0	0	0	0	530.5	0	555
483	NSP3	IDYKHYTPSFKKGAK	0	0	0	0	1157.5	0	0	0	0	0	0	0	0	0	0	0	0	0	2825	0	0	0	0	0	0	0	0	0
484	NSP3	HYTPSFKKGAKLLHK	716.5	0	0	0	695	1123	0	0	0	0	0	0	0	0	0	1027.5	0	0	0	0	0	1520.5	0	0	0	0	0	0
485	NSP3	GAKLLHKPIVWHVNN	0	0	552	0	0	0	0	0	0	0	0	0	0	0	0	513	0	0	0	0	0	0	0	0	0	0	0	0
486	NSP3	LHKPIVWHVNNATNK	676	0	0	0	0	0	0	0	0	0	0	0	0	0	0	1387	0	0	0	0	0	0	0	0	0	0	0	0
487	NSP3	KPIVWHVNNATNKAT	0	0	0	0	0	0	0	0	0	0	0	0	0	0	0	819	0	0	0	0	0	0	0	0	0	0	0	0
488	NSP3	KATYKPNTWCIRCLW	0	0	0	0	0	0	0	0	0	0	0	0	0	0	0	0	0	0	759	0	0	0	0	0	0	0	0	0
489	NSP3	NTWCIRCLWSTKPVE	0	0	0	0	0	0	0	0	0	0	0	0	2512.5	0	0	0	0	0	0	3477	0	0	0	0	0	0	2260	0
490	NSP3	IRCLWSTKPVETSNS	0	0	0	0	0	0	0	0	1417.5	0	0	0	0	0	0	3925	0	0	0	0	0	0	525	0	0	0	0	0
491	NSP3	CLWSTKPVETSNSFD	2720.5	0	0	0	0	0	0	0	0	0	0	0	0	0	0	1001	0	0	0	0	0	0	2387	0	0	0	0	0
492	NSP3	PVETSNSFDVLKSED	0	0	0	0	0	0	0	1058.5	0	0	0	0	0	0	0	996.5	571	866	0	614	0	0	1214	0	0	0	0	0
493	NSP3	ETSNSFDVLKSEDAQ	0	0	0	0	0	0	0	0	0	0	0	0	0	0	0	0	1477	0	0	0	0	0	0	1861	0	0	0	0
494	NSP3	SFDVLKSEDAQGMDN	0	0	0	0	0	0	0	0	0	0	0	0	0	0	0	2818.5	0	0	0	0	0	0	0	0	0	0	0	0
495	NSP3	DVLKSEDAQGMDNLA	0	0	0	0	0	0	0	960	0	0	0	0	0	0	0	0	0	0	0	0	0	0	0	0	0	0	0	0
496	NSP3	LKSEDAQGMDNLACE	0	0	0	0	0	0	0	0	627.5	0	0	0	7416	0	0	1351	0	0	0	2964	0	0	1593.5	0	0	0	5893	0
497	NSP3	SEDAQGMDNLACEDL	0	0	0	0	0	0	0	0	0	0	0	0	0	0	0	0	0	1644	0	0	0	0	0	0	0	621.5	512	0
498	NSP3	QGMDNLACEDLKPVS	0	0	0	0	0	0	0	0	0	0	0	0	0	0	0	1291	0	0	0	0	0	0	0	0	0	0	0	0
499	NSP3	MDNLACEDLKPVSEE	0	0	0	0	0	0	0	0	0	0	0	0	3454	0	0	0	0	0	0	1237.5	0	0	0	0	0	0	1896.5	0
500	NSP3	NLACEDLKPVSEEVV	0	0	0	0	0	2082.5	0	0	0	1272	0	0	0	0	0	0	983	0	0	0	0	0	0	698	0	0	0	0
501	NSP3	ACEDLKPVSEEVVEN	0	0	0	0	0	0	0	0	0	692	0	0	0	0	0	0	1912.5	682	0	0	0	0	0	1228.5	0	0	0	0
502	NSP3	EDLKPVSEEVVENPT	0	0	0	0	0	0	0	1030	0	0	818.5	0	0	0	0	0	1065.5	1161.5	0	557.5	0	934.5	0	1927	0	0	0	0
503	NSP3	LKPVSEEVVENPTIQ	0	0	0	0	0	0	0	0	9089.5	0	0	0	0	0	0	11392	0	0	0	0	0	0	2981	0	0	0	0	0
504	NSP3	PVSEEVVENPTIQKD	522	0	0	1070	0	0	0	1359	1912.5	0	0	0	0	0	0	6352	536.5	0	0	926	0	0	3099.5	1437	0	0	0	0
505	NSP3	SEEVVENPTIQKDVL	0	0	0	0	0	0	0	0	0	0	0	0	0	0	0	3461.5	0	0	0	0	0	0	1008.5	0	0	0	0	0
506	NSP3	EVVENPTIQKDVLEC	0	0	0	0	0	0	0	1183.5	0	0	904.5	0	0	0	0	537.5	1484	569	0	589.5	0	1491	781	2457.5	0	0	506.5	0
507	NSP3	TIQKDVLECNVKTTE	0	0	0	0	0	0	0	0	0	0	0	0	5980.5	0	0	0	0	0	0	2359.5	0	0	0	0	0	0	5596	0
508	NSP3	LECNVKTTEVVGDII	0	0	0	0	0	0	0	0	695.5	0	0	0	0	0	0	2178.5	0	0	0	0	0	0	1959	0	0	0	0	0
509	NSP3	VKTTEVVGDIILKPA	0	0	0	0	0	0	0	0	0	0	0	0	0	0	0	724	0	0	0	0	0	0	0	0	0	0	0	0
510	NSP3	TTEVVGDIILKPANN	0	0	985	0	0	0	0	646	0	0	0	0	0	0	0	0	0	0	1290	0	0	0	0	0	0	0	0	0
511	NSP3	EVVGDIILKPANNSL	0	0	0	0	0	0	0	533.5	0	0	0	0	0	0	0	624	1013	0	0	0	0	1211	0	2163	0	0	0	0
512	NSP3	DIILKPANNSLKITE	0	0	0	0	0	622	0	0	0	0	0	0	9677.5	0	0	0	0	0	0	6811	0	0	0	0	0	0	7017.5	0
513	NSP3	ILKPANNSLKITEEV	0	0	0	0	0	0	0	0	12816	1382	0	1174	0	0	0	30126.5	975	0	7996	0	0	0	15835	949	0	4145	0	0
514	NSP3	KPANNSLKITEEVGH	0	0	0	0	0	3299	0	0	0	0	0	0	0	0	0	1243	534	0	0	0	0	0	0	0	0	0	0	0
515	NSP3	ANNSLKITEEVGHTD	0	0	0	0	0	1213	0	0	0	0	0	0	0	0	0	0	0	0	0	0	0	0	596	0	0	0	0	0
516	NSP3	NSLKITEEVGHTDLM	0	0	0	0	1124	3780.5	0	0	0	0	0	0	0	0	0	0	0	0	0	0	0	0	567	0	0	0	0	0
517	NSP3	LKITEEVGHTDLMAA	0	0	0	0	0	0	0	0	8860	0	0	0	0	0	0	23668	0	0	0	0	0	0	12319	0	0	0	0	0
518	NSP3	ITEEVGHTDLMAAYV	0	0	0	0	0	6126	0	0	8193	0	0	0	0	0	0	19689	0	0	0	0	0	0	11104	0	0	0	0	0
519	NSP3	EEVGHTDLMAAYVDN	0	0	0	0	0	0	0	4115	0	998	1859.5	0	666	0	1905.5	0	3023.5	2841	0	1696	0	4430	0	2717.5	1019	0	0	0
520	NSP3	HTDLMAAYVDNSSLT	0	0	0	0	0	797.5	0	0	0	0	0	963.5	0	0	0	0	0	0	3887	0	0	0	0	0	0	1849	0	0
521	NSP3	AYVDNSSLTIKKPNE	0	0	0	0	0	0	0	0	0	0	0	0	15525	0	0	0	0	0	0	15580.5	0	0	0	0	0	0	3434	0
522	NSP3	VDNSSLTIKKPNELS	0	0	0	0	0	0	0	0	0	0	0	0	0	0	0	651	0	0	0	0	0	0	0	0	0	0	0	0
523	NSP3	NSSLTIKKPNELSRV	0	0	0	0	0	10763.5	0	0	0	0	0	0	0	0	0	834	0	0	0	0	0	0	0	0	0	0	0	0
524	NSP3	ELSRVLGLKTLATHG	0	0	0	0	0	0	0	0	0	0	0	0	0	0	0	0	724.5	0	0	0	0	552	0	1962	0	0	0	0
525	NSP3	LATHGLAAVNSVPWD	0	0	0	0	0	611.5	0	0	2609.5	0	0	0	0	0	0	5659.5	0	0	0	0	0	0	4907.5	0	0	0	0	0
526	NSP3	GLAAVNSVPWDTIAN	0	0	0	0	0	0	0	0	0	0	0	0	0	0	0	831	0	0	0	0	0	0	0	0	0	0	0	0
527	NSP3	IANYAKPFLNKVVST	0	0	0	0	0	0	0	0	925	0	0	0	0	0	0	4153.5	0	0	0	0	0	0	3010	0	0	0	0	0
528	NSP3	IVTRCLNRVCTNYMP	0	0	0	0	0	0	0	0	0	0	0	0	0	0	0	602	0	0	0	0	0	0	0	0	0	0	0	0
529	NSP3	TRCLNRVCTNYMPYF	0	0	0	0	0	0	0	0	0	0	0	0	0	0	0	0	0	0	941	0	0	0	0	0	0	0	0	0
530	NSP3	IKASMPTTIAKNTVK	0	0	0	0	0	0	0	0	5862.5	0	0	0	0	0	0	14373.5	0	0	7246	0	0	0	5060	0	0	3176	0	0
531	NSP3	MPTTIAKNTVKSVGK	0	0	0	0	0	0	0	0	0	0	0	0	0	0	0	0	0	0	600	0	0	0	0	0	0	0	0	0
532	NSP3	IAKNTVKSVGKFCLE	0	0	0	0	0	0	0	0	2031	0	0	0	3535	0	0	4315	0	0	571	3875	0	0	2786	0	0	0	3621	0
533	NSP3	EASFNYLKSPNFSKL	0	0	0	0	0	0	0	0	0	0	0	0	0	0	0	0	0	0	0	0	0	0	0	627.5	0	0	0	0
534	NSP3	SFNYLKSPNFSKLIN	0	0	0	0	0	0	0	0	605	0	0	0	0	0	0	883.5	0	0	2045	0	0	0	0	0	0	0	0	0
535	NSP3	IYSTAALGVLMSNLG	0	0	0	0	0	0	0	0	742.5	0	0	0	0	0	0	2524	0	0	0	0	0	0	1768	0	0	0	0	0
536	NSP3	LGVLMSNLGMPSYCT	0	0	0	0	0	0	0	0	0	0	0	0	0	0	0	0	0	0	0	0	0	0	601.5	0	0	0	0	0
537	NSP3	MSNLGMPSYCTGYRE	0	0	0	0	0	0	0	0	0	0	0	0	5664	0	0	0	0	0	0	3352.5	0	0	0	0	0	0	6926	0
538	NSP3	NLGMPSYCTGYREGY	0	0	1020.5	0	0	1091.5	0	0	0	0	0	0	0	0	0	0	0	0	696.5	0	0	0	0	0	0	0	0	0
539	NSP3	YCTGYREGYLNSTNV	0	0	0	0	0	655.5	0	0	33411.5	0	0	0	0	0	0	64063	0	1414.5	0	0	0	893	21231	0	0	0	0	0
540	NSP3	TGYREGYLNSTNVTI	0	0	0	0	0	0	0	1282	17409	0	0	0	0	0	0	36812	0	0	0	0	0	919	16173.5	0	0	0	0	0
541	NSP3	YREGYLNSTNVTIAT	0	0	0	0	0	0	0	0	8356	0	0	0	0	0	0	9281.5	0	0	0	0	0	847.5	10991	0	0	0	0	0
542	NSP3	EGYLNSTNVTIATYC	0	0	0	0	0	0	0	0	1764.5	0	0	0	0	0	0	8303.5	0	0	0	0	0	605	2946	637	0	0	0	0
543	NSP3	YLNSTNVTIATYCTG	0	0	0	0	0	0	0	0	0	0	0	0	0	0	0	0	0	0	0	0	0	0	615	0	0	0	0	0
544	NSP3	IATYCTGSIPCSVCL	0	0	0	0	0	656.5	0	0	788.5	0	0	0	0	0	0	2166	0	0	0	0	0	0	2514	0	0	0	590	0
545	NSP3	CTGSIPCSVCLSGLD	0	0	0	0	0	0	0	0	802.5	0	0	0	0	0	0	1346.5	0	0	0	0	0	0	961	0	0	0	0	0
546	NSP3	IPCSVCLSGLDSLDT	0	0	0	0	0	0	0	0	0	0	0	0	0	0	0	1059	0	0	0	0	0	0	1223	0	0	0	0	0
547	NSP3	CSVCLSGLDSLDTYP	0	0	0	0	0	0	0	0	0	0	0	0	0	0	0	773	0	0	0	0	0	0	0	0	0	0	0	0
548	NSP3	LSGLDSLDTYPSLET	0	0	0	0	0	8621.5	0	0	10279	0	0	0	0	0	0	26389.5	0	0	0	0	0	0	13400.5	0	0	0	0	0
549	NSP3	DSLDTYPSLETIQIT	1349	0	0	0	0	0	0	0	0	0	0	0	0	0	0	2220	0	0	0	0	0	0	684	0	0	0	0	0
550	NSP3	LDTYPSLETIQITIS	0	0	0	0	0	5009	0	0	6400	0	0	0	0	0	0	14033.5	0	0	0	0	0	0	7250.5	0	0	0	0	0
551	NSP3	TYPSLETIQITISSF	0	0	0	0	0	2078	0	0	0	0	0	0	0	0	0	1028.5	0	0	0	0	0	0	0	0	0	0	0	0
552	NSP3	LETIQITISSFKWDL	0	0	0	0	0	0	0	0	537	0	0	0	0	0	0	629.5	0	7362.5	0	0	0	0	1365.5	0	881	0	0	0
553	NSP3	SSFKWDLTAFGLVAE	0	0	0	0	0	637	0	0	0	0	0	0	6967	0	0	0	0	0	0	2398.5	0	0	0	0	0	0	4486.5	0
554	NSP3	FKWDLTAFGLVAEWF	0	0	0	0	0	0	0	509	0	0	0	743.5	556	0	0	0	0	0	2111.5	528	0	550	0	0	0	742	519	0
555	NSP3	WDLTAFGLVAEWFLA	0	0	0	0	0	0	0	0	0	0	0	0	0	0	0	0	0	0	789	0	0	0	0	0	0	0	0	0
556	NSP3	LTAFGLVAEWFLAYI	0	0	0	0	0	0	0	0	0	0	0	0	0	0	0	0	0	0	547	0	0	0	0	0	0	0	0	0
557	NSP3	AFGLVAEWFLAYILF	0	0	0	0	0	0	0	0	0	0	0	0	0	0	0	0	0	0	830	0	0	0	0	0	0	0	0	0
558	NSP3	VAEWFLAYILFTRFF	0	0	0	0	0	0	0	0	0	0	0	0	0	0	0	0	0	0	562	0	0	0	0	0	0	0	0	0
559	NSP3	EWFLAYILFTRFFYV	0	0	0	0	0	0	0	0	0	0	0	0	0	0	0	0	0	0	0	0	0	0	0	648.5	0	0	0	0
560	NSP3	VLGLAAIMQLFFSYF	0	0	0	0	0	0	0	0	0	0	0	0	0	0	0	0	0	0	850	0	0	0	0	0	0	0	0	0
561	NSP3	IMQLFFSYFAVHFIS	0	0	0	0	0	2549	0	0	3285	0	0	0	0	0	0	6293	0	0	0	0	0	0	1816.5	0	0	0	0	0
562	NSP3	FFSYFAVHFISNSWL	0	0	0	0	0	0	0	0	0	0	0	0	0	0	0	1221	0	0	0	0	0	0	0	0	0	0	0	0
563	NSP3	SYFAVHFISNSWLMW	0	0	0	0	0	0	0	0	0	0	0	0	0	0	0	0	0	0	1045	0	0	0	0	0	0	0	0	0
564	NSP3	FAVHFISNSWLMWLI	0	0	0	0	0	0	0	0	0	0	0	0	0	0	0	0	0	0	529.5	0	0	0	0	0	0	0	0	0
565	NSP3	VHFISNSWLMWLIIN	0	0	0	0	0	0	0	0	0	0	0	0	0	0	0	930	0	0	0	0	0	0	0	0	0	0	0	0
566	NSP3	SNSWLMWLIINLVQM	0	0	0	0	0	732.5	0	0	0	0	0	0	0	0	0	529.5	0	0	0	0	0	0	0	0	0	0	0	0
567	NSP3	SWLMWLIINLVQMAP	0	0	0	0	0	0	0	0	0	0	0	0	0	0	0	630	0	0	0	0	0	0	0	0	0	0	0	0
568	NSP3	IINLVQMAPISAMVR	0	0	0	0	0	917	0	0	1497.5	0	0	0	0	0	0	3643.5	0	0	0	0	0	0	0	0	0	0	0	0
569	NSP3	VQMAPISAMVRMYIF	0	0	0	0	0	0	0	0	871.5	0	0	0	0	0	0	1672	0	0	0	0	0	0	688	0	0	0	0	0
570	NSP3	SYVHVVDGCNSSTCM	0	0	0	0	0	1199	0	0	0	0	0	0	0	0	0	0	0	0	0	0	0	761.5	0	0	0	0	0	0
571	NSP3	VHVVDGCNSSTCMMC	0	0	0	0	0	0	0	0	0	0	0	0	0	0	0	0	0	0	0	0	0	0	548.5	0	0	0	0	0
572	NSP3	TCMMCYKRNRATRVE	0	0	0	0	0	0	0	0	0	0	0	0	3742	0	0	0	0	0	0	2540	0	0	0	0	0	0	2778.5	0
573	NSP3	KRNRATRVECTTIVN	0	0	0	0	0	0	0	0	837	0	0	0	0	0	0	1830	0	0	0	0	0	0	0	0	0	0	0	0
574	NSP3	ECTTIVNGVRRSFYV	0	0	0	0	0	0	0	0	0	0	0	0	0	0	0	0	0	0	0	0	0	0	0	843	0	0	0	0
575	NSP3	NCDTFCAGSTFISDE	0	0	608	0	0	2936.5	0	0	0	0	0	0	8073	0	0	549	0	0	0	7551.5	0	0	0	0	0	0	8216.5	0
576	NSP3	DTFCAGSTFISDEVA	0	0	0	0	0	5303	0	0	0	0	0	0	0	0	0	565.5	0	0	0	0	0	0	0	0	0	0	0	0
577	NSP3	STFISDEVARDLSLQ	0	0	0	0	0	2301.5	0	0	533	0	0	0	0	0	0	557	0	0	706	0	0	0	0	0	0	787	0	0
578	NSP3	EVARDLSLQFKRPIN	0	0	0	0	0	0	0	0	0	0	730	0	0	0	0	0	798	1247	0	0	0	1536	0	2193	0	0	0	0
579	NSP3	QFKRPINPTDQSSYI	0	0	0	0	0	0	0	0	0	0	0	0	0	0	0	0	0	0	597.5	0	0	0	0	0	0	550	0	0
580	NSP3	PINPTDQSSYIVDSV	0	0	518	0	0	1707.5	0	920	0	0	0	0	0	0	581.5	1299.5	575	0	1000	0	0	1017	578	0	0	0	0	0
581	NSP3	SYIVDSVTVKNGSIH	0	0	0	0	0	644	0	631	0	0	0	0	0	0	0	0	0	0	0	0	0	0	0	0	0	0	0	0
582	NSP3	IVDSVTVKNGSIHLY	0	0	0	0	0	0	0	0	1711.5	0	0	0	0	0	0	2170.5	0	0	768.5	0	0	0	703.5	0	0	0	0	0
583	NSP3	DSVTVKNGSIHLYFD	1515.5	0	0	0	0	0	0	0	0	0	0	0	0	1256	0	0	0	0	953	0	0	0	0	0	0	0	0	1183
584	NSP3	SIHLYFDKAGQKTYE	0	0	0	0	0	0	0	0	0	0	0	0	3240	0	0	0	0	0	0	3322.5	0	0	0	0	0	0	1480	0
585	NSP3	TYERHSLSHFVNLDN	0	0	0	0	0	0	0	0	2852.5	0	0	0	0	0	0	6379	0	0	0	0	0	0	1937.5	0	0	0	0	0
586	NSP3	ERHSLSHFVNLDNLR	0	0	0	0	0	0	0	0	582	0	703.5	0	0	0	0	1804	581.5	953.5	0	889.5	0	1175.5	0	1869.5	0	0	0	0
587	NSP3	HSLSHFVNLDNLRAN	0	0	0	0	0	0	0	0	1359	0	0	0	0	0	0	5691	0	0	0	0	0	0	975.5	0	0	0	0	0
588	NSP3	LSHFVNLDNLRANNT	0	0	712.5	0	0	1485	0	0	11738.5	0	0	0	0	0	0	20392.5	0	0	0	0	0	0	14097	0	0	0	0	0
589	NSP3	LDNLRANNTKGSLPI	0	0	0	0	0	0	0	0	712	0	0	0	0	0	0	3219	0	0	0	0	0	0	7649	0	0	0	0	0
590	NSP3	NNTKGSLPINVIVFD	0	0	0	0	0	1834	0	0	0	0	0	0	0	11528.5	0	0	0	645.5	554	0	7325.5	0	0	0	0	0	0	9689.5
591	NSP3	TKGSLPINVIVFDGK	0	0	0	0	0	0	0	0	0	0	0	0	0	758	0	0	0	0	0	0	0	0	0	0	0	0	0	0
592	NSP3	LPINVIVFDGKSKCE	0	0	0	0	0	0	0	0	0	0	0	0	4692.5	523	0	0	0	0	0	2751.5	0	0	0	0	0	0	3970	0
593	NSP3	INVIVFDGKSKCEES	0	0	0	0	0	0	0	0	511	0	0	0	0	551.5	0	3978	0	0	0	0	0	0	3286	0	0	0	0	0
594	NSP3	VIVFDGKSKCEESSA	0	0	0	0	0	0	0	0	0	0	0	0	0	0	0	0	0	0	10987	0	0	0	0	0	0	5791.5	0	0
595	NSP3	VFDGKSKCEESSAKS	0	0	0	0	0	0	0	0	0	0	0	0	0	513	0	914.5	0	0	3654.5	0	0	0	0	0	0	3038.5	0	0
596	NSP3	EESSAKSASVYYSQL	0	0	0	0	0	660.5	0	3283	0	0	1470	0	0	0	1059	0	2193	2247	0	1233.5	0	2987.5	0	3140.5	1330.5	0	1003	0
597	NSP3	AKSASVYYSQLMCQP	0	0	0	0	0	0	0	0	0	0	0	0	0	0	0	0	0	984	0	0	0	0	0	0	0	0	0	0
598	NSP3	YYSQLMCQPILLLDQ	0	0	0	0	0	0	0	0	0	0	0	0	0	0	0	1148.5	0	1460.5	0	0	0	0	1081.5	0	0	0	0	0
599	NSP3	SQLMCQPILLLDQAL	0	0	0	0	0	0	0	0	0	0	0	0	0	0	0	0	0	0	0	0	0	0	915	0	0	0	0	0
600	NSP3	LMCQPILLLDQALVS	0	0	0	0	0	0	0	0	0	0	0	0	0	0	0	545.5	0	0	0	0	0	0	1477.5	0	0	0	0	0
601	NSP3	CQPILLLDQALVSDV	0	0	0	0	0	540.5	0	0	0	0	0	0	0	0	0	616	0	2087	0	0	0	0	1311	0	0	0	0	0
602	NSP3	PILLLDQALVSDVGD	0	0	0	0	0	573.5	0	3181	0	0	0	0	0	0	0	3319.5	0	0	0	0	0	0	4286	0	0	0	0	0
603	NSP3	LLLDQALVSDVGDSA	0	0	0	0	0	0	0	0	2578.5	0	0	0	0	0	0	6339.5	0	0	0	0	0	0	8027	0	0	0	0	0
604	NSP3	LDQALVSDVGDSAEV	0	0	0	0	0	0	0	1228.5	8122	0	0	0	0	0	0	38139	0	0	0	0	0	0	21632.5	0	0	0	0	0
605	NSP3	QALVSDVGDSAEVAV	0	0	0	0	0	0	0	1098	3630	0	0	0	0	0	0	14057	0	0	0	0	0	0	1620.5	0	0	0	0	0
606	NSP3	LVSDVGDSAEVAVKM	0	0	0	0	0	0	0	611	2540	0	0	0	0	0	0	8821	0	0	0	0	0	0	4381.5	0	0	0	0	0
607	NSP3	SDVGDSAEVAVKMFD	1323	0	0	0	0	0	0	0	0	0	0	0	0	1693.5	0	0	0	0	0	0	0	0	0	0	0	0	0	678.5
608	NSP3	VGDSAEVAVKMFDAY	0	603	0	0	0	0	0	0	0	0	0	0	0	666	0	903	0	0	0	0	0	0	711	0	0	0	0	509
609	NSP3	DSAEVAVKMFDAYVN	1276	0	0	0	0	0	0	0	0	0	0	0	0	514	0	0	0	0	0	0	0	0	0	0	0	0	0	0
610	NSP3	VAVKMFDAYVNTFSS	0	0	0	0	0	0	0	0	0	0	0	0	0	0	0	608.5	0	0	0	0	0	0	548.5	0	0	0	0	0
611	NSP3	VKMFDAYVNTFSSTF	0	0	0	0	0	0	0	0	0	0	0	0	0	895	0	0	0	0	0	0	0	0	0	0	0	0	0	789
612	NSP3	MFDAYVNTFSSTFNV	0	0	0	0	0	0	0	0	0	0	0	0	0	604	0	0	0	0	0	0	0	0	0	0	0	0	0	0
613	NSP3	VPMEKLKTLVATAEA	0	0	0	0	0	0	0	0	0	0	0	0	0	0	0	0	0	0	0	555	0	0	0	0	0	0	0	0
614	NSP3	MEKLKTLVATAEAEL	0	0	0	0	0	0	0	0	0	0	0	0	0	0	0	0	0	0	2491.5	0	0	0	0	0	0	512	0	0
615	NSP3	LVATAEAELAKNVSL	0	0	0	0	0	0	0	0	0	0	0	0	0	0	0	1827.5	0	0	0	0	0	0	716	0	0	0	0	0
616	NSP3	ATAEAELAKNVSLDN	0	0	0	0	0	0	0	0	1295	0	0	0	0	0	0	0	0	0	0	0	0	0	1792	0	0	0	0	0
617	NSP3	AELAKNVSLDNVLST	0	0	0	0	0	0	0	0	716	0	0	0	0	0	0	1153	0	0	0	0	0	0	867.5	0	0	0	0	0
618	NSP3	LAKNVSLDNVLSTFI	0	0	0	0	0	0	0	0	1608.5	0	0	0	0	0	0	2845	0	0	0	0	0	0	3066	0	0	0	0	0
619	NSP3	KNVSLDNVLSTFISA	0	0	0	0	0	1053	0	0	0	0	0	0	0	0	0	558.5	0	0	0	0	0	0	0	0	0	0	0	0
620	NSP3	VSLDNVLSTFISAAR	0	0	0	0	0	5074.5	0	0	808.5	0	0	0	0	0	0	2092	0	0	0	0	0	0	0	0	0	0	0	0
621	NSP3	LDNVLSTFISAARQG	0	0	0	0	0	0	0	0	2449.5	0	0	0	0	0	0	3537	0	0	0	838.5	0	0	2041	0	0	0	0	0
622	NSP3	LSTFISAARQGFVDS	0	0	0	0	0	772.5	0	0	3514	0	0	0	0	0	0	4389.5	0	0	0	0	0	0	908	0	0	0	0	0
623	NSP3	TFISAARQGFVDSDV	0	0	0	0	0	0	0	0	619	0	0	0	0	0	0	1643.5	0	3299	0	0	0	0	0	0	0	0	0	0
624	NSP3	ISAARQGFVDSDVET	0	0	0	0	0	6815	0	0	4565.5	0	0	0	0	0	0	26706	0	0	0	0	0	0	13782	0	0	0	0	0
625	NSP3	AARQGFVDSDVETKD	0	0	0	0	0	0	0	0	0	0	0	0	0	0	0	0	0	0	0	0	0	0	849	0	0	0	0	0
626	NSP3	GFVDSDVETKDVVEC	0	0	0	0	0	520	0	0	0	0	0	0	0	0	0	1874.5	0	0	0	0	0	0	945	0	0	0	0	0
627	NSP3	VDSDVETKDVVECLK	0	0	0	0	0	0	0	0	0	0	0	0	0	0	0	1908.5	0	0	0	0	0	0	1154	0	0	0	0	0
628	NSP3	SDVETKDVVECLKLS	0	0	0	0	0	0	0	0	0	0	0	0	0	0	0	0	0	0	0	0	0	0	0	0	0	1156.5	0	0
629	NSP3	TKDVVECLKLSHQSD	0	0	0	0	0	0	0	0	684.5	0	0	0	0	0	0	965	0	0	0	0	0	0	0	0	0	0	0	0
630	NSP3	DVVECLKLSHQSDIE	774.5	0	0	0	0	0	0	0	0	0	0	0	4807.5	0	0	0	0	0	0	2857	0	0	0	0	0	544.5	3671.5	0
631	NSP3	VECLKLSHQSDIEVT	0	0	0	0	0	0	0	0	0	0	0	0	0	0	0	0	0	0	0	0	0	0	1112	0	0	0	0	0
632	NSP3	CLKLSHQSDIEVTGD	0	0	0	0	0	0	0	0	0	0	0	0	0	0	0	0	0	0	0	0	0	1068	1020	0	0	0	0	0
633	NSP3	KLSHQSDIEVTGDSC	0	0	0	0	0	0	0	0	0	0	0	0	0	0	0	688.5	0	0	3329	0	0	0	516	0	0	993.5	0	0
634	NSP3	SHQSDIEVTGDSCNN	0	0	1087	0	0	0	0	0	0	0	0	0	0	0	0	0	0	0	2320	0	0	0	0	0	0	1114	0	0
635	NSP3	QSDIEVTGDSCNNYM	0	0	0	0	0	0	0	0	0	0	0	0	0	0	0	0	0	0	0	0	0	0	0	0	0	587	0	0
636	NSP3	EVTGDSCNNYMLTYN	0	0	0	0	0	0	0	738.5	0	0	0	0	0	0	0	0	1409	0	0	561	0	992.5	0	2549.5	0	0	0	0
637	NSP3	VENMTPRDLGACIDC	0	0	0	0	0	0	0	0	0	0	0	0	0	0	0	0	0	518	0	0	0	0	0	0	0	682	0	503
638	NSP3	TPRDLGACIDCSARH	0	0	0	0	0	0	0	0	0	0	0	0	0	0	0	0	0	0	708.5	0	0	0	0	0	0	509.5	0	0
639	NSP3	RDLGACIDCSARHIN	0	0	0	0	0	0	0	0	0	0	0	0	0	0	0	533.5	0	0	0	0	0	0	0	0	0	0	0	0
640	NSP3	ACIDCSARHINAQVA	0	0	0	0	0	0	0	0	0	0	0	0	0	0	0	712	0	0	0	0	0	0	0	0	0	0	0	0
641	NSP3	IWNVKDFMSLSEQLR	0	0	0	0	0	0	0	0	1944	0	0	0	0	0	0	4711	0	0	0	0	0	0	1076.5	0	0	0	0	0
642	NSP3	SLSEQLRKQIRSAAK	896.5	0	5537	0	0	2840	0	0	0	0	0	0	0	0	0	0	0	0	1431.5	0	0	0	0	0	0	1746	0	0
643	NSP3	SEQLRKQIRSAAKKN	0	0	0	0	0	0	0	0	0	0	0	0	0	0	0	668	0	0	658	0	0	0	0	0	0	0	0	0
644	NSP3	LPFKLTCATTRQVVN	0	0	0	0	0	0	0	0	982.5	0	0	0	0	0	0	2463.5	0	0	0	631	0	0	0	0	0	0	0	0
645	NSP4	IALKGGKIVNNWLKQ	0	0	0	0	0	0	0	0	600	0	0	0	0	0	0	950.5	0	0	0	0	0	0	0	0	0	0	0	0
646	NSP4	ITPVHVMSKHTDFSS	0	0	0	0	0	0	0	0	654	0	0	0	0	0	0	2430	0	0	0	0	0	0	1595	0	0	0	0	0
647	NSP4	PVHVMSKHTDFSSEI	0	0	0	0	0	0	0	882	0	0	0	0	0	0	0	807	0	0	0	0	0	0	762	0	0	0	0	0
648	NSP4	HVMSKHTDFSSEIIG	0	0	0	0	0	1147.5	0	0	0	0	0	0	0	1258.5	910	0	0	0	0	0	0	0	0	0	0	0	0	663
649	NSP4	SEIIGYKAIDGGVTR	0	0	0	0	0	0	0	0	0	0	0	0	0	0	0	0	0	0	0	976	0	0	0	0	0	0	0	0
650	NSP4	IIGYKAIDGGVTRDI	0	0	0	0	0	0	0	0	1039.5	0	0	0	0	0	0	2615.5	0	0	0	0	0	0	1719.5	0	0	0	0	0
651	NSP4	IDGGVTRDIASTDTC	0	0	0	0	0	0	0	0	1371	0	0	0	0	0	0	3088	0	0	0	0	0	0	2238.5	0	0	0	0	0
652	NSP4	IASTDTCFANKHADF	0	0	0	0	0	0	0	0	3404	0	0	0	0	0	0	4984.5	0	0	0	0	0	0	4123.5	0	0	0	0	0
653	NSP4	DTCFANKHADFDTWF	716	0	0	0	0	0	0	0	0	0	0	617.5	0	966	0	0	0	0	1667.5	0	0	0	0	0	0	566	0	805
654	NSP4	SYTNDKACPLIAAVI	0	0	0	0	0	0	0	629	0	0	0	0	0	0	0	0	0	0	0	0	0	0	0	0	0	0	0	0
655	NSP4	IAAVITREVGFVVPG	0	0	0	0	0	0	0	0	2644.5	0	0	0	0	0	0	4734.5	0	0	0	0	0	0	2245.5	0	0	0	0	0
656	NSP4	ITREVGFVVPGLPGT	0	0	0	0	0	3880	0	0	869	0	0	0	0	0	0	2905	0	0	0	0	0	0	2680.5	0	0	666.5	0	0
657	NSP4	PGTILRTTNGDFLHF	0	0	0	0	0	0	0	0	0	0	0	0	0	0	0	0	0	0	1239	0	0	0	0	0	0	0	0	0
658	NSP4	TTNGDFLHFLPRVFS	0	0	0	0	0	0	0	0	0	0	0	0	0	800	0	606	0	0	0	0	0	0	0	0	0	0	0	1409
659	NSP4	NGDFLHFLPRVFSAV	0	0	0	0	0	0	0	0	0	0	0	0	0	0	0	0	0	0	587.5	0	0	0	0	0	0	0	0	0
660	NSP4	SAVGNICYTPSKLIE	0	0	0	0	0	0	0	0	0	0	0	0	2849.5	0	0	0	0	0	0	1690	0	0	0	0	0	0	1284.5	0
661	NSP4	NICYTPSKLIEYTDF	0	0	0	0	0	1264	0	0	0	0	0	0	0	0	0	0	0	0	1243.5	786	0	0	0	0	0	0	0	0
662	NSP4	LIEYTDFATSACVLA	0	0	0	0	0	0	0	781.5	0	0	0	0	0	0	0	2700	0	0	0	0	0	0	1293	0	0	0	0	0
663	NSP4	EYTDFATSACVLAAE	0	0	0	0	0	0	0	0	0	0	0	0	3776.5	0	0	0	0	0	0	3755	0	790	0	788	0	0	4017	0
664	NSP4	FATSACVLAAECTIF	0	0	0	0	0	0	0	0	532.5	0	0	0	0	0	0	1078	0	0	0	0	0	0	0	0	0	0	0	0
665	NSP4	ACVLAAECTIFKDAS	0	0	0	0	0	0	0	539	0	0	0	0	0	0	0	0	0	0	0	0	0	0	0	0	0	0	0	0
666	NSP4	ECTIFKDASGKPVPY	0	0	0	0	0	0	0	0	0	0	0	0	0	0	0	0	0	0	0	0	0	641	0	876.5	0	0	0	0
667	NSP4	SGKPVPYCYDTNVLE	0	0	0	0	0	0	0	988.5	0	0	0	0	7360.5	0	0	0	0	0	0	2447	0	0	0	0	0	0	4682	0
668	NSP4	VPYCYDTNVLEGSVA	0	0	0	0	0	0	0	612	0	0	0	0	0	0	0	0	0	0	0	0	0	0	0	0	0	0	0	0
669	NSP4	YCYDTNVLEGSVAYE	0	0	0	0	0	0	0	3990	0	0	0	666	9608	0	0	0	0	0	751	5754.5	0	706	0	0	0	1017	9903	0
670	NSP4	YDTNVLEGSVAYESL	0	0	0	0	0	0	0	2743	0	0	0	0	0	0	0	0	0	0	0	0	0	0	0	0	0	0	0	0
671	NSP4	TNVLEGSVAYESLRP	0	0	0	0	0	0	0	854	0	0	0	0	0	0	0	0	0	0	0	0	0	0	0	0	0	0	0	0
672	NSP4	EGSVAYESLRPDTRY	0	0	0	0	0	0	0	2257	581.5	0	832	0	551	0	584	892	620.5	0	0	1739	0	1100.5	0	1151.5	612.5	630.5	1062.5	0
673	NSP4	SVAYESLRPDTRYVL	0	0	0	0	0	0	0	690.5	0	0	0	0	0	0	0	0	0	0	0	0	0	0	879.5	0	0	0	0	0
674	NSP4	AYESLRPDTRYVLMD	0	0	0	0	0	0	0	0	0	0	0	0	0	0	0	945.5	0	0	0	0	0	0	0	0	0	0	0	0
675	NSP4	ESLRPDTRYVLMDGS	0	0	0	0	0	0	0	0	0	0	663	0	0	0	0	0	1041.5	0	0	0	0	0	0	1655	0	0	0	0
676	NSP4	LRPDTRYVLMDGSII	0	0	0	0	0	0	0	0	654	0	0	0	0	0	0	3192	0	0	0	0	0	0	2846.5	0	0	0	0	0
677	NSP4	PDTRYVLMDGSIIQF	0	570	0	0	0	0	0	0	0	0	0	0	0	0	0	0	0	0	0	0	0	0	807	0	0	0	0	0
678	NSP4	LMDGSIIQFPNTYLE	0	0	0	0	0	0	0	0	1515.5	0	0	0	7941	0	0	2503	0	0	0	2566	0	0	951	0	0	0	3697.5	0
679	NSP4	IQFPNTYLEGSVRVV	0	0	937	0	0	0	0	0	0	0	0	0	0	0	0	1206.5	0	0	0	0	0	0	816.5	0	0	0	0	0
680	NSP4	NTYLEGSVRVVTTFD	0	0	0	0	0	1214	0	0	0	0	0	0	0	2037	0	0	0	0	0	0	0	0	0	0	0	0	0	624
681	NSP4	YLEGSVRVVTTFDSE	0	0	560.5	512	0	537	0	0	0	0	0	0	13278	11029	0	0	0	0	0	7233.5	0	0	0	0	0	0	9480.5	7969
682	NSP4	EGSVRVVTTFDSEYC	0	0	0	0	0	539.5	0	1120.5	0	0	650.5	897.5	843.5	8695	586	0	562.5	0	632	1484	2159.5	1248	0	946	709	1099	942.5	7208.5
683	NSP4	SVRVVTTFDSEYCRH	0	0	0	0	0	0	0	0	0	0	0	0	0	2554	0	0	0	0	0	0	510	0	0	0	0	0	0	1810
684	NSP4	RVVTTFDSEYCRHGT	0	0	0	0	0	0	0	0	0	0	0	0	0	2555.5	0	0	0	0	0	0	0	0	0	0	0	0	0	588.5
685	NSP4	VTTFDSEYCRHGTCE	0	0	559	0	0	752	0	0	0	0	0	0	9665	2028	0	0	0	0	0	5268.5	1162	0	0	0	0	833.5	9765	982.5
686	NSP4	TFDSEYCRHGTCERS	0	0	0	0	0	0	0	0	0	0	0	0	0	4933.5	0	0	0	0	0	0	0	0	0	0	0	0	0	2161.5
687	NSP4	DSEYCRHGTCERSEA	1073	0	0	0	0	0	0	0	0	0	0	0	0	0	0	0	0	0	0	511	0	0	0	0	0	0	0	0
688	NSP4	EYCRHGTCERSEAGV	0	0	0	0	0	0	0	0	0	0	520	0	0	0	0	0	552.5	538.5	0	0	0	709	0	1188.5	0	0	0	0
689	NSP4	ERSEAGVCVSTSGRW	0	0	0	0	0	0	0	0	0	0	0	0	740	0	0	0	1532	713	0	1741	0	1278	0	3082.5	534.5	0	1339	0
690	NSP4	AGVCVSTSGRWVLNN	0	0	925	0	0	0	0	0	0	0	0	0	0	0	577	0	0	0	0	0	0	0	0	0	0	0	0	0
691	NSP4	VCVSTSGRWVLNNDY	0	0	581	0	0	0	0	801.5	1321.5	0	0	0	0	0	0	1338	0	0	1071.5	0	0	0	0	0	0	526	0	0
692	NSP4	VSTSGRWVLNNDYYR	0	0	0	0	0	3881	0	0	1291.5	0	0	0	0	0	0	2176.5	0	0	1119.5	0	0	0	584.5	0	0	0	0	0
693	NSP4	WVLNNDYYRSLPGVF	0	0	0	0	0	0	0	0	0	0	0	0	0	0	0	0	0	0	677.5	0	0	0	0	0	0	0	0	0
694	NSP4	LNNDYYRSLPGVFCG	0	0	0	0	0	0	0	0	686.5	0	0	0	0	0	0	1223	0	0	0	0	0	0	2367	0	0	0	0	0
695	NSP4	RSLPGVFCGVDAVNL	0	0	0	0	648.5	711	0	0	1819	0	0	0	0	0	0	2899	0	0	0	0	0	0	0	0	0	0	0	0
696	NSP4	LPGVFCGVDAVNLLT	0	0	0	0	0	0	0	531	0	0	0	0	0	0	0	1040	0	0	0	0	0	0	0	0	0	0	0	0
697	NSP4	GVFCGVDAVNLLTNM	0	0	0	0	0	1020	0	676	0	0	0	0	0	0	0	1568.5	0	0	0	0	0	0	0	0	0	0	0	0
698	NSP4	FCGVDAVNLLTNMFT	0	0	0	0	0	0	0	0	1132.5	0	0	0	0	0	0	2014	0	0	0	0	0	0	0	0	0	0	0	0
699	NSP4	LIQPIGALDISASIV	0	0	0	0	0	1492.5	0	0	574	0	0	0	0	0	3275.5	3621	0	0	0	0	0	1173	2096.5	0	0	0	0	0
700	NSP4	IGALDISASIVAGGI	0	0	0	0	0	0	0	0	1077.5	0	0	0	0	0	0	2174	0	0	0	0	0	0	3068	0	0	0	0	0
701	NSP4	LAYYFMRFRRAFGEY	0	0	0	0	0	0	0	0	0	0	0	0	0	0	0	0	0	805.5	850	0	0	0	0	0	0	583.5	0	0
702	NSP4	SVIYLYLTFYLTNDV	0	0	0	0	0	0	0	0	1427.5	0	0	0	0	0	0	854	0	2536	0	0	0	0	0	0	0	0	0	0
703	NSP4	IYLYLTFYLTNDVSF	0	0	0	0	0	0	0	0	843	0	0	0	0	0	0	1600	0	0	0	0	0	0	707.5	0	0	0	0	0
704	NSP4	LYLTFYLTNDVSFLA	0	0	0	0	0	0	0	0	0	0	0	0	0	0	0	615.5	0	0	0	0	0	0	0	0	0	0	0	0
705	NSP4	LTFYLTNDVSFLAHI	0	0	0	0	0	0	0	0	0	0	0	0	0	0	0	563	0	0	0	0	0	0	1039.5	0	0	0	0	0
706	NSP4	FYLTNDVSFLAHIQW	0	0	0	0	0	0	0	0	0	0	0	0	0	0	0	0	0	0	833.5	0	0	0	0	0	0	0	0	0
707	NSP4	LTNDVSFLAHIQWMV	0	0	0	0	0	0	0	0	2558	0	0	0	0	0	0	8340.5	0	0	0	0	0	0	11426	0	0	0	0	0
708	NSP4	AHIQWMVMFTPLVPF	0	0	0	0	0	0	0	0	0	0	0	0	0	0	0	0	0	515	521.5	0	0	0	0	0	0	0	0	0
709	NSP4	IQWMVMFTPLVPFWI	0	0	0	0	0	0	0	0	1151	0	0	0	0	0	0	0	0	0	0	0	0	0	918.5	0	0	0	0	0
710	NSP4	VPFWITIAYIICIST	0	0	0	0	0	670	0	0	575.5	0	0	0	0	0	0	650	0	0	0	0	0	0	0	0	0	0	0	0
711	NSP4	ITIAYIICISTKHFY	0	0	0	0	0	0	0	0	0	0	0	0	0	0	0	708	0	0	0	0	0	0	0	0	0	0	0	0
712	NSP4	IAYIICISTKHFYWF	0	0	0	0	0	0	0	0	0	0	0	0	0	0	0	0	0	0	574	0	0	0	0	0	0	0	0	0
713	NSP4	ICISTKHFYWFFSNY	0	0	0	0	0	0	0	0	0	0	0	0	0	0	0	611.5	0	0	0	0	0	0	0	0	0	0	0	0
714	NSP4	ISTKHFYWFFSNYLK	723.5	0	0	0	0	1616.5	0	0	2772	0	0	0	0	0	0	5492.5	0	0	0	0	0	0	1704	0	0	0	0	0
715	NSP4	YLKRRVVFNGVSFST	0	0	0	0	0	0	0	0	0	0	0	651	0	0	0	0	0	0	0	0	0	0	0	0	0	0	0	0
716	NSP4	KRRVVFNGVSFSTFE	0	0	0	0	0	0	0	0	0	0	0	0	2565	0	0	0	0	0	0	3088.5	0	0	0	0	0	0	1485	0
717	NSP4	FSTFEEAALCTFLLN	0	0	0	0	0	0	0	0	0	0	0	0	0	0	0	976.5	0	0	0	0	0	0	0	0	0	0	0	0
718	NSP4	TFEEAALCTFLLNKE	0	0	0	0	0	0	0	0	0	0	0	0	4276.5	0	0	0	0	0	0	3649.5	0	0	0	0	0	0	2818.5	0
719	NSP4	EEAALCTFLLNKEMY	0	0	0	0	0	0	0	1422	0	0	597.5	0	0	0	0	0	1423	1099	0	0	0	1346	0	2881	629.5	0	0	0
720	NSP4	LLNKEMYLKLRSDVL	0	0	0	0	0	0	0	0	1311	0	0	0	0	0	0	5636	0	0	0	0	0	0	6607	0	0	0	0	0
721	NSP4	LLPLTQYNRYLALYN	0	0	0	0	0	0	0	0	0	0	0	0	0	0	0	689	0	0	0	0	0	0	0	0	0	0	0	0
722	NSP4	LALYNKYKYFSGAMD	0	0	0	0	0	0	0	0	0	0	0	0	0	0	0	985	0	0	0	0	0	0	808.5	0	0	0	0	0
723	NSP4	YKYFSGAMDTTSYRE	0	0	0	0	0	0	0	0	0	0	0	0	7582	0	0	0	0	0	0	4598	0	0	0	0	0	0	5244	0
724	NSP4	YREAACCHLAKALND	0	0	0	0	0	0	0	0	899.5	0	0	0	0	0	0	1895.5	0	0	0	0	0	0	0	0	0	0	0	0
725	NSP4	EAACCHLAKALNDFS	0	0	0	0	0	0	0	0	0	0	508.5	0	0	0	0	0	637	740	0	0	0	910.5	0	1750	572	0	0	0
726	NSP4	LAKALNDFSNSGSDV	0	0	0	0	0	1013	0	0	616.5	0	0	0	0	0	0	1880	0	1413	0	0	0	0	2337	0	0	0	0	0
727	NSP4	KALNDFSNSGSDVLY	0	0	0	0	0	526	0	0	0	0	0	0	0	0	0	680.5	0	0	0	0	0	0	0	0	0	0	0	0
728	NSP4	LNDFSNSGSDVLYQP	0	0	0	0	0	0	0	0	1201	0	0	0	0	0	0	3050	0	0	0	0	0	0	1460	0	0	0	0	0
729	NSP4	SGSDVLYQPPQTSIT	0	0	0	0	0	0	0	0	0	0	0	0	0	0	0	1713	0	513	0	0	0	0	0	0	0	0	0	0
730	NSP5	SGFRKMAFPSGKVEG	0	0	0	0	0	0	0	0	0	0	0	0	0	0	0	0	0	0	0	988	0	0	0	0	0	0	0	0
731	NSP5	FRKMAFPSGKVEGCM	0	0	0	0	0	0	0	0	0	0	0	0	0	0	0	0	0	0	0	625	0	0	0	0	0	0	0	0
732	NSP5	QVTCGTTTLNGLWLD	0	0	0	0	0	0	0	0	739	0	0	0	0	0	0	1053	0	0	0	0	0	0	0	0	0	0	0	0
733	NSP5	TCGTTTLNGLWLDDV	0	0	0	0	0	0	0	0	0	0	0	0	0	0	0	0	0	2328.5	0	0	0	0	0	0	0	0	0	0
734	NSP5	GTTTLNGLWLDDVVY	0	0	0	0	0	0	0	0	0	0	0	0	0	0	0	0	0	0	576	0	0	0	0	0	0	0	0	0
735	NSP5	LNGLWLDDVVYCPRH	0	0	0	0	0	0	0	0	0	0	0	0	0	0	0	1110.5	0	0	0	0	0	0	0	0	0	0	0	0
736	NSP5	DDVVYCPRHVICTSE	528	0	0	0	0	0	0	0	0	0	0	0	2107	0	0	0	0	0	0	4086.5	0	0	0	0	0	0	2432	0
737	NSP5	HVICTSEDMLNPNYE	0	0	0	0	0	0	0	0	0	0	0	0	9776	0	0	0	0	509.5	0	5308	0	0	0	0	0	0	5553.5	0
738	NSP5	ICTSEDMLNPNYEDL	0	0	0	0	0	1035.5	0	0	2619.5	0	0	0	0	0	0	9324	0	2835	0	0	0	0	9278	0	0	584	0	0
739	NSP5	EDMLNPNYEDLLIRK	0	0	0	0	0	0	0	618	0	0	0	0	0	0	0	0	0	0	0	0	0	0	0	0	0	0	0	0
740	NSP5	EDLLIRKSNHNFLVQ	0	0	0	0	0	0	0	0	0	0	0	0	0	0	0	0	602	0	0	0	0	500	0	982	0	0	0	0
741	NSP5	IRKSNHNFLVQAGNV	0	0	0	0	0	0	0	0	722	0	0	0	0	0	0	4753.5	0	0	755.5	0	0	0	2168.5	0	0	1033.5	0	0
742	NSP5	GNVQLRVIGHSMQNC	0	0	0	0	0	0	0	0	0	0	0	0	0	0	0	558	0	0	0	0	0	0	0	0	0	0	0	0
743	NSP5	VDTANPKTPKYKFVR	0	0	0	0	0	0	0	0	0	0	0	0	0	0	0	0	0	0	0	0	0	0	3311	0	0	0	0	0
744	NSP5	SFLNGSCGSVGFNID	0	0	0	0	0	0	0	0	0	0	0	0	0	0	0	550	0	0	0	0	916.5	0	544	0	0	0	0	0
745	NSP5	LNGSCGSVGFNIDYD	0	0	514.5	0	0	0	1074	0	1259	0	584.5	668	0	667.5	0	3272	0	851	534	0	0	776	1444.5	909	0	1120.5	0	967.5
746	NSP5	GSCGSVGFNIDYDCV	0	0	0	0	0	0	0	0	0	0	521.5	0	0	0	0	0	0	654	0	0	0	0	0	0	0	0	0	0
747	NSP5	CGSVGFNIDYDCVSF	0	0	0	0	0	0	0	0	0	0	0	0	0	0	0	0	0	0	0	0	0	567.5	0	0	0	0	0	539
748	NSP5	SVGFNIDYDCVSFCY	560	0	0	0	0	0	0	0	0	0	0	0	0	0	0	0	0	0	523	0	0	577	0	0	0	646	0	641.5
749	NSP5	HHMELPTGVHAGTDL	0	0	0	0	0	0	0	0	0	0	0	0	0	0	0	0	0	2230	0	0	0	0	0	0	0	0	0	0
750	NSP5	VHAGTDLEGNFYGPF	0	0	0	0	0	0	0	0	0	0	0	0	0	0	0	0	0	0	760.5	0	0	0	0	0	0	0	0	0
751	NSP5	AGTDLEGNFYGPFVD	0	0	0	0	0	0	0	0	0	0	0	0	0	0	0	798	0	0	0	0	0	0	0	0	0	0	0	0
752	NSP5	DRQTAQAAGTDTTIT	536.5	0	0	0	0	0	0	0	0	0	0	0	0	0	0	0	0	0	9798.5	0	0	0	0	0	0	3939.5	0	0
753	NSP5	QTAQAAGTDTTITVN	0	0	0	0	0	0	0	0	523	0	0	1027	0	0	0	928.5	0	0	15724.5	0	0	0	0	0	0	3793	0	0
754	NSP5	AQAAGTDTTITVNVL	0	0	0	0	0	0	0	0	0	0	0	0	0	0	0	0	0	0	3683.5	0	0	0	0	0	0	526.5	0	0
755	NSP5	NVLAWLYAAVINGDR	0	0	0	0	0	0	0	0	0	0	0	0	0	0	0	0	595	519	0	0	0	0	0	0	0	0	0	0
756	NSP5	GDRWFLNRFTTTLND	0	0	0	0	0	2367	0	0	1602	0	0	879.5	0	0	0	2716.5	0	0	1666	0	0	0	0	0	0	787	0	0
757	NSP5	RWFLNRFTTTLNDFN	0	0	0	0	0	0	0	0	1018	0	0	632	0	0	0	2116	2074	0	2829.5	0	0	0	0	802	0	2314.5	0	0
758	NSP5	FLNRFTTTLNDFNLV	0	0	0	0	0	0	0	0	0	0	0	0	0	0	0	0	0	0	1344	0	0	0	0	0	0	1240	0	0
759	NSP5	TTLNDFNLVAMKYNY	0	0	0	0	0	0	0	0	0	0	0	510	0	0	0	0	0	0	1135.5	0	0	0	0	0	0	1254.5	0	0
760	NSP5	LNDFNLVAMKYNYEP	908	0	0	0	0	0	0	0	942.5	0	0	0	0	0	0	2066	0	888.5	0	602.5	0	0	843	0	0	719	0	0
761	NSP5	NLVAMKYNYEPLTQD	0	0	0	0	0	2011	0	0	808	0	2139	0	0	0	0	773	0	1181	0	0	0	0	0	0	1291	0	0	0
762	NSP5	VAMKYNYEPLTQDHV	0	0	0	0	0	0	0	0	969	0	0	0	0	0	0	691	0	0	0	0	0	0	933.5	0	0	0	0	0
763	NSP5	MKYNYEPLTQDHVDI	0	0	0	0	0	0	0	0	0	0	0	0	0	0	0	0	0	1699	0	0	0	0	0	0	0	0	0	0
764	NSP5	YEPLTQDHVDILGPL	0	0	0	0	0	0	0	0	0	0	0	0	0	0	0	0	0	0	1710.5	0	0	0	0	0	0	0	0	0
765	NSP5	DHVDILGPLSAQTGI	859.5	0	0	0	0	0	0	565	0	0	0	0	0	0	0	0	0	0	0	0	0	0	0	0	0	0	0	0
766	NSP5	VDILGPLSAQTGIAV	0	0	0	0	0	0	0	0	1782	0	0	0	0	0	0	2732.5	0	0	0	0	0	0	1027.5	0	0	0	0	0
767	NSP5	ILGPLSAQTGIAVLD	0	0	0	0	0	0	0	0	4493	0	0	0	0	0	0	6472	0	0	0	0	0	0	2439.5	0	0	0	0	0
768	NSP5	GPLSAQTGIAVLDMC	0	0	0	506.5	0	1649.5	0	0	1048.5	0	0	0	0	0	0	1102	0	0	0	0	0	0	660.5	0	0	0	0	0
769	NSP5	LSAQTGIAVLDMCAS	0	0	0	0	0	975	0	0	4804	0	0	0	0	0	0	17365	0	0	0	0	0	0	5827.5	0	0	0	0	0
770	NSP5	AQTGIAVLDMCASLK	0	0	0	0	0	0	0	0	0	0	0	0	0	0	0	2562	0	0	0	0	0	0	0	0	0	0	0	0
771	NSP5	IAVLDMCASLKELLQ	0	0	0	0	0	0	0	0	2765	0	0	0	0	0	0	7756	0	0	0	0	0	0	5773	0	0	0	0	0
772	NSP5	SLKELLQNGMNGRTI	0	0	0	0	0	0	0	0	0	0	0	0	0	0	0	0	0	0	3851	0	0	0	0	0	0	2635.5	0	0
773	NSP5	KELLQNGMNGRTILG	0	0	0	0	0	0	0	0	0	0	0	0	0	0	0	0	0	0	756.5	0	0	0	0	0	0	0	0	0
774	NSP5	GMNGRTILGSALLED	0	0	0	0	0	0	0	0	0	0	0	0	0	0	0	0	0	0	10411	0	0	0	0	0	0	1746	0	0
775	NSP5	NGRTILGSALLEDEF	0	0	0	0	0	908	0	811	566	0	874	3480.5	705.5	1082	0	1985.5	0	0	62563	1121.5	0	1046	1168.5	635	0	17921	1133	1126
776	NSP5	RTILGSALLEDEFTP	0	0	0	0	0	0	0	0	0	0	0	1450.5	0	0	0	0	0	0	62563	0	0	0	0	0	0	15760	707	0
777	NSP5	ILGSALLEDEFTPFD	0	0	0	0	0	895	0	0	2407	0	576	782	758.5	1139	0	4012	0	0	50922	886	0	822.5	2105	0	0	5871	870	1157.5
778	NSP5	GSALLEDEFTPFDVV	0	0	0	0	0	984	0	0	0	0	0	1060.5	671	1133	0	0	0	0	33110.5	1235.5	0	0	0	0	0	9812.5	1121.5	709
779	NSP5	ALLEDEFTPFDVVRQ	1851	0	0	0	0	5328.5	0	0	0	0	0	0	1117	0	0	0	0	0	713	2599.5	0	0	0	0	0	0	1521	0
780	NSP5	LEDEFTPFDVVRQCS	0	0	0	0	0	0	0	0	1502	0	0	0	0	0	0	3045	0	0	0	0	0	0	1691	0	0	0	0	0
781	NSP6	VRQCSGVTFQSAVKR	0	0	0	0	0	0	0	0	0	0	0	0	0	0	0	665	0	0	0	0	0	0	0	0	0	0	0	0
782	NSP6	IKGTHHWLLLTILTS	0	0	0	0	0	0	0	0	0	0	0	0	0	0	0	577	0	0	0	0	0	0	691	0	0	0	0	0
783	NSP6	LVQSTQWSLFFFLYE	0	0	0	0	0	0	0	0	0	0	0	772	9039	0	0	0	0	0	765	5734.5	0	792	0	0	0	950	7914	0
784	NSP6	WSLFFFLYENAFLPF	0	0	0	0	0	0	0	0	0	0	0	0	0	0	0	0	0	0	917	0	0	0	0	0	0	0	0	0
785	NSP6	AFLPFAMGIIAMSAF	0	0	0	0	0	0	0	0	713	0	0	0	0	0	0	723	0	0	0	0	0	0	0	0	0	0	0	0
786	NSP6	IIAMSAFAMMFVKHK	0	0	0	0	0	0	0	0	0	0	0	0	0	0	0	778	0	0	0	0	0	0	0	0	0	0	0	0
787	NSP6	SWVMRIMTWLDMVDT	0	0	0	0	0	0	0	0	1017.5	0	0	0	0	0	0	1833	0	0	0	0	0	0	765.5	0	0	0	0	0
788	NSP6	VMRIMTWLDMVDTSL	0	0	0	0	0	0	0	0	0	0	0	0	0	0	0	0	0	0	0	0	0	0	693.5	0	0	0	0	0
789	NSP6	LSGFKLKDCVMYASA	0	0	0	0	0	0	0	0	0	0	0	0	0	0	0	1364	0	0	0	0	0	0	0	0	0	0	0	0
790	NSP6	AVVLLILMTARTVYD	0	0	0	0	0	0	0	0	0	0	0	0	0	1175.5	0	0	0	0	0	0	0	0	0	0	0	0	0	1056
791	NSP6	LILMTARTVYDDGAR	0	0	0	0	0	0	0	0	0	0	0	0	0	0	0	585	0	0	0	0	0	0	722	0	0	0	0	0
792	NSP6	VYDDGARRVWTLMNV	0	0	0	0	0	0	0	0	0	0	0	0	0	0	0	0	0	0	0	0	0	0	545.5	0	0	0	0	0
793	NSP6	VLTLVYKVYYGNALD	0	0	0	0	0	0	0	0	514	0	0	0	0	0	0	975.5	0	0	0	0	0	0	795	0	0	0	0	0
794	NSP6	VYKVYYGNALDQAIS	0	0	0	0	0	3323	0	0	0	0	0	0	0	0	0	924	0	0	0	0	0	0	622	0	0	0	0	0
795	NSP6	ALDQAISMWALIISV	0	0	0	0	0	1363	0	0	779	0	0	0	0	0	0	800	0	0	0	0	0	0	827	0	0	0	0	0
796	NSP6	DQAISMWALIISVTS	0	0	0	0	0	0	0	0	2042	0	0	0	0	0	0	2792.5	0	0	0	0	0	0	728	0	0	0	0	0
797	NSP6	AISMWALIISVTSNY	0	0	0	0	0	1747	0	0	2346	0	0	0	0	0	0	4395.5	0	0	0	0	0	0	772	0	0	0	0	0
798	NSP6	LIISVTSNYSGVVTT	0	0	0	0	0	0	0	0	0	0	0	0	0	0	0	0	0	0	0	0	0	0	541.5	0	0	0	0	0
799	NSP6	ISVTSNYSGVVTTVM	0	0	0	0	0	5198.5	566.5	0	14562	0	0	0	0	0	0	30247	0	0	0	0	0	0	17735	0	0	0	0	0
800	NSP6	VTSNYSGVVTTVMFL	0	0	0	0	0	0	0	0	0	0	0	0	0	0	0	3046	0	0	0	0	0	0	0	0	0	0	0	0
801	NSP6	TVMFLARGIVFMCVE	0	0	0	0	0	0	0	0	0	0	0	0	5006.5	0	0	0	0	0	0	2775	0	0	0	0	0	0	4451.5	0
802	NSP6	MFLARGIVFMCVEYC	0	0	0	0	0	0	0	0	0	0	0	0	0	0	0	0	0	0	706	0	0	0	0	0	0	0	0	0
803	NSP6	RGIVFMCVEYCPIFF	0	0	0	0	0	0	0	0	0	0	0	0	0	0	0	0	0	0	1378.5	0	0	0	0	0	0	0	0	0
804	NSP6	IVFMCVEYCPIFFIT	0	0	0	0	0	0	0	0	665	0	0	0	0	0	0	1255.5	0	0	0	0	0	0	0	0	0	0	0	0
805	NSP6	IFFITGNTLQCIMLV	0	0	0	0	0	0	0	0	0	0	0	0	0	0	0	0	0	0	0	0	0	0	524.5	0	0	0	0	0
806	NSP6	MLVYCFLGYFCTCYF	0	0	0	0	0	0	0	0	0	0	0	0	0	0	0	0	0	0	554	0	0	0	0	0	0	0	0	0
807	NSP6	CLLNRYFRLTLGVYD	0	0	0	0	0	0	0	0	0	0	0	0	0	1345	0	0	0	0	0	0	0	0	0	0	0	0	0	1232.5
808	NSP6	LNRYFRLTLGVYDYL	0	0	0	0	0	0	0	0	0	0	0	0	0	846	0	0	0	0	0	0	0	0	0	0	0	0	0	551
809	NSP6	RYFRLTLGVYDYLVS	0	0	0	0	0	0	0	0	0	0	0	0	0	691.5	0	0	0	0	0	0	0	0	0	0	0	0	0	0
810	NSP6	LTLGVYDYLVSTQEF	0	592	0	0	0	1280.5	0	771	2241.5	0	0	0	0	2226	0	3217.5	0	0	671	0	0	0	2827	0	0	0	0	1621
811	NSP6	LGVYDYLVSTQEFRY	0	0	0	0	0	0	0	904	0	0	0	0	0	0	0	1029.5	0	0	1516	0	0	0	880.5	0	0	0	0	0
812	NSP6	VYDYLVSTQEFRYMN	0	0	0	0	0	0	0	0	0	0	0	0	0	586.5	0	0	0	0	0	0	0	0	0	0	0	0	0	0
813	NSP6	LVSTQEFRYMNSQGL	0	0	0	0	0	0	0	0	0	0	0	0	0	0	0	0	0	0	0	0	0	0	712	0	0	0	0	0
814	NSP6	YMNSQGLLPPKNSID	0	0	0	0	0	0	0	0	1555	0	0	0	0	0	0	3908.5	0	0	0	0	0	0	2339	0	0	0	0	0
815	NSP6	IKLLGVGGKPCIKVA	0	0	0	0	0	0	0	0	0	0	0	0	0	0	0	623.5	0	0	945	0	0	0	0	0	0	0	0	0
816	NSP6	GVGGKPCIKVATVQS	0	0	0	0	0	0	589.5	0	779	0	0	0	0	0	0	1566	0	0	0	0	0	0	607	0	0	0	0	0
817	NSP7	CIKVATVQSKMSDVK	0	0	0	0	0	0	0	778	0	0	0	0	0	0	0	0	0	641	0	0	0	0	0	0	0	0	0	0
818	NSP7	TSVVLLSVLQQLRVE	0	0	0	0	0	0	0	0	0	0	0	0	4464	0	0	0	0	0	0	3216	0	0	0	0	0	0	3685	0
819	NSP7	VVLLSVLQQLRVESS	0	0	0	0	0	0	0	0	0	0	0	0	0	0	0	1382.5	0	0	0	0	0	0	1087.5	0	0	0	0	0
820	NSP7	LLSVLQQLRVESSSK	0	0	0	0	0	14924.5	0	0	576.5	0	0	0	0	0	0	2443.5	0	0	0	0	0	0	1968	0	0	0	0	0
821	NSP7	LQQLRVESSSKLWAQ	0	0	0	0	0	0	0	0	1088	0	0	0	0	0	0	4249	0	0	0	0	0	0	1545.5	0	0	0	0	0
822	NSP7	ESSSKLWAQCVQLHN	0	0	0	0	0	0	0	0	840	0	538	0	0	0	0	0	919.5	705	0	0	0	769	0	838	0	0	0	0
823	NSP7	SSKLWAQCVQLHNDI	0	0	0	0	0	0	0	0	1078	0	0	0	0	0	0	769	0	2526	0	0	0	0	0	0	0	0	0	0
824	NSP7	KLWAQCVQLHNDILL	0	0	0	0	0	0	0	0	0	0	0	0	0	0	0	0	0	0	0	0	0	0	511	0	0	0	0	0
825	NSP7	VQLHNDILLAKDTTE	0	0	0	0	0	0	0	0	0	0	0	0	9110.5	0	0	529	0	0	0	4041.5	0	0	0	0	0	0	5229	0
826	NSP7	LHNDILLAKDTTEAF	0	0	0	0	0	0	0	630.5	5005	0	0	0	0	0	576.5	15262	0	0	0	0	0	0	9468	0	0	0	0	0
827	NSP7	ILLAKDTTEAFEKMV	0	0	0	0	0	0	0	0	4450.5	0	0	0	0	0	0	21079.5	0	0	1749.5	0	0	0	11581.5	0	0	1577.5	0	0
828	NSP7	LAKDTTEAFEKMVSL	0	0	0	0	0	3475	0	0	7994.5	0	0	0	0	0	0	11733	0	0	0	0	0	0	11020.5	0	0	0	0	0
829	NSP7	KDTTEAFEKMVSLLS	0	0	0	0	0	0	0	592.5	0	0	0	0	0	0	502.5	0	0	0	577	0	0	0	0	0	0	0	0	0
830	NSP7	EAFEKMVSLLSVLLS	0	0	0	0	0	0	0	848	0	0	726	0	0	0	588	0	1865	1174	3683	0	0	1283	0	3395	0	0	0	0
831	NSP7	FEKMVSLLSVLLSMQ	0	0	0	0	0	0	0	0	0	0	0	0	0	0	0	0	819.5	0	0	0	0	952.5	0	0	0	0	0	0
832	NSP7	KMVSLLSVLLSMQGA	0	0	0	0	0	0	0	0	0	0	0	0	0	0	0	0	0	0	629.5	0	0	0	0	0	0	0	0	0
833	NSP7	VSLLSVLLSMQGAVD	1216	0	0	0	0	0	0	0	11632.5	0	0	0	0	0	0	19926	0	0	0	0	0	0	6584	0	0	0	0	0
834	NSP7	LLSVLLSMQGAVDIN	0	0	0	0	0	3021	0	0	838	0	0	0	0	0	0	3895	0	0	0	0	0	0	1080	0	0	0	0	0
835	NSP7	LLSMQGAVDINKLCE	0	0	0	0	0	0	0	0	1345.5	0	0	0	7204.5	0	0	2193.5	0	0	0	2960	0	0	1561	0	0	0	3724	0
836	NSP7	QGAVDINKLCEEMLD	0	0	0	0	0	0	0	0	0	0	0	503	0	0	0	0	816	0	0	0	0	0	0	545	0	0	0	524.5
837	NSP7	DINKLCEEMLDNRAT	0	0	0	0	0	0	0	0	0	0	0	0	0	0	0	585	0	0	0	0	0	0	0	0	0	0	0	0
838	NSP8	LCEEMLDNRATLQAI	0	0	0	0	0	0	0	0	3054.5	0	0	0	0	0	0	3331.5	0	0	0	0	0	0	3760	0	0	0	0	0
839	NSP8	EEMLDNRATLQAIAS	0	0	0	0	0	0	0	4280	0	0	3760	0	0	0	921	0	2456.5	3510	0	0	0	2747	0	2505.5	1627.5	0	0	0
840	NSP8	MLDNRATLQAIASEF	0	0	0	0	0	0	0	0	0	0	0	0	0	0	0	1074.5	0	0	0	0	0	0	0	0	0	0	0	0
841	NSP8	IASEFSSLPSYAAFA	0	0	0	0	0	2103	0	0	6364	0	0	0	0	0	0	5144	0	0	0	0	0	0	3529.5	0	0	0	0	0
842	NSP8	FSSLPSYAAFATAQE	0	0	0	0	0	6333	0	0	0	0	0	0	3408	0	0	0	0	0	0	6020	0	0	0	0	0	0	1115	0
843	NSP8	ATAQEAYEQAVANGD	0	0	0	0	0	0	0	0	0	0	0	0	0	0	0	0	0	0	0	4195.5	0	0	0	0	0	0	0	0
844	NSP8	AQEAYEQAVANGDSE	0	0	523.5	0	0	0	0	0	0	0	0	0	3207.5	0	0	0	0	0	0	5984.5	0	0	0	0	0	0	4153.5	0
845	NSP8	EAYEQAVANGDSEVV	0	0	0	0	0	0	0	961.5	0	0	566	0	0	0	706	0	1369	1572.5	0	532	0	1857	0	2377	772	0	579	0
846	NSP8	YEQAVANGDSEVVLK	0	0	0	0	0	0	0	0	0	0	0	0	0	0	0	0	0	0	0	0	513	0	0	0	0	0	0	0
847	NSP8	VANGDSEVVLKKLKK	0	594.5	0	0	1000.5	2768	0	590	0	0	0	0	0	0	0	927	0	0	0	0	0	0	0	0	0	0	0	0
848	NSP8	EVVLKKLKKSLNVAK	0	0	0	0	0	0	0	788	0	0	0	0	0	0	0	0	0	0	0	1340.5	0	0	0	517	0	0	0	0
849	NSP8	VLKKLKKSLNVAKSE	0	0	0	0	0	0	0	0	0	0	0	0	3408.5	0	0	0	0	0	0	2667	0	0	0	0	0	0	1801	0
850	NSP8	LKKSLNVAKSEFDRD	0	623.5	0	0	0	0	0	0	0	0	0	0	0	1920.5	0	546	0	0	0	0	0	0	0	0	0	0	0	1097
851	NSP8	KSLNVAKSEFDRDAA	0	0	0	0	0	0	0	0	0	0	0	0	0	803	0	0	0	0	0	0	0	0	0	0	0	518	0	672
852	NSP8	KSEFDRDAAMQRKLE	0	0	0	0	0	0	0	0	0	0	0	0	4131.5	0	0	0	0	0	0	2147.5	0	546	0	0	0	0	3037	0
853	NSP8	EFDRDAAMQRKLEKM	0	0	0	0	0	0	0	0	0	0	0	0	0	935	0	0	0	0	0	0	0	780	0	615.5	0	0	0	0
854	NSP8	KLEKMADQAMTQMYK	0	0	0	0	0	0	0	0	0	0	0	0	0	0	0	0	0	0	0	0	0	0	0	627.5	0	0	0	0
855	NSP8	EKMADQAMTQMYKQA	0	0	0	0	0	0	0	0	0	0	1705	0	0	0	0	0	954	614	0	0	0	707.5	0	2225.5	0	0	0	0
856	NSP8	KQARSEDKRAKVTSA	0	0	0	0	0	0	0	0	0	0	0	0	0	0	0	882	0	0	0	0	0	0	0	0	0	0	0	0
857	NSP8	MLFTMLRKLDNDALN	0	0	0	0	0	0	0	0	0	0	0	0	0	0	0	0	674	0	0	0	0	0	0	772.5	0	0	0	0
858	NSP8	FTMLRKLDNDALNNI	0	0	841	0	0	0	0	0	0	0	0	0	0	0	0	0	0	0	0	0	0	0	0	870	0	0	0	0
859	NSP8	MLRKLDNDALNNIIN	0	0	513	0	0	0	0	0	0	0	0	0	0	0	0	808	0	0	0	0	0	0	0	0	0	0	0	0
860	NSP8	LDNDALNNIINNARD	0	0	0	0	0	0	0	0	9740.5	0	0	0	0	0	0	10521	0	0	0	0	0	0	16418.5	0	0	0	0	0
861	NSP8	IINNARDGCVPLNII	0	0	0	0	0	0	0	0	673	0	0	0	0	0	0	1172	0	0	0	0	0	0	1510	0	0	0	0	0
862	NSP8	LTTAAKLMVVIPDYN	0	0	0	0	0	0	0	0	0	0	0	0	0	0	0	1450.5	0	0	0	0	0	0	500	0	0	0	0	0
863	NSP8	TAAKLMVVIPDYNTY	0	0	0	0	0	0	0	0	0	0	0	0	0	0	0	0	0	592	0	0	0	0	0	0	0	0	0	0
864	NSP8	CDGTTFTYASALWEI	0	0	0	0	0	0	0	0	0	0	0	0	0	0	0	0	0	808	0	0	0	0	0	0	0	0	0	0
865	NSP8	TYASALWEIQQVVDA	0	0	0	0	0	0	0	0	0	0	0	0	0	0	0	971.5	0	0	0	0	0	0	0	0	0	0	0	0
866	NSP8	ALWEIQQVVDADSKI	0	0	0	0	0	722.5	0	0	0	0	0	0	0	0	0	502	0	0	819.5	0	0	0	1676.5	0	0	0	0	0
867	NSP8	IQQVVDADSKIVQLS	0	0	0	0	0	0	0	0	6313.5	0	0	0	0	0	0	8495.5	0	0	0	0	0	0	17790.5	0	0	0	0	0
868	NSP8	QVVDADSKIVQLSEI	0	0	1034.5	0	0	0	0	0	1199.5	0	0	0	0	0	0	762	0	0	0	0	0	0	4922	0	0	0	0	0
869	NSP8	VDADSKIVQLSEISM	0	0	0	0	0	3512	0	0	2961.5	0	0	0	0	0	0	5792	0	0	0	0	0	0	4895.5	0	0	0	0	0
870	NSP8	ADSKIVQLSEISMDN	0	0	0	0	0	3658	0	0	2251	0	0	0	0	0	0	5286.5	0	0	0	0	0	0	2513.5	0	0	0	0	0
871	NSP8	SKIVQLSEISMDNSP	0	0	0	0	0	1395.5	0	0	1182	0	0	0	0	0	0	1814	0	0	0	0	0	0	3802	0	0	0	0	0
872	NSP8	IVQLSEISMDNSPNL	0	0	0	0	0	2830	0	0	5143	0	0	0	0	0	0	10259.5	0	0	0	0	0	0	14419.5	0	0	0	0	0
873	NSP8	QLSEISMDNSPNLAW	983	0	0	0	0	6372	0	0	725.5	0	0	0	0	0	0	1799	0	0	2419.5	0	0	0	1901.5	0	0	0	0	0
874	NSP8	SEISMDNSPNLAWPL	0	0	1154	0	0	0	0	0	0	0	0	0	0	0	0	0	0	0	0	1645	0	1321.5	0	0	0	0	843	0
875	NSP8	ISMDNSPNLAWPLIV	0	0	0	0	0	11579.5	0	0	9941	0	0	0	0	0	0	20154	0	0	0	0	0	0	19775.5	0	0	0	0	0
876	NSP9	ALRANSAVKLQNNEL	0	0	829	0	0	0	0	0	0	0	0	0	0	0	0	1675	0	0	0	0	0	0	0	0	0	0	0	0
877	NSP9	QNNELSPVALRQMSC	0	0	0	0	0	0	0	0	0	0	0	0	0	0	0	861.5	0	0	0	0	0	0	0	0	0	0	0	0
878	NSP9	LSPVALRQMSCAAGT	0	0	0	0	0	0	0	0	0	0	0	0	0	0	0	760.5	0	0	0	0	0	0	799.5	0	0	0	0	0
879	NSP9	MSCAAGTTQTACTDD	0	0	0	0	0	0	0	0	0	0	0	0	0	0	0	0	0	575	0	0	0	0	0	0	0	0	0	0
880	NSP9	TTQTACTDDNALAYY	0	0	0	0	0	0	0	0	0	0	0	516	0	0	0	0	0	0	691	0	0	0	0	0	0	0	0	0
881	NSP9	TTKGGRFVLALLSDL	0	0	0	0	0	6672	0	0	0	0	0	0	0	0	0	0	0	3741	0	0	0	0	0	0	0	0	0	0
882	NSP9	KGGRFVLALLSDLQD	0	0	0	0	0	683	0	501	735	0	0	0	0	0	0	966	0	0	0	0	0	0	0	0	0	0	0	0
883	NSP9	LALLSDLQDLKWARF	0	0	0	0	0	0	0	0	0	0	0	0	0	0	0	0	0	0	0	0	0	0	847	0	0	0	0	0
884	NSP9	ARFPKSDGTGTIYTE	0	0	0	0	0	0	0	0	0	0	0	0	10963	0	0	0	0	0	0	8264.5	0	0	0	0	0	0	6807	0
885	NSP9	FPKSDGTGTIYTELE	0	0	0	0	0	0	645	0	1275	619.5	0	0	8288.5	0	0	1705	0	2652	0	5757.5	0	0	0	0	0	0	5176	617.5
886	NSP9	KSDGTGTIYTELEPP	0	0	0	0	0	0	0	1459	0	0	0	0	0	0	0	0	0	0	0	0	0	0	0	0	0	0	0	0
887	NSP9	DGTGTIYTELEPPCR	572	0	0	0	0	0	0	0	0	0	0	0	0	0	0	0	0	0	0	0	0	0	0	0	0	0	0	525
888	NSP9	TGTIYTELEPPCRFV	0	0	0	0	0	0	0	0	0	0	0	0	0	0	0	0	0	0	837	0	0	0	0	0	0	0	0	0
889	NSP9	TIYTELEPPCRFVTD	0	0	0	0	0	0	1715	0	507	0	0	0	0	503	0	984	0	0	0	0	0	0	0	0	0	0	0	0
890	NSP9	ELEPPCRFVTDTPKG	0	0	0	0	0	0	0	0	0	0	0	0	0	0	2905	0	1300	0	0	0	0	1808	0	1951.5	0	0	0	0
891	NSP9	KVKYLYFIKGLNNLN	0	0	563	0	0	627	0	0	0	0	0	0	0	0	0	823.5	0	0	0	0	0	0	0	0	0	0	0	0
892	NSP9	LNNLNRGMVLGSLAA	0	0	0	0	0	0	0	0	0	0	0	0	0	0	0	0	0	0	0	0	0	0	1263.5	0	0	0	0	0
893	NSP9	NLNRGMVLGSLAATV	0	0	0	0	0	0	0	0	0	0	0	0	0	0	0	0	0	0	517	0	0	0	0	0	0	0	0	0
894	NSP10	GSLAATVRLQAGNAT	0	0	0	0	0	0	0	0	0	0	0	0	0	0	0	0	0	0	1288	0	0	0	0	0	0	0	0	0
895	NSP10	LAATVRLQAGNATEV	0	0	0	0	0	0	0	0	0	0	0	0	0	0	0	0	0	0	0	0	0	0	501.5	0	0	0	0	0
896	NSP10	LQAGNATEVPANSTV	0	0	0	0	0	0	0	0	0	0	0	0	0	0	0	505.5	0	0	0	0	0	0	0	0	0	0	0	0
897	NSP10	AGNATEVPANSTVLS	0	0	0	0	0	0	0	0	0	0	0	0	0	0	0	0	0	0	0	0	0	0	2749	0	0	0	0	0
898	NSP10	LCTHTGTGQAITVTP	0	0	0	0	0	0	0	0	0	0	0	0	0	0	0	736	0	0	0	0	0	0	500	0	0	0	0	0
899	NSP10	ITVTPEANMDQESFG	0	0	0	0	0	1930	0	0	7066	0	0	0	0	0	0	13548.5	0	0	0	0	0	0	9254	0	0	0	0	0
900	NSP10	SFGGASCCLYCRCHI	0	0	0	0	0	0	0	0	0	0	0	0	0	0	0	0	0	525.5	0	0	0	0	0	0	0	0	0	0
901	NSP10	ASCCLYCRCHIDHPN	0	0	0	0	0	517	0	0	0	0	0	0	0	561	0	912	0	0	0	0	539.5	0	0	0	0	0	0	0
902	NSP10	CCLYCRCHIDHPNPK	598	0	0	0	0	0	0	0	0	0	0	0	0	0	0	0	0	0	0	0	0	525.5	0	0	0	0	0	0
903	NSP10	IDHPNPKGFCDLKGK	0	0	0	0	0	0	0	0	0	0	0	0	0	0	0	0	0	0	0	0	0	0	1270.5	0	0	0	0	0
904	NSP10	VQIPTTCANDPVGFT	0	0	0	0	0	0	0	0	0	0	0	0	0	0	0	594.5	0	0	0	0	0	0	789	0	0	0	0	0
905	NSP10	GMWKGYGCSCDQLRE	0	0	0	0	0	0	0	0	0	0	0	0	5308	0	0	0	0	0	0	2988	0	0	0	0	0	522.5	5235.5	0
906	NSP12	LREPMLQSADAQSFL	0	0	0	0	0	0	0	0	3612.5	0	0	0	0	0	0	6019	0	0	0	0	0	0	5599.5	0	0	0	0	0
907	NSP12	EPMLQSADAQSFLNR	0	0	0	0	0	0	0	0	0	0	966	0	0	0	589	0	0	1274.5	0	0	0	1277	0	0	844	0	0	0
908	NSP12	CGTGTSTDVVYRAFD	0	0	0	0	0	0	0	0	0	0	0	0	0	540.5	0	0	0	602.5	0	0	0	0	0	0	0	0	0	0
909	NSP12	TGTSTDVVYRAFDIY	0	0	0	0	0	0	0	0	1013	0	0	0	0	840	0	1296.5	0	0	1063	0	0	0	0	0	0	833	0	751
910	NSP12	TSTDVVYRAFDIYND	0	0	0	0	0	0	0	0	0	0	0	0	0	0	0	677.5	0	0	0	0	0	0	0	0	0	0	0	0
911	NSP12	GFAKFLKTNCCRFQE	0	0	0	0	0	0	0	0	0	0	0	0	11893.5	0	0	0	0	0	0	6846	0	0	0	0	0	0	7066	0
912	NSP12	FLKTNCCRFQEKDED	0	0	0	0	0	0	0	0	0	0	0	0	0	0	0	0	0	602.5	0	0	0	0	0	0	0	0	0	0
913	NSP12	KTNCCRFQEKDEDDN	0	0	0	0	0	0	0	0	0	0	0	0	0	0	0	0	629	0	0	0	0	0	0	0	0	0	0	0
914	NSP12	FQEKDEDDNLIDSYF	0	0	0	0	0	0	0	814	0	0	658	1082	712	994	521	0	0	0	1179	0	0	1248	0	585	625	1470	906	1056.5
915	NSP12	EKDEDDNLIDSYFVV	0	0	0	0	0	0	0	1419	0	0	3659	0	527.5	647.5	1544	0	2097.5	2558	0	561.5	0	3076	0	4012	1914	526	668.5	543
916	NSP12	DEDDNLIDSYFVVKR	0	0	0	817	0	0	0	0	0	0	0	0	0	0	0	0	0	0	0	0	0	1206.5	0	0	0	0	0	0
917	NSP12	IDSYFVVKRHTFSNY	0	0	0	0	0	0	0	0	504	0	0	0	0	0	0	619	0	0	0	0	0	0	666	0	0	0	0	0
918	NSP12	SYFVVKRHTFSNYQH	0	0	0	0	0	0	0	0	0	0	706	0	0	0	0	0	0	0	0	3824	0	0	0	0	529.5	0	0	0
919	NSP12	FVVKRHTFSNYQHEE	0	0	680	0	963	0	0	0	0	0	0	0	7600.5	0	0	0	694.5	0	0	8105.5	0	0	0	0	0	0	6676.5	0
920	NSP12	VKRHTFSNYQHEETI	0	0	0	0	0	0	0	0	0	1268.5	0	0	0	0	0	0	992	0	0	0	0	0	0	733.5	0	0	0	0
921	NSP12	RHTFSNYQHEETIYN	0	0	0	0	0	0	0	0	0	636	0	0	0	0	0	0	1270	0	0	0	0	0	0	719	0	0	0	0
922	NSP12	IYNLLKDCPAVAKHD	0	0	0	0	0	0	0	0	658.5	0	0	0	0	0	0	1257	0	0	0	0	0	0	627	0	0	0	0	0
923	NSP12	NLLKDCPAVAKHDFF	0	0	0	0	0	1402.5	0	0	0	0	0	0	0	0	0	0	0	0	644.5	0	0	0	0	0	0	0	0	0
924	NSP12	VAKHDFFKFRIDGDM	0	0	0	0	0	0	0	0	0	0	0	0	0	0	0	0	0	0	0	0	0	0	791	0	0	0	0	0
925	NSP12	FRIDGDMVPHISRQR	0	0	0	0	0	0	0	0	0	0	0	0	0	0	0	728.5	0	0	0	0	0	0	0	0	0	0	0	0
926	NSP12	IDGDMVPHISRQRLT	0	0	0	0	0	0	0	0	996	0	0	0	0	0	0	2342.5	0	0	0	0	0	0	1579.5	0	0	0	0	0
927	NSP12	ISRQRLTKYTMADLV	0	0	0	0	0	6201	0	0	5018.5	0	0	0	0	0	0	17805.5	0	0	0	0	0	0	10633	0	0	0	0	0
928	NSP12	YTMADLVYALRHFDE	0	0	881.5	712	0	0	0	0	0	0	0	0	11638.5	0	0	670.5	0	0	610	11354	0	0	0	0	0	933	6908.5	0
929	NSP12	DLVYALRHFDEGNCD	635	0	0	0	0	0	0	0	0	0	0	665	0	711.5	0	0	0	0	0	0	0	0	0	0	0	744.5	0	715
930	NSP12	VYALRHFDEGNCDTL	0	0	0	0	0	0	0	0	0	0	0	0	0	0	0	1049.5	0	0	0	0	0	0	1371.5	0	0	0	0	0
931	NSP12	ALRHFDEGNCDTLKE	0	0	0	0	0	0	0	0	0	0	0	0	4186	0	0	0	0	0	0	1840.5	0	0	0	0	0	0	4136.5	0
932	NSP12	RHFDEGNCDTLKEIL	0	0	0	0	0	0	0	629	0	0	0	0	0	0	0	0	0	0	0	0	0	0	0	0	0	0	0	0
933	NSP12	FDEGNCDTLKEILVT	0	0	0	0	0	0	0	1592	834	0	0	0	0	0	0	2633.5	0	0	0	0	0	0	729	0	0	0	941	0
934	NSP12	EGNCDTLKEILVTYN	0	0	0	0	0	0	0	511.5	0	0	0	0	0	0	0	1032	0	0	0	0	0	0	0	626	0	0	0	0
935	NSP12	DTLKEILVTYNCCDD	583.5	0	0	0	0	0	0	0	0	0	1773	0	0	0	0	0	0	805	0	0	0	0	0	0	0	0	0	0
936	NSP12	LKEILVTYNCCDDDY	505	0	0	0	0	0	0	852.5	1229.5	0	2384	1650	1263.5	748	518.5	3857.5	0	2836	1238	571.5	0	1794.5	3746	1753	1376.5	0	1691.5	1025
937	NSP12	EILVTYNCCDDDYFN	1233.5	0	0	0	0	0	0	1136.5	0	0	1169.5	707	972	610	934	625.5	2187.5	1572	1170.5	518	0	1893.5	939	3225.5	952	0	762	713
938	NSP12	LVTYNCCDDDYFNKK	0	0	0	0	0	0	0	0	0	0	0	0	0	0	0	0	0	0	0	0	0	0	820.5	0	0	0	0	0
939	NSP12	TYNCCDDDYFNKKDW	0	0	0	0	0	0	0	0	0	0	790.5	1099	0	1228	0	0	0	0	0	0	0	0	842	0	0	0	0	0
940	NSP12	NCCDDDYFNKKDWYD	0	0	0	0	0	1000	0	862	0	0	501	1029	924	1204.5	0	0	0	0	1239.5	608.5	0	1008.5	815.5	1543.5	713.5	0	651	1297.5
941	NSP12	CDDDYFNKKDWYDFV	0	0	0	0	0	0	0	731	0	0	0	939	623	753	0	0	0	0	1127	0	0	1096.5	0	585	627.5	0	503	929
942	NSP12	DDYFNKKDWYDFVEN	707.5	0	0	0	0	2142.5	0	0	0	0	688.5	0	0	685.5	0	0	590	0	0	0	0	0	0	0	0	0	0	0
943	NSP12	WYDFVENPDILRVYA	0	0	0	0	0	0	0	0	0	0	0	0	0	0	0	647	0	0	0	0	0	0	0	0	0	0	0	0
944	NSP12	VENPDILRVYANLGE	0	0	0	0	0	0	0	0	0	0	0	0	32101.5	0	0	549.5	0	0	0	23939.5	0	0	0	0	0	0	19294.5	0
945	NSP12	ERVRQALLKTVQFCD	0	0	0	0	0	0	0	0	0	0	0	0	0	0	0	0	713.5	0	0	0	0	0	0	1962	0	0	0	0
946	NSP12	DAMRNAGIVGVLTLD	0	0	0	0	0	0	0	0	760.5	0	0	0	0	0	0	0	0	0	0	0	0	0	0	0	0	0	0	0
947	NSP12	MRNAGIVGVLTLDNQ	0	0	0	0	0	0	0	0	580	0	0	0	0	0	0	0	0	0	0	0	0	0	0	0	0	0	0	0
948	NSP12	NAGIVGVLTLDNQDL	0	0	0	0	0	0	0	0	1692	0	0	0	0	0	0	2541.5	0	6421	0	0	0	0	559.5	0	0	0	0	0
949	NSP12	VGVLTLDNQDLNGNW	0	0	0	0	0	0	0	0	0	0	0	0	0	0	0	513.5	0	0	576.5	0	0	0	0	0	0	0	0	0
950	NSP12	VLTLDNQDLNGNWYD	0	0	0	0	0	0	0	0	0	0	0	668	0	0	0	1322	0	618	1354	0	0	0	2175	0	0	968.5	0	653
951	NSP12	DNQDLNGNWYDFGDF	895	0	0	0	0	577.5	0	708	0	0	657.5	1031.5	0	2083	0	0	0	0	2170	779.5	0	855.5	0	670.5	786	1682.5	0	2272
952	NSP12	QTTPGSGVPVVDSYY	0	0	0	0	0	0	0	0	0	0	0	0	0	0	554	0	0	0	0	0	0	0	0	0	0	0	0	0
953	NSP12	PVVDSYYSLLMPILT	0	0	0	0	0	0	0	510	0	0	0	0	0	0	0	0	0	0	0	0	0	0	0	0	0	0	0	0
954	NSP12	LLMPILTLTRALTAE	0	0	0	0	0	0	0	556.5	1079	0	0	0	2357	0	0	1385.5	0	0	0	4160	0	0	833	0	0	0	3484	0
955	NSP12	MPILTLTRALTAESH	0	0	0	0	0	0	0	1312	0	0	0	0	0	0	0	0	0	0	0	0	0	0	0	0	0	0	0	0
956	NSP12	ILTLTRALTAESHVD	0	0	0	0	0	0	0	982.5	2133.5	0	0	0	0	0	0	5127	0	0	0	0	0	0	4695	0	0	0	0	0
957	NSP12	TLTRALTAESHVDTD	0	0	0	0	0	0	0	722	0	0	0	0	0	0	0	0	0	549	0	0	0	0	0	0	0	0	0	0
958	NSP12	TRALTAESHVDTDLT	0	0	0	0	0	0	0	1133	0	0	0	0	0	0	0	0	0	0	0	0	0	0	0	0	0	0	0	0
959	NSP12	ESHVDTDLTKPYIKW	0	0	0	0	0	0	0	565	0	0	1259	0	0	0	513	0	583.5	670	0	0	0	1623	0	1507	0	0	0	0
960	NSP12	HVDTDLTKPYIKWDL	0	0	0	0	0	0	0	0	0	0	0	0	0	0	0	0	0	4816	0	0	0	0	0	0	0	0	0	0
961	NSP12	DTDLTKPYIKWDLLK	0	0	0	0	0	0	0	0	0	0	0	0	0	799	0	0	0	0	0	0	0	0	0	0	0	0	0	0
962	NSP12	TKPYIKWDLLKYDFT	0	0	0	0	0	0	0	0	0	0	0	0	0	0	0	0	0	0	0	0	0	0	0	630.5	0	0	0	0
963	NSP12	PYIKWDLLKYDFTEE	0	0	802	0	705	0	0	0	0	0	0	0	4204	0	0	0	0	0	0	3314	0	552.5	0	778.5	0	1127	4201	0
964	NSP12	IKWDLLKYDFTEERL	0	0	0	0	0	0	0	0	854.5	1057.5	0	0	0	0	0	4389.5	665.5	0	1240	0	0	0	4625	940	0	821.5	0	0
965	NSP12	WDLLKYDFTEERLKL	0	0	0	0	0	0	0	0	0	0	0	0	0	939.5	0	0	0	0	0	0	0	0	2641	0	0	0	0	0
966	NSP12	LLKYDFTEERLKLFD	0	0	0	0	0	0	0	0	0	0	0	0	0	5773	0	924	0	0	0	0	1605	0	2024.5	0	0	0	0	1391
967	NSP12	KYDFTEERLKLFDRY	0	0	0	0	0	0	0	0	0	0	0	0	0	837	0	0	0	0	0	0	0	0	0	0	0	0	0	1159
968	NSP12	ERLKLFDRYFKYWDQ	0	0	0	0	0	0	0	0	0	0	0	0	0	0	0	0	828	0	0	0	0	0	0	1849	0	0	0	0
969	NSP12	LFDRYFKYWDQTYHP	0	0	0	0	0	0	0	0	0	0	0	0	0	624	0	0	0	0	0	0	0	0	0	0	0	0	0	0
970	NSP12	YFKYWDQTYHPNCVN	0	0	0	0	0	0	0	0	0	0	0	0	0	0	0	0	0	0	0	0	1700.5	0	0	0	0	0	0	0
971	NSP12	WDQTYHPNCVNCLDD	0	0	0	0	0	0	0	0	0	0	0	0	0	0	0	0	0	1468	0	0	0	0	0	0	0	728.5	0	0
972	NSP12	LDDRCILHCANFNVL	0	0	0	0	0	0	0	0	0	0	0	0	0	0	0	543	0	0	0	0	0	0	1512.5	0	0	0	0	0
973	NSP12	PPTSFGPLVRKIFVD	0	0	0	0	0	0	0	0	1603.5	0	0	0	0	0	0	1784.5	0	0	0	0	0	0	0	0	0	0	0	0
974	NSP12	TSFGPLVRKIFVDGV	0	0	0	0	0	0	0	0	1498	0	0	0	0	0	0	754	0	0	0	0	0	0	770	0	0	0	0	0
975	NSP12	DGVPFVVSTGYHFRE	0	0	0	0	0	0	0	0	0	0	0	0	7302	0	0	0	0	0	0	5259.5	0	0	0	0	0	0	6833	0
976	NSP12	VSTGYHFRELGVVHN	0	0	0	0	0	2206	0	0	0	0	0	0	0	0	0	620	0	0	0	0	0	0	712	0	0	0	0	0
977	NSP12	YHFRELGVVHNQDVN	0	0	0	0	0	1058.5	0	0	0	0	0	0	0	0	0	523.5	0	0	0	0	0	0	0	0	0	0	0	0
978	NSP12	ELGVVHNQDVNLHSS	0	0	0	0	0	0	0	0	0	0	0	0	0	0	1010.5	0	1295	0	0	0	0	658	0	745.5	0	0	0	0
979	NSP12	VHNQDVNLHSSRLSF	0	0	0	0	0	0	0	0	0	0	0	0	0	0	0	874	0	0	0	0	0	0	1418	0	0	0	0	0
980	NSP12	NQDVNLHSSRLSFKE	0	0	0	0	0	0	0	0	0	0	0	0	1775	0	0	0	0	0	0	3060	0	0	0	0	0	0	644.5	0
981	NSP12	LSFKELLVYAADPAM	0	0	0	0	0	0	0	0	2296	0	0	0	0	0	0	4868	0	0	0	0	0	0	7262	0	0	0	0	0
982	NSP12	ELLVYAADPAMHAAS	0	0	0	0	0	0	0	0	0	0	0	0	0	0	0	0	1259	0	0	0	0	0	0	2540	0	0	0	0
983	NSP12	LVYAADPAMHAASGN	0	0	0	0	0	0	0	0	0	0	0	0	0	0	0	0	0	0	645.5	0	0	0	0	0	0	0	0	0
984	NSP12	ADPAMHAASGNLLLD	0	0	0	0	0	0	0	620	0	0	0	0	0	0	0	0	0	0	0	0	0	0	0	0	0	0	0	0
985	NSP12	LLDKRTTCFSVAALT	0	0	0	0	0	0	0	0	0	0	0	0	0	0	0	648.5	0	0	0	0	0	0	0	0	0	0	0	0
986	NSP12	DKRTTCFSVAALTNN	0	0	803	0	0	0	0	0	0	0	0	0	0	0	0	789	0	0	0	0	0	0	0	0	0	0	0	0
987	NSP12	RTTCFSVAALTNNVA	0	0	550.5	0	0	0	0	0	678	0	0	0	0	0	0	1106.5	0	0	0	0	0	0	0	0	0	0	0	0
988	NSP12	QTVKPGNFNKDFYDF	0	0	0	0	0	0	0	500	0	0	0	0	0	512	0	0	0	0	1027.5	0	0	0	0	0	0	0	0	0
989	NSP12	PGNFNKDFYDFAVSK	0	0	0	0	0	0	0	1411	0	0	0	0	0	0	0	0	0	0	0	0	0	0	0	0	0	0	0	0
990	NSP12	YDFAVSKGFFKEGSS	0	0	0	0	0	0	0	3702	0	0	0	0	0	0	0	0	0	0	0	0	0	0	0	0	0	0	0	0
991	NSP12	FAVSKGFFKEGSSVE	0	0	0	0	0	0	0	0	0	0	0	0	2596	0	0	0	0	0	0	3385.5	0	0	0	0	0	0	1694.5	0
992	NSP12	FFKEGSSVELKHFFF	0	0	0	0	0	0	0	0	0	0	0	0	0	0	0	0	0	0	1553.5	0	0	0	0	0	0	0	0	0
993	NSP12	SVELKHFFFAQDGNA	0	0	0	0	0	0	0	0	0	0	0	0	0	0	0	0	0	0	1409	0	0	0	0	0	0	0	0	0
994	NSP12	ELKHFFFAQDGNAAI	0	0	0	0	0	0	0	0	0	0	0	0	0	0	0	0	982.5	0	0	0	0	660.5	0	2488	0	0	0	0
995	NSP12	FFFAQDGNAAISDYD	0	0	0	0	0	2415	618.5	1404	0	0	620	1042	0	607	0	0	0	0	0	617.5	0	0	0	624	0	0	636	1006.5
996	NSP12	FAQDGNAAISDYDYY	870	581.5	582.5	0	0	2341.5	1124	1476.5	0	0	1457	2028.5	1608.5	1397.5	0	560	582.5	1033	2389	1232	0	1386	1605.5	1166	1008	1492	1586	2220
997	NSP12	QDGNAAISDYDYYRY	513	0	0	0	0	980	0	658.5	0	0	0	905.5	745	506.5	0	0	0	0	940	667	0	0	0	530.5	0	983.5	648.5	997
998	NSP12	ISDYDYYRYNLPTMC	0	0	0	0	0	8187	0	0	1745.5	0	0	0	0	0	0	2645.5	0	0	0	0	0	0	2498	0	0	0	0	0
999	NSP12	DYDYYRYNLPTMCDI	0	0	0	0	0	0	0	0	0	0	0	0	0	654	0	0	0	3655	0	0	0	0	0	0	535.5	888	0	574.5
1000	NSP12	LPTMCDIRQLLFVVE	0	0	0	0	0	0	0	0	0	0	0	0	6250	0	0	527	0	0	0	4099	0	0	0	0	0	0	3613	0
1001	NSP12	TMCDIRQLLFVVEVV	0	0	0	0	0	0	0	0	0	0	0	0	0	0	0	0	0	843	0	0	0	0	0	0	0	0	0	0
1002	NSP12	CDIRQLLFVVEVVDK	0	0	795	0	0	0	0	0	0	0	0	0	0	3470	0	0	0	6750	0	0	9551	0	0	0	0	0	0	3114
1003	NSP12	IRQLLFVVEVVDKYF	0	0	0	0	0	0	0	0	1022.5	0	0	0	0	0	0	1504	0	1164.5	0	0	0	0	1714.5	0	0	0	0	0
1004	NSP12	QLLFVVEVVDKYFDC	0	0	0	0	0	0	0	0	0	0	0	0	0	724	0	0	0	0	0	0	0	0	0	0	0	0	0	0
1005	NSP12	LFVVEVVDKYFDCYD	595	0	0	0	0	0	548.5	629	1111.5	0	730	925.5	0	1818	0	2098	0	760.5	1884	543	0	926	2311	1243	855	1065	632.5	1260.5
1006	NSP12	EVVDKYFDCYDGGCI	0	0	0	0	0	0	0	540.5	0	0	0	0	0	0	0	0	840	0	0	0	0	1127	0	1629	0	0	0	0
1007	NSP12	CYDGGCINANQVIVN	0	0	0	0	0	0	0	0	1813	0	0	0	0	0	0	2625	0	0	0	0	0	0	0	0	0	0	0	0
1008	NSP12	INANQVIVNNLDKSA	0	0	0	0	0	0	0	0	0	0	0	0	0	0	0	1726.5	0	0	0	0	0	0	3040.5	0	0	0	0	0
1009	NSP12	IVNNLDKSAGFPFNK	0	0	0	0	0	0	0	0	0	0	0	0	0	0	0	687.5	0	0	0	0	0	0	1297	0	0	0	0	0
1010	NSP12	KWGKARLYYDSMSYE	0	0	0	0	0	0	0	0	0	0	0	0	10224	0	0	0	0	0	510.5	6252.5	0	0	0	0	0	569	6253	0
1011	NSP12	GKARLYYDSMSYEDQ	0	0	0	0	0	0	0	0	0	0	0	0	0	0	0	0	0	0	0	0	0	0	0	0	0	651	0	0
1012	NSP12	ARLYYDSMSYEDQDA	0	0	0	0	0	0	0	0	0	0	0	615.5	0	0	0	0	0	745	0	0	0	0	0	0	0	981	0	0
1013	NSP12	LYYDSMSYEDQDALF	0	0	0	0	0	0	0	780	0	0	598.5	1134.5	518.5	975.5	0	1423	0	0	1103	0	0	1097	3282	689.5	0	1695.5	675	946
1014	NSP12	YDSMSYEDQDALFAY	0	0	0	0	729.5	10824.5	0	710	0	0	573	1051	0	627	0	0	0	0	1148	0	0	931	0	0	575	1389.5	0	642.5
1015	NSP12	EDQDALFAYTKRNVI	0	0	0	0	1360.5	0	0	1100	0	0	0	0	0	0	0	0	0	0	0	0	0	1243	0	767	0	0	0	0
1016	NSP12	FAYTKRNVIPTITQM	0	0	0	0	0	0	0	0	0	0	0	0	0	0	0	522	0	0	0	0	0	0	0	0	0	0	0	0
1017	NSP12	YTKRNVIPTITQMNL	0	0	0	0	0	0	0	0	651	0	0	0	0	0	0	1342	0	0	0	0	0	0	543.5	0	0	0	0	0
1018	NSP12	IPTITQMNLKYAISA	0	0	0	0	0	1027.5	0	0	914	0	0	0	0	0	0	939	0	0	0	0	0	0	1175	0	0	0	0	0
1019	NSP12	TITQMNLKYAISAKN	0	0	0	0	0	0	0	0	0	0	0	0	0	0	0	823	0	0	0	0	0	0	0	0	0	0	0	0
1020	NSP12	MNLKYAISAKNRART	0	0	0	0	0	0	0	0	0	0	0	0	0	0	0	813	0	0	0	0	0	0	0	0	0	0	0	0
1021	NSP12	ISAKNRARTVAGVSI	0	0	0	0	0	5963.5	0	0	11774	0	0	0	0	0	0	29312	0	0	0	0	0	0	12218	0	0	0	0	0
1022	NSP12	KLLKSIAATRGATVV	0	0	0	0	1485	4238	0	0	0	0	574	0	0	0	1285.5	0	0	3557	1786.5	0	0	2031.5	0	0	686.5	0	0	0
1023	NSP12	LKSIAATRGATVVIG	0	0	0	0	0	1712	0	0	0	0	0	0	0	0	0	0	0	3883	0	0	0	910.5	0	0	0	0	0	0
1024	NSP12	SIAATRGATVVIGTS	0	0	0	0	1198.5	2718.5	0	0	0	0	0	0	0	0	0	0	0	6115	1937	0	0	1978	0	0	553.5	0	0	0
1025	NSP12	AATRGATVVIGTSKF	0	0	0	0	3272	7291	0	0	0	0	0	0	0	0	2979.5	0	0	2466.5	3211	0	841.5	2648.5	0	0	0	0	0	0
1026	NSP12	GGWHNMLKTVYSDVE	0	0	0	0	0	0	0	0	0	0	0	0	5309	0	0	0	0	0	0	14002	0	0	0	0	0	0	2298	0
1027	NSP12	YSDVENPHLMGWDYP	0	0	0	0	0	0	0	0	0	0	0	0	0	0	0	0	0	0	781.5	0	0	0	0	0	0	540	0	0
1028	NSP12	DVENPHLMGWDYPKC	0	0	0	0	0	0	0	0	0	0	0	0	0	0	0	0	0	0	1287	0	0	0	0	0	0	0	0	0
1029	NSP12	ENPHLMGWDYPKCDR	0	0	0	0	0	0	0	0	0	0	0	0	0	0	0	0	0	0	0	0	0	592	0	0	0	0	0	0
1030	NSP12	GWDYPKCDRAMPNML	0	0	0	0	0	0	0	0	0	0	0	0	0	0	0	0	0	0	520	0	0	0	0	0	0	0	0	0
1031	NSP12	MPNMLRIMASLVLAR	0	0	0	0	0	795	0	0	0	0	0	0	0	0	0	889	0	0	0	0	0	0	878.5	0	0	0	0	0
1032	NSP12	LRIMASLVLARKHTT	0	0	0	0	0	0	0	0	0	0	0	0	0	0	0	766.5	0	0	0	0	0	0	2128	0	0	0	0	0
1033	NSP12	IMASLVLARKHTTCC	0	0	0	0	0	0	0	0	0	0	0	0	0	0	0	918.5	0	0	0	0	0	0	0	0	0	0	0	0
1034	NSP12	LVLARKHTTCCSLSH	0	0	0	0	0	0	0	0	1111.5	0	0	0	0	0	0	2576	0	0	0	0	0	0	700.5	0	0	0	0	0
1035	NSP12	LARKHTTCCSLSHRF	0	0	0	0	0	0	0	0	0	0	0	0	0	0	0	1519.5	0	0	0	0	0	0	989.5	0	0	0	0	0
1036	NSP12	RKHTTCCSLSHRFYR	0	0	0	0	0	0	0	0	0	0	0	0	0	0	0	0	0	0	796	0	0	0	0	0	0	0	0	0
1037	NSP12	HTTCCSLSHRFYRLA	0	0	0	0	0	0	0	0	0	0	0	0	0	0	0	0	0	0	0	3852	0	0	0	0	0	0	0	0
1038	NSP12	TCCSLSHRFYRLANE	0	0	0	0	0	0	0	0	2157	0	0	0	17319.5	0	0	1783.5	0	0	0	18046.5	0	0	1011.5	0	0	0	14842	0
1039	NSP12	CSLSHRFYRLANECA	0	0	0	0	0	0	0	0	1456	0	0	0	0	0	0	2550	0	0	0	0	0	0	541	0	0	0	0	0
1040	NSP12	LSHRFYRLANECAQV	0	0	0	0	0	0	0	0	9818	0	0	0	0	0	0	19426.5	0	0	0	0	0	0	10641	0	0	0	0	0
1041	NSP12	HRFYRLANECAQVLS	0	0	0	0	0	0	0	0	0	0	0	0	0	0	0	1625.5	0	0	0	0	0	0	0	0	0	0	0	0
1042	NSP12	FYRLANECAQVLSEM	0	0	0	0	0	0	0	0	838	0	0	0	0	0	0	796	0	0	0	0	0	0	0	0	0	0	0	0
1043	NSP12	RLANECAQVLSEMVM	0	0	0	0	0	0	0	0	2295	0	0	0	0	0	0	2993.5	0	0	0	0	0	0	1917	0	0	0	0	0
1044	NSP12	ECAQVLSEMVMCGGS	0	0	0	0	0	0	0	0	0	0	0	0	0	0	0	0	0	0	0	0	0	0	0	1850	0	0	0	0
1045	NSP12	VLSEMVMCGGSLYVK	0	0	0	0	0	0	0	0	0	0	0	0	0	0	0	0	0	0	2082.5	0	0	0	0	0	0	0	0	0
1046	NSP12	GGTSSGDATTAYANS	0	0	0	0	0	0	0	0	0	0	0	0	0	0	0	0	0	0	1915.5	0	0	0	0	0	0	0	0	0
1047	NSP12	TSSGDATTAYANSVF	0	0	0	0	0	0	0	0	0	0	0	0	0	0	0	0	0	0	1540	0	0	0	0	0	0	0	0	0
1048	NSP12	SVFNICQAVTANVNA	0	0	0	0	0	0	0	0	514.5	0	0	0	0	0	0	768	0	0	0	0	0	0	0	0	0	0	0	0
1049	NSP12	ICQAVTANVNALLST	0	0	0	0	0	0	0	0	1066.5	0	0	0	0	0	0	2495.5	0	0	0	0	0	0	1466	0	0	0	0	0
1050	NSP12	QAVTANVNALLSTDG	0	0	0	0	0	0	0	0	609	0	0	0	0	0	0	0	0	0	0	0	0	0	0	0	0	0	0	0
1051	NSP12	VNALLSTDGNKIADK	0	0	0	0	0	0	0	0	0	0	0	0	0	0	0	0	0	0	1245	777	0	0	0	0	0	0	0	0
1052	NSP12	ALLSTDGNKIADKYV	0	0	0	0	0	0	0	0	0	0	0	0	649	0	0	0	0	0	1088.5	0	0	0	0	0	0	0	0	0
1053	NSP12	LSTDGNKIADKYVRN	0	0	0	0	0	626.5	0	0	5156.5	0	0	0	0	0	0	9546	0	0	0	0	0	0	9057.5	0	0	0	0	0
1054	NSP12	KYVRNLQHRLYECLY	0	0	0	0	0	552	0	0	0	0	0	0	0	0	0	0	0	0	949.5	0	0	0	0	0	0	0	0	0
1055	NSP12	RLYECLYRNRDVDTD	0	0	0	0	0	0	0	0	0	0	0	0	0	0	0	0	596.5	0	0	0	0	0	0	0	0	0	0	0
1056	NSP12	YECLYRNRDVDTDFV	0	0	0	0	0	0	0	0	0	0	0	0	0	0	0	0	0	0	943.5	0	0	0	0	0	0	0	0	0
1057	NSP12	CLYRNRDVDTDFVNE	0	0	0	0	0	0	0	0	0	0	0	0	25823.5	0	0	0	0	0	0	22604.5	0	0	0	0	0	0	16208	0
1058	NSP12	YRNRDVDTDFVNEFY	0	0	0	0	0	524	0	0	0	0	0	0	0	0	0	0	0	0	1643	0	0	781	0	0	0	638	0	734
1059	NSP12	NRDVDTDFVNEFYAY	0	0	0	0	0	2811	0	0	0	0	0	0	0	0	0	0	0	995	1253.5	0	0	514	0	0	0	558	0	503
1060	NSP12	HFSMMILSDDAVVCF	0	0	0	0	0	0	0	0	0	0	0	0	0	0	0	0	0	0	713	0	0	0	0	0	0	0	0	0
1061	NSP12	LSDDAVVCFNSTYAS	0	0	0	0	0	5415.5	0	0	6147	0	0	0	0	0	0	12912	0	0	0	0	0	0	12357.5	0	0	0	0	0
1062	NSP12	FKSVLYYQNNVFMSE	0	0	0	0	0	833	0	0	0	0	0	0	6478	0	0	0	0	0	0	4622	0	0	0	0	0	0	4751	0
1063	NSP12	YQNNVFMSEAKCWTE	0	0	0	0	0	0	0	0	0	0	0	0	8378	0	0	0	0	0	0	4514.5	0	0	0	0	0	0	6223	0
1064	NSP12	VFMSEAKCWTETDLT	0	0	0	0	0	1321	0	0	612.5	0	0	0	0	0	0	2172.5	0	0	0	0	0	0	2255.5	0	0	0	0	0
1065	NSP12	EAKCWTETDLTKGPH	0	0	0	0	0	0	0	0	0	0	1074	0	0	0	0	0	662.5	523.5	0	0	0	887	0	1905.5	0	0	0	0
1066	NSP12	KCWTETDLTKGPHEF	0	0	0	0	0	752.5	0	0	0	0	0	0	0	0	0	0	0	0	0	0	0	0	0	0	0	646	0	0
1067	NSP12	ETDLTKGPHEFCSQH	0	0	0	0	0	0	0	582.5	0	0	0	0	0	0	0	0	1535.5	708.5	0	692.5	0	1330	0	2560	0	0	567	0
1068	NSP12	HEFCSQHTMLVKQGD	0	0	0	0	0	0	0	0	0	0	1665.5	0	0	0	0	0	0	0	0	0	0	0	0	0	0	0	0	0
1069	NSP12	FCSQHTMLVKQGDDY	0	0	0	0	0	0	0	0	0	0	571	0	0	0	0	0	0	1152	0	0	0	0	0	0	0	0	0	0
1070	NSP12	VKQGDDYVYLPYPDP	0	0	0	0	0	0	0	0	0	0	0	0	0	0	0	1084.5	0	0	0	0	0	0	2001	0	0	0	0	0
1071	NSP12	DDYVYLPYPDPSRIL	754.5	0	0	0	0	0	0	0	0	0	0	0	0	0	0	0	0	0	1113	0	0	0	0	0	0	0	0	0
1072	NSP12	YLPYPDPSRILGAGC	0	0	0	0	0	0	0	0	0	0	0	0	0	0	0	0	0	0	557	0	0	0	0	0	0	0	0	0
1073	NSP12	PYPDPSRILGAGCFV	0	0	0	0	0	1121	0	0	0	0	0	0	0	0	0	1348.5	0	0	951.5	0	0	0	811.5	0	0	0	0	0
1074	NSP12	PDPSRILGAGCFVDD	0	0	0	0	0	0	0	505	0	0	979	626.5	0	0	0	0	0	1820	1036	0	0	0	0	0	0	1012	0	583
1075	NSP12	PSRILGAGCFVDDIV	0	0	0	0	0	0	0	0	0	0	0	0	0	0	0	0	0	878	0	0	0	0	0	0	0	0	0	0
1076	NSP12	LGAGCFVDDIVKTDG	0	0	0	0	0	0	0	0	0	0	0	0	0	0	0	0	0	0	0	0	0	0	638	0	0	0	0	0
1077	NSP12	VDDIVKTDGTLMIER	0	0	0	0	1126.5	0	0	0	0	0	0	0	0	0	0	1271	0	0	0	0	0	0	0	0	0	0	0	0
1078	NSP12	LMIERFVSLAIDAYP	0	0	0	0	0	0	0	0	3689.5	0	0	0	0	0	0	5374.5	0	0	0	0	0	0	4932	0	0	0	0	0
1079	NSP12	IERFVSLAIDAYPLT	0	0	0	0	0	0	0	0	2035.5	0	0	0	0	0	0	3201.5	0	0	0	0	0	0	3104	0	0	0	0	0
1080	NSP12	LAIDAYPLTKHPNQE	0	0	0	0	0	0	0	0	3673	0	0	0	2237.5	0	0	4507	0	0	0	0	0	0	3500	0	0	0	807.5	0
1081	NSP12	IDAYPLTKHPNQEYA	0	0	0	0	0	0	0	0	1183.5	0	0	0	0	0	0	907	0	0	0	0	0	0	1907	0	0	0	0	0
1082	NSP12	AYPLTKHPNQEYADV	0	0	0	0	0	0	0	0	0	0	0	0	0	0	0	0	0	1054	0	0	0	0	0	0	0	0	0	0
1083	NSP12	PLTKHPNQEYADVFH	0	0	0	0	0	0	0	0	0	0	757	0	0	0	0	0	0	0	0	0	0	0	0	0	0	0	0	0
1084	NSP12	VFHLYLQYIRKLHDE	0	0	0	0	0	0	0	0	0	0	0	0	6441	0	0	0	0	0	0	13871	0	0	0	0	0	0	1102.5	0
1085	NSP12	IRKLHDELTGHMLDM	0	0	0	0	0	0	0	0	3503	0	0	0	0	0	0	8736	0	0	2698	0	0	0	8796.5	0	0	0	0	0
1086	NSP12	ELTGHMLDMYSVMLT	0	0	0	0	0	0	0	0	0	0	0	0	0	0	1017.5	0	1072	0	0	0	0	2096	0	2639.5	0	0	0	0
1087	NSP12	TGHMLDMYSVMLTND	0	0	0	0	0	0	0	0	0	0	0	0	0	0	0	0	0	0	533	0	0	0	0	0	0	635	0	0
1088	NSP12	LDMYSVMLTNDNTSR	0	0	0	0	0	0	0	0	3270	0	0	0	0	0	0	5877.5	0	0	0	0	0	0	8979	0	0	0	0	0
1089	NSP12	SVMLTNDNTSRYWEP	0	0	0	0	0	0	0	0	0	0	0	0	0	0	0	0	0	1104	0	0	0	0	0	0	0	0	0	0
1090	NSP12	MLTNDNTSRYWEPEF	0	0	0	0	0	1348	749	0	0	0	0	0	579.5	0	0	0	0	719	881	796.5	0	569.5	508	0	0	897	592	0
1091	NSP12	TNDNTSRYWEPEFYE	519.5	591	741	943	0	1804	662.5	973	0	0	1929.5	1573.5	13152	1246.5	740.5	0	554	1194	2091	9256.5	0	1792.5	624.5	1481.5	1032	2646	8960	1240
1092	NSP12	DNTSRYWEPEFYEAM	608	0	0	0	0	1571	0	0	0	0	607	0	0	0	0	0	0	587.5	0	538.5	0	614.5	0	0	0	969	0	0
1093	NSP12	TSRYWEPEFYEAMYT	0	0	0	0	608	0	0	0	0	0	0	0	0	0	0	0	0	656.5	0	650.5	0	1119	0	0	0	1047.5	0	0
1094	NSP12	RYWEPEFYEAMYTPH	0	0	0	0	0	0	0	0	0	0	0	0	0	0	0	0	0	0	0	0	0	0	0	0	0	517	0	0
1095	NSP13	EAMYTPHTVLQAVGA	0	0	0	0	0	0	0	0	0	0	841	0	0	0	0	0	824	0	0	0	0	733	0	1712	0	0	0	0
1096	NSP13	IRRPFLCCKCCYDHV	0	0	0	0	0	0	0	0	0	0	0	0	0	0	0	925.5	0	0	0	0	0	0	0	0	0	0	0	0
1097	NSP13	DHVISTSHKLVLSVN	0	0	0	0	0	0	3654	0	4672.5	0	0	0	0	0	0	4390.5	0	0	0	0	0	0	1345.5	0	0	0	0	0
1098	NSP13	VISTSHKLVLSVNPY	0	0	0	0	0	1088	648	0	3703.5	0	0	0	0	0	0	5321	0	0	0	0	0	0	2644	0	0	0	0	0
1099	NSP13	VLSVNPYVCNAPGCD	0	0	0	0	574	0	1611.5	0	1553.5	0	0	0	0	0	0	3589.5	0	0	0	0	0	0	3813.5	0	0	0	0	0
1100	NSP13	NPYVCNAPGCDVTDV	0	0	0	0	0	0	0	0	0	0	0	0	0	0	0	0	0	1042	0	0	0	0	0	0	0	0	0	0
1101	NSP13	APGCDVTDVTQLYLG	0	0	0	0	0	0	0	0	0	0	0	0	0	0	0	0	0	0	0	0	0	0	0	662.5	0	0	0	0
1102	NSP13	DVTDVTQLYLGGMSY	554.5	0	0	0	0	0	0	0	0	0	0	0	0	0	0	0	0	0	543.5	0	0	0	0	0	0	0	0	0
1103	NSP13	LYKNTCVGSDNVTDF	0	0	0	0	0	0	0	0	0	0	0	0	0	0	0	556	0	0	0	0	0	0	826.5	0	0	0	0	0
1104	NSP13	KNTCVGSDNVTDFNA	0	0	0	0	0	0	0	0	0	0	0	0	0	0	0	1517	0	0	0	0	0	0	1046	0	0	0	0	0
1105	NSP13	TCVGSDNVTDFNAIA	0	0	0	0	0	0	0	0	0	0	0	0	0	0	0	0	0	0	0	0	0	0	878	0	0	0	0	0
1106	NSP13	VGSDNVTDFNAIATC	0	0	0	0	0	0	0	0	530	0	0	0	0	0	0	2462	0	0	0	0	0	0	2461	0	0	0	0	0
1107	NSP13	AIATCDWTNAGDYIL	0	0	0	0	0	0	0	0	0	0	0	0	0	0	0	0	0	0	0	0	0	0	672	0	0	0	0	0
1108	NSP13	ATCDWTNAGDYILAN	0	0	0	0	0	0	0	550.5	939.5	0	0	0	0	0	0	1427.5	0	0	0	0	0	0	0	0	0	0	0	0
1109	NSP13	CDWTNAGDYILANTC	0	0	0	0	0	0	0	0	0	0	0	0	0	0	0	994	0	0	0	0	0	0	0	0	0	0	0	0
1110	NSP13	WTNAGDYILANTCTE	0	0	0	0	0	0	0	0	0	0	0	0	6034.5	0	0	0	0	0	0	3061	0	0	0	0	0	0	3983	0
1111	NSP13	LANTCTERLKLFAAE	0	0	0	0	0	0	0	0	1383	0	0	0	5596	0	0	5661	0	0	0	2524.5	0	0	5717.5	0	0	0	4140.5	0
1112	NSP13	ERLKLFAAETLKATE	0	0	0	0	0	0	0	0	0	0	903	0	3912	0	0	0	1554.5	515.5	0	4098	0	667	0	3124	0	0	3971	0
1113	NSP13	LKLFAAETLKATEET	0	0	0	0	0	0	0	1347.5	1302.5	721.5	0	0	0	0	0	5456	0	0	0	0	0	0	3867.5	0	0	0	0	0
1114	NSP13	LFAAETLKATEETFK	0	0	0	0	0	0	0	0	0	0	0	0	0	0	0	3440.5	0	0	551	0	0	0	2222	0	0	0	0	0
1115	NSP13	AAETLKATEETFKLS	0	0	0	0	0	0	0	0	0	0	0	0	0	0	0	3223	0	0	0	0	0	0	4310	0	0	0	0	0
1116	NSP13	ETLKATEETFKLSYG	0	0	0	0	0	0	0	0	0	0	0	0	0	0	0	0	1264.5	0	0	0	0	547.5	0	2363	0	0	0	0
1117	NSP13	LKATEETFKLSYGIA	0	0	0	0	0	0	0	0	1538.5	0	0	0	0	0	0	1954	0	0	0	0	0	0	4123.5	0	0	0	0	0
1118	NSP13	ATEETFKLSYGIATV	0	0	0	0	0	0	0	0	1381	0	0	0	0	0	0	778	0	0	0	0	0	0	6988	0	0	0	0	0
1119	NSP13	EETFKLSYGIATVRE	0	0	0	0	0	0	0	3112	5705	0	1281	0	5246.5	0	1126	6110	2639.5	1267	0	3001.5	0	3102	1464	4067	878	717	3544	0
1120	NSP13	TFKLSYGIATVREVL	0	0	0	0	0	0	0	0	1302	0	0	0	0	0	0	1285.5	0	0	0	0	0	0	910	0	0	0	0	0
1121	NSP13	KLSYGIATVREVLSD	0	0	0	0	0	0	0	0	760	0	0	0	0	0	0	1718	0	0	0	0	0	0	1597.5	0	0	0	0	0
1122	NSP13	SYGIATVREVLSDRE	0	0	0	0	0	0	0	0	0	0	0	0	7290	0	0	0	0	0	0	3537	0	0	776.5	0	0	0	4176	0
1123	NSP13	GIATVREVLSDRELH	0	0	0	0	0	0	0	0	0	0	0	0	0	0	0	0	0	0	0	0	0	0	556	0	0	0	0	0
1124	NSP13	ATVREVLSDRELHLS	0	0	0	0	0	0	0	0	609.5	0	0	0	0	0	0	0	0	0	0	0	0	0	0	0	0	0	0	0
1125	NSP13	VREVLSDRELHLSWE	0	0	0	0	0	751	0	0	1478	0	0	507	14725	0	0	930	0	0	0	7956	0	549	1647	705	0	908.5	7197	0
1126	NSP13	EVLSDRELHLSWEVG	0	0	0	0	0	0	0	744	812.5	765	2234	0	681	0	963	0	1763.5	1263	0	869	0	1501	506	3145.5	1229.5	0	524	0
1127	NSP13	LSDRELHLSWEVGKP	0	0	0	0	0	3787.5	0	0	9553.5	0	0	0	0	0	0	8819	0	0	0	0	0	0	7422	0	0	0	0	0
1128	NSP13	ELHLSWEVGKPRPPL	0	0	0	0	0	0	0	0	0	0	0	0	0	0	1350	0	1034	649	0	0	0	2881	0	2596	508.5	0	0	0
1129	NSP13	EVGKPRPPLNRNYVF	0	0	0	0	0	0	0	0	0	0	0	0	0	0	1355	0	855	561.5	0	542.5	0	1643	0	1338.5	0	0	0	0
1130	NSP13	NSKVQIGEYTFEKGD	0	0	0	0	0	693.5	0	0	0	0	0	0	0	0	0	0	0	609	0	0	0	0	0	0	0	0	0	0
1131	NSP13	QIGEYTFEKGDYGDA	0	0	0	0	0	0	0	0	0	0	0	0	0	0	0	0	0	704	0	0	0	0	0	0	0	505	0	0
1132	NSP13	YTFEKGDYGDAVVYR	0	0	0	0	0	0	0	0	0	0	0	0	0	0	0	0	0	0	503.5	0	0	0	0	0	0	0	0	0
1133	NSP13	VYRGTTTYKLNVGDY	0	0	0	0	0	0	0	0	995.5	0	0	0	0	0	0	870.5	0	0	0	0	0	0	0	0	0	0	0	0
1134	NSP13	VLTSHTVMPLSAPTL	0	0	0	0	0	0	0	0	0	0	0	0	0	0	0	0	0	0	0	0	0	0	646	0	0	0	0	0
1135	NSP13	HTVMPLSAPTLVPQE	0	0	0	0	0	0	0	0	0	0	0	0	3545	0	0	0	0	0	0	3511.5	0	0	0	0	0	0	2720	0
1136	NSP13	VMPLSAPTLVPQEHY	0	0	0	0	0	0	0	0	0	0	0	0	0	0	0	0	0	4663	0	0	0	0	0	0	0	0	0	0
1137	NSP13	PLSAPTLVPQEHYVR	0	0	0	0	0	0	0	0	0	0	0	0	0	0	0	0	0	4159	0	0	0	0	0	0	0	0	0	0
1138	NSP13	SAPTLVPQEHYVRIT	0	0	0	0	0	0	0	0	0	0	0	0	0	0	0	0	0	751.5	0	0	0	0	0	0	0	0	0	0
1139	NSP13	LVPQEHYVRITGLYP	0	0	0	0	0	0	0	0	0	0	6506	0	0	0	0	0	0	0	0	0	0	0	0	0	0	0	0	0
1140	NSP13	PQEHYVRITGLYPTL	0	0	0	584	0	0	0	0	0	0	1637.5	0	0	0	0	0	0	0	0	0	0	0	0	0	0	0	0	0
1141	NSP13	EHYVRITGLYPTLNI	0	0	0	0	0	0	0	0	0	0	0	0	0	0	0	0	0	0	0	0	0	907	0	1471.5	0	0	0	0
1142	NSP13	RITGLYPTLNISDEF	0	0	0	0	0	3512	0	514.5	684	0	0	0	0	0	505	1363.5	0	0	685.5	0	0	0	1131	594	0	1072	547	0
1143	NSP13	TGLYPTLNISDEFSS	0	0	0	0	0	3253	0	0	0	0	0	0	0	0	0	0	0	0	0	0	0	0	0	0	0	686	0	0
1144	NSP13	LYPTLNISDEFSSNV	0	0	0	0	0	5537	0	0	0	0	0	0	0	0	0	2439	0	0	0	0	0	0	2902.5	0	0	0	0	0
1145	NSP13	LNISDEFSSNVANYQ	0	0	0	0	0	2024.5	0	0	2409	0	0	0	0	0	0	5636.5	0	0	0	0	0	0	11589.5	0	0	0	0	0
1146	NSP13	ISDEFSSNVANYQKV	0	0	0	0	0	11665.5	0	0	2602.5	0	0	0	0	0	0	3766.5	0	0	0	0	0	0	5602	0	0	0	0	0
1147	NSP13	VDALCEKALKYLPID	0	0	0	0	0	0	0	0	0	0	0	0	0	0	0	574.5	0	0	0	0	0	0	560	0	0	0	0	0
1148	NSP13	CSRIIPARARVECFD	0	0	0	0	0	0	0	0	0	0	0	0	0	0	0	0	0	0	642.5	0	0	0	0	0	0	0	0	602.5
1149	NSP13	STLEQYVFCTVNALP	0	0	0	0	0	0	0	0	0	0	0	0	0	0	0	0	0	0	0	0	0	595.5	0	0	0	0	0	0
1150	NSP13	LEQYVFCTVNALPET	0	0	0	0	0	0	0	0	0	0	0	0	0	0	0	993	0	0	0	0	0	0	3687.5	0	0	0	0	0
1151	NSP13	VFCTVNALPETTADI	0	0	0	0	0	0	0	0	0	0	0	0	0	0	0	0	0	1632	0	0	0	0	1785.5	0	0	0	0	0
1152	NSP13	VNALPETTADIVVFD	0	0	0	0	0	0	0	0	0	0	0	0	0	8506.5	0	773	0	0	0	0	5463	0	861.5	0	0	0	0	5490
1153	NSP13	ALPETTADIVVFDEI	0	0	0	0	0	0	0	1122.5	0	0	0	0	0	11544	0	0	0	0	0	0	887.5	0	627	528	0	0	0	6797
1154	NSP13	PETTADIVVFDEISM	0	0	0	550.5	0	985.5	839	0	0	0	0	732.5	0	7278.5	0	0	0	0	0	0	1406	0	0	0	0	888	0	3446
1155	NSP13	TTADIVVFDEISMAT	0	0	0	0	0	758	0	0	0	0	0	0	0	6433	0	0	0	0	0	0	1392	0	1016.5	0	0	0	588.5	3239
1156	NSP13	ADIVVFDEISMATNY	0	0	0	0	0	0	0	0	0	0	0	0	0	7490	0	0	0	0	0	0	2720.5	0	910	0	0	0	0	4955
1157	NSP13	IVVFDEISMATNYDL	0	0	0	0	0	1733	0	0	3649	0	0	0	0	5461.5	0	7095	0	4010	0	0	1975.5	0	9036	0	0	0	0	2923
1158	NSP13	VFDEISMATNYDLSV	519	0	0	0	0	1016	0	0	1279.5	0	0	0	0	13905.5	0	2389	0	0	0	0	3431	0	3592	0	0	0	0	8128
1159	NSP13	DEISMATNYDLSVVN	1024	0	0	0	0	0	0	0	1617.5	0	0	0	0	0	0	2802	0	0	0	0	0	0	630	0	0	0	0	0
1160	NSP13	ISMATNYDLSVVNAR	0	0	0	0	0	10074.5	0	0	8132	0	0	0	0	0	0	11197.5	0	0	0	0	0	0	11478	0	0	0	0	0
1161	NSP13	LSVVNARLRAKHYVY	0	0	0	0	0	0	0	0	0	0	0	0	0	0	0	679	0	0	0	0	0	0	0	0	0	0	0	0
1162	NSP13	NARLRAKHYVYIGDP	0	0	0	0	0	0	0	0	809	0	0	0	0	0	0	1447	0	0	0	0	0	0	0	0	0	0	0	0
1163	NSP13	QLPAPRTLLTKGTLE	0	0	0	0	0	0	0	0	0	0	0	0	4705	0	0	0	0	0	0	1473	0	0	0	0	0	0	1752.5	0
1164	NSP13	PAPRTLLTKGTLEPE	0	0	0	0	0	0	0	0	0	0	0	0	9268	0	0	0	0	0	0	1498.5	0	731	0	0	0	0	2726	0
1165	NSP13	PRTLLTKGTLEPEYF	0	0	0	0	0	0	6133.5	0	0	0	0	0	0	0	0	0	0	0	1059	0	0	0	0	0	0	0	0	0
1166	NSP13	LTKGTLEPEYFNSVC	0	0	0	0	0	0	0	0	1047.5	0	0	0	0	0	0	1485	0	0	0	0	0	0	816.5	0	0	0	0	0
1167	NSP13	EPEYFNSVCRLMKTI	0	0	0	0	0	0	0	0	0	0	1583.5	0	0	0	0	0	0	1446	0	0	0	0	0	887	1246.5	0	0	0
1168	NSP13	FNSVCRLMKTIGPDM	0	0	0	0	0	1533.5	0	0	0	0	0	0	0	0	0	0	0	508	0	0	0	0	0	0	0	0	0	0
1169	NSP13	IGPDMFLGTCRRCPA	0	0	0	0	0	0	0	0	0	0	0	0	0	0	0	825	0	0	0	0	0	0	773.5	0	0	0	0	0
1170	NSP13	LGTCRRCPAEIVDTV	0	0	0	0	1623	0	0	0	0	0	0	0	0	0	0	0	653.5	0	0	0	0	0	535	690.5	0	0	0	0
1171	NSP13	TCRRCPAEIVDTVSA	0	0	0	0	2499	0	0	0	1006	0	0	0	0	0	0	738.5	1286	0	0	0	0	0	0	803.5	0	0	0	0
1172	NSP13	CPAEIVDTVSALVYD	0	0	0	0	764	0	0	0	0	0	0	0	0	1538	0	522	0	0	0	0	0	0	0	0	0	506	0	896
1173	NSP13	VYDNKLKAHKDKSAQ	0	0	0	0	0	0	0	0	0	0	0	0	0	0	0	0	0	1577.5	0	0	0	0	0	0	0	0	0	0
1174	NSP13	QCFKMFYKGVITHDV	0	0	0	0	0	0	0	0	0	0	0	0	0	0	0	0	0	6906.5	0	0	0	0	0	0	0	0	0	0
1175	NSP13	ITHDVSSAINRPQIG	0	0	0	0	0	2063	0	0	3755	0	0	0	0	0	0	3968	0	0	0	0	0	0	6836.5	0	0	0	0	0
1176	NSP13	VSSAINRPQIGVVRE	0	0	0	0	0	0	0	0	0	0	0	0	3880	0	0	676	0	0	0	2567.5	0	0	1286.5	0	0	0	0	0
1177	NSP13	SAINRPQIGVVREFL	0	0	0	0	0	0	0	0	0	0	0	0	0	0	0	0	0	0	770	0	0	0	0	0	0	0	0	0
1178	NSP13	INRPQIGVVREFLTR	0	0	0	0	0	0	0	0	0	0	0	0	0	0	0	1327	0	0	0	0	0	0	1307	0	0	0	0	0
1179	NSP13	WRKAVFISPYNSQNA	0	0	0	0	0	0	0	0	571	0	0	0	0	0	0	909	0	0	0	0	0	0	0	0	0	0	0	0
1180	NSP13	VFISPYNSQNAVASK	0	0	0	0	0	0	0	0	0	0	0	0	0	0	1296.5	0	0	0	0	0	0	0	791	0	0	0	0	0
1181	NSP13	ISPYNSQNAVASKIL	0	0	0	0	0	2485.5	0	0	1268.5	0	0	0	0	0	0	1720.5	0	0	0	0	0	0	4895.5	0	0	0	0	0
1182	NSP13	KILGLPTQTVDSSQG	0	0	0	0	0	0	0	0	0	0	0	0	0	0	0	0	0	0	0	528.5	0	0	0	0	0	0	0	0
1183	NSP13	LGLPTQTVDSSQGSE	0	0	0	0	0	0	0	0	0	0	0	0	6861	0	0	0	0	0	0	4000.5	0	850	661.5	0	0	0	4429	0
1184	NSP13	LPTQTVDSSQGSEYD	0	0	0	0	0	0	0	0	0	0	0	0	0	0	0	593	0	0	513	0	0	0	521.5	0	0	879.5	0	0
1185	NSP13	TQTVDSSQGSEYDYV	0	0	0	0	0	0	0	0	0	0	0	0	0	0	0	0	0	0	1017	0	0	0	0	0	0	1129.5	0	0
1186	NSP13	TVDSSQGSEYDYVIF	622	0	0	0	0	627	0	0	958	0	0	0	0	1231	0	1010	0	593.5	899	0	0	0	0	0	0	0	0	1061
1187	NSP13	DSSQGSEYDYVIFTQ	1148.5	0	0	0	0	2661	0	0	0	0	0	0	0	526	0	0	0	0	0	0	0	0	0	0	0	0	0	0
1188	NSP13	GSEYDYVIFTQTTET	0	0	0	0	0	0	0	1344	0	0	0	0	0	0	0	0	0	0	0	0	0	0	0	0	0	0	0	0
1189	NSP13	EYDYVIFTQTTETAH	0	0	0	0	0	0	0	1366.5	0	0	807.5	0	0	0	1215.5	0	0	631	0	0	0	2599.5	0	709	0	0	0	0
1190	NSP13	VIFTQTTETAHSCNV	0	0	0	0	0	0	0	0	0	0	0	0	0	0	0	875	0	0	0	0	0	0	0	0	0	0	0	0
1191	NSP13	AKVGILCIMSDRDLY	0	0	0	0	0	0	0	0	0	0	0	0	0	0	0	0	0	0	635	0	0	0	0	0	0	0	0	0
1192	NSP13	ILCIMSDRDLYDKLQ	0	0	0	0	0	0	0	0	524	0	0	0	0	0	0	727.5	0	0	0	0	0	0	971.5	0	0	0	0	0
1193	NSP13	DRDLYDKLQFTSLEI	630	0	0	0	0	0	0	0	0	0	0	0	0	684.5	0	0	0	0	0	0	0	1075	0	0	0	0	0	0
1194	NSP13	DLYDKLQFTSLEIPR	0	0	0	0	0	0	0	0	2040	0	0	0	0	0	1301	3862.5	0	0	6432	0	0	556.5	815	0	0	0	0	0
1195	NSP14	LEIPRRNVATLQAEN	0	0	0	0	0	0	0	0	1831	0	0	0	0	0	0	2531.5	0	0	0	0	0	0	1301.5	0	0	0	0	0
1196	NSP14	AENVTGLFKDCSKVI	0	0	0	0	0	0	0	0	0	0	0	0	0	0	0	0	0	0	0	577.5	0	0	0	0	0	0	0	0
1197	NSP14	ITGLHPTQAPTHLSV	0	0	0	0	0	840.5	0	0	811	0	0	0	0	0	0	1839	0	0	0	0	0	0	2270	0	0	0	0	0
1198	NSP14	GLHPTQAPTHLSVDT	0	0	0	0	0	0	0	0	861	0	0	0	0	0	0	2309	0	0	0	0	0	0	0	0	0	0	0	0
1199	NSP14	LSVDTKFKTEGLCVD	0	0	0	2719.5	0	715	0	0	10683.5	0	0	0	0	0	0	17329.5	0	0	0	0	0	0	22978.5	0	0	0	0	0
1200	NSP14	IPKDMTYRRLISMMG	0	0	0	0	0	0	0	0	0	0	0	0	0	0	0	0	0	0	2228	0	0	0	0	0	0	1513	0	0
1201	NSP14	RLISMMGFKMNYQVN	0	0	0	0	0	874	0	0	518	0	0	0	0	0	0	0	0	0	0	0	0	0	2741	0	0	0	0	0
1202	NSP14	ISMMGFKMNYQVNGY	0	0	0	0	0	9983	0	0	11133.5	0	0	0	0	0	0	12531	0	0	0	0	0	0	8712	0	0	0	0	0
1203	NSP14	NYQVNGYPNMFITRE	0	0	0	0	0	0	0	0	0	0	0	0	5226	0	0	0	0	0	0	4292.5	0	0	0	0	0	0	3684	0
1204	NSP14	QVNGYPNMFITREEA	0	0	0	0	0	0	0	0	0	639	0	0	0	0	0	0	0	0	0	0	0	0	0	0	0	0	0	0
1205	NSP14	YPNMFITREEAIRHV	0	0	0	0	0	0	0	0	0	0	0	0	0	0	0	1110	0	0	0	0	0	0	0	0	0	0	0	0
1206	NSP14	TREEAIRHVRAWIGF	0	0	0	0	2231.5	0	0	0	0	0	0	0	0	0	0	0	0	0	667	0	0	0	0	0	0	0	0	0
1207	NSP14	EEAIRHVRAWIGFDV	0	0	0	0	0	0	0	1427.5	0	0	1141	0	0	0	1000.5	0	1783.5	3306.5	552	0	0	2233	0	3286	950.5	0	0	0
1208	NSP14	AIRHVRAWIGFDVEG	0	0	0	0	0	0	0	0	0	0	0	0	0	515.5	0	0	0	0	0	0	0	0	0	0	0	0	0	0
1209	NSP14	RHVRAWIGFDVEGCH	0	0	0	0	0	0	0	0	0	0	0	0	0	0	0	0	0	0	0	1303	0	0	0	0	0	0	0	0
1210	NSP14	AWIGFDVEGCHATRE	0	0	0	0	0	0	0	0	0	0	0	0	7376	0	0	0	0	0	0	4240.5	0	0	0	0	0	0	4693	0
1211	NSP14	IGFDVEGCHATREAV	0	0	0	0	0	0	0	0	1097	0	0	0	0	621.5	0	1905	0	0	0	0	0	0	2560	0	0	0	0	0
1212	NSP14	EAVGTNLPLQLGFST	0	0	0	0	0	643	0	0	0	0	0	0	0	0	0	0	0	0	0	0	0	0	0	750.5	0	0	0	0
1213	NSP14	FSTGVNLVAVPTGYV	0	0	0	0	0	0	0	0	0	0	0	0	0	0	0	0	0	0	0	0	0	0	743	0	0	0	0	0
1214	NSP14	VDTPNNTDFSRVSAK	0	0	0	0	0	0	0	0	0	0	0	0	0	0	584	0	0	0	712.5	0	0	1204.5	0	0	0	0	0	0
1215	NSP14	TPNNTDFSRVSAKPP	0	0	0	0	0	0	0	0	0	0	0	0	0	0	0	0	0	0	638.5	0	0	969	0	0	0	0	0	0
1216	NSP14	TDFSRVSAKPPPGDQ	0	0	0	0	0	0	0	0	3977	0	0	0	0	0	0	4806.5	0	0	0	0	0	0	0	0	0	0	0	0
1217	NSP14	RVSAKPPPGDQFKHL	0	0	0	0	0	0	0	0	564	0	0	0	0	0	0	0	0	0	0	0	0	0	0	0	0	0	0	0
1218	NSP14	SAKPPPGDQFKHLIP	0	0	0	0	0	0	0	0	0	0	0	0	0	0	0	0	0	0	2693.5	0	0	0	0	0	0	0	0	0
1219	NSP14	QFKHLIPLMYKGLPW	0	0	0	0	0	0	0	0	0	0	0	0	0	0	0	0	0	0	505	0	0	0	0	0	0	0	0	0
1220	NSP14	MYKGLPWNVVRIKIV	0	0	0	0	0	0	0	0	0	0	0	0	0	0	0	515.5	0	0	0	0	0	0	0	0	0	0	0	0
1221	NSP14	KGLPWNVVRIKIVQM	0	0	0	0	0	0	0	0	0	0	0	0	0	0	0	1284.5	0	0	0	0	0	0	763	0	0	0	0	0
1222	NSP14	LPWNVVRIKIVQMLS	0	0	0	0	0	0	0	0	0	0	0	0	0	0	0	550.5	0	0	0	0	0	0	0	0	0	0	0	0
1223	NSP14	WNVVRIKIVQMLSDT	0	0	0	0	0	0	0	0	0	0	0	0	0	0	0	0	0	0	0	0	0	0	1966.5	0	0	0	0	0
1224	NSP14	KIVQMLSDTLKNLSD	0	0	0	0	0	0	0	0	726.5	0	0	0	0	0	0	1013.5	0	0	0	0	0	0	0	0	0	0	0	0
1225	NSP14	KNLSDRVVFVLWAHG	0	0	0	0	0	0	0	0	0	0	0	0	0	0	0	0	0	0	0	0	0	0	3145	0	0	0	0	0
1226	NSP14	LSDRVVFVLWAHGFE	0	0	0	0	0	3044.5	0	0	3679.5	0	0	0	8665	0	0	4788	0	0	0	5405	0	566	4056	0	0	0	5843	0
1227	NSP14	ELTSMKYFVKIGPER	0	0	0	0	0	0	0	0	0	0	0	0	0	0	0	0	1370	0	0	897	0	943	0	2762	0	0	0	0
1228	NSP14	IGPERTCCLCDRRAT	0	0	0	0	0	0	0	0	0	0	0	0	0	0	0	534	0	0	0	0	0	0	953.5	0	0	0	0	0
1229	NSP14	SDTYACWHHSIGFDY	0	0	0	0	0	0	0	0	0	0	0	0	0	0	0	0	0	517	0	0	0	0	0	0	0	0	0	0
1230	NSP14	HSIGFDYVYNPFMID	0	0	0	0	0	0	0	0	0	0	0	0	0	0	0	518	0	0	0	0	0	0	0	0	0	0	0	0
1231	NSP14	IGFDYVYNPFMIDVQ	0	0	0	0	0	771	0	0	0	0	0	0	0	0	0	621.5	0	0	0	0	0	0	0	0	0	0	0	0
1232	NSP14	QQWGFTGNLQSNHDL	0	0	0	0	0	0	0	0	0	0	0	0	0	0	0	0	0	18974.5	0	0	0	0	0	0	1008	0	0	0
1233	NSP14	LQSNHDLYCQVHGNA	0	0	0	0	0	0	0	0	572	0	0	0	0	0	0	595.5	0	0	0	0	0	0	1310.5	0	0	0	0	0
1234	NSP14	SCDAIMTRCLAVHEC	0	0	0	0	0	0	0	0	0	0	0	0	0	0	0	788	0	0	0	510.5	0	0	0	0	0	0	0	0
1235	NSP14	IMTRCLAVHECFVKR	0	0	0	0	0	0	0	0	0	0	0	0	0	0	0	0	0	0	0	0	0	0	616.5	0	0	0	0	0
1236	NSP14	AVHECFVKRVDWTIE	0	0	0	0	0	0	0	0	0	0	0	0	6087.5	0	0	0	0	0	0	3603	0	560.5	0	0	0	0	1001.5	0
1237	NSP14	HECFVKRVDWTIEYP	0	0	0	0	0	0	0	0	0	0	0	0	0	0	0	0	0	0	642	0	0	0	0	0	0	0	0	0
1238	NSP14	RVDWTIEYPIIGDEL	0	0	0	0	548	0	0	0	0	0	0	563	582	0	0	0	0	526.5	0	504.5	0	650	0	735	0	0	631	500.5
1239	NSP14	DWTIEYPIIGDELKI	0	0	1677	0	0	0	0	0	0	0	0	0	0	520	0	0	0	0	0	0	0	0	0	0	0	0	0	0
1240	NSP14	IGDELKINAACRKVQ	0	0	0	0	0	0	0	0	0	0	0	0	0	0	0	657.5	0	0	0	0	0	0	805	0	0	0	0	0
1241	NSP14	CRKVQHMVVKAALLA	0	0	0	0	0	0	0	1574	0	0	0	0	0	0	0	0	0	0	0	0	0	0	0	0	0	0	0	0
1242	NSP14	LLADKFPVLHDIGNP	0	0	0	0	0	0	0	0	0	0	0	0	0	0	0	594	0	0	0	0	0	0	582	0	0	0	0	0
1243	NSP14	LHDIGNPKAIKCVPQ	0	0	0	0	0	0	0	0	828.5	0	0	0	0	0	0	1125.5	0	0	0	0	0	0	538	0	0	0	0	0
1244	NSP14	GNPKAIKCVPQADVE	0	0	0	0	0	610	0	0	0	0	0	0	2601	0	0	0	0	0	0	3787	0	0	0	0	0	0	1718	0
1245	NSP14	DVEWKFYDAQPCSDK	0	0	0	0	0	0	0	0	0	0	0	561	0	566.5	0	0	0	0	0	0	0	0	0	0	0	0	0	0
1246	NSP14	EWKFYDAQPCSDKAY	0	0	0	0	0	0	0	0	0	0	0	0	0	0	0	0	0	0	0	0	0	0	0	500	0	0	0	0
1247	NSP14	YDAQPCSDKAYKIEE	0	0	558	0	0	0	0	0	0	0	0	0	3396.5	0	0	0	0	0	0	2574	0	0	0	0	0	0	2388	0
1248	NSP14	AQPCSDKAYKIEELF	0	0	0	0	0	0	0	0	0	971.5	0	516.5	0	0	0	0	912	0	2957	0	0	0	0	684	0	921.5	0	0
1249	NSP14	PCSDKAYKIEELFYS	0	0	0	0	0	0	0	0	0	0	0	648.5	0	0	0	0	730.5	0	2940	0	0	0	0	797	0	1069.5	0	0
1250	NSP14	SDKAYKIEELFYSYA	0	0	0	0	0	0	0	0	0	0	0	0	0	0	0	0	0	0	590.5	0	0	0	0	0	0	0	0	0
1251	NSP14	IEELFYSYATHSDKF	0	0	0	0	0	0	0	0	1419	0	0	0	0	0	0	2347.5	0	0	6137	0	0	0	2164	570	0	3898	0	0
1252	NSP14	ELFYSYATHSDKFTD	0	0	0	0	0	0	0	528	0	0	0	0	0	0	0	0	1439	0	0	0	0	0	0	1881	0	0	0	0
1253	NSP14	ATHSDKFTDGVCLFW	0	0	0	0	0	0	0	0	0	0	0	0	0	0	0	0	0	0	594.5	0	0	0	0	0	0	0	0	0
1254	NSP14	FTDGVCLFWNCNVDR	0	0	0	0	0	0	0	0	0	0	0	0	0	0	0	0	626	0	0	0	0	0	0	0	0	0	0	0
1255	NSP14	VDRYPANSIVCRFDT	0	0	0	0	0	0	0	0	0	0	0	0	0	1315	0	0	0	0	0	0	0	0	0	0	0	0	0	1441
1256	NSP14	IVCRFDTRVLSNLNL	0	0	0	0	0	2901	0	0	1569	0	0	0	0	0	0	1375.5	0	0	0	0	0	0	0	0	0	0	0	0
1257	NSP14	FDTRVLSNLNLPGCD	0	0	0	0	0	0	0	0	847.5	0	0	0	0	0	0	1694	0	0	0	0	0	0	0	0	0	0	0	0
1258	NSP14	VLSNLNLPGCDGGSL	0	0	0	0	0	0	0	0	0	0	0	0	0	0	0	0	0	0	0	0	0	0	736	0	0	0	0	0
1259	NSP14	SNLNLPGCDGGSLYV	0	0	0	0	0	0	0	0	653	0	0	0	0	0	0	981	0	0	0	0	0	0	0	0	0	0	0	0
1260	NSP14	FDKSAFVNLKQLPFF	0	0	0	0	0	0	0	0	0	0	0	0	0	0	0	0	0	0	713.5	0	0	0	0	0	0	0	0	0
1261	NSP14	KSAFVNLKQLPFFYY	0	0	0	0	0	0	0	0	0	0	0	0	0	0	0	0	0	0	584	0	0	0	0	0	0	0	0	0
1262	NSP14	LKQLPFFYYSDSPCE	0	0	0	0	0	0	0	0	0	0	0	0	6362.5	0	0	0	0	0	0	3218.5	0	0	817	0	0	0	4650.5	0
1263	NSP14	DSPCESHGKQVVSDI	874	0	0	0	0	0	0	0	0	0	0	0	0	0	0	0	0	2046	0	0	0	0	0	0	0	0	0	0
1264	NSP14	PCESHGKQVVSDIDY	0	0	0	0	0	647.5	572	517	0	0	0	0	0	0	0	0	0	906	0	0	0	0	0	0	0	0	0	0
1265	NSP14	ESHGKQVVSDIDYVP	0	0	0	0	0	0	0	1069	0	0	983.5	0	0	0	0	0	1135.5	824	0	0	0	907.5	0	1854	0	0	553.5	0
1266	NSP14	LGGAVCRHHANEYRL	0	0	0	0	0	0	0	0	0	0	0	0	0	0	0	537.5	0	0	0	0	0	0	0	0	0	0	0	0
1267	NSP14	GAVCRHHANEYRLYL	0	0	0	0	0	0	0	0	0	0	0	0	0	0	0	0	0	0	536.5	0	0	0	0	0	0	0	0	0
1268	NSP14	LYLDAYNMMISAGFS	0	0	0	0	0	0	0	0	0	0	0	0	0	0	0	0	0	0	0	0	0	0	717	0	0	0	0	0
1269	NSP14	LDAYNMMISAGFSLW	0	0	0	0	0	0	0	0	0	0	0	0	0	0	0	0	0	0	0	0	0	0	1942.5	0	0	0	0	0
1270	NSP14	MISAGFSLWVYKQFD	0	0	0	0	0	0	0	0	0	0	0	0	0	1189	0	0	0	0	0	0	0	0	0	0	0	0	0	1381
1271	NSP14	SAGFSLWVYKQFDTY	0	0	0	0	0	0	0	0	0	0	0	0	0	1799	0	0	0	0	0	0	0	0	0	0	0	0	0	1344
1272	NSP14	GFSLWVYKQFDTYNL	0	0	0	0	0	0	0	0	0	0	0	0	0	699	0	0	0	0	0	0	0	0	0	0	0	0	0	633.5
1273	NSP14	WVYKQFDTYNLWNTF	0	0	0	0	0	0	0	0	0	0	0	0	0	721	0	0	0	0	0	0	0	0	0	0	0	0	0	0
1274	NSP15	YNLWNTFTRLQSLEN	0	0	0	0	0	0	0	0	2367	0	0	0	0	0	0	2813.5	0	0	0	0	0	0	0	0	0	0	0	0
1275	NSP15	LWNTFTRLQSLENVA	0	0	0	0	0	0	0	0	840	0	0	0	0	0	0	949.5	0	0	0	0	0	0	879	0	0	0	0	0
1276	NSP15	QSLENVAFNVVNKGH	0	0	0	0	0	0	0	0	0	0	0	0	0	0	0	0	0	0	0	0	0	0	1966	0	0	0	0	0
1277	NSP15	LENVAFNVVNKGHFD	0	0	0	0	0	0	0	0	550	0	0	0	0	0	0	1782.5	0	0	0	0	0	0	2336.5	0	0	0	0	0
1278	NSP15	AFNVVNKGHFDGQQG	0	0	0	0	0	0	0	0	0	0	0	0	0	0	0	0	0	0	0	539.5	0	0	0	0	0	0	0	0
1279	NSP15	NVVNKGHFDGQQGEV	0	0	0	0	0	0	0	0	1091	0	0	0	0	0	0	928	0	2364	0	0	0	0	0	0	0	0	0	0
1280	NSP15	QQGEVPVSIINNTVY	0	0	0	0	0	0	0	0	0	0	0	0	0	0	0	876	0	0	0	0	0	0	0	0	0	0	0	0
1281	NSP15	VPVSIINNTVYTKVD	0	0	0	0	0	0	0	0	0	0	0	0	0	0	0	1252	0	0	0	0	0	0	1077.5	0	0	0	0	0
1282	NSP15	VSIINNTVYTKVDGV	0	0	0	0	0	664	0	0	0	0	0	0	0	0	0	862	0	867.5	0	0	0	0	4760	0	0	0	0	0
1283	NSP15	IINNTVYTKVDGVDV	0	0	0	0	0	999	0	0	1556.5	0	0	0	0	0	0	4295.5	0	793	0	0	0	0	7577	0	0	0	0	0
1284	NSP15	NNTVYTKVDGVDVEL	0	0	857.5	0	0	2245	0	0	0	0	0	0	0	0	0	0	0	0	0	709	0	0	0	0	0	0	0	0
1285	NSP15	TVYTKVDGVDVELFE	0	0	601.5	662	0	1269.5	0	0	0	0	0	850	5605	1157	0	0	0	0	805	9466	0	687.5	0	642	0	924	3414	789
1286	NSP15	YTKVDGVDVELFENK	0	0	0	0	0	0	0	0	0	0	0	0	0	0	0	0	0	0	0	1040.5	0	0	0	0	0	0	0	0
1287	NSP15	VDVELFENKTTLPVN	0	0	0	0	1241	0	0	0	0	0	0	0	0	0	0	1358	0	0	0	0	0	0	719	0	0	0	0	0
1288	NSP15	LFENKTTLPVNVAFE	0	0	0	0	0	0	0	0	712	0	0	0	6028	0	0	1400.5	0	812	0	2651.5	0	0	1546.5	0	0	0	2995	0
1289	NSP15	ENKTTLPVNVAFELW	0	0	0	0	0	0	0	0	0	0	0	0	0	0	0	0	0	0	771.5	0	0	0	0	772	0	0	0	0
1290	NSP15	AFELWAKRNIKPVPE	0	0	0	0	0	0	0	0	0	0	0	0	2793.5	0	0	0	0	0	0	574	0	0	0	0	0	0	1042	0
1291	NSP15	ELWAKRNIKPVPEVK	0	0	0	0	0	0	0	0	4542	0	0	0	0	0	7517	7624.5	1155	0	0	0	0	2065	2092	1309	0	0	0	0
1292	NSP15	WAKRNIKPVPEVKIL	0	0	0	0	0	0	0	0	1307	0	0	0	0	0	2521	4466.5	0	0	0	0	0	3324	1673	0	0	0	0	0
1293	NSP15	KRNIKPVPEVKILNN	0	0	0	0	0	0	0	0	630	0	0	0	0	0	899.5	2664.5	0	0	0	0	0	0	641.5	0	0	0	0	0
1294	NSP15	KPVPEVKILNNLGVD	0	0	0	0	0	1212.5	0	0	0	0	0	0	0	0	0	0	0	0	0	0	0	0	703.5	0	0	0	0	0
1295	NSP15	EVKILNNLGVDIAAN	0	0	0	0	0	514	0	0	0	0	0	0	0	0	0	1187	0	0	516.5	0	0	0	0	1086	0	0	0	0
1296	NSP15	KILNNLGVDIAANTV	0	0	0	0	0	0	0	0	0	0	0	0	0	0	0	871	0	0	0	0	0	0	0	0	0	0	0	0
1297	NSP15	LNNLGVDIAANTVIW	0	0	0	0	0	0	0	0	738.5	0	0	0	0	0	0	2461	0	0	0	0	0	0	3270	0	0	0	0	0
1298	NSP15	WDYKRDAPAHISTIG	0	0	0	0	0	0	0	0	0	0	0	0	0	0	738.5	0	0	0	0	0	0	0	0	0	0	0	0	0
1299	NSP15	YKRDAPAHISTIGVC	0	0	0	0	0	0	0	0	0	0	0	0	0	0	0	995	0	0	0	0	0	0	0	0	0	0	0	0
1300	NSP15	RDAPAHISTIGVCSM	0	0	0	0	0	0	0	0	0	0	0	0	0	0	0	1015.5	0	0	0	0	0	0	0	0	0	0	0	0
1301	NSP15	APAHISTIGVCSMTD	0	0	0	0	0	0	0	0	0	0	0	0	0	0	0	0	0	0	0	0	0	0	867	0	0	0	0	0
1302	NSP15	AHISTIGVCSMTDIA	0	0	0	0	0	0	0	0	0	0	0	0	0	0	0	851	0	0	0	0	0	0	622.5	0	0	0	0	0
1303	NSP15	ISTIGVCSMTDIAKK	0	0	0	0	0	3019	0	0	10993	0	0	0	0	0	0	13908	0	0	3880	0	0	0	9788	0	0	1065	0	0
1304	NSP15	TIGVCSMTDIAKKPT	0	0	0	0	0	0	0	0	3752	0	0	1186	0	0	0	8814	0	0	4342	0	0	0	2611.5	0	0	0	0	0
1305	NSP15	GVCSMTDIAKKPTET	0	0	0	0	0	0	0	0	3651.5	0	0	764.5	0	0	0	6180	0	0	2893	0	0	0	2024.5	0	0	1040	0	0
1306	NSP15	CSMTDIAKKPTETIC	0	0	0	0	0	0	0	0	1263.5	0	0	0	0	0	0	1437.5	0	0	1875	0	0	0	1504.5	0	0	809.5	0	0
1307	NSP15	MTDIAKKPTETICAP	0	0	0	0	0	0	0	0	1407.5	0	0	0	0	0	0	5150	0	0	1748	0	0	0	1989	0	0	784	0	0
1308	NSP15	KPTETICAPLTVFFD	0	0	0	0	0	0	0	0	0	0	0	0	0	2888	0	0	0	0	0	0	0	0	0	0	0	0	0	1461
1309	NSP15	TETICAPLTVFFDGR	0	0	0	0	0	0	0	0	0	0	0	0	0	0	0	0	0	0	603.5	0	0	0	0	0	0	0	0	0
1310	NSP15	TICAPLTVFFDGRVD	0	0	0	0	0	0	0	0	0	0	0	0	0	0	0	1326	0	0	0	0	0	0	0	0	0	0	0	0
1311	NSP15	PLTVFFDGRVDGQVD	6885	0	0	0	0	0	0	0	5293.5	0	3276.5	0	0	0	0	9931.5	0	12012.5	0	0	0	560	4402	0	2169.5	0	0	0
1312	NSP15	TVFFDGRVDGQVDLF	0	0	0	0	0	0	0	609	0	0	0	0	0	0	0	0	0	0	537	0	0	0	0	0	0	0	0	0
1313	NSP15	FRNARNGVLITEGSV	0	0	0	0	0	0	0	0	0	0	0	0	0	0	0	0	0	0	671.5	0	0	0	0	0	0	0	0	0
1314	NSP15	GPKQASLNGVTLIGE	0	0	0	0	0	0	0	0	0	0	0	0	18933	0	0	0	0	0	0	18192.5	0	0	0	0	0	0	15885	0
1315	NSP15	IGEAVKTQFNYYKKV	0	0	0	0	0	0	0	0	0	0	0	0	0	0	0	0	0	0	0	0	0	0	1618	0	0	0	0	0
1316	NSP15	VQQLPETYFTQSRNL	0	0	0	0	0	0	0	0	0	0	0	0	0	0	0	0	0	0	0	0	0	0	1477	0	0	0	0	0
1317	NSP15	QLPETYFTQSRNLQE	0	0	0	0	0	0	0	0	0	0	0	0	6743	0	0	0	0	0	0	4600.5	0	0	0	0	0	0	6288.5	0
1318	NSP15	QSRNLQEFKPRSQME	0	0	0	0	0	0	0	0	0	0	0	0	3733.5	0	0	0	0	0	0	1531.5	0	0	0	0	0	0	2383.5	0
1319	NSP15	LQEFKPRSQMEIDFL	0	0	0	0	0	0	0	0	2179	0	0	0	0	0	0	6499	0	0	506	0	0	0	3731	0	0	0	0	0
1320	NSP15	EFKPRSQMEIDFLEL	0	0	0	0	0	0	0	541.5	0	0	944	612	0	0	0	0	0	900	658	573	0	1206	0	665	513	704	793	0
1321	NSP15	KPRSQMEIDFLELAM	0	0	0	0	0	0	0	0	619	0	0	620	0	0	0	0	0	0	0	0	0	0	0	0	0	0	0	0
1322	NSP15	RSQMEIDFLELAMDE	0	0	0	0	0	0	0	0	696	0	0	0	8462	0	0	616	0	0	0	6207.5	0	0	1218	0	0	730.5	4417	0
1323	NSP15	QMEIDFLELAMDEFI	0	0	0	0	0	0	540	0	0	0	0	584.5	0	0	0	548	0	0	508.5	0	0	1145.5	1296	604	0	1163.5	0	0
1324	NSP15	EIDFLELAMDEFIER	0	0	0	0	0	0	0	2307	520.5	0	541	527	727.5	618.5	10503	1844	2381.5	1299	619	1593.5	0	7284	1284	2889	802	924	921	585
1325	NSP15	DFLELAMDEFIERYK	0	0	0	0	0	0	0	0	0	0	0	780	0	0	0	0	0	0	0	0	0	0	0	0	0	698.5	0	0
1326	NSP15	LELAMDEFIERYKLE	0	0	0	0	0	0	0	0	3381	0	0	0	5525	0	0	4785.5	0	0	0	3438	0	0	6355.5	0	0	762	3461	0
1327	NSP15	LAMDEFIERYKLEGY	0	0	0	0	0	0	0	0	4966	0	0	0	0	0	0	7377	0	0	565.5	0	0	0	9680	0	0	0	0	0
1328	NSP15	MDEFIERYKLEGYAF	0	0	0	0	0	0	0	0	0	0	591	0	0	0	621	0	0	0	508.5	0	0	837	0	0	0	0	0	0
1329	NSP15	EFIERYKLEGYAFEH	0	0	0	0	0	0	836.5	841	0	0	3397	0	717	0	749.5	0	1310.5	15315	735.5	933	0	1706.5	0	1892	1776	0	0	0
1330	NSP15	IERYKLEGYAFEHIV	0	0	0	0	0	0	0	0	3549	0	0	0	0	0	0	5335	0	942	895.5	0	0	0	4041.5	0	0	0	0	0
1331	NSP15	RYKLEGYAFEHIVYG	0	0	0	0	0	0	0	0	0	0	0	0	0	0	0	750.5	0	0	0	0	0	0	0	0	0	0	0	0
1332	NSP15	KLEGYAFEHIVYGDF	0	0	0	0	0	621	0	0	0	0	0	0	0	0	0	0	0	858	762	0	0	0	0	0	0	0	0	0
1333	NSP15	EGYAFEHIVYGDFSH	0	0	0	0	0	0	0	0	0	0	0	0	559	0	0	0	537	1035.5	0	887	0	0	0	1003.5	0	0	598.5	0
1334	NSP15	YAFEHIVYGDFSHSQ	0	0	0	0	0	0	0	0	0	0	775	0	0	0	0	0	0	0	0	0	0	0	0	0	0	0	0	0
1335	NSP15	FEHIVYGDFSHSQLG	0	0	0	0	0	0	0	0	0	0	0	0	0	0	0	0	0	0	1386.5	0	0	0	0	0	0	0	0	0
1336	NSP15	GGLHLLIGLAKRFKE	0	0	0	0	0	0	0	0	0	0	0	0	3097	0	0	0	0	0	0	2796.5	0	0	0	0	0	0	1601	0
1337	NSP15	LLIGLAKRFKESPFE	0	0	0	0	583	0	0	0	0	0	0	0	4831	0	0	0	0	0	0	9714	0	0	0	0	0	0	3997.5	0
1338	NSP15	IGLAKRFKESPFELE	0	0	0	0	0	0	0	0	0	787	0	0	5287.5	0	0	0	0	0	0	5154	0	0	890	0	0	0	3393	0
1339	NSP15	LAKRFKESPFELEDF	0	0	0	0	521	0	0	648	935	0	0	745.5	0	0	0	714	0	607	731.5	732	0	1003	1416.5	507	0	1068	664	774.5
1340	NSP15	KRFKESPFELEDFIP	0	0	0	0	0	0	0	0	0	0	0	0	0	0	0	0	0	551	1565.5	0	0	0	0	0	0	0	0	0
1341	NSP15	FKESPFELEDFIPMD	0	0	0	0	0	0	0	0	0	0	0	0	0	0	0	0	0	0	2023	0	0	538.5	0	0	0	0	0	0
1342	NSP15	ESPFELEDFIPMDST	0	0	0	0	0	0	0	704.5	0	0	637	0	0	915.5	0	0	1074	863	884	0	0	846.5	0	558	524	0	0	1302.5
1343	NSP15	PFELEDFIPMDSTVK	0	0	0	660	0	0	0	0	0	0	0	0	0	0	0	0	0	0	502	0	0	0	0	0	0	0	0	0
1344	NSP15	ELEDFIPMDSTVKNY	0	0	0	0	0	0	0	689.5	0	0	633	0	0	0	1823	0	1907	1246.5	0	0	0	1916	0	746	906	0	0	0
1345	NSP15	EDFIPMDSTVKNYFI	0	0	0	0	0	0	0	0	0	0	0	0	0	0	0	0	518	0	0	0	0	615.5	0	0	0	0	0	0
1346	NSP15	ITDAQTGSSKCVCSV	0	0	0	0	0	1691	0	0	0	0	0	0	0	0	0	1120	0	0	0	0	0	0	3595.5	0	0	0	0	0
1347	NSP15	DAQTGSSKCVCSVID	513	0	0	0	0	0	0	0	0	0	0	0	0	0	0	723	0	0	0	0	0	0	0	0	0	529.5	0	0
1348	NSP15	GSSKCVCSVIDLLLD	0	0	0	0	0	0	0	0	885	0	1471.5	0	0	0	0	948	0	0	0	0	0	0	784.5	0	0	0	0	0
1349	NSP15	SKCVCSVIDLLLDDF	0	0	0	0	0	0	0	1335.5	0	0	957	786	0	685	0	0	0	989.5	1706	0	0	869	1202.5	1100	0	1115	651.5	879
1350	NSP15	CVCSVIDLLLDDFVE	0	0	0	657.5	0	0	0	935	0	0	832.5	1098.5	3876	816	535	813.5	0	522	1245	4873	0	1016	1464	1071.5	0	1061.5	3363.5	918.5
1351	NSP15	CSVIDLLLDDFVEII	0	0	0	0	0	0	618	1543	0	0	1731	1506	0	1217	511	621.5	0	715.5	2686	0	0	1261	2222.5	1271	0	1622.5	698.5	950
1352	NSP15	VIDLLLDDFVEIIKS	0	0	0	0	0	0	0	0	0	0	0	0	0	0	0	0	0	0	0	0	0	0	804	0	0	0	0	0
1353	NSP15	DLLLDDFVEIIKSQD	584	0	0	0	0	0	0	0	0	0	0	0	0	0	0	789	0	0	0	0	0	0	821	0	0	0	0	0
1354	NSP15	LLDDFVEIIKSQDLS	0	0	0	0	0	0	0	0	2646	0	0	0	0	0	0	4443	0	0	0	0	0	0	5380	0	0	0	0	0
1355	NSP15	DDFVEIIKSQDLSVV	1000.5	0	0	517	0	0	0	0	0	0	0	0	0	0	0	0	0	0	0	0	0	0	0	0	0	0	539	0
1356	NSP15	EIIKSQDLSVVSKVV	0	0	0	0	0	0	0	0	0	0	0	0	0	0	0	0	668	0	0	0	0	0	0	1390.5	0	0	0	0
1357	NSP15	IKSQDLSVVSKVVKV	0	0	0	0	0	0	0	0	5262.5	0	0	0	0	0	0	9074.5	0	0	5825	0	0	0	9157.5	0	0	1620.5	0	0
1358	NSP15	SVVSKVVKVTIDYTE	0	0	0	0	0	0	0	0	0	0	0	0	8508	0	0	0	0	0	0	4025	0	0	0	0	0	0	5233.5	0
1359	NSP15	VSKVVKVTIDYTEIS	0	0	0	0	0	6226.5	0	0	0	0	0	0	0	0	0	0	0	0	0	0	0	0	542	0	0	0	0	0
1360	NSP15	VKVTIDYTEISFMLW	0	0	0	0	0	0	0	0	0	0	0	0	0	0	0	0	0	0	589.5	0	0	0	0	0	0	0	0	0
1361	NSP15	EISFMLWCKDGHVET	0	0	0	0	0	0	0	0	0	0	0	0	0	0	0	0	1605	0	0	0	0	565	0	2171.5	0	0	0	0
1362	NSP15	SFMLWCKDGHVETFY	0	0	0	0	0	0	0	0	0	0	0	0	0	0	0	0	0	0	769	0	0	0	0	0	0	0	0	0
1363	NSP16	LEKCDLQNYGDSATL	0	0	0	0	0	0	0	0	698.5	0	0	0	0	0	0	1184	0	0	0	0	0	0	3374	0	0	0	0	0
1364	NSP16	KCDLQNYGDSATLPK	0	0	0	0	0	0	0	0	0	0	0	0	0	0	0	0	0	0	4706	0	0	0	0	0	0	0	0	0
1365	NSP16	QNYGDSATLPKGIMM	0	0	0	0	0	0	0	0	0	0	0	0	0	0	0	0	0	0	1509	0	0	0	0	0	0	0	0	0
1366	NSP16	IMMNVAKYTQLCQYL	0	0	0	0	0	0	0	0	1490.5	0	0	0	0	0	0	2827	0	0	0	0	0	0	1532	0	0	0	0	0
1367	NSP16	IHFGAGSDKGVAPGT	0	0	0	0	0	0	0	0	706	0	0	0	0	0	0	548	0	0	0	0	0	0	850	0	0	0	0	0
1368	NSP16	RQWLPTGTLLVDSDL	0	0	0	0	0	0	0	0	0	0	0	0	0	0	0	0	0	4948	0	0	0	0	0	0	0	0	0	0
1369	NSP16	WLPTGTLLVDSDLND	0	0	0	0	0	0	0	2172	1584	0	0	0	0	0	0	1383	0	0	0	0	0	0	595	0	0	0	0	0
1370	NSP16	PTGTLLVDSDLNDFV	0	0	0	0	0	587	0	582	0	0	0	0	0	0	0	0	0	0	0	0	0	0	580.5	0	0	575	0	0
1371	NSP16	GTLLVDSDLNDFVSD	0	0	0	0	0	1058.5	0	535	0	0	0	525	0	0	0	0	0	0	0	0	0	0	649	0	0	529.5	0	0
1372	NSP16	LLVDSDLNDFVSDAD	0	0	0	0	0	0	0	1706	4212	0	0	0	0	0	0	6140.5	0	0	0	0	0	509.5	12420	0	0	541.5	0	0
1373	NSP16	VDSDLNDFVSDADST	0	0	0	0	0	795	0	601	0	0	0	0	0	0	0	1794.5	0	0	0	0	0	0	1898.5	0	0	0	0	0
1374	NSP16	SDLNDFVSDADSTLI	0	0	0	0	0	8744.5	0	6548	0	0	0	500	0	0	698.5	0	0	0	818.5	0	0	673	0	0	0	670	0	0
1375	NSP16	LNDFVSDADSTLIGD	0	0	0	0	0	0	0	0	2065.5	0	0	0	0	0	0	7175.5	0	0	0	0	0	0	5499	0	0	1040	0	0
1376	NSP16	VSDADSTLIGDCATV	0	0	0	0	0	11591	0	0	0	0	0	0	0	0	0	0	0	0	0	0	0	0	668.5	0	0	0	0	0
1377	NSP16	DSTLIGDCATVHTAN	795	0	0	0	0	0	0	0	1962	0	0	0	0	570	894.5	1793	0	0	0	0	0	0	0	0	0	0	0	0
1378	NSP16	TLIGDCATVHTANKW	0	0	0	0	0	0	0	0	833	0	0	0	0	0	0	1881	0	0	0	0	0	0	0	0	0	0	0	0
1379	NSP16	IGDCATVHTANKWDL	0	0	0	0	0	0	0	0	505	0	0	0	0	0	0	1308.5	0	4108.5	0	0	0	0	2321	0	0	0	0	0
1380	NSP16	DCATVHTANKWDLII	0	0	0	0	0	0	0	0	0	0	0	0	0	0	0	0	0	0	0	0	0	0	592	0	0	0	0	0
1381	NSP16	ATVHTANKWDLIISD	0	0	0	0	0	2606	0	0	0	0	0	0	0	0	0	0	0	0	0	0	0	0	1117.5	0	0	0	0	0
1382	NSP16	VHTANKWDLIISDMY	0	0	0	0	0	4535.5	0	0	1089.5	0	0	0	0	0	0	1738	0	583.5	572.5	0	0	0	10783	0	0	0	0	0
1383	NSP16	TANKWDLIISDMYDP	0	0	0	0	0	1514	0	0	0	0	0	566.5	0	0	0	0	0	0	0	0	0	0	661	0	0	685.5	0	0
1384	NSP16	LIISDMYDPKTKNVT	0	0	0	0	0	609	0	0	0	0	0	0	0	0	0	0	0	0	0	0	0	0	979	0	0	0	0	0
1385	NSP16	ISDMYDPKTKNVTKE	0	0	0	0	0	9616.5	0	0	4381	0	0	0	1538	0	0	6860	0	0	0	680.5	0	0	4282	0	0	0	1023	0
1386	NSP16	YDPKTKNVTKENDSK	0	0	0	0	0	0	0	3402	0	0	0	0	0	0	15306	0	0	0	0	0	0	16732	0	0	0	0	0	0
1387	NSP16	PKTKNVTKENDSKEG	0	0	0	0	0	0	0	2978	0	0	0	0	0	0	12076	0	0	0	0	0	0	8244	0	0	0	0	0	0
1388	NSP16	TKNVTKENDSKEGFF	0	0	0	0	0	0	0	3540.5	0	0	0	0	0	0	5649	0	0	0	0	0	0	3424.5	0	0	0	0	0	0
1389	NSP16	NVTKENDSKEGFFTY	0	0	525	0	0	903	0	2761.5	0	0	0	0	0	0	4868	0	0	0	0	0	0	5629	0	0	0	0	0	0
1390	NSP16	TKENDSKEGFFTYIC	0	0	0	0	1301.5	0	0	1112	0	0	0	0	0	0	3765	0	0	0	0	0	0	3895	0	0	0	0	0	0
1391	NSP16	ENDSKEGFFTYICGF	0	0	0	0	0	0	0	0	0	0	0	0	0	0	0	0	0	0	0	0	0	518	0	1009	0	0	0	0
1392	NSP16	KLALGGSVAIKITEH	0	0	0	0	0	0	0	0	0	0	1067.5	0	0	0	0	2337.5	0	6720	0	0	0	0	0	0	0	0	0	0
1393	NSP16	ALGGSVAIKITEHSW	0	0	0	0	0	0	0	0	0	0	0	0	0	0	0	1711	0	2620	0	0	0	0	0	0	0	0	0	0
1394	NSP16	GGSVAIKITEHSWNA	0	0	0	0	0	0	0	0	0	0	0	0	0	0	0	0	0	2895.5	0	0	0	0	0	0	0	0	0	0
1395	NSP16	SVAIKITEHSWNADL	0	0	0	0	0	0	0	0	0	0	0	0	0	0	0	0	0	4040.5	0	0	0	0	0	0	0	0	0	0
1396	NSP16	WNADLYKLMGHFAWW	0	0	0	0	0	0	0	0	0	0	0	0	0	0	0	0	0	0	1159.5	0	0	0	0	0	0	0	0	0
1397	NSP16	MGHFAWWTAFVTNVN	0	0	0	0	0	0	3729	0	2252	0	0	0	0	0	0	3628.5	0	0	0	0	728.5	0	0	0	0	0	0	0
1398	NSP16	AWWTAFVTNVNASSS	0	0	0	0	0	0	0	0	0	0	0	0	0	0	0	0	0	0	1036.5	0	0	0	0	0	0	0	0	0
1399	NSP16	WTAFVTNVNASSSEA	0	0	0	0	0	0	0	0	0	0	0	0	0	0	0	0	0	0	2433.5	0	0	0	0	0	0	0	0	0
1400	NSP16	AFVTNVNASSSEAFL	0	0	0	0	0	0	0	0	0	0	0	0	0	0	0	0	0	0	0	0	0	0	2583.5	0	0	0	0	0
1401	NSP16	VTNVNASSSEAFLIG	0	0	0	0	0	884	1321	0	1142	0	0	0	0	871.5	0	6985.5	0	0	0	0	510	0	11360.5	0	0	0	0	0
1402	NSP16	LIGCNYLGKPREQID	0	0	0	0	0	0	0	0	0	0	0	0	0	0	0	1860	0	0	0	0	868	0	675	0	0	0	0	0
1403	NSP16	LGKPREQIDGYVMHA	0	0	0	0	0	0	0	0	0	0	0	0	0	0	0	0	0	0	0	0	0	0	915	0	0	0	0	0
1404	NSP16	REQIDGYVMHANYIF	0	0	0	0	0	0	0	0	0	0	0	0	0	0	0	606	0	0	0	0	0	0	0	0	0	0	0	0
1405	NSP16	RNTNPIQLSSYSLFD	0	0	0	0	0	0	0	0	0	0	0	0	0	2093	0	0	0	0	0	0	801	0	0	0	0	0	0	1051
1406	NSP16	TNPIQLSSYSLFDMS	0	0	0	0	0	0	0	0	0	0	0	0	0	3650	0	0	0	0	0	0	0	0	0	0	0	0	0	2375
1407	NSP16	PIQLSSYSLFDMSKF	0	0	0	0	0	0	0	0	0	0	0	0	0	1262	0	0	0	0	0	0	0	0	0	0	0	0	0	0
1408	NSP16	QLSSYSLFDMSKFPL	0	0	0	0	0	0	0	0	0	0	0	0	0	534	0	0	0	0	0	0	0	0	0	0	0	0	0	0
1409	NSP16	LFDMSKFPLKLRGTA	0	0	0	0	0	0	0	0	4200	0	0	0	0	0	0	1733	0	0	0	0	0	0	0	0	0	642	0	0
1410	NSP16	FPLKLRGTAVMSLKE	0	0	0	0	0	0	0	0	0	0	0	0	3623.5	0	0	0	0	0	0	0	0	0	0	0	0	0	1652.5	0
1411	NSP16	LRGTAVMSLKEGQIN	0	0	0	0	0	0	0	0	0	0	0	0	0	0	0	0	0	0	549	0	0	0	0	0	0	0	0	0
1412	NSP16	MSLKEGQINDMILSL	0	0	0	0	0	0	0	0	0	0	0	0	0	0	0	966	0	0	0	0	0	0	0	0	0	0	0	0
1413	NSP16	LKEGQINDMILSLLS	0	0	0	0	0	0	0	0	3223	0	0	0	0	0	0	2306	0	0	0	0	0	0	1710.5	0	0	0	0	0
1414	NSP16	MILSLLSKGRLIIRE	0	0	0	0	0	0	0	0	0	0	0	0	4753	0	0	0	0	0	0	3569	0	0	0	0	0	0	2740	0
1415	NSP16	LSLLSKGRLIIRENN	0	0	609	0	0	0	0	0	4080.5	0	0	0	0	0	0	11511.5	0	0	0	0	0	0	2719	0	0	0	0	0
1416	NSP16	LLSKGRLIIRENNRV	0	0	0	0	0	0	0	0	611	0	0	0	0	0	0	1909	0	0	0	0	0	0	580.5	0	0	0	0	0
1417	NSP16	LIIRENNRVVISSDV	0	0	0	0	0	1926	0	0	1238.5	0	0	0	0	0	0	0	0	2023	962.5	0	0	0	1841	0	0	0	0	0
1418	NSP16	IRENNRVVISSDVLV	0	0	0	0	0	1179	0	535	7040.5	0	0	0	0	0	0	11137.5	0	0	0	0	0	0	8302	0	0	0	0	0
1419	NSP16	ENNRVVISSDVLVNN	0	0	0	0	0	1971	0	0	0	0	0	0	0	0	0	770.5	0	0	0	0	0	0	0	0	0	0	0	0
1420	NSP16	ISSDVLVNNGSGSGS	0	0	0	0	0	7963.5	0	0	2327.5	0	0	0	0	0	0	3556	0	0	0	0	0	0	8007	0	0	0	0	0
1421	Spike	PDKVFRSSVLHSTQD	0	0	0	0	0	0	0	0	0	0	0	0	0	0	0	666.5	0	0	0	0	0	0	0	0	0	0	0	0
1422	Spike	SSVLHSTQDLFLPFF	0	0	735.5	0	0	1052	0	791	0	0	0	0	0	0	1836	0	0	0	1558	0	0	1067	0	0	0	0	0	0
1423	Spike	HSTQDLFLPFFSNVT	0	0	0	0	0	0	0	0	0	0	0	0	0	0	0	0	0	0	1665.5	0	0	0	0	0	0	0	0	0
1424	Spike	TQDLFLPFFSNVTWF	0	0	0	0	0	0	0	0	0	0	0	0	0	0	0	0	0	0	858	0	0	0	0	0	0	0	0	0
1425	Spike	PFFSNVTWFHAIHVS	0	0	0	0	0	0	0	0	582.5	0	0	0	0	0	0	1387	0	0	0	0	0	0	0	0	0	0	0	0
1426	Spike	FSNVTWFHAIHVSGT	0	0	0	0	0	0	0	0	1143.5	0	0	0	0	0	0	1361	0	0	0	0	0	0	647	0	0	0	0	0
1427	Spike	NVTWFHAIHVSGTNG	0	0	0	0	0	0	0	0	0	0	0	0	0	0	0	548.5	0	0	0	0	0	0	0	0	0	0	0	0
1428	Spike	HVSGTNGTKRFDNPV	0	0	0	0	0	0	0	0	0	0	0	0	0	0	0	0	0	0	506.5	0	0	0	0	0	0	0	0	0
1429	Spike	SGTNGTKRFDNPVLP	0	0	0	0	0	0	0	0	0	0	0	0	0	0	0	0	0	0	663	0	0	0	0	0	0	0	0	0
1430	Spike	TNGTKRFDNPVLPFN	0	0	0	0	0	0	0	0	0	0	0	0	0	0	0	0	0	0	712.5	0	0	0	0	0	0	0	0	0
1431	Spike	KRFDNPVLPFNDGVY	0	0	0	0	0	0	0	0	0	0	0	0	0	0	0	0	0	0	591.5	0	0	0	0	0	0	0	0	0
1432	Spike	IFGTTLDSKTQSLLI	0	0	0	0	0	0	0	0	2228	0	0	0	0	0	0	3170.5	0	0	0	0	0	0	2285	0	0	0	0	0
1433	Spike	GTTLDSKTQSLLIVN	0	0	0	0	0	0	0	0	0	0	0	0	0	0	0	784.5	0	0	0	0	0	0	0	0	0	0	0	0
1434	Spike	DSKTQSLLIVNNATN	0	0	0	0	0	0	0	0	8204.5	0	0	0	0	0	0	19398	0	0	0	0	588	0	1660	0	0	0	0	0
1435	Spike	KTQSLLIVNNATNVV	0	0	0	0	0	0	0	0	9252.5	0	0	0	0	0	0	15466	0	0	0	0	0	0	5194	0	0	0	0	0
1436	Spike	QSLLIVNNATNVVIK	0	0	0	0	0	0	0	0	4268	0	0	0	0	0	0	1203	0	0	0	0	0	0	1657.5	0	0	0	0	0
1437	Spike	IVNNATNVVIKVCEF	0	0	0	0	0	0	0	0	2624	0	0	0	0	0	0	5402	0	0	0	0	0	0	4253	0	0	0	0	0
1438	Spike	VIKVCEFQFCNDPFL	0	0	0	0	0	0	0	0	959	0	0	0	0	0	0	1379.5	0	0	1056	0	0	0	1534.5	0	0	0	0	0
1439	Spike	CEFQFCNDPFLGVYY	0	0	0	0	0	0	0	0	0	0	0	539	684.5	0	0	0	0	0	1407	510.5	0	987.5	0	0	568	943	797	0
1440	Spike	VYYHKNNKSWMESEF	0	0	0	0	0	0	0	0	0	0	0	0	0	0	0	0	0	0	658	0	0	0	0	0	0	553	0	0
1441	Spike	SWMESEFRVYSSANN	0	0	1169	0	0	0	0	0	0	0	0	0	0	0	0	0	0	0	1004.5	0	0	0	0	0	0	0	0	0
1442	Spike	SEFRVYSSANNCTFE	0	0	0	0	0	634	0	0	0	0	0	0	3156	0	0	0	0	0	0	3807	0	0	0	0	0	0	1005	0
1443	Spike	VYSSANNCTFEYVSQ	0	0	0	0	0	1824	0	0	511	0	0	0	0	0	0	751.5	0	0	0	0	0	0	1197.5	0	0	0	0	0
1444	Spike	SSANNCTFEYVSQPF	0	0	0	0	0	1031.5	0	0	0	0	0	0	0	0	0	684.5	0	0	0	0	0	0	0	0	0	0	0	0
1445	Spike	NCTFEYVSQPFLMDL	0	0	0	0	0	0	0	0	0	0	0	0	0	0	0	0	0	2708.5	0	0	0	0	943.5	0	0	0	0	0
1446	Spike	EYVSQPFLMDLEGKQ	0	0	0	0	0	0	0	0	0	0	571	0	0	0	0	0	0	0	0	0	0	500	0	0	0	0	0	0
1447	Spike	VSQPFLMDLEGKQGN	0	0	0	0	0	3872	0	0	3278	0	0	0	0	0	0	4086.5	0	0	0	0	0	0	6676.5	0	0	0	0	0
1448	Spike	FLMDLEGKQGNFKNL	0	0	0	0	0	0	0	0	0	0	0	0	0	0	0	0	0	0	0	847.5	0	0	0	0	0	0	0	0
1449	Spike	MDLEGKQGNFKNLRE	0	0	0	0	0	0	0	0	0	0	0	0	3220.5	0	0	0	0	0	0	1607	0	0	0	0	0	0	4032	0
1450	Spike	LEGKQGNFKNLREFV	0	559.5	0	0	0	0	0	0	673	0	0	0	0	0	0	852	0	0	0	0	0	0	786	0	0	0	0	0
1451	Spike	KNLREFVFKNIDGYF	0	0	0	0	0	0	0	0	0	0	0	0	0	0	0	0	0	0	881	0	0	0	0	0	0	0	0	0
1452	Spike	FKIYSKHTPINLVRD	0	0	0	0	0	0	0	0	0	0	0	0	0	0	0	556.5	0	0	0	0	0	0	0	0	0	0	0	0
1453	Spike	IYSKHTPINLVRDLP	0	0	0	0	0	0	0	0	2467	0	0	0	0	0	0	3130.5	0	0	0	0	0	0	2436.5	0	0	0	0	0
1454	Spike	NLVRDLPQGFSALEP	0	0	0	0	0	1308	0	0	0	0	0	0	0	0	0	0	0	550.5	0	0	0	0	0	0	0	0	0	0
1455	Spike	DLPQGFSALEPLVDL	0	0	0	0	0	0	0	0	0	0	0	0	0	0	0	0	0	2121	0	0	0	0	0	0	0	0	0	0
1456	Spike	GFSALEPLVDLPIGI	0	0	0	0	0	0	0	0	0	0	0	0	0	0	1158	0	0	0	0	0	0	586	0	0	0	0	0	0
1457	Spike	SALEPLVDLPIGINI	0	0	0	0	0	0	0	0	1094.5	0	0	0	0	0	0	1290	0	0	1172.5	0	0	0	0	0	0	1290	0	0
1458	Spike	LEPLVDLPIGINITR	0	0	0	0	0	0	0	0	1005	0	0	0	0	0	0	2051	0	0	0	0	0	0	0	0	0	0	0	0
1459	Spike	PLVDLPIGINITRFQ	0	0	0	0	0	0	0	0	0	0	0	0	0	0	0	814	0	0	0	0	0	0	0	0	0	0	0	0
1460	Spike	LPIGINITRFQTLLA	0	0	0	0	0	0	0	606	0	0	0	0	0	0	0	0	0	0	0	0	0	0	0	0	0	0	0	0
1461	Spike	IGINITRFQTLLALH	0	0	0	0	0	0	0	0	0	0	0	0	0	0	0	893	0	0	0	0	0	0	760.5	0	0	0	0	0
1462	Spike	INITRFQTLLALHRS	0	0	0	0	0	0	0	0	0	0	0	0	0	0	0	797	0	0	0	0	0	0	923	0	0	0	0	0
1463	Spike	ITRFQTLLALHRSYL	0	0	0	0	0	0	0	0	0	0	0	0	0	0	0	0	0	0	0	0	0	0	501	0	0	0	0	0
1464	Spike	SYLTPGDSSSGWTAG	0	0	0	0	574	0	0	0	0	0	0	0	0	0	0	0	0	0	1234	0	0	0	0	0	0	0	0	0
1465	Spike	YYVGYLQPRTFLLKY	0	0	0	0	0	0	0	0	0	0	0	0	0	0	0	0	0	0	0	1002.5	0	0	0	0	0	0	0	0
1466	Spike	VGYLQPRTFLLKYNE	0	0	0	0	0	0	0	0	0	0	0	0	18447.5	0	0	0	0	0	0	13821	0	0	0	0	0	0	9980	0
1467	Spike	QPRTFLLKYNENGTI	0	0	0	0	0	0	0	1058.5	0	0	0	0	0	0	0	0	0	0	0	0	0	0	0	0	0	0	0	0
1468	Spike	RTFLLKYNENGTITD	0	0	0	0	0	0	0	1520	0	0	0	0	0	0	0	0	0	0	0	0	0	0	0	0	0	0	0	0
1469	Spike	FLLKYNENGTITDAV	0	0	0	0	0	0	0	1652.5	0	0	0	0	0	0	0	0	0	0	0	0	0	0	0	0	0	0	0	0
1470	Spike	LKYNENGTITDAVDC	0	0	0	0	0	0	0	1254.5	0	0	0	0	0	0	0	0	0	0	0	0	0	0	821	0	0	0	0	0
1471	Spike	ENGTITDAVDCALDP	0	0	0	0	0	0	0	0	0	0	0	0	0	0	0	0	0	0	0	0	0	683.5	0	0	0	0	0	0
1472	Spike	GTITDAVDCALDPLS	0	0	0	0	0	0	0	0	0	0	0	0	0	0	0	0	0	0	2015	0	0	0	2703.5	0	0	0	0	0
1473	Spike	ITDAVDCALDPLSET	0	0	0	0	0	1657.5	0	0	1287	0	0	0	0	0	0	1786.5	0	0	2589.5	0	0	0	6751.5	0	0	0	0	0
1474	Spike	DAVDCALDPLSETKC	0	0	0	0	0	0	0	0	0	0	0	0	0	0	0	942.5	0	0	3978.5	0	0	0	0	0	0	0	0	0
1475	Spike	VDCALDPLSETKCTL	0	0	0	0	0	0	0	0	0	0	0	0	0	0	0	0	0	0	3916.5	0	0	0	840.5	0	0	0	0	0
1476	Spike	CALDPLSETKCTLKS	0	0	0	0	0	0	0	0	0	0	0	0	0	0	0	0	0	0	7858.5	0	0	0	0	0	0	0	0	0
1477	Spike	LDPLSETKCTLKSFT	0	0	0	0	0	0	0	0	0	0	0	0	0	0	0	0	0	0	8032	0	0	0	2367	0	0	0	0	0
1478	Spike	PLSETKCTLKSFTVE	0	0	0	0	0	0	0	0	0	0	0	0	1666	0	0	725	0	0	0	1653.5	0	0	0	0	0	0	1059.5	0
1479	Spike	LKSFTVEKGIYQTSN	0	0	0	0	0	7222	0	0	0	0	0	0	0	0	0	1677	0	0	0	0	0	0	1002.5	0	0	0	0	0
1480	Spike	EKGIYQTSNFRVQPT	0	0	0	0	0	0	0	0	0	0	0	0	0	0	0	0	0	0	0	0	0	0	0	1008.5	0	0	0	0
1481	Spike	YQTSNFRVQPTESIV	0	0	0	0	0	0	0	0	0	0	0	0	0	0	0	0	0	0	0	0	674	0	0	0	0	0	0	0
1482	Spike	NFRVQPTESIVRFPN	0	0	0	0	0	572	0	0	0	0	0	0	0	0	0	0	0	0	0	702.5	0	0	0	0	0	0	0	0
1483	Spike	QPTESIVRFPNITNL	0	0	539.5	0	0	0	0	0	3342	0	0	0	0	0	0	3484.5	0	0	0	0	0	0	2384	0	0	0	0	0
1484	Spike	TESIVRFPNITNLCP	0	0	0	0	0	0	0	0	1312.5	0	0	0	0	0	0	2167	0	0	0	0	0	0	861	0	0	0	0	0
1485	Spike	VRFPNITNLCPFGEV	0	0	0	0	0	0	0	0	0	0	0	0	0	0	0	1210.5	540.5	1317	0	0	0	0	668	0	0	0	0	0
1486	Spike	FASVYAWNRKRISNC	0	0	0	0	0	0	0	0	0	0	0	0	0	0	0	928	0	0	0	0	0	0	0	0	0	0	0	0
1487	Spike	SVYAWNRKRISNCVA	0	0	0	0	0	842.5	0	0	0	0	0	0	0	0	0	871.5	0	0	0	0	0	0	0	0	0	0	0	0
1488	Spike	YAWNRKRISNCVADY	0	0	0	0	0	861.5	0	0	0	0	0	0	0	0	0	695	0	0	0	0	0	0	0	0	0	0	0	0
1489	Spike	STFKCYGVSPTKLND	0	0	0	0	0	0	0	0	2907	0	0	0	0	0	0	866.5	0	0	0	0	0	0	0	0	0	0	0	0
1490	Spike	LNDLCFTNVYADSFV	0	0	0	0	0	0	0	0	1730.5	0	0	514	0	0	0	1234	0	0	0	0	0	0	752.5	0	0	1054.5	0	0
1491	Spike	TNVYADSFVIRGDEV	0	0	0	0	0	0	0	0	0	0	0	0	0	0	0	680	0	0	0	0	0	0	0	0	0	0	0	0
1492	Spike	VYADSFVIRGDEVRQ	0	0	0	0	0	0	0	0	632	0	0	0	0	0	0	751	0	0	0	0	0	0	790	0	0	0	0	0
1493	Spike	ADSFVIRGDEVRQIA	0	0	0	0	0	849	0	0	577.5	0	0	0	0	0	0	900	0	0	0	0	0	0	0	0	0	0	0	0
1494	Spike	VIRGDEVRQIAPGQT	0	0	0	0	0	0	0	0	528.5	0	0	0	0	0	0	959.5	0	0	0	0	0	0	0	0	0	0	0	0
1495	Spike	VRQIAPGQTGKIADY	0	0	0	0	0	0	0	0	690.5	0	0	0	0	0	0	559	0	0	0	0	0	0	0	0	0	0	0	0
1496	Spike	TGKIADYNYKLPDDF	0	0	0	0	0	0	0	886.5	0	0	0	0	0	0	0	0	0	0	0	0	0	0	0	0	0	0	0	0
1497	Spike	ADYNYKLPDDFTGCV	0	0	0	0	0	0	0	0	0	0	0	0	0	0	0	0	0	0	0	0	0	0	714	0	0	0	0	0
1498	Spike	LPDDFTGCVIAWNSN	0	0	0	0	0	0	0	0	0	0	0	0	0	0	0	962	0	0	0	0	0	0	0	0	0	0	0	0
1499	Spike	FTGCVIAWNSNNLDS	0	0	0	0	0	0	0	0	0	0	0	0	0	0	0	0	0	0	0	0	0	0	647	0	0	0	0	0
1500	Spike	LDSKVGGNYNYLYRL	0	0	0	0	0	0	0	0	0	0	0	0	0	0	0	0	0	0	0	0	0	0	823	0	0	0	0	0
1501	Spike	YNYLYRLFRKSNLKP	0	0	0	0	0	0	0	665.5	14135	0	0	0	0	0	0	28089	0	0	0	0	0	0	10964	0	0	0	0	0
1502	Spike	YLYRLFRKSNLKPFE	0	0	0	0	0	0	0	0	527	0	0	0	2365.5	0	0	2415.5	0	0	0	2324.5	0	0	1582	0	0	0	4748.5	0
1503	Spike	YRLFRKSNLKPFERD	0	0	0	0	0	0	0	0	0	0	0	0	0	0	0	900	0	692	0	0	0	0	948	0	0	0	0	0
1504	Spike	LFRKSNLKPFERDIS	0	0	0	0	0	2287	0	0	0	0	0	0	0	0	0	0	0	538	0	0	0	0	993	0	0	0	0	0
1505	Spike	RKSNLKPFERDISTE	0	0	0	0	0	0	0	0	0	0	0	0	4059	0	0	1990.5	0	0	0	2918	0	0	5710	0	0	0	6230.5	0
1506	Spike	SNLKPFERDISTEIY	0	0	0	0	0	722	0	0	2869	0	0	0	0	0	568	3791	0	0	1464	0	0	0	696	0	0	706	0	0
1507	Spike	LKPFERDISTEIYQA	0	0	0	0	0	0	0	0	0	0	0	0	0	0	1465.5	0	0	0	0	0	0	0	0	0	0	0	0	0
1508	Spike	ERDISTEIYQAGSTP	0	0	0	0	0	0	0	637	0	0	0	0	512	0	969	0	1122	0	0	0	0	1349	0	2171	0	0	605	0
1509	Spike	EIYQAGSTPCNGVEG	0	0	0	0	0	0	0	0	0	0	0	0	0	0	0	0	610.5	0	0	0	0	0	0	950	0	0	0	0
1510	Spike	YQAGSTPCNGVEGFN	0	0	0	0	0	0	0	0	0	0	0	0	0	0	0	0	0	0	0	3270	0	0	0	0	0	0	0	0
1511	Spike	VEGFNCYFPLQSYGF	0	0	0	0	0	0	0	0	0	0	0	0	0	0	0	0	0	0	519	0	0	0	0	0	0	0	0	0
1512	Spike	NCYFPLQSYGFQPTN	0	0	0	0	0	0	0	0	0	0	0	0	0	0	0	659	0	0	0	0	0	0	0	0	0	0	0	0
1513	Spike	VGYQPYRVVVLSFEL	0	0	0	0	0	0	0	0	1467.5	0	0	0	0	0	0	885.5	0	0	663	0	0	0	569.5	0	0	0	0	0
1514	Spike	YQPYRVVVLSFELLH	0	0	0	0	0	0	0	0	0	0	0	0	0	0	0	700	0	0	1103	0	0	0	0	0	0	0	0	0
1515	Spike	LSFELLHAPATVCGP	0	0	0	0	0	1350	0	0	6088	0	0	0	0	0	0	6092	0	0	0	0	0	0	5782.5	0	0	0	0	0
1516	Spike	FELLHAPATVCGPKK	0	0	0	0	0	0	0	0	0	0	0	0	0	0	0	0	0	0	712.5	0	0	0	0	0	0	0	0	0
1517	Spike	LLHAPATVCGPKKST	0	0	0	0	0	0	0	0	759	0	0	0	0	0	0	772.5	0	0	0	0	0	0	676.5	0	0	0	0	0
1518	Spike	TVCGPKKSTNLVKNK	0	0	0	0	0	0	0	0	0	0	0	0	0	0	0	0	0	0	535	0	0	0	0	0	0	0	0	0
1519	Spike	GLTGTGVLTESNKKF	0	0	0	0	0	0	0	0	0	0	0	0	0	0	0	0	0	0	1253	0	0	0	0	0	0	0	0	0
1520	Spike	VLTESNKKFLPFQQF	0	0	0	0	0	0	0	0	0	0	0	0	0	0	0	0	0	0	1801.5	0	0	0	0	0	0	0	0	0
1521	Spike	SNKKFLPFQQFGRDI	0	0	0	0	0	0	0	0	0	0	0	0	0	0	0	0	0	1908.5	0	0	0	0	0	0	0	0	0	0
1522	Spike	RDIADTTDAVRDPQT	0	0	0	0	0	0	0	0	0	0	0	0	0	0	0	0	0	0	0	918.5	0	0	1724	0	0	0	0	0
1523	Spike	IADTTDAVRDPQTLE	0	0	0	0	0	775.5	0	0	4576	0	0	0	3199.5	0	0	3798	0	0	1116	1768	0	524	6114	0	0	579.5	3131.5	977
1524	Spike	DTTDAVRDPQTLEIL	621	0	0	0	0	0	0	0	0	0	0	0	0	0	0	0	551.5	759.5	10874	0	0	817.5	0	1098.5	1976	5937	0	0
1525	Spike	TDAVRDPQTLEILDI	0	0	0	0	0	0	0	752.5	1091.5	0	0	0	0	0	0	1056	0	2122.5	17501	0	0	2043	640	0	2159	7889.5	0	0
1526	Spike	AVRDPQTLEILDITP	0	0	0	0	0	0	0	566.5	0	0	0	0	0	0	0	0	0	0	6156	0	0	775	0	0	1232.5	3348.5	0	0
1527	Spike	RDPQTLEILDITPCS	0	0	0	0	0	0	0	0	0	0	0	0	0	0	0	0	0	0	536.5	0	0	0	0	0	0	1215.5	0	0
1528	Spike	EILDITPCSFGGVSV	0	0	0	0	0	0	0	2519	0	0	0	0	0	0	1230	0	1498	0	0	0	0	1003	0	2177.5	0	0	0	0
1529	Spike	LDITPCSFGGVSVIT	0	0	0	0	0	0	0	0	703	0	0	0	0	0	0	891	0	0	0	0	0	0	4326	0	0	0	0	0
1530	Spike	GGVSVITPGTNTSNQ	0	0	0	0	0	56137.5	0	0	17508	0	0	0	0	0	0	12813	0	0	0	0	0	0	1273.5	0	0	0	0	0
1531	Spike	VSVITPGTNTSNQVA	0	0	0	0	0	61887	0	0	9964	0	0	0	0	0	0	11007	0	0	0	0	0	0	11434	0	0	0	0	0
1532	Spike	VITPGTNTSNQVAVL	0	0	0	0	0	13935.5	0	0	6868.5	0	0	0	0	0	0	5343.5	0	0	0	0	0	0	6014.5	0	0	0	0	0
1533	Spike	TPGTNTSNQVAVLYQ	0	0	0	0	0	5447	0	0	0	0	0	0	0	0	0	1008	0	0	0	0	0	0	810	0	0	0	0	0
1534	Spike	GTNTSNQVAVLYQDV	0	0	0	0	0	18247	0	0	1748	0	0	0	0	0	0	1788.5	0	2866.5	0	0	0	0	954.5	0	0	0	0	0
1535	Spike	SNQVAVLYQDVNCTE	0	0	0	0	0	921	0	0	0	0	0	0	7000	0	0	0	0	0	0	2340	0	0	0	0	0	0	3027.5	0
1536	Spike	LYQDVNCTEVPVAIH	0	0	0	0	0	0	0	0	972	0	0	0	0	0	0	1846	0	0	0	0	0	0	2868.5	0	0	0	0	0
1537	Spike	QDVNCTEVPVAIHAD	0	0	0	0	0	0	0	0	596.5	0	0	0	0	0	0	1004	0	0	0	0	0	0	0	0	0	0	0	0
1538	Spike	VNCTEVPVAIHADQL	0	0	0	0	0	0	0	0	1205	0	0	0	0	0	0	1535	0	0	0	0	0	0	696	0	0	0	0	0
1539	Spike	EVPVAIHADQLTPTW	0	0	0	0	0	0	0	0	0	0	0	0	0	0	0	0	0	0	0	0	0	1043	0	1430	0	0	0	0
1540	Spike	PVAIHADQLTPTWRV	0	0	0	0	0	0	0	0	0	0	0	0	0	0	0	690	0	0	0	0	0	0	0	0	0	0	0	0
1541	Spike	NVFQTRAGCLIGAEH	0	0	0	0	0	0	0	0	0	0	1803.5	0	0	0	0	0	0	15087.5	0	0	0	0	0	0	1808.5	0	0	0
1542	Spike	FQTRAGCLIGAEHVN	0	0	0	0	0	0	0	0	0	0	0	0	0	0	0	0	0	1091.5	0	0	0	0	0	0	0	0	0	0
1543	Spike	AGCLIGAEHVNNSYE	0	0	0	0	0	0	0	0	0	0	0	572	10645	0	0	0	0	0	0	5741	0	0	0	0	0	820	5943	0
1544	Spike	CLIGAEHVNNSYECD	0	0	0	0	0	0	0	0	0	0	0	972.5	988	501	0	0	0	0	591	0	0	1003	0	518	554.5	1130.5	768	530
1545	Spike	IGAEHVNNSYECDIP	0	0	0	0	0	0	0	0	3972.5	0	0	610	0	0	0	4405	0	0	0	0	0	0	3450	0	0	890	0	0
1546	Spike	ECDIPIGAGICASYQ	0	0	0	0	0	0	0	511.5	0	0	0	0	0	0	606	0	0	0	0	0	0	1777.5	0	967	0	0	0	0
1547	Spike	RSVASQSIIAYTMSL	0	0	0	0	0	0	0	0	669.5	0	0	0	0	0	0	764	0	0	0	0	0	0	0	0	0	0	0	0
1548	Spike	VASQSIIAYTMSLGA	0	0	0	0	0	0	0	0	0	0	0	0	0	0	0	0	0	0	0	0	0	0	595	0	0	0	0	0
1549	Spike	SQSIIAYTMSLGAEN	0	0	0	0	0	0	0	0	0	0	0	0	0	0	533.5	0	0	0	0	0	0	0	0	0	0	0	0	0
1550	Spike	IAYTMSLGAENSVAY	0	0	0	0	0	0	0	0	2916.5	0	0	0	0	0	0	5427.5	0	0	0	0	0	0	5642	0	0	0	0	0
1551	Spike	LGAENSVAYSNNSIA	0	0	0	0	0	0	0	0	505	0	0	0	0	0	937	0	0	0	0	0	0	0	1442.5	0	0	0	0	0
1552	Spike	NSVAYSNNSIAIPTN	0	0	1119	0	0	0	0	0	1518	0	0	0	0	0	0	3783.5	0	0	0	0	0	0	0	0	0	0	0	0
1553	Spike	NNSIAIPTNFTISVT	0	0	1076	0	0	3863	0	0	0	0	0	0	0	0	0	575	0	0	0	0	0	0	0	0	0	0	0	0
1554	Spike	SIAIPTNFTISVTTE	0	0	0	0	0	582	0	0	2789.5	0	0	0	6421.5	0	0	4437	0	0	0	3554	0	0	1988	0	0	0	6929	0
1555	Spike	PTNFTISVTTEILPV	0	0	0	0	0	0	0	0	0	0	0	0	0	0	0	820	0	0	0	0	0	0	0	0	0	0	0	0
1556	Spike	SVTTEILPVSMTKTS	526.5	0	0	1061	0	12819	0	0	0	0	0	0	0	0	781	0	0	0	0	0	0	1040	0	0	0	0	0	0
1557	Spike	TTEILPVSMTKTSVD	0	0	0	0	0	0	0	575.5	0	0	0	0	0	0	0	0	0	0	0	0	0	0	0	0	0	0	0	0
1558	Spike	EILPVSMTKTSVDCT	0	0	0	0	0	0	0	0	0	0	0	0	0	0	0	0	1509	0	0	0	0	0	0	1737	0	0	0	0
1559	Spike	VSMTKTSVDCTMYIC	0	0	0	0	0	6595.5	0	0	0	0	0	0	0	0	0	1844	0	0	0	0	0	0	822.5	0	0	0	0	0
1560	Spike	TMYICGDSTECSNLL	0	0	0	0	0	0	0	579	0	0	0	0	0	0	0	0	0	0	0	0	0	0	0	0	0	0	0	0
1561	Spike	FCTQLNRALTGIAVE	0	0	0	0	0	0	0	0	2188.5	0	637	0	3992	0	0	2212.5	0	0	0	3719.5	0	0	966	0	0	0	2701	0
1562	Spike	TQLNRALTGIAVEQD	0	0	0	0	0	0	0	0	4629.5	0	0	0	0	0	0	6615.5	0	1676.5	0	0	0	0	1954.5	0	0	0	0	0
1563	Spike	LNRALTGIAVEQDKN	0	0	0	0	0	0	0	984	861	0	0	0	0	0	0	2546	0	0	64519	0	0	0	914.5	0	0	1119.5	0	0
1564	Spike	RALTGIAVEQDKNTQ	0	0	0	0	0	0	0	0	0	0	0	0	0	0	0	0	0	0	8018	0	0	0	0	0	0	0	0	0
1565	Spike	LTGIAVEQDKNTQEV	0	0	0	0	0	0	0	0	1733	0	0	0	0	0	0	1278	0	0	9494	0	0	0	2879	0	0	0	0	0
1566	Spike	GIAVEQDKNTQEVFA	0	0	0	0	0	569.5	0	0	0	0	0	0	0	0	0	0	0	0	3061.5	0	0	0	0	0	0	633	0	0
1567	Spike	EQDKNTQEVFAQVKQ	0	0	0	0	0	0	0	0	0	0	0	0	0	0	1319	0	0	0	0	0	0	749	0	613	0	0	0	0
1568	Spike	DKNTQEVFAQVKQIY	0	0	0	0	0	0	0	0	515.5	0	0	0	0	0	0	755	0	0	0	0	0	0	0	0	0	0	0	0
1569	Spike	VFAQVKQIYKTPPIK	0	0	0	0	0	0	0	0	0	0	0	0	0	0	0	0	0	0	1308	0	0	0	0	0	0	0	0	0
1570	Spike	AQVKQIYKTPPIKDF	0	0	0	0	0	0	0	0	1099.5	0	0	0	0	0	0	0	0	0	0	0	0	0	0	0	0	0	0	0
1571	Spike	QIYKTPPIKDFGGFN	0	0	0	0	0	0	0	0	0	0	0	0	0	0	0	0	0	0	932	0	0	0	0	0	0	0	0	0
1572	Spike	YKTPPIKDFGGFNFS	0	0	0	0	0	0	0	0	0	0	0	0	0	0	0	0	0	0	0	0	0	0	1029	0	0	0	0	0
1573	Spike	GFNFSQILPDPSKPS	0	0	0	0	0	0	0	0	0	0	0	0	0	0	0	0	0	622	0	0	0	0	0	0	0	0	0	0
1574	Spike	ILPDPSKPSKRSFIE	0	0	0	0	0	0	0	0	2142.5	0	0	0	2923	0	0	1913	0	0	727	1257	0	0	913.5	0	0	0	632	0
1575	Spike	PDPSKPSKRSFIEDL	0	0	0	0	0	0	0	0	0	0	0	0	0	0	0	0	0	2064.5	7022	0	544.5	0	0	0	0	0	0	0
1576	Spike	PSKPSKRSFIEDLLF	0	0	0	0	0	0	0	0	0	0	0	0	0	0	0	0	0	0	7609	0	0	640	0	0	0	0	0	0
1577	Spike	KPSKRSFIEDLLFNK	0	0	0	0	0	0	0	0	0	0	0	0	0	0	0	0	0	0	744	0	0	0	0	0	0	0	0	0
1578	Spike	SKRSFIEDLLFNKVT	0	0	0	0	0	0	0	0	0	0	0	700	0	0	0	0	0	0	1690	0	0	0	0	0	0	3455	0	0
1579	Spike	RSFIEDLLFNKVTLA	0	0	0	0	0	0	0	2883	0	0	0	0	0	0	0	0	0	0	1895	0	0	0	0	0	0	0	0	0
1580	Spike	EDLLFNKVTLADAGF	0	0	0	0	0	0	0	717	0	0	0	0	0	0	0	0	934	0	576	0	0	911	0	1409.5	0	0	0	0
1581	Spike	AGFIKQYGDCLGDIA	0	0	0	0	0	0	0	0	0	0	0	0	0	0	0	0	0	0	906.5	0	0	0	0	0	0	0	0	0
1582	Spike	FIKQYGDCLGDIAAR	0	0	0	0	0	0	0	0	0	0	0	0	0	0	0	0	0	0	544	0	0	0	0	0	0	0	0	0
1583	Spike	KQYGDCLGDIAARDL	0	0	0	0	0	0	0	0	0	0	0	0	0	0	0	0	0	2453.5	727.5	0	0	0	0	0	0	0	0	0
1584	Spike	YGDCLGDIAARDLIC	0	0	0	0	0	0	0	0	0	0	0	0	0	0	0	0	0	0	654.5	0	0	0	0	0	0	509.5	0	0
1585	Spike	FNGLTVLPPLLTDEM	0	0	0	0	0	0	0	0	0	0	0	0	0	0	0	0	0	0	640	0	0	0	0	0	0	0	0	0
1586	Spike	LTDEMIAQYTSALLA	0	0	0	0	0	0	0	1245.5	5328	0	0	0	0	0	0	5490	0	0	0	0	0	0	6166.5	0	0	0	0	0
1587	Spike	IGVTQNVLYENQKLI	0	0	0	0	0	0	0	0	1214	0	0	0	0	0	0	1129	0	0	0	0	0	0	1849	0	0	0	0	0
1588	Spike	VTQNVLYENQKLIAN	0	0	0	0	0	0	0	0	1431.5	0	0	0	0	0	0	1837.5	0	0	0	0	0	0	2194.5	0	0	0	0	0
1589	Spike	IANQFNSAIGKIQDS	0	0	0	0	0	0	0	0	1596.5	0	0	0	0	0	0	1558	0	0	0	0	0	0	3087	0	0	0	0	0
1590	Spike	SAIGKIQDSLSSTAS	0	0	0	0	0	0	0	0	0	0	0	0	0	0	0	0	0	0	0	0	0	1560	0	0	0	0	0	0
1591	Spike	IGKIQDSLSSTASAL	0	0	0	0	0	0	0	0	2821	0	0	0	0	0	0	2551	0	0	0	0	0	0	2090	0	0	0	0	0
1592	Spike	SLSSTASALGKLQDV	0	0	1285	0	0	0	0	0	0	0	0	0	0	0	0	0	0	1078.5	0	0	0	0	0	0	0	0	0	0
1593	Spike	SSTASALGKLQDVVN	0	0	0	0	0	0	0	0	1185	0	0	0	0	0	0	1898	0	0	0	0	0	0	0	0	0	0	0	0
1594	Spike	VKQLSSNFGAISSVL	0	0	0	0	0	0	0	0	3323	0	0	0	0	0	0	2990	0	0	0	0	0	0	5076.5	0	0	0	0	0
1595	Spike	QLSSNFGAISSVLND	0	0	0	0	0	1192.5	0	0	8925.5	0	0	0	0	0	562	6067	0	0	0	0	0	0	6045.5	0	0	0	0	0
1596	Spike	SSNFGAISSVLNDIL	0	0	0	0	0	0	0	0	0	0	0	0	0	0	0	874.5	0	0	0	0	0	0	945	0	0	0	0	0
1597	Spike	GAISSVLNDILSRLD	0	0	0	0	0	0	0	572	1435	0	0	0	0	0	0	826.5	0	0	0	0	0	0	1732.5	0	0	0	0	0
1598	Spike	ISSVLNDILSRLDKV	0	0	0	0	0	7808	530.5	0	5128	0	0	0	0	0	0	5041.5	0	0	0	0	0	0	12328.5	0	0	0	0	0
1599	Spike	LNDILSRLDKVEAEV	0	0	0	0	0	0	0	1402	2446	0	0	0	0	0	0	4509	0	0	0	0	0	0	3602.5	0	0	0	0	0
1600	Spike	DILSRLDKVEAEVQI	0	0	0	0	0	0	0	7319.5	1982	0	0	0	0	0	0	2292	0	0	0	0	0	0	0	0	0	0	0	0
1601	Spike	LSRLDKVEAEVQIDR	0	0	0	0	0	1982.5	0	0	7170	0	0	0	0	0	0	11795	0	0	0	0	0	0	8908	0	0	0	0	0
1602	Spike	RLDKVEAEVQIDRLI	0	0	0	0	0	0	0	0	0	0	0	0	0	0	0	0	0	0	581	0	0	0	0	0	0	0	0	0
1603	Spike	IDRLITGRLQSLQTY	0	0	0	0	0	0	0	0	0	0	0	0	0	0	0	0	0	0	0	0	0	0	1016	0	0	0	0	0
1604	Spike	ITGRLQSLQTYVTQQ	0	0	0	0	0	625.5	0	0	0	0	0	0	0	0	0	973.5	0	0	0	0	0	0	0	0	0	0	0	0
1605	Spike	SLQTYVTQQLIRAAE	0	0	0	0	0	0	0	0	0	0	0	0	3442.5	0	0	0	0	0	0	1208	0	0	0	0	0	0	5109	0
1606	Spike	QLIRAAEIRASANLA	0	0	0	0	0	0	0	3403	0	0	0	0	0	0	0	0	0	0	0	0	0	0	0	0	0	0	0	0
1607	Spike	IRAAEIRASANLAAT	0	0	0	0	0	0	0	0	973	0	0	0	0	0	0	2094	0	0	0	0	0	0	1147	0	0	0	0	0
1608	Spike	EIRASANLAATKMSE	0	0	0	0	0	0	0	0	0	0	0	0	3973.5	0	0	0	709	0	0	3203.5	0	0	0	711	0	0	4436.5	0
1609	Spike	RASANLAATKMSECV	0	0	0	0	0	0	0	0	0	0	0	0	0	0	0	0	0	572	0	0	0	0	0	0	0	0	0	0
1610	Spike	ICHDGKAHFPREGVF	0	0	0	0	0	0	0	0	0	0	0	0	0	0	0	0	0	0	800	0	0	0	0	0	0	0	0	0
1611	Spike	FPREGVFVSNGTHWF	0	0	0	0	0	0	0	0	0	0	0	0	0	0	0	0	0	0	933	0	0	0	0	0	0	0	0	0
1612	Spike	SNGTHWFVTQRNFYE	0	0	0	500.5	0	0	0	0	0	0	0	0	8717.5	0	0	0	0	0	551	4935.5	0	0	0	0	0	0	9721	0
1613	Spike	TQRNFYEPQIITTDN	0	0	0	0	0	0	0	0	523.5	0	729.5	0	0	0	0	720	0	1734	0	0	0	0	0	0	0	0	0	0
1614	Spike	EPQIITTDNTFVSGN	0	0	0	0	0	0	0	0	0	0	0	0	0	0	0	0	0	1054	0	0	0	0	0	0	0	0	0	0
1615	Spike	ITTDNTFVSGNCDVV	0	0	0	0	0	2058	0	0	687.5	0	0	0	0	0	0	1767.5	0	0	0	0	0	0	6010	0	0	0	0	0
1616	Spike	SGNCDVVIGIVNNTV	0	0	695	0	0	953.5	0	0	0	0	0	0	0	0	0	535.5	0	0	0	0	0	0	0	0	0	0	0	0
1617	Spike	NCDVVIGIVNNTVYD	0	0	0	0	0	836	0	0	0	0	0	0	0	724.5	0	0	0	0	0	0	0	0	0	0	0	0	0	638
1618	Spike	DVVIGIVNNTVYDPL	0	0	0	0	0	0	0	0	0	0	0	0	0	0	522.5	0	0	0	0	0	0	826	0	0	0	0	0	0
1619	Spike	VNNTVYDPLQPELDS	0	0	0	0	0	0	0	0	0	0	0	0	0	0	0	0	0	0	0	0	0	0	1677	0	0	0	0	0
1620	Spike	NTVYDPLQPELDSFK	0	0	0	0	0	0	0	0	0	0	0	0	0	0	0	0	0	0	0	0	0	0	617	0	0	0	0	0
1621	Spike	VYDPLQPELDSFKEE	0	0	699	0	0	0	0	0	606.5	0	0	0	3325	719	0	1375	588	0	0	1599	0	691	2090	1351	0	0	4520	0
1622	Spike	DPLQPELDSFKEELD	0	0	0	0	0	0	0	0	644	1801.5	0	0	0	1401	0	908.5	1711.5	0	0	0	0	712	681	2197	0	0	0	0
1623	Spike	LQPELDSFKEELDKY	0	0	0	0	0	0	0	0	1415.5	0	0	0	0	0	0	1767.5	1128.5	0	0	0	0	754.5	4184.5	1547.5	0	0	0	0
1624	Spike	PELDSFKEELDKYFK	0	0	0	0	0	0	0	0	0	0	0	0	0	0	0	0	0	0	1249.5	0	0	0	0	0	0	0	0	0
1625	Spike	LDSFKEELDKYFKNH	0	0	0	0	0	0	0	0	886.5	0	0	0	0	0	0	1267	0	0	0	0	0	0	3621	0	0	0	0	0
1626	Spike	ELDKYFKNHTSPDVD	0	0	0	0	0	0	0	0	0	0	0	0	0	0	1223	0	1610	1343	0	0	0	2778	0	966.5	0	0	0	0
1627	Spike	YFKNHTSPDVDLGDI	0	0	0	0	0	0	0	0	0	0	0	0	0	0	0	0	0	7025.5	0	0	0	0	0	0	0	1911	0	0
1628	Spike	HTSPDVDLGDISGIN	1026	0	0	0	0	2346	0	0	1108	0	0	0	0	0	0	2477	0	0	2560	559	0	0	567	0	0	0	1568.5	0
1629	Spike	SPDVDLGDISGINAS	0	0	0	0	0	0	0	0	0	0	0	0	0	0	0	0	0	0	1025.5	0	0	0	0	0	0	1099	704	0
1630	Spike	DVDLGDISGINASVV	1239.5	0	0	502	0	0	0	0	0	0	0	0	0	0	0	928	0	0	5258	0	0	623.5	503.5	0	0	1403	769	0
1631	Spike	DLGDISGINASVVNI	0	0	0	0	0	0	0	0	0	0	0	0	0	0	0	1194.5	0	0	1030	0	0	0	623.5	0	0	0	0	0
1632	Spike	GDISGINASVVNIQK	0	0	0	0	0	0	0	0	0	0	0	0	0	0	0	0	0	0	0	0	0	0	554	0	0	0	0	0
1633	Spike	ISGINASVVNIQKEI	0	0	0	0	0	7797	0	0	3810.5	0	0	0	0	0	0	4449.5	0	0	0	0	0	0	5165	0	0	0	0	0
1634	Spike	GINASVVNIQKEIDR	0	0	0	0	0	0	0	0	0	0	0	0	0	0	0	0	585	0	0	0	0	0	0	0	0	0	0	0
1635	Spike	SVVNIQKEIDRLNEV	2128	0	0	0	0	0	0	0	2657	0	0	0	0	0	0	3452	0	1499.5	0	0	0	714	2903	0	0	0	518	0
1636	Spike	IQKEIDRLNEVAKNL	0	0	0	0	0	0	0	0	1758.5	0	0	0	0	0	0	1940	0	0	916	0	0	0	2646.5	0	0	0	0	0
1637	Spike	KEIDRLNEVAKNLNE	0	0	0	0	0	0	0	0	0	0	0	0	32713.5	0	0	0	0	0	0	20876.5	0	0	0	0	0	0	19150	0
1638	Spike	IDRLNEVAKNLNESL	9798.5	0	0	0	0	0	0	0	943.5	0	0	887.5	0	0	0	1711.5	0	0	2540.5	0	0	0	4172	0	0	1699.5	0	0
1639	Spike	RLNEVAKNLNESLID	10568	0	0	0	653	0	0	0	0	0	0	697.5	0	0	0	736	0	0	3667	0	0	0	1066	0	0	1844	0	0
1640	Spike	NEVAKNLNESLIDLQ	1222.5	0	0	0	0	0	0	0	0	0	0	0	0	0	0	0	0	0	836	0	0	0	0	0	0	0	0	0
1641	Spike	VAKNLNESLIDLQEL	0	0	0	0	0	0	0	0	774	0	0	510	0	0	0	535	0	0	520	0	0	0	632	0	0	549.5	0	0
1642	Spike	LNESLIDLQELGKYE	570	0	0	0	0	0	0	503	6068.5	0	690	1003	9086.5	0	0	3586	0	523.5	1984.5	4348.5	0	724	2487	0	0	1190	4507	0
1643	Spike	ESLIDLQELGKYEQY	0	0	569	0	0	0	0	808	0	0	1526.5	611	806.5	0	848	0	1587	1371	951	953.5	0	1236	0	991	1039.5	752	842	607
1644	Spike	QELGKYEQYIKWPWY	0	0	0	0	0	0	0	0	0	0	0	0	0	0	0	0	0	0	1103	0	0	0	0	0	0	0	0	0
1645	Spike	PWYIWLGFIAGLIAI	0	0	0	0	0	0	0	0	0	0	0	0	0	0	0	1190.5	0	0	0	0	0	0	0	0	0	0	0	0
1646	Spike	YIWLGFIAGLIAIVM	0	0	0	0	0	0	0	0	0	0	0	0	0	0	0	705	0	0	0	0	0	0	0	0	0	0	0	0
1647	Spike	IAGLIAIVMVTIMLC	0	0	0	0	0	0	0	0	563	0	0	0	0	0	0	702.5	0	0	0	0	0	0	0	0	0	0	0	0
1648	Spike	IAIVMVTIMLCCMTS	0	0	0	0	0	0	0	0	1440.5	0	0	0	0	0	0	1703.5	0	0	0	0	0	0	3078	0	0	0	0	0
1649	Spike	IVMVTIMLCCMTSCC	0	0	0	0	0	0	0	0	660.5	0	0	0	0	0	0	1245	0	0	0	0	0	0	1108.5	0	0	0	0	0
1650	Spike	CLKGCCSCGSCCKFD	0	0	0	0	0	0	0	0	0	0	0	0	0	861.5	0	0	0	0	0	0	0	0	0	0	0	0	0	1037.5
1651	Spike	KGCCSCGSCCKFDED	0	0	0	0	0	0	0	0	0	0	792	0	0	4778	0	0	0	0	504	0	817	0	0	0	0	0	0	3482.5
1652	Spike	CCSCGSCCKFDEDDS	0	0	0	0	0	0	0	0	0	0	0	615	0	2342.5	0	0	0	0	0	0	0	557	0	0	0	0	0	1178
1653	Spike	SCGSCCKFDEDDSEP	0	0	0	0	0	0	0	0	0	0	0	904	0	1469	0	0	0	1576	0	0	0	656	0	0	697.5	0	0	994.5
1654	Spike	GSCCKFDEDDSEPVL	0	0	0	0	0	0	0	0	0	0	0	0	0	1187	0	0	0	1002	0	0	691.5	664	0	0	1033	3630	0	833.5
1655	Spike	CCKFDEDDSEPVLKG	0	0	0	0	0	0	0	0	0	0	0	0	0	897.5	0	0	0	0	0	0	0	0	0	0	0	5835	0	0
1656	Spike	KFDEDDSEPVLKGVK	0	0	0	0	0	0	0	0	0	0	0	0	0	1506	0	0	0	0	0	0	0	0	0	0	0	2881	0	837
1657	Spike	DEDDSEPVLKGVKLH	0	0	0	991	0	0	0	0	0	0	0	0	0	0	0	0	0	0	0	0	0	0	0	0	0	4860.5	0	0
1658	Spike	SEPVLKGVKLHYTGS	0	0	0	0	0	0	0	0	0	0	0	0	0	0	0	0	0	0	974	0	0	0	0	0	0	0	0	0
1659	ORF3a	SGSGSGMDLFMRIFT	0	0	0	0	0	0	0	0	900	0	0	0	0	0	0	830	0	0	0	0	0	0	0	0	0	0	0	0
1660	ORF3a	MRIFTIGTVTLKQGE	0	0	0	0	0	0	0	0	0	0	0	0	23967	0	0	0	0	0	0	17873.5	0	0	0	0	0	0	31145	0
1661	ORF3a	IFTIGTVTLKQGEIK	0	0	0	0	0	0	0	0	645	0	0	0	0	0	0	1248	0	0	0	0	0	0	0	0	0	0	0	0
1662	ORF3a	TIGTVTLKQGEIKDA	0	0	0	0	0	0	0	1004.5	0	0	0	0	0	0	0	0	0	0	0	0	0	0	0	0	0	0	0	0
1663	ORF3a	LKQGEIKDATPSDFV	0	0	0	0	0	0	0	0	3921	0	0	0	0	0	0	1245	0	0	0	0	0	0	3812	0	0	0	0	0
1664	ORF3a	EIKDATPSDFVRATA	0	0	0	0	0	0	0	0	0	0	0	0	0	0	0	0	930.5	0	0	0	0	718.5	0	1613	0	0	0	0
1665	ORF3a	ATPSDFVRATATIPI	0	0	0	0	0	0	0	0	0	0	0	0	0	0	0	0	0	608	0	0	0	0	651.5	0	0	0	0	0
1666	ORF3a	LALSKGVHFVCNLLL	0	0	0	0	0	0	0	0	0	0	0	0	0	0	0	0	0	0	0	0	0	0	539	0	0	0	0	0
1667	ORF3a	HLLLVAAGLEAPFLY	0	0	0	0	0	0	0	0	0	0	0	0	0	0	0	0	0	0	955	0	0	0	0	0	0	0	0	0
1668	ORF3a	LLVAAGLEAPFLYLY	0	0	0	0	0	0	0	0	0	0	0	0	0	0	0	0	0	0	739	0	0	0	0	0	0	0	0	0
1669	ORF3a	SINFVRIIMRLWLCW	0	0	0	0	0	0	0	0	0	0	0	0	0	0	0	0	0	0	634	0	0	0	0	0	0	0	0	0
1670	ORF3a	CRSKNPLLYDANYFL	0	0	0	0	0	0	0	0	0	0	0	0	0	0	0	0	0	0	620	0	0	0	0	0	0	0	0	0
1671	ORF3a	SKNPLLYDANYFLCW	0	0	0	0	0	0	0	0	0	0	0	0	0	0	0	0	0	0	739	0	0	0	0	0	0	0	0	0
1672	ORF3a	YDANYFLCWHTNCYD	0	0	0	0	0	0	0	0	0	0	0	0	0	0	0	0	0	0	746.5	0	0	752	0	0	0	1254.5	0	0
1673	ORF3a	ANYFLCWHTNCYDYC	0	0	0	0	0	0	0	0	0	0	0	0	0	516.5	0	0	0	0	997	0	0	841	0	591.5	568	1682	0	579
1674	ORF3a	DYCIPYNSVTSSIVI	0	0	1089	0	0	894.5	0	0	692	0	0	0	0	0	1125	1508	0	0	0	0	569.5	1476	0	0	0	0	0	0
1675	ORF3a	NSVTSSIVITSGDGT	0	0	0	0	0	1259.5	0	0	0	0	0	0	0	0	0	0	0	0	0	0	0	555.5	0	0	0	0	0	0
1676	ORF3a	VTSSIVITSGDGTTS	0	0	0	0	0	0	0	0	0	0	0	0	0	855	0	0	0	0	0	0	0	0	0	0	0	0	0	0
1677	ORF3a	SSIVITSGDGTTSPI	0	0	0	0	0	12165.5	0	0	683	0	0	0	1458	2187	2846	927.5	0	0	0	2116	528.5	3494.5	1691	0	0	0	1200	1126
1678	ORF3a	IVITSGDGTTSPISE	0	0	0	0	0	1230	0	0	3097.5	0	0	0	6548.5	0	0	4303	0	0	0	3766	0	0	4712.5	0	0	0	6098.5	0
1679	ORF3a	ITSGDGTTSPISEHD	0	0	0	0	0	4865.5	0	0	4969.5	0	0	0	0	0	0	7277	0	1163.5	0	0	0	0	5209.5	0	0	0	0	0
1680	ORF3a	SGDGTTSPISEHDYQ	0	0	0	0	0	0	0	0	0	0	0	0	0	0	0	0	0	619	0	0	0	0	0	0	0	0	0	0
1681	ORF3a	DGTTSPISEHDYQIG	685.5	0	0	0	0	0	0	0	0	0	0	0	0	568.5	0	0	0	0	0	0	0	0	0	0	0	0	0	0
1682	ORF3a	SPISEHDYQIGGYTE	0	0	554	0	0	0	0	0	0	0	0	0	12853.5	0	0	0	0	0	0	6357	0	1976	0	0	0	0	9521	0
1683	ORF3a	ISEHDYQIGGYTEKW	0	0	0	0	0	9180.5	0	0	11340	0	0	0	0	0	0	11437	0	0	0	0	0	0	6919	0	0	0	0	0
1684	ORF3a	EHDYQIGGYTEKWES	0	0	0	0	0	0	0	0	0	0	1067	0	0	0	685	0	855.5	923	0	628	0	1649.5	0	848.5	565	0	0	0
1685	ORF3a	EKWESGVKDCVVLHS	0	0	0	0	0	0	0	797.5	0	0	0	0	0	0	0	0	687.5	0	0	0	0	0	0	1205	0	0	0	0
1686	ORF3a	WESGVKDCVVLHSYF	0	0	0	0	0	0	0	0	0	0	0	0	0	0	0	0	0	0	598.5	0	0	0	0	0	0	0	0	0
1687	ORF3a	VKDCVVLHSYFTSDY	0	0	0	0	0	0	0	0	0	0	0	0	0	0	0	0	0	0	567.5	0	0	0	0	0	0	0	0	0
1688	ORF3a	VVLHSYFTSDYYQLY	0	0	0	0	0	0	0	0	0	0	0	0	0	0	0	0	0	0	891	0	0	0	0	0	0	0	0	0
1689	ORF3a	FTSDYYQLYSTQLST	0	0	0	0	0	0	0	0	0	0	0	0	0	0	0	592.5	0	0	0	0	0	0	0	0	0	0	0	0
1690	ORF3a	SDYYQLYSTQLSTDT	0	0	0	0	0	0	0	0	922.5	0	0	0	0	0	0	1814	0	0	0	0	0	0	777	0	0	0	0	0
1691	ORF3a	YYQLYSTQLSTDTGV	0	0	0	0	0	0	0	0	0	0	0	0	0	0	0	0	0	0	0	0	0	0	856.5	0	0	0	0	0
1692	ORF3a	QLYSTQLSTDTGVEH	0	0	0	0	0	533	0	0	0	0	1156	0	0	0	0	1630	0	6564	0	0	0	0	1129.5	0	1418	0	0	0
1693	ORF3a	YSTQLSTDTGVEHVT	0	0	0	0	0	0	0	0	0	0	0	0	0	0	0	0	0	1005.5	0	0	0	0	0	0	0	0	0	0
1694	ORF3a	TQLSTDTGVEHVTFF	0	0	0	0	0	0	0	0	0	0	0	0	0	0	0	774	0	0	695	0	0	0	0	0	0	0	0	0
1695	ORF3a	LSTDTGVEHVTFFIY	0	0	0	0	0	2119	0	0	16101	0	0	0	0	0	0	21635.5	0	0	895.5	0	0	0	18100	0	0	0	0	0
1696	ORF3a	TGVEHVTFFIYNKIV	0	0	0	673	0	0	0	0	0	0	0	0	0	0	0	0	0	0	0	0	0	0	0	0	681	0	0	0
1697	ORF3a	VEHVTFFIYNKIVDE	0	0	0	0	0	0	0	0	0	0	0	0	6819.5	0	0	0	0	0	0	3310.5	0	0	534	0	0	0	7899	0
1698	ORF3a	HVTFFIYNKIVDEPE	0	0	0	0	0	0	0	0	0	0	0	0	3977.5	0	0	0	0	0	0	2186.5	0	0	0	0	0	0	2213.5	0
1699	ORF3a	TFFIYNKIVDEPEEH	0	0	0	0	542	0	0	0	0	0	648.5	0	0	0	0	1306	0	2425	0	0	0	0	0	0	701.5	0	0	0
1700	ORF3a	YNKIVDEPEEHVQIH	0	0	0	0	0	0	0	0	0	0	0	0	0	0	0	515	0	0	0	0	0	0	0	0	0	0	0	0
1701	ORF3a	KIVDEPEEHVQIHTI	0	0	0	0	0	556	0	0	1090	0	0	0	0	0	0	2691.5	0	824	0	0	0	0	1035	0	0	0	0	0
1702	ORF3a	VDEPEEHVQIHTIDG	0	0	0	0	508	0	0	0	1303	0	0	0	0	0	0	3141	0	541	0	0	0	0	2232	0	0	0	0	0
1703	ORF3a	EPEEHVQIHTIDGSS	0	0	0	0	0	0	0	1149	0	0	2656.5	0	0	0	0	776	605.5	4094	0	0	0	867	521	1016	2975	0	0	0
1704	ORF3a	EEHVQIHTIDGSSGV	0	0	0	0	0	0	0	3510	0	0	1044.5	0	0	0	1297	738	2523	1954	0	0	0	1688.5	771	1335.5	1634	0	0	0
1705	ORF3a	HVQIHTIDGSSGVVN	0	0	0	0	0	556	0	0	1952	0	0	0	0	0	0	4381	0	0	0	0	0	0	1245	0	0	0	0	0
1706	ORF3a	QIHTIDGSSGVVNPV	0	0	0	0	0	0	0	0	560.5	0	0	0	0	0	0	563	0	0	0	0	0	0	590	0	0	0	0	0
1707	ORF3a	HTIDGSSGVVNPVME	0	0	0	0	0	0	0	0	0	0	0	0	2226.5	0	0	0	0	0	0	947	0	0	0	0	0	0	1720.5	0
1708	ORF3a	IDGSSGVVNPVMEPI	0	0	0	0	0	1364	1211.5	0	961	0	0	0	0	0	0	1507	0	0	0	0	0	0	1948.5	0	0	0	0	0
1709	ORF3a	GSSGVVNPVMEPIYD	0	0	0	0	0	0	0	0	0	0	0	0	0	0	0	693	0	0	0	9724.5	0	0	0	0	2164	542	1433	0
1710	ORF3a	SGVVNPVMEPIYDEP	0	0	0	0	0	0	0	0	0	0	0	0	671.5	0	0	0	0	1152	0	9833	0	599	0	0	2191	560	1791.5	0
1711	ORF3a	VVNPVMEPIYDEPTT	0	0	0	0	0	0	0	0	523	0	0	0	0	0	0	1259	0	0	0	11727	0	0	1453	0	1762.5	0	1725.5	0
1712	ORF3a	NPVMEPIYDEPTTTT	0	0	0	0	0	0	0	0	0	0	0	0	0	0	0	0	0	0	0	8236	0	0	0	0	1427.5	0	1255	0
1713	ORF3a	VMEPIYDEPTTTTSV	0	0	0	0	639	1742.5	0	0	699	0	0	0	0	542.5	0	1127.5	0	0	0	10755	0	0	2458	0	1090	0	1520.5	0
1714	ORF3a	EPIYDEPTTTTSVPL	555.5	0	0	0	0	952.5	0	969	0	0	1905.5	0	0	0	1129	0	0	1825.5	0	6080	0	2146.5	0	645.5	2576	0	1860.5	0
1715	ORF3a	IYDEPTTTTSVPLGS	0	0	0	0	0	0	0	509	3069	0	0	0	0	0	0	4156	0	0	0	0	0	0	4730	0	0	0	0	0
1716	Envelope	SGSGSGMYSFVSEET	581.5	0	0	0	0	0	0	0	0	873	0	0	0	0	0	0	522.5	0	0	0	0	0	0	0	0	0	0	0
1717	Envelope	MYSFVSEETGTLIVN	0	0	0	0	0	0	0	0	1563	0	0	0	0	0	0	2213.5	0	0	0	0	0	0	0	0	0	0	0	0
1718	Envelope	SFVSEETGTLIVNSV	0	0	0	0	0	23757	0	1251.5	0	0	0	0	0	0	0	0	0	0	0	0	0	750.5	0	0	0	0	0	0
1719	Envelope	VSEETGTLIVNSVLL	0	0	0	0	0	6334	0	0	1769.5	0	0	0	0	0	528	1222	0	0	0	0	0	0	3599	0	0	0	0	0
1720	Envelope	EETGTLIVNSVLLFL	0	0	0	0	0	0	0	2138.5	0	776.5	923	0	0	0	0	0	2127	850	0	0	0	1545	0	2848	875	0	0	0
1721	Envelope	ILTALRLCAYCCNIV	0	0	0	0	0	0	0	0	729.5	0	0	0	0	0	0	719.5	0	0	0	0	0	0	0	0	0	0	0	0
1722	Envelope	YVYSRVKNLNSSRVP	0	0	507.5	0	0	1466	0	0	0	0	0	0	0	0	0	0	0	0	570	0	0	0	0	0	0	0	0	0
1723	Envelope	YSRVKNLNSSRVPDL	0	0	0	0	0	0	0	0	0	0	0	0	0	0	0	0	866	963	0	0	0	0	0	0	0	0	0	0
1724	Envelope	LNSSRVPDLLVGSGS	0	0	0	0	0	2021.5	0	0	701.5	0	0	0	0	0	0	738.5	0	0	0	0	0	0	2244.5	0	0	0	0	0
1725	Envelope	SSRVPDLLVGSGSGS	1337	0	0	0	0	0	0	0	0	0	0	0	0	0	0	0	0	0	0	0	0	0	0	0	0	866.5	0	0
1726	Membrane Glycoprotein	SGSGMADSNGTITVE	0	0	0	0	0	0	0	0	0	0	0	0	2221	0	0	0	631	0	0	2733	0	0	0	0	0	0	1013	0
1727	Membrane Glycoprotein	SGMADSNGTITVEEL	0	0	0	0	0	0	0	0	0	1340	0	0	0	0	0	0	1320	514	0	0	0	0	0	996	0	1805	0	0
1728	Membrane Glycoprotein	DSNGTITVEELKKLL	0	0	0	0	0	0	0	0	0	0	0	0	0	0	0	0	0	0	0	0	0	0	0	0	0	788.5	0	0
1729	Membrane Glycoprotein	EELKKLLEQWNLVIG	0	0	0	0	0	0	0	2033.5	0	0	0	0	0	0	0	0	2218.5	745.5	783.5	0	0	0	0	1260	975.5	0	0	0
1730	Membrane Glycoprotein	WICLLQFAYANRNRF	0	0	0	0	0	0	0	609	0	0	0	0	0	0	0	0	0	0	0	0	0	0	0	0	0	0	0	0
1731	Membrane Glycoprotein	IKLIFLWLLWPVTLA	0	0	0	0	0	0	0	1157.5	0	0	0	0	0	0	0	0	0	0	0	0	0	0	0	0	0	0	0	0
1732	Membrane Glycoprotein	AVYRINWITGGIAIA	0	0	0	0	0	0	0	0	1273.5	0	0	0	0	0	0	1883.5	0	0	0	0	0	0	0	0	0	0	0	0
1733	Membrane Glycoprotein	YRINWITGGIAIAMA	0	0	0	0	0	0	0	0	1079	0	0	0	0	0	0	2351	0	0	0	0	0	0	0	0	0	0	0	0
1734	Membrane Glycoprotein	INWITGGIAIAMACL	0	0	0	0	0	0	0	0	1399	0	0	0	0	0	0	3001	0	0	0	0	0	0	715	0	0	0	0	0
1735	Membrane Glycoprotein	SFRLFARTRSMWSFN	0	0	0	0	0	0	0	0	0	0	0	0	0	0	0	0	0	0	0	903	0	0	0	0	0	0	0	0
1736	Membrane Glycoprotein	RLFARTRSMWSFNPE	0	0	0	0	0	0	0	0	0	0	0	0	8307	0	0	0	0	0	0	1435.5	0	0	0	0	0	0	3418.5	0
1737	Membrane Glycoprotein	FARTRSMWSFNPETN	0	0	0	0	0	0	0	0	0	0	0	0	0	0	0	0	0	0	4711.5	0	0	0	0	0	0	1713	0	0
1738	Membrane Glycoprotein	RTRSMWSFNPETNIL	0	0	0	0	0	0	0	0	0	0	0	0	0	0	0	0	0	0	2326.5	0	0	0	0	0	0	543	0	0
1739	Membrane Glycoprotein	RSMWSFNPETNILLN	0	0	0	0	0	0	0	0	0	0	0	0	0	0	0	694	0	0	678	0	0	0	0	0	0	0	0	0
1740	Membrane Glycoprotein	MWSFNPETNILLNVP	0	0	0	0	0	0	0	0	0	0	0	0	0	0	0	551	0	0	0	0	0	0	0	0	0	0	0	0
1741	Membrane Glycoprotein	ETNILLNVPLHGTIL	0	0	0	0	0	0	0	0	0	0	0	0	0	0	0	0	512.5	0	0	0	0	0	0	1124	0	0	0	0
1742	Membrane Glycoprotein	LLNVPLHGTILTRPL	0	0	0	0	0	0	0	0	0	0	0	0	0	0	0	1681.5	0	0	0	949	0	0	1544	0	0	0	0	0
1743	Membrane Glycoprotein	NVPLHGTILTRPLLE	0	0	0	1216	0	0	0	0	0	0	0	0	6046	0	0	0	0	0	0	2682	0	0	0	0	0	0	2848.5	0
1744	Membrane Glycoprotein	PLHGTILTRPLLESE	0	0	594.5	0	0	0	0	0	0	0	0	0	8439	0	0	0	0	0	0	5697	0	0	0	0	0	0	3678	0
1745	Membrane Glycoprotein	HGTILTRPLLESELV	0	0	0	0	0	0	0	0	514.5	520.5	0	0	0	0	0	610	0	0	0	0	0	0	0	0	0	0	0	0
1746	Membrane Glycoprotein	LTRPLLESELVIGAV	0	0	0	0	0	0	0	0	1459.5	0	0	0	0	0	0	1982	0	0	0	0	0	0	3120	0	0	0	0	0
1747	Membrane Glycoprotein	LLESELVIGAVILRG	0	0	0	0	0	0	0	0	1663.5	0	0	0	0	0	0	1822.5	781.5	0	0	0	0	0	2653.5	592.5	0	0	0	0
1748	Membrane Glycoprotein	ESELVIGAVILRGHL	0	0	0	0	0	0	0	1099	0	0	0	0	0	0	958.5	0	1223	0	0	0	0	0	0	943	0	0	0	0
1749	Membrane Glycoprotein	ELVIGAVILRGHLRI	0	0	0	0	0	0	0	0	0	0	0	0	0	0	0	0	650.5	0	0	0	0	0	0	0	0	0	0	0
1750	Membrane Glycoprotein	GAVILRGHLRIAGHH	0	0	0	0	0	0	0	0	0	0	0	0	0	0	0	0	0	0	536.5	0	0	0	0	0	0	0	0	0
1751	Membrane Glycoprotein	GHLRIAGHHLGRCDI	0	0	0	0	0	552	0	0	0	0	0	0	0	0	0	0	0	4409.5	0	0	0	0	0	0	0	0	0	0
1752	Membrane Glycoprotein	IAGHHLGRCDIKDLP	0	0	0	0	0	0	0	0	1189	0	0	0	0	0	0	867	0	0	0	0	0	0	757.5	0	0	0	0	0
1753	Membrane Glycoprotein	GHHLGRCDIKDLPKE	0	0	0	0	0	0	0	0	0	0	0	0	2488	0	0	0	0	0	0	571	0	0	0	0	0	0	2167	0
1754	Membrane Glycoprotein	HLGRCDIKDLPKEIT	0	0	0	0	0	0	0	0	0	0	0	0	0	0	0	1419	0	0	0	0	0	0	1279.5	0	0	0	0	538
1755	Membrane Glycoprotein	GRCDIKDLPKEITVA	0	0	0	0	0	0	0	0	0	0	0	0	0	0	0	1201	0	0	0	0	0	0	1034.5	0	0	0	0	1533
1756	Membrane Glycoprotein	CDIKDLPKEITVATS	0	0	0	0	0	0	0	0	0	0	0	0	0	0	0	1271.5	0	0	0	0	0	0	1080	0	0	0	0	2173.5
1757	Membrane Glycoprotein	IKDLPKEITVATSRT	0	0	0	0	0	0	0	0	2700	0	0	0	0	0	0	4367.5	0	0	5044	0	0	0	2370	0	0	1571	0	3117
1758	Membrane Glycoprotein	EITVATSRTLSYYKL	0	0	0	0	0	0	0	0	0	0	0	0	0	0	0	0	0	0	0	0	0	0	0	793	0	0	0	0
1759	Membrane Glycoprotein	LGASQRVAGDSGFAA	0	0	0	0	0	0	0	0	0	0	0	0	0	0	0	0	0	0	0	0	0	0	758.5	0	0	0	0	0
1760	Membrane Glycoprotein	ASQRVAGDSGFAAYS	0	0	0	0	0	0	0	0	0	0	0	0	0	0	0	0	0	0	0	0	0	0	0	0	0	764.5	0	0
1761	Membrane Glycoprotein	IGNYKLNTDHSSSSD	0	0	0	0	0	970	0	0	0	0	0	0	0	0	0	566	0	0	0	0	0	0	1057.5	0	0	0	0	0
1762	Membrane Glycoprotein	NTDHSSSSDNIALLV	0	0	0	0	0	771	0	0	0	0	0	0	0	0	0	0	0	0	4622.5	0	0	0	0	0	0	3137	0	0
1763	Membrane Glycoprotein	DHSSSSDNIALLVQG	566	0	0	0	0	0	0	0	0	0	0	0	0	0	0	0	0	0	0	602	0	0	0	0	0	0	0	0
1764	ORF6	GMFHLVDFQVTIAEI	0	0	0	0	0	0	0	0	0	0	0	0	0	0	0	769.5	0	0	0	0	0	0	713.5	0	0	0	0	0
1765	ORF6	FHLVDFQVTIAEILL	0	0	0	0	0	0	0	0	0	0	0	0	0	0	0	0	0	0	644	0	0	0	511.5	0	0	0	0	0
1766	ORF6	LVDFQVTIAEILLII	512.5	0	0	0	0	0	0	0	0	0	0	0	0	0	0	640.5	0	0	606	0	0	787.5	651	0	0	0	0	0
1767	ORF6	LIIMRTFKVSIWNLD	0	0	0	0	0	0	0	0	678	0	0	0	0	0	0	1475	0	0	0	0	0	0	0	0	0	0	0	0
1768	ORF6	IMRTFKVSIWNLDYI	0	0	0	0	0	0	0	0	832	0	0	0	0	0	0	1995.5	0	0	0	0	0	0	1369	0	0	0	0	0
1769	ORF6	DYIINLIIKNLSKSL	0	0	0	0	0	0	0	0	0	0	0	0	0	0	0	0	0	0	0	1664	0	0	0	0	0	0	0	0
1770	ORF6	IINLIIKNLSKSLTE	0	0	0	0	0	1165	0	0	0	0	0	0	12015	0	0	0	0	0	0	4468	0	0	0	0	0	0	2834	0
1771	ORF6	IIKNLSKSLTENKYS	0	0	0	0	0	0	0	0	0	0	0	0	0	0	0	0	0	0	985	0	0	0	0	0	0	0	0	0
1772	ORF6	KNLSKSLTENKYSQL	0	0	0	0	0	0	0	0	0	0	0	584	0	0	0	0	0	0	0	2142.5	0	0	3949.5	0	0	0	0	0
1773	ORF6	LSKSLTENKYSQLDE	0	0	0	0	0	1556	0	0	5717	0	0	0	9132	0	0	7678	0	0	0	4769.5	0	0	4591	0	0	0	2111	0
1774	ORF6	KSLTENKYSQLDEEQ	0	0	0	0	0	0	0	0	0	0	0	0	0	0	0	0	0	0	0	0	0	0	2569	0	0	0	0	0
1775	ORF6	LTENKYSQLDEEQPM	0	0	0	0	0	0	0	0	6036	0	0	562.5	0	549.5	0	5772	0	0	0	0	0	0	4624	0	0	0	0	0
1776	ORF6	ENKYSQLDEEQPMEI	0	0	0	0	0	0	0	715.5	0	0	941	626	0	0	0	0	669	902	0	515	0	0	0	769	0	0	0	0
1777	ORF6	LDEEQPMEIDGSGSG	1197.5	0	0	0	0	0	0	0	2464	0	0	0	0	0	0	1626.5	0	0	0	0	0	0	3740.5	0	0	0	0	0
1778	ORF6	EEQPMEIDGSGSGSG	1922	0	0	0	0	0	0	2819.5	0	0	2228.5	0	0	0	788.5	0	1223	1433	0	0	0	974	0	995.5	1227.5	0	0	0
1779	ORF7a	KIILFLALITLATCE	0	0	0	0	0	0	0	0	0	0	0	0	7811	0	0	0	0	0	0	2522	0	0	0	0	0	0	5673	0
1780	ORF7a	ILFLALITLATCELY	0	0	0	0	0	0	0	0	0	0	0	0	0	0	0	0	0	0	563	0	0	0	0	0	0	0	0	0
1781	ORF7a	FLALITLATCELYHY	0	0	0	0	0	0	0	0	0	0	0	0	0	0	0	0	0	0	1199	0	0	0	0	0	0	503	0	0
1782	ORF7a	ALITLATCELYHYQE	0	0	0	0	0	0	0	0	0	0	0	0	8271.5	0	0	0	0	0	0	5830	0	0	0	0	0	0	9310	0
1783	ORF7a	ITLATCELYHYQECV	0	0	0	0	0	1400.5	0	0	607	0	0	0	0	0	0	718.5	0	0	0	0	0	0	1165.5	0	0	0	0	0
1784	ORF7a	LATCELYHYQECVRG	0	0	0	0	0	0	0	0	0	0	0	0	0	0	0	0	0	0	0	0	0	0	991	0	0	0	0	0
1785	ORF7a	ELYHYQECVRGTTVL	0	0	0	0	0	0	0	0	0	0	0	0	0	0	0	0	935	0	0	0	0	730.5	0	2236.5	0	0	0	0
1786	ORF7a	ECVRGTTVLLKEPCS	0	0	0	0	0	0	0	0	0	0	0	0	0	0	0	0	0	0	0	0	0	0	0	649	0	0	0	0
1787	ORF7a	LLKEPCSSGTYEGNS	0	0	0	0	0	0	0	0	1327.5	0	0	0	0	0	0	1286.5	0	0	0	0	0	0	1396	0	0	0	0	0
1788	ORF7a	SSGTYEGNSPFHPLA	0	0	0	0	0	0	0	0	0	0	0	0	773.5	0	0	0	0	0	0	2109	0	0	0	0	0	0	793.5	0
1789	ORF7a	GTYEGNSPFHPLADN	0	0	0	0	0	0	0	0	0	0	0	0	0	0	0	0	0	0	0	548.5	0	0	0	0	0	0	0	0
1790	ORF7a	GVKHVYQLRARSVSP	0	0	0	0	0	0	0	901.5	0	0	0	0	0	0	0	0	0	0	0	0	0	0	0	0	0	0	0	0
1791	ORF7a	QLRARSVSPKLFIRQ	0	0	0	0	0	0	0	0	0	0	0	0	0	0	0	0	0	0	0	673.5	0	0	0	0	0	0	0	0
1792	ORF7a	RARSVSPKLFIRQEE	0	0	976.5	0	0	0	0	0	0	0	0	0	3329.5	0	0	0	0	0	0	2303	0	0	0	0	0	0	1575	0
1793	ORF7a	RSVSPKLFIRQEEVQ	0	0	0	0	0	0	0	0	0	676	0	0	0	0	0	0	623.5	0	0	0	0	0	0	0	0	0	0	0
1794	ORF7a	VSPKLFIRQEEVQEL	0	0	0	0	0	750.5	0	0	0	568.5	0	0	0	0	0	0	1464	0	0	0	0	0	1012	0	0	0	0	0
1795	ORF7a	PKLFIRQEEVQELYS	0	0	0	0	0	0	0	0	0	599.5	0	0	0	0	0	0	873.5	0	0	0	0	0	0	0	0	0	0	0
1796	ORF7a	LFIRQEEVQELYSPI	0	0	0	0	0	0	0	0	2825.5	0	0	0	0	0	0	2376.5	804.5	0	0	0	0	0	5717	0	0	0	0	0
1797	ORF7a	IRQEEVQELYSPIFL	0	0	0	0	0	0	0	0	9791	0	0	0	0	0	0	11734.5	0	0	795	0	0	0	9802	0	0	0	0	0
1798	ORF7a	QEEVQELYSPIFLIV	0	0	0	0	0	0	0	1211.5	0	0	0	0	0	0	0	0	0	0	0	0	0	0	0	0	0	0	0	0
1799	ORF7a	EVQELYSPIFLIVAA	0	0	0	0	0	0	0	625	0	0	0	0	0	0	0	0	762	0	0	0	0	0	0	0	0	0	0	0
1800	ORF7a	QELYSPIFLIVAAIV	0	0	0	0	0	0	0	0	0	0	0	0	0	0	0	0	914	0	0	0	0	0	0	0	0	0	0	0
1801	ORF8	ITTVAAFHQECSLQS	0	0	0	0	0	0	0	0	1718	0	0	0	0	0	0	1787	0	0	0	0	0	0	2208	0	0	0	0	0
1802	ORF8	CSLQSCTQHQPYVVD	0	0	0	0	0	0	0	0	0	0	0	0	0	0	0	561	0	0	0	0	0	0	0	0	0	0	0	0
1803	ORF8	LQSCTQHQPYVVDDP	0	0	0	0	0	0	0	0	2592	0	0	0	0	0	0	3285	0	0	0	0	0	0	1329.5	0	0	0	0	0
1804	ORF8	HQPYVVDDPCPIHFY	0	0	0	0	0	0	0	0	0	0	0	0	0	0	0	0	0	0	1587.5	0	0	0	0	0	0	500.5	0	0
1805	ORF8	PIHFYSKWYIRVGAR	0	0	0	0	0	0	0	0	0	0	0	0	0	0	0	519.5	0	0	0	0	0	0	0	0	0	0	0	0
1806	ORF8	RVGARKSAPLIELCV	0	0	0	0	0	0	0	0	0	0	0	0	507.5	0	0	0	0	0	0	991.5	0	0	0	0	0	0	0	0
1807	ORF8	GARKSAPLIELCVDE	0	0	0	0	0	0	0	700	0	0	0	0	7098	0	0	0	0	0	0	3913	0	0	0	0	0	0	4740.5	526
1808	ORF8	IELCVDEAGSKSPIQ	0	0	0	0	0	0	0	0	0	0	0	0	0	0	0	0	0	0	0	0	0	0	966	0	0	0	0	0
1809	ORF8	LCVDEAGSKSPIQYI	0	0	0	0	0	0	0	0	716	0	0	0	0	0	0	0	0	0	0	0	0	0	1286	0	0	0	0	0
1810	ORF8	VDEAGSKSPIQYIDI	0	0	0	0	0	0	0	0	0	0	0	0	0	0	0	1271	0	1603.5	0	0	0	0	0	0	0	0	0	0
1811	ORF8	QYIDIGNYTVSCLPF	0	0	0	0	0	0	0	0	0	0	0	0	0	0	0	0	0	0	503	0	0	0	0	0	0	0	0	0
1812	ORF8	IDIGNYTVSCLPFTI	0	0	0	0	0	0	0	0	593.5	0	0	0	0	0	0	1157.5	0	0	0	0	0	0	8432	0	0	0	0	0
1813	ORF8	IGNYTVSCLPFTINC	0	0	0	0	0	0	0	0	0	0	0	0	0	0	0	531	0	0	0	1726	0	0	0	0	0	0	0	0
1814	ORF8	NYTVSCLPFTINCQE	0	0	0	0	0	0	0	0	0	0	0	0	8428	0	0	0	0	0	0	4011	0	0	0	0	0	0	6202.5	0
1815	ORF8	CQEPKLGSLVVRCSF	0	0	0	0	0	0	0	0	0	0	0	0	2262.5	0	0	0	0	0	0	0	0	0	0	0	0	0	0	0
1816	ORF8	EPKLGSLVVRCSFYE	0	0	0	0	0	0	0	537	0	0	1197.5	0	6551	0	716	0	0	2051	0	3502	0	0	0	0	0	0	1120	0
1817	ORF8	KLGSLVVRCSFYEDF	0	0	0	0	0	0	0	0	0	0	0	0	1601.5	0	0	0	0	591	1109	0	0	0	0	0	0	0	0	0
1818	ORF8	GSLVVRCSFYEDFLE	0	0	0	0	0	0	0	0	0	0	637	977.5	5700.5	531.5	0	0	1181.5	0	677.5	2761	0	0	610	0	0	0	1350.5	639.5
1819	ORF8	LVVRCSFYEDFLEYH	0	0	0	0	0	0	0	0	0	0	0	728	0	0	0	1445	0	750	1780.5	0	0	0	1380	0	0	0	0	0
1820	ORF8	VRCSFYEDFLEYHDV	0	0	0	0	0	0	0	0	0	0	0	593.5	0	0	0	0	0	11624	0	0	0	0	0	0	0	0	0	0
1821	ORF8	FYEDFLEYHDVRVVL	0	0	0	0	0	0	0	0	0	0	506	0	0	0	0	0	0	537	0	0	0	0	0	0	598.5	0	0	0
1822	ORF8	EDFLEYHDVRVVLDF	526.5	0	0	0	0	0	0	1025	0	0	832	0	836	594.5	578.5	0	1018	1902	1213	0	0	0	0	1216.5	644	0	0	0
1823	Nucleocapsid	PQNQRNAPRITFGGP	0	0	0	0	0	0	0	0	0	0	0	0	0	0	0	0	0	0	1449	0	0	0	0	0	0	0	0	0
1824	Nucleocapsid	NQRNAPRITFGGPSD	0	0	0	0	0	0	0	0	0	0	0	0	0	0	0	0	0	0	867	0	0	0	0	0	0	0	0	0
1825	Nucleocapsid	NTASWFTALTQHGKE	0	0	0	0	0	0	0	0	0	0	0	0	2481	0	0	0	0	0	0	1285	0	0	0	0	0	0	2250	0
1826	Nucleocapsid	ASWFTALTQHGKEDL	0	0	0	0	0	0	0	0	0	0	0	0	0	0	0	0	0	1420	0	0	0	0	0	0	0	0	0	0
1827	Nucleocapsid	LTQHGKEDLKFPRGQ	0	0	0	0	0	0	0	0	2210.5	0	0	0	0	0	0	0	0	0	0	0	0	0	1639.5	0	0	0	0	0
1828	Nucleocapsid	LKFPRGQGVPINTNS	0	0	0	0	0	4233	0	0	1346	0	0	0	0	0	0	0	0	1199	0	0	0	0	0	0	0	0	0	0
1829	Nucleocapsid	FPRGQGVPINTNSSP	0	0	1786.5	0	0	14599.5	0	0	1871	0	0	0	0	0	0	0	0	0	0	0	0	0	8731.5	0	0	0	0	0
1830	Nucleocapsid	RGQGVPINTNSSPDD	0	0	648	0	0	8080.5	0	0	0	0	0	0	0	0	0	0	0	0	0	0	0	0	5443.5	0	0	0	0	0
1831	Nucleocapsid	INTNSSPDDQIGYYR	0	0	783.5	0	0	1210	0	0	1199	0	0	0	0	0	0	3701.5	0	0	0	0	0	0	7420	0	0	0	0	0
1832	Nucleocapsid	IRGGDGKMKDLSPRW	0	0	0	0	0	0	0	0	0	0	0	0	0	0	0	702	0	0	0	0	0	0	0	0	0	0	0	0
1833	Nucleocapsid	GGDGKMKDLSPRWYF	0	0	0	0	0	0	0	0	0	0	0	0	0	0	0	0	0	0	669	0	0	0	0	0	0	0	0	0
1834	Nucleocapsid	DGKMKDLSPRWYFYY	0	0	0	0	0	0	0	0	0	0	0	0	0	0	0	0	0	0	524	0	0	0	0	0	0	0	0	0
1835	Nucleocapsid	LSPRWYFYYLGTGPE	0	0	0	0	0	0	0	0	0	0	0	0	4960.5	0	0	0	0	0	0	1151	0	0	0	0	0	0	877.5	0
1836	Nucleocapsid	GTGPEAGLPYGANKD	0	0	0	0	0	0	0	0	0	0	0	0	0	0	0	0	0	0	1837.5	0	0	0	0	0	0	0	0	0
1837	Nucleocapsid	GPEAGLPYGANKDGI	0	0	0	0	0	740.5	0	0	0	0	0	0	0	0	0	0	0	0	706	0	0	0	0	0	0	0	0	0
1838	Nucleocapsid	EAGLPYGANKDGIIW	0	0	0	0	0	0	0	0	0	0	0	0	0	0	0	0	0	504	915.5	0	0	0	0	707	0	0	0	0
1839	Nucleocapsid	GLPYGANKDGIIWVA	0	0	0	0	0	0	0	0	0	0	0	0	0	0	0	0	0	0	850.5	0	0	0	0	0	0	0	0	0
1840	Nucleocapsid	PYGANKDGIIWVATE	0	0	0	0	0	0	0	0	0	0	0	0	9900	0	0	0	0	0	4140	4933	0	0	0	0	0	0	3144	0
1841	Nucleocapsid	GANKDGIIWVATEGA	0	0	0	0	0	0	0	0	0	0	0	0	0	0	0	0	0	0	2949.5	0	0	0	0	0	0	594	0	0
1842	Nucleocapsid	NKDGIIWVATEGALN	0	0	0	0	0	0	0	0	0	0	0	0	0	0	0	0	0	0	1195	0	0	0	0	0	0	0	0	0
1843	Nucleocapsid	DGIIWVATEGALNTP	0	0	0	0	0	0	0	2290.5	0	0	0	0	0	0	0	0	0	0	0	0	0	0	0	0	0	0	0	0
1844	Nucleocapsid	IIWVATEGALNTPKD	0	0	0	0	0	0	0	0	807	0	0	0	0	0	0	1022	0	0	0	0	0	0	524.5	0	0	0	0	0
1845	Nucleocapsid	EGALNTPKDHIGTRN	0	0	0	0	0	0	0	0	0	0	0	0	0	0	0	0	0	0	0	0	0	0	0	1026	0	0	0	0
1846	Nucleocapsid	NTPKDHIGTRNPANN	0	0	1500.5	0	0	0	0	0	0	0	0	0	0	0	0	0	0	0	855	0	0	0	0	0	0	0	0	0
1847	Nucleocapsid	AIVLQLPQGTTLPKG	0	0	0	0	0	0	0	0	0	0	0	0	0	0	0	0	0	0	64411	3065	0	0	0	0	0	14095	1200.5	0
1848	Nucleocapsid	VLQLPQGTTLPKGFY	0	0	0	0	0	0	0	0	0	0	0	0	0	0	0	0	0	0	43255.5	2012	0	0	0	0	0	16215.5	0	0
1849	Nucleocapsid	QLPQGTTLPKGFYAE	0	0	0	0	0	0	0	0	0	0	0	0	7893.5	0	0	0	0	0	35618	2477.5	0	0	0	0	0	4005	8424	0
1850	Nucleocapsid	PQGTTLPKGFYAEGS	0	0	0	0	0	0	0	0	0	0	0	0	0	0	0	0	0	0	10409	0	0	0	0	0	0	6791.5	0	0
1851	Nucleocapsid	ASSRSSSRSRNSSRN	0	0	1523.5	0	0	7082	0	0	1447	0	0	0	0	0	0	1787	0	0	0	0	0	0	527	0	0	0	0	0
1852	Nucleocapsid	SRSSSRSRNSSRNST	0	0	1540	0	0	3723.5	0	0	1548	0	0	0	0	0	610.5	1635	0	0	0	0	0	0	1231	0	0	0	0	0
1853	Nucleocapsid	SPARMAGNGGDAALA	0	0	0	0	0	0	0	0	0	0	0	0	0	0	3205	0	0	0	0	0	0	0	0	0	0	0	0	0
1854	Nucleocapsid	GNGGDAALALLLLDR	0	0	0	0	0	0	0	0	0	0	0	0	0	0	0	0	0	0	843	0	0	0	0	0	0	0	0	0
1855	Nucleocapsid	GGDAALALLLLDRLN	0	0	0	0	0	0	0	0	0	0	0	0	0	0	0	0	0	0	509.5	0	0	0	0	0	0	0	0	0
1856	Nucleocapsid	ALALLLLDRLNQLES	0	0	0	0	0	0	0	0	702	0	0	0	0	0	0	584	0	0	0	0	0	0	1816.5	0	0	0	0	0
1857	Nucleocapsid	ALLLLDRLNQLESKM	0	0	0	0	0	819.5	0	0	0	0	0	0	0	0	0	0	0	0	0	800	0	0	0	0	0	0	0	0
1858	Nucleocapsid	LLLDRLNQLESKMSG	0	0	0	0	0	0	0	0	563	0	0	0	0	0	0	0	0	0	0	0	0	0	3257.5	0	0	0	0	0
1859	Nucleocapsid	LDRLNQLESKMSGKG	0	0	0	0	0	0	0	0	0	0	0	0	0	0	0	0	0	0	0	0	0	0	1304	0	0	0	0	0
1860	Nucleocapsid	LESKMSGKGQQQQGQ	0	0	0	0	0	0	0	0	0	0	0	0	0	0	0	540.5	0	0	0	0	0	0	0	0	0	0	0	0
1861	Nucleocapsid	GKGQQQQGQTVTKKS	0	0	0	0	0	0	0	0	0	0	0	0	0	0	0	0	0	0	0	0	0	0	942	0	0	0	0	0
1862	Nucleocapsid	QGQTVTKKSAAEASK	0	0	1140.5	0	0	0	0	0	0	629	0	0	11493	0	0	929	523.5	0	0	3259.5	1685	0	1371	0	0	0	1358.5	0
1863	Nucleocapsid	QTVTKKSAAEASKKP	0	0	1609.5	0	0	0	0	0	882.5	971	0	0	7939	0	0	559	945.5	0	3648.5	1261	4897	0	0	0	0	0	1240	571
1864	Nucleocapsid	VTKKSAAEASKKPRQ	0	0	0	0	0	0	0	0	0	0	0	0	644.5	0	0	0	0	0	3582	0	846	0	0	0	0	0	0	0
1865	Nucleocapsid	KKSAAEASKKPRQKR	0	0	0	0	0	0	0	0	0	0	1853.5	0	985	617.5	784	2406.5	0	0	5673	631.5	0	0	0	0	0	0	0	0
1866	Nucleocapsid	AEASKKPRQKRTATK	0	0	0	0	0	0	0	0	0	0	523	0	0	0	530	1531	0	0	1386.5	0	0	0	0	0	0	0	0	0
1867	Nucleocapsid	ATKAYNVTQAFGRRG	0	0	0	0	0	0	0	0	0	0	0	0	0	0	0	0	0	0	0	630	0	0	0	0	0	0	0	0
1868	Nucleocapsid	KAYNVTQAFGRRGPE	0	0	0	0	0	0	0	0	0	0	0	0	2981.5	0	0	0	0	0	0	1252.5	0	0	0	0	0	0	1722	0
1869	Nucleocapsid	VTQAFGRRGPEQTQG	0	0	0	0	0	0	0	0	0	0	0	0	0	0	0	0	0	0	0	1038.5	0	0	0	0	0	0	0	0
1870	Nucleocapsid	FGRRGPEQTQGNFGD	0	0	0	0	0	0	0	0	0	0	0	0	0	0	0	0	0	0	0	0	0	0	0	0	0	0	2939	0
1871	Nucleocapsid	RRGPEQTQGNFGDQE	0	0	0	0	0	0	0	0	0	0	0	0	7368	0	0	0	0	0	0	3872.5	0	0	0	0	0	0	4438	0
1872	Nucleocapsid	GPEQTQGNFGDQELI	0	0	0	0	0	1190	0	0	0	810.5	0	0	0	0	0	0	0	0	0	0	0	0	0	0	0	0	0	0
1873	Nucleocapsid	EQTQGNFGDQELIRQ	0	0	0	0	0	0	0	0	0	0	0	0	0	0	0	0	0	0	0	0	0	556	0	978	0	0	0	0
1874	Nucleocapsid	GNFGDQELIRQGTDY	0	0	0	0	0	0	0	0	0	0	0	0	0	0	0	0	0	0	0	0	0	0	0	532.5	0	0	0	0
1875	Nucleocapsid	ELIRQGTDYKHWPQI	0	0	0	0	0	0	0	0	0	0	0	0	0	0	0	0	990	0	0	0	0	590	0	1977	0	0	0	0
1876	Nucleocapsid	IRQGTDYKHWPQIAQ	0	0	0	0	0	878	0	0	3493	0	0	0	0	0	0	5025.5	0	0	0	0	0	0	2266.5	0	0	0	0	0
1877	Nucleocapsid	IAQFAPSASAFFGMS	0	0	0	0	0	658.5	0	0	1218	0	0	0	0	0	0	1095	0	0	0	0	0	0	1004	0	0	0	0	0
1878	Nucleocapsid	QFAPSASAFFGMSRI	0	0	0	0	0	0	0	0	0	0	0	0	0	0	0	521.5	0	0	0	0	0	0	0	0	0	0	0	0
1879	Nucleocapsid	IGMEVTPSGTWLTYT	0	0	0	0	0	0	0	0	1856.5	0	0	0	0	0	0	2669	0	0	0	0	0	0	1113.5	0	0	0	0	0
1880	Nucleocapsid	VTPSGTWLTYTGAIK	0	0	0	0	0	0	0	0	619	0	0	0	0	0	0	0	0	0	0	0	0	0	0	0	0	0	0	0
1881	Nucleocapsid	PSGTWLTYTGAIKLD	0	0	0	0	0	0	0	0	524	0	0	0	0	0	0	0	0	0	0	0	0	0	0	0	0	0	0	0
1882	Nucleocapsid	PNFKDQVILLNKHID	0	0	0	0	0	0	0	0	0	0	0	0	0	0	0	590.5	0	0	0	0	0	0	0	0	0	0	0	0
1883	Nucleocapsid	LLNKHIDAYKTFPPT	0	0	0	0	0	0	0	0	0	0	0	0	0	0	0	0	0	0	0	0	0	0	877	0	0	0	0	0
1884	Nucleocapsid	HIDAYKTFPPTEPKK	0	0	0	0	0	2943	0	0	0	0	0	0	0	0	0	0	0	0	51221	0	0	0	0	0	0	881.5	0	0
1885	Nucleocapsid	DAYKTFPPTEPKKDK	0	0	0	0	0	0	0	0	0	0	0	0	0	0	0	0	0	0	45482.5	0	0	0	0	0	0	635	0	0
1886	Nucleocapsid	YKTFPPTEPKKDKKK	0	1315	0	0	0	4543	0	0	0	0	0	0	0	0	942.5	2626.5	0	903.5	29599.5	0	0	0	0	0	0	0	0	0
1887	Nucleocapsid	TFPPTEPKKDKKKKA	0	505	0	0	0	0	0	0	0	0	0	0	0	0	603	1137.5	0	0	13140	0	0	0	0	0	0	0	0	0
1888	Nucleocapsid	PPTEPKKDKKKKADE	0	0	0	0	0	0	0	0	0	0	0	0	887	0	0	0	0	0	4697.5	0	0	0	0	0	0	0	0	0
1889	Nucleocapsid	PKKDKKKKADETQAL	0	0	0	0	0	0	0	0	0	0	0	0	0	0	0	0	0	907	0	0	0	0	0	0	0	0	0	0
1890	Nucleocapsid	KKADETQALPQRQKK	0	0	0	0	0	0	0	0	0	0	1063	0	0	0	0	871	0	0	1050	0	0	0	0	0	0	0	0	0
1891	Nucleocapsid	LPQRQKKQQTVTLLP	0	0	0	0	0	0	0	543	0	0	0	0	0	0	0	0	0	0	20340	0	0	0	0	0	0	0	0	0
1892	Nucleocapsid	QRQKKQQTVTLLPAA	0	0	0	0	0	0	0	0	0	0	0	0	0	0	0	0	0	0	3409	0	0	0	0	0	0	0	0	0
1893	Nucleocapsid	QKKQQTVTLLPAADL	0	0	0	0	0	0	0	0	0	0	0	534.5	0	0	0	0	0	965.5	2058.5	0	0	0	0	0	0	0	0	0
1894	Nucleocapsid	KQQTVTLLPAADLDD	0	0	0	0	0	0	0	0	0	0	0	0	0	0	0	0	0	517	2817	0	0	0	0	0	0	0	0	0
1895	Nucleocapsid	VTLLPAADLDDFSKQ	0	0	0	0	0	0	0	0	0	0	0	0	0	0	0	0	0	982.5	12882	0	0	0	0	0	0	648	0	0
1896	Nucleocapsid	LLPAADLDDFSKQLQ	0	0	0	0	0	0	0	0	0	0	0	0	0	0	0	0	0	0	1956	0	0	0	0	0	0	0	0	0
1897	Nucleocapsid	PAADLDDFSKQLQQS	0	0	0	0	0	0	0	0	0	0	0	0	0	0	0	0	0	0	600.5	0	0	0	0	0	0	0	0	0
1898	Nucleocapsid	ADLDDFSKQLQQSMS	0	0	0	0	0	0	0	0	0	0	0	0	0	0	0	0	0	0	925	0	0	0	0	0	0	0	0	0
1899	Nucleocapsid	LDDFSKQLQQSMSSA	0	0	0	0	0	0	0	0	723.5	0	0	0	0	0	0	613.5	0	0	768.5	0	0	0	1123.5	0	0	0	0	0
1900	Nucleocapsid	SMSSADSTQAGSGSG	775	0	922.5	0	0	0	0	0	0	0	0	0	0	0	0	0	0	0	0	0	0	614	0	0	0	0	0	0
1901	ORF10	INVFAFPFTIYSLLL	0	0	0	0	0	0	0	0	573	0	0	0	0	0	0	637.5	0	0	0	0	0	0	0	0	0	0	0	0
1902	ORF10	TIYSLLLCRMNSRNY	0	0	0	0	0	0	0	0	832	0	0	0	0	0	0	0	0	0	0	0	0	0	0	0	0	0	0	0
1903	ORF10	LLLCRMNSRNYIAQV	0	0	0	0	0	0	0	0	623	0	0	0	0	0	0	854.5	0	0	0	0	0	0	0	0	0	0	0	0
1904	ORF10	LCRMNSRNYIAQVDV	0	0	0	0	0	655	0	0	1644	0	0	0	0	0	0	2285	0	0	0	0	0	0	706	0	0	0	0	0
1905	ORF10	RMNSRNYIAQVDVVN	634	0	0	0	0	0	0	0	2960.5	0	0	0	0	0	0	5533	0	0	0	0	0	0	596.5	0	0	0	0	0

## Sheet: vsn data
VSN (variance stabilizing normalization) normalized data
					SARS-CoV-2 negative cohort							SARS-CoV-2 infected cohort, week 1 post symptom onset							SARS-CoV-2 infected cohort, week 3 post symptom onset							SARS-CoV-2 infected cohort, week 10 post symptom onset
Number	Antigen	Peptide	Naive #C03	Naive #C04	Naive #C05	Naive #C06	Naive #C01	Naive #C02	Naive #C07	W1 Patient #2	W1 Patient #4	W1 Patient #3	W1 Patient #8	W1 Patient #7	W1 Patient #1	W1 Patient #10	W3 Patient #2	W3 Patient #4	W3 Patient #3	W3 Patient #8	W3 Patient #7	W3 Patient #1	W3 Patient #10	W10 Patient #2	W10 Patient #4	W10 Patient #3	W10 Patient #8	W10 Patient #7	W10 Patient #1	W10 Patient #10
1	NSP1	GSGSGSGMESLVPGF	0	0	0	0	0	0	0	0	0	0	0	0	0	0	0	0	0	0	6.47442	0	0	0	0	0	0	0	0	0
2	NSP1	GSGSGMESLVPGFNE	0	0	0	0	0	0	0	0	0	0	0	0	7.95905	0	0	0	0	0	0	9.00228	0	0	0	0	0	0	9.46492	0
3	NSP1	ESLVPGFNEKTHVQL	0	0	0	0	0	0	0	0	0	0	0	0	0	0	0	0	8.56626	0	0	0	0	0	0	8.28736	0	0	0	0
4	NSP1	LVPGFNEKTHVQLSL	0	0	0	0	0	0	0	0	6.34974	0	0	0	0	0	0	6.71097	0	0	0	0	0	0	5.95081	0	0	0	0	0
5	NSP1	EKTHVQLSLPVLQVR	0	0	0	0	0	0	0	0	0	0	0	0	0	0	0	0	0	0	0	0	0	0	0	7.92575	0	0	0	0
6	NSP1	THVQLSLPVLQVRDV	0	0	0	0	0	0	0	0	0	0	0	0	0	0	0	6.18948	0	0	0	0	0	0	0	0	0	0	0	0
7	NSP1	VQLSLPVLQVRDVLV	0	0	0	0	0	0	0	0	0	0	0	0	0	0	0	0	0	0	0	0	0	0	0	0	0	0	7.41466	0
8	NSP1	LSLPVLQVRDVLVRG	0	0	0	0	0	0	0	0	6.48168	0	0	0	0	0	0	7.34563	0	0	0	0	0	0	6.27332	0	0	0	0	0
9	NSP1	VLQVRDVLVRGFGDS	0	0	0	0	0	0	0	0	0	0	0	0	0	0	0	5.98704	0	0	0	0	0	0	0	0	0	0	0	0
10	NSP1	QVRDVLVRGFGDSVE	0	0	0	9.8657	0	0	0	0	0	0	0	0	8.26622	0	0	0	0	0	0	8.65674	0	0	0	0	0	0	8.20279	0
11	NSP1	RDVLVRGFGDSVEEV	0	0	0	0	0	0	0	0	0	10.713	0	0	0	0	0	0	8.12586	6.67625	0	0	0	0	0	8.42302	0	0	0	0
12	NSP1	VLVRGFGDSVEEVLS	0	0	0	0	0	0	0	0	0	0	0	0	0	0	0	7.67361	8.30468	0	0	0	0	0	6.29868	7.76131	0	0	0	0
13	NSP1	VRGFGDSVEEVLSEA	0	0	0	0	0	0	0	7.83189	0	0	0	0	0	0	0	6.42778	8.29882	7.25107	0	0	0	0	0	7.73032	0	0	0	0
14	NSP1	GFGDSVEEVLSEARQ	0	0	0	0	0	0	0	0	0	0	0	0	0	0	0	6.6922	8.05243	0	0	0	0	0	0	0	0	0	0	0
15	NSP1	EEVLSEARQHLKDGT	0	0	0	0	0	0	0	8.79402	0	9.7793	0	0	0	0	8.09991	0	9.16629	0	6.7893	0	0	7.52906	0	8.25224	0	0	0	0
16	NSP1	LKDGTCGLVEVEKGV	0	0	0	0	0	6.2599	0	0	0	0	0	0	0	0	0	5.98441	0	0	0	0	0	0	0	0	0	0	0	0
17	NSP1	GLVEVEKGVLPQLEQ	0	0	0	0	0	0	0	0	6.3472	0	0	0	0	0	0	0	0	0	0	0	0	0	0	0	0	0	0	0
18	NSP1	VEVEKGVLPQLEQPY	0	0	0	0	0	0	0	0	6.89379	0	0	0	0	0	0	6.17304	0	0	0	0	0	0	0	0	0	0	0	0
19	NSP1	LEQPYVFIKRSDART	0	0	0	0	0	7.23364	0	0	6.3004	0	0	0	0	0	0	8.19362	0	0	0	0	0	0	6.76463	0	0	0	0	0
20	NSP1	FIKRSDARTAPHGHV	0	0	0	0	0	0	0	0	0	0	0	0	0	0	0	0	0	0	6.45564	0	0	0	0	0	0	0	0	0
21	NSP1	LVAELEGIQYGRSGE	0	0	0	0	0	0	0	0	6.53571	0	0	0	10.4079	0	0	6.96853	0	0	0	10.9615	0	0	0	7.72762	0	0	10.4768	0
22	NSP1	AELEGIQYGRSGETL	0	0	0	0	0	0	0	0	0	0	0	0	0	0	0	0	0	0	0	0	0	0	6.43056	0	0	0	0	0
23	NSP1	LEGIQYGRSGETLGV	0	0	0	0	0	0	0	0	0	0	0	0	0	0	0	5.53176	0	0	0	0	0	0	0	0	0	0	0	0
24	NSP1	ETLGVLVPHVGEIPV	0	0	0	0	0	0	0	0	0	0	0	0	0	0	0	0	9.06086	0	0	0	0	0	0	8.58428	0	0	0	0
25	NSP1	NGNKGAGGHSYGADL	0	0	0	0	0	0	0	0	0	0	0	0	0	0	0	0	0	8.28325	0	0	0	0	0	0	0	0	0	0
26	NSP1	HSYGADLKSFDLGDE	0	0	0	0	0	0	0	8.04714	0	0	0	0	8.95942	0	0	0	0	6.55146	6.15286	8.84804	0	0	0	0	0	0	8.99422	0
27	NSP1	YGADLKSFDLGDELG	0	0	0	0	0	0	0	0	0	0	0	0	0	0	0	0	0	0	0	0	0	0	0	0	0	7.42983	0	0
28	NSP1	ADLKSFDLGDELGTD	0	0	0	0	0	0	0	8.80735	0	0	0	0	0	7.58631	0	0	0	0	0	0	0	0	0	0	0	0	0	0
29	NSP1	LKSFDLGDELGTDPY	0	0	0	0	0	0	0	8.08164	7.56438	0	0	8.96116	0	8.03674	8.3436	8.56048	0	0	0	0	0	0	7.22675	0	0	7.76779	0	7.96843
30	NSP1	SFDLGDELGTDPYED	8.69052	0	9.15488	0	0	0	9.91271	8.14932	0	0	8.42264	9.93768	6.64156	8.8754	8.84327	5.93915	0	0	6.68773	6.97916	0	8.17157	0	8.24474	8.06467	8.86979	7.04919	9.05896
31	NSP1	DLGDELGTDPYEDFQ	8.88935	0	0	0	0	0	9.56567	7.9115	0	0	8.22582	9.84622	6.64477	9.05642	0	0	0	0	0	6.38051	0	7.77457	0	8.18378	0	8.68801	6.82392	9.12923
32	NSP1	GDELGTDPYEDFQEN	8.2089	10.4556	8.96641	9.76599	0	6.31679	9.52347	0	0	0	7.93155	9.84501	6.31097	8.4862	0	0	0	7.24461	0	6.31576	0	7.75471	0	7.8457	0	8.68232	6.48981	8.7612
33	NSP1	ELGTDPYEDFQENWN	8.22005	0	0	0	0	6.61796	0	8.34004	0	0	8.96818	9.47301	6.46299	8.32246	9.19537	0	9.74936	8.52094	0	7.4442	0	8.69534	0	9.31904	8.69969	8.56086	6.85192	8.70879
34	NSP1	GTDPYEDFQENWNTK	0	0	0	0	0	7.1935	0	0	0	0	0	0	0	0	0	6.86749	0	0	0	0	0	0	0	0	0	0	0	0
35	NSP1	DPYEDFQENWNTKHS	8.78151	0	0	0	0	0	0	0	0	0	0	0	0	7.91587	0	6.30027	0	0	0	0	0	0	0	0	0	0	0	0
36	NSP1	QENWNTKHSSGVTRE	0	0	0	0	0	0	0	0	0	0	0	0	8.12863	0	0	0	0	0	0	8.10972	0	0	0	0	0	0	8.11418	0
37	NSP1	NTKHSSGVTRELMRE	0	0	0	0	0	0	0	0	0	0	0	0	8.20368	0	0	0	0	0	0	7.59127	0	0	0	0	0	0	8.04281	0
38	NSP2	ELMRELNGGAYTRYV	0	0	0	0	0	0	0	7.69111	6.41591	0	7.58633	0	0	0	8.9933	0	9.40646	6.89279	0	6.12731	0	8.82769	0	9.17766	8.32921	0	0	0
39	NSP2	ELNGGAYTRYVDNNF	0	0	0	0	0	0	0	7.69434	0	0	0	0	0	0	9.31234	6.09361	8.88251	0	0	0	0	9.11983	0	9.05423	0	0	0	0
40	NSP2	YTRYVDNNFCGPDGY	0	0	0	0	0	0	0	7.71744	0	0	0	0	0	0	0	0	0	0	0	0	0	0	0	0	0	0	0	0
41	NSP2	RYVDNNFCGPDGYPL	0	0	0	0	0	0	0	0	0	0	0	0	0	0	0	0	0	7.32478	0	0	0	0	0	0	0	0	0	0
42	NSP2	VDNNFCGPDGYPLEC	0	0	0	0	0	6.82461	0	0	0	0	0	0	0	0	0	6.28596	0	6.83162	0	0	0	0	0	0	0	0	0	0
43	NSP2	FCGPDGYPLECIKDL	0	0	0	0	0	0	0	0	0	0	0	0	0	0	0	0	0	8.29253	0	0	0	0	0	0	0	0	0	0
44	NSP2	GPDGYPLECIKDLLA	0	0	0	0	0	7.04854	0	8.39311	0	0	0	0	0	0	0	0	0	0	0	0	0	0	0	0	0	0	0	0
45	NSP2	LLARAGKASCTLSEQ	0	0	0	0	0	0	0	0	6.83732	0	0	0	0	0	0	7.29436	0	0	0	0	0	0	0	0	0	0	0	0
46	NSP2	ARAGKASCTLSEQLD	0	0	0	0	0	0	0	0	8.52014	0	0	0	0	0	0	8.34039	0	0	0	0	0	0	7.32584	0	0	0	0	0
47	NSP2	AGKASCTLSEQLDFI	0	0	0	0	0	0	0	0	6.6048	0	0	0	0	0	0	5.77799	0	0	7.0969	0	0	0	0	0	0	0	0	0
48	NSP2	KASCTLSEQLDFIDT	0	0	0	0	0	0	0	0	7.48917	0	0	0	0	0	0	7.25994	0	0	0	0	0	0	6.7015	0	0	0	0	0
49	NSP2	SCTLSEQLDFIDTKR	0	0	0	0	0	0	0	0	0	0	0	0	0	0	0	6.10114	0	0	0	0	0	0	0	0	0	0	0	0
50	NSP2	TLSEQLDFIDTKRGV	0	0	0	0	0	6.91049	0	0	0	0	0	0	0	0	0	6.20566	0	0	0	0	0	0	0	0	0	0	0	0
51	NSP2	SEQLDFIDTKRGVYC	0	0	0	0	0	0	0	0	0	0	0	0	0	0	0	0	0	0	7.05614	0	0	0	0	0	0	0	0	0
52	NSP2	DFIDTKRGVYCCREH	8.63533	0	0	0	0	0	0	0	0	0	9.90492	0	0	0	0	0	0	10.7466	0	0	0	0	0	0	9.89823	0	0	7.93197
53	NSP2	IDTKRGVYCCREHEH	0	0	0	0	0	0	0	0	6.8342	0	11.5561	0	0	0	0	7.51551	0	11.1986	0	0	0	0	6.79356	0	11.4978	0	0	0
54	NSP2	TKRGVYCCREHEHEI	0	0	0	0	0	0	0	0	0	0	11.4231	0	0	0	0	0	0	10.6661	0	6.4464	0	0	0	0	11.1714	0	0	0
55	NSP2	RGVYCCREHEHEIAW	0	0	0	0	0	0	0	0	0	0	10.7664	0	0	0	0	0	0	11.1882	7.36488	7.33685	0	0	0	0	11.1888	0	6.5941	0
56	NSP2	VYCCREHEHEIAWYT	0	0	0	0	0	0	0	0	0	0	10.947	0	0	0	0	5.6303	0	11.1905	6.67597	6.60117	0	0	0	0	10.9224	0	0	0
57	NSP2	CCREHEHEIAWYTER	0	0	0	0	0	0	0	0	0	0	11.0778	0	6.88035	0	0	0	0	11.1986	6.92283	8.08539	0	0	0	0	11.222	0	7.20906	0
58	NSP2	REHEHEIAWYTERSE	0	0	9.74451	0	0	0	0	7.56092	0	0	11.311	0	9.2968	0	0	0	8.11532	11.1986	0	9.61157	0	7.6873	0	0	11.5995	0	9.43538	0
59	NSP2	HEHEIAWYTERSEKS	0	0	0	0	0	0	0	0	0	0	11.2412	0	0	0	0	0	0	11.1986	0	0	0	0	0	0	11.144	0	0	0
60	NSP2	HEIAWYTERSEKSYE	0	0	8.88534	0	0	6.58411	0	0	0	0	0	0	8.98738	0	0	0	0	0	6.50027	9.25405	0	0	0	0	0	0	9.13628	0
61	NSP2	IAWYTERSEKSYELQ	0	0	0	0	0	0	0	0	7.52266	0	0	0	0	0	0	8.26381	0	0	0	8.33883	0	0	7.69219	0	0	0	6.67763	0
62	NSP2	WYTERSEKSYELQTP	0	0	0	0	0	0	0	0	0	0	0	0	0	0	0	7.36978	0	0	0	0	0	0	0	0	0	0	0	0
63	NSP2	TERSEKSYELQTPFE	0	0	0	10.3893	9.02692	0	0	0	0	0	0	0	8.5217	0	0	0	0	0	0	8.1201	0	0	0	0	0	0	8.44313	0
64	NSP2	EKSYELQTPFEIKLA	0	0	0	0	0	0	0	0	0	0	0	0	0	0	0	0	8.80315	6.70585	0	0	0	7.50452	0	8.24689	0	0	0	0
65	NSP2	ELQTPFEIKLAKKFD	0	0	0	0	0	0	0	0	0	0	0	0	0	9.87327	7.89179	0	9.02878	0	0	0	8.79542	0	0	8.09166	0	0	0	9.62183
66	NSP2	QTPFEIKLAKKFDTF	0	0	0	0	0	0	0	0	0	0	0	0	0	9.3155	0	0	0	0	0	0	0	0	0	0	0	0	0	8.9879
67	NSP2	EIKLAKKFDTFNGEC	0	0	0	0	0	6.27467	0	0	0	0	0	0	0	0	8.59887	0	8.23349	0	0	0	0	0	0	0	0	0	0	0
68	NSP2	KFDTFNGECPNFVFP	0	0	0	0	0	0	0	0	0	0	0	0	0	7.79766	0	0	0	0	0	0	0	0	0	0	0	0	0	0
69	NSP2	FNGECPNFVFPLNSI	0	0	0	0	0	0	0	0	0	0	0	0	0	0	0	0	0	0	6.25231	0	0	0	0	0	0	0	0	0
70	NSP2	NFVFPLNSIIKTIQP	0	0	0	0	0	0	0	0	0	0	0	0	0	0	0	5.87189	0	0	0	0	0	0	0	0	0	0	0	0
71	NSP2	VFPLNSIIKTIQPRV	0	0	0	0	0	0	0	0	0	0	0	0	0	0	0	5.59749	0	0	0	0	0	0	0	0	0	0	0	0
72	NSP2	NSIIKTIQPRVEKKK	0	0	0	0	0	0	0	8.37451	0	0	0	0	0	0	8.20149	6.71454	0	6.41816	8.24164	0	0	8.03737	0	7.90633	0	0	0	7.94763
73	NSP2	IIKTIQPRVEKKKLD	0	0	0	0	0	0	0	0	0	0	0	0	0	0	0	7.01865	0	0	7.74909	0	0	0	0	0	0	8.98677	0	0
74	NSP2	IQPRVEKKKLDGFMG	0	0	0	0	0	0	0	0	0	0	0	0	0	0	0	7.06405	0	0	0	0	0	0	0	0	0	0	0	0
75	NSP2	VEKKKLDGFMGRIRS	0	0	0	0	0	0	0	0	0	0	0	0	0	0	0	0	0	0	6.14043	0	0	0	0	0	0	0	0	0
76	NSP2	GRIRSVYPVASPNEC	0	0	0	0	0	0	0	0	0	0	0	0	0	0	0	0	0	0	0	0	0	7.67652	0	0	0	0	0	0
77	NSP2	IRSVYPVASPNECNQ	0	0	0	0	0	0	0	0	6.40398	0	0	0	0	0	0	7.63554	0	0	0	0	0	0	6.23335	0	0	0	0	0
78	NSP2	VASPNECNQMCLSTL	0	0	0	0	0	0	0	0	0	0	0	0	0	0	0	5.70965	0	0	0	0	0	0	0	0	0	0	0	0
79	NSP2	CNQMCLSTLMKCDHC	0	0	0	0	0	0	0	0	0	0	0	0	0	0	0	0	0	0	0	0	0	7.73005	0	0	0	0	0	0
80	NSP2	QMCLSTLMKCDHCGE	0	0	0	0	0	0	0	0	0	0	0	0	10.2849	0	0	0	8.43023	0	0	10.2862	0	0	0	0	0	0	10.2493	0
81	NSP2	CLSTLMKCDHCGETS	0	0	0	0	0	0	0	0	0	0	0	0	0	0	0	0	0	0	0	6.13427	0	0	0	0	0	0	0	0
82	NSP2	STLMKCDHCGETSWQ	0	0	0	0	0	0	0	0	0	0	0	0	0	0	7.96997	0	0	0	6.98511	0	0	8.24396	0	0	0	7.85909	0	0
83	NSP2	ETSWQTGDFVKATCE	0	0	8.84525	0	0	0	0	0	0	0	0	0	8.88665	0	0	0	0	0	0	8.01456	0	0	0	8.36753	0	0	8.6623	0
84	NSP2	FVKATCEFCGTENLT	0	0	0	0	0	0	0	0	0	0	0	0	0	0	0	0	0	0	6.24454	0	0	0	0	0	0	0	0	0
85	NSP2	KATCEFCGTENLTKE	0	0	0	0	0	0	0	0	0	0	0	0	8.24206	0	0	0	0	0	0	7.83829	0	0	0	0	0	0	7.88084	0
86	NSP2	EFCGTENLTKEGATT	0	0	0	0	0	0	0	0	0	0	0	0	0	0	0	0	0	0	0	0	0	0	0	8.12736	0	0	0	0
87	NSP2	TENLTKEGATTCGYL	0	0	0	0	0	0	0	0	0	0	0	0	0	0	0	0	0	0	6.80971	0	0	0	0	0	0	0	0	0
88	NSP2	IYCPACHNSEVGPEH	0	0	0	0	0	0	0	0	6.40078	0	8.31521	0	0	0	0	7.34482	0	9.47991	0	0	0	0	6.60301	0	9.18797	0	0	0
89	NSP2	CPACHNSEVGPEHSL	0	0	0	0	0	0	0	0	0	0	8.06781	0	0	0	0	0	0	8.24926	0	0	0	0	0	0	8.67672	0	0	0
90	NSP2	ACHNSEVGPEHSLAE	0	0	0	0	0	0	0	0	0	0	7.76522	0	8.50886	0	0	0	0	9.42284	0	0	0	0	0	0	8.35648	0	8.65598	0
91	NSP2	HNSEVGPEHSLAEYH	0	0	0	0	0	8.8326	0	0	0	0	0	0	0	0	0	0	0	8.84656	0	0	0	0	0	0	8.06467	0	0	0
92	NSP2	SEVGPEHSLAEYHNE	0	0	9.50115	0	0	6.52881	0	0	0	0	0	0	9.57265	0	0	5.38381	0	8.26267	0	10.0302	0	0	0	0	0	0	9.75355	0
93	NSP2	VGPEHSLAEYHNESG	0	0	0	0	0	0	0	0	0	0	0	0	0	0	0	0	0	7.03983	0	0	0	0	0	0	0	0	0	0
94	NSP2	PEHSLAEYHNESGLK	0	0	0	0	0	0	0	0	0	0	8.66832	0	0	0	0	0	0	8.5475	0	0	0	0	0	0	9.07228	0	0	0
95	NSP2	LAEYHNESGLKTILR	0	0	0	0	0	0	0	0	8.57381	0	0	0	0	0	0	8.88053	0	0	0	0	0	0	6.90013	0	0	0	0	0
96	NSP2	EYHNESGLKTILRKG	0	0	0	0	0	0	0	0	0	0	0	0	0	0	0	0	0	6.3412	0	0	0	0	0	0	0	0	0	0
97	NSP2	ILRKGGRTIAFGGCV	0	0	0	0	0	0	0	0	0	0	0	0	0	0	0	7.36899	0	6.42001	6.29938	0	0	0	0	0	0	0	0	0
98	NSP2	IAFGGCVFSYVGCHN	0	0	0	0	0	0	0	0	0	0	0	0	0	0	0	6.15499	0	0	0	0	0	0	0	0	0	0	0	0
99	NSP2	NIGCNHTGVVGEGSE	0	0	9.96567	0	0	6.52196	0	0	0	0	0	0	8.84986	0	0	0	0	0	0	8.64531	0	0	0	0	0	0	8.89414	0
100	NSP2	NHTGVVGEGSEGLND	0	0	0	0	9.37917	8.7685	0	0	0	0	0	8.96554	0	0	0	0	0	0	6.8239	0	0	0	0	0	0	7.75207	0	0
101	NSP2	TGVVGEGSEGLNDNL	0	0	0	0	0	7.23176	0	0	0	0	0	0	0	0	0	0	0	0	6.43935	0	0	0	0	0	0	7.88776	0	0
102	NSP2	VVGEGSEGLNDNLLE	0	0	9.64088	0	0	0	0	8.02539	0	0	0	0	8.23696	0	0	0	0	7.44214	0	7.59403	0	0	0	0	0	7.74169	8.23216	0
103	NSP2	GEGSEGLNDNLLEIL	0	0	0	0	0	6.57329	0	0	0	0	0	0	0	0	0	0	8.10555	0	7.58445	0	0	0	0	8.27961	0	7.74655	0	0
104	NSP2	EGLNDNLLEILQKEK	0	0	0	0	0	0	0	0	0	0	0	0	0	0	0	0	0	0	0	0	0	0	0	7.68243	0	0	0	0
105	NSP2	LNDNLLEILQKEKVN	0	0	0	0	0	0	0	0	0	0	0	0	0	0	0	6.15632	0	0	0	0	0	0	0	0	0	0	0	0
106	NSP2	LLEILQKEKVNINIV	0	0	0	0	0	0	0	0	7.33236	0	0	0	0	0	0	7.26581	0	0	0	0	0	0	0	0	0	0	0	0
107	NSP2	EILQKEKVNINIVGD	0	0	0	0	0	0	0	0	6.20845	0	0	0	0	0	0	6.68176	9.32633	0	0	0	0	0	6.02538	8.91944	0	0	0	0
108	NSP2	LQKEKVNINIVGDFK	0	0	0	0	0	0	0	0	0	0	0	0	0	0	0	6.55555	0	0	0	0	0	0	0	0	0	0	0	0
109	NSP2	KVNINIVGDFKLNEE	0	0	8.88199	0	0	0	0	7.75074	0	0	0	0	8.53422	0	0	0	0	0	0	7.80886	0	0	0	0	0	0	8.22752	0
110	NSP2	NINIVGDFKLNEEIA	0	0	0	0	0	0	0	0	6.92182	10.9242	0	0	0	0	0	7.11465	0	0	0	0	0	0	6.1574	0	0	0	0	0
111	NSP2	NIVGDFKLNEEIAII	0	0	0	0	0	0	0	7.94655	7.43702	10.5791	0	0	0	0	0	6.86574	0	6.49821	0	0	0	0	6.71332	7.90482	0	0	0	0
112	NSP2	VGDFKLNEEIAIILA	0	0	0	0	0	0	0	8.90201	6.53641	0	0	0	0	0	0	6.43654	0	0	0	0	0	7.46798	6.35066	0	0	0	0	0
113	NSP2	DFKLNEEIAIILASF	8.30506	0	0	0	0	0	0	0	0	0	0	0	0	0	0	0	0	0	6.10716	0	0	7.94937	0	0	0	0	0	0
114	NSP2	EIAIILASFSASTSA	0	0	0	0	0	8.29328	0	0	0	0	0	0	0	0	0	0	8.68847	0	0	0	0	0	0	8.44438	0	0	0	0
115	NSP2	ILASFSASTSAFVET	0	0	0	0	0	6.88107	0	0	8.33236	0	0	0	0	0	0	8.40241	0	0	0	0	0	0	7.7466	0	0	0	0	0
116	NSP2	ASFSASTSAFVETVK	0	0	0	0	0	7.98783	0	7.64901	0	0	0	0	0	0	0	8.26467	0	0	0	0	0	0	0	0	0	0	0	0
117	NSP2	AFVETVKGLDYKAFK	0	0	0	0	0	0	0	8.63467	0	0	0	0	0	0	0	0	0	0	0	0	0	0	0	0	0	0	0	0
118	NSP2	VETVKGLDYKAFKQI	0	0	0	0	8.93869	0	0	0	7.23584	0	0	0	0	0	0	7.55845	0	0	0	0	0	0	7.552	0	0	0	0	0
119	NSP2	TVKGLDYKAFKQIVE	0	0	0	0	0	0	0	0	0	0	0	0	8.13744	0	0	0	0	0	0	8.39871	0	0	0	0	0	0	7.4919	0
120	NSP2	LDYKAFKQIVESCGN	0	0	0	0	0	0	0	7.66739	6.29862	0	0	0	0	0	0	7.15288	0	0	0	0	0	0	6.57042	0	0	0	0	0
121	NSP2	IVESCGNFKVTKGKA	0	0	0	0	0	0	0	0	0	0	0	0	0	0	0	6.28127	0	0	0	0	0	0	0	0	0	0	0	0
122	NSP2	ESCGNFKVTKGKAKK	9.10518	11.8888	0	0	10.3217	9.08832	0	8.32429	7.21188	0	0	0	0	7.92601	8.02483	7.6014	8.24287	0	8.79976	0	0	7.57468	0	8.13038	8.68408	0	0	8.22243
123	NSP2	CGNFKVTKGKAKKGA	0	0	0	0	0	0	0	0	0	0	0	0	0	0	0	0	0	0	6.73503	0	0	0	0	0	0	0	0	0
124	NSP2	NIGEQKSILSPLYAF	0	0	0	0	0	6.83805	0	0	0	0	0	0	0	0	0	0	0	0	6.1385	0	0	0	0	0	0	0	0	0
125	NSP2	SEAARVVRSIFSRTL	0	0	9.71431	0	0	0	0	0	0	0	0	0	0	8.09011	0	0	0	0	0	0	0	0	0	0	0	0	0	0
126	NSP2	AARVVRSIFSRTLET	0	0	0	0	0	0	0	0	0	0	0	0	0	7.80452	0	0	0	0	0	0	0	0	0	0	0	0	0	0
127	NSP2	SIFSRTLETAQNSVR	0	0	0	0	0	0	0	0	0	0	0	0	0	0	0	0	0	6.76908	0	0	0	0	0	0	0	0	0	0
128	NSP2	FSRTLETAQNSVRVL	0	0	0	0	0	7.07127	0	0	0	0	0	0	0	0	0	5.90551	0	0	0	0	0	0	0	0	0	7.60388	0	0
129	NSP2	LQKAAITILDGISQY	0	0	0	0	0	7.33644	0	0	6.89965	0	0	0	0	0	0	7.28852	0	0	0	0	0	0	0	0	0	0	0	0
130	NSP2	KAAITILDGISQYSL	0	0	0	0	0	6.70682	0	0	0	0	0	0	0	0	0	6.27223	0	0	0	0	0	0	0	0	0	0	0	0
131	NSP2	TILDGISQYSLRLID	0	0	0	0	0	0	0	0	0	0	0	0	0	0	0	6.63834	0	0	0	0	0	0	6.2077	0	0	0	0	0
132	NSP2	LDGISQYSLRLIDAM	0	0	0	0	0	0	0	0	6.66696	0	0	0	0	0	0	6.96931	0	0	0	0	0	0	7.08425	0	0	0	0	0
133	NSP2	GISQYSLRLIDAMMF	0	0	0	0	0	0	0	0	0	0	0	0	0	0	0	6.12706	0	0	0	0	0	0	0	0	0	0	0	0
134	NSP2	YSLRLIDAMMFTSDL	0	0	0	0	0	0	0	0	0	0	0	0	0	0	0	0	0	8.50245	7.60045	0	0	0	0	0	0	0	0	0
135	NSP2	LRLIDAMMFTSDLAT	0	0	0	0	0	0	0	0	8.26713	0	0	0	0	0	0	8.07733	0	0	0	0	0	0	8.72845	0	0	0	0	0
136	NSP2	LIDAMMFTSDLATNN	0	0	9.02771	0	0	7.4537	0	0	7.09352	0	0	0	0	0	0	7.22429	0	0	0	0	0	8.32774	0	0	0	0	0	0
137	NSP2	SDLATNNLVVMAYIT	0	0	0	0	0	0	0	0	0	0	7.99055	0	0	0	0	0	0	8.19859	0	0	0	0	0	0	8.07629	0	0	0
138	NSP2	LATNNLVVMAYITGG	0	0	0	0	0	0	0	0	0	0	0	0	0	0	0	6.17782	0	0	0	0	0	0	6.9335	0	0	0	0	0
139	NSP2	LTSQWLTNIFGTVYE	0	0	0	0	0	0	0	0	0	0	0	0	7.54152	0	0	0	0	0	6.50363	6.64667	0	0	0	0	0	0	7.98633	0
140	NSP2	IFGTVYEKLKPVLDW	0	0	0	0	0	0	0	0	0	0	0	0	0	0	0	5.42336	0	0	6.42787	0	0	0	0	0	0	0	0	0
141	NSP2	GTVYEKLKPVLDWLE	0	0	0	0	0	0	0	0	0	0	0	0	9.06786	0	0	0	0	0	0	8.45471	0	0	0	0	0	0	8.50085	0
142	NSP2	PVLDWLEEKFKEGVE	0	0	9.9263	9.76405	0	0	0	0	0	0	0	0	6.79164	0	0	0	9.74815	0	0	8.02388	0	0	0	7.86396	0	0	0	0
143	NSP2	LDWLEEKFKEGVEFL	0	0	0	0	0	0	9.93637	0	8.20344	0	0	8.74002	0	0	0	7.73804	0	0	7.07673	0	0	0	7.80669	0	0	7.49603	0	0
144	NSP2	WLEEKFKEGVEFLRD	0	0	0	0	0	0	0	0	0	0	0	0	0	0	0	0	0	0	6.56779	0	0	0	0	0	0	0	0	0
145	NSP2	EEKFKEGVEFLRDGW	0	0	0	0	0	0	0	8.90225	0	10.2285	8.28552	0	0	0	0	0	9.67476	6.73998	6.90192	0	0	8.40766	0	9.11594	8.77615	7.62443	0	0
146	NSP2	GVEFLRDGWEIVKFI	0	0	0	0	0	7.19194	0	0	0	0	0	0	0	0	0	0	0	0	7.03236	0	0	0	0	0	0	0	0	0
147	NSP2	EFLRDGWEIVKFIST	0	0	0	0	0	7.84117	0	0	0	0	0	0	0	0	0	6.35739	0	0	0	0	0	0	6.14518	0	0	0	0	0
148	NSP2	LRDGWEIVKFISTCA	0	0	0	0	0	0	0	0	6.7144	0	0	0	0	0	0	6.2801	0	0	0	0	0	0	0	0	0	0	0	0
149	NSP2	DGWEIVKFISTCACE	0	0	8.96872	0	0	0	0	0	0	0	0	0	8.74275	0	0	6.3159	0	0	0	8.81366	0	0	0	0	0	0	8.70703	0
150	NSP2	WEIVKFISTCACEIV	0	0	0	0	0	0	0	0	0	0	0	0	0	0	0	6.25066	0	0	0	0	0	0	0	0	0	0	0	0
151	NSP2	IVKFISTCACEIVGG	0	0	0	0	0	0	0	0	0	0	0	0	0	0	0	6.39931	0	0	7.46826	0	0	0	0	0	0	0	0	0
152	NSP2	ISTCACEIVGGQIVT	0	0	0	0	0	8.92656	0	0	9.05055	0	0	0	0	0	0	9.11337	0	0	0	0	0	0	7.56192	0	0	0	0	0
153	NSP2	ACEIVGGQIVTCAKE	0	0	0	0	0	0	0	0	0	0	0	0	0	0	0	0	0	0	0	8.78149	0	0	0	0	0	0	7.63944	0
154	NSP2	EIVGGQIVTCAKEIK	0	0	0	0	0	0	0	0	0	0	0	0	0	0	8.56736	0	0	0	0	0	0	0	0	8.627	0	0	0	0
155	NSP2	IVTCAKEIKESVQTF	0	0	0	0	0	0	0	0	7.06378	0	0	0	0	0	0	7.79168	0	0	0	0	0	0	6.83525	0	0	0	0	0
156	NSP2	EIKESVQTFFKLVNK	0	0	0	0	0	0	0	0	0	0	0	0	0	0	0	0	8.0267	0	0	0	0	7.76823	0	8.4575	0	0	0	0
157	NSP2	VNKFLALCADSIIIG	0	0	0	0	0	0	0	0	7.0297	0	0	0	0	0	0	7.93834	0	7.72047	0	0	0	0	6.88814	0	0	0	0	0
158	NSP2	KFLALCADSIIIGGA	0	0	0	0	0	0	0	0	0	0	0	0	0	0	0	7.7004	0	8.20961	0	0	0	0	6.00792	0	0	0	0	0
159	NSP2	LALCADSIIIGGAKL	0	0	0	0	0	0	0	0	0	0	0	0	0	0	0	6.69893	0	0	0	0	0	0	6.17096	0	0	0	0	0
160	NSP2	LCADSIIIGGAKLKA	0	0	0	0	0	0	0	0	0	0	0	0	0	0	0	6.20312	0	0	0	0	0	0	0	0	0	0	0	0
161	NSP2	ADSIIIGGAKLKALN	0	0	0	0	0	0	0	0	0	0	8.47	0	0	0	0	0	0	7.66642	0	0	0	0	0	0	0	0	0	0
162	NSP2	VTHSKGLYRKCVKSR	0	0	0	0	0	0	0	0	0	0	0	0	0	0	0	5.86775	0	0	7.70135	0	0	0	0	0	0	0	0	0
163	NSP2	HSKGLYRKCVKSREE	0	0	0	0	0	0	0	0	0	0	0	0	8.18139	0	0	0	0	0	0	7.53017	0	0	0	0	0	0	7.98076	0
164	NSP2	ETGLLMPLKAPKEII	0	0	0	0	0	0	0	0	0	0	0	0	0	0	0	0	8.45883	0	0	0	0	0	0	8.61147	0	0	0	0
165	NSP2	GLLMPLKAPKEIIFL	0	0	0	0	0	0	0	0	0	0	0	0	0	0	0	0	0	0	6.21906	0	0	0	0	0	0	0	0	0
166	NSP2	PKEIIFLEGETLPTE	0	0	0	0	0	0	0	0	0	0	0	0	8.98491	0	0	0	0	0	0	8.52403	0	0	0	0	0	0	9.02094	0
167	NSP2	EIIFLEGETLPTEVL	0	0	0	0	0	7.16622	0	0	0	10.442	0	0	0	0	0	0	9.26976	7.01057	0	0	0	7.79816	0	8.88574	0	0	0	0
168	NSP2	IFLEGETLPTEVLTE	0	0	0	0	0	0	0	0	9.61153	0	0	0	8.65793	0	0	9.56629	0	0	6.34433	8.41523	0	0	9.07278	0	0	0	8.85261	0
169	NSP2	LEGETLPTEVLTEEV	0	0	0	0	0	0	0	7.74155	8.95611	10.9702	0	0	0	0	0	8.42239	8.83031	0	0	0	0	0	8.33607	8.74779	0	0	0	0
170	NSP2	GETLPTEVLTEEVVL	0	0	0	0	0	8.6073	0	8.57637	0	10.6204	0	0	0	0	0	6.32194	9.0091	7.91605	7.93794	0	0	0	0	8.41806	0	0	0	0
171	NSP2	TLPTEVLTEEVVLKT	9.88678	0	0	9.89429	0	7.52225	10.8646	8.22842	0	0	8.95331	0	0	11.2928	8.44098	0	8.19997	9.37095	0	7.68414	12.636	8.74419	0	0	8.12237	0	0	11.3436
172	NSP2	PTEVLTEEVVLKTGD	9.54144	0	0	10.7538	8.84097	0	0	7.82837	0	0	8.08211	0	0	9.85064	0	5.83342	8.19835	8.82844	0	0	11.3499	7.76681	0	0	0	0	0	9.24383
173	NSP2	EVLTEEVVLKTGDLQ	8.29224	0	0	0	0	0	0	8.09577	0	0	8.26727	0	0	0	0	0	9.38261	8.79031	0	0	0	8.23514	0	9.17002	8.9599	0	0	0
174	NSP2	LTEEVVLKTGDLQPL	0	0	0	0	0	0	0	0	9.06239	0	0	0	0	0	0	8.91968	0	0	0	0	0	0	8.85553	0	0	0	0	0
175	NSP2	EEVVLKTGDLQPLEQ	0	0	0	0	0	0	0	9.12477	0	10.5068	0	0	0	0	7.93257	0	9.65564	7.02732	0	0	0	8.45072	0	8.50503	8.72516	0	0	0
176	NSP2	LKTGDLQPLEQPTSE	0	0	0	0	0	0	0	0	6.74045	0	0	0	8.17597	0	0	7.13286	0	0	0	0	0	0	7.30943	0	0	0	7.8678	0
177	NSP2	TGDLQPLEQPTSEAV	0	0	0	0	10.6819	10.4658	0	10.0759	0	0	8.12221	0	0	0	10.2903	0	0	8.57497	0	0	0	8.62016	0	0	0	0	0	0
178	NSP2	DLQPLEQPTSEAVEA	0	0	0	0	11.2145	10.7319	0	8.88133	0	0	8.82297	0	0	0	10.6828	5.73092	0	8.73728	0	0	0	10.097	0	0	8.0705	0	0	0
179	NSP2	QPLEQPTSEAVEAPL	0	0	0	0	10.5683	10.8332	0	8.43815	0	0	0	0	0	0	9.63766	0	0	8.28654	0	0	0	0	0	0	0	0	0	0
180	NSP2	LEQPTSEAVEAPLVG	0	0	0	0	10.9804	10.1386	0	9.06213	7.58669	0	0	0	0	0	9.40134	9.09816	0	0	0	0	0	8.26783	8.53466	0	0	0	0	0
181	NSP2	QPTSEAVEAPLVGTP	0	0	0	0	0	9.8705	0	0	0	0	0	0	0	0	0	0	0	0	0	0	0	8.25183	0	0	0	0	0	0
182	NSP2	TSEAVEAPLVGTPVC	0	0	0	0	9.45193	0	0	0	0	0	0	0	0	0	0	0	0	0	0	7.10527	0	0	0	0	0	0	0	0
183	NSP2	EAVEAPLVGTPVCIN	0	0	0	0	0	0	0	7.85549	0	0	0	0	0	0	0	0	9.35103	0	0	0	0	7.50176	0	0	0	0	0	0
184	NSP2	LVGTPVCINGLMLLE	0	0	0	0	0	0	0	0	0	0	0	0	8.27473	0	0	0	0	0	0	8.06994	0	0	0	0	0	0	7.94862	0
185	NSP2	CINGLMLLEIKDTEK	0	0	0	0	0	0	0	7.74079	0	0	0	0	0	0	0	6.44322	0	0	0	0	0	0	0	0	0	0	0	0
186	NSP2	NGLMLLEIKDTEKYC	0	0	0	0	0	0	0	0	0	0	0	0	0	0	0	5.80798	0	0	0	0	0	0	0	0	0	0	0	0
187	NSP2	LMLLEIKDTEKYCAL	0	0	0	0	0	0	0	0	0	0	0	0	0	0	0	7.48673	0	0	0	0	0	0	6.47682	0	0	0	0	0
188	NSP2	LLEIKDTEKYCALAP	0	0	0	0	0	0	0	0	0	0	0	0	0	0	0	8.42004	0	0	0	0	0	0	6.6256	0	0	0	0	0
189	NSP2	KYCALAPNMMVTNNT	0	0	0	0	0	0	0	0	0	0	0	0	0	0	0	10.1027	0	0	0	0	0	0	0	0	0	0	0	0
190	NSP2	CALAPNMMVTNNTFT	0	0	0	0	0	0	0	0	0	0	0	0	0	0	0	6.25429	0	0	0	0	0	0	0	0	0	0	0	0
191	NSP3	TLKGGAPTKVTFGDD	0	0	0	0	0	0	0	0	0	0	9.34666	0	0	0	0	0	0	9.05907	0	0	0	0	0	0	8.42465	0	0	0
192	NSP3	KGGAPTKVTFGDDTV	0	0	0	0	0	0	0	0	0	0	8.01939	0	0	0	0	0	0	6.65747	0	0	0	0	0	0	0	0	0	0
193	NSP3	GAPTKVTFGDDTVIE	0	0	0	0	0	0	0	0	0	0	8.10125	0	7.91981	0	0	0	0	7.35244	0	7.6368	9.0934	0	0	0	0	0	7.44944	0
194	NSP3	PTKVTFGDDTVIEVQ	0	0	0	0	0	0	0	0	0	0	7.90681	0	0	0	0	0	0	7.26308	0	0	0	0	0	0	0	0	0	0
195	NSP3	VIEVQGYKSVNITFE	0	0	0	0	0	6.26386	0	0	0	0	0	0	6.96493	0	0	0	0	0	0	7.8157	0	0	0	0	0	0	8.01658	0
[truncated: 1,710 more rows]

## Sheet: LIMMA results week 1 vs naive
LIMMA package (version 3.44.3) (for details please see Material and Method section 2.5)
[truncated: 1,906 more rows]

## Sheet: LIMMA results week 3 vs naive
LIMMA package (version 3.44.3) (for details please see Material and Method section 2.5)
[truncated: 1,906 more rows]

[truncated: 1 more sheets: LIMMA results week 10 vs naive]
