# Supplementary material for: SARS-CoV-2 Proteome-Wide Analysis Revealed Significant Epitope Signatures in COVID-19 Patients
Source: Front Immunol. 2021 Mar 23;12:629185. doi: 10.3389/fimmu.2021.629185 (PMC8021850; doi:10.3389/fimmu.2021.629185)
Supplement: Supplementary Table 2 — Peptide microarray data – Longitudinal analysis - IgA. [file Table_2.xlsx]

## Sheet: raw data
Background-corrected intensity values
					SARS-CoV-2 negative cohort							SARS-CoV-2 infected cohort, week 1 post symptom onset							SARS-CoV-2 infected cohort, week 3 post symptom onset							SARS-CoV-2 infected cohort, week 10 post symptom onset
Number	Antigen	Peptide	Naive #C03	Naive #C04	Naive #C05	Naive #C06	Naive #C01	Naive #C02	Naive #C07	W1 Patient #2	W1 Patient #4	W1 Patient #3	W1 Patient #8	W1 Patient #7	W1 Patient #1	W1 Patient #10	W3 Patient #2	W3 Patient #4	W3 Patient #3	W3 Patient #8	W3 Patient #7	W3 Patient #1	W3 Patient #10	W10 Patient #2	W10 Patient #4	W10 Patient #3	W10 Patient #8	W10 Patient #7	W10 Patient #1	W10 Patient #10
1	NSP1	GSGSGSGMESLVPGF	0	0	0	0	0	378	0	0	0	0	0	0	0	0	466.5	0	0	0	343	0	0	0	0	0	0	0	0	0
2	NSP1	GSGSGMESLVPGFNE	217.5	0	142	136	110	518	0	0	72.5	36	0	0	0	0	187	244	0	43.5	0	510	0	66	0	0	16.5	45	525.5	0
3	NSP1	GSGMESLVPGFNEKT	0	0	0	0	0	647	0	0	0	0	0	0	0	0	0	0	0	0	0	0	0	0	0	0	0	0	0	0
4	NSP1	GMESLVPGFNEKTHV	0	0	0	271	0	209	0	0	0	0	0	0	0	0	0	196.5	0	0	0	0	0	0	0	0	0	0	0	0
5	NSP1	ESLVPGFNEKTHVQL	223	0	0	0	0	0	0	0	0	0	0	0	0	0	453.5	217	0	2195.5	0	0	0	90	0	0	495	0	0	0
6	NSP1	LVPGFNEKTHVQLSL	0	0	0	0	0	0	0	0	0	0	0	0	0	0	0	0	0	0	0	0	0	0	0	0	0	0	0	0
7	NSP1	PGFNEKTHVQLSLPV	0	0	0	0	0	0	0	0	220	20.5	0	0	0	0	0	389.5	0	0	0	0	0	0	0	0	0	0	0	0
8	NSP1	FNEKTHVQLSLPVLQ	0	0	0	0	0	0	0	0	0	0	0	0	0	0	0	0	0	1168	0	0	0	0	0	0	0	0	0	0
9	NSP1	EKTHVQLSLPVLQVR	123	0	0	0	0	0	0	0	0	0	86	0	0	0	0	0	0	590.5	0	0	0	0	0	0	336.5	0	0	0
10	NSP1	THVQLSLPVLQVRDV	0	0	0	0	0	0	0	0	172.5	0	0	0	0	0	0	0	0	536	0	0	0	0	0	0	40	0	0	0
11	NSP1	VQLSLPVLQVRDVLV	0	0	0	0	34	0	0	0	0	0	0	0	0	0	0	0	0	1288	0	0	0	0	0	0	0	0	0	0
12	NSP1	LSLPVLQVRDVLVRG	0	0	0	0	0	0	0	0	0	0	0	0	0	0	0	0	0	0	0	0	0	0	0	0	0	0	0	0
13	NSP1	LPVLQVRDVLVRGFG	0	0	0	0	0	0	0	0	0	0	0	0	0	0	0	0	0	0	0	0	0	0	0	0	0	0	0	0
14	NSP1	VLQVRDVLVRGFGDS	0	0	0	0	6.5	0	0	0	0	0	0	0	0	0	0	0	0	0	0	0	0	0	0	0	0	0	0	0
15	NSP1	QVRDVLVRGFGDSVE	0	0	261	929	0	0	0	0	0	0	0	0	62.5	0	0	245	0	0	0	4804.5	0	0	0	19	0	0	381	0
16	NSP1	RDVLVRGFGDSVEEV	128	19.5	262	0	228	0	0	122	0	0	0	0	0	60.5	131	174	112.5	263	311.5	342	0	51.5	0	53.5	111.5	0	0	91
17	NSP1	VLVRGFGDSVEEVLS	0	0	0	0	101.5	55.5	0	0	0	0	0	0	0	0	101	181	0	46.5	0	0	0	0	0	11.5	0	0	0	0
18	NSP1	VRGFGDSVEEVLSEA	120	0	47.5	0	754	0	0	712	0	0	0	0	0	32	978.5	256	0	676	0	0	0	0	0	34.5	0	0	0	36
19	NSP1	GFGDSVEEVLSEARQ	0	0	16	0	0	453	25	0	109	0	0	0	0	18.5	17.5	632.5	0	796	0	0	0	0	0	31	0	0	0	0
20	NSP1	GDSVEEVLSEARQHL	0	0	0	0	0	0	139	0	0	0	0	0	0	0	0	0	0	0	0	0	0	0	0	30	0	0	0	35
21	NSP1	SVEEVLSEARQHLKD	148	0	0	0	165	147	0	0	0	0	0	0	0	0	0	358	176	0	0	0	0	0	0	0	0	0	0	0
22	NSP1	EEVLSEARQHLKDGT	305	0	45.5	176	0	0	0	1863.5	0	0	194	0	0	0	2163.5	0	254.5	765	0	172	0	775	0	233	637	94	0	34.5
23	NSP1	VLSEARQHLKDGTCG	0	0	0	0	0	0	0	0	0	0	0	0	0	0	0	0	0	0	0	0	0	0	0	0	0	0	0	0
24	NSP1	SEARQHLKDGTCGLV	0	0	0	0	0	0	0	0	0	0	0	0	0	0	0	0	0	0	1760	0	0	0	0	0	0	0	0	0
25	NSP1	ARQHLKDGTCGLVEV	0	0	39.5	0	0	272.5	0	0	0	0	0	0	0	0	0	0	0	0	2417	0	0	0	0	0	0	0	0	0
26	NSP1	QHLKDGTCGLVEVEK	0	0	0	0	0	742.5	0	0	0	0	0	0	0	0	0	0	0	0	2437	0	0	0	0	0	0	0	0	0
27	NSP1	LKDGTCGLVEVEKGV	0	0	0	132	0	726.5	0	0	0	0	0	0	0	0	0	0	0	0	4819	0	0	0	0	0	0	0	0	0
28	NSP1	DGTCGLVEVEKGVLP	332	0	0	449.5	0	306	0	0	0	0	0	0	0	0	0	0	0	293	609.5	198	0	0	0	0	0	0	59.5	0
29	NSP1	TCGLVEVEKGVLPQL	0	0	0	77.5	0	0	0	0	0	0	0	0	0	0	0	0	0	0	0	0	0	0	0	0	0	0	0	0
30	NSP1	GLVEVEKGVLPQLEQ	0	0	0	354.5	0	495	65	0	0	0	0	0	0	0	0	0	0	0	0	0	0	0	0	23	0	0	0	0
31	NSP1	VEVEKGVLPQLEQPY	0	0	62.5	107.5	0	47	59.5	41.5	0	0	0	0	0	0	37	0	0	0	0	0	81.5	48	0	0	47	0	0	0
32	NSP1	VEKGVLPQLEQPYVF	0	0	0	0	0	0	0	0	0	0	0	0	0	0	0	0	0	1157	719	0	0	0	0	0	0	0	0	0
33	NSP1	KGVLPQLEQPYVFIK	0	0	0	0	0	0	0	0	0	0	0	0	0	0	0	0	0	0	0	0	0	0	0	0	0	0	0	0
34	NSP1	VLPQLEQPYVFIKRS	0	0	0	0	0	0	0	0	0	0	0	0	0	0	0	0	0	0	0	0	0	0	0	0	0	0	0	0
35	NSP1	PQLEQPYVFIKRSDA	0	0	0	0	0	0	0	0	0	0	0	0	0	0	0	0	0	0	0	0	0	0	0	0	0	0	0	0
36	NSP1	LEQPYVFIKRSDART	0	0	36	0	0	0	0	0	0	0	0	0	0	0	0	0	0	0	1193	0	0	0	0	0	0	216	0	0
37	NSP1	QPYVFIKRSDARTAP	0	0	0	0	0	0	0	0	0	0	0	0	0	0	0	0	44.5	0	688.5	0	0	0	0	0	0	0	0	0
38	NSP1	YVFIKRSDARTAPHG	0	0	0	0	0	0	0	0	38	0	0	0	0	0	0	0	43	0	612.5	0	0	0	0	0	0	0	0	0
39	NSP1	FIKRSDARTAPHGHV	0	0	0	0	0	823.5	0	0	0	0	0	0	0	0	0	0	0	0	683	0	0	0	0	0	0	0	0	0
40	NSP1	KRSDARTAPHGHVMV	0	0	0	0	0	379	0	0	344	0	0	0	0	0	0	969	0	0	0	0	0	0	59	0	0	0	0	0
41	NSP1	SDARTAPHGHVMVEL	0	0	0	0	0	602	0	0	179.5	0	0	0	0	0	0	485	0	0	0	0	0	0	0	0	0	0	0	0
42	NSP1	ARTAPHGHVMVELVA	0	0	0	0	0	0	0	0	82.5	0	0	0	0	0	0	641	0	0	0	0	0	0	0	0	0	0	0	0
43	NSP1	TAPHGHVMVELVAEL	131.5	0	0	0	98.5	689.5	0	45.5	409	0	0	0	0	0	0	483.5	0	685	0	0	0	0	493.5	0	0	0	0	0
44	NSP1	PHGHVMVELVAELEG	0	77	372	25.5	0	0	0	0	0	0	0	0	0	0	0	0	0	91	0	109.5	0	0	45	0	0	0	0	0
45	NSP1	GHVMVELVAELEGIQ	0	0	0	0	0	1127.5	259	0	327	0	0	0	0	0	0	501	0	157.5	0	46	0	0	56	59	0	0	0	0
46	NSP1	VMVELVAELEGIQYG	0	0	0	0	0	1089.5	0	0	126.5	0	0	0	0	0	0	48	0	0	0	0	0	24.5	0	88	0	0	0	50
47	NSP1	VELVAELEGIQYGRS	315	0	0	0	0	221.5	0	0	0	0	0	0	0	0	0	569.5	0	0	0	0	0	0	0	0	0	0	0	0
48	NSP1	LVAELEGIQYGRSGE	0	0	457	186.5	0	542	0	0	110.5	349.5	0	0	1380	0	165	481.5	942.5	0	363.5	3401	0	76	23	371	22.5	51	3274.5	0
49	NSP1	AELEGIQYGRSGETL	0	0	0	260	0	0	14.5	0	0	0	0	0	0	0	0	0	0	0	0	0	0	0	0	0	0	0	0	0
50	NSP1	LEGIQYGRSGETLGV	0	0	0	0	0	60.5	0	0	0	0	0	0	0	0	0	468.5	0	0	0	0	0	0	0	0	0	0	0	0
51	NSP1	GIQYGRSGETLGVLV	0	0	0	0	0	182.5	0	0	0	6	0	0	0	0	0	0	0	554.5	0	0	0	0	0	0	0	0	0	0
52	NSP1	QYGRSGETLGVLVPH	0	0	0	0	25.5	0	0	0	0	0	0	0	0	0	0	676.5	0	0	0	0	0	0	0	0	0	0	0	0
53	NSP1	GRSGETLGVLVPHVG	0	0	0	0	0	0	0	0	0	0	0	0	0	0	0	0	0	0	0	0	0	0	0	0	0	0	0	0
54	NSP1	SGETLGVLVPHVGEI	0	43.5	0	0	175	200	0	0	0	23.5	0	0	0	0	150.5	0	0	0	0	0	0	0	0	0	0	0	0	0
55	NSP1	ETLGVLVPHVGEIPV	79.5	0	0	0	0	0	0	51.5	406.5	124.5	28.5	0	0	67	127	451	72	474.5	0	35.5	0	101	0	88.5	0	0	0	0
56	NSP1	LGVLVPHVGEIPVAY	0	0	0	19.5	0	344.5	0	60.5	469	0	0	0	0	0	98	1010	69	0	0	0	0	0	0	85.5	0	42.5	0	0
57	NSP1	VLVPHVGEIPVAYRK	0	0	0	0	0	0	0	0	0	0	0	0	0	0	0	866.5	0	0	0	0	0	0	0	0	0	0	0	0
58	NSP1	VPHVGEIPVAYRKVL	0	0	0	0	0	0	0	0	352.5	0	0	0	0	0	0	582	0	0	0	0	0	0	187	0	0	0	0	0
59	NSP1	HVGEIPVAYRKVLLR	164.5	0	0	0	0	0	0	0	0	0	0	0	0	0	0	0	0	145.5	2074	0	0	0	0	0	0	0	0	0
60	NSP1	GEIPVAYRKVLLRKN	0	0	0	0	0	609.5	24.5	0	0	0	0	0	0	0	0	0	0	241	0	0	0	39.5	0	0	0	0	0	0
61	NSP1	IPVAYRKVLLRKNGN	0	0	0	0	0	786	0	0	159.5	23	0	0	0	0	0	180	0	0	0	0	0	0	0	0	0	0	0	0
62	NSP1	VAYRKVLLRKNGNKG	0	0	0	0	0	0	0	0	0	0	0	0	0	0	0	0	0	0	0	0	0	0	0	0	0	0	0	0
63	NSP1	YRKVLLRKNGNKGAG	0	0	0	0	0	0	0	0	0	0	0	0	0	0	0	0	0	0	0	0	0	0	0	0	0	0	0	0
64	NSP1	KVLLRKNGNKGAGGH	0	0	0	0	0	829	0	0	0	0	0	0	0	0	0	0	0	0	0	0	0	0	0	0	0	0	0	0
65	NSP1	LLRKNGNKGAGGHSY	0	0	0	0	0	0	0	0	0	0	0	0	0	0	0	0	78.5	0	188.5	0	0	0	0	0	0	0	0	0
66	NSP1	RKNGNKGAGGHSYGA	0	0	0	0	0	0	0	0	0	0	0	0	0	0	0	0	0	0	0	0	0	0	0	0	0	0	0	0
67	NSP1	NGNKGAGGHSYGADL	0	0	0	0	517	227.5	0	0	0	0	0	0	0	0	0	0	0	0	0	0	0	0	0	0	0	0	0	0
68	NSP1	NKGAGGHSYGADLKS	0	0	0	0	0	0	0	0	0	0	0	0	0	0	0	0	0	0	0	0	0	0	0	0	0	0	0	0
69	NSP1	GAGGHSYGADLKSFD	0	0	0	0	0	673	0	0	0	14	0	0	0	0	0	0	0	0	0	0	0	0	0	0	0	0	0	0
70	NSP1	GGHSYGADLKSFDLG	0	0	0	0	0	125	0	0	0	0	0	0	0	0	200	0	0	0	0	0	0	0	0	0	0	72.5	0	0
71	NSP1	HSYGADLKSFDLGDE	202	65	412.5	503	233.5	195	55.5	883	0	183	0	0	0	0	750	0	185	0	0	283.5	0	0	3	133.5	0	249.5	477	0
72	NSP1	YGADLKSFDLGDELG	0	61.5	49	0	0	0	27.5	146.5	0	58	0	0	0	99	0	0	10	0	0	0	0	0	0	28	0	273	0	0
73	NSP1	ADLKSFDLGDELGTD	0	243	26.5	0	0	256	0	1888.5	0	46	0	0	0	177.5	525	0	0	0	0	0	0	115.5	0	97.5	0	110	0	0
74	NSP1	LKSFDLGDELGTDPY	367.5	89.5	116	216.5	259	590.5	53.5	914	149	143.5	0	51	18	466.5	1816	0	109.5	0	372.5	136	172	305	0	191.5	50	570.5	82.5	116
75	NSP1	SFDLGDELGTDPYED	831	269	571	416	966.5	1222	205	978	402	154.5	159.5	195	70.5	1112	1612	773	475	492	6542.5	364.5	668	362	196.5	585.5	142	1148.5	283	529.5
76	NSP1	DLGDELGTDPYEDFQ	989.5	163.5	258	399.5	410	622	182	771	254	117	151.5	194	73.5	928	438	734	357	0	2544.5	310	296	494.5	142.5	498	207.5	1063	292.5	575
77	NSP1	GDELGTDPYEDFQEN	620.5	749	779.5	593.5	566.5	1691.5	414.5	433.5	544	564	192	299	69.5	770	0	254	932	1082.5	696	364.5	361.5	0	121	470.5	230.5	1601	259	554
78	NSP1	ELGTDPYEDFQENWN	1822	970	409	399	799	1742.5	175	1183.5	816.5	390.5	603.5	380.5	80	875.5	1310	1862.5	1891	5823.5	4848	665.5	618	508	129	527	949	1484	405	782
79	NSP1	GTDPYEDFQENWNTK	0	0	0	210	0	525	24	0	0	0	32	10.5	0	0	0	0	136	0	0	0	0	0	0	90.5	0	0	32.5	0
80	NSP1	DPYEDFQENWNTKHS	722	0	0	113.5	0	0	0	0	0	0	0	0	0	69	69	250	0	0	91	0	0	0	0	0	0	0	0	56.5
81	NSP1	YEDFQENWNTKHSSG	0	0	0	0	0	0	0	0	0	0	0	0	0	0	0	0	0	0	0	0	0	0	0	0	0	0	0	0
82	NSP1	DFQENWNTKHSSGVT	327.5	0	0	0	0	0	0	0	0	0	0	0	0	0	0	0	0	0	0	0	0	0	0	0	0	0	0	0
83	NSP1	QENWNTKHSSGVTRE	0	0	330.5	0	0	0	0	11	0	0	0	0	72.5	0	0	0	0	0	0	146.5	0	0	0	0	0	0	280	0
84	NSP1	NWNTKHSSGVTRELM	0	0	0	0	0	0	0	0	0	0	0	0	0	0	0	0	0	0	0	0	0	0	0	0	0	0	0	0
85	NSP1	NTKHSSGVTRELMRE	0	0	189.5	22	0	0	0	0	0	0	0	0	114	0	0	0	0	0	0	109.5	0	0	0	0	0	0	262.5	0
86	NSP1	KHSSGVTRELMRELN	0	0	0	0	0	0	0	0	0	0	0	0	0	0	0	0	0	150	1045	0	0	0	0	20	0	0	0	0
87	NSP1	SSGVTRELMRELNGG	358	0	0	0	0	0	0	0	0	0	0	0	0	0	0	0	0	0	371.5	0	0	0	0	0	0	0	0	0
88	NSP2	GVTRELMRELNGGAY	16.5	0	0	59	0	0	76	0	0	0	0	0	0	0	0	0	156	0	506.5	0	0	0	0	69.5	0	0	0	64
89	NSP2	TRELMRELNGGAYTR	514	19.5	0	0	233.5	0	0	0	0	0	0	0	0	0	0	0	108.5	0	1090	0	0	317	0	0	0	0	0	0
90	NSP2	ELMRELNGGAYTRYV	348	56	0	37.5	0	0	0	618.5	65	0	238.5	0	0	12	608	400	246.5	2562.5	702	157	0	286	0	66.5	658.5	0	21.5	82.5
91	NSP2	MRELNGGAYTRYVDN	100	86.5	18	0	34	0	0	0	105.5	0	0	0	0	0	0	889.5	0	148	0	39	0	0	0	0	0	0	0	0
92	NSP2	ELNGGAYTRYVDNNF	0	28.5	0	106	219	0	0	620.5	256	0	102.5	0	0	144.5	447	1860	327	2081	11305.5	157.5	37.5	235	0	0	392	302	0	84
93	NSP2	NGGAYTRYVDNNFCG	0	23.5	0	0	0	0	0	0	0	0	0	0	0	0	0	0	0	0	0	0	0	0	0	0	0	0	0	0
94	NSP2	GAYTRYVDNNFCGPD	362	67	0	0	0	1135	42.5	138	0	0	0	0	0	0	0	615	0	0	0	0	0	0	55.5	0	0	0	0	0
95	NSP2	YTRYVDNNFCGPDGY	106	140.5	91.5	144.5	305.5	543	55.5	635	0	0	0	102	32.5	196	257	0	180.5	221	2888	179	177.5	73	114	98.5	0	188	0	77.5
96	NSP2	RYVDNNFCGPDGYPL	0	122.5	39.5	291	0	471	0	290	0	0	0	0	0	0	89	0	0	758	1178	0	95.5	45.5	88	76.5	0	0	0	0
97	NSP2	VDNNFCGPDGYPLEC	194.5	184	93.5	152	263.5	1837	108	460	356	19.5	33.5	119.5	62.5	406.5	311	3318	400.5	403.5	1199	0	422	155	272	263.5	93	402	185.5	423
98	NSP2	NNFCGPDGYPLECIK	0	0	0	0	0	894	0	0	0	0	0	0	0	0	0	0	0	0	0	0	0	0	0	0	0	0	0	0
99	NSP2	FCGPDGYPLECIKDL	0	0	0	0	0	0	0	0	0	0	0	0	0	97	0	0	0	188.5	0	0	0	0	31	33.5	0	0	35	67
100	NSP2	GPDGYPLECIKDLLA	340	0	0	88	0	2145	90.5	1248	0	0	0	0	0	0	665	0	0	0	0	107.5	0	72.5	0	0	0	0	21	0
101	NSP2	DGYPLECIKDLLARA	272.5	0	0	38	0	0	0	0	0	0	0	0	10	0	0	0	0	168.5	2856.5	0	0	0	0	0	0	525	172	0
102	NSP2	YPLECIKDLLARAGK	0	0	0	0	0	0	0	0	0	0	0	0	0	0	0	149	0	0	1606.5	0	0	0	0	0	0	0	0	0
103	NSP2	LECIKDLLARAGKAS	0	0	0	0	0	0	0	0	0	0	0	0	0	0	0	0	0	0	0	0	0	0	0	0	0	0	0	0
104	NSP2	CIKDLLARAGKASCT	0	0	0	0	0	0	0	0	0	0	0	0	0	0	0	0	0	0	0	0	0	0	0	0	0	0	0	0
105	NSP2	KDLLARAGKASCTLS	0	0	0	0	0	0	0	0	0	0	0	0	0	0	0	0	0	0	0	0	0	0	0	0	0	0	0	0
106	NSP2	LLARAGKASCTLSEQ	0	0	0	0	0	0	0	0	0	0	0	0	0	0	0	384.5	0	0	0	0	0	0	0	0	0	0	0	0
107	NSP2	ARAGKASCTLSEQLD	0	0	0	0	0	0	0	0	0	0	0	0	0	22.5	0	116.5	0	0	0	0	0	0	0	0	0	0	0	0
108	NSP2	AGKASCTLSEQLDFI	137.5	0	0	0	0	0	0	273.5	0	0	0	0	0	92	92.5	0	0	436	6592.5	0	0	0	0	114	0	703.5	0	75
109	NSP2	KASCTLSEQLDFIDT	0	0	0	0	0	0	40.5	63.5	163.5	0	0	0	0	144	0	378	0	0	0	0	365	0	0	62	0	150.5	0	211
110	NSP2	SCTLSEQLDFIDTKR	0	210.5	0	0	0	144	0	0	143.5	0	0	0	0	0	0	0	0	0	0	0	0	0	0	0	0	0	0	0
111	NSP2	TLSEQLDFIDTKRGV	339	0	0	0	190.5	531.5	0	0	0	0	0	0	0	0	0	276	185	0	0	0	0	0	0	46	0	0	0	0
112	NSP2	SEQLDFIDTKRGVYC	0	0	0	0	219	0	0	0	0	0	0	0	0	35	0	0	0	0	86	0	0	0	0	0	0	0	0	36
113	NSP2	QLDFIDTKRGVYCCR	0	0	0	0	0	0	0	0	0	0	0	0	0	0	0	0	0	0	0	0	0	0	0	0	0	0	0	0
114	NSP2	DFIDTKRGVYCCREH	801.5	0	116	41	0	310	0	0	46	0	0	0	28	89.5	0	139	0	3021.5	691.5	0	143.5	0	0	112	0	109	56.5	142.5
115	NSP2	IDTKRGVYCCREHEH	229.5	78	363.5	66.5	454.5	470.5	0	128.5	95	70.5	675.5	0	31	110.5	0	737	478	7137	811	0	243	48	57.5	143.5	820	0	0	128.5
116	NSP2	TKRGVYCCREHEHEI	124	97	417	121.5	463	504	0	465.5	0	103	659.5	30.5	0	177.5	331	0	255	3119	0	0	516.5	193.5	53.5	137.5	466	0	0	186.5
117	NSP2	RGVYCCREHEHEIAW	336.5	93	113	299.5	595.5	740	65	383.5	344	152.5	290	0	0	319.5	255	819.5	803	5126	7503	165.5	411	196.5	0	299	450.5	301.5	194.5	237.5
118	NSP2	VYCCREHEHEIAWYT	196.5	109	0	161	0	256	25.5	151.5	65.5	6	316	0	0	278	122	358	104.5	3558	5310.5	0	173	171.5	48	178.5	336	235.5	0	238
119	NSP2	CCREHEHEIAWYTER	449	207.5	415.5	321	279	421.5	42	341	287	84	419	0	68.5	246.5	352	1650	276	4748.5	4850	444	399.5	291	95	180.5	549	217.5	363	333.5
120	NSP2	REHEHEIAWYTERSE	224.5	294	1941	727	421.5	578.5	0	543	333.5	210	547	0	450	109	738.5	951	808	3596	1056.5	1196.5	412	433	130	238.5	879.5	152	1208.5	243
121	NSP2	HEHEIAWYTERSEKS	0	123	133	0	0	0	33	0	0	0	561	0	0	0	0	0	0	3446.5	0	0	0	0	0	0	357.5	0	0	0
122	NSP2	HEIAWYTERSEKSYE	310.5	114.5	975	496	303.5	561.5	48.5	0	0	154.5	0	0	296	54.5	159	396.5	561	274.5	2527	531.5	0	154.5	74	189.5	0	242.5	747.5	0
123	NSP2	IAWYTERSEKSYELQ	163	116	0	0	0	0	59.5	0	0	0	0	0	0	0	0	377	1018.5	0	0	0	0	0	169.5	0	0	0	0	0
124	NSP2	WYTERSEKSYELQTP	0	0	0	0	0	0	0	0	0	0	0	0	0	0	0	0	0	0	0	0	0	0	0	0	0	0	0	0
125	NSP2	TERSEKSYELQTPFE	0	0	556	1132	276	0	0	0	225.5	86	0	0	94	34	289	0	191	0	0	245.5	34.5	18	29	0	31.5	42.5	206.5	0
126	NSP2	RSEKSYELQTPFEIK	0	0	0	0	0	0	0	0	0	0	0	0	0	0	0	0	0	0	0	0	0	0	0	0	0	0	0	0
127	NSP2	EKSYELQTPFEIKLA	0	0	0	0	0	0	0	99.5	0	0	165.5	0	0	0	198	0	0	682.5	0	0	0	150.5	0	0	254.5	0	0	0
128	NSP2	SYELQTPFEIKLAKK	289.5	0	0	0	0	0	0	0	0	0	0	0	0	0	0	0	0	0	0	0	0	0	0	0	0	0	0	0
129	NSP2	ELQTPFEIKLAKKFD	52	0	0	0	0	0	0	61	0	0	87.5	0	0	201.5	146.5	0	0	147.5	0	0	0	0	0	0	12.5	0	0	116
130	NSP2	QTPFEIKLAKKFDTF	35.5	0	0	0	0	0	0	0	30.5	0	75.5	0	0	0	0	0	0	0	55.5	0	0	0	0	0	0	0	0	53
131	NSP2	PFEIKLAKKFDTFNG	0	0	0	0	0	0	0	0	0	0	0	0	0	0	0	0	0	0	0	0	0	0	0	0	0	0	0	0
132	NSP2	EIKLAKKFDTFNGEC	0	26	37.5	0	278	874	0	67.5	130.5	78.5	65.5	0	0	53.5	0	0	0	0	0	14.5	0	0	0	0	0	0	0	49.5
133	NSP2	KLAKKFDTFNGECPN	0	0	0	0	0	1316.5	0	0	0	94.5	0	0	0	0	0	0	0	351.5	0	0	67.5	39.5	0	0	0	91	0	0
134	NSP2	AKKFDTFNGECPNFV	0	0	0	0	0	411	0	0	36	0	0	0	0	0	0	0	0	0	0	0	0	0	0	0	0	218	0	0
135	NSP2	KFDTFNGECPNFVFP	0	0	0	38	0	0	0	0	0	52.5	0	0	0	0	0	0	0	0	754	0	0	22.5	0	0	0	95.5	0	0
136	NSP2	DTFNGECPNFVFPLN	287	0	0	29	0	117	0	0	0	117	0	0	0	0	116.5	368	249	133	2595.5	0	0	43	0	97	0	226.5	18.5	0
137	NSP2	FNGECPNFVFPLNSI	0	0	0	0	0	0	0	0	0	90	5	0	0	0	133	0	92.5	2774.5	0	0	0	0	0	143	146	0	0	0
138	NSP2	GECPNFVFPLNSIIK	0	0	0	0	0	0	0	0	0	0	0	0	0	0	0	0	0	0	0	0	0	0	0	64	35.5	0	0	0
139	NSP2	CPNFVFPLNSIIKTI	0	0	0	0	0	0	0	0	0	0	0	0	0	0	0	0	0	0	0	0	0	0	0	0	19.5	0	0	0
140	NSP2	NFVFPLNSIIKTIQP	0	0	0	0	0	0	0	0	0	0	0	0	0	0	0	408.5	0	0	0	0	0	0	0	0	0	0	0	0
141	NSP2	VFPLNSIIKTIQPRV	0	0	0	0	0	0	0	0	64.5	0	0	0	0	0	0	0	0	0	0	0	0	0	0	0	0	0	0	0
142	NSP2	PLNSIIKTIQPRVEK	0	0	0	0	0	0	0	0	0	0	0	0	0	0	0	0	0	0	0	0	0	0	0	0	0	0	0	0
143	NSP2	NSIIKTIQPRVEKKK	523	73	0	0	1257.5	0	49.5	1225	50	0	236	0	0	0	1773.5	1912	0	1546	14644	0	0	729	0	326.5	0	0	0	339
144	NSP2	IIKTIQPRVEKKKLD	0	0	0	0	0	0	0	0	0	0	0	0	0	0	0	0	0	0	0	0	0	0	0	0	0	0	0	0
145	NSP2	KTIQPRVEKKKLDGF	0	0	0	0	0	0	0	0	0	0	0	0	0	0	0	0	0	0	0	0	0	0	0	0	0	0	0	0
146	NSP2	IQPRVEKKKLDGFMG	0	5.5	0	0	0	0	0	0	0	0	0	0	0	0	0	0	0	0	0	0	0	0	0	0	0	0	0	0
147	NSP2	PRVEKKKLDGFMGRI	0	16.5	0	0	0	67	0	0	0	0	0	0	0	0	0	160.5	0	0	686	0	0	0	0	0	0	0	0	0
148	NSP2	VEKKKLDGFMGRIRS	0	0	0	0	0	0	0	0	0	0	0	0	0	0	0	0	0	0	907.5	0	0	0	0	0	0	0	0	0
149	NSP2	KKKLDGFMGRIRSVY	199.5	0	0	0	0	0	0	0	159	0	0	0	0	0	0	458.5	0	0	829.5	0	0	0	0	0	0	0	0	0
150	NSP2	KLDGFMGRIRSVYPV	0	0	0	0	137.5	103.5	0	0	478	0	0	0	0	0	0	910	0	9.5	0	0	0	50.5	0	0	0	0	0	0
151	NSP2	DGFMGRIRSVYPVAS	382	0	0	0	0	0	0	0	40	0	14	0	0	0	0	331.5	0	0	0	71	0	0	0	0	0	0	0	0
152	NSP2	FMGRIRSVYPVASPN	0	0	0	0	0	2244	0	26	304	0	0	0	0	0	0	616.5	0	0	0	0	0	0	0	0	0	0	0	0
153	NSP2	GRIRSVYPVASPNEC	215.5	0	0	0	84	2749	0	0	87	0	0	0	0	34	23	512.5	62	0	0	0	0	0	0	0	3	0	17	39.5
154	NSP2	IRSVYPVASPNECNQ	0	0	0	0	0	804	0	0	575	0	0	0	0	0	0	1612.5	0	0	0	0	0	0	0	0	0	0	0	0
155	NSP2	SVYPVASPNECNQMC	0	0	0	0	467.5	1100.5	0	0	63	0	0	34	0	0	0	652.5	0	0	0	0	0	0	0	0	34.5	0	0	117
156	NSP2	YPVASPNECNQMCLS	0	0	0	0	0	0	0	0	21.5	0	0	0	0	0	0	0	0	0	0	0	0	0	5.5	0	0	0	0	0
157	NSP2	VASPNECNQMCLSTL	0	0	0	0	0	0	0	0	81.5	0	0	0	0	0	0	0	0	0	0	0	0	0	62	0	0	0	0	0
158	NSP2	SPNECNQMCLSTLMK	0	0	0	0	0	0	0	0	0	0	0	0	0	0	0	0	0	0	0	0	0	0	0	0	0	0	0	0
159	NSP2	NECNQMCLSTLMKCD	0	0	0	0	0	0	0	0	0	0	0	0	0	0	0	0	0	0	0	0	0	0	0	0	0	0	0	0
160	NSP2	CNQMCLSTLMKCDHC	0	0	0	0	0	0	0	0	0	0	0	36.5	0	0	0	0	0	0	0	0	24	0	0	0	0	0	0	0
161	NSP2	QMCLSTLMKCDHCGE	0	0	475	47.5	0	157	13.5	0	0	363	0	63	2002	0	0	185	995.5	0	0	1878.5	72.5	68.5	49	319.5	24.5	167	3322.5	0
162	NSP2	CLSTLMKCDHCGETS	0	0	0	0	0	0	0	0	0	0	0	0	0	0	0	0	0	0	0	0	0	0	0	0	0	0	0	0
163	NSP2	STLMKCDHCGETSWQ	0	0	0	0	8	335.5	0	0	0	0	0	23.5	0	0	0	0	0	88	683.5	0	0	78.5	23.5	8.5	0	0	0	0
164	NSP2	LMKCDHCGETSWQTG	0	0	0	0	0	0	0	0	0	0	0	0	0	0	0	0	0	0	0	0	0	0	0	0	0	0	0	0
165	NSP2	KCDHCGETSWQTGDF	0	0	70.5	129	116	697	0	115	0	96.5	0	72	28.5	89	31.5	6837	111	223	1500.5	0	0	67.5	165	184	56	392	40.5	86
166	NSP2	DHCGETSWQTGDFVK	252	0	0	0	127	0	0	0	0	0	0	0	0	0	0	0	0	0	0	0	0	0	0	0	0	0	68	0
167	NSP2	CGETSWQTGDFVKAT	0	0	0	0	0	0	0	0	0	0	0	0	0	0	0	0	0	0	0	0	0	0	0	0	0	0	0	0
168	NSP2	ETSWQTGDFVKATCE	178.5	0	834	211.5	461.5	75	0	411.5	0	39.5	181	0	537.5	110.5	235	0	196	2437.5	0	398	96	297	0	179.5	693.5	180	685.5	128.5
169	NSP2	SWQTGDFVKATCEFC	0	297	0	0	0	0	43	0	0	64	0	102.5	56.5	193	0	0	0	0	0	0	83	0	0	85.5	105	398.5	82	325
170	NSP2	QTGDFVKATCEFCGT	0	214	0	0	0	0	0	0	0	0	0	0	0	0	0	0	0	0	0	0	0	0	0	0	0	0	0	0
171	NSP2	GDFVKATCEFCGTEN	0	470	523	0	480	627	91.5	381.5	950	470	0	29.5	0	0	407.5	1597	566	2041	0	91	80	0	0	121	138	149.5	16.5	89.5
172	NSP2	FVKATCEFCGTENLT	0	0	0	0	177	0	19.5	0	0	5	0	0	0	0	0	0	0	0	0	0	0	0	0	0	0	0	0	0
173	NSP2	KATCEFCGTENLTKE	0	0	281	0	0	0	0	0	0	0	0	0	263	0	0	0	0	0	0	214	0	0	0	0	0	0	228	0
174	NSP2	TCEFCGTENLTKEGA	99	0	150	0	170.5	462	22	0	0	0	0	0	0	0	0	0	0	0	0	0	0	0	0	35	0	0	0	0
175	NSP2	EFCGTENLTKEGATT	0	0	0	0	0	0	0	224	0	0	71	0	0	0	91.5	0	0	1399.5	0	0	0	248	0	116.5	400	75	103.5	0
176	NSP2	CGTENLTKEGATTCG	0	0	0	0	0	0	0	0	0	0	35.5	0	0	0	0	0	0	0	0	0	0	0	0	0	0	0	102.5	0
177	NSP2	TENLTKEGATTCGYL	166	0	0	352	316.5	1314	0	0	0	0	0	0	0	0	0	0	109.5	0	651.5	0	0	74	0	0	0	0	0	0
178	NSP2	NLTKEGATTCGYLPQ	0	0	0	0	0	0	0	0	242	0	0	0	0	0	0	804	0	24.5	0	0	0	0	0	0	0	0	0	0
179	NSP2	TKEGATTCGYLPQNA	0	0	0	0	0	0	0	0	0	0	0	0	0	0	0	0	41	0	0	0	0	0	0	0	0	0	0	0
180	NSP2	EGATTCGYLPQNAVV	0	0	66.5	0	57	0	0	65	0	0	0	0	0	51.5	243	0	0	314	0	0	0	192	0	60.5	172.5	0	0	0
181	NSP2	ATTCGYLPQNAVVKI	0	0	0	0	0	0	0	0	0	0	0	0	0	0	0	0	0	0	0	0	0	0	0	0	0	0	0	0
182	NSP2	TCGYLPQNAVVKIYC	0	0	0	0	0	0	0	0	0	0	0	0	0	0	0	0	0	0	0	0	0	0	0	0	0	0	0	0
183	NSP2	GYLPQNAVVKIYCPA	0	0	0	0	0	0	0	0	0	0	0	0	0	0	0	0	0	0	0	0	0	0	0	0	0	0	0	0
184	NSP2	LPQNAVVKIYCPACH	0	0	0	0	192.5	0	0	0	0	0	0	0	0	0	0	0	0	0	0	0	0	0	0	0	0	0	0	0
185	NSP2	QNAVVKIYCPACHNS	0	0	0	0	0	0	0	0	0	0	0	0	0	0	0	0	0	0	0	0	0	0	0	0	0	0	0	0
186	NSP2	AVVKIYCPACHNSEV	0	0	0	0	0	0	0	0	24	0	0	0	0	0	0	246.5	0	0	0	0	0	0	0	0	0	0	0	0
187	NSP2	VKIYCPACHNSEVGP	0	0	0	0	0	0	0	0	0	0	0	0	0	0	0	0	0	0	0	0	0	0	0	28.5	0	0	0	0
188	NSP2	IYCPACHNSEVGPEH	0	7	0	40	0	532	0	0	0	32	0	0	0	0	0	258	115.5	942	0	0	120	31.5	0	0	0	0	0	0
189	NSP2	CPACHNSEVGPEHSL	0	0	0	0	0	0	0	0	0	0	0	0	0	0	0	0	0	0	0	0	19.5	0	0	0	0	0	0	0
190	NSP2	ACHNSEVGPEHSLAE	0	0	337	80	0	0	0	0	0	0	0	0	195	0	0	0	0	0	0	81	0	57.5	0	0	0	0	425	0
191	NSP2	HNSEVGPEHSLAEYH	169	71.5	125	103	331.5	0	99.5	0	225	107.5	0	0	0	0	0	501	472	0	0	0	206	0	0	0	0	0	0	0
192	NSP2	SEVGPEHSLAEYHNE	54	303	1310.5	0	504.5	0	89.5	171	420.5	106.5	0	0	418	0	0	461.5	375	0	0	1580.5	169.5	0	0	0	0	70.5	790	0
193	NSP2	VGPEHSLAEYHNESG	0	462	0	0	0	0	22.5	0	0	0	0	0	0	0	283.5	0	0	0	0	0	31.5	0	0	0	0	0	0	0
194	NSP2	PEHSLAEYHNESGLK	0	0	0	0	276.5	0	191.5	0	0	0	0	0	0	0	62.5	0	0	0	0	0	0	0	0	0	0	0	0	0
195	NSP2	HSLAEYHNESGLKTI	118.5	0	0	0	0	5587.5	0	0	0	0	0	0	0	0	0	0	0	0	0	0	0	0	0	0	0	0	0	0
196	NSP2	LAEYHNESGLKTILR	104	0	0	0	0	2559	0	0	69.5	0	0	0	0	0	0	192	0	0	20	0	0	0	0	0	0	0	0	0
197	NSP2	EYHNESGLKTILRKG	62.5	0	0	119	0	0	0	74.5	0	0	91.5	0	0	0	72.5	0	0	234	0	0	0	0	0	0	0	0	0	0
198	NSP2	HNESGLKTILRKGGR	0	0	0	0	0	0	4.5	0	0	0	46	0	0	0	0	0	13	508.5	0	0	0	0	0	0	0	0	0	0
199	NSP2	ESGLKTILRKGGRTI	154.5	0	0	0	0	0	0	69	0	0	0	0	0	0	206.5	43	0	608.5	0	117	0	74	0	0	231.5	0	0	0
200	NSP2	GLKTILRKGGRTIAF	0	0	0	0	0	0	0	0	312	0	0	0	0	0	0	894.5	0	0	0	0	0	0	0	0	0	0	0	0
201	NSP2	KTILRKGGRTIAFGG	0	0	0	0	0	0	0	0	0	0	0	0	0	0	0	312	0	0	0	0	0	0	0	0	0	0	0	0
202	NSP2	ILRKGGRTIAFGGCV	0	0	0	0	0	0	0	0	0	45.5	0	0	0	0	0	28.5	0	0	0	0	0	0	0	0	0	0	0	0
203	NSP2	RKGGRTIAFGGCVFS	0	0	0	0	0	0	0	0	0	0	0	0	0	0	0	0	0	0	0	0	0	0	0	0	0	0	0	0
204	NSP2	GGRTIAFGGCVFSYV	0	13	0	0	0	0	0	0	0	30.5	0	0	0	0	0	0	0	0	0	0	0	0	0	0	0	0	0	0
205	NSP2	RTIAFGGCVFSYVGC	42	11	0	0	0	46.5	0	0	0	33.5	0	15.5	0	63.5	0	0	0	0	0	0	0	0	0	0	0	140	0	20
206	NSP2	IAFGGCVFSYVGCHN	0	7.5	12	0	28	163	0	0	0	22.5	0	50.5	0	23	0	0	89	0	75	0	46	0	0	13.5	0	0	0	0
207	NSP2	FGGCVFSYVGCHNKC	0	0	0	0	0	0	0	0	0	5	0	31	0	0	0	0	0	0	0	0	0	0	0	0	0	0	0	0
208	NSP2	GCVFSYVGCHNKCAY	0	0	0	0	0	80	0	0	0	37	0	96.5	0	39	0	0	0	0	0	0	0	0	0	0	0	126.5	0	21
209	NSP2	VFSYVGCHNKCAYWV	0	0	0	0	0	0	0	0	0	0	0	57.5	0	53.5	0	0	0	0	411.5	0	0	0	0	0	0	208.5	25.5	32.5
210	NSP2	SYVGCHNKCAYWVPR	88	0	0	0	0	0	0	0	0	0	0	11.5	0	0	0	0	63.5	176	723	20.5	0	0	0	0	0	74.5	0	0
211	NSP2	VGCHNKCAYWVPRAS	0	0	0	0	0	0	0	0	0	0	0	0	0	0	0	0	0	0	0	0	0	0	0	0	0	0	0	0
212	NSP2	CHNKCAYWVPRASAN	0	0	0	0	17167	46	0	0	0	0	0	0	0	0	0	0	0	307	0	0	0	0	0	0	0	0	0	0
213	NSP2	NKCAYWVPRASANIG	0	0	0	0	250.5	0	0	0	0	0	0	0	0	0	0	0	0	0	0	0	0	0	0	0	0	0	0	0
214	NSP2	CAYWVPRASANIGCN	0	0	0	0	703	321	0	0	0	0	0	0	0	29.5	0	0	42	142.5	0	0	62.5	45.5	0	85	0	93	0	0
215	NSP2	YWVPRASANIGCNHT	0	0	0	0	38	0	0	0	0	0	0	0	0	0	0	0	0	0	0	0	0	0	0	0	0	26	0	0
216	NSP2	VPRASANIGCNHTGV	0	0	0	0	0	0	0	0	0	0	0	0	0	0	0	0	0	0	0	0	0	0	0	65.5	0	0	0	0
217	NSP2	RASANIGCNHTGVVG	0	0	0	0	0	0	0	0	0	0	0	0	0	0	0	0	0	0	0	0	0	0	0	0	0	0	0	0
218	NSP2	SANIGCNHTGVVGEG	0	0	0	0	0	166	0	0	0	0	0	0	0	0	0	114	0	0	0	0	0	0	0	111.5	0	0	6.5	0
219	NSP2	NIGCNHTGVVGEGSE	0	161.5	2339	52.5	0	0	0	178.5	0	111.5	0	0	342	0	0	0	674	0	571	383	41	44.5	0	142.5	0	163	700.5	0
220	NSP2	GCNHTGVVGEGSEGL	0	0	189	0	0	0	76.5	105.5	0	0	0	47	0	0	0	0	177.5	0	0	0	0	0	0	205	0	0	0	0
221	NSP2	NHTGVVGEGSEGLND	0	310	416	0	145.5	570	0	0	35	96	0	160	0	0	89	0	745	0	4388	0	0	0	0	69	0	905	0	0
222	NSP2	TGVVGEGSEGLNDNL	109.5	80	0	199.5	214.5	0	0	0	0	37.5	0	149	0	66	266.5	0	362	105	3575	0	0	0	0	74.5	0	747	0	0
223	NSP2	VVGEGSEGLNDNLLE	41.5	34	1798	485.5	264	413.5	0	864	0	0	22.5	54	0	248	1043	0	387	1141.5	862.5	133.5	25	415	25	183.5	40.5	317	311	102
224	NSP2	GEGSEGLNDNLLEIL	0	0	123	155.5	0	219.5	116.5	148	0	6.5	46	0	0	256.5	148	0	602.5	603	8614	64	42	124	0	353	0	181.5	0	194.5
225	NSP2	GSEGLNDNLLEILQK	0	0	0	54.5	0	0	22	0	0	0	0	0	0	0	0	0	0	0	0	0	0	0	0	0	0	0	0	0
226	NSP2	EGLNDNLLEILQKEK	0	0	0	0	0	0	0	127	0	0	201	0	0	99.5	272	0	0	823.5	0	112.5	0	120.5	0	0	372.5	0	0	0
227	NSP2	LNDNLLEILQKEKVN	0	0	0	0	0	0	0	0	0	141.5	0	20.5	0	0	0	0	0	0	0	0	0	0	0	0	0	0	0	0
228	NSP2	DNLLEILQKEKVNIN	124	0	0	0	0	0	0	0	0	124.5	0	0	0	0	0	0	103	1224	0	0	0	0	0	0	0	0	0	0
229	NSP2	LLEILQKEKVNINIV	0	0	30.5	0	0	0	0	0	0	0	0	0	0	0	0	0	0	0	0	0	0	0	0	0	0	0	0	0
230	NSP2	EILQKEKVNINIVGD	513	0	0	0	0	0	0	107	0	0	150	0	0	78	0	0	0	1301.5	0	0	0	115	0	0	371	0	0	0
231	NSP2	LQKEKVNINIVGDFK	0	0	0	0	0	0	0	0	0	0	6	0	0	0	0	0	0	0	0	0	0	0	0	0	0	0	0	0
232	NSP2	KEKVNINIVGDFKLN	0	0	0	0	0	0	0	0	0	39	0	0	0	0	0	0	0	0	0	0	0	0	0	0	0	0	0	0
233	NSP2	KVNINIVGDFKLNEE	0	192	855.5	145.5	2245	387	0	656.5	0	793.5	32	0	271	0	983	0	1948	0	0	161	56.5	192	0	146.5	0	70.5	246	0
234	NSP2	NINIVGDFKLNEEIA	0	221	137.5	0	0	0	64	215.5	0	0	48	0	0	0	249.5	0	2367.5	0	0	0	140	42.5	0	0	0	0	0	0
235	NSP2	NIVGDFKLNEEIAII	184	0	101.5	94	321	416.5	0	798.5	254.5	24.5	82.5	0	0	0	1020	176	0	1868	0	0	0	167	95.5	0	149.5	0	0	0
236	NSP2	VGDFKLNEEIAIILA	0	0	0	0	1294	0	0	2076	0	0	0	0	0	0	1995	0	0	0	0	0	0	514	0	0	0	0	0	0
237	NSP2	DFKLNEEIAIILASF	218	0	0	48.5	0	0	0	116	0	0	0	0	0	118	74	0	0	226	0	0	22	18	0	0	43	37.5	21.5	90.5
238	NSP2	KLNEEIAIILASFSA	0	0	0	0	0	0	0	0	0	0	0	0	0	0	0	0	0	0	0	0	0	0	0	0	0	0	0	0
239	NSP2	NEEIAIILASFSAST	0	0	0	442	0	0	0	0	0	0	0	0	0	0	0	0	0	0	0	0	0	0	0	0	0	0	0	0
240	NSP2	EIAIILASFSASTSA	0	0	0	0	0	0	0	0	0	0	138.5	0	0	69.5	143	123	0	386	0	0	0	0	0	4.5	306	0	0	0
241	NSP2	AIILASFSASTSAFV	0	0	0	175.5	0	0	0	0	0	0	22	0	0	0	0	0	0	0	0	0	0	0	0	0	0	0	0	0
242	NSP2	ILASFSASTSAFVET	0	0	0	0	0	0	0	235	0	0	0	0	0	0	0	0	0	0	0	0	0	0	0	0	0	0	0	0
243	NSP2	ASFSASTSAFVETVK	0	0	0	2868	0	0	0	593	0	0	0	0	0	0	500	0	0	0	0	179	0	0	0	0	0	0	0	0
244	NSP2	FSASTSAFVETVKGL	0	0	0	0	0	0	0	0	0	0	0	0	0	0	461	0	0	0	0	0	0	0	0	0	0	0	0	0
245	NSP2	ASTSAFVETVKGLDY	0	0	0	93	0	0	0	93	154	0	0	0	0	0	80.5	116	0	135	778	33.5	0	0	0	0	0	0	0	0
246	NSP2	TSAFVETVKGLDYKA	141	0	0	0	0	0	0	0	0	0	0	0	0	0	0	0	0	0	0	0	0	0	0	0	0	0	0	0
247	NSP2	AFVETVKGLDYKAFK	0	0	0	0	0	1224.5	0	1589	0	0	0	0	0	0	350.5	0	0	0	0	0	0	0	0	0	0	0	0	0
248	NSP2	VETVKGLDYKAFKQI	0	0	0	0	0	0	0	0	0	0	0	0	0	0	0	0	0	0	0	0	0	0	32	0	0	0	0	0
249	NSP2	TVKGLDYKAFKQIVE	0	0	0	95.5	0	0	0	384	0	0	0	0	129.5	0	0	0	0	0	0	4733.5	0	0	0	0	0	0	200	0
250	NSP2	KGLDYKAFKQIVESC	0	0	0	0	0	0	0	0	0	0	0	0	0	0	0	0	0	0	0	0	0	0	0	0	0	0	0	0
251	NSP2	LDYKAFKQIVESCGN	0	0	0	0	0	0	0	604	180.5	142.5	0	0	0	0	0	478	173.5	0	0	0	0	0	0	0	0	0	0	0
252	NSP2	YKAFKQIVESCGNFK	0	0	0	0	0	0	0	0	0	0	0	0	0	0	0	0	0	0	1262.5	0	0	0	0	0	0	0	0	0
253	NSP2	AFKQIVESCGNFKVT	0	0	0	0	0	0	0	0	0	0	0	0	0	0	0	0	0	0	736	0	0	0	0	0	0	0	0	0
254	NSP2	KQIVESCGNFKVTKG	0	0	0	0	0	0	0	0	0	0	0	0	0	0	0	0	0	0	0	0	0	0	0	0	0	0	0	0
255	NSP2	IVESCGNFKVTKGKA	0	0	0	0	0	0	0	0	0	0	0	0	0	0	0	0	0	0	1699.5	0	0	0	0	0	0	0	0	0
256	NSP2	ESCGNFKVTKGKAKK	2831	1356.5	0	0	1879.5	5213	101	1165	908.5	0	104	6.5	22.5	565	446.5	3960	651	2134.5	25504	603.5	0	629.5	98.5	484.5	544	185.5	238.5	656
257	NSP2	CGNFKVTKGKAKKGA	41	0	0	0	0	0	0	0	0	0	0	0	0	0	0	0	0	0	2767	0	0	0	0	0	0	0	0	0
258	NSP2	NFKVTKGKAKKGAWN	0	0	0	0	0	0	0	0	0	0	0	0	0	0	0	0	0	0	0	0	0	0	0	0	0	0	0	0
259	NSP2	KVTKGKAKKGAWNIG	0	0	0	0	0	0	0	0	0	0	0	0	0	0	0	0	0	0	0	0	0	0	0	0	0	0	0	0
260	NSP2	TKGKAKKGAWNIGEQ	0	0	0	0	0	0	0	0	0	0	0	0	0	0	0	244	0	0	0	0	0	0	0	0	0	0	0	0
261	NSP2	GKAKKGAWNIGEQKS	0	0	0	0	0	0	0	0	0	0	0	0	0	0	0	0	0	0	0	0	0	0	0	0	0	0	0	0
262	NSP2	AKKGAWNIGEQKSIL	0	0	0	0	0	0	0	0	0	0	0	0	0	0	0	0	0	0	0	0	0	0	0	0	0	0	0	0
263	NSP2	KGAWNIGEQKSILSP	0	0	0	0	0	0	0	0	0	0	0	0	0	0	0	0	0	0	0	0	0	0	0	0	0	0	0	0
264	NSP2	AWNIGEQKSILSPLY	0	0	0	0	77	0	0	58.5	426.5	0	0	0	0	0	0	0	0	0	116	0	0	0	0	0	0	0	0	0
265	NSP2	NIGEQKSILSPLYAF	0	0	0	0	0	178.5	0	0	0	0	0	0	0	0	0	717.5	0	0	1926	0	0	0	0	0	0	0	0	0
266	NSP2	GEQKSILSPLYAFAS	0	0	0	0	0	0	0	0	0	0	0	0	0	0	0	0	0	0	0	0	0	0	0	0	0	0	0	0
267	NSP2	QKSILSPLYAFASEA	0	0	0	0	0	0	0	0	0	0	0	0	0	0	0	0	0	0	0	0	0	0	0	0	0	0	0	0
268	NSP2	SILSPLYAFASEAAR	401	0	17	0	0	0	0	0	0	0	0	0	0	0	52.5	0	0	402.5	0	0	0	0	0	0	0	0	0	0
269	NSP2	LSPLYAFASEAARVV	901	0	896.5	0	0	0	0	22.5	0	0	0	0	0	0	51.5	0	0	0	0	0	0	0	0	0	0	0	0	0
270	NSP2	PLYAFASEAARVVRS	53.5	7.5	0	65.5	12	0	0	78	0	0	0	0	0	0	0	437.5	94.5	0	0	79.5	0	0	0	0	0	0	0	0
271	NSP2	YAFASEAARVVRSIF	0	0	0	65	0	0	0	0	58	0	0	0	0	0	0	0	0	0	370.5	0	0	0	0	0	0	0	0	0
272	NSP2	FASEAARVVRSIFSR	0	0	0	0	0	0	0	0	0	0	0	0	0	0	0	179.5	0	0	475	0	0	0	0	0	0	0	0	0
273	NSP2	SEAARVVRSIFSRTL	6	0	0	0	0	0	0	0	0	0	0	0	0	0	98	0	0	0	0	0	0	0	0	0	0	0	0	0
274	NSP2	AARVVRSIFSRTLET	0	191.5	0	0	0	0	0	0	0	0	0	0	0	0	0	0	0	0	0	0	0	0	0	0	0	0	0	0
275	NSP2	RVVRSIFSRTLETAQ	0	0	0	0	0	74.5	0	0	0	0	0	0	0	0	0	704	0	0	0	0	0	0	0	0	0	0	0	0
276	NSP2	VRSIFSRTLETAQNS	0	0	0	0	0	0	0	0	0	19.5	0	0	0	0	0	0	0	224	0	0	0	0	0	0	0	0	0	0
277	NSP2	SIFSRTLETAQNSVR	635	0	0	0	0	0	0	0	0	0	47	0	0	0	0	0	0	1524	0	0	0	0	0	0	0	0	13.5	0
278	NSP2	FSRTLETAQNSVRVL	436	0	0	0	0	0	0	0	0	0	15.5	0	0	0	0	56.5	0	989	0	0	0	0	0	0	0	0	0	0
279	NSP2	RTLETAQNSVRVLQK	409.5	0	0	0	0	0	0	0	0	0	0	0	0	0	0	0	0	0	0	0	0	0	0	0	0	0	0	0
280	NSP2	LETAQNSVRVLQKAA	0	0	41	0	0	0	0	0	0	0	0	0	0	0	0	0	0	0	0	0	0	0	0	0	0	0	0	0
281	NSP2	TAQNSVRVLQKAAIT	138	0	16	0	0	0	0	0	0	0	21	0	0	0	0	0	0	327.5	0	0	0	0	0	0	0	0	0	0
282	NSP2	QNSVRVLQKAAITIL	0	0	0	0	0	0	0	0	0	0	0	0	0	0	0	0	0	80	0	0	0	0	0	0	0	0	0	0
283	NSP2	SVRVLQKAAITILDG	0	0	0	0	0	0	0	0	0	0	0	0	0	0	0	0	0	0	0	0	0	0	0	0	0	0	0	0
284	NSP2	RVLQKAAITILDGIS	0	0	0	0	0	0	0	0	0	0	0	0	0	0	0	0	0	0	0	0	0	0	0	0	0	0	0	0
285	NSP2	LQKAAITILDGISQY	31	0	0	0	0	0	0	0	239	0	0	0	0	0	0	242.5	0	84	257.5	57.5	0	0	0	0	0	0	0	0
286	NSP2	KAAITILDGISQYSL	0	0	0	0	0	0	0	0	20.5	0	0	0	0	0	0	105	0	0	0	0	0	0	0	0	0	0	0	0
287	NSP2	AITILDGISQYSLRL	0	0	0	0	0	0	0	0	0	0	0	0	0	0	0	0	0	168	248	0	0	0	0	0	0	0	0	0
288	NSP2	TILDGISQYSLRLID	231	0	160.5	0	309	398	0	274	373	0	47	0	0	149	107	1309	107	1011	0	0	0	0	288	71.5	15	0	0	0
289	NSP2	LDGISQYSLRLIDAM	0	0	0	41	29	0	0	0	0	0	0	0	0	79	0	46	0	0	0	0	0	0	98.5	0	0	0	0	0
290	NSP2	GISQYSLRLIDAMMF	0	0	0	91.5	266	0	24.5	0	265	0	0	14	0	43.5	0	640.5	0	0	226.5	0	0	0	88.5	20	0	0	0	0
291	NSP2	SQYSLRLIDAMMFTS	317	0	0	0	0	0	0	0	115	0	0	0	0	0	0	0	0	0	0	0	0	0	97	0	0	0	0	0
292	NSP2	YSLRLIDAMMFTSDL	0	0	0	0	0	0	0	0	0	0	0	0	0	31	55	0	0	113	0	0	0	0	27.5	0	0	0	0	0
293	NSP2	LRLIDAMMFTSDLAT	0	0	0	0	0	0	0	0	0	0	0	0	0	0	0	0	0	0	0	0	0	0	154	0	0	0	0	0
294	NSP2	LIDAMMFTSDLATNN	353	0	111.5	0	0	411.5	0	254	255.5	0	0	0	0	0	0	954	0	116	0	198	0	0	183.5	0	0	0	0	0
295	NSP2	DAMMFTSDLATNNLV	721	76	0	0	146.5	291	0	305	0	0	0	0	0	0	0	397.5	0	1154	0	0	0	0	0	0	0	0	0	0
296	NSP2	MMFTSDLATNNLVVM	0	0	0	0	579	0	0	0	0	0	0	0	0	0	0	0	0	0	0	0	0	0	0	0	0	0	0	0
297	NSP2	FTSDLATNNLVVMAY	0	0	0	0	77.5	87	0	0	4502.5	0	0	0	0	0	0	7314.5	0	0	481.5	0	0	0	1898	0	0	0	0	0
298	NSP2	SDLATNNLVVMAYIT	0	0	0	0	0	0	0	0	1544	0	0	0	0	0	0	3953	0	0	0	0	0	0	1135	0	0	0	0	0
299	NSP2	LATNNLVVMAYITGG	0	0	0	0	0	0	0	0	0	0	0	0	0	0	0	0	0	0	0	0	0	0	249.5	0	0	0	0	0
300	NSP2	TNNLVVMAYITGGVV	0	0	0	0	0	501	0	0	0	63	0	0	0	0	0	0	34.5	0	0	0	0	0	0	0	0	0	0	0
301	NSP2	NLVVMAYITGGVVQL	0	0	0	0	0	325	0	0	86	15	0	0	0	0	0	365.5	0	0	0	0	0	0	0	0	0	0	0	0
302	NSP2	VVMAYITGGVVQLTS	0	0	0	0	0	0	0	0	0	0	0	0	0	0	0	0	0	0	0	0	0	0	0	0	0	0	0	0
303	NSP2	MAYITGGVVQLTSQW	622	0	0	0	0	0	0	0	220.5	0	0	0	0	0	0	396	80.5	0	568.5	0	0	0	137	0	0	0	21	0
304	NSP2	YITGGVVQLTSQWLT	0	0	0	0	0	0	0	0	0	0	0	0	0	0	0	0	0	0	0	0	0	0	0	0	0	0	0	0
305	NSP2	TGGVVQLTSQWLTNI	326.5	0	0	0	60.5	0	0	0	0	0	0	0	0	0	0	0	0	0	1423	0	0	0	0	0	0	319.5	0	0
306	NSP2	GVVQLTSQWLTNIFG	0	0	0	0	0	0	0	0	0	0	0	0	0	0	0	0	0	0	330	0	0	0	0	0	0	0	0	0
307	NSP2	VQLTSQWLTNIFGTV	0	0	0	0	0	0	0	0	0	0	0	0	0	0	0	0	0	0	0	0	0	0	0	0	0	0	0	0
308	NSP2	LTSQWLTNIFGTVYE	0	0	205	0	0	391	0	0	0	54	0	0	121.5	0	0	85.5	194	101	5494.5	67	0	0	0	107.5	0	241	0	0
309	NSP2	SQWLTNIFGTVYEKL	0	0	0	0	0	0	0	0	0	0	0	0	0	0	0	0	0	0	0	0	0	0	0	0	0	0	0	0
310	NSP2	WLTNIFGTVYEKLKP	0	0	0	0	0	0	0	0	0	0	0	0	0	0	0	0	0	0	0	0	0	0	0	0	0	0	0	0
311	NSP2	TNIFGTVYEKLKPVL	0	0	0	0	0	0	0	0	0	0	0	0	0	0	0	120	0	0	0	0	0	0	0	0	0	0	0	0
312	NSP2	IFGTVYEKLKPVLDW	0	0	0	0	0	0	0	0	69	44.5	0	0	0	0	0	0	68	122.5	2350	0	0	0	0	0	0	0	0	0
313	NSP2	GTVYEKLKPVLDWLE	0	0	265.5	737	0	0	0	0	0	48.5	0	64	521	70.5	0	0	230.5	0	495	282	0	36	14	83.5	0	157	428	129
314	NSP2	VYEKLKPVLDWLEEK	0	0	0	0	0	0	0	0	0	0	0	0	0	0	0	0	0	0	0	0	0	0	0	0	0	0	0	0
315	NSP2	EKLKPVLDWLEEKFK	0	0	0	0	0	0	0	0	0	0	0	0	0	0	0	0	0	0	0	0	0	0	0	0	0	0	0	0
316	NSP2	LKPVLDWLEEKFKEG	0	0	267	0	0	0	0	0	0	0	0	0	0	0	0	0	0	0	0	0	0	0	0	164	0	0	0	191
317	NSP2	PVLDWLEEKFKEGVE	0	137.5	2609.5	656.5	531.5	1022	36	0	166	206.5	22.5	20.5	89.5	237.5	656.5	825.5	1299	0	0	5529	272	288	127	311	0	79	205.5	74.5
318	NSP2	LDWLEEKFKEGVEFL	0	0	26.5	0	0	0	66.5	143.5	0	0	61	97.5	0	445	0	0	0	300.5	2826	0	54.5	216	57	173	110.5	0	0	330.5
319	NSP2	WLEEKFKEGVEFLRD	0	0	0	101	0	151	41.5	0	153.5	0	0	35	0	278	0	0	0	0	1855.5	0	111	0	0	202	0	172	0	216
320	NSP2	EEKFKEGVEFLRDGW	170.5	0	335	234.5	0	0	82	2076.5	209	94.5	497	101	0	643.5	2125.5	0	1130	1405	4036	11.5	298	1143	52	556	1026.5	0	125	370.5
321	NSP2	KFKEGVEFLRDGWEI	0	0	0	0	0	0	64.5	202	224.5	63	348.5	0	0	484	0	0	348	0	1056	0	331.5	43	0	80	78	0	0	390
322	NSP2	KEGVEFLRDGWEIVK	0	0	0	0	0	0	0	0	0	0	0	0	0	0	0	0	0	0	0	0	0	0	0	0	0	0	0	0
323	NSP2	GVEFLRDGWEIVKFI	0	0	0	414.5	0	1119.5	0	125.5	35	0	0	0	0	0	0	0	0	0	2725	0	0	0	0	0	0	0	0	0
324	NSP2	EFLRDGWEIVKFIST	0	0	0	0	0	0	0	0	119.5	0	31.5	0	0	0	0	49.5	0	445	0	0	0	0	0	0	0	0	0	0
325	NSP2	LRDGWEIVKFISTCA	0	0	0	0	0	0	0	0	0	0	0	0	0	0	0	0	0	0	0	0	0	0	0	0	0	0	0	0
326	NSP2	DGWEIVKFISTCACE	352.5	0	803	217.5	193.5	0	0	159.5	104.5	0	22	0	354	67	259	370	321.5	537	626	591	388	146.5	0	108	119.5	200	496	0
327	NSP2	WEIVKFISTCACEIV	140.5	0	48.5	0	0	0	0	0	13.5	0	30.5	0	0	0	0	0	0	186	0	0	135	0	0	0	0	38	0	0
328	NSP2	IVKFISTCACEIVGG	0	0	0	0	0	0	0	0	0	0	0	0	0	0	0	0	0	0	0	0	0	0	0	0	0	0	0	0
329	NSP2	KFISTCACEIVGGQI	0	0	0	0	0	0	0	0	0	37	0	0	0	0	0	0	36	0	0	0	0	0	0	0	0	0	0	0
330	NSP2	ISTCACEIVGGQIVT	0	0	38	0	0	275	0	0	294.5	0	0	0	0	0	0	439	0	50	0	162.5	0	0	0	0	0	0	0	0
331	NSP2	TCACEIVGGQIVTCA	0	0	0	0	0	0	0	0	0	0	0	0	0	0	0	0	0	0	0	218.5	0	0	0	0	0	0	0	0
332	NSP2	ACEIVGGQIVTCAKE	0	0	0	0	0	90.5	0	0	0	29.5	0	0	0	0	0	0	0	0	0	498	0	0	0	0	0	70.5	186.5	0
333	NSP2	EIVGGQIVTCAKEIK	255.5	0	0	0	0	0	0	41	0	0	0	0	0	0	0	0	0	468	0	0	0	0	0	30.5	64	0	0	0
334	NSP2	VGGQIVTCAKEIKES	0	0	0	0	0	0	0	0	0	52	0	0	0	0	0	0	0	0	0	0	0	0	0	0	0	0	0	0
335	NSP2	GQIVTCAKEIKESVQ	0	0	0	0	0	0	26	0	0	0	0	0	0	0	0	0	0	0	0	0	0	0	0	0	0	0	0	0
336	NSP2	IVTCAKEIKESVQTF	57	0	0	0	0	0	0	0	0	0	15	0	0	0	87	510	0	0	0	0	0	0	0	0	0	0	0	0
337	NSP2	TCAKEIKESVQTFFK	70.5	0	0	0	0	0	0	0	0	0	0	0	0	0	0	0	0	0	2220	0	0	0	0	0	0	0	0	0
338	NSP2	AKEIKESVQTFFKLV	0	0	0	0	0	0	0	0	0	0	0	0	0	0	0	0	0	0	0	0	0	0	0	0	0	0	0	0
339	NSP2	EIKESVQTFFKLVNK	249.5	0	0	0	0	65.5	0	253	981	0	202.5	0	0	99	233.5	2968	0	1000	0	42.5	0	251	335	57.5	469	0	0	0
340	NSP2	KESVQTFFKLVNKFL	0	0	0	0	0	0	0	0	0	0	19	0	0	0	0	0	0	0	0	0	0	0	0	0	0	0	0	0
341	NSP2	SVQTFFKLVNKFLAL	0	0	0	0	0	0	0	0	0	0	0	0	0	0	0	0	0	0	0	0	0	0	0	0	0	0	0	0
342	NSP2	QTFFKLVNKFLALCA	0	0	0	0	0	0	0	0	0	0	0	0	0	0	0	0	0	0	0	0	0	0	0	0	0	0	0	0
343	NSP2	FFKLVNKFLALCADS	0	0	0	0	0	82.5	0	0	0	0	0	0	0	0	0	0	0	0	0	0	0	0	0	0	0	0	0	19.5
344	NSP2	KLVNKFLALCADSII	0	0	0	0	0	0	0	0	0	0	0	0	0	0	0	0	0	0	0	0	0	0	0	0	0	0	0	0
345	NSP2	VNKFLALCADSIIIG	2620.5	0	0	0	29.5	0	0	0	40.5	0	0	7	0	8	0	727	0	0	0	0	0	0	84	0	0	0	0	0
346	NSP2	KFLALCADSIIIGGA	4858.5	0	0	0	6.5	0	0	0	0	0	0	0	0	0	0	602	428	270.5	0	0	0	0	0	71	0	0	0	0
347	NSP2	LALCADSIIIGGAKL	1779.5	0	0	0	48	0	0	0	0	0	0	0	0	0	0	82	0	0	0	0	0	0	0	0	0	0	0	0
348	NSP2	LCADSIIIGGAKLKA	1447	35.5	0	0	0	0	0	0	0	0	0	0	0	0	0	0	0	0	370.5	0	0	0	0	0	0	0	0	0
349	NSP2	ADSIIIGGAKLKALN	656	0	0	0	0	0	0	0	0	0	28.5	0	0	0	0	0	0	0	1770	0	0	0	0	0	0	0	0	210.5
350	NSP2	SIIIGGAKLKALNLG	0	0	0	0	0	0	0	0	0	0	0	0	0	0	0	0	0	0	152	0	0	0	0	0	0	0	0	0
351	NSP2	IIGGAKLKALNLGET	0	0	0	0	0	0	0	0	0	0	0	0	0	0	0	0	0	0	0	0	0	0	0	0	0	0	0	0
352	NSP2	GGAKLKALNLGETFV	0	0	0	0	0	0	0	0	0	0	0	0	0	0	0	0	0	0	267.5	0	0	0	0	0	0	0	0	0
353	NSP2	AKLKALNLGETFVTH	0	0	0	0	0	0	0	0	0	0	0	0	0	0	0	0	0	0	0	0	0	0	0	0	0	0	0	0
354	NSP2	LKALNLGETFVTHSK	0	0	0	0	0	0	0	0	0	0	0	0	0	0	0	0	0	0	0	0	0	0	0	0	0	0	0	0
355	NSP2	ALNLGETFVTHSKGL	0	0	0	0	0	0	0	0	0	0	0	0	0	0	0	0	0	0	285.5	0	0	0	0	0	0	0	0	0
356	NSP2	NLGETFVTHSKGLYR	0	0	0	0	0	0	0	0	0	0	0	0	0	0	0	0	0	0	936.5	0	0	0	0	0	0	0	0	0
357	NSP2	GETFVTHSKGLYRKC	0	0	0	0	0	0	0	0	0	0	0	0	0	0	0	0	0	0	0	0	0	0	0	0	0	0	0	0
358	NSP2	TFVTHSKGLYRKCVK	589	0	0	0	0	182	677	0	0	0	173.5	0	0	0	0	244.5	0	312.5	1476.5	0	0	76.5	107	0	154	0	0	0
359	NSP2	VTHSKGLYRKCVKSR	1140	0	0	0	0	418	472	0	0	0	142	0	0	0	0	1568	0	1641.5	10027	0	0	0	0	0	237.5	0	138.5	0
360	NSP2	HSKGLYRKCVKSREE	60	0	638.5	0	1757.5	418.5	54.5	0	0	837	0	0	224	0	0	0	881	0	0	60	0	0	0	0	0	0	277	0
361	NSP2	KGLYRKCVKSREETG	0	0	34	0	0	0	0	0	0	0	0	0	0	0	0	0	0	0	0	0	0	0	0	0	0	0	0	0
362	NSP2	LYRKCVKSREETGLL	0	0	0	0	0	150.5	0	0	0	0	0	0	0	0	0	0	0	154	2148	0	0	0	0	0	0	0	0	0
363	NSP2	RKCVKSREETGLLMP	0	0	0	0	0	0	0	0	0	0	0	0	0	0	0	0	0	0	0	0	0	0	0	0	0	0	0	0
364	NSP2	CVKSREETGLLMPLK	0	0	0	0	0	0	0	0	0	0	0	0	0	0	0	37	0	0	0	0	0	0	292	0	0	0	0	0
365	NSP2	KSREETGLLMPLKAP	32.5	0	0	0	0	0	0	0	0	0	0	0	0	0	0	0	0	0	0	0	0	0	0	0	0	0	0	0
366	NSP2	REETGLLMPLKAPKE	0	0	0	0	0	0	0	0	0	0	0	0	82	0	0	0	0	0	0	0	0	0	0	0	0	0	101	0
367	NSP2	ETGLLMPLKAPKEII	110	0	0	0	0	0	0	0	0	0	190	0	0	68	0	0	0	786.5	0	72	0	255.5	0	61.5	460	0	0	0
368	NSP2	GLLMPLKAPKEIIFL	0	0	0	0	0	286	0	0	0	0	0	0	0	0	0	0	0	2297.5	1036	0	0	0	0	0	0	0	0	0
369	NSP2	LMPLKAPKEIIFLEG	0	0	0	0	0	0	0	0	0	0	0	0	0	0	0	0	0	582	0	0	0	0	0	0	0	0	0	0
370	NSP2	PLKAPKEIIFLEGET	0	0	604	0	0	821	0	0	0	49.5	0	0	0	0	110.5	436	243	0	0	558	0	0	0	0	0	0	0	0
371	NSP2	KAPKEIIFLEGETLP	0	0	0	0	0	134	0	0	0	0	0	0	0	0	0	0	41	0	0	0	0	0	0	0	0	0	0	0
372	NSP2	PKEIIFLEGETLPTE	0	0	333	0	0	401	0	0	0	61.5	0	0	347	0	0	0	0	0	0	400	0	0	0	0	0	0	506	0
373	NSP2	EIIFLEGETLPTEVL	1130	0	181	0	462	3089	0	0	0	56.5	259.5	0	0	54	108.5	868	326.5	4594	0	462	186.5	248	186	314	530.5	0	0	151
374	NSP2	IFLEGETLPTEVLTE	0	108.5	464	178.5	0	362.5	0	420	538	55	142	64.5	339	0	0	2293.5	0	0	2497.5	463.5	0	87.5	342.5	94	0	1235.5	709.5	65
375	NSP2	LEGETLPTEVLTEEV	29	178.5	551	0	0	342	0	650.5	0	97	0	0	0	0	0	0	0	0	0	0	0	137	113.5	0	172	0	0	48.5
376	NSP2	GETLPTEVLTEEVVL	0	0	70	335	93	3337	54	1499	0	0	0	0	0	0	988	0	232.5	0	0	81.5	176	466.5	0	214.5	0	0	0	0
377	NSP2	TLPTEVLTEEVVLKT	2580.5	0	0	604	1420	5748	55.5	1058.5	715.5	0	0	0	0	968	640	2806	1319	944.5	1558	255	2291	370	328	197.5	0	81	0	0
378	NSP2	PTEVLTEEVVLKTGD	1003	114.5	0	1620	1058	1014.5	0	709.5	1434	0	0	0	0	815.5	1072.5	5033	1211.5	1349	0	692	2634.5	349	429.5	147	0	0	0	649
379	NSP2	EVLTEEVVLKTGDLQ	489	0	0	97	401	601.5	52	927	0	0	595	0	0	80.5	909.5	383	0	7135.5	0	0	38.5	804	0	129.5	1759.5	0	0	146.5
380	NSP2	LTEEVVLKTGDLQPL	0	0	0	0	0	0	0	0	0	0	317.5	0	0	0	0	0	0	0	61	0	0	0	0	0	0	0	0	0
381	NSP2	EEVVLKTGDLQPLEQ	0	0	0	0	0	0	0	2594	0	0	215	0	0	0	1854.5	0	0	3299.5	0	128.5	0	1590	0	141	1155	0	0	0
382	NSP2	VVLKTGDLQPLEQPT	0	0	0	0	0	0	0	0	0	0	0	0	0	0	0	0	0	0	0	0	0	0	0	0	0	0	0	0
383	NSP2	LKTGDLQPLEQPTSE	0	0	151.5	0	391	0	0	0	0	0	0	0	119	0	0	0	0	119	0	0	0	0	0	0	0	0	167.5	0
384	NSP2	TGDLQPLEQPTSEAV	213.5	211	0	508.5	1207	25454.5	0	6715	0	0	253	0	0	0	4808.5	0	0	13576	0	0	0	288	0	14.5	73	0	0	0
385	NSP2	DLQPLEQPTSEAVEA	0	0	0	0	0	27234.5	0	2033.5	0	0	426	0	0	0	6736	3082.5	0	7250	0	0	0	2062	0	0	70.5	0	0	0
386	NSP2	QPLEQPTSEAVEAPL	0	0	0	0	574	35418	0	1305.5	160.5	0	0	0	0	0	2716.5	1096	0	10961	0	0	68.5	0	0	0	0	0	0	0
387	NSP2	LEQPTSEAVEAPLVG	0	0	0	0	250	20338	0	2436.5	0	0	0	0	0	0	1593.5	480	0	0	0	0	0	355	0	0	0	0	0	0
388	NSP2	QPTSEAVEAPLVGTP	0	0	0	0	0	15769	0	343.5	103.5	0	37.5	0	0	0	0	0	0	0	0	0	0	0	0	0	0	0	0	0
389	NSP2	TSEAVEAPLVGTPVC	373.5	0	24	0	202	1050.5	0	0	64	0	0	0	0	0	0	362.5	0	0	0	0	12.5	0	0	0	0	0	0	0
390	NSP2	EAVEAPLVGTPVCIN	399	0	34	399	0	0	12	729	151	0	190.5	0	0	0	994	442	583.5	2213	0	0	47.5	175	0	77.5	243.5	0	0	43.5
391	NSP2	VEAPLVGTPVCINGL	0	0	0	0	0	0	0	0	0	0	238.5	0	0	0	483	0	73	0	0	0	0	0	0	0	0	0	0	0
392	NSP2	APLVGTPVCINGLML	0	0	0	0	0	235	0	0	0	0	0	0	0	0	0	0	0	0	0	0	0	0	0	0	0	0	0	0
393	NSP2	LVGTPVCINGLMLLE	26.5	0	316.5	260	0	98	0	0	0	0	0	0	154	0	0	0	0	0	0	241.5	0	0	0	0	0	0	62	0
394	NSP2	GTPVCINGLMLLEIK	0	0	0	0	0	347.5	0	0	0	0	0	0	0	0	0	0	0	0	0	0	0	0	0	0	0	0	0	0
395	NSP2	PVCINGLMLLEIKDT	0	0	0	0	0	0	0	0	0	0	0	0	0	0	0	0	0	0	0	0	0	0	0	0	0	0	0	0
396	NSP2	CINGLMLLEIKDTEK	0	0	0	0	0	0	0	650	0	0	0	0	0	0	0	0	0	0	0	0	0	0	0	0	0	0	0	0
397	NSP2	NGLMLLEIKDTEKYC	0	0	0	0	0	0	0	0	0	0	0	0	0	0	0	0	0	0	0	0	0	0	0	0	0	0	0	0
398	NSP2	LMLLEIKDTEKYCAL	0	0	0	0	0	0	0	0	0	0	0	0	0	0	0	0	0	0	0	0	0	0	0	0	0	0	0	0
399	NSP2	LLEIKDTEKYCALAP	0	0	0	0	0	0	0	0	0	0	0	0	0	0	0	210.5	0	0	0	0	0	0	0	0	0	0	0	0
400	NSP2	EIKDTEKYCALAPNM	0	0	0	0	0	198	0	0	0	0	0	0	0	0	77	0	0	285	0	0	0	0	0	0	0	68.5	0	0
401	NSP2	KDTEKYCALAPNMMV	0	0	0	0	0	0	0	0	0	50	0	0	0	0	0	0	0	0	0	0	0	0	0	0	0	0	0	0
402	NSP2	TEKYCALAPNMMVTN	0	0	0	0	0	0	0	0	357.5	0	0	0	0	0	0	577.5	0	0	0	0	0	0	151.5	0	0	0	0	0
403	NSP2	KYCALAPNMMVTNNT	0	0	0	0	0	0	0	0	0	0	0	0	0	0	0	0	0	0	0	196	0	0	0	0	0	0	0	0
404	NSP2	CALAPNMMVTNNTFT	0	0	0	0	0	0	0	0	0	0	0	0	0	0	0	0	0	0	0	0	0	0	0	0	0	0	0	0
405	NSP2	LAPNMMVTNNTFTLK	0	0	0	0	0	0	0	0	0	0	0	0	0	0	0	0	0	0	0	0	0	0	0	0	0	0	0	0
406	NSP2	PNMMVTNNTFTLKGG	0	0	0	0	0	0	0	0	0	0	0	0	0	0	0	0	0	0	0	0	0	0	0	0	0	0	0	0
407	NSP3	MMVTNNTFTLKGGAP	0	0	0	0	4348	0	0	0	0	35.5	0	0	0	0	0	512.5	0	0	0	0	0	0	29	32	0	0	0	0
408	NSP3	VTNNTFTLKGGAPTK	0	0	0	0	0	0	0	0	0	0	0	0	0	0	0	0	0	0	0	0	0	0	0	0	0	0	0	0
409	NSP3	NNTFTLKGGAPTKVT	0	0	0	0	0	70	0	0	0	0	0	0	0	0	0	0	0	0	0	0	0	0	0	0	0	0	0	0
410	NSP3	TFTLKGGAPTKVTFG	0	0	0	0	0	0	0	0	0	0	0	0	0	0	0	0	0	0	0	0	0	0	0	0	0	0	0	0
411	NSP3	TLKGGAPTKVTFGDD	0	127.5	0	0	0	0	0	0	0	0	19.5	0	0	0	416	0	0	1003	0	0	0	0	0	0	0	0	0	0
412	NSP3	KGGAPTKVTFGDDTV	0	0	0	0	0	0	0	0	0	0	0	0	0	0	0	0	0	0	0	0	0	0	0	0	0	0	0	0
413	NSP3	GAPTKVTFGDDTVIE	0	0	349.5	0	0	856	118	0	85	0	0	16.5	106.5	58	0	182	123.5	0	0	447	2058	53	98	72.5	0	70	136.5	29.5
414	NSP3	PTKVTFGDDTVIEVQ	0	0	0	0	16	0	0	0	0	0	0	0	0	27.5	0	0	0	0	0	0	0	0	0	0	0	0	0	20
415	NSP3	KVTFGDDTVIEVQGY	27.5	0	33	0	85	0	0	0	0	0	0	78.5	0	113	0	283	0	235.5	304.5	0	119	0	0	0	0	0	0	52
416	NSP3	TFGDDTVIEVQGYKS	0	0	0	0	0	68	0	0	0	0	0	0	0	0	0	0	0	0	0	0	0	0	0	0	0	0	0	0
417	NSP3	GDDTVIEVQGYKSVN	0	0	0	0	0	0	225.5	0	0	136.5	0	0	0	0	0	0	0	0	0	0	0	0	0	0	0	0	0	0
418	NSP3	DTVIEVQGYKSVNIT	228.5	0	0	0	0	0	0	0	0	0	0	0	0	0	0	0	0	0	0	0	0	0	0	0	0	0	0	0
419	NSP3	VIEVQGYKSVNITFE	0	0	200	0	0	0	0	0	0	0	0	0	0	0	0	0	0	0	0	291.5	0	0	0	0	0	0	349	0
420	NSP3	EVQGYKSVNITFELD	117	93	0	0	0	0	0	0	0	0	0	30	0	0	0	0	0	1032	0	92.5	0	0	0	8	113	0	0	0
421	NSP3	QGYKSVNITFELDER	0	220.5	0	0	0	0	0	0	0	0	0	0	0	0	0	0	0	35.5	85	0	0	0	0	0	0	0	0	0
422	NSP3	YKSVNITFELDERID	0	111	222	0	92.5	0	63.5	129.5	233	57	0	0	0	203	64.5	0	122	0	0	27.5	2294	0	125	0	0	88	0	229
423	NSP3	SVNITFELDERIDKV	0	0	0	0	302.5	0	0	0	0	0	0	0	0	0	0	0	0	0	0	0	0	0	0	0	0	0	0	0
424	NSP3	NITFELDERIDKVLN	0	0	0	0	0	0	0	0	0	17.5	0	0	0	0	0	0	0	0	0	0	0	0	0	0	0	0	0	0
425	NSP3	TFELDERIDKVLNEK	0	0	0	0	0	0	0	0	0	0	0	0	0	0	0	0	0	0	0	0	0	0	0	0	0	0	0	0
426	NSP3	ELDERIDKVLNEKCS	0	0	0	0	0	0	0	0	0	0	47.5	0	0	0	0	0	0	0	0	0	0	126	0	0	0	0	0	0
427	NSP3	DERIDKVLNEKCSAY	200.5	0	0	149	0	0	0	0	0	0	0	0	0	0	0	0	0	0	0	0	0	0	0	0	0	0	0	0
428	NSP3	RIDKVLNEKCSAYTV	0	0	0	0	0	0	0	0	0	0	0	0	0	0	0	14	0	0	0	0	0	0	0	0	0	0	0	0
429	NSP3	DKVLNEKCSAYTVEL	79	0	0	0	0	0	0	0	0	0	0	0	0	33	0	0	0	0	0	0	0	0	0	0	0	0	0	0
430	NSP3	VLNEKCSAYTVELGT	0	0	0	0	0	87	0	0	0	0	0	0	0	0	0	0	0	0	0	0	0	0	0	44.5	0	0	0	0
431	NSP3	NEKCSAYTVELGTEV	0	0	0	71	0	0	0	0	0	0	18.5	0	0	0	0	0	0	304	0	0	0	0	0	39.5	0	0	0	0
432	NSP3	KCSAYTVELGTEVNE	0	0	892	0	106.5	0	0	0	168	61.5	0	0	1957.5	0	0	301	297	0	0	4353	144	18	0	98.5	92	66.5	7246.5	0
433	NSP3	SAYTVELGTEVNEFA	0	832	0	0	0	2308.5	0	190	0	15	29.5	0	0	34	163	0	0	306	0	0	67	0	0	66	23	0	0	0
434	NSP3	YTVELGTEVNEFACV	0	518	0	142.5	226.5	99.5	0	0	0	0	0	0	0	76.5	0	150.5	0	0	172.5	0	0	0	0	111	48	94	0	179
435	NSP3	VELGTEVNEFACVVA	0	0	0	0	0	254.5	0	0	0	0	0	4.5	0	31.5	0	442.5	0	0	0	0	0	0	0	46.5	0	0	0	33.5
436	NSP3	LGTEVNEFACVVADA	0	0	0	0	0	0	0	0	0	0	0	0	0	0	0	0	0	0	0	367.5	0	0	86.5	0	0	0	34	0
437	NSP3	TEVNEFACVVADAVI	291.5	0	0	0	477	1835	0	0	284	0	0	9.5	0	86	0	1058	0	0	0	0	0	202	381.5	177	0	0	25	57
438	NSP3	VNEFACVVADAVIKT	0	0	0	0	482	0	0	0	0	0	0	0	0	0	0	0	0	0	0	0	0	0	0	0	0	0	0	0
439	NSP3	EFACVVADAVIKTLQ	0	0	0	0	0	0	0	0	0	0	0	0	0	0	0	0	0	352.5	0	0	0	0	0	0	0	0	0	0
440	NSP3	ACVVADAVIKTLQPV	0	0	0	0	44.5	0	0	0	714.5	0	0	0	0	0	0	719	0	0	0	0	86	0	51	0	0	0	0	0
441	NSP3	VVADAVIKTLQPVSE	0	0	0	0	273	0	0	0	284.5	15.5	0	0	259	0	0	0	0	0	0	115.5	71.5	0	50	0	0	0	387	0
442	NSP3	ADAVIKTLQPVSELL	0	0	0	0	0	0	0	0	0	0	0	0	0	0	0	326.5	0	0	4468.5	0	0	0	0	0	0	0	0	0
443	NSP3	AVIKTLQPVSELLTP	0	0	0	0	134.5	0	0	0	0	0	0	0	0	0	145	786.5	0	0	0	0	0	0	0	0	0	0	0	0
444	NSP3	IKTLQPVSELLTPLG	0	0	0	0	0	0	0	0	0	0	0	0	0	0	0	0	0	0	0	0	0	0	0	0	0	0	0	0
445	NSP3	TLQPVSELLTPLGID	0	0	0	672.5	0	908.5	0	0	522.5	0	0	0	0	0	0	1725	0	0	0	0	150	0	134	0	0	0	0	0
446	NSP3	QPVSELLTPLGIDLD	0	101.5	0	0	0	0	0	0	0	0	0	27.5	0	199	0	842	0	1976	0	0	217	0	110	0	0	0	170.5	291
447	NSP3	VSELLTPLGIDLDEW	348.5	218	106.5	484.5	473	836.5	156.5	407	507	196.5	0	383	214	933	95	1704	669	147	7341	326	1255	202	381	622	0	1241	714.5	1212
448	NSP3	ELLTPLGIDLDEWSM	306.5	116	0	587.5	301	842	0	0	300.5	35	112.5	218.5	0	391	0	943	0	1254.5	2187.5	0	462	289.5	295	460	541.5	804.5	0	435
449	NSP3	LTPLGIDLDEWSMAT	0	0	0	503.5	0	0	0	0	585	0	0	70	0	0	0	1462	0	0	1489	0	0	0	608	0	0	200	43.5	0
450	NSP3	PLGIDLDEWSMATYY	304	249	156.5	1214	0	1242	110.5	384	2197.5	185.5	0	230.5	137.5	505	311	7393.5	2083.5	0	19441	905.5	475.5	389	937	765	0	813	664	537
451	NSP3	GIDLDEWSMATYYLF	0	0	0	1849	1206	0	115	0	329.5	35.5	0	119	121	273	0	995.5	169.5	0	8173.5	0	200	101	215	482	0	483	190	346
452	NSP3	DLDEWSMATYYLFDE	649	169	1422	2136	183	477.5	275.5	816	232.5	148	320.5	307.5	963	1264.5	804	754	975.5	0	4454.5	1394	575	761.5	331	1482.5	583	1180	1568.5	1495
453	NSP3	DEWSMATYYLFDESG	573.5	0	0	0	1687	0	0	0	0	0	42	65.5	63.5	250.5	0	0	239.5	0	0	0	133.5	0	0	0	0	241	331.5	276.5
454	NSP3	WSMATYYLFDESGEF	0	246	0	0	0	0	0	611	166.5	120.5	0	180.5	61	789	722	638	1020	723	17813	0	268.5	303	55	319.5	0	932	179	641.5
455	NSP3	MATYYLFDESGEFKL	0	0	0	0	0	0	0	0	0	0	0	0	0	0	0	1153	0	0	0	0	0	0	0	0	0	0	0	0
456	NSP3	TYYLFDESGEFKLAS	0	0	0	0	0	0	0	0	0	0	0	0	0	0	0	0	0	0	0	0	0	0	0	0	0	0	0	0
457	NSP3	YLFDESGEFKLASHM	0	0	0	341.5	173	818.5	0	0	0	0	0	0	0	0	0	0	0	0	0	0	0	0	0	0	0	0	0	0
458	NSP3	FDESGEFKLASHMYC	0	0	0	61.5	480	159	28	0	0	30	0	0	0	60.5	0	132.5	0	0	1383	0	107	62.5	0	0	47.5	0	0	143.5
459	NSP3	ESGEFKLASHMYCSF	323	71	0	167	542	0	0	578	0	12.5	355.5	0	0	145.5	1124.5	164.5	390	1820	943	374.5	53.5	98	0	0	644.5	0	0	152
460	NSP3	GEFKLASHMYCSFYP	104	33.5	0	0	0	0	20	0	0	18	162.5	0	0	0	0	0	0	0	848	0	0	0	0	0	0	0	0	0
461	NSP3	FKLASHMYCSFYPPD	100.5	80.5	0	0	0	0	0	0	145	0	0	0	0	0	155.5	240	0	0	0	0	0	0	0	0	0	0	0	0
462	NSP3	LASHMYCSFYPPDED	229.5	372.5	128	12	402	516	0	578	347.5	0	0	0	0	100	975.5	400.5	0	0	0	117	0	0	0	0	0	0	0	0
463	NSP3	SHMYCSFYPPDEDEE	481.5	349	2085	270.5	7234	751	0	0	0	219.5	0	0	0	0	1296.5	1160	571	0	1967	0	0	648.5	167.5	471	0	605	71.5	348.5
464	NSP3	MYCSFYPPDEDEEEG	402	431	1695.5	221.5	4388.5	1128	0	0	0	312	0	0	0	0	853.5	557	184	0	910.5	0	296.5	570	58.5	449	0	627	0	18
465	NSP3	CSFYPPDEDEEEGDC	872.5	327.5	1871	375.5	4306.5	0	0	292	54	394	0	0	0	234	1753.5	2449.5	724.5	795	1091.5	0	491	901.5	162.5	681	0	1411	151	38
466	NSP3	FYPPDEDEEEGDCEE	890.5	650.5	4155	1059.5	7373	2545.5	0	932	269	885	0	135	303	538	2046.5	2676.5	1379.5	1021	1876	128	1753	1311	419	1694	317	2323	419	282
467	NSP3	PPDEDEEEGDCEEEE	990	1083	5383.5	1494.5	7486	3841	105	1408	615	1105	232	198	335	747.5	2010	3551	2070	1479	1943.5	179.5	2488	1610	527	1848.5	639	2333	502	672.5
468	NSP3	DEDEEEGDCEEEEFE	1833.5	2070.5	5334	3417	9209	4406	523.5	2060.5	804	1079	391.5	443	584.5	1287	2335	3646	2934	3508	3484.5	505.5	2764	2260.5	631	2696	1376	3252	980	1094.5
469	NSP3	DEEEGDCEEEEFEPS	1147.5	1209.5	3168	2972	13118	2248	139.5	1223	308	495.5	0	334.5	314	1006	2136	1684.5	1772.5	3402	1226	168.5	1673	1764	288	1885	947	1782	686	693.5
470	NSP3	EEGDCEEEEFEPSTQ	750	530	2050	1212	5424	869	0	2647	0	372	1156.5	284	150	617	3775	1704	2669	10592.5	364.5	392.5	794.5	3484	238.5	1572	2422.5	1406	598	502
471	NSP3	GDCEEEEFEPSTQYE	169	395	2203	1252	3716	695	363	233.5	0	505.5	596	526	413	1019	777	701.5	908	1693	2351.5	198	1340.5	1156	248	1334.5	1239	1748	1126.5	695.5
472	NSP3	CEEEEFEPSTQYEYG	91.5	365.5	957.5	917.5	3428	356	202.5	0	0	244	501.5	415.5	114	884	528	0	632.5	1543.5	1547	0	713	1098	179	1296.5	1039.5	1422	536.5	731
473	NSP3	EEEFEPSTQYEYGTE	796	770	1795.5	1945	1491	0	110.5	5849	393.5	552	1416	181.5	410.5	428.5	7940	1474.5	2575.5	12887	1095.5	598	410	3945	218	1563	2964.5	1012	916	368.5
474	NSP3	EFEPSTQYEYGTEDD	473.5	582.5	808	603	1277.5	0	108	930.5	147.5	172	852	214.5	187.5	688	1094	892.5	1965.5	4603	892	0	1094.5	1180	216	932.5	1206	1672.5	317	524.5
475	NSP3	EPSTQYEYGTEDDYQ	787.5	350.5	0	251	1371	0	0	548	174	93.5	881	261.5	133	561.5	728	681	1064	6551	704.5	0	669.5	561	161.5	718	1533	1438	193	500.5
476	NSP3	STQYEYGTEDDYQGK	0	30	0	0	0	0	0	0	0	0	1.5	0	0	99	0	0	0	0	0	0	0	0	0	0	0	0	0	39
477	NSP3	QYEYGTEDDYQGKPL	0	0	0	0	0	0	0	0	0	0	0	0	0	0	0	0	0	0	608	0	0	0	0	31	0	0	0	38
478	NSP3	EYGTEDDYQGKPLEF	271.5	137	0	334	154	291	38.5	613	0	13	547.5	161	49	464	1020	0	342	2540.5	1812	389	270.5	449	66.5	370	614	617.5	174.5	259
479	NSP3	GTEDDYQGKPLEFGA	0	0	0	347.5	0	244	71.5	0	0	0	55.5	74.5	0	69	0	0	0	0	0	0	0	0	0	131.5	0	0	8.5	72.5
480	NSP3	EDDYQGKPLEFGATS	145	0	0	0	332.5	248.5	0	997	0	0	489	9	0	61	1254.5	159.5	441	3220	1421	360	0	499.5	0	135	731	0	0	49
481	NSP3	DYQGKPLEFGATSAA	188.5	0	0	0	0	431	0	0	0	0	0	0	0	0	0	0	0	0	0	0	0	0	0	0	0	0	0	0
482	NSP3	QGKPLEFGATSAALQ	0	0	0	0	0	0	0	0	0	0	0	0	0	0	0	0	0	0	0	0	0	0	0	0	0	0	0	0
483	NSP3	KPLEFGATSAALQPE	0	0	0	0	0	0	0	0	23.5	0	0	0	0	0	0	0	0	0	5995	0	0	0	0	0	0	0	0	0
484	NSP3	LEFGATSAALQPEEE	0	239.5	961	10	3422	0	48	919.5	0	450.5	0	38	0	0	1079.5	312	837	0	742	0	0	0	0	0	30.5	0	0	0
485	NSP3	FGATSAALQPEEEQE	0	220.5	1535.5	13	2876	0	68	315	0	315.5	0	11.5	511	0	436.5	0	742	0	0	161	0	0	0	0	0	0	0	0
486	NSP3	ATSAALQPEEEQEED	215	710	2001.5	382	5145.5	1948	211	368.5	136.5	397	0	69	0	0	1267.5	0	2071	0	0	112.5	618	0	76.5	201.5	131	404	0	198
487	NSP3	SAALQPEEEQEEDWL	625.5	354	581	234	2825.5	1607.5	231	380.5	128	121.5	0	287	0	624	973.5	0	964	0	3893.5	137.5	164	0	114.5	469.5	0	661.5	77.5	539
488	NSP3	ALQPEEEQEEDWLDD	447.5	392.5	722	1227	2748	2094	445.5	1000	354	135	455	441	197	1971.5	1225	1384.5	1308.5	0	1710	462	471.5	537	517	890.5	194	963	446	1449
489	NSP3	QPEEEQEEDWLDDDS	184	190	993	1717	1339	1046	270.5	653.5	129	271	306	376	182	1547	1074	556	992.5	0	0	274	313	294	459	993	0	1123	391	1078
490	NSP3	EEEQEEDWLDDDSQQ	427.5	217.5	974	1510	1877	1368.5	364	2284	284	281	879	249	188	969.5	2903	928	1831.5	9073	0	556	25.5	1157.5	282	1067	1261.5	914	319	682
491	NSP3	EQEEDWLDDDSQQTV	396	124	209.5	1072	1038	1396	128.5	1646	0	0	577.5	62.5	56.5	225	1792	0	597	4044	0	325	0	410	223.5	702	675	635	155.5	135.5
492	NSP3	EEDWLDDDSQQTVGQ	271	0	0	777.5	1012.5	0	140	2636	0	0	606	0	42.5	0	1852	579.5	672.5	8220.5	0	462	0	644	131	666.5	1046	454.5	103	0
493	NSP3	DWLDDDSQQTVGQQD	694	54	0	759	0	148.5	42.5	0	359	0	0	0	60	155.5	0	554	0	0	0	161.5	0	0	185	229	0	188	199	0
494	NSP3	LDDDSQQTVGQQDGS	0	0	0	0	0	0	0	0	0	0	0	0	0	0	0	0	0	0	0	0	0	0	0	0	0	0	0	0
495	NSP3	DDSQQTVGQQDGSED	571	587.5	257	382	309	607	84	104	265.5	103	0	0	1	139	0	285	1213	158.5	191	263.5	164	0	69	17	29.5	158.5	0	88.5
496	NSP3	SQQTVGQQDGSEDNQ	0	292	0	0	0	342.5	0	0	590	0	0	0	0	0	0	1185	559	147	0	0	0	0	0	0	0	0	0	0
497	NSP3	QTVGQQDGSEDNQTT	0	0	0	0	0	0	0	0	0	0	0	0	0	0	0	0	0	0	0	0	0	0	0	0	0	0	0	0
498	NSP3	VGQQDGSEDNQTTTI	0	0	0	0	0	0	0	0	0	0	0	0	0	0	0	1234	0	0	2093	0	0	0	0	0	0	0	0	0
499	NSP3	QQDGSEDNQTTTIQT	0	0	0	0	0	0	0	0	357	0	0	0	0	0	0	6577	0	0	0	0	0	0	445.5	0	0	0	0	0
500	NSP3	DGSEDNQTTTIQTIV	774.5	0	0	335.5	0	0	0	115.5	0	0	70	0	0	0	334	1779.5	0	2265.5	2327.5	406.5	0	0	0	0	62	627	272	0
501	NSP3	SEDNQTTTIQTIVEV	0	0	55	0	0	394.5	34	0	853.5	0	5	0	0	0	0	2636	0	0	0	0	0	0	52	0	0	0	0	11
502	NSP3	DNQTTTIQTIVEVQP	474	0	0	0	84.5	533.5	0	0	115	0	0	0	0	0	0	684.5	0	0	0	0	18.5	0	91	0	0	0	0	0
503	NSP3	QTTTIQTIVEVQPQL	0	0	0	0	0	0	0	0	0	0	0	0	0	0	0	0	0	0	0	0	0	0	0	0	0	0	0	0
504	NSP3	TTIQTIVEVQPQLEM	0	0	0	0	11	439.5	0	0	0	0	0	0	0	0	0	0	0	0	0	0	0	0	0	0	0	0	0	19.5
505	NSP3	IQTIVEVQPQLEMEL	0	0	40.5	0	210	0	15	0	0	0	0	46	0	0	0	592	0	0	0	39	0	0	319	35	0	175.5	0	0
506	NSP3	TIVEVQPQLEMELTP	197	44.5	0	0	474	2032	0	0	0	0	11.5	21.5	0	0	0	0	0	1049	0	80.5	45	0	0	90	0	238.5	0	0
507	NSP3	VEVQPQLEMELTPVV	0	35	0	0	184.5	1307.5	23	0	51.5	0	0	0	0	0	8	0	0	0	0	0	161	78	43.5	32.5	0	0	0	0
508	NSP3	VQPQLEMELTPVVQT	0	0	0	0	0	0	0	0	0	0	0	0	0	0	0	0	0	1750	0	0	0	0	0	0	0	0	0	0
509	NSP3	PQLEMELTPVVQTIE	0	0	518	409	517.5	783	134	0	200	0	0	32.5	190.5	192	0	717	0	0	0	778.5	2384.5	107.5	176	0	0	186	395	304.5
510	NSP3	LEMELTPVVQTIEVN	0	116.5	120.5	0	0	205.5	96.5	0	647	0	0	0	12.5	44.5	0	979	0	0	0	0	1102	41	112	0	34	38.5	0	85.5
511	NSP3	MELTPVVQTIEVNSF	0	0	0	0	217.5	0	0	0	286.5	0	0	0	0	0	0	886.5	0	0	0	0	0	0	30	0	0	0	0	0
512	NSP3	LTPVVQTIEVNSFSG	0	23.5	0	0	0	0	0	0	0	0	0	0	0	0	0	0	0	0	0	0	0	0	0	0	0	0	0	0
513	NSP3	PVVQTIEVNSFSGYL	0	35	0	0	675	260	0	0	210	0	0	0	0	0	0	1677	297	187	0	0	54.5	0	72.5	59	0	0	0	0
514	NSP3	VQTIEVNSFSGYLKL	0	0	0	0	0	0	0	0	0	0	0	0	0	0	0	0	0	0	0	0	0	0	0	0	0	0	0	0
515	NSP3	TIEVNSFSGYLKLTD	178	0	0	0	282	0	0	0	0	0	0	0	0	0	0	0	0	0	0	0	0	0	0	0	0	0	0	0
516	NSP3	EVNSFSGYLKLTDNV	0	0	0	0	0	0	0	0	0	0	272.5	0	0	0	0	0	0	1678	0	0	0	0	0	0	819	0	0	0
517	NSP3	NSFSGYLKLTDNVYI	81	0	0	0	0	0	0	0	0	0	0	0	0	0	0	0	0	0	16.5	0	0	0	0	0	0	0	0	0
518	NSP3	FSGYLKLTDNVYIKN	0	0	0	0	0	0	0	0	0	0	0	0	0	0	0	139	0	0	0	0	0	0	0	0	0	0	0	0
519	NSP3	GYLKLTDNVYIKNAD	0	0	0	0	0	0	0	0	0	0	0	0	0	0	0	0	0	0	0	0	0	0	0	0	0	0	0	0
520	NSP3	LKLTDNVYIKNADIV	0	0	0	0	0	0	0	0	0	0	0	0	0	0	0	0	0	0	0	0	0	0	0	0	0	0	0	0
521	NSP3	LTDNVYIKNADIVEE	0	52.5	1506.5	168.5	327.5	1085.5	0	379	0	529.5	17	0	111	0	404	247.5	1531	526	0	90	244.5	66	11	0	34	0	0	0
522	NSP3	DNVYIKNADIVEEAK	534	17.5	161.5	0	0	0	0	690.5	0	0	0	0	0	0	467.5	0	0	0	0	0	0	0	0	0	0	0	0	0
523	NSP3	VYIKNADIVEEAKKV	201.5	0	0	0	0	0	0	1452	0	0	13	0	0	0	1227	0	0	608	0	0	0	201	0	0	0	0	0	0
524	NSP3	IKNADIVEEAKKVKP	0	0	0	0	0	0	0	536	0	0	25	0	0	0	222	0	0	0	0	0	0	98	0	0	0	0	0	0
525	NSP3	NADIVEEAKKVKPTV	0	0	0	0	0	0	0	0	512	0	0	0	0	0	0	0	0	0	0	0	0	0	0	0	0	0	0	0
526	NSP3	DIVEEAKKVKPTVVV	312.5	0	235	0	0	0	0	0	0	0	0	0	0	0	0	0	0	0	0	0	0	0	0	0	0	0	0	0
527	NSP3	VEEAKKVKPTVVVNA	0	0	0	0	0	0	0	0	706	0	0	0	0	0	0	84	0	0	0	0	0	0	0	0	0	0	0	0
528	NSP3	EAKKVKPTVVVNAAN	0	0	0	0	349	0	0	0	171	0	0	0	0	0	235.5	0	240.5	1029.5	0	332	0	0	0	0	89	0	0	0
529	NSP3	KKVKPTVVVNAANVY	0	0	0	0	0	0	0	0	0	0	0	0	0	0	0	0	0	226.5	0	0	0	0	0	0	0	0	0	0
530	NSP3	VKPTVVVNAANVYLK	0	0	0	0	0	0	0	0	0	0	0	0	0	0	0	0	0	0	0	0	0	0	0	0	0	0	0	0
531	NSP3	PTVVVNAANVYLKHG	0	0	0	0	0	0	0	0	0	0	0	0	0	0	0	0	0	0	0	0	0	0	0	0	0	0	0	0
532	NSP3	VVVNAANVYLKHGGG	0	0	0	0	0	0	0	0	0	0	0	0	0	0	0	0	0	0	0	0	0	0	0	0	0	0	0	0
533	NSP3	VNAANVYLKHGGGVA	0	0	0	0	0	0	0	0	0	0	0	0	0	0	0	0	0	0	0	0	0	0	0	0	0	0	0	0
534	NSP3	AANVYLKHGGGVAGA	0	0	0	0	0	0	0	0	0	0	0	0	0	0	0	0	0	0	0	0	0	0	0	0	0	0	0	0
535	NSP3	NVYLKHGGGVAGALN	0	0	0	0	0	0	0	0	0	97	0	0	0	0	0	0	0	0	0	0	0	0	0	0	0	0	0	0
536	NSP3	YLKHGGGVAGALNKA	0	0	0	0	0	0	0	0	0	0	0	0	0	0	0	0	0	0	0	0	0	0	0	0	0	0	0	0
537	NSP3	KHGGGVAGALNKATN	0	0	0	0	0	0	0	0	0	0	0	0	0	0	0	1487.5	0	0	0	0	0	0	0	0	0	0	0	0
538	NSP3	GGGVAGALNKATNNA	0	0	0	0	0	0	0	0	0	0	0	0	0	0	0	6838	0	0	0	0	0	0	0	0	0	0	0	0
539	NSP3	GVAGALNKATNNAMQ	0	0	0	0	0	0	0	0	0	0	0	0	0	0	0	563.5	0	0	0	0	0	0	0	0	0	0	0	0
540	NSP3	AGALNKATNNAMQVE	0	0	62	0	0	0	0	0	613.5	0	0	0	104	0	0	2742	0	0	0	2120	0	0	0	0	0	0	121	0
541	NSP3	ALNKATNNAMQVESD	0	88.5	0	0	0	0	0	0	0	0	0	0	0	0	0	0	0	0	0	0	105	0	0	0	0	0	0	0
542	NSP3	NKATNNAMQVESDDY	0	202	248	0	167	359	0	91	372.5	232.5	0	106	0	89.5	0	0	1359.5	0	0	0	554	0	71	208	0	392	0	146.5
543	NSP3	ATNNAMQVESDDYIA	0	61.5	0	0	30	0	0	0	179.5	0	0	53.5	0	24	0	0	0	0	0	0	263.5	0	0	0	0	0	0	91.5
544	NSP3	NNAMQVESDDYIATN	0	0	127	0	139	285.5	81.5	0	349	0	0	0	0	0	0	320	72.5	0	0	56	0	0	113.5	0	0	0	0	15
545	NSP3	AMQVESDDYIATNGP	0	0	0	0	0	0	1.5	0	0	0	0	0	0	0	0	0	0	0	0	0	0	0	0	0	0	0	0	0
546	NSP3	QVESDDYIATNGPLK	0	0	0	122.5	74	295.5	0	0	0	0	0	0	0	0	0	0	0	0	0	0	0	0	0	0	0	0	0	0
547	NSP3	ESDDYIATNGPLKVG	169.5	0	0	0	221	173.5	0	727	83	0	570	0	0	0	962.5	326	50.5	2412	0	170	0	391	333.5	78	652	0	0	0
548	NSP3	DDYIATNGPLKVGGS	282	0	0	0	0	408	0	0	0	0	0	0	0	0	0	0	0	0	0	0	0	0	0	0	0	0	0	0
549	NSP3	YIATNGPLKVGGSCV	0	0	0	0	0	465	0	0	0	0	0	0	0	0	0	0	0	0	0	0	0	0	0	0	0	0	0	0
550	NSP3	ATNGPLKVGGSCVLS	0	0	0	0	0	0	0	0	0	0	0	0	0	0	0	0	0	0	0	0	0	0	0	0	0	0	0	0
551	NSP3	NGPLKVGGSCVLSGH	0	0	0	0	0	498	0	0	0	0	0	0	0	0	0	0	0	0	0	0	0	0	0	0	0	0	0	0
552	NSP3	PLKVGGSCVLSGHNL	0	0	0	0	0	0	0	0	0	0	0	0	0	0	0	0	0	0	0	0	0	0	0	0	0	0	0	0
553	NSP3	KVGGSCVLSGHNLAK	0	0	0	0	0	0	0	0	0	0	0	0	0	0	0	0	0	0	0	0	0	0	0	0	0	0	0	0
554	NSP3	GGSCVLSGHNLAKHC	0	0	0	0	0	0	0	0	0	0	0	0	0	0	0	0	0	0	0	0	0	0	0	0	0	0	0	0
555	NSP3	SCVLSGHNLAKHCLH	0	0	0	0	14	0	0	0	0	0	0	0	0	0	0	0	0	0	0	0	0	0	0	0	0	0	0	0
556	NSP3	VLSGHNLAKHCLHVV	0	0	0	0	0	0	0	0	0	0	0	0	0	0	0	0	0	0	0	0	0	0	0	0	0	0	0	0
557	NSP3	SGHNLAKHCLHVVGP	0	0	0	0	0	270.5	0	0	0	0	0	0	0	0	0	0	0	0	0	0	0	0	0	0	0	0	0	0
558	NSP3	HNLAKHCLHVVGPNV	0	0	0	0	0	1075.5	0	0	0	0	0	0	0	0	0	0	0	0	0	0	0	0	0	0	0	0	0	0
559	NSP3	LAKHCLHVVGPNVNK	0	0	0	0	0	0	0	0	0	0	0	0	0	0	0	108	0	0	0	0	0	0	0	0	0	0	0	0
560	NSP3	KHCLHVVGPNVNKGE	0	0	104	0	0	0	0	0	0	95	0	0	2107	0	0	0	78	0	0	1398.5	0	0	0	0	0	0	6077.5	0
561	NSP3	CLHVVGPNVNKGEDI	0	0	96	0	0	0	0	0	0	45.5	0	0	0	0	0	0	0	1734	0	0	0	0	0	0	0	0	0	0
562	NSP3	HVVGPNVNKGEDIQL	255.5	0	0	0	0	169	0	0	0	0	0	0	0	0	0	0	0	0	0	0	0	0	0	40.5	0	0	0	0
563	NSP3	VGPNVNKGEDIQLLK	128	40	0	0	0	0	0	0	0	0	0	0	0	0	0	0	0	0	0	0	0	0	0	0	0	0	0	0
564	NSP3	PNVNKGEDIQLLKSA	0	0	0	0	0	0	0	0	0	0	0	0	0	0	0	0	0	0	0	0	0	0	0	0	0	0	0	0
565	NSP3	VNKGEDIQLLKSAYE	0	0	269	184	0	0	0	0	0	20	0	0	529	138	0	0	0	0	0	128.5	0	0	0	125	0	0	1003	0
566	NSP3	KGEDIQLLKSAYENF	0	153	76.5	0	0	139.5	0	0	0	44	0	46.5	0	185	0	0	146	104	0	0	116.5	74.5	0	28	0	158	60	0
567	NSP3	EDIQLLKSAYENFNQ	244	197.5	90	0	0	0	37.5	308	0	0	359	38	43	168	531	1289.5	238	2520.5	0	0	54.5	410	55	199	848	169	64.5	72
568	NSP3	IQLLKSAYENFNQHE	0	280.5	459	243.5	0	510.5	0	0	0	52.5	63	57	596.5	110.5	0	84.5	317.5	0	946.5	973	97	105.5	0	75.5	70	321	2244	126.5
569	NSP3	LLKSAYENFNQHEVL	0	0	0	0	0	0	0	0	0	0	0	0	0	0	0	0	0	0	1582	0	0	0	0	0	0	106	0	0
570	NSP3	KSAYENFNQHEVLLA	0	0	0	0	0	0	0	1897	0	0	0	0	0	0	2847.5	0	0	1229.5	0	0	0	1190	0	0	0	0	0	0
571	NSP3	AYENFNQHEVLLAPL	0	0	0	114	0	0	0	0	385	0	0	19	0	0	0	0	0	478	246.5	0	0	0	0	0	0	0	0	0
572	NSP3	ENFNQHEVLLAPLLS	0	0	0	0	0	0	0	95.5	123	0	139.5	5	0	0	0	0	0	313.5	0	0	0	0	0	70.5	421	0	0	0
573	NSP3	FNQHEVLLAPLLSAG	0	0	0	0	0	0	0	0	0	0	58.5	0	0	0	0	0	0	0	527	0	0	0	0	0	0	0	0	0
574	NSP3	QHEVLLAPLLSAGIF	0	0	0	0	0	430	0	0	114.5	0	0	0	0	0	0	0	0	293	2104	10.5	0	0	0	33.5	0	28.5	0	0
575	NSP3	EVLLAPLLSAGIFGA	0	0	0	0	0	0	0	0	0	0	118	20	0	0	119.5	0	0	0	0	0	0	86	0	76.5	426.5	0	0	0
576	NSP3	LLAPLLSAGIFGADP	0	0	0	0	0	207.5	0	145	0	0	0	11	0	0	380	0	0	0	0	0	258	0	0	0	289.5	0	0	0
577	NSP3	APLLSAGIFGADPIH	0	0	76	0	0	2197	0	0	0	0	0	0	0	0	0	0	243	372	187	324.5	0	0	0	0	0	0	0	0
578	NSP3	LLSAGIFGADPIHSL	0	24.5	0	0	0	0	0	0	0	0	0	0	0	0	0	0	0	0	0	0	0	0	0	0	0	0	0	0
579	NSP3	SAGIFGADPIHSLRV	0	0	0	0	0	758.5	0	0	0	0	0	0	0	0	0	0	0	0	0	0	0	0	0	0	0	0	0	0
580	NSP3	GIFGADPIHSLRVCV	0	0	0	0	0	0	0	0	0	0	0	0	0	0	0	0	0	0	0	0	0	0	0	0	0	0	0	0
581	NSP3	FGADPIHSLRVCVDT	0	0	0	0	0	0	0	0	0	0	0	0	0	0	0	230	0	0	0	0	114	0	0	0	0	0	0	48
582	NSP3	ADPIHSLRVCVDTVR	0	0	0	0	0	0	0	0	0	0	0	0	0	0	0	160	410.5	0	0	0	0	0	0	0	0	0	0	0
583	NSP3	PIHSLRVCVDTVRTN	651	65.5	41.5	89	274.5	647	0	0	790.5	20	0	0	0	0	98	2141	975	805.5	0	1608.5	195.5	0	55	81.5	0	0	81.5	0
584	NSP3	HSLRVCVDTVRTNVY	566.5	0	0	0	0	722	33.5	0	171	0	0	0	0	0	0	504	356	0	786	313	34.5	0	0	58.5	0	47	0	0
585	NSP3	LRVCVDTVRTNVYLA	554	0	0	0	0	0	0	410.5	0	0	0	0	0	0	871.5	0	0	0	0	0	0	322.5	0	0	0	0	0	0
586	NSP3	VCVDTVRTNVYLAVF	0	0	0	0	0	0	0	0	0	0	0	0	0	0	0	0	0	0	2246.5	0	0	0	0	0	0	0	0	0
587	NSP3	VDTVRTNVYLAVFDK	0	0	0	0	0	0	0	0	0	0	0	0	0	95.5	0	347	0	0	325	0	0	0	0	0	0	0	0	162.5
588	NSP3	TVRTNVYLAVFDKNL	0	0	0	0	0	0	0	0	0	0	0	0	0	0	0	0	64	0	676	0	0	0	0	0	0	0	0	0
589	NSP3	RTNVYLAVFDKNLYD	219	141	60	0	0	496.5	0	27	0	53	0	15	0	124	0	196.5	245	0	2352	313.5	140.5	0	0	137	0	154	0	91
590	NSP3	NVYLAVFDKNLYDKL	0	37.5	0	0	0	0	0	0	0	0	0	0	0	0	0	0	0	0	0	0	37.5	0	0	0	0	0	0	0
591	NSP3	YLAVFDKNLYDKLVS	0	0	0	0	0	0	0	0	0	0	0	0	0	0	0	0	0	0	0	0	0	0	0	0	0	0	0	0
592	NSP3	AVFDKNLYDKLVSSF	0	0	0	0	0	0	0	0	0	0	0	0	0	0	0	0	0	0	379	0	134	0	0	0	0	0	0	0
593	NSP3	FDKNLYDKLVSSFLE	0	0	389.5	234.5	0	0	0	149.5	0	9	0	0	81	0	122	0	0	0	0	238	0	0	0	0	0	0	0	57
594	NSP3	KNLYDKLVSSFLEMK	0	0	0	0	0	0	0	0	0	0	0	0	0	0	0	0	0	0	0	0	0	0	0	0	0	0	0	0
595	NSP3	LYDKLVSSFLEMKSE	0	0	184	0	0	0	0	0	0	0	0	0	0	0	0	0	0	0	0	146	0	0	0	30	0	0	114.5	0
596	NSP3	DKLVSSFLEMKSEKQ	322	0	0	0	0	0	0	0	0	0	0	0	0	0	0	0	0	0	0	53.5	0	0	0	0	0	0	0	0
597	NSP3	LVSSFLEMKSEKQVE	22.5	0	401	116	159.5	0	0	98.5	0	0	0	0	0	0	256.5	172.5	0	148	0	2287.5	0	12.5	0	0	0	0	180.5	0
598	NSP3	SSFLEMKSEKQVEQK	2159	0	0	0	20	367	0	0	0	0	0	0	0	0	0	0	0	0	0	201	0	0	0	0	0	0	0	0
599	NSP3	FLEMKSEKQVEQKIA	0	0	0	0	0	0	0	0	65	0	0	0	0	0	0	0	0	0	0	0	0	0	0	0	0	0	0	0
600	NSP3	EMKSEKQVEQKIAEI	149	407	31	0	10	0	0	638.5	143.5	0	203	0	20.5	0	409	0	0	2423.5	0	192	0	704	59	0	690	198	127.5	46.5
601	NSP3	KSEKQVEQKIAEIPK	0	0	0	0	0	0	0	0	0	0	0	0	0	0	0	0	0	0	0	0	0	0	0	0	0	0	0	0
602	NSP3	EKQVEQKIAEIPKEE	252	98	786	319.5	634	165.5	0	310	58	396	179.5	59.5	62.5	147	223.5	0	636.5	1862.5	0	198.5	139	595	62.5	254	417	433.5	174	120
603	NSP3	QVEQKIAEIPKEEVK	0	0	0	0	0	0	0	0	45	0	0	0	0	0	0	106	0	0	0	0	0	0	0	0	133	120.5	0	0
604	NSP3	EQKIAEIPKEEVKPF	194.5	0	0	213	0	0	0	2376	160	0	207	37.5	0	73.5	1855	0	123.5	2473.5	0	174.5	0	692	0	167	478.5	187.5	21.5	50
605	NSP3	KIAEIPKEEVKPFIT	78.5	0	0	0	0	0	0	908	0	0	76.5	11	0	0	2639	0	0	474	0	0	0	288.5	0	20	0	63	0	0
606	NSP3	AEIPKEEVKPFITES	0	0	118.5	739.5	0	0	0	5397	0	14.5	48	0	0	0	1486	1061	0	2391	0	0	0	727.5	70	0	60.5	0	0	0
607	NSP3	IPKEEVKPFITESKP	136	485.5	0	20.5	143	0	0	4377	451	0	56	0	0	0	3345.5	3728	218	1737	8563	0	0	0	593	356	0	2282	0	0
608	NSP3	KEEVKPFITESKPSV	0	59	0	0	0	0	0	0	494	0	0	0	0	0	273	2283.5	0	0	4891.5	0	0	0	102	0	0	681	0	0
609	NSP3	EVKPFITESKPSVEQ	156	120.5	75.5	0	299.5	483	0	0	0	0	205	0	0	19	551.5	2088	0	2583.5	3492	65.5	0	0	267	89	0	472.5	42.5	29.5
610	NSP3	KPFITESKPSVEQRK	0	0	0	0	0	0	0	415.5	0	0	0	0	0	0	0	0	0	0	1838	0	0	0	0	0	0	0	0	0
611	NSP3	FITESKPSVEQRKQD	0	0	0	0	0	0	0	37.5	437	0	0	0	0	0	56	968	0	1219.5	0	0	92	0	111.5	0	0	0	0	0
612	NSP3	TESKPSVEQRKQDDK	0	0	0	146.5	0	456.5	0	249	0	0	0	0	0	0	0	0	0	0	441.5	0	0	0	0	0	0	0	0	0
613	NSP3	SKPSVEQRKQDDKKI	1067	322	0	0	0	0	0	0	44.5	0	0	0	0	0	0	596	0	0	727	0	0	0	0	0	0	0	0	0
614	NSP3	PSVEQRKQDDKKIKA	0	0	0	0	0	0	0	0	0	0	0	0	0	0	0	0	0	0	0	0	0	0	0	0	0	0	0	0
615	NSP3	VEQRKQDDKKIKACV	0	0	0	0	0	0	0	0	0	0	0	0	0	0	0	0	0	0	0	0	0	0	0	0	0	0	0	0
616	NSP3	QRKQDDKKIKACVEE	0	50.5	632	120.5	379.5	0	0	0	0	397.5	0	19	82.5	0	0	0	747.5	0	0	0	358	0	0	54	0	0	185	35
617	NSP3	KQDDKKIKACVEEVT	0	0	30	0	0	0	0	173	0	0	0	0	0	0	0	0	0	0	0	0	0	0	0	0	34	65	0	0
618	NSP3	DDKKIKACVEEVTTT	408	0	0	0	0	0	0	375.5	0	0	0	0	0	0	188	0	0	0	0	0	0	108	0	0	59	0	0	0
619	NSP3	KKIKACVEEVTTTLE	0	0	0	0	0	0	0	102	0	0	0	0	147.5	0	0	0	0	0	0	113.5	0	71	0	0	0	0	212	0
620	NSP3	IKACVEEVTTTLEET	0	0	256	0	0	0	0	0	140	33.5	0	0	0	0	0	1205	0	0	0	90.5	94.5	0	173.5	33.5	85	123	0	0
621	NSP3	ACVEEVTTTLEETKF	0	0	0	0	0	0	0	0	0	0	0	27.5	0	0	0	0	0	0	0	0	0	0	0	0	0	0	0	0
622	NSP3	VEEVTTTLEETKFLT	157.5	0	0	246	0	0	77	0	68.5	0	0	0	0	0	0	1388.5	0	0	0	0	0	0	0	0	0	0	0	0
623	NSP3	EVTTTLEETKFLTEN	546	0	79.5	0	720.5	689	14	666.5	661	75.5	404	26.5	15	83.5	1165	1444	87	4032	0	338	42.5	415	109	106	951	0	0	60.5
624	NSP3	TTTLEETKFLTENLL	14	0	0	0	0	0	0	0	0	0	0	0	0	0	0	0	0	0	0	0	0	0	0	0	257	0	0	0
625	NSP3	TLEETKFLTENLLLY	580	0	0	144	386	1043	17	146	92.5	0	0	73.5	0	128	0	127	382.5	0	2896.5	0	0	326	0	255.5	0	0	0	57.5
626	NSP3	EETKFLTENLLLYID	501	106	101.5	0	0	0	194.5	1371	504	0	558	165	74.5	440.5	1178	796	299.5	2603	481	32.5	422	1037.5	177.5	567	1273.5	370.5	83	236
627	NSP3	TKFLTENLLLYIDIN	0	0	0	0	141	1828	43.5	0	587	0	0	37	0	137.5	0	184	0	1471	1869.5	0	298.5	0	0	0	0	110.5	0	80
628	NSP3	FLTENLLLYIDINGN	0	15.5	0	0	0	892	0	0	579.5	45	0	0	0	0	0	1301	80.5	91.5	744.5	0	157.5	0	39	0	0	0	0	31.5
629	NSP3	TENLLLYIDINGNLH	175.5	0	0	0	171.5	1593	0	85	0	0	0	35	0	0	139.5	0	179	0	1327	0	0	190.5	161.5	0	0	0	0	0
630	NSP3	NLLLYIDINGNLHPD	0	0	39.5	0	0	356	0	115	371	0	0	0	0	32	0	1220.5	0	0	0	0	49.5	15	147.5	0	0	0	0	0
631	NSP3	LLYIDINGNLHPDSA	0	0	0	0	0	0	0	0	0	0	0	0	0	0	0	0	0	1742	0	0	0	0	0	0	0	0	0	0
632	NSP3	YIDINGNLHPDSATL	0	0	0	0	0	0	0	0	0	0	0	0	0	0	0	0	0	1241	0	0	0	0	70.5	0	0	0	0	0
633	NSP3	DINGNLHPDSATLVS	197	0	0	0	0	0	0	0	0	0	0	0	0	0	0	0	0	0	0	0	0	0	0	0	0	0	0	0
634	NSP3	NGNLHPDSATLVSDI	0	0	0	0	0	0	0	192.5	562.5	0	0	0	0	0	275.5	1237	0	1111	0	0	88.5	0	140	0	0	0	0	0
635	NSP3	NLHPDSATLVSDIDI	0	0	0	0	118.5	0	0	1409	1078	0	0	0	0	62	1259	2852	0	1041	0	0	181	514.5	499.5	0	0	0	0	124.5
636	NSP3	HPDSATLVSDIDITF	126	0	0	53.5	249	157	37	736.5	121.5	10	0	21	0	175	563	944.5	173.5	1496.5	0	0	104.5	435.5	229.5	118.5	0	147.5	0	134
637	NSP3	DSATLVSDIDITFLK	1095	0	0	0	0	0	0	0	0	0	0	0	0	0	266	593	0	0	0	44.5	0	94.5	0	0	0	0	0	0
638	NSP3	ATLVSDIDITFLKKD	167	0	0	0	0	0	0	0	0	0	0	0	0	0	0	444	0	0	0	0	9.5	0	0	0	0	0	0	0
639	NSP3	LVSDIDITFLKKDAP	0	0	0	0	0	0	0	0	202.5	29.5	0	0	0	0	0	676.5	0	0	0	0	0	0	0	111.5	0	0	0	0
640	NSP3	SDIDITFLKKDAPYI	0	0	0	37.5	0	0	0	0	0	0	0	0	0	35.5	0	0	0	674	0	0	0	53	0	0	0	0	0	0
641	NSP3	IDITFLKKDAPYIVG	0	0	0	0	0	0	0	0	0	0	0	0	0	0	0	0	0	342	0	0	0	0	0	0	0	0	0	0
642	NSP3	ITFLKKDAPYIVGDV	0	0	0	0	0	0	0	0	0	0	0	0	0	0	0	62.5	0	532.5	0	0	0	0	0	0	0	0	0	0
643	NSP3	FLKKDAPYIVGDVVQ	0	0	0	0	0	0	0	0	0	0	0	0	0	0	0	743.5	0	0	0	0	0	0	0	0	0	0	0	0
644	NSP3	KKDAPYIVGDVVQEG	0	0	0	0	0	0	0	0	89.5	0	0	0	0	0	0	182	0	0	0	0	0	0	0	0	0	0	0	0
645	NSP3	DAPYIVGDVVQEGVL	718	58	61.5	0	0	4902.5	0	0	271	32.5	0	0	0	86.5	0	526.5	140	376	0	382.5	32	0	0	56	0	0	0	89.5
646	NSP3	PYIVGDVVQEGVLTA	0	0	0	0	0	0	0	0	0	0	0	0	0	0	0	0	0	387	0	364	0	0	0	0	0	0	0	0
647	NSP3	IVGDVVQEGVLTAVV	136	0	207	0	1053	0	0	0	295.5	0	0	0	0	0	46	854	585.5	360	0	0	0	110.5	28.5	0	0	0	0	0
648	NSP3	GDVVQEGVLTAVVIP	8.5	0	8.5	0	0	420	157.5	0	0	0	0	0	0	0	0	0	0	417.5	0	0	0	0	0	27	0	0	0	0
649	NSP3	VVQEGVLTAVVIPTK	0	0	0	0	0	0	0	0	0	0	0	0	0	0	0	0	0	0	0	0	0	0	0	0	0	0	0	0
650	NSP3	QEGVLTAVVIPTKKA	0	0	0	0	0	0	0	0	0	0	0	0	0	0	0	0	0	0	0	0	0	0	0	0	0	0	0	0
651	NSP3	GVLTAVVIPTKKAGG	0	0	0	0	0	0	16	0	0	0	0	0	0	0	0	0	0	0	0	0	0	0	0	0	0	0	0	0
652	NSP3	LTAVVIPTKKAGGTT	0	0	0	0	0	0	0	0	0	0	0	0	0	0	0	0	0	0	0	0	0	0	0	0	0	0	0	0
653	NSP3	AVVIPTKKAGGTTEM	0	0	0	90	0	0	0	0	0	0	0	0	0	0	0	0	0	0	0	0	0	0	0	0	0	0	0	0
654	NSP3	VIPTKKAGGTTEMLA	0	0	0	0	0	0	0	0	0	0	0	0	0	0	0	0	0	0	0	0	0	0	0	0	0	0	0	0
655	NSP3	PTKKAGGTTEMLAKA	0	0	0	0	0	0	0	0	0	0	0	0	0	0	0	0	0	0	0	0	0	0	0	0	0	0	0	0
656	NSP3	KKAGGTTEMLAKALR	0	0	0	0	0	0	0	0	0	0	0	0	0	0	0	0	0	0	0	0	0	0	0	0	0	0	0	0
657	NSP3	AGGTTEMLAKALRKV	0	0	0	0	0	0	0	0	0	0	0	0	0	0	0	0	0	0	0	0	0	0	0	0	0	0	0	0
658	NSP3	GTTEMLAKALRKVPT	0	0	0	55	0	0	0	0	0	0	0	0	0	0	0	0	0	0	0	0	0	0	0	0	0	0	0	0
659	NSP3	TEMLAKALRKVPTDN	96.5	0	18	486.5	517	0	0	0	0	0	0	0	0	0	219.5	0	0	0	0	0	0	0	0	0	39	0	0	0
660	NSP3	MLAKALRKVPTDNYI	0	0	125.5	0	0	0	0	0	0	0	0	0	0	0	0	0	0	0	0	0	0	0	0	0	0	0	0	0
661	NSP3	AKALRKVPTDNYITT	0	0	0	0	0	0	0	0	0	0	0	0	0	0	0	0	0	175	0	0	0	0	0	0	0	0	0	0
662	NSP3	ALRKVPTDNYITTYP	0	0	0	0	0	31.5	0	88.5	0	0	0	0	0	0	295	0	0	113	0	0	0	0	0	0	0	0	0	0
663	NSP3	RKVPTDNYITTYPGQ	0	0	0	0	0	0	0	0	0	0	0	0	0	0	0	0	0	0	0	0	0	0	0	0	0	0	0	0
664	NSP3	VPTDNYITTYPGQGL	0	0	0	0	0	0	0	0	0	0	0	0	0	0	0	43	0	0	0	0	0	0	332	0	0	0	0	0
665	NSP3	TDNYITTYPGQGLNG	0	0	0	0	0	207	0	43	0	0	0	0	0	0	0	0	0	0	1341	0	0	0	156	0	0	0	0	0
666	NSP3	NYITTYPGQGLNGYT	0	57.5	0	0	0	0	0	0	0	0	0	0	0	0	0	0	0	0	390.5	0	0	0	0	0	0	0	0	0
667	NSP3	ITTYPGQGLNGYTVE	0	0	0	196	0	0	0	0	0	0	0	0	96.5	0	0	0	0	0	0	2642	0	0	0	13	0	0	394.5	0
668	NSP3	TYPGQGLNGYTVEEA	0	37.5	0	0	0	0	0	0	0	59	0	33	0	0	0	0	0	0	0	0	0	0	0	41	0	0	63.5	30
669	NSP3	PGQGLNGYTVEEAKT	0	0	0	0	0	0	0	0	0	0	0	0	0	0	0	0	0	880	0	0	0	0	0	0	0	76	0	0
670	NSP3	QGLNGYTVEEAKTVL	0	0	0	0	0	0	0	102	0	0	0	0	0	0	141	0	0	0	0	0	0	0	0	0	0	0	0	0
671	NSP3	LNGYTVEEAKTVLKK	0	0	0	0	0	0	0	0	0	0	0	0	0	0	0	0	0	639.5	5326.5	0	0	0	0	0	0	0	0	0
672	NSP3	GYTVEEAKTVLKKCK	74.5	0	0	0	0	0	0	0	0	0	0	0	0	0	0	0	0	0	1772	0	0	0	0	0	0	0	0	0
673	NSP3	TVEEAKTVLKKCKSA	336	0	0	0	470	1215.5	0	0	0	0	0	0	0	0	0	0	0	0	0	0	0	0	0	0	0	0	0	0
674	NSP3	EEAKTVLKKCKSAFY	131	0	70	0	0	0	8	2508.5	0	0	433.5	37.5	0	0	1773.5	0	162	3187.5	0	74.5	0	691.5	0	306	879	0	0	0
675	NSP3	AKTVLKKCKSAFYIL	0	0	0	0	0	0	0	0	0	0	0	0	0	0	0	0	0	0	0	0	0	0	0	0	0	0	0	0
676	NSP3	TVLKKCKSAFYILPS	0	0	0	0	0	0	0	0	0	0	0	0	0	0	0	0	0	0	0	0	0	0	0	0	0	0	0	0
677	NSP3	LKKCKSAFYILPSII	0	0	0	0	0	0	0	0	0	0	0	0	0	0	0	0	0	0	0	0	0	0	0	0	0	0	0	0
678	NSP3	KCKSAFYILPSIISN	0	0	0	0	0	0	0	0	592	33	0	0	0	0	0	696	471	569.5	0	0	0	0	146.5	33	0	0	0	0
679	NSP3	KSAFYILPSIISNEK	0	0	0	0	99.5	0	0	0	0	0	0	0	0	0	0	64	0	0	0	0	0	0	0	61	0	0	0	0
680	NSP3	AFYILPSIISNEKQE	0	50.5	314	133	68	0	0	0	101.5	41	0	0	373	0	0	0	348.5	0	0	144	0	0	0	0	0	0	0	0
681	NSP3	YILPSIISNEKQEIL	0	0	0	0	0	0	0	0	0	0	38.5	0	0	0	0	0	0	774	410	0	0	0	0	0	0	0	0	0
682	NSP3	LPSIISNEKQEILGT	0	0	0	42.5	0	0	0	0	0	0	0	0	0	0	0	0	0	0	0	0	0	0	0	0	0	0	0	0
683	NSP3	SIISNEKQEILGTVS	192.5	0	0	0	148.5	0	0	0	0	0	69.5	0	0	0	0	0	0	549.5	0	0	0	0	0	0	100	0	0	0
684	NSP3	ISNEKQEILGTVSWN	0	0	0	0	0	103.5	0	0	455.5	8	0	0	0	0	0	1514	0	0	0	0	0	0	563.5	0	0	0	0	0
685	NSP3	NEKQEILGTVSWNLR	0	0	0	0	0	0	0	0	0	0	0	0	0	0	0	0	0	0	812.5	0	0	0	0	0	0	0	0	0
686	NSP3	KQEILGTVSWNLREM	0	0	0	0	114	153	0	0	0	0	0	16.5	0	0	0	0	0	0	3004	0	0	0	0	0	0	8.5	0	0
687	NSP3	EILGTVSWNLREMLA	0	0	0	0	0	0	0	0	0	0	0	0	0	0	0	22	0	0	0	0	0	0	0	0	0	0	0	0
688	NSP3	LGTVSWNLREMLAHA	0	0	0	0	0	0	0	0	0	0	0	0	0	0	0	0	0	0	0	0	0	0	0	0	0	0	0	0
689	NSP3	TVSWNLREMLAHAEE	0	118.5	657.5	178	269.5	157.5	0	0	0	488.5	39	69	298.5	0	38.5	0	799.5	106.5	0	60.5	187	0	0	213	0	0	468.5	0
690	NSP3	SWNLREMLAHAEETR	0	0	0	0	0	0	0	0	0	0	0	43	0	0	0	0	0	0	0	0	37	0	0	0	0	0	0	0
691	NSP3	NLREMLAHAEETRKL	0	0	0	0	0	0	0	0	0	0	0	0	0	0	0	0	0	0	0	0	0	0	0	0	0	0	0	0
692	NSP3	REMLAHAEETRKLMP	0	0	0	0	0	0	0	0	0	0	0	0	0	0	0	0	0	0	0	0	0	0	0	0	13	0	0	0
693	NSP3	MLAHAEETRKLMPVC	0	0	0	0	0	0	0	0	630.5	0	0	0	0	0	0	748.5	0	0	0	0	0	0	159	0	0	0	0	0
694	NSP3	AHAEETRKLMPVCVE	0	0	109.5	138	0	0	0	0	0	0	23	42	191	0	0	180.5	0	0	0	2650	55	25.5	0	0	0	0	176	0
695	NSP3	AEETRKLMPVCVETK	0	0	0	368	0	0	0	0	0	0	0	0	0	0	0	0	0	0	0	0	0	0	0	0	0	0	0	0
696	NSP3	ETRKLMPVCVETKAI	374	0	0	0	91	0	0	0	0	11	213.5	0	0	0	88.5	0	0	1613	0	137	0	241	0	0	608	0	73.5	0
697	NSP3	RKLMPVCVETKAIVS	0	0	0	0	0	0	0	0	0	0	0	0	0	0	0	0	0	0	0	0	0	0	0	0	0	0	0	0
698	NSP3	LMPVCVETKAIVSTI	53	0	0	0	452	0	0	318	509	0	0	0	0	0	387.5	647	0	101	0	0	0	0	188	0	0	0	0	0
699	NSP3	PVCVETKAIVSTIQR	0	41	18.5	110	829	314	0	499	588	14	0	0	0	0	469.5	3006	607	413.5	0	345	187	117	308	273.5	0	0	116	8
700	NSP3	CVETKAIVSTIQRKY	0	0	0	0	16	0	0	0	0	0	0	0	0	0	0	0	0	0	97	0	0	0	0	0	0	0	0	0
701	NSP3	ETKAIVSTIQRKYKG	0	0	0	0	0	0	0	0	0	0	95.5	0	0	0	0	0	0	196	0	0	0	0	0	0	0	0	0	0
702	NSP3	KAIVSTIQRKYKGIK	2668	0	0	0	0	20323	477	0	235	0	381	424	79	263.5	0	729	0	5851	61683	221.5	0	900	124.5	297.5	93.5	2709	157.5	400.5
703	NSP3	IVSTIQRKYKGIKIQ	0	0	0	0	0	8974.5	98.5	0	168	0	0	0	0	0	0	298	0	0	0	0	0	0	0	0	0	0	0	0
704	NSP3	STIQRKYKGIKIQEG	0	0	248.5	0	0	721	0	0	133.5	0	0	0	0	0	0	0	0	0	0	0	0	0	8	0	0	0	0	0
705	NSP3	IQRKYKGIKIQEGVV	0	29.5	101.5	0	0	476	0	0	0	54.5	0	0	0	0	0	0	0	0	0	0	0	0	0	0	0	0	0	0
706	NSP3	RKYKGIKIQEGVVDY	0	170.5	74	109.5	0	539	16.5	0	117.5	84	34.5	64.5	0	0	0	189.5	205	0	2718	89	0	0	0	85.5	66.5	0	8.5	48
707	NSP3	YKGIKIQEGVVDYGA	0	0	0	0	0	0	0	0	0	0	0	0	0	0	0	0	0	0	1238	0	0	0	0	0	0	0	0	0
708	NSP3	GIKIQEGVVDYGARF	0	0	0	92	67	427.5	28	0	0	0	0	0	0	0	0	0	160.5	0	1319	0	45.5	0	0	87	0	0	0	0
709	NSP3	KIQEGVVDYGARFYF	169.5	67.5	17	88	82	175	34.5	110	0	0	0	77	0	90.5	153	24	130.5	1201	4949.5	142.5	150	99.5	0	0	30	116	15	102
710	NSP3	QEGVVDYGARFYFYT	0	0	0	0	66.5	0	0	0	0	0	0	0	12	60.5	0	0	0	0	176.5	0	0	0	0	0	0	76.5	0	22.5
711	NSP3	GVVDYGARFYFYTSK	0	0	0	0	0	0	0	0	0	0	0	0	0	0	0	0	0	0	0	0	0	0	0	0	0	0	0	0
712	NSP3	VDYGARFYFYTSKTT	0	0	0	0	0	0	0	0	0	0	0	0	0	0	0	0	0	0	0	0	0	0	0	0	0	0	0	0
713	NSP3	YGARFYFYTSKTTVA	0	0	0	0	0	0	0	0	0	0	0	0	0	0	0	0	0	0	0	0	0	0	0	0	0	0	0	0
714	NSP3	ARFYFYTSKTTVASL	0	0	0	0	0	0	0	0	231	0	0	0	0	0	0	281.5	0	0	0	0	0	0	0	0	0	0	0	0
715	NSP3	FYFYTSKTTVASLIN	0	0	0	0	0	0	0	0	139.5	0	0	0	0	0	0	375.5	0	0	0	0	0	0	0	0	0	0	0	0
716	NSP3	FYTSKTTVASLINTL	0	0	0	415	0	0	0	0	0	0	0	0	0	0	0	0	0	0	0	0	0	0	0	0	0	0	0	0
717	NSP3	TSKTTVASLINTLND	0	65	205	0	148.5	915.5	0	874	3027	0	0	169.5	0	0	1528.5	9938.5	156	0	6813.5	0	0	113.5	41.5	0	0	697.5	0	0
718	NSP3	KTTVASLINTLNDLN	22.5	0	0	16	385.5	236	126.5	678.5	798.5	0	0	119.5	0	0	1363	5716	987.5	0	7430	0	45.5	0	185	104	0	447	0	0
719	NSP3	TVASLINTLNDLNET	0	0	138	0	213	940	15.5	498	560	0	0	0	0	0	1272	1562	0	0	1237.5	0	41.5	100	221	0	0	137.5	0	0
720	NSP3	ASLINTLNDLNETLV	2156	0	0	0	119	1112	0	1417.5	157	0	0	0	0	0	1935	2808	0	0	3572.5	0	0	143	147.5	0	0	0	0	0
721	NSP3	LINTLNDLNETLVTM	1744	133.5	0	0	0	1646.5	0	495	1327	0	0	11	0	0	829	3997.5	0	80	1433	188.5	0	39	0	0	0	0	0	0
722	NSP3	NTLNDLNETLVTMPL	535.5	34.5	0	0	355	0	0	180	2921.5	0	0	0	0	0	367	2834	0	77.5	821	36.5	0	40	5	0	0	0	0	0
723	NSP3	LNDLNETLVTMPLGY	404	21	0	0	313	863.5	0	268.5	432	66.5	0	17.5	0	39.5	164	580	180	0	3278	266.5	45.5	0	0	25.5	0	47	0	0
724	NSP3	DLNETLVTMPLGYVT	678	0	0	89.5	0	0	0	414	85	0	0	0	0	0	0	0	0	0	0	0	0	0	0	0	0	0	0	0
725	NSP3	NETLVTMPLGYVTHG	0	0	0	0	0	0	0	0	0	0	0	0	0	0	0	0	0	0	0	0	0	0	0	0	0	0	0	0
726	NSP3	TLVTMPLGYVTHGLN	0	206	0	0	108	0	0	0	60.5	14.5	0	0	0	0	0	0	0	0	3870	0	0	0	0	0	0	0	0	0
727	NSP3	VTMPLGYVTHGLNLE	0	0	57.5	0	0	124.5	0	0	0	0	0	0	0	0	595	0	0	0	2866	32	0	56.5	0	0	0	0	14	0
728	NSP3	MPLGYVTHGLNLEEA	0	26	206.5	0	124	95.5	0	9	0	0	0	0	0	0	113	0	0	183	0	0	0	1.5	184	0	0	0	0	0
729	NSP3	LGYVTHGLNLEEAAR	0	178.5	0	0	0	0	0	169	0	0	0	0	0	0	490	0	0	152	0	9	0	0	0	0	0	0	0	0
730	NSP3	YVTHGLNLEEAARYM	155	254.5	77.5	143	557.5	0	0	0	0	0	0	0	0	0	0	101.5	0	268.5	0	50.5	0	106	0	0	42.5	0	0	0
731	NSP3	THGLNLEEAARYMRS	142.5	122	37	0	326	0	0	0	0	0	0	0	0	0	0	0	96	0	157.5	0	0	625	0	68	44.5	0	0	0
732	NSP3	GLNLEEAARYMRSLK	0	0	0	0	0	319	44	0	0	0	0	0	0	0	0	0	0	0	0	0	0	0	0	0	0	0	0	0
733	NSP3	NLEEAARYMRSLKVP	0	0	0	0	0	0	0	0	0	0	0	0	0	0	0	560	0	0	0	0	0	0	68.5	0	0	0	0	0
734	NSP3	EEAARYMRSLKVPAT	237	0	0	0	0	0	0	3088	0	0	357	0	0	0	1538	0	0	2785	0	0	0	1511	0	0	776	0	71.5	0
735	NSP3	AARYMRSLKVPATVS	0	0	0	0	0	0	0	0	0	0	0	0	0	0	0	0	0	0	0	0	0	0	0	0	0	0	0	0
736	NSP3	RYMRSLKVPATVSVS	0	0	0	0	0	0	0	0	90.5	0	0	0	0	0	0	0	0	0	0	0	0	0	0	0	0	0	0	0
737	NSP3	MRSLKVPATVSVSSP	0	0	0	0	0	0	0	0	167.5	0	0	0	0	0	0	309.5	0	0	0	0	0	0	0	0	0	0	0	0
738	NSP3	SLKVPATVSVSSPDA	313.5	0	25.5	0	0	0	0	0	0	0	0	0	0	0	0	0	0	0	0	0	0	0	0	0	0	0	0	0
739	NSP3	KVPATVSVSSPDAVT	0	0	0	0	357	0	0	36	0	0	0	0	0	0	0	0	0	0	0	0	0	87	0	0	0	0	0	0
740	NSP3	PATVSVSSPDAVTAY	0	0	0	163.5	0	154	0	0	385	4.5	0	0	0	0	0	1240	102.5	0	0	93	9.5	0	132.5	0	0	0	0	0
741	NSP3	TVSVSSPDAVTAYNG	0	0	0	0	0	438	0	0	66.5	0	0	0	0	0	0	183	0	0	0	0	25.5	0	36	0	0	0	0	0
742	NSP3	SVSSPDAVTAYNGYL	239	34.5	214.5	0	194.5	208	0	0	0	0	0	0	0	5	141.5	0	0	91.5	605	0	44.5	0	19	0	0	0	10	0
743	NSP3	SSPDAVTAYNGYLTS	467	151	0	0	0	888.5	0	0	0	0	0	0	0	0	120.5	0	0	0	0	0	0	0	0	0	0	0	0	0
744	NSP3	PDAVTAYNGYLTSSS	0	0	0	0	0	0	0	0	93.5	0	0	0	0	0	0	232.5	0	0	0	0	0	0	58	0	0	0	0	0
745	NSP3	AVTAYNGYLTSSSKT	0	0	0	0	0	0	0	7317.5	374	0	0	0	0	0	7244.5	1521.5	0	0	1758	0	0	4107	216	0	0	0	0	0
746	NSP3	TAYNGYLTSSSKTPE	0	0	0	0	0	452.5	0	6195	96	0	0	0	0	0	7232	610	0	0	378	0	0	2998	57	0	0	0	0	0
747	NSP3	YNGYLTSSSKTPEEH	0	63	0	0	656	0	0	4941	0	0	0	0	0	0	4259	203	0	211	0	0	0	1528	0	0	0	0	0	0
748	NSP3	GYLTSSSKTPEEHFI	0	0	0	0	0	0	0	3673	0	0	0	0	0	0	2803	0	82.5	0	0	0	0	801.5	0	0	0	0	0	0
749	NSP3	LTSSSKTPEEHFIET	0	0	0	0	0	898	0	0	0	0	0	0	0	0	0	1887	77.5	0	0	0	143.5	0	250.5	0	0	111	0	0
750	NSP3	SSSKTPEEHFIETIS	2420	589	0	0	138	2052	66	0	0	0	0	21.5	0	0	375.5	0	0	0	6166	43.5	0	0	0	0	0	459.5	0	0
751	NSP3	SKTPEEHFIETISLA	704.5	105	0	0	0	1081	0	854.5	223	0	0	0	0	0	770.5	934	0	0	5015	0	0	0	0	0	0	669.5	0	0
752	NSP3	TPEEHFIETISLAGS	887.5	24	0	125	111.5	3161	146	0	6520.5	0	0	63	0	0	0	7974	774	0	311	0	0	0	899	274.5	0	602	0	0
753	NSP3	EEHFIETISLAGSYK	255	0	131.5	530.5	69	637.5	87	3805.5	146	0	653.5	0	45	0	2560	743	255.5	4606.5	0	237	0	2587.5	157	385.5	1168	25	37.5	0
754	NSP3	HFIETISLAGSYKDW	259.5	23	0	0	0	293	123.5	0	42	32.5	0	70	0	0	0	255.5	120	0	393	0	23.5	0	0	57.5	0	0	0	0
755	NSP3	IETISLAGSYKDWSY	0	0	0	0	0	0	46.5	144	0	0	0	75	0	0	0	1272	0	0	173.5	0	0	0	148.5	0	0	153.5	0	0
756	NSP3	TISLAGSYKDWSYSG	0	0	0	0	245	293	0	0	0	0	0	0	0	0	0	0	0	0	0	0	0	0	0	0	0	0	0	0
757	NSP3	SLAGSYKDWSYSGQS	0	0	28.5	0	0	0	0	0	0	0	0	0	0	0	0	0	0	0	0	0	0	0	0	0	0	0	0	0
758	NSP3	AGSYKDWSYSGQSTQ	0	0	0	0	0	0	26.5	0	306	0	0	0	0	0	0	0	0	1011	0	0	0	0	0	0	0	0	0	0
759	NSP3	SYKDWSYSGQSTQLG	0	0	0	0	0	0	0	0	0	0	0	0	0	0	0	0	0	0	1243	0	0	0	0	0	0	0	0	0
760	NSP3	KDWSYSGQSTQLGIE	0	0	131	0	0	317.5	0	0	0	64	0	0	107.5	21.5	0	0	105	0	1098	56.5	268	0	47.5	18.5	0	136.5	154	0
761	NSP3	WSYSGQSTQLGIEFL	183.5	248.5	0	0	0	108	31.5	245	0	17.5	0	63	0	111.5	197	0	103	1422.5	3450.5	0	49	31	0	94	0	296	0	51
762	NSP3	YSGQSTQLGIEFLKR	0	0	0	0	0	0	0	0	0	0	0	0	0	0	0	0	0	0	0	0	0	0	0	0	0	0	0	0
763	NSP3	GQSTQLGIEFLKRGD	0	57	0	0	0	0	8.5	63	0	0	0	0	0	0	55	0	0	0	0	0	0	0	0	0	0	78	0	8.5
764	NSP3	STQLGIEFLKRGDKS	0	0	0	0	0	0	0	0	0	0	0	0	0	0	0	0	0	0	0	0	0	0	0	0	0	0	0	0
765	NSP3	QLGIEFLKRGDKSVY	0	0	0	0	0	0	0	0	0	0	0	0	0	0	0	0	0	0	0	0	0	0	0	0	0	0	0	0
766	NSP3	GIEFLKRGDKSVYYT	0	0	0	264.5	0	130.5	0	0	0	0	0	0	0	0	0	0	0	0	0	0	0	0	0	0	0	0	0	0
767	NSP3	EFLKRGDKSVYYTSN	250.5	0	0	0	46	0	0	0	20	0	133	21.5	0	0	0	0	95.5	874	0	45	0	21.5	0	0	107.5	0	9	0
768	NSP3	LKRGDKSVYYTSNPT	0	0	0	0	0	0	0	0	0	0	0	0	0	0	0	0	0	0	0	0	0	0	0	0	0	0	0	0
769	NSP3	RGDKSVYYTSNPTTF	0	0	0	42.5	0	0	0	228.5	49	0	0	0	0	0	0	0	0	107	0	0	0	0	0	0	0	0	0	0
770	NSP3	DKSVYYTSNPTTFHL	253.5	0	0	0	0	0	0	0	0	0	0	0	0	0	0	0	0	0	0	65	0	0	0	0	0	0	0	0
771	NSP3	SVYYTSNPTTFHLDG	0	0	0	0	0	0	0	0	0	0	0	0	0	0	0	0	0	0	0	0	0	0	0	0	0	0	0	0
772	NSP3	YYTSNPTTFHLDGEV	0	93	0	0	0	203	0	69	186.5	71.5	49.5	18.5	0	0	0	322	219	0	0	0	49.5	67	0	153	41.5	0	33.5	28.5
773	NSP3	TSNPTTFHLDGEVIT	242	0	0	0	342	732	0	2481	0	0	0	0	0	0	1027.5	430	194.5	0	0	0	0	777	0	94.5	0	0	0	0
774	NSP3	NPTTFHLDGEVITFD	430	0	121.5	136.5	0	448	47	13828.5	0	20	27	39	0	210	8172	464.5	149	1778	0	161	308.5	3833.5	33.5	157.5	35	233.5	44	127.5
775	NSP3	TTFHLDGEVITFDNL	108.5	0	0	0	221.5	368	32.5	1966.5	0	0	0	31.5	0	60.5	330	0	0	0	0	13.5	0	985.5	170	52	0	83	29.5	0
776	NSP3	FHLDGEVITFDNLKT	0	0	0	0	16.5	0	0	1402	0	0	0	0	0	0	0	0	0	0	0	0	0	755	0	0	0	0	0	0
777	NSP3	LDGEVITFDNLKTLL	0	0	0	0	0	0	0	406	0	0	0	0	0	0	0	0	0	0	0	0	0	142.5	0	0	0	0	0	0
778	NSP3	GEVITFDNLKTLLSL	0	0	0	0	0	504	47	0	0	0	0	0	0	0	0	0	0	0	0	0	0	0	0	97	0	0	0	0
779	NSP3	VITFDNLKTLLSLRE	0	0	370	0	0	0	0	76.5	0	0	0	0	468.5	17	87	0	100	0	361	395	0	26.5	0	0	0	0	373	24
780	NSP3	TFDNLKTLLSLREVR	0	36.5	0	0	0	0	0	0	0	0	0	0	27.5	0	0	0	30.5	231	0	2515.5	0	0	0	0	0	0	29.5	0
781	NSP3	DNLKTLLSLREVRTI	0	0	0	0	0	0	0	0	0	0	0	0	0	0	0	0	0	0	0	0	0	0	0	0	0	0	0	0
782	NSP3	LKTLLSLREVRTIKV	0	0	0	0	0	0	0	0	0	0	0	0	0	0	0	0	0	0	0	0	0	0	0	0	0	0	0	0
783	NSP3	TLLSLREVRTIKVFT	0	0	0	0	59.5	0	0	0	0	0	0	0	0	0	0	0	0	0	0	0	0	0	0	0	0	0	0	0
784	NSP3	LSLREVRTIKVFTTV	0	0	0	0	0	0	0	0	0	0	0	0	0	0	0	0	0	0	0	0	0	0	9.5	0	0	0	0	0
785	NSP3	LREVRTIKVFTTVDN	0	0	0	0	0	0	0	0	172	0	0	0	0	0	0	0	0	0	0	288	0	0	0	0	0	0	0	0
786	NSP3	EVRTIKVFTTVDNIN	109	0	0	0	0	821	0	0	300.5	175.5	126	0	0	0	0	0	351	1045.5	0	0	79	0	0	0	405	0	9	67
787	NSP3	RTIKVFTTVDNINLH	0	0	0	0	0	0	0	0	0	0	17.5	0	0	0	0	0	0	0	0	0	0	0	0	0	0	0	0	0
788	NSP3	IKVFTTVDNINLHTQ	0	0	0	0	0	0	0	0	0	0	0	0	0	0	0	331	0	0	0	0	0	0	0	0	0	0	0	0
789	NSP3	VFTTVDNINLHTQVV	0	0	737	0	0	0	0	0	0	0	0	0	0	0	0	109.5	0	0	0	0	0	0	0	0	0	0	0	0
790	NSP3	TTVDNINLHTQVVDM	0	0	0	0	291	404.5	0	0	1292	65.5	0	0	0	0	0	374	0	0	0	0	25	0	0	0	0	0	0	0
791	NSP3	VDNINLHTQVVDMSM	0	0	0	0	914.5	625	0	0	1190	0	0	0	0	0	0	434.5	0	0	0	0	0	0	0	0	0	0	0	0
792	NSP3	NINLHTQVVDMSMTY	0	0	0	0	1182	0	0	0	3026.5	0	0	0	0	0	0	1894	0	0	0	70	0	0	12	0	0	0	0	0
793	NSP3	NLHTQVVDMSMTYGQ	0	0	0	0	210	0	0	0	0	0	0	0	0	0	0	1918	0	0	0	0	0	0	0	0	0	0	0	0
794	NSP3	HTQVVDMSMTYGQQF	703	137.5	0	0	212.5	0	0	0	0	0	0	0	0	0	0	876	0	0	610	0	0	0	182.5	0	0	0	0	0
795	NSP3	QVVDMSMTYGQQFGP	62.5	0	0	0	155	0	0	0	0	0	0	0	0	0	0	287.5	0	0	0	0	0	0	126	0	0	0	0	0
796	NSP3	VDMSMTYGQQFGPTY	0	29.5	0	71	0	0	0	0	286.5	0	0	0	0	0	0	1124	0	0	0	0	0	0	89	0	0	401.5	0	0
797	NSP3	MSMTYGQQFGPTYLD	115	70.5	0	63.5	49	96	0	132.5	150	0	0	0	0	0	95	691.5	0	89	0	0	0	0	345.5	17	0	0	0	0
798	NSP3	MTYGQQFGPTYLDGA	0	0	0	0	0	0	0	0	0	0	0	0	0	0	0	0	0	0	0	0	0	0	0	0	0	0	0	0
799	NSP3	YGQQFGPTYLDGADV	0	51	0	0	0	627.5	3	0	0	0	0	0	0	22.5	0	0	97.5	1011.5	0	0	0	0	0	0	0	0	0	0
800	NSP3	QQFGPTYLDGADVTK	0	0	0	0	0	0	0	0	0	0	0	0	0	0	0	0	0	0	0	0	0	0	0	0	0	0	0	0
801	NSP3	FGPTYLDGADVTKIK	0	0	0	0	0	0	0	431.5	0	0	0	0	0	0	0	0	0	0	0	0	0	0	0	0	0	0	0	0
802	NSP3	PTYLDGADVTKIKPH	520	0	0	235	0	202	0	0	662	0	0	0	0	68	0	1867	0	0	0	10	0	0	0	0	0	0	0	0
803	NSP3	YLDGADVTKIKPHNS	0	0	0	0	0	0	0	0	0	0	0	0	0	0	0	0	0	0	0	0	0	0	0	0	0	0	0	0
804	NSP3	DGADVTKIKPHNSHE	577	5.5	361.5	20	181	298	7.5	155	0	47	0	85.5	587	0	252	0	202.5	495	1708	730	39.5	176	0	0	60	783	999.5	10.5
805	NSP3	ADVTKIKPHNSHEGK	0	0	0	0	0	0	0	0	0	0	0	0	0	0	0	0	0	347	0	0	0	0	0	0	0	0	0	0
806	NSP3	VTKIKPHNSHEGKTF	0	0	0	0	0	0	0	0	0	0	0	0	0	0	115	0	0	287.5	0	0	0	0	0	0	0	0	0	0
807	NSP3	KIKPHNSHEGKTFYV	22.5	0	0	0	0	0	0	0	0	0	0	0	0	0	0	0	0	665	0	0	0	227	0	0	0	0	0	0
808	NSP3	KPHNSHEGKTFYVLP	0	0	0	0	0	0	0	0	0	0	0	0	0	0	0	0	0	115.5	0	0	0	0	120.5	0	0	0	0	0
809	NSP3	HNSHEGKTFYVLPND	128	229	0	0	86	573	11.5	142	0	39	0	0	0	0	183	0	0	386	0	0	0	0	0	52.5	0	0	0	0
810	NSP3	SHEGKTFYVLPNDDT	0	0	0	0	236.5	0	0	0	0	0	0	0	0	0	0	0	89	65	0	0	27	0	0	0	0	0	0	0
811	NSP3	EGKTFYVLPNDDTLR	247	101	0	0	0	241	0	56	61.5	0	154.5	0	0	32	0	0	185	3215	0	22.5	0	151	68	0	574.5	0	0	0
812	NSP3	KTFYVLPNDDTLRVE	0	0	13.5	0	0	0	0	0	0	0	0	0	51	0	0	0	0	0	0	2168	0	0	0	0	0	51	294.5	0
813	NSP3	FYVLPNDDTLRVEAF	0	0	0	0	0	0	0	0	0	0	0	32	0	0	0	0	0	0	0	0	0	0	0	36	0	0	0	0
814	NSP3	VLPNDDTLRVEAFEY	30	339.5	298.5	337	0	1424	171	228.5	0	133	67	275	0	439.5	125.5	0	480.5	645	985.5	0	611	175	191	351.5	113	674	144	396
815	NSP3	PNDDTLRVEAFEYYH	0	354.5	0	552	346	1093.5	174	0	263	64	63.5	298	30	451	0	357.5	632	1059.5	4128.5	0	383	188.5	170.5	230	123.5	766	216.5	372
816	NSP3	DDTLRVEAFEYYHTT	314.5	0	0	397	0	0	51.5	0	0	0	2	11.5	0	58	0	0	0	364	0	0	0	0	0	0	0	0	0	54
817	NSP3	TLRVEAFEYYHTTDP	0	0	0	0	142	343	0	0	0	0	0	0	0	48.5	0	0	0	0	0	0	317	0	0	0	0	0	0	13
818	NSP3	RVEAFEYYHTTDPSF	84.5	0	0	239.5	212.5	0	0	0	0	24.5	0	54.5	0	0	0	0	0	0	1759.5	0	0	0	0	127	0	0	39	6.5
819	NSP3	EAFEYYHTTDPSFLG	0	0	0	0	0	0	0	0	0	0	135	58	26	0	0	0	0	614	0	91	0	0	0	158	229.5	0	0	82.5
820	NSP3	FEYYHTTDPSFLGRY	0	219	0	0	86.5	409	66.5	0	0	0	0	106	16.5	0	0	0	0	0	3823.5	0	223	0	0	0	0	0	43	47
821	NSP3	YYHTTDPSFLGRYMS	0	0	0	0	239	0	0	0	297.5	0	0	0	0	0	0	445	0	0	0	0	0	0	99.5	0	0	0	0	0
822	NSP3	HTTDPSFLGRYMSAL	672	0	0	0	0	0	56.5	0	3371.5	0	0	0	0	0	0	2976.5	0	0	0	0	0	0	1713.5	0	0	0	0	0
823	NSP3	TDPSFLGRYMSALNH	137.5	0	0	281.5	251.5	2122.5	0	285	7873	0	0	18	0	0	385.5	16526.5	203	66	0	0	0	119	2742.5	101.5	0	0	0	0
824	NSP3	PSFLGRYMSALNHTK	0	0	0	0	0	0	0	0	0	0	0	0	0	0	0	444	0	0	0	0	0	0	52.5	0	0	0	0	0
825	NSP3	FLGRYMSALNHTKKW	0	0	0	0	0	0	0	0	31	0	0	0	0	0	0	495.5	0	0	0	0	0	0	0	0	0	0	0	0
826	NSP3	GRYMSALNHTKKWKY	223.5	0	0	0	0	0	149	196.5	162.5	0	65	0	0	45	0	541	0	1194.5	2475	0	0	290.5	273	135.5	367	0	0	0
827	NSP3	YMSALNHTKKWKYPQ	0	90.5	0	0	167	0	0	0	382	0	0	0	0	0	0	383	0	0	0	0	0	0	0	0	0	0	0	0
828	NSP3	SALNHTKKWKYPQVN	46.5	0	0	0	0	153	0	0	153	286.5	0	0	0	0	0	80	261	0	0	0	0	0	0	188.5	0	0	0	0
829	NSP3	LNHTKKWKYPQVNGL	0	0	0	0	0	0	0	0	0	48.5	0	0	0	0	0	0	148.5	0	0	0	0	0	0	86	0	0	0	0
830	NSP3	HTKKWKYPQVNGLTS	271.5	0	0	0	0	0	0	0	0	0	0	0	0	0	0	0	0	0	0	0	0	0	0	49.5	0	0	0	0
831	NSP3	KKWKYPQVNGLTSIK	57	0	0	0	0	0	0	606	0	0	0	0	0	0	341.5	0	0	0	0	0	0	310.5	13	0	46	0	0	0
832	NSP3	WKYPQVNGLTSIKWA	0	0	0	0	0	0	0	0	0	0	0	0	0	0	0	0	0	0	0	0	0	0	0	0	0	0	0	0
833	NSP3	YPQVNGLTSIKWADN	0	0	117.5	0	77.5	357.5	0	0	0	63	0	0	0	0	0	207	43.5	0	0	0	78	0	0	0	0	0	0	0
834	NSP3	QVNGLTSIKWADNNC	14856.5	0	44.5	0	65.5	152	0	0	0	53.5	0	38	0	0	0	1083	166.5	0	0	0	155.5	0	0	50.5	0	102	14.5	29.5
835	NSP3	NGLTSIKWADNNCYL	2567	0	0	29.5	0	0	0	76.5	0	13	0	108.5	0	0	8	0	0	0	745	0	94.5	119	0	13.5	0	129.5	0	46.5
836	NSP3	LTSIKWADNNCYLAT	506	0	0	0	0	0	0	0	0	0	0	0	0	0	0	0	0	0	0	0	0	0	0	0	0	0	0	0
837	NSP3	SIKWADNNCYLATAL	85	0	0	0	31.5	0	0	0	0	0	0	0	0	0	0	0	0	0	0	0	0	0	0	0	0	0	0	0
838	NSP3	KWADNNCYLATALLT	0	0	0	0	0	0	0	0	0	0	0	0	0	0	0	0	0	0	0	0	0	0	0	0	0	0	0	0
839	NSP3	ADNNCYLATALLTLQ	0	0	0	0	0	0	0	0	0	0	0	0	0	0	0	778.5	0	0	0	0	0	0	0	0	0	0	0	0
840	NSP3	NNCYLATALLTLQQI	0	0	0	0	0	0	0	0	0	0	0	0	0	0	0	0	0	0	0	0	0	0	0	0	0	0	0	0
841	NSP3	CYLATALLTLQQIEL	83	0	67.5	0	0	0	48.5	0	0	0	0	0	0	132	0	0	0	409.5	106.5	0	0	10.5	0	0	25.5	67.5	0	0
842	NSP3	LATALLTLQQIELKF	0	0	0	0	0	0	0	0	0	0	0	0	0	0	0	0	0	0	0	0	0	0	0	0	0	0	0	0
843	NSP3	TALLTLQQIELKFNP	0	0	0	0	82	0	0	0	354.5	0	0	0	0	0	0	0	0	0	0	0	27.5	0	0	0	5	0	0	0
844	NSP3	LLTLQQIELKFNPPA	0	0	0	0	0	0	0	0	166.5	0	0	0	0	0	0	395	9	0	0	0	0	0	0	0	0	0	0	0
845	NSP3	TLQQIELKFNPPALQ	0	0	0	0	0	72.5	0	0	0	0	0	0	0	0	0	271.5	0	0	0	0	0	0	0	0	0	0	0	0
846	NSP3	QQIELKFNPPALQDA	0	0	65.5	0	0	151.5	0	0	153	42.5	0	0	0	0	0	292.5	0	0	0	0	14	0	0	0	0	0	0	0
847	NSP3	IELKFNPPALQDAYY	0	110	201.5	243	386	507	36	607.5	481	138	30	205.5	81	464	493.5	996	225	618	4493	327.5	371.5	199	141.5	80	0	190	118.5	421
848	NSP3	LKFNPPALQDAYYRA	0	0	0	0	0	0	0	0	0	0	0	0	0	0	0	0	0	67.5	0	0	0	0	0	0	0	0	0	0
849	NSP3	FNPPALQDAYYRARA	0	0	0	0	0	0	0	0	0	0	0	0	0	0	0	0	0	0	0	0	0	0	0	0	0	0	0	0
850	NSP3	PPALQDAYYRARAGE	0	0	646	400	0	0	0	0	0	360	0	0	1852	0	90.5	0	783	0	0	3869	0	0	0	93	0	0	2554.5	0
851	NSP3	ALQDAYYRARAGEAA	0	0	175	0	0	0	0	0	0	0	0	0	0	0	45	0	251	0	0	0	0	0	0	0	0	0	0	0
852	NSP3	QDAYYRARAGEAANF	0	126	79	74	247	898.5	0	0	0	91.5	0	0	0	0	110.5	0	319	159	3572	34	14.5	0	0	0	0	187.5	0	0
853	NSP3	AYYRARAGEAANFCA	0	20.5	0	0	0	0	0	0	0	0	0	0	0	0	0	0	0	0	0	0	0	0	0	0	0	0	0	0
854	NSP3	YRARAGEAANFCALI	0	0	0	0	0	0	0	0	0	0	0	0	0	0	0	0	0	0	0	0	0	0	0	0	0	0	0	0
855	NSP3	ARAGEAANFCALILA	0	0	0	0	0	0	0	0	0	0	0	0	0	0	0	0	0	0	0	0	0	0	0	0	0	0	0	0
856	NSP3	AGEAANFCALILAYC	0	0	0	0	0	0	0	0	0	0	0	0	0	101	0	0	0	0	349	0	107.5	0	0	0	70	0	0	246
857	NSP3	EAANFCALILAYCNK	0	0	0	0	0	0	0	0	0	0	40	0	0	0	0	0	0	0	0	0	0	0	0	0	76	0	0	0
858	NSP3	ANFCALILAYCNKTV	0	0	0	0	0	0	0	0	0	0	0	0	0	0	0	0	0	0	0	0	0	0	0	0	0	0	0	0
859	NSP3	FCALILAYCNKTVGE	0	0	105	40	183	0	0	0	0	0	0	0	66.5	0	0	0	0	0	0	1179	0	0	0	83.5	0	0	1165.5	0
860	NSP3	ALILAYCNKTVGELG	0	0	0	0	0	0	0	0	0	0	0	0	0	0	0	0	0	0	0	0	0	0	0	0	0	0	0	0
861	NSP3	ILAYCNKTVGELGDV	0	0	0	0	0	0	0	0	0	0	0	0	0	0	0	0	0	320	0	0	0	0	0	0	0	0	0	0
862	NSP3	AYCNKTVGELGDVRE	0	0	149	0	0	0	0	25	0	0	0	0	71	29.5	0	0	0	85.5	0	231	0	83	0	84	50.5	256	333	0
863	NSP3	CNKTVGELGDVRETM	0	0	0	0	0	469.5	0	0	0	0	0	0	0	0	0	0	0	0	0	0	0	0	0	0	59.5	0	0	0
864	NSP3	KTVGELGDVRETMSY	396	0	0	0	0	0	0	0	4109	46	0	0	0	0	0	6754.5	0	0	0	0	48.5	0	1173	57.5	0	0	0	0
865	NSP3	VGELGDVRETMSYLF	19.5	411.5	0	0	994.5	0	15	42.5	2873	41	0	0	12	57.5	0	10928.5	0	146	0	0	103	33.5	1557	95.5	0	132.5	37	47.5
866	NSP3	ELGDVRETMSYLFQH	384	104	52.5	105	120	331	0	543	582	0	329	94	0	109	361.5	2315.5	501	4129	0	202	65	625.5	385.5	338.5	928	309	70.5	112
867	NSP3	GDVRETMSYLFQHAN	0	35	0	0	498	67.5	117	0	209.5	0	14.5	10.5	0	0	0	0	132.5	0	0	0	0	0	0	81.5	42.5	0	0	29
868	NSP3	VRETMSYLFQHANLD	34.5	90.5	0	0	111	0	0	0	0	0	0	0	0	0	0	0	0	0	0	0	53	0	0	0	0	0	0	0
869	NSP3	ETMSYLFQHANLDSC	59.5	0	38.5	0	289.5	210.5	20.5	47	0	0	251.5	67	13	145.5	90	0	79	829.5	0	60	121	287.5	21.5	180.5	700	0	168	112.5
870	NSP3	MSYLFQHANLDSCKR	0	0	0	0	0	0	0	0	110.5	0	75.5	15	0	0	0	333	0	53.5	0	0	0	0	217	0	81	0	0	0
871	NSP3	YLFQHANLDSCKRVL	0	0	0	0	0	0	0	0	0	0	0	0	0	0	0	0	0	0	0	0	0	0	0	0	0	0	0	0
872	NSP3	FQHANLDSCKRVLNV	0	0	0	0	32	0	0	0	362	18.5	0	0	0	0	0	266	0	0	0	0	0	0	93	0	0	0	0	0
873	NSP3	HANLDSCKRVLNVVC	399.5	0	0	0	0	0	61	0	0	101	0	18.5	0	0	0	547.5	292	113	0	0	0	0	14.5	164	0	0	0	0
874	NSP3	NLDSCKRVLNVVCKT	0	0	0	0	0	64	0	0	0	0	0	0	0	0	0	0	0	0	0	0	0	0	0	0	0	0	0	0
875	NSP3	DSCKRVLNVVCKTCG	0	0	0	0	0	0	0	0	0	0	0	0	0	0	0	0	0	0	0	0	0	0	0	0	0	0	21.5	0
876	NSP3	CKRVLNVVCKTCGQQ	0	0	0	0	0	0	0	0	371.5	0	0	0	0	0	0	376	0	0	0	0	0	0	0	0	0	0	0	0
877	NSP3	RVLNVVCKTCGQQQT	0	0	55	0	0	0	0	0	0	0	0	0	0	0	0	0	0	0	0	93	0	0	0	0	0	0	0	0
878	NSP3	LNVVCKTCGQQQTTL	0	0	0	0	0	0	0	0	0	0	0	0	0	0	0	0	0	0	61216.5	0	0	0	124	0	0	0	0	0
879	NSP3	VVCKTCGQQQTTLKG	0	0	0	0	0	0	0	0	0	0	0	0	0	0	0	0	0	0	7350.5	0	0	0	0	0	0	0	0	0
880	NSP3	CKTCGQQQTTLKGVE	0	0	0	0	0	726	0	0	0	0	0	0	0	0	0	0	0	0	22078.2	1385.5	0	0	0	0	0	0	145	0
881	NSP3	TCGQQQTTLKGVEAV	0	0	0	0	0	1424.5	0	0	0	0	0	0	0	0	0	0	0	0	6979.5	0	0	0	0	0	0	0	0	0
882	NSP3	GQQQTTLKGVEAVMY	0	16.5	0	0	0	987	0	0	0	38.5	0	0	0	0	0	0	0	0	5393	0	0	0	0	0	0	0	0	0
883	NSP3	QQTTLKGVEAVMYMG	47.5	0	0	0	499	0	0	0	107	0	0	0	0	0	0	292.5	0	0	0	0	0	0	150	0	0	0	0	0
884	NSP3	TTLKGVEAVMYMGTL	20	0	0	0	0	1440	0	0	279.5	0	0	0	0	0	0	539	0	0	0	0	0	0	122	0	0	0	0	0
885	NSP3	LKGVEAVMYMGTLSY	0	0	0	0	262.5	826	0	0	517	0	0	0	0	0	0	819	0	0	0	0	0	0	316.5	0	0	0	0	0
886	NSP3	GVEAVMYMGTLSYEQ	0	130	0	511.5	0	645	200	0	256	16	0	33.5	0	0	0	327	5	0	0	0	33.5	0	89.5	111.5	0	0	8	0
887	NSP3	EAVMYMGTLSYEQFK	182	0	0	0	0	0	0	434	0	0	243	0	0	26.5	552	0	0	1702.5	0	0	0	427	0	0	594.5	0	0	0
888	NSP3	VMYMGTLSYEQFKKG	0	0	0	0	0	0	0	0	0	0	0	0	0	0	0	0	0	0	0	0	0	0	0	0	0	0	0	0
889	NSP3	YMGTLSYEQFKKGVQ	0	0	0	0	77.5	969	30.5	0	0	0	0	0	0	0	0	0	0	0	0	0	0	0	0	0	0	0	0	0
890	NSP3	GTLSYEQFKKGVQIP	0	0	0	0	0	2985	13	0	0	0	0	0	0	0	0	0	0	0	0	0	0	0	0	0	0	0	0	0
891	NSP3	LSYEQFKKGVQIPCT	0	0	0	0	0	0	0	0	0	0	0	0	0	0	0	0	0	0	0	0	0	0	0	0	0	0	0	0
892	NSP3	YEQFKKGVQIPCTCG	0	0	0	0	0	0	0	0	0	0	0	0	0	0	0	0	0	0	0	0	0	0	0	0	0	0	0	0
893	NSP3	QFKKGVQIPCTCGKQ	0	0	0	0	0	0	0	0	0	0	0	0	0	0	0	0	0	0	0	0	0	0	0	0	0	0	0	0
894	NSP3	KKGVQIPCTCGKQAT	0	0	0	0	0	0	0	0	0	0	0	0	0	0	0	0	0	0	0	0	0	0	0	0	0	0	0	0
895	NSP3	GVQIPCTCGKQATKY	0	0	0	0	0	0	0	0	319	0	0	0	0	0	0	169.5	0	0	0	68.5	0	0	271.5	0	0	0	0	0
896	NSP3	QIPCTCGKQATKYLV	0	0	0	0	0	0	0	0	0	0	0	0	0	0	0	414.5	0	0	0	123.5	0	0	0	0	0	0	0	0
897	NSP3	PCTCGKQATKYLVQQ	0	0	0	0	0	0	0	0	0	0	0	0	0	0	0	0	0	0	0	0	0	0	0	0	0	0	0	0
898	NSP3	TCGKQATKYLVQQES	0	0	26	0	0	0	0	0	0	0	0	0	0	0	0	0	0	0	0	0	0	0	0	0	0	0	0	0
899	NSP3	GKQATKYLVQQESPF	0	19.5	0	0	0	200.5	0	744	0	14	0	0	0	0	650	0	0	149.5	822	38	0	89	0	0	0	0	0	0
900	NSP3	QATKYLVQQESPFVM	0	0	0	0	0	503	0	0	0	0	0	0	0	0	0	3633.5	0	113.5	0	0	0	0	276.5	0	13.5	0	0	0
901	NSP3	TKYLVQQESPFVMMS	0	0	0	0	566	218.5	0	0	903	0	0	0	0	0	0	3447.5	0	337	0	0	0	0	2752	0	0	0	0	0
902	NSP3	YLVQQESPFVMMSAP	0	0	0	505.5	230	241	0	0	1461.5	66.5	0	0	0	0	0	5157	0	0	0	0	0	0	2021.5	65	0	0	0	0
903	NSP3	VQQESPFVMMSAPPA	0	0	0	0	0	0	0	0	865.5	0	0	0	0	0	0	1389.5	0	0	0	0	0	0	384	0	0	0	0	0
904	NSP3	QESPFVMMSAPPAQY	44	75	59.5	66	210.5	410	17	0	499.5	32.5	0	37	0	0	0	2026.5	0	52.5	0	55	134	0	337	0	0	83	37	0
905	NSP3	SPFVMMSAPPAQYEL	124.5	72.5	30.5	0	0	0	17.5	73	0	0	25	80	0	0	46.5	318	47.5	530	0	84.5	162	22	77.5	0	14	193	58	112.5
906	NSP3	FVMMSAPPAQYELKH	0	0	0	222.5	404	161.5	0	0	516.5	0	0	0	0	0	0	934.5	0	0	0	24	0	0	169.5	0	0	0	0	0
907	NSP3	MMSAPPAQYELKHGT	0	0	0	0	0	0	0	0	0	0	0	0	0	0	0	0	24.5	0	0	0	0	0	0	0	0	21	0	0
908	NSP3	SAPPAQYELKHGTFT	0	0	0	0	0	584	49	0	0	0	0	0	0	0	0	0	0	0	0	0	0	0	0	0	0	0	0	0
909	NSP3	PPAQYELKHGTFTCA	0	0	0	0	0	0	0	0	0	0	0	0	0	0	0	0	0	0	0	0	0	0	0	0	0	0	0	0
910	NSP3	AQYELKHGTFTCASE	0	0	497	179	1146	0	0	19.5	0	0	2	28.5	641.5	33.5	0	0	0	0	0	493	78	91.5	0	98	67.5	273.5	960.5	81
911	NSP3	YELKHGTFTCASEYT	0	0	115	0	889.5	176.5	63	0	0	0	0	37.5	32	0	0	0	0	0	56	0	67	105.5	0	0	0	369.5	92.5	50
912	NSP3	LKHGTFTCASEYTGN	0	173	87.5	0	530.5	218.5	0	0	137	82.5	0	0	0	0	0	335	339	0	335	0	76.5	0	0	0	0	0	27.5	0
913	NSP3	HGTFTCASEYTGNYQ	0	0	11	0	0	296	132	0	573.5	0	0	0	0	0	0	435.5	265	0	299.5	0	0	0	0	0	0	71	0	0
914	NSP3	TFTCASEYTGNYQCG	377.5	0	0	0	0	0	62	0	0	0	0	0	0	0	0	94	0	0	0	0	0	0	0	0	0	0	23.5	0
915	NSP3	TCASEYTGNYQCGHY	0	144	51	0	130.5	1061	0	0	69	61	15	126.5	6.5	0	0	800	206	204.5	5160.5	0	71	100	138	0	42.5	247	89.5	131
916	NSP3	ASEYTGNYQCGHYKH	0	0	0	58	0	0	0	0	0	0	0	0	0	0	0	0	0	0	0	0	0	0	0	0	0	0	0	0
917	NSP3	EYTGNYQCGHYKHIT	0	0	0	0	0	0	0	0	0	0	114.5	0	0	0	0	0	0	0	0	0	0	7	0	16.5	439	0	0	0
918	NSP3	TGNYQCGHYKHITSK	0	0	0	0	0	0	0	0	0	0	42	0	0	0	0	0	0	0	0	0	0	0	0	0	49	0	0	0
919	NSP3	NYQCGHYKHITSKET	0	0	0	0	0	423.5	0	777	0	0	0	0	0	0	991	0	0	0	0	0	0	143.5	0	0	0	0	0	0
920	NSP3	QCGHYKHITSKETLY	0	0	0	0	1355.5	314	0	1323	0	0	0	0	0	0	1329.5	0	0	0	766.5	0	0	101	0	0	0	0	0	0
921	NSP3	GHYKHITSKETLYCI	253	0	0	0	45	1471.5	128.5	152.5	0	0	0	0	0	0	0	0	0	0	143.5	54.5	0	0	0	2.5	0	0	0	0
922	NSP3	YKHITSKETLYCIDG	0	0	0	0	0	0	0	0	0	153	0	0	0	0	0	0	97.5	0	0	0	0	0	0	0	0	0	0	0
923	NSP3	HITSKETLYCIDGAL	191.5	9	0	0	0	1520	0	69.5	0	0	0	0	0	0	0	0	353.5	0	0	0	0	0	0	0	0	0	0	0
924	NSP3	TSKETLYCIDGALLT	0	0	0	0	0	1057.5	0	0	0	0	0	0	0	0	0	0	0	0	0	0	0	0	0	0	0	0	0	0
925	NSP3	KETLYCIDGALLTKS	0	0	0	0	0	0	0	0	0	0	0	0	0	0	0	0	0	0	0	0	0	0	0	0	0	0	0	0
926	NSP3	TLYCIDGALLTKSSE	0	0	0	41.5	0	140	0	0	0	0	0	0	0	0	0	0	0	0	0	312	0	19.5	0	0	0	0	395.5	0
927	NSP3	YCIDGALLTKSSEYK	0	0	0	0	0	0	0	0	0	0	0	0	0	0	0	0	0	0	0	0	0	0	0	0	0	0	0	0
928	NSP3	IDGALLTKSSEYKGP	0	0	0	0	124	0	0	0	0	0	0	0	0	0	0	253.5	0	0	0	0	0	0	32	0	0	0	0	0
929	NSP3	GALLTKSSEYKGPIT	0	0	0	192	0	824	0	0	0	0	0	0	0	0	0	0	0	0	0	0	0	0	0	0	0	0	0	0
930	NSP3	LLTKSSEYKGPITDV	0	289.5	0	0	0	634.5	0	471	0	0	0	0	0	0	328.5	156.5	362	0	1625.5	0	0	0	0	0	0	0	0	0
931	NSP3	TKSSEYKGPITDVFY	0	0	0	0	158	816.5	0	408	0	0	0	0	0	46	128	0	87.5	0	1362	0	59.5	0	0	54	0	0	0	25.5
932	NSP3	SSEYKGPITDVFYKE	430	8	123.5	0	0	846	0	361	0	0	0	0	86	0	447	0	0	0	0	152.5	0	0	0	0	0	0	241.5	0
933	NSP3	EYKGPITDVFYKENS	0	0	47	0	0	0	0	0	0	0	87	0	0	30.5	0	0	47.5	425.5	0	94	0	0	0	55	253.5	0	0	44.5
934	NSP3	KGPITDVFYKENSYT	0	24.5	0	0	0	0	0	381.5	0	0	0	0	0	0	0	0	0	0	0	0	0	0	0	0	138	0	0	0
935	NSP3	PITDVFYKENSYTTT	84	217.5	0	396.5	390	949.5	0	1007	424	41.5	8	0	0	46	514	2259.5	1236.5	841	4123	477	198	63	380	236	63.5	0	128.5	0
936	NSP3	TDVFYKENSYTTTIK	141	0	0	0	0	477	0	170	0	0	0	0	0	0	142	0	0	0	550	0	0	0	437	0	0	0	0	0
937	NSP3	VFYKENSYTTTIKPV	0	0	0	0	0	0	0	0	510	39	0	0	0	0	0	849	0	0	0	0	90	0	0	0	0	0	0	0
938	NSP3	YKENSYTTTIKPVTY	0	0	0	0	0	0	0	0	0	0	0	0	0	0	0	0	0	0	0	0	43	0	0	0	0	0	0	0
939	NSP3	ENSYTTTIKPVTYKL	80	0	0	0	0	0	0	332	0	0	268.5	0	0	78.5	313	0	0	921	127.5	63.5	0	185.5	81.5	70	295.5	70.5	87.5	0
940	NSP3	SYTTTIKPVTYKLDG	0	0	0	0	0	0	0	0	0	0	0	0	0	7.5	0	0	0	0	0	0	0	0	0	0	0	0	0	0
941	NSP3	TTTIKPVTYKLDGVV	0	0	0	0	0	420	0	0	0	32.5	0	0	0	0	0	0	93.5	0	0	0	0	0	0	17	0	0	0	0
942	NSP3	TIKPVTYKLDGVVCT	0	0	0	0	283	838	0	0	0	0	0	0	0	0	0	0	0	0	0	0	0	0	0	0	0	0	0	0
943	NSP3	KPVTYKLDGVVCTEI	0	0	0	0	0	103.5	0	52.5	0	0	0	0	0	0	0	292.5	0	97.5	0	0	0	111	125	66.5	0	120	0	0
944	NSP3	VTYKLDGVVCTEIDP	219	15	13	0	0	0	98.5	59	212	23	0	38	0	195.5	0	462.5	0	0	0	0	1985.5	103.5	100.5	84	0	274	42.5	326
945	NSP3	YKLDGVVCTEIDPKL	0	0	0	0	0	0	0	244	0	0	0	0	0	0	0	0	0	0	0	0	202.5	0	0	0	0	0	0	0
946	NSP3	LDGVVCTEIDPKLDN	0	105	0	0	0	0	0	0	275.5	10.5	0	0	0	206	0	1274	0	0	410	0	622.5	0	380.5	0	0	0	0	176.5
947	NSP3	GVVCTEIDPKLDNYY	146.5	195	99.5	78	560	562.5	99	0	206	101	50.5	182.5	0	172	57	194	267	180	2314	59	365	183	87.5	260.5	69	287.5	106.5	222.5
948	NSP3	VCTEIDPKLDNYYKK	0	0	0	0	0	0	0	0	0	0	0	0	0	0	0	0	0	0	0	0	0	0	0	0	0	0	0	0
949	NSP3	TEIDPKLDNYYKKDN	151.5	0	0	613.5	267	1183	0	0	259	0	0	0	0	0	82.5	707	101	0	3217.5	0	0	160	303	0	0	0	0	0
950	NSP3	IDPKLDNYYKKDNSY	0	18	0	0	121	0	0	0	53	32	0	0	0	0	0	810	0	0	1154.5	0	76.5	0	335	0	0	0	14	0
951	NSP3	PKLDNYYKKDNSYFT	0	0	0	0	0	0	0	0	0	0	0	0	0	0	0	0	0	0	0	0	0	0	0	0	0	0	0	0
952	NSP3	LDNYYKKDNSYFTEQ	0	12	0	0	0	718	0	89	114	0	0	0	0	0	0	451.5	0	0	0	0	0	36	97.5	0	0	0	0	0
953	NSP3	NYYKKDNSYFTEQPI	0	0	0	0	0	284.5	0	0	126	69.5	0	0	67	0	0	151.5	0	0	0	437	0	0	0	0	0	0	0	0
954	NSP3	YKKDNSYFTEQPIDL	0	0	0	0	0	0	0	0	0	0	0	32.5	0	0	122.5	0	23.5	152	0	0	0	0	0	0	0	0	0	0
955	NSP3	KDNSYFTEQPIDLVP	0	0	0	0	0	320	0	0	0	0	0	0	0	40	0	0	0	0	439.5	11	351.5	0	0	0	0	0	0	0
956	NSP3	NSYFTEQPIDLVPNQ	0	0	0	47.5	0	0	0	0	930	0	0	0	8	11.5	333	1214	0	0	0	0	0	0	202	0	0	0	0	0
957	NSP3	YFTEQPIDLVPNQPY	165	0	10	169.5	0	0	0	237	158	89.5	0	149.5	81	84.5	0	47	0	319	4569	148	170	0	0	0	43	1776	186	64
958	NSP3	TEQPIDLVPNQPYPN	635	142	133	808	0	4488	68.5	602	1796.5	85.5	0	0	42	0	511	2561.5	0	0	1113.5	0	237.5	278.5	466	0	0	0	0	0
959	NSP3	QPIDLVPNQPYPNAS	0	0	0	0	0	859	0	0	423.5	8	0	0	12.5	0	0	891	0	0	0	269	0	0	325.5	0	0	0	0	0
960	NSP3	IDLVPNQPYPNASFD	265	0	45	71	93	966.5	0	0	336	28	0	0	13	30	40.5	720	0	0	0	0	0	107	194	0	14.5	0	0	67
961	NSP3	LVPNQPYPNASFDNF	203	265.5	0	87.5	170	749	0	0	511.5	49.5	0	159	21	16.5	224	270	165	429.5	4403.5	0	129.5	0	0	67	0	472	0	28.5
962	NSP3	PNQPYPNASFDNFKF	0	0	0	76	0	0	0	0	0	0	0	0	0	0	0	0	0	0	1024	0	0	0	0	0	0	0	0	0
963	NSP3	QPYPNASFDNFKFVC	0	0	0	0	0	267.5	0	0	0	0	0	0	0	0	0	0	0	0	349.5	0	0	0	0	0	0	0	0	10
964	NSP3	YPNASFDNFKFVCDN	0	0	138.5	0	0	0	48.5	0	0	20.5	0	0	0	0	0	0	0	0	0	0	259.5	0	0	48	0	0	33	64.5
965	NSP3	NASFDNFKFVCDNIK	0	0	0	0	0	0	0	0	0	0	0	0	0	0	0	0	0	0	0	0	0	0	0	0	0	0	0	0
966	NSP3	SFDNFKFVCDNIKFA	0	0	0	0	0	0	0	0	0	0	0	0	0	0	0	0	0	0	0	0	0	0	0	0	0	0	0	0
967	NSP3	DNFKFVCDNIKFADD	601	0	107.5	215	67.5	361	77	433.5	0	86.5	122	163	47.5	177	335.5	515	0	865.5	0	323	250	209	70	101	109.5	288	144.5	243
968	NSP3	FKFVCDNIKFADDLN	0	0	58.5	75.5	0	408.5	413	143.5	0	108.5	40.5	102.5	0	95.5	111	255.5	290	366.5	756	102	115	29	28	135.5	46	196.5	94	0
969	NSP3	FVCDNIKFADDLNQL	0	0	0	75.5	0	0	33.5	0	0	9.5	22	76	18	78.5	0	0	0	0	0	67	0	61	13.5	97.5	34	0	0	0
970	NSP3	CDNIKFADDLNQLTG	0	0	0	0	0	0	0	0	0	0	0	0	9	10.5	0	0	0	0	0	0	0	0	0	0	0	0	22.5	0
971	NSP3	NIKFADDLNQLTGYK	0	0	0	0	0	62	0	0	0	0	0	0	0	0	0	0	0	0	0	0	0	0	0	0	0	0	0	0
972	NSP3	KFADDLNQLTGYKKP	0	0	0	0	0	0	0	0	0	0	0	0	0	0	0	0	0	0	0	0	0	0	0	0	0	0	0	0
973	NSP3	ADDLNQLTGYKKPAS	0	0	0	0	0	0	0	0	0	0	0	0	0	0	0	1062	0	0	0	0	0	0	0	0	0	0	0	0
974	NSP3	DLNQLTGYKKPASRE	122	0	106	90.5	0	75	0	0	0	23	0	0	200	0	0	0	46.5	0	0	343	0	0	0	0	0	0	349	0
975	NSP3	NQLTGYKKPASRELK	0	0	0	0	0	0	0	0	0	0	0	0	0	0	0	0	0	0	0	0	0	0	0	0	0	0	0	0
976	NSP3	LTGYKKPASRELKVT	0	0	0	0	0	0	0	0	0	0	0	0	0	0	0	0	0	0	0	0	0	0	0	0	0	0	0	0
977	NSP3	GYKKPASRELKVTFF	0	0	0	44	0	58	0	0	0	0	0	0	0	0	0	0	0	0	868	0	0	0	0	0	0	0	0	0
978	NSP3	KKPASRELKVTFFPD	0	0	16	0	0	1098.5	0	0	370	0	0	0	0	0	0	0	0	0	0	0	0	0	0	0	0	0	0	0
979	NSP3	PASRELKVTFFPDLN	0	0	42.5	0	0	0	252	136	79.5	42	0	0	0	0	0	0	82	678	0	0	156	0	0	0	0	0	15	0
980	NSP3	SRELKVTFFPDLNGD	0	0	50	0	0	0	0	139.5	0	18	0	0	0	0	125	0	98	0	0	17.5	103	46	0	0	0	0	26	0
981	NSP3	ELKVTFFPDLNGDVV	0	0	0	0	0	301.5	0	116	0	0	130.5	0	0	23	82	0	0	713	0	0	0	97.5	0	0	307.5	0	40.5	111.5
982	NSP3	KVTFFPDLNGDVVAI	0	0	0	0	133.5	0	0	0	146.5	450	0	0	0	0	0	0	832	0	0	0	0	0	0	317	0	0	0	0
983	NSP3	TFFPDLNGDVVAIDY	196.5	92	219	413	559	697	0	434.5	1994	76	41	85.5	40	465	295	3151	1157.5	366	2321.5	349	535	0	282	0	21	235	53	496
984	NSP3	FPDLNGDVVAIDYKH	0	0	0	209	0	199.5	0	0	270.5	0	0	52.5	0	0	0	964	0	0	134	0	0	0	51	0	0	84	0	0
985	NSP3	DLNGDVVAIDYKHYT	290	0	0	87	0	0	0	0	0	0	0	0	0	0	0	0	0	0	0	36.5	0	0	0	0	0	0	23	0
986	NSP3	NGDVVAIDYKHYTPS	0	0	0	0	0	0	0	0	0	0	0	0	0	0	0	0	0	0	0	0	0	0	0	0	0	0	0	0
987	NSP3	DVVAIDYKHYTPSFK	285.5	0	0	0	0	0	0	0	101.5	0	0	0	0	0	0	0	0	0	0	0	0	0	0	0	0	0	0	0
988	NSP3	VAIDYKHYTPSFKKG	0	0	0	0	0	0	0	0	200.5	0	0	0	0	0	0	0	0	0	0	0	0	0	0	0	0	0	0	0
989	NSP3	IDYKHYTPSFKKGAK	407	74.5	0	0	4037	1826.5	85	0	0	0	33	0	0	67	0	353.5	0	671	0	0	0	0	0	9.5	0	0	0	0
990	NSP3	YKHYTPSFKKGAKLL	0	24	0	0	0	0	0	0	0	0	0	0	0	0	0	0	0	328	0	0	0	19	0	0	47	0	0	0
991	NSP3	HYTPSFKKGAKLLHK	1010.5	0	0	0	1008.5	791	198	455.5	0	0	94.5	44.5	0	0	506.5	540.5	0	1004.5	1046.5	0	0	642	215	59.5	27.5	0	55	51
992	NSP3	TPSFKKGAKLLHKPI	93.5	0	0	0	0	0	0	0	0	0	11	0	0	0	66	462.5	0	358	0	0	0	78	149	0	66	0	0	0
993	NSP3	SFKKGAKLLHKPIVW	88.5	0	0	0	0	0	0	0	0	0	0	0	0	0	0	0	0	58.5	1582.5	0	0	0	0	0	0	0	0	0
994	NSP3	KKGAKLLHKPIVWHV	0	0	0	0	27.5	0	0	0	0	0	0	0	0	0	0	0	0	0	0	0	0	326.5	0	0	0	0	0	0
995	NSP3	GAKLLHKPIVWHVNN	16.5	0	0	0	130.5	0	0	0	524	37	0	0	0	0	0	2550	145	0	0	0	0	0	88	0	0	0	0	0
996	NSP3	KLLHKPIVWHVNNAT	0	0	0	0	0	0	0	0	0	0	0	0	0	0	0	0	0	0	0	0	0	177	0	0	0	0	0	0
997	NSP3	LHKPIVWHVNNATNK	0	0	39	0	0	0	0	0	0	0	0	0	0	0	0	0	140.5	527	0	50.5	0	0	0	0	0	0	0	0
998	NSP3	KPIVWHVNNATNKAT	0	0	0	0	0	0	0	0	0	0	0	0	0	0	0	0	0	0	0	0	0	0	0	0	0	0	0	0
999	NSP3	IVWHVNNATNKATYK	0	0	0	0	0	0	0	378.5	0	0	0	0	0	0	441	0	0	0	0	0	0	0	0	0	0	0	0	0
1000	NSP3	WHVNNATNKATYKPN	109	0	0	0	0	0	0	128	0	0	0	0	0	0	210	0	0	0	0	0	0	0	0	0	0	0	0	0
1001	NSP3	VNNATNKATYKPNTW	0	0	30.5	0	103.5	0	0	0	0	0	0	0	0	0	0	0	0	0	0	0	0	0	0	0	0	0	0	0
1002	NSP3	NATNKATYKPNTWCI	0	0	0	0	0	0	0	0	0	0	0	0	0	0	0	0	0	0	0	0	0	0	0	0	0	0	0	0
1003	NSP3	TNKATYKPNTWCIRC	0	0	0	0	0	0	0	0	0	11.5	0	0	0	9	0	0	0	0	0	0	24.5	0	0	30	0	56.5	37.5	33.5
1004	NSP3	KATYKPNTWCIRCLW	67.5	14	3	0	0	0	0	0	0	59	0	61	0	21	0	0	111.5	173	3014	20.5	74	23.5	0	41	1.5	213	66	49.5
1005	NSP3	TYKPNTWCIRCLWST	0	0	0	0	0	0	0	0	0	0	0	0	0	0	0	0	0	0	0	0	0	0	0	0	0	112.5	0	0
1006	NSP3	KPNTWCIRCLWSTKP	0	0	0	0	0	0	0	0	0	0	0	0	0	0	0	0	0	0	0	0	0	0	0	0	0	0	0	0
1007	NSP3	NTWCIRCLWSTKPVE	0	20.5	85.5	16	0	0	0	65.5	0	25	0	0	91	0	30.5	481.5	0	0	0	2998	189	55	10	0	0	0	294.5	0
1008	NSP3	WCIRCLWSTKPVETS	0	66	0	0	0	0	0	0	0	0	0	0	0	0	0	185	0	0	0	76	25.5	0	0	0	0	0	0	0
1009	NSP3	IRCLWSTKPVETSNS	0	0	0	0	0	0	0	0	0	0	0	0	0	0	0	163	0	0	0	94	0	0	0	0	0	0	0	0
1010	NSP3	CLWSTKPVETSNSFD	300	185	0	0	94	0	0	118	77.5	0	0	0	0	0	187	227.5	224	293.5	0	77.5	0	70	39	0	0	165.5	25.5	0
1011	NSP3	WSTKPVETSNSFDVL	0	11	0	0	0	0	0	0	0	0	0	0	0	0	0	142.5	0	0	0	0	0	186.5	0	0	0	0	0	0
1012	NSP3	TKPVETSNSFDVLKS	331.5	0	0	0	0	0	0	0	0	0	0	0	0	0	0	0	0	0	0	0	0	0	0	0	0	0	0	0
1013	NSP3	PVETSNSFDVLKSED	0	170	0	408.5	1177	0	48.5	1058.5	706.5	0	15	0	0	0	882.5	1742.5	1395	0	0	403.5	184	516.5	440.5	208	0	0	13	69.5
1014	NSP3	ETSNSFDVLKSEDAQ	136	21	0	0	0	0	20.5	0	124	0	286.5	0	0	0	129.5	146	318	1129	0	60.5	0	312	0	48.5	744	0	25.5	45
1015	NSP3	SNSFDVLKSEDAQGM	0	0	0	0	0	167	0	0	0	0	0	0	0	0	0	0	0	0	0	0	0	0	0	0	0	0	0	0
1016	NSP3	SFDVLKSEDAQGMDN	0	0	47	0	494.5	0	70	0	0	30	0	0	0	0	0	630.5	261	209	0	0	104	0	0	0	0	72.5	0	0
1017	NSP3	DVLKSEDAQGMDNLA	193.5	0	0	0	0	0	0	960	0	0	0	0	0	0	1002.5	0	0	0	0	0	0	526	0	0	0	0	0	0
1018	NSP3	LKSEDAQGMDNLACE	0	0	298.5	124	0	0	26.5	0	0	0	0	96	356	52	43	0	0	0	0	134	153.5	124	67.5	122.5	121.5	271.5	777	0
1019	NSP3	SEDAQGMDNLACEDL	19.5	18	173.5	0	130	0	173.5	0	0	45	91	169.5	52	306	51.5	0	0	0	0	0	461	115.5	0	184.5	164	679.5	201.5	230.5
1020	NSP3	DAQGMDNLACEDLKP	165	0	0	16.5	0	79.5	0	0	0	0	0	36	0	0	0	0	0	0	0	0	0	0	0	0	0	0	0	0
1021	NSP3	QGMDNLACEDLKPVS	0	0	0	0	0	0	0	0	8.5	0	0	0	0	0	0	204	0	0	0	0	0	0	0	0	0	0	0	37
1022	NSP3	MDNLACEDLKPVSEE	0	116.5	658	267.5	2379.5	0	25	223.5	0	744.5	0	115.5	126	98	400.5	0	1283.5	535	0	0	386	117.5	0	374	231	440.5	275	112
1023	NSP3	NLACEDLKPVSEEVV	0	0	144	0	459.5	0	41	353.5	0	53	85.5	0	0	41	0	906	0	422.5	0	0	0	228	99.5	0	265	0	0	142
1024	NSP3	ACEDLKPVSEEVVEN	0	142	521.5	0	130	264	105.5	0	117	982.5	160.5	88	0	84.5	116	0	1865.5	1093.5	0	138.5	352.5	323	0	333.5	717	0	0	216
1025	NSP3	EDLKPVSEEVVENPT	506.5	318.5	261.5	94	287	0	0	1030	0	35	834	0	46.5	102.5	1099	61	112	4589	0	141.5	0	1064.5	0	163	1652	0	0	152.5
1026	NSP3	LKPVSEEVVENPTIQ	0	0	0	0	0	0	663	0	1803.5	0	53	0	12	0	0	2153	0	0	0	0	0	109	195	0	150	0	59.5	35.5
1027	NSP3	PVSEEVVENPTIQKD	206.5	0	84	1393	964	853.5	640.5	1359	1394	0	33.5	0	28.5	218	2014	3777	1250	843.5	0	696	1301.5	904.5	953.5	664	218	0	140.5	398
1028	NSP3	SEEVVENPTIQKDVL	0	0	0	0	0	0	238	0	0	0	0	0	0	0	0	496.5	0	0	0	0	0	0	0	0	78	0	0	0
1029	NSP3	EVVENPTIQKDVLEC	303	48	272	37	214	464	135.5	1183.5	0	55.5	574	72	48	271	868.5	424	265	2093.5	0	242	407	958	216	379	823	395.5	318	212.5
1030	NSP3	VENPTIQKDVLECNV	0	0	0	0	0	0	56	0	0	10	66	0	0	0	0	0	71.5	431	0	0	14	0	0	0	40.5	0	0	100.5
1031	NSP3	NPTIQKDVLECNVKT	0	0	0	0	0	0	0	0	0	0	0	0	0	0	0	0	0	0	1077.5	0	0	0	0	0	0	0	0	0
1032	NSP3	TIQKDVLECNVKTTE	0	0	119.5	0	661.5	1422	0	0	0	0	44.5	0	289	0	0	0	0	365.5	3883	151	0	0	0	0	89	80.5	613.5	0
1033	NSP3	QKDVLECNVKTTEVV	0	0	0	0	0	501	0	0	0	0	0	24	0	0	0	0	0	0	17011.5	0	0	0	0	0	0	0	0	0
1034	NSP3	DVLECNVKTTEVVGD	752	0	55.5	153	0	334	0	255	156	0	35.5	0	68.5	83.5	98	144.5	50.5	254	5014.5	208.5	55.5	256	0	37.5	87	0	216.5	0
1035	NSP3	LECNVKTTEVVGDII	0	0	0	0	0	194.5	38	358.5	0	41	90	57.5	42	66	126	0	0	130	4329.5	0	0	272.5	32.5	128	56	360	0	114
1036	NSP3	CNVKTTEVVGDIILK	0	0	0	0	0	0	0	0	0	0	0	0	0	0	0	0	0	0	0	0	0	0	0	0	0	0	0	0
1037	NSP3	VKTTEVVGDIILKPA	0	0	0	0	0	0	0	0	0	0	0	0	0	0	0	0	0	0	0	0	0	0	0	0	0	0	0	0
1038	NSP3	TTEVVGDIILKPANN	0	0	128.5	0	323.5	1098.5	0	646	584	0	0	0	0	0	180.5	316.5	124.5	0	741	0	24	0	0	0	0	53	0	0
1039	NSP3	EVVGDIILKPANNSL	229.5	0	0	50	0	0	12.5	533.5	139	0	275	0	0	87	367	944.5	168	1896	0	91	0	333	0	121	674	0	0	170
1040	NSP3	VGDIILKPANNSLKI	0	0	0	0	0	0	0	0	0	0	8	0	0	0	0	0	0	0	0	32	0	0	67	0	0	0	0	0
1041	NSP3	DIILKPANNSLKITE	124	0	102.5	145	146.5	0	0	0	0	0	0	0	420	0	0	0	0	0	0	482.5	0	0	3.5	0	0	0	927.5	0
1042	NSP3	ILKPANNSLKITEEV	0	0	473	0	0	0	0	0	159	0	0	0	0	0	0	761.5	0	207.5	0	0	209	0	174	0	129	115	0	0
1043	NSP3	KPANNSLKITEEVGH	0	0	171.5	0	0	158.5	0	0	38.5	0	0	0	0	0	0	0	0	0	0	0	0	62	0	0	0	0	0	0
1044	NSP3	ANNSLKITEEVGHTD	0	0	63	0	852	0	0	0	0	0	38	0	0	0	0	0	90	0	0	0	62.5	0	0	0	0	45	0	18.5
1045	NSP3	NSLKITEEVGHTDLM	0	0	39.5	0	0	108.5	0	0	89	0	21	0	0	0	0	0	0	0	0	0	0	0	152	0	0	0	0	0
1046	NSP3	LKITEEVGHTDLMAA	0	0	0	0	0	0	0	0	658	0	0	0	0	0	0	997	0	0	0	0	0	0	396	0	0	0	0	0
1047	NSP3	ITEEVGHTDLMAAYV	0	62	165	0	770.5	0	0	257.5	1620	0	0	0	0	0	0	3440.5	0	0	0	0	301.5	183	631.5	0	14	0	0	0
1048	NSP3	EEVGHTDLMAAYVDN	330.5	151	477	309.5	116.5	0	0	4115	351	57.5	723.5	0	73	98	3531.5	1263.5	731	4820	0	594	313.5	1723	147	198	1194	140.5	116.5	183.5
1049	NSP3	VGHTDLMAAYVDNSS	0	381	0	0	0	0	0	0	0	0	123	0	0	0	514	0	0	0	0	0	0	0	125.5	0	0	0	18	0
1050	NSP3	HTDLMAAYVDNSSLT	178.5	0	0	0	152	0	0	0	0	0	0	0	0	0	0	0	0	0	0	0	0	0	0	0	0	0	0	0
1051	NSP3	DLMAAYVDNSSLTIK	242	0	0	0	0	0	0	0	0	0	0	0	0	0	0	26	0	0	0	0	0	0	0	0	0	0	0	0
1052	NSP3	MAAYVDNSSLTIKKP	0	0	0	0	0	0	0	0	90.5	0	0	0	0	0	0	0	0	0	0	0	0	0	0	0	0	0	0	0
1053	NSP3	AYVDNSSLTIKKPNE	0	0	258	73.5	26	85	0	71.5	0	0	0	0	372.5	0	47	178.5	0	0	0	933.5	14.5	0	0	0	0	0	0	0
1054	NSP3	VDNSSLTIKKPNELS	0	0	4	0	7	0	0	0	0	0	0	0	0	0	0	231.5	0	0	0	0	0	0	0	0	0	0	0	0
1055	NSP3	NSSLTIKKPNELSRV	0	0	0	0	0	573	0	0	18.5	0	0	0	0	0	0	0	0	0	301.5	0	0	0	0	0	0	0	0	0
1056	NSP3	SLTIKKPNELSRVLG	0	0	0	0	0	0	0	0	0	0	0	0	0	0	0	0	0	55.5	0	0	0	0	0	0	0	0	0	0
1057	NSP3	TIKKPNELSRVLGLK	0	0	0	0	0	399	0	0	0	0	0	0	0	0	0	0	0	0	0	0	0	0	0	0	0	0	0	0
1058	NSP3	KKPNELSRVLGLKTL	0	0	0	0	0	0	0	0	0	0	0	0	0	0	39.5	0	0	0	0	0	0	0	0	0	0	0	0	0
1059	NSP3	PNELSRVLGLKTLAT	0	0	0	0	0	0	0	0	0	0	0	0	0	0	0	0	0	0	0	0	0	0	0	0	0	0	0	0
1060	NSP3	ELSRVLGLKTLATHG	0	0	0	0	0	0	0	0	0	0	0	0	0	0	103	0	0	870	0	0	0	65	0	91.5	211.5	0	0	0
1061	NSP3	SRVLGLKTLATHGLA	0	0	0	0	0	222	0	0	0	0	0	0	0	0	66	0	0	0	0	0	0	0	0	0	0	0	0	0
1062	NSP3	VLGLKTLATHGLAAV	0	0	0	0	0	0	0	0	0	0	0	0	0	0	0	0	0	0	0	0	0	0	0	0	0	0	0	0
1063	NSP3	GLKTLATHGLAAVNS	0	0	0	0	0	883.5	0	0	0	0	0	0	0	0	0	0	0	0	0	0	0	0	0	0	0	0	0	0
1064	NSP3	KTLATHGLAAVNSVP	0	0	0	0	0	0	0	0	0	0	0	0	0	0	0	0	0	0	0	0	0	0	0	0	0	0	0	0
1065	NSP3	LATHGLAAVNSVPWD	255	145	27.5	97	409.5	360	9.5	198.5	190.5	48.5	0	87.5	0	0	266	593	116	629	1000.5	0	167	0	159	0	0	104.5	0	0
1066	NSP3	THGLAAVNSVPWDTI	0	44.5	0	88.5	257.5	0	0	0	0	11.5	0	30.5	0	0	0	0	115.5	0	0	0	23	446.5	0	162	0	0	0	0
1067	NSP3	GLAAVNSVPWDTIAN	67.5	0	101.5	41.5	592.5	184.5	180	0	1893	0	0	0	0	0	0	2193	86.5	116	0	226.5	26	0	344	0	0	0	0	0
1068	NSP3	AAVNSVPWDTIANYA	0	0	37.5	0	0	0	0	0	932	10	0	0	0	0	0	1786	0	0	0	0	0	0	466.5	0	0	0	0	0
1069	NSP3	VNSVPWDTIANYAKP	0	0	0	0	0	0	0	0	85	0	0	0	0	0	0	104.5	0	0	0	0	0	0	57	0	0	0	0	0
1070	NSP3	SVPWDTIANYAKPFL	0	0	0	0	0	0	0	64.5	424	0	0	0	0	0	0	404	0	0	483	0	0	0	0	0	0	0	0	0
1071	NSP3	PWDTIANYAKPFLNK	25.5	0	0	0	0	665.5	0	0	0	0	0	0	0	0	0	0	0	0	353	0	0	0	0	0	0	0	0	0
1072	NSP3	DTIANYAKPFLNKVV	142	0	0	0	0	11	0	0	0	0	0	0	0	0	0	0	0	0	0	0	0	0	0	0	0	0	0	0
1073	NSP3	IANYAKPFLNKVVST	0	0	0	0	0	73.5	0	0	66	0	0	0	0	0	0	312	0	0	0	0	0	0	145.5	0	0	0	0	0
1074	NSP3	NYAKPFLNKVVSTTT	0	0	0	0	0	0	0	78	0	0	0	0	0	0	0	0	0	0	0	0	0	0	0	0	0	0	0	0
1075	NSP3	AKPFLNKVVSTTTNI	0	0	0	0	0	0	8	32.5	0	0	0	0	0	0	0	0	0	0	0	0	0	0	0	0	0	0	0	0
1076	NSP3	PFLNKVVSTTTNIVT	0	0	0	0	0	0	0	0	0	0	0	0	0	0	0	0	0	0	0	90	0	0	0	0	0	0	0	0
1077	NSP3	LNKVVSTTTNIVTRC	0	0	0	0	0	0	0	0	31.5	0	0	0	0	0	0	265	0	0	0	57.5	0	0	0	0	0	0	0	0
1078	NSP3	KVVSTTTNIVTRCLN	0	0	0	0	0	0	0	0	0	0	0	0	0	0	0	0	0	0	0	0	0	0	0	0	0	0	0	0
1079	NSP3	VSTTTNIVTRCLNRV	0	0	0	0	0	0	0	0	0	0	0	0	0	0	0	0	0	0	355	0	0	0	0	0	0	0	0	0
1080	NSP3	TTTNIVTRCLNRVCT	0	0	0	0	0	0	0	0	0	0	0	0	0	0	0	0	0	0	0	0	0	0	0	0	0	0	0	0
1081	NSP3	TNIVTRCLNRVCTNY	44	8.5	0	0	0	0	0	0	0	0	0	16.5	0	0	0	0	0	220	1285	0	0	0	0	0	0	0	0	0
1082	NSP3	IVTRCLNRVCTNYMP	0	125.5	0	0	0	0	0	0	0	0	0	0	0	0	0	532.5	0	0	0	0	0	0	342.5	0	0	0	0	0
1083	NSP3	TRCLNRVCTNYMPYF	293	232.5	0	97	328.5	691	0	0	556	0	0	60.5	0	30	72.5	581	56	621.5	4465	114.5	70.5	0	316.5	70	0	277	0	0
1084	NSP3	CLNRVCTNYMPYFFT	0	0	0	0	0	0	0	0	0	0	0	0	0	0	135	0	0	0	730	0	0	0	0	0	0	17.5	0	0
1085	NSP3	NRVCTNYMPYFFTLL	0	0	0	0	0	0	0	0	0	0	0	0	0	0	0	0	0	0	575	0	0	0	0	0	0	0	0	0
1086	NSP3	VCTNYMPYFFTLLLQ	0	0	0	0	0	0	0	0	0	0	0	0	0	0	0	0	0	0	69.5	0	0	0	0	0	0	0	0	0
1087	NSP3	TNYMPYFFTLLLQLC	0	0	0	0	73.5	0	0	0	0	0	0	14.5	0	0	0	0	0	0	0	0	0	0	0	0	8	0	0	82.5
1088	NSP3	YMPYFFTLLLQLCTF	0	0	0	0	0	0	0	0	0	0	0	0	0	0	0	0	0	0	703	0	0	0	0	0	0	0	0	0
1089	NSP3	PYFFTLLLQLCTFTR	0	0	0	0	0	0	0	0	0	0	0	0	0	0	0	0	0	0	544	0	0	0	0	0	0	0	0	0
1090	NSP3	FFTLLLQLCTFTRST	0	0	0	0	0	0	0	0	0	0	0	0	0	0	0	0	0	0	0	0	0	0	0	0	0	0	0	0
1091	NSP3	TLLLQLCTFTRSTNS	0	0	0	0	0	367	0	0	0	57	0	0	0	0	0	0	0	0	0	0	0	0	0	0	0	0	0	0
1092	NSP3	LLQLCTFTRSTNSRI	0	0	0	0	0	501.5	0	0	0	0	0	0	0	0	0	0	0	0	1163.5	0	0	0	0	0	0	0	0	0
1093	NSP3	QLCTFTRSTNSRIKA	0	0	0	0	0	0	0	0	0	0	0	0	0	0	0	0	0	0	0	0	0	0	0	0	0	0	0	8
1094	NSP3	CTFTRSTNSRIKASM	0	0	0	0	0	32.5	0	0	0	0	0	0	0	0	0	0	0	0	0	0	0	0	0	0	0	0	0	0
1095	NSP3	FTRSTNSRIKASMPT	0	0	0	0	0	0	0	64.5	220	0	0	0	0	0	0	414	0	0	0	0	0	0	241	0	0	0	0	0
1096	NSP3	RSTNSRIKASMPTTI	155	0	0	0	31	313	0	0	0	0	0	0	0	0	0	214	0	0	0	0	0	36.5	0	0	0	0	0	0
1097	NSP3	TNSRIKASMPTTIAK	0	0	0	0	327	506	0	0	0	0	0	0	0	0	0	262	0	0	0	270.5	0	0	0	0	0	0	0	0
1098	NSP3	SRIKASMPTTIAKNT	1902.5	0	0	0	0	0	0	0	0	0	0	0	0	0	0	605	0	0	3451	0	0	0	0	0	0	0	0	0
1099	NSP3	IKASMPTTIAKNTVK	250	0	0	0	22.5	117	0	0	309	0	0	0	0	0	0	1180	0	0	1003.5	116	0	0	183	0	0	0	0	0
1100	NSP3	ASMPTTIAKNTVKSV	0	0	0	0	164	1655	0	0	0	0	0	0	0	0	0	311	0	0	0	0	0	0	0	0	0	0	0	0
1101	NSP3	MPTTIAKNTVKSVGK	239	0	0	0	564	164	0	0	115	0	0	0	0	0	0	819.5	0	0	3136	49	0	0	0	18.5	0	0	0	0
1102	NSP3	TTIAKNTVKSVGKFC	0	0	0	0	0	0	0	0	0	0	0	0	0	0	0	0	0	0	0	0	0	0	0	0	0	0	0	0
1103	NSP3	IAKNTVKSVGKFCLE	0	0	78	192.5	0	0	0	0	0	0	0	0	164	0	0	0	0	0	0	233	0	20.5	49	0	0	0	402	0
1104	NSP3	KNTVKSVGKFCLEAS	0	0	0	0	0	0	0	0	0	0	0	0	0	0	0	0	0	0	0	15.5	0	0	0	0	0	0	0	0
1105	NSP3	TVKSVGKFCLEASFN	0	81.5	0	0	0	406	0	0	0	199.5	0	0	0	0	0	0	0	22.5	0	31.5	0	0	0	0	0	0	9	0
1106	NSP3	KSVGKFCLEASFNYL	0	0	0	0	0	0	0	48	0	0	0	0	0	0	71.5	0	0	29	137	0	39	46.5	0	0	0	37	0	27
1107	NSP3	VGKFCLEASFNYLKS	0	0	0	0	0	0	0	0	0	0	0	0	0	0	0	0	0	0	0	0	0	0	0	0	0	0	0	0
1108	NSP3	KFCLEASFNYLKSPN	0	0	0	0	0	1600.5	0	0	0	0	0	0	0	0	0	0	0	0	0	0	0	0	0	0	0	0	0	0
1109	NSP3	CLEASFNYLKSPNFS	0	0	0	0	0	0	0	0	0	0	0	0	0	0	0	0	0	0	0	0	0	0	0	0	0	0	10	0
1110	NSP3	EASFNYLKSPNFSKL	0	0	0	0	102	0	0	310.5	0	0	121	0	0	0	0	0	0	768.5	0	0	0	0	0	46.5	455	0	38.5	0
1111	NSP3	SFNYLKSPNFSKLIN	73	0	0	0	0	0	0	0	0	0	0	0	0	0	0	0	0	0	23437.5	0	0	0	0	0	0	0	0	0
1112	NSP3	NYLKSPNFSKLINII	0	0	0	0	0	0	0	0	0	0	0	0	0	0	0	0	0	0	4087.5	0	0	0	0	0	0	0	0	0
1113	NSP3	LKSPNFSKLINIIIW	0	0	0	0	0	0	0	0	0	0	0	0	0	0	0	0	0	0	421.5	0	0	0	0	0	0	0	0	0
1114	NSP3	SPNFSKLINIIIWFL	0	0	0	0	0	0	0	0	0	0	0	0	0	0	0	0	0	0	0	0	0	0	0	0	0	0	0	0
1115	NSP3	NFSKLINIIIWFLLL	0	0	0	0	0	0	0	0	0	0	0	0	0	0	0	0	0	0	0	0	0	0	0	0	0	0	0	0
1116	NSP3	SKLINIIIWFLLLSV	0	0	0	0	0	0	0	0	0	0	0	0	0	0	0	0	0	0	0	0	0	0	0	0	0	0	0	0
1117	NSP3	LINIIIWFLLLSVCL	0	0	0	0	0	0	0	30	0	0	0	0	0	22.5	0	0	0	0	0	0	0	0	0	0	11.5	0	0	80
1118	NSP3	NIIIWFLLLSVCLGS	0	0	0	0	0	0	0	0	0	0	0	0	0	0	0	0	0	0	0	0	0	0	0	0	0	0	0	0
1119	NSP3	IIWFLLLSVCLGSLI	0	0	0	0	0	55	0	0	0	0	0	0	0	0	0	0	0	0	289.5	0	0	0	0	0	0	0	0	0
1120	NSP3	WFLLLSVCLGSLIYS	0	0	0	0	0	0	0	0	0	0	0	0	0	0	0	0	0	0	267.5	0	35.5	0	0	0	0	0	0	0
1121	NSP3	LLLSVCLGSLIYSTA	0	0	0	0	0	0	0	0	0	0	0	0	0	0	0	0	0	0	0	0	0	0	0	0	0	0	0	0
1122	NSP3	LSVCLGSLIYSTAAL	0	0	0	0	84	0	0	0	0	0	0	0	0	0	0	0	0	0	0	0	0	0	0	0	0	0	0	0
1123	NSP3	VCLGSLIYSTAALGV	0	0	0	0	0	0	0	0	0	0	0	0	0	0	0	0	0	0	0	0	0	0	0	0	0	0	0	0
1124	NSP3	LGSLIYSTAALGVLM	0	0	0	0	0	7.5	0	0	0	0	0	0	0	0	34	0	0	0	0	0	0	0	0	0	0	0	0	0
1125	NSP3	SLIYSTAALGVLMSN	29.5	0	0	0	0	106	0	0	104	0	0	0	0	0	0	154.5	0	802	0	0	0	0	0	0	0	0	0	0
1126	NSP3	IYSTAALGVLMSNLG	0	0	0	0	0	0	0	0	129	0	0	0	0	0	0	0	0	0	0	0	0	0	240	0	0	0	0	0
1127	NSP3	STAALGVLMSNLGMP	0	0	0	0	24	560	0	0	426.5	0	0	0	0	0	0	411	0	0	0	0	0	0	243	0	0	0	0	0
1128	NSP3	AALGVLMSNLGMPSY	0	0	26	119	0	193	0	0	2861	20.5	0	0	0	0	55	4818.5	0	0	0	0	0	0	1402	0	0	0	0	0
1129	NSP3	LGVLMSNLGMPSYCT	0	0	0	0	0	0	0	70.5	265	0	0	0	0	0	183	12.5	0	0	0	0	0	0	70	0	0	0	0	0
1130	NSP3	VLMSNLGMPSYCTGY	0	0	15	19	0	0	0	0	192	51	0	65.5	0	0	0	419.5	0	0	203.5	0	22	0	274.5	0	0	0	39.5	0
1131	NSP3	MSNLGMPSYCTGYRE	0	56.5	428.5	144.5	0	66	0	0	145.5	104.5	0	106.5	242	13	0	0	0	109	0	183.5	74.5	101	239	104	0	193	811	0
1132	NSP3	NLGMPSYCTGYREGY	155	135.5	564	144.5	0	0	41.5	55.5	139.5	118	0	200.5	24	89.5	167	273	0	478	2505.5	78	326	112	186	145.5	19.5	523	233	114.5
1133	NSP3	GMPSYCTGYREGYLN	78.5	226.5	146	102	0	1340	44.5	0	47.5	110	9.5	101	35	27	0	0	458.5	280.5	1111.5	126	116	0	6	426	0	175	107.5	34
1134	NSP3	PSYCTGYREGYLNST	0	0	0	0	0	0	0	0	0	0	93	0	0	0	0	0	0	1742.5	0	0	0	0	0	0	141	0	0	0
1135	NSP3	YCTGYREGYLNSTNV	0	0	915.5	0	356.5	0	0	493.5	1086.5	0	880.5	0	0	0	211	4586	0	36435.5	0	64	0	133	718	24.5	1878	0	0	0
1136	NSP3	TGYREGYLNSTNVTI	132.5	0	0	25	262	362.5	69	1282	531	0	199.5	17.5	0	0	537	2339	0	8930	0	205.5	0	831.5	1652.5	144	856.5	384	27	0
1137	NSP3	YREGYLNSTNVTIAT	0	0	0	0	0	0	0	456	305.5	0	43.5	0	0	0	155	0	0	4596.5	0	108	0	244.5	451	0	1296.5	0	0	0
1138	NSP3	EGYLNSTNVTIATYC	114	0	0	0	192.5	81	26.5	359	208	23.5	275	57	0	115	184.5	877	0	1372.5	0	240	90	383.5	314.5	293.5	804	270	166.5	135
1139	NSP3	YLNSTNVTIATYCTG	0	0	0	0	0	0	0	0	0	0	0	0	0	12	0	0	0	0	0	0	0	0	0	0	0	0	0	0
1140	NSP3	NSTNVTIATYCTGSI	0	0	0	0	0	0	0	43	0	0	0	0	0	0	0	0	0	0	0	0	0	0	0	0	0	0	0	0
1141	NSP3	TNVTIATYCTGSIPC	0	127	0	0	85.5	232	0	0	0	0	0	14	0	0	0	0	0	0	0	0	60.5	20.5	0	0	0	105.5	0	43
1142	NSP3	VTIATYCTGSIPCSV	0	0	0	0	0	0	0	0	0	0	0	0	0	0	0	0	0	0	0	0	0	0	0	0	0	0	0	0
1143	NSP3	IATYCTGSIPCSVCL	0	0	0	0	0	0	0	0	0	0	0	0	0	0	0	52.5	0	0	0	0	0	0	139	0	0	0	0	3.5
1144	NSP3	TYCTGSIPCSVCLSG	0	0	0	0	0	0	0	0	0	0	0	0	0	0	0	0	0	0	0	0	0	0	0	0	0	0	0	0
1145	NSP3	CTGSIPCSVCLSGLD	75	0	0	0	0	310	0	86	655	0	0	0	0	0	124.5	1734	49	48	0	0	0	69	207.5	30	35.5	0	71	80.5
1146	NSP3	GSIPCSVCLSGLDSL	357	243.5	0	0	0	332	16	0	0	0	0	0	0	0	0	295.5	0	0	0	0	0	0	0	0	0	59.5	30.5	22.5
1147	NSP3	IPCSVCLSGLDSLDT	0	0	0	0	0	0	0	16.5	0	0	0	0	0	0	0	0	0	0	0	0	0	0	66	0	0	86.5	0	0
1148	NSP3	CSVCLSGLDSLDTYP	0	0	0	0	253	90	8	145	0	0	41	36.5	0	62.5	168	85.5	0	0	0	0	33.5	34.5	155.5	0	38.5	312.5	64.5	94
1149	NSP3	VCLSGLDSLDTYPSL	0	0	0	0	0	0	0	0	0	0	0	0	0	0	0	0	0	0	0	0	0	0	0	0	0	0	0	0
1150	NSP3	LSGLDSLDTYPSLET	0	0	0	0	0	638.5	0	53.5	0	0	0	0	0	0	105	553	0	0	0	64.5	0	0	129	0	0	0	32	0
1151	NSP3	GLDSLDTYPSLETIQ	169.5	0	0	366	0	1601	334.5	0	521.5	0	0	0	0	33.5	0	1145	0	0	0	0	0	0	295.5	0	0	0	0	21
1152	NSP3	DSLDTYPSLETIQIT	1691	0	0	660.5	0	1914	0	356.5	0	0	9	0	0	46.5	287	90	7.5	109.5	0	174	30.5	0	0	0	0	0	263	19
1153	NSP3	LDTYPSLETIQITIS	0	0	0	0	0	203.5	0	0	104.5	0	0	0	0	0	0	293	0	0	0	0	0	0	0	0	0	0	0	0
1154	NSP3	TYPSLETIQITISSF	150.5	0	0	0	37	633	0	0	462.5	0	0	0	0	0	0	747.5	429	1437	273.5	0	0	0	0	322.5	0	0	0	0
1155	NSP3	PSLETIQITISSFKW	0	0	0	0	70	0	0	0	256	0	0	0	0	0	0	321	0	0	0	0	0	0	0	0	0	0	0	0
1156	NSP3	LETIQITISSFKWDL	0	0	0	0	0	0	0	222	0	27	8.5	48.5	0	0	139.5	0	0	556	0	25	0	0	0	0	67.5	88.5	0	0
1157	NSP3	TIQITISSFKWDLTA	0	0	0	0	0	0	0	0	0	0	0	0	0	0	0	0	0	0	0	0	0	0	0	0	0	0	0	0
1158	NSP3	QITISSFKWDLTAFG	0	0	0	0	0	0	0	0	55	0	0	0	0	0	0	0	0	0	0	0	0	0	0	0	0	0	0	0
1159	NSP3	TISSFKWDLTAFGLV	0	0	0	0	357.5	865	0	0	0	0	0	0	0	0	0	0	0	0	0	0	0	0	0	0	0	0	0	0
1160	NSP3	SSFKWDLTAFGLVAE	0	0	230	371.5	0	757.5	10	0	0	0	0	0	301	13	0	0	0	0	0	117.5	0	0	0	68	10.5	81	407	0
1161	NSP3	FKWDLTAFGLVAEWF	346	130.5	144	421	504	588.5	156	509	140	116	29.5	335	90.5	292.5	465	784.5	438	2574	6723.5	211	346	185.5	117	329	73	649.5	117.5	0
1162	NSP3	WDLTAFGLVAEWFLA	0	0	0	88.5	0	0	0	111.5	0	0	0	75.5	21.5	106	108.5	28	66	267	916	14	0	0	26.5	89	0	112	0	0
1163	NSP3	LTAFGLVAEWFLAYI	0	0	0	18	0	0	0	49	337	0	0	111.5	29	130	0	309	21.5	319.5	1325.5	0	0	65.5	166	119.5	0	177	16.5	0
1164	NSP3	AFGLVAEWFLAYILF	12	0	4.5	71.5	0	0	4.5	0	0	0	0	80	15.5	121.5	0	0	0	318	1790	0	0	0	0	77	0	93.5	12	0
1165	NSP3	GLVAEWFLAYILFTR	0	0	0	0	0	217	58	0	0	0	0	0	0	0	0	0	0	0	0	0	0	0	0	0	0	0	0	0
1166	NSP3	VAEWFLAYILFTRFF	0	0	0	0	0	0	0	0	142	0	0	59.5	13	0	0	0	5.5	196	2020	0	0	0	0	0	0	68	0	0
1167	NSP3	EWFLAYILFTRFFYV	0	12	0	0	0	0	0	0	0	0	92	67	0	149	0	0	110	351	678	0	0	117.5	0	0	416.5	0	20.5	107
1168	NSP3	FLAYILFTRFFYVLG	0	0	0	0	0	0	0	0	0	0	14	0	0	0	0	0	0	0	0	0	0	0	0	0	0	0	0	0
1169	NSP3	AYILFTRFFYVLGLA	0	0	0	0	0	0	0	0	0	0	0	0	0	0	0	0	0	0	0	0	0	0	0	0	0	0	0	0
1170	NSP3	ILFTRFFYVLGLAAI	286.5	0	0	0	253.5	0	0	0	0	0	0	0	0	0	0	0	0	0	0	25.5	0	0	0	0	0	0	0	0
1171	NSP3	FTRFFYVLGLAAIMQ	0	0	0	0	0	0	91	0	0	0	0	0	0	0	0	0	0	0	0	0	0	0	0	0	0	0	0	0
1172	NSP3	RFFYVLGLAAIMQLF	45.5	0	0	0	0	0	0	12.5	256	0	0	0	0	0	0	176	0	160	1247.5	0	0	0	0	0	0	0	0	0
1173	NSP3	FYVLGLAAIMQLFFS	0	0	0	0	0	0	0	0	0	0	0	0	0	0	0	0	0	0	0	0	0	0	0	0	0	0	0	0
1174	NSP3	VLGLAAIMQLFFSYF	0	0	0	80.5	0	0	0	63	0	0	0	39.5	0	0	0	0	0	274.5	3385	0	10	0	0	29	0	129.5	0	0
1175	NSP3	GLAAIMQLFFSYFAV	0	0	0	0	86	37.5	76	0	0	0	0	0	0	0	0	0	56.5	0	0	0	0	0	0	0	0	0	0	0
1176	NSP3	AAIMQLFFSYFAVHF	0	27.5	0	132.5	0	0	0	0	0	0	0	0	0	0	0	0	46	239.5	1884	0	0	0	0	0	0	0	0	0
1177	NSP3	IMQLFFSYFAVHFIS	0	0	0	0	0	0	0	0	87	0	0	0	0	0	0	0	0	0	0	0	0	0	0	0	0	0	0	0
1178	NSP3	QLFFSYFAVHFISNS	0	0	0	0	0	0	0	0	612.5	89.5	0	0	0	0	0	682.5	79	509	0	0	0	0	132.5	0	0	0	0	0
1179	NSP3	FFSYFAVHFISNSWL	0	0	0	71	0	0	0	0	354.5	0	0	40.5	0	0	0	1162.5	0	701	1369	0	0	0	26	27.5	10	82	0	0
1180	NSP3	SYFAVHFISNSWLMW	168	109.5	43	263	201	508	0	113.5	98	55	0	98	0	85.5	163	326	306	492	4192	67	111	0	48.5	115	16.5	203.5	40.5	71
1181	NSP3	FAVHFISNSWLMWLI	0	0	68.5	79.5	0	0	0	0	0	0	0	53.5	0	0	42	0	0	141.5	2006.5	0	0	0	0	0	0	0	0	0
1182	NSP3	VHFISNSWLMWLIIN	0	0	50	66	132	233.5	0	0	0	86.5	0	0	0	0	0	0	312	37.5	0	0	20	0	0	51	0	0	0	0
1183	NSP3	FISNSWLMWLIINLV	0	0	29	0	0	0	0	0	0	0	0	0	0	0	0	0	0	0	0	0	0	0	0	0	0	0	0	0
1184	NSP3	SNSWLMWLIINLVQM	0	0	0	0	31	186	0	0	152	0	0	0	0	0	0	296	0	0	0	98	0	0	0	0	0	0	0	0
1185	NSP3	SWLMWLIINLVQMAP	0	0	0	0	32	0	0	0	6611.5	0	0	64.5	0	0	0	10055.5	0	0	0	0	0	0	38	0	0	0	0	0
1186	NSP3	LMWLIINLVQMAPIS	0	0	0	0	0	179	0	0	9230	42.5	0	0	0	0	0	4940.5	72.5	0	0	0	22.5	0	58.5	0	0	0	0	0
1187	NSP3	WLIINLVQMAPISAM	0	0	0	0	0	175	0	0	5553	0	0	0	0	0	0	2689	101	0	0	0	0	0	0	0	0	0	0	0
1188	NSP3	IINLVQMAPISAMVR	0	0	0	0	0	0	0	0	4611	0	0	0	0	0	0	3494	0	94	0	0	0	0	0	0	0	0	0	0
1189	NSP3	NLVQMAPISAMVRMY	78	0	8.5	0	330	214.5	0	71	225	0	0	0	0	0	84.5	12399	8.5	0	0	0	0	0	2251	0	0	0	0	0
1190	NSP3	VQMAPISAMVRMYIF	0	0	0	10	0	0	0	0	749.5	0	0	0	0	0	0	10443	0	795	218.5	0	0	0	1697	0	0	0	0	0
1191	NSP3	MAPISAMVRMYIFFA	0	0	0	0	0	0	0	0	131	0	0	0	0	0	0	1917	0	109.5	0	0	0	0	2201	0	0	0	0	0
1192	NSP3	PISAMVRMYIFFASF	0	0	0	115	0	240.5	0	0	42.5	0	0	0	0	0	17.5	0	0	250	0	130.5	0	0	0	0	0	0	25	0
1193	NSP3	SAMVRMYIFFASFYY	78	0	0	80	0	0	0	0	0	0	0	0	0	0	52.5	0	0	223	1872	0	56	0	0	0	0	0	1	0
1194	NSP3	MVRMYIFFASFYYVW	50	0	0	71	52.5	0	5	0	0	0	0	0	0	0	0	0	0	247	1354.5	0	54	0	7.5	0	0	0	0	0
1195	NSP3	RMYIFFASFYYVWKS	0	0	0	0	0	0	0	0	0	0	0	0	0	0	0	0	0	0	0	0	0	0	0	0	0	0	0	0
1196	NSP3	YIFFASFYYVWKSYV	0	0	0	0	0	0	0	0	0	0	0	0	0	0	0	0	0	0	0	0	0	0	0	0	0	0	0	0
1197	NSP3	FFASFYYVWKSYVHV	0	0	0	0	0	0	0	0	0	0	0	0	0	0	0	0	0	0	0	0	0	0	0	0	0	0	0	0
1198	NSP3	ASFYYVWKSYVHVVD	0	0	0	0	0	0	0	0	959	0	0	0	0	0	0	2854.5	0	23	0	0	0	0	589.5	0	0	0	0	0
1199	NSP3	FYYVWKSYVHVVDGC	0	0	0	0	0	159	0	0	183.5	0	0	12	13.5	24	0	467	0	0	0	0	0	0	0	0	0	0	30	33.5
1200	NSP3	YVWKSYVHVVDGCNS	0	0	0	0	0	0	0	0	0	0	0	0	0	0	0	1053.5	0	0	0	0	0	0	0	0	0	0	0	0
1201	NSP3	WKSYVHVVDGCNSST	0	0	0	0	0	0	0	0	0	0	0	0	0	0	0	0	0	0	0	0	0	0	0	0	0	0	0	0
1202	NSP3	SYVHVVDGCNSSTCM	0	0	0	73.5	0	156	0	114.5	0	32	0	29	0	0	45	0	0	0	0	0	0	71	0	0	37.5	124	0	0
1203	NSP3	VHVVDGCNSSTCMMC	11.5	0	0	59	564	212	0	0	20	84	0	49.5	0	0	0	0	0	0	0	0	97.5	0	30	33	61.5	197	0	0
1204	NSP3	VVDGCNSSTCMMCYK	0	0	0	0	0	0	0	0	0	0	0	0	0	0	0	0	0	0	0	0	0	0	0	0	0	0	0	0
1205	NSP3	DGCNSSTCMMCYKRN	274	0	0	0	0	0	0	0	0	0	0	27	0	0	0	173.5	0	455	625	114	0	0	0	0	0	130.5	239.5	0
1206	NSP3	CNSSTCMMCYKRNRA	98	0	0	0	0	0	0	0	0	0	0	0	0	0	0	0	0	0	0	0	0	0	0	0	0	0	0	0
1207	NSP3	SSTCMMCYKRNRATR	2042	367	0	0	0	73	241.5	0	121	0	77.5	0	0	0	36	438	148	427	557	69.5	11	0	0	0	0	0	0	0
1208	NSP3	TCMMCYKRNRATRVE	66	0	63.5	67	60.5	0	39	0	0	0	0	0	118	0	0	0	0	0	737	2018	0	69	15	0	0	18.5	394	0
1209	NSP3	MMCYKRNRATRVECT	0	0	0	0	0	0	0	0	0	0	0	0	0	0	0	253.5	0	0	0	0	0	0	0	0	0	0	0	0
1210	NSP3	CYKRNRATRVECTTI	0	0	0	0	0	0	0	0	0	0	0	0	0	0	0	0	0	0	0	0	0	0	0	0	0	0	0	0
1211	NSP3	KRNRATRVECTTIVN	0	0	0	0	0	0	0	0	848.5	214	0	0	0	0	0	1690	216.5	0	0	0	0	0	76.5	530.5	0	0	0	0
1212	NSP3	NRATRVECTTIVNGV	0	0	17.5	0	0	230	0	0	143	69.5	0	0	0	0	0	0	0	0	0	0	0	0	0	110	0	0	0	0
1213	NSP3	ATRVECTTIVNGVRR	197	165	0	0	0	74	177.5	0	0	0	0	0	0	0	0	281	133.5	0	1256.5	0	0	0	0	0	0	0	0	0
1214	NSP3	RVECTTIVNGVRRSF	15	114.5	0	0	0	0	0	0	154.5	0	0	0	0	0	0	23	38	173	979	7.5	0	0	0	0	0	0	0	0
1215	NSP3	ECTTIVNGVRRSFYV	0	25.5	0	0	0	0	0	52	0	0	199	0	0	71.5	0	0	40	1534.5	526	79.5	0	141.5	0	79	513	127	0	52.5
1216	NSP3	TTIVNGVRRSFYVYA	0	0	0	0	0	0	0	0	0	0	0	0	0	0	0	0	0	0	0	0	0	0	0	0	0	0	0	0
1217	NSP3	IVNGVRRSFYVYANG	0	25.5	0	0	0	0	0	0	0	0	0	0	0	0	0	0	0	0	0	0	0	0	0	0	0	0	0	0
1218	NSP3	NGVRRSFYVYANGGK	0	0	0	0	0	192	0	0	102	0	0	0	0	0	0	235	0	0	0	0	0	0	0	0	0	0	0	0
1219	NSP3	VRRSFYVYANGGKGF	0	0	0	0	0	0	0	0	0	0	0	0	0	0	0	0	0	0	0	0	0	0	0	0	0	0	0	0
1220	NSP3	RSFYVYANGGKGFCK	0	0	0	0	0	0	0	0	0	0	0	0	0	0	0	0	0	0	0	0	0	0	0	0	0	0	0	0
1221	NSP3	FYVYANGGKGFCKLH	0	0	0	0	0	0	0	0	0	0	0	0	0	0	0	0	0	0	0	0	0	0	0	0	0	0	0	0
1222	NSP3	VYANGGKGFCKLHNW	0	48	37.5	52.5	95	0	0	0	0	38	0	48	0	0	0	0	0	191.5	2035.5	0	49	0	0	0	0	78	0	0
1223	NSP3	ANGGKGFCKLHNWNC	0	0	0	0	391.5	0	0	0	0	48.5	0	55	0	0	0	0	0	0	456	55	5.5	0	0	7.5	12.5	0	0	0
1224	NSP3	GGKGFCKLHNWNCVN	0	0	0	0	0	65	0	0	0	139	0	0	0	0	0	166	186	0	0	0	0	0	0	373	0	0	0	0
1225	NSP3	KGFCKLHNWNCVNCD	255	0	0	0	0	424.5	77.5	77	251	0	0	61.5	0	78	273.5	473	150.5	514.5	0	59.5	77.5	152.5	0	323.5	0	563.5	12	0
1226	NSP3	FCKLHNWNCVNCDTF	96.5	0	0	0	0	9	0	53	0	19.5	0	119.5	0	65.5	163.5	537	0	364	1098	0	0	51	0	248.5	0	506	89	0
1227	NSP3	KLHNWNCVNCDTFCA	0	0	0	0	0	0	0	0	0	0	0	41.5	0	0	0	0	0	0	0	0	0	70.5	0	34.5	0	0	0	0
1228	NSP3	HNWNCVNCDTFCAGS	464	0	0	0	0	0	292	0	0	74	0	0	0	0	0	0	249	0	0	0	0	0	0	201	0	155	0	0
1229	NSP3	WNCVNCDTFCAGSTF	0	0	0	0	13	0	34	0	0	0	0	28	0	0	0	0	109.5	0	0	0	0	0	0	149	0	272	0	0
1230	NSP3	CVNCDTFCAGSTFIS	0	0	0	0	0	41	0	0	0	0	0	0	0	0	0	0	0	0	0	0	0	0	0	0	0	0	0	0
1231	NSP3	NCDTFCAGSTFISDE	0	122	645	583	221	556.5	194	177	517.5	178	53	132.5	493.5	191	228	633.5	367.5	0	0	553	383	273	296	369.5	117	308	1059	358
1232	NSP3	DTFCAGSTFISDEVA	331	0	58.5	0	25.5	222	49	0	0	0	28	31.5	0	92.5	0	0	141.5	0	0	190	90.5	107	0	54	57	0	74.5	160.5
1233	NSP3	FCAGSTFISDEVARD	0	181	49	64	160	0	55.5	0	466	22	12.5	49.5	0	146	216.5	217.5	467	155.5	0	119.5	115.5	140	212	140	0	251	106	183
1234	NSP3	AGSTFISDEVARDLS	0	0	0	106	0	91	0	0	0	0	0	0	0	0	0	0	0	0	0	0	0	30	0	0	0	0	0	0
1235	NSP3	STFISDEVARDLSLQ	84	0	0	0	74.5	295	13.5	302	95	0	0	0	0	0	154.5	139.5	0	0	455.5	0	0	104	0	0	0	0	0	0
1236	NSP3	FISDEVARDLSLQFK	52.5	0	0	151	0	0	0	0	619	0	0	0	0	0	0	587	0	0	0	0	0	0	135	0	0	0	0	0
1237	NSP3	SDEVARDLSLQFKRP	0	0	0	0	30.5	0	0	0	0	0	0	0	0	0	0	0	0	0	0	0	0	0	0	0	0	0	0	0
1238	NSP3	EVARDLSLQFKRPIN	192	34	0	119.5	185.5	489	0	487.5	80	152	368	0	0	152.5	318	0	367.5	2724.5	0	617	83.5	329	0	420	784	118.5	226	222
1239	NSP3	ARDLSLQFKRPINPT	0	55.5	32	0	0	355	0	0	0	0	0	0	0	0	0	611.5	149.5	0	0	167	194.5	10	0	0	0	0	117	0
1240	NSP3	DLSLQFKRPINPTDQ	264.5	706	0	0	0	390	0	0	0	0	0	0	0	13.5	0	146	56.5	0	0	225.5	0	0	4.5	0	0	0	129	0
1241	NSP3	SLQFKRPINPTDQSS	0	132.5	0	0	0	0	18.5	0	0	0	0	0	0	0	0	0	0	0	0	0	0	0	0	0	0	0	34.5	0
1242	NSP3	QFKRPINPTDQSSYI	0	276	117	0	44.5	367	0	322	0	0	0	0	0	17	167	0	0	0	0	162	0	78.5	17	133	0	75	131	0
1243	NSP3	KRPINPTDQSSYIVD	81	110.5	100	0	0	581	0	132	495.5	0	0	0	5	0	122.5	702.5	144	40	0	154	0	22.5	169	0	0	0	0	53
1244	NSP3	PINPTDQSSYIVDSV	478	466	522	338.5	884	2547	51	920	1133.5	70.5	0	0	46.5	226.5	686	3096	2013	811	3565	768	692	444.5	664.5	372.5	13.5	220	209.5	295
1245	NSP3	NPTDQSSYIVDSVTV	0	0	5.5	0	0	742	0	0	0	0	0	0	0	0	0	0	0	0	0	275	0	0	0	0	0	0	0	0
1246	NSP3	TDQSSYIVDSVTVKN	0	0	0	0	0	1493.5	0	94	308.5	0	0	0	0	0	44.5	1025.5	0	0	0	165	0	0	1286	0	0	0	0	0
1247	NSP3	QSSYIVDSVTVKNGS	0	0	0	0	0	0	0	0	0	0	0	0	0	0	0	0	0	0	0	0	0	0	0	0	0	0	0	0
1248	NSP3	SYIVDSVTVKNGSIH	468.5	0	0	0	0	1305.5	0	631	0	0	0	0	0	0	430	0	0	88.5	40898	0	0	0	0	0	0	0	0	0
1249	NSP3	IVDSVTVKNGSIHLY	0	41	0	37.5	254.5	690.5	0	0	109	0	0	0	0	0	104.5	0	125.5	154.5	56716	0	27	0	0	0	0	124	0	0
1250	NSP3	DSVTVKNGSIHLYFD	966.5	145	41	279	218	559.5	0	389	0	48.5	20.5	39.5	0	265	481	0	236.5	492.5	18362	336	156	0	0	0	86	123	0	264
1251	NSP3	VTVKNGSIHLYFDKA	0	0	0	0	0	0	0	0	0	0	0	0	0	0	0	0	0	0	7446.5	0	0	0	0	0	0	0	0	0
1252	NSP3	VKNGSIHLYFDKAGQ	0	0	0	0	0	0	0	0	0	0	0	0	0	0	0	0	0	0	832.5	0	0	0	0	0	0	0	0	0
1253	NSP3	NGSIHLYFDKAGQKT	0	0	0	0	0	0	0	0	0	0	0	0	0	0	0	0	0	0	0	0	0	0	0	0	0	0	0	0
1254	NSP3	SIHLYFDKAGQKTYE	0	0	309	80.5	155.5	0	0	87	0	36	0	0	5	0	0	0	0	0	0	36	0	0	0	0	0	0	0	0
1255	NSP3	HLYFDKAGQKTYERH	367	0	10.5	0	0	219	0	0	754	0	0	0	0	0	0	0	0	0	989	0	0	0	0	0	0	0	0	0
1256	NSP3	YFDKAGQKTYERHSL	0	0	0	16	96	0	0	0	1751.5	0	0	0	0	0	0	0	0	0	0	0	0	0	0	0	0	0	0	0
1257	NSP3	DKAGQKTYERHSLSH	309.5	0	0	0	0	0	0	0	0	0	0	0	0	0	0	0	0	0	0	0	0	0	0	0	0	0	0	0
1258	NSP3	AGQKTYERHSLSHFV	0	0	0	0	0	0	0	0	0	0	0	0	0	0	0	0	0	0	0	0	0	0	0	0	0	0	0	0
1259	NSP3	QKTYERHSLSHFVNL	0	0	0	0	0	0	0	0	0	0	0	0	0	0	0	0	0	0	0	0	0	0	0	0	0	0	0	0
1260	NSP3	TYERHSLSHFVNLDN	0	0	0	41.5	156.5	0	0	62.5	0	0	0	0	0	0	0	392	0	109.5	0	0	0	0	0	80	0	0	0	0
1261	NSP3	ERHSLSHFVNLDNLR	0	21	30	93.5	0	49.5	0	409	0	0	249.5	0	0	0	256	0	89	1992	723	0	26	294.5	0	90.5	457	75.5	66.5	0
1262	NSP3	HSLSHFVNLDNLRAN	154	0	0	85	631	0	10.5	0	0	34	69.5	0	0	0	5	0	268	1492.5	0	0	0	0	0	21.5	51	0	0	0
1263	NSP3	LSHFVNLDNLRANNT	0	0	97.5	0	218	0	43	0	76.5	0	0	0	0	0	0	415	58	157.5	18730	102.5	0	0	104.5	0	0	0	0	0
1264	NSP3	HFVNLDNLRANNTKG	183	0	0	0	0	0	28.5	0	0	0	0	0	0	0	0	0	46	0	0	0	0	0	0	0	0	0	0	0
1265	NSP3	VNLDNLRANNTKGSL	349.5	0	0	0	181	0	0	0	0	0	0	0	0	0	0	0	0	0	0	0	0	0	0	0	0	0	0	0
1266	NSP3	LDNLRANNTKGSLPI	0	0	0	0	0	0	0	0	0	16.5	0	0	0	0	0	0	0	0	0	105	0	0	110	0	0	0	85.5	0
1267	NSP3	NLRANNTKGSLPINV	0	0	0	0	0	0	0	0	0	0	0	0	0	0	0	0	0	0	0	0	0	0	0	0	0	0	0	0
1268	NSP3	RANNTKGSLPINVIV	0	0	0	0	0	0	0	0	0	0	0	0	0	0	0	0	0	612	0	0	0	0	0	0	0	0	0	0
1269	NSP3	NNTKGSLPINVIVFD	82.5	182	74	0	0	67.5	0	74.5	0	0	0	0	0	119	0	0	0	2460	463	0	297	0	102	0	0	0	0	96.5
1270	NSP3	TKGSLPINVIVFDGK	0	0	0	0	0	0	0	0	0	0	0	0	0	0	0	0	0	0	0	0	0	0	0	0	0	0	0	0
1271	NSP3	GSLPINVIVFDGKSK	0	0	0	0	0	123	0	0	0	0	0	0	0	0	0	0	0	0	0	0	0	0	0	0	0	0	0	0
1272	NSP3	LPINVIVFDGKSKCE	0	0	0	77.5	0	0	0	79.5	17	0	0	0	153	0	0	0	0	0	0	114	0	0	0	0	0	0	366	0
1273	NSP3	INVIVFDGKSKCEES	0	0	127	0	0	0	58	0	62	0	0	0	0	0	56	473.5	141	155.5	0	0	162	0	115	0	0	0	0	0
1274	NSP3	VIVFDGKSKCEESSA	0	0	0	0	0	16	0	52.5	0	0	31	0	0	0	81	0	0	64.5	124	0	0	30.5	0	0	0	0	0	0
1275	NSP3	VFDGKSKCEESSAKS	0	0	0	0	0	0	0	0	0	0	0	0	0	0	55	0	0	0	0	0	0	37.5	0	0	0	0	0	0
1276	NSP3	DGKSKCEESSAKSAS	356	0	0	0	0	264	0	0	0	0	0	0	0	0	317.5	0	0	0	0	177	0	185.5	0	0	39	0	260.5	0
1277	NSP3	KSKCEESSAKSASVY	170	0	0	0	0	1627.5	0	13	0	0	0	0	0	0	146.5	0	0	0	0	0	0	88.5	0	0	60	0	0	0
1278	NSP3	KCEESSAKSASVYYS	0	0	0	7.5	0	51	0	0	0	0	0	0	0	0	0	0	0	0	0	28	0	74	0	14.5	0	0	0	0
1279	NSP3	EESSAKSASVYYSQL	263.5	42	193	174	80.5	121	103	3283	0	0	1016.5	0	47.5	105.5	3337.5	269.5	892	6180	0	383.5	0	3048	62	742.5	2586	458	393	28.5
1280	NSP3	SSAKSASVYYSQLMC	486	120	0	0	83	697	0	0	0	0	0	0	0	0	0	0	0	0	0	0	0	0	0	0	30	0	77	31
1281	NSP3	AKSASVYYSQLMCQP	0	0	0	0	0	0	0	0	0	0	0	0	0	0	0	0	0	0	0	0	0	0	0	0	0	0	0	0
1282	NSP3	SASVYYSQLMCQPIL	0	0	0	0	0	66	0	0	60	0	0	0	0	0	0	350	0	775.5	0	108.5	63.5	0	0	0	0	0	87.5	0
1283	NSP3	SVYYSQLMCQPILLL	0	0	0	0	0	0	0	0	0	0	0	0	0	0	0	0	0	2855	902.5	0	0	0	0	0	20	0	0	0
1284	NSP3	YYSQLMCQPILLLDQ	0	0	0	0	0	0	0	147.5	0	0	0	38.5	0	5	42	0	0	2302	199.5	16.5	0	0	0	62	0	91.5	0	13
1285	NSP3	SQLMCQPILLLDQAL	0	0	0	0	165	0	0	84.5	0	0	19.5	0	0	0	116	0	0	110	0	0	0	50	0	0	0	0	0	0
1286	NSP3	LMCQPILLLDQALVS	0	0	0	0	0	0	0	0	0	0	0	0	0	0	0	0	0	0	0	0	0	0	0	0	0	0	0	0
1287	NSP3	CQPILLLDQALVSDV	0	0	0	0	0	0	0	286	301.5	0	0	0	0	97	103.5	740.5	0	416.5	0	0	246	121	183	0	0	0	0	0
1288	NSP3	PILLLDQALVSDVGD	142.5	0	0	85.5	206	430	11	3181	728	0	109	0	20.5	111.5	2309	2320	338	1100	0	470	89	1164	828.5	100.5	181	0	146.5	0
1289	NSP3	LLLDQALVSDVGDSA	0	0	0	0	149	0	0	336	0	0	22	0	0	0	195	0	0	0	0	0	0	0	0	0	0	0	0	0
1290	NSP3	LDQALVSDVGDSAEV	0	0	0	0	335	12	12.5	1228.5	509	0	37.5	0	0	49	766	1630.5	0	344	0	0	0	417.5	0	0	39	0	0	0
1291	NSP3	QALVSDVGDSAEVAV	0	0	0	0	528.5	0	0	1098	292.5	0	0	0	0	0	770	686	0	155	0	0	0	428.5	0	0	0	0	0	0
1292	NSP3	LVSDVGDSAEVAVKM	0	0	0	0	696	1104.5	9.5	611	210.5	0	0	0	0	0	189.5	1360	1133	0	0	0	0	88	216.5	171.5	0	0	0	0
1293	NSP3	SDVGDSAEVAVKMFD	2897	125	0	0	31.5	939.5	2.5	0	0	5	0	0	0	0	369.5	0	0	0	0	52	17	85	0	0	18	41	0	0
1294	NSP3	VGDSAEVAVKMFDAY	0	1074.5	84.5	98	6839	0	80.5	26	801	0	0	0	0	81	177	1420.5	67	0	0	92.5	95	66	634	0	39.5	0	27.5	81.5
1295	NSP3	DSAEVAVKMFDAYVN	1219.5	196	0	203.5	0	662	41.5	460	203	29	4	0	0	47	154.5	211	192.5	566.5	0	342	39	0	0	102	27.5	0	51.5	14
1296	NSP3	AEVAVKMFDAYVNTF	0	35	0	148.5	0	0	0	0	133.5	0	0	0	0	0	0	0	0	62.5	433.5	0	0	0	0	0	0	0	0	0
1297	NSP3	VAVKMFDAYVNTFSS	0	0	0	0	0	0	0	0	0	0	0	0	0	0	0	0	0	0	0	0	0	0	69	0	0	0	0	0
1298	NSP3	VKMFDAYVNTFSSTF	0	0	0	0	0	0	0	0	0	0	0	0	0	0	0	0	0	0	328.5	0	0	0	0	0	0	0	0	0
1299	NSP3	MFDAYVNTFSSTFNV	0	0	0	0	0	0	0	0	0	0	0	0	0	0	0	0	0	0	0	0	0	0	0	0	0	0	0	0
1300	NSP3	DAYVNTFSSTFNVPM	609	65	0	90.5	63	330	0	0	0	22	0	0	0	0	0	0	34	0	0	59.5	0	0	0	0	0	0	67.5	0
1301	NSP3	YVNTFSSTFNVPMEK	0	0	0	210.5	0	0	0	0	0	0	0	0	0	333.5	0	0	0	0	0	0	2673	0	0	0	0	173	0	0
1302	NSP3	NTFSSTFNVPMEKLK	0	0	0	0	0	0	0	0	0	0	0	0	0	0	0	0	0	0	0	0	0	0	0	0	0	0	0	0
1303	NSP3	FSSTFNVPMEKLKTL	0	0	0	0	0	0	0	0	0	0	0	0	0	0	0	0	0	0	0	0	248	0	0	0	0	48.5	0	0
1304	NSP3	STFNVPMEKLKTLVA	336	0	0	0	0	0	0	0	0	0	0	0	0	0	0	0	0	0	0	0	456.5	0	0	0	0	0	0	40
1305	NSP3	FNVPMEKLKTLVATA	0	0	0	0	0	0	0	0	51.5	0	0	0	0	0	0	0	0	0	0	0	315.5	0	0	0	0	0	0	0
1306	NSP3	VPMEKLKTLVATAEA	0	0	32.5	56	0	0	0	0	666	0	0	0	0	0	0	1062.5	237.5	0	0	0	0	0	0	0	12	0	0	0
1307	NSP3	MEKLKTLVATAEAEL	0	0	129	0	0	21.5	0	459	0	0	0	0	0	0	568	0	0	0	0	0	18	78	0	0	33	0	0	0
1308	NSP3	KLKTLVATAEAELAK	0	0	0	0	0	0	0	0	0	0	0	0	0	0	151	0	0	0	0	0	0	0	0	0	0	0	0	0
1309	NSP3	KTLVATAEAELAKNV	0	0	0	0	0	0	0	184	0	0	0	0	0	0	33	0	214	0	0	0	0	0	0	0	32	0	0	0
1310	NSP3	LVATAEAELAKNVSL	0	0	0	0	0	0	0	58	0	0	0	0	0	0	24.5	0	0	0	0	0	0	0	0	0	0	0	0	0
1311	NSP3	ATAEAELAKNVSLDN	0	0	42	0	0	0	0	0	0	0	0	0	0	0	0	0	0	0	0	0	0	0	0	0	0	0	0	16
1312	NSP3	AEAELAKNVSLDNVL	0	0	0	234.5	0	0	0	0	0	0	0	0	0	0	0	0	0	0	0	0	0	0	0	0	0	0	0	43.5
1313	NSP3	AELAKNVSLDNVLST	0	0	0	0	0	0	0	0	0	0	0	0	0	0	0	0	0	0	0	0	0	0	0	0	0	0	0	0
1314	NSP3	LAKNVSLDNVLSTFI	0	0	0	0	0	0	0	27	77	0	0	0	0	0	43	222.5	0	0	0	0	0	0	0	0	0	0	0	0
1315	NSP3	KNVSLDNVLSTFISA	0	0	0	0	0	0	0	69	73	0	0	0	0	0	0	0	0	0	0	0	0	0	0	0	0	0	0	0
1316	NSP3	VSLDNVLSTFISAAR	0	0	0	0	0	229.5	0	0	1115	0	0	0	0	0	43	998	0	0	0	0	0	0	0	0	0	0	0	0
1317	NSP3	LDNVLSTFISAARQG	0	0	0	0	0	40	0	0	0	0	0	0	0	0	0	0	0	0	0	472	0	0	0	0	0	0	0	0
1318	NSP3	NVLSTFISAARQGFV	9.5	0	0	0	0	109.5	0	0	0	0	0	0	0	0	0	0	0	0	0	0	0	0	0	0	0	0	0	0
1319	NSP3	LSTFISAARQGFVDS	0	0	0	0	0	0	0	0	0	3.5	0	0	0	0	0	0	38	0	0	0	0	0	0	0	0	0	0	29.5
1320	NSP3	TFISAARQGFVDSDV	0	114.5	39	0	0	314	0	37	0	77.5	0	0	0	0	0	0	298	317	0	0	0	0	0	0	0	0	0	135
1321	NSP3	ISAARQGFVDSDVET	0	0	56	0	106	615.5	0	69.5	0	0	0	0	0	0	36	1939.5	0	0	0	0	0	0	209.5	0	0	0	0	0
1322	NSP3	AARQGFVDSDVETKD	0	0	0	0	901	0	0	99.5	0	0	0	0	0	0	0	691	0	463.5	0	0	0	0	0	0	0	0	0	0
1323	NSP3	RQGFVDSDVETKDVV	0	0	0	0	1092	0	0	139.5	0	0	0	0	0	0	0	523	0	0	0	0	0	0	0	0	0	0	0	0
1324	NSP3	GFVDSDVETKDVVEC	0	0	87	360	645	1567.5	0	0	0	87.5	0	0	0	104.5	78	1384.5	104	212	0	169	190	0	0	168.5	61.5	219	33.5	38.5
1325	NSP3	VDSDVETKDVVECLK	0	0	0	0	241	0	6	118	0	0	0	0	0	0	57.5	1421.5	0	556.5	0	0	15.5	0	0	0	0	0	0	0
1326	NSP3	SDVETKDVVECLKLS	140.5	0	0	119	0	0	0	0	0	0	0	0	0	0	0	0	0	0	0	0	0	0	0	0	0	0	0	0
1327	NSP3	VETKDVVECLKLSHQ	0	0	0	0	0	0	0	0	0	0	0	0	0	0	0	0	0	0	0	0	0	0	0	0	0	0	0	0
1328	NSP3	TKDVVECLKLSHQSD	0	0	0	0	0	49	0	0	0	0	0	0	0	0	0	0	0	0	0	0	0	0	0	204.5	0	70	0	0
1329	NSP3	DVVECLKLSHQSDIE	366	95.5	448	247	0	233	41	0	0	22	13	58	156	73.5	86	0	0	0	0	464	457	219	0	0	0	344.5	391	31.5
1330	NSP3	VECLKLSHQSDIEVT	0	0	0	0	38.5	175.5	7.5	0	0	0	0	8.5	0	0	0	0	0	0	0	0	83	0	239.5	67.5	0	127.5	0	0
1331	NSP3	CLKLSHQSDIEVTGD	0	0	0	0	0	0	0	0	0	0	0	0	0	57.5	679	12	0	395.5	0	0	374	501	29	0	0	0	0	94.5
1332	NSP3	KLSHQSDIEVTGDSC	0	0	0	0	768.5	35.5	0	0	0	0	0	0	0	6	234	0	0	0	0	0	114	126.5	0	0	0	0	0	61
1333	NSP3	SHQSDIEVTGDSCNN	170	0	179	0	0	192	65	366.5	423	0	0	0	0	0	713	786	202	137	0	51.5	51.5	243.5	0	0	0	347	19.5	0
1334	NSP3	QSDIEVTGDSCNNYM	122	117	47	0	193.5	0	55	0	45	0	0	54	0	0	0	0	130	112	220	0	0	54	0	0	41	501	0	39.5
1335	NSP3	DIEVTGDSCNNYMLT	410	33	0	381	0	0	0	0	0	0	0	0	8.5	0	0	0	0	0	0	21.5	0	0	0	0	0	74	98.5	17.5
1336	NSP3	EVTGDSCNNYMLTYN	275	109	0	0	357.5	160	0	738.5	130	20	318.5	45	0	109	373	182.5	204.5	2655	843	114.5	52	707	113.5	311	936	296.5	106.5	128.5
1337	NSP3	TGDSCNNYMLTYNKV	125.5	73	0	0	106	152.5	0	0	0	0	71.5	0	0	0	0	0	0	211.5	398.5	0	0	481.5	0	0	39	400.5	0	0
1338	NSP3	DSCNNYMLTYNKVEN	589	0	172	0	61	373.5	0	0	87	501.5	0	0	0	0	0	694	1091.5	213	0	188	62.5	0	0	205.5	0	102.5	206	0
1339	NSP3	CNNYMLTYNKVENMT	0	1273.5	0	0	231	0	0	0	0	0	0	0	0	0	0	291	0	0	0	0	0	0	0	0	0	0	0	0
1340	NSP3	NYMLTYNKVENMTPR	0	144.5	0	0	192	0	0	0	1071.5	0	0	0	0	0	0	3124	0	0	0	0	0	0	725	0	0	0	0	0
1341	NSP3	MLTYNKVENMTPRDL	0	0	0	0	0	0	0	0	400	0	0	0	0	0	0	503.5	0	0	0	0	0	0	64	0	0	0	0	0
1342	NSP3	TYNKVENMTPRDLGA	0	0	0	0	0	0	0	0	0	0	0	0	0	0	0	0	0	0	0	0	0	0	0	28.5	0	0	0	0
1343	NSP3	NKVENMTPRDLGACI	0	0	0	0	0	0	0	0	0	0	0	0	0	0	0	0	0	0	0	0	0	0	0	0	0	0	0	21
1344	NSP3	VENMTPRDLGACIDC	106	0	0	45.5	0	298.5	125.5	0	259	25	0	74.5	14.5	244	134.5	397.5	80	1005	0	25.5	299	84.5	129	292	0	589.5	210.5	361.5
1345	NSP3	NMTPRDLGACIDCSA	0	0	0	0	0	0	44	0	0	0	0	0	0	29	71	0	0	0	0	0	28.5	0	0	0	0	23	0	56
1346	NSP3	TPRDLGACIDCSARH	0	55.5	0	121	22.5	376.5	79	0	1734.5	0	73.5	87.5	0	0	95	4030.5	128	435.5	2487	0	39	0	1293	68.5	263	738	74	46
1347	NSP3	RDLGACIDCSARHIN	0	0	0	102.5	107	546	11	0	142	54	0	21.5	0	0	0	1368	172	0	1384.5	0	0	0	0	416	0	186	30.5	0
1348	NSP3	LGACIDCSARHINAQ	0	0	0	0	0	0	42.5	0	0	0	0	0	0	0	0	0	277.5	0	0	0	0	0	23	34.5	0	0	0	0
1349	NSP3	ACIDCSARHINAQVA	0	0	0	0	0	0	0	0	0	0	0	0	0	0	0	152	0	0	0	0	0	0	0	0	0	0	0	0
1350	NSP3	IDCSARHINAQVAKS	0	0	0	0	0	0	0	0	0	0	0	0	0	0	0	155	0	0	0	0	0	0	0	0	0	0	0	0
1351	NSP3	CSARHINAQVAKSHN	0	0	0	0	0	0	0	0	0	0	0	0	0	0	0	343.5	0	0	0	0	0	0	0	0	0	0	0	0
1352	NSP3	ARHINAQVAKSHNIA	0	0	0	0	0	0	0	0	0	0	0	0	0	0	0	0	0	0	0	0	0	0	0	0	0	0	0	0
1353	NSP3	HINAQVAKSHNIALI	423	0	16.5	0	0	376.5	76	0	6202	0	0	0	0	0	0	5213.5	0	0	0	0	0	0	2815	0	0	0	0	0
1354	NSP3	NAQVAKSHNIALIWN	319	0	0	0	39	0	0	0	769.5	22	0	0	0	0	0	649	132.5	0	2120	0	0	0	0	0	0	0	0	0
1355	NSP3	QVAKSHNIALIWNVK	118.5	0	0	0	0	0	0	0	0	0	0	0	0	0	0	78	0	0	0	0	0	0	0	0	0	0	0	0
1356	NSP3	AKSHNIALIWNVKDF	0	0	0	0	0	0	0	0	0	0	0	0	0	0	0	0	0	0	867	0	0	0	0	0	0	0	0	0
1357	NSP3	SHNIALIWNVKDFMS	0	0	0	135	98.5	0	0	0	550	0	0	0	0	0	0	0	0	0	0	0	0	0	7.5	0	0	61.5	0	0
1358	NSP3	NIALIWNVKDFMSLS	0	0	0	0	0	0	0	0	3485	0	0	0	0	0	0	4179	0	0	0	0	0	0	1971.5	0	0	0	0	0
1359	NSP3	ALIWNVKDFMSLSEQ	0	0	0	0	0	218	0	0	1008	0	0	0	0	0	0	521	0	0	0	0	0	0	233.5	0	0	0	0	0
1360	NSP3	IWNVKDFMSLSEQLR	0	0	0	0	0	0	0	0	725	0	0	0	0	0	0	395.5	0	60	0	0	0	0	264.5	0	11	0	0	0
1361	NSP3	NVKDFMSLSEQLRKQ	0	0	0	0	0	0	16.5	0	226	0	0	0	0	0	0	0	0	0	0	0	0	0	0	0	0	0	0	0
1362	NSP3	KDFMSLSEQLRKQIR	0	0	0	0	0	0	9	0	539.5	0	0	0	0	0	0	139	0	0	0	0	0	0	0	0	0	0	0	0
1363	NSP3	FMSLSEQLRKQIRSA	0	0	0	0	0	0	0	0	156	0	0	0	0	0	0	0	0	0	0	0	0	0	0	0	0	0	0	0
1364	NSP3	SLSEQLRKQIRSAAK	737	0	166	0	0	278.5	0	0	0	0	0	0	0	98.5	0	378.5	0	0	3134	0	0	0	0	0	0	0	0	93
1365	NSP3	SEQLRKQIRSAAKKN	571.5	343	0	0	0	0	0	0	0	0	0	0	0	0	0	0	0	253	6687	0	27	0	0	0	27	0	0	0
1366	NSP3	QLRKQIRSAAKKNNL	0	0	0	0	0	0	0	151.5	0	0	0	0	0	0	0	0	0	0	0	0	0	0	0	0	0	0	0	0
1367	NSP3	RKQIRSAAKKNNLPF	33	0	0	0	0	0	0	0	0	0	0	0	0	0	0	0	0	184.5	920	80	0	0	0	0	0	0	0	0
1368	NSP3	QIRSAAKKNNLPFKL	0	0	0	0	0	0	0	0	0	0	0	0	0	0	0	0	0	0	0	0	0	0	0	0	0	0	0	0
1369	NSP3	RSAAKKNNLPFKLTC	0	0	0	0	0	0	0	0	0	0	0	0	0	0	0	0	0	0	0	0	0	0	0	0	0	0	0	0
1370	NSP3	AAKKNNLPFKLTCAT	0	0	0	0	0	0	0	0	0	0	0	0	0	0	0	0	0	0	0	0	0	0	0	0	0	0	0	0
1371	NSP3	KKNNLPFKLTCATTR	0	0	0	0	0	0	0	0	0	0	0	0	0	0	0	0	0	0	0	0	0	0	0	0	0	0	0	0
1372	NSP3	NNLPFKLTCATTRQV	0	52	0	0	0	0	0	0	0	0	0	0	0	0	0	0	0	0	0	0	0	0	0	0	0	0	0	0
1373	NSP3	LPFKLTCATTRQVVN	0	0	0	0	0	0	0	0	2113	127.5	0	0	0	0	0	5821	366	0	0	59	0	0	0	273	0	0	0	0
1374	NSP3	FKLTCATTRQVVNVV	0	0	731	0	0	0	0	0	1816	0	0	0	0	0	0	2689.5	0	0	0	0	0	0	122	0	0	0	0	0
1375	NSP3	LTCATTRQVVNVVTT	0	0	20	0	0	0	0	0	848.5	0	0	0	0	0	0	604.5	0	0	0	265	0	0	101.5	0	0	0	0	0
1376	NSP3	CATTRQVVNVVTTKI	0	0	0	0	0	1392	0	0	193	0	0	0	0	0	0	442	0	0	0	0	0	0	0	0	0	0	0	0
1377	NSP3	TTRQVVNVVTTKIAL	0	0	0	0	0	0	0	0	714	0	0	0	0	0	0	1526	0	0	0	0	0	0	119	0	0	0	0	0
1378	NSP3	RQVVNVVTTKIALKG	0	0	0	0	0	0	0	0	1028.5	0	0	0	0	0	0	2477	0	0	0	0	0	0	245.5	0	0	0	0	0
1379	NSP3	VVNVVTTKIALKGGK	407.5	0	0	0	0	745	0	0	664.5	0	0	0	0	0	0	1930.5	0	0	0	0	0	0	144.5	0	0	0	0	0
1380	NSP4	NVVTTKIALKGGKIV	0	0	0	0	0	525	0	0	0	0	0	0	0	0	0	685	0	0	0	0	0	0	0	0	0	0	0	0
1381	NSP4	VTTKIALKGGKIVNN	0	0	33.5	0	0	1108	0	0	3316	32	0	0	0	0	0	4135	407	0	0	146	0	0	0	0	0	0	0	0
1382	NSP4	TKIALKGGKIVNNWL	0	0	0	31	40	0	0	0	261.5	4	0	0	0	0	0	497	223	0	943	0	11.5	0	0	0	0	0	0	0
1383	NSP4	IALKGGKIVNNWLKQ	0	0	0	0	0	0	0	0	308.5	0	0	0	0	0	0	234.5	0	0	0	0	0	0	0	0	0	0	0	0
1384	NSP4	LKGGKIVNNWLKQLI	0	0	42	0	0	0	0	0	0	0	0	0	0	0	0	0	0	0	0	0	0	0	0	0	0	0	0	0
1385	NSP4	GGKIVNNWLKQLIKV	0	0	0	0	0	0	0	0	0	0	0	0	0	0	0	0	0	0	0	0	0	0	0	0	0	0	0	0
1386	NSP4	KIVNNWLKQLIKVTL	0	0	0	0	0	0	0	0	0	0	0	0	0	0	0	0	0	0	0	0	0	0	0	0	0	0	0	0
1387	NSP4	VNNWLKQLIKVTLVF	0	0	0	0	0	0	0	0	0	0	0	0	0	0	0	0	0	0	0	0	0	0	0	0	0	0	0	0
1388	NSP4	NWLKQLIKVTLVFLF	0	0	0	0	0	0	0	0	0	0	0	0	0	0	0	0	0	0	0	0	0	0	0	0	0	0	0	0
1389	NSP4	LKQLIKVTLVFLFVA	0	0	0	0	0	0	0	0	0	0	0	0	0	0	0	0	0	0	0	0	0	0	0	0	0	0	0	0
1390	NSP4	QLIKVTLVFLFVAAI	0	0	0	0	0	0	0	0	296	0	0	0	0	0	0	539	0	0	0	0	0	0	58	0	0	0	0	0
1391	NSP4	IKVTLVFLFVAAIFY	0	0	0	0	0	0	0	0	45.5	0	0	0	0	0	0	0	0	0	798.5	0	0	0	0	0	0	0	0	0
1392	NSP4	VTLVFLFVAAIFYLI	0	0	19.5	0	0	0	0	0	0	0	0	0	0	0	0	0	0	0	0	0	0	0	0	0	0	0	0	0
1393	NSP4	LVFLFVAAIFYLITP	0	0	5	0	0	0	0	0	0	0	0	0	0	0	0	0	0	0	0	0	0	0	0	0	0	0	0	0
1394	NSP4	FLFVAAIFYLITPVH	0	0	0	0	0	0	0	0	0	0	0	0	0	0	0	0	0	0	170	0	0	0	0	0	0	0	0	0
1395	NSP4	FVAAIFYLITPVHVM	0	0	0	0	0	0	0	0	0	0	0	0	0	0	0	0	0	0	0	0	0	0	0	0	0	0	0	0
1396	NSP4	AAIFYLITPVHVMSK	0	0	0	0	0	0	0	0	761	0	0	0	0	0	0	1485	0	0	0	0	0	0	477	0	0	0	0	0
1397	NSP4	IFYLITPVHVMSKHT	0	0	0	0	0	0	0	0	372	0	0	0	0	0	0	0	0	0	0	0	0	0	264.5	0	0	0	0	0
1398	NSP4	YLITPVHVMSKHTDF	0	0	0	0	0	176.5	0	6	643	0	0	0	0	0	0	1178	0	0	0	0	0	0	288.5	0	0	0	0	0
1399	NSP4	ITPVHVMSKHTDFSS	0	0	0	0	0	0	0	0	151.5	0	0	0	0	0	0	222	0	0	0	0	0	0	123.5	0	0	0	0	0
1400	NSP4	PVHVMSKHTDFSSEI	145.5	83	0	353.5	659	693	112	882	1187	0	0	0	0	38.5	1194.5	2802	965	258	0	390	0	582.5	1230	279	0	0	0	29.5
1401	NSP4	HVMSKHTDFSSEIIG	136.5	0	0	0	444	556	15	0	261.5	0	0	0	0	0	0	237	86.5	0	0	300	0	0	117	116	0	0	0	0
1402	NSP4	MSKHTDFSSEIIGYK	56.5	0	0	0	0	973.5	0	0	469	0	0	0	0	0	0	622.5	0	0	0	0	0	0	445	0	0	0	0	0
1403	NSP4	KHTDFSSEIIGYKAI	156.5	0	0	0	187	0	0	0	0	0	0	0	0	0	0	0	0	0	0	91	0	79.5	0	0	0	0	0	0
1404	NSP4	TDFSSEIIGYKAIDG	0	0	0	63.5	185	389.5	44	0	1172.5	17	0	0	0	0	0	5470.5	0	0	0	0	0	65.5	2534.5	190	0	0	0	0
1405	NSP4	FSSEIIGYKAIDGGV	0	0	0	0	0	45.5	15.5	0	0	97	0	0	0	0	0	0	0	0	0	0	0	0	0	145	0	0	0	0
1406	NSP4	SEIIGYKAIDGGVTR	0	20	0	0	0	0	0	0	0	0	0	0	0	0	0	0	0	0	0	0	0	0	0	0	0	0	0	0
1407	NSP4	IIGYKAIDGGVTRDI	0	20	0	96	0	0	0	0	0	36.5	0	0	0	0	0	0	0	0	0	0	0	0	86	27.5	0	69	49	0
1408	NSP4	GYKAIDGGVTRDIAS	0	0	0	0	0	0	29.5	0	0	0	0	0	0	0	0	0	129	0	0	0	0	0	0	0	0	0	0	0
1409	NSP4	KAIDGGVTRDIASTD	0	222	0	0	0	0	0	0	0	0	0	0	0	0	0	0	0	0	0	0	0	0	0	0	0	0	0	0
1410	NSP4	IDGGVTRDIASTDTC	0	112	0	0	0	0	0	0	71.5	0	0	0	0	6	0	250	0	0	0	0	0	0	0	0	0	34.5	33	45.5
1411	NSP4	GGVTRDIASTDTCFA	0	0	0	0	0	71.5	73.5	0	0	0	0	0	0	0	0	0	0	0	0	0	0	0	0	0	0	0	0	0
1412	NSP4	VTRDIASTDTCFANK	0	0	0	0	0	0	0	0	0	0	0	0	0	0	0	0	0	0	0	0	0	0	0	0	0	0	0	0
1413	NSP4	RDIASTDTCFANKHA	0	0	0	0	0	0	0	0	0	0	0	0	0	0	35	0	0	0	0	0	0	0	0	0	0	0	0	0
1414	NSP4	IASTDTCFANKHADF	0	107.5	0	0	0	265	0	0	0	0	0	0	0	0	0	0	0	0	0	17	0	0	0	0	0	0	0	0
1415	NSP4	STDTCFANKHADFDT	0	98.5	0	0	179	0	22.5	143	0	0	0	19	0	41	135	0	0	375.5	0	0	0	133.5	0	0	0	186.5	0	0
1416	NSP4	DTCFANKHADFDTWF	715	166	0	234.5	318.5	449	59	314.5	0	41	23	270	8	335	250	0	312	1277	4723	160.5	0	233	0	267	178	676	212	269
1417	NSP4	CFANKHADFDTWFSQ	0	57.5	0	0	0	0	18	0	0	0	0	0	0	25	0	0	0	0	0	0	0	0	36	0	0	0	0	0
1418	NSP4	ANKHADFDTWFSQRG	0	42	0	0	220.5	0	0	0	0	0	0	0	0	0	0	0	0	0	0	0	0	0	0	0	0	0	0	0
1419	NSP4	KHADFDTWFSQRGGS	0	0	0	0	0	0	0	0	0	0	0	0	0	0	0	0	0	0	0	0	0	0	0	0	0	0	0	0
1420	NSP4	ADFDTWFSQRGGSYT	0	43.5	0	68.5	0	0	0	17.5	0	22	0	15.5	0	0	0	0	0	0	222.5	0	0	0	0	0	0	0	0	0
1421	NSP4	FDTWFSQRGGSYTND	138	455	0	0	274	361.5	0	236.5	0	34	24	0	0	83.5	0	796.5	192	1141	0	0	0	54.5	0	0	96	0	0	0
1422	NSP4	TWFSQRGGSYTNDKA	0	0	0	0	0	0	0	0	0	0	0	0	0	0	0	0	0	0	0	0	0	0	0	0	0	0	0	0
1423	NSP4	FSQRGGSYTNDKACP	0	0	0	0	0	0	0	0	0	0	0	0	0	0	0	0	0	0	0	0	0	0	0	0	0	0	0	0
1424	NSP4	QRGGSYTNDKACPLI	0	0	0	0	0	0	0	0	0	15	0	0	0	0	0	0	0	0	0	0	0	0	0	0	0	0	0	0
1425	NSP4	GGSYTNDKACPLIAA	0	0	0	0	0	46.5	86	0	0	0	0	0	0	0	0	0	0	0	0	0	0	0	0	0	0	0	0	0
1426	NSP4	SYTNDKACPLIAAVI	0	0	0	0	130.5	0	0	629	184	0	0	0	0	0	567.5	320.5	0	0	0	0	0	242.5	0	0	0	0	0	0
1427	NSP4	TNDKACPLIAAVITR	0	0	0	0	261	0	0	0	0	0	0	0	0	0	0	0	0	0	0	0	0	414	0	0	0	0	0	0
1428	NSP4	DKACPLIAAVITREV	183	0	120	0	0	0	0	0	0	53	0	0	0	0	0	0	0	0	0	20.5	0	0	0	0	58	0	67	0
1429	NSP4	ACPLIAAVITREVGF	0	43.5	0	11	72	0	0	0	0	36.5	0	40.5	0	32.5	0	0	0	0	1219	0	59	0	0	64	0	61	34.5	67
1430	NSP4	PLIAAVITREVGFVV	0	79	43.5	0	67	0	0	0	265	0	0	0	0	0	0	579.5	237	1960	0	346	36.5	0	0	0	0	0	0	0
1431	NSP4	IAAVITREVGFVVPG	0	0	0	0	0	0	0	0	0	0	0	0	0	0	0	0	0	0	0	0	0	0	10	0	0	0	0	0
1432	NSP4	AVITREVGFVVPGLP	0	0	0	142.5	118	855	0	0	0	9	0	0	0	0	0	0	0	0	0	0	0	0	0	0	0	0	0	0
1433	NSP4	ITREVGFVVPGLPGT	0	0	0	0	0	557.5	0	0	0	0	0	0	0	0	0	0	0	0	0	0	0	0	0	0	0	0	0	0
1434	NSP4	REVGFVVPGLPGTIL	0	0	0	0	0	398.5	0	0	0	0	0	0	0	0	0	0	0	123	0	0	0	0	0	0	0	0	0	0
1435	NSP4	VGFVVPGLPGTILRT	0	0	0	0	0	0	0	0	0	0	0	0	0	0	0	0	0	0	0	0	0	0	0	0	0	0	0	0
1436	NSP4	FVVPGLPGTILRTTN	0	0	52	0	0	338.5	117	0	0	0	0	0	0	0	0	0	44.5	87.5	0	373	0	0	0	0	0	0	0	0
1437	NSP4	VPGLPGTILRTTNGD	41	0	0	0	0	0	0	0	0	0	0	0	0	0	0	0	56	0	0	50	0	0	1	0	0	0	0	0
1438	NSP4	GLPGTILRTTNGDFL	0	0	0	710	0	2318	128.5	0	0	0	0	0	0	36	0	0	188.5	76.5	0	116	0	0	0	56.5	0	0	43.5	0
1439	NSP4	PGTILRTTNGDFLHF	0	29.5	0	135	0	149	0	112	0	0	0	24.5	0	0	142	0	219	542.5	3451	90.5	119	0	0	0	0	123	0	0
1440	NSP4	TILRTTNGDFLHFLP	22	0	0	0	0	131	0	0	46	0	0	0	0	0	0	0	0	125.5	0	0	0	0	0	0	0	0	0	0
1441	NSP4	LRTTNGDFLHFLPRV	0	0	0	0	0	0	0	0	0	0	0	0	0	0	0	0	0	0	446	0	0	0	0	0	0	0	0	0
1442	NSP4	TTNGDFLHFLPRVFS	0	0	0	0	0	0	0	0	0	0	0	0	0	0	0	0	0	0	150	0	0	0	0	0	0	0	0	0
1443	NSP4	NGDFLHFLPRVFSAV	0	0	0	0	65	0	0	0	0	0	0	0	0	0	63	0	0	0	0	0	0	0	0	0	0	0	0	0
1444	NSP4	DFLHFLPRVFSAVGN	226	21.5	0	0	0	164	0	0	86	13.5	0	0	0	0	0	0	229	61.5	0	60.5	9.5	0	0	0	0	0	0	0
1445	NSP4	LHFLPRVFSAVGNIC	45	0	102	0	0	0	0	0	0	0	0	43	0	35	0	0	110	0	0	0	645	0	0	99	0	156	0	0
1446	NSP4	FLPRVFSAVGNICYT	13.5	0	0	0	0	0	0	0	0	0	0	32.5	0	0	0	0	0	0	0	0	0	0	0	0	0	57	0	0
1447	NSP4	PRVFSAVGNICYTPS	0	0	0	0	0	0	0	0	0	0	0	0	0	0	0	0	0	0	0	0	0	0	0	0	0	0	0	0
1448	NSP4	VFSAVGNICYTPSKL	0	0	0	0	0	0	0	0	0	0	0	0	0	0	0	0	0	0	0	0	0	0	0	0	0	0	0	0
1449	NSP4	SAVGNICYTPSKLIE	0	0	599	0	0	0	0	0	0	0	0	0	42	9	0	0	0	0	0	101	100	0	0	0	0	96	0	0
1450	NSP4	VGNICYTPSKLIEYT	21.5	43.5	200.5	0	0	0	0	0	0	0	0	0	0	0	0	0	0	0	0	0	95	0	0	0	0	0	0	38
1451	NSP4	NICYTPSKLIEYTDF	0	723.5	104.5	0	198	794.5	0	444	285	56	0	15	0	83.5	435	0	398.5	233.5	1715	0	157.5	0	0	0	0	0	0	382.5
1452	NSP4	CYTPSKLIEYTDFAT	0	0	29	0	0	162	0	0	0	0	0	0	0	0	0	0	0	346.5	0	0	0	0	0	0	0	0	0	0
1453	NSP4	TPSKLIEYTDFATSA	0	0	0	0	0	362	0	0	0	0	0	0	0	0	0	3448	0	251	0	0	0	0	349	0	0	0	0	0
1454	NSP4	SKLIEYTDFATSACV	593.5	0	0	0	0	0	0	0	0	0	0	0	0	0	61	324.5	0	0	1204	0	0	36.5	0	0	0	44.5	0	0
1455	NSP4	LIEYTDFATSACVLA	0	0	0	0	0	0	0	781.5	0	0	0	0	0	0	879	1288.5	0	0	0	0	0	214	210	0	0	0	0	0
1456	NSP4	EYTDFATSACVLAAE	154.5	0	243.5	226	273.5	0	0	352.5	0	13	0	1	0	68	285	0	0	1104.5	0	225	0	639	0	232	586	337	513	26.5
1457	NSP4	TDFATSACVLAAECT	0	0	0	0	85.5	439.5	16	0	0	0	0	0	0	33	30	2472	25	0	0	0	0	169	1057.5	54	29	234.5	92.5	53.5
1458	NSP4	FATSACVLAAECTIF	0	0	0	0	0	0	0	0	0	0	0	0	9.5	0	0	15	0	275	519	0	0	71	0	52	0	209.5	53.5	51.5
1459	NSP4	TSACVLAAECTIFKD	0	0	0	0	0	0	0	0	0	0	0	0	0	0	0	0	0	228	0	0	0	10	0	0	23	0	46	36.5
1460	NSP4	ACVLAAECTIFKDAS	0	0	0	0	0	0	0	539	0	0	0	0	0	0	323	0	0	0	0	0	0	0	0	0	0	0	0	0
1461	NSP4	VLAAECTIFKDASGK	0	0	0	0	0	0	0	0	0	0	0	0	0	0	0	0	0	0	0	0	0	0	0	0	0	0	0	0
1462	NSP4	AAECTIFKDASGKPV	0	0	0	0	0	451	0	0	0	0	0	0	0	0	0	0	0	0	0	0	0	0	0	0	0	0	0	0
1463	NSP4	ECTIFKDASGKPVPY	0	76	0	0	65.5	585.5	0	174.5	0	20.5	190.5	44	0	71.5	199	0	0	345	0	171.5	87	307.5	0	196	596	112	46	42
1464	NSP4	TIFKDASGKPVPYCY	0	42.5	0	0	64.5	513.5	15.5	60	0	0	0	36.5	18	0	0	0	14.5	0	0	89.5	96	0	0	0	0	0	0	22.5
1465	NSP4	FKDASGKPVPYCYDT	0	0	0	0	0	0	0	0	0	0	0	54.5	17.5	0	0	0	0	0	0	15	79.5	0	0	24	0	0	15.5	0
1466	NSP4	DASGKPVPYCYDTNV	681.5	0	0	0	0	113.5	0	0	0	0	0	7	0	0	0	0	566	305	1046.5	46	36.5	53.5	0	0	18	0	47	31.5
1467	NSP4	SGKPVPYCYDTNVLE	0	0	159	425	96.5	156	0	988.5	0	0	0	0	460	0	764.5	0	258	0	448	121	0	268	0	52.5	25.5	421	498	44.5
1468	NSP4	KPVPYCYDTNVLEGS	0	0	121	0	0	0	0	0	0	0	0	0	0	0	0	0	0	0	0	23.5	0	29.5	0	0	0	0	0	0
1469	NSP4	VPYCYDTNVLEGSVA	0	0	0	0	0	0	0	612	0	0	0	0	0	0	1022	2391	0	0	0	0	0	0	1481.5	0	0	0	3.5	0
1470	NSP4	YCYDTNVLEGSVAYE	0	136	316	398	184.5	519	53.5	3990	149.5	44	100.5	240	499	178.5	3363.5	284	156.5	0	2255.5	514	115	1502	212.5	316	218	841.5	1400.5	188
1471	NSP4	YDTNVLEGSVAYESL	0	14.5	30.5	0	0	0	36	2743	0	0	0	50.5	0	43.5	3083.5	0	0	0	0	0	25.5	1453	0	0	62	0	162	72.5
1472	NSP4	TNVLEGSVAYESLRP	0	0	0	0	448	0	0	854	0	0	0	0	0	0	895	648	0	0	0	0	0	226.5	92	0	15	0	41.5	0
1473	NSP4	VLEGSVAYESLRPDT	0	0	0	0	0	0	0	499	179	0	0	0	0	0	930.5	177	126	677.5	0	0	0	62	0	0	62	241.5	56.5	0
1474	NSP4	EGSVAYESLRPDTRY	433	250.5	295	194	342.5	281.5	68	2257	497.5	32.5	673	41.5	59	213.5	2203	647	522	2812.5	569.5	741.5	140.5	892	156.5	363	1495	795	586.5	166.5
1475	NSP4	SVAYESLRPDTRYVL	0	0	0	0	86.5	0	0	690.5	0	0	16.5	0	12.5	0	306	0	0	16	0	0	0	223.5	0	0	0	0	37.5	0
1476	NSP4	AYESLRPDTRYVLMD	106.5	0	0	163.5	379	41	6.5	43.5	389.5	0	24	63	0	38.5	0	838	75	0	0	0	63	65	450.5	186	0	383.5	50.5	23
1477	NSP4	ESLRPDTRYVLMDGS	115	0	0	0	70.5	0	0	267.5	0	0	445	18.5	25	57	257	0	0	1168	0	110	0	324	0	106.5	857	117.5	96	0
1478	NSP4	LRPDTRYVLMDGSII	0	36.5	0	0	0	62	0	328	0	0	26	18	0	0	147	0	0	0	0	0	0	185.5	107	42.5	0	0	0	0
1479	NSP4	PDTRYVLMDGSIIQF	27.5	381	0	202.5	0	0	0	0	0	0	0	36.5	0	0	0	0	0	543	921	0	0	0	119.5	0	26.5	129.5	0	0
1480	NSP4	TRYVLMDGSIIQFPN	0	95.5	0	0	0	189	0	0	0	0	0	0	0	0	0	0	0	46.5	0	0	0	0	0	0	0	0	0	0
1481	NSP4	YVLMDGSIIQFPNTY	144	114	0	90	355.5	988.5	33	379	0	15.5	0	18	0	0	185	198.5	0	241.5	496	33.5	21	151	0	19	0	0	0	0
1482	NSP4	LMDGSIIQFPNTYLE	74	104	196	495	0	204.5	48.5	59	0	54	17	38	263	42.5	96	0	81.5	0	0	143.5	0	237.5	0	74.5	78.5	257.5	328	50
1483	NSP4	DGSIIQFPNTYLEGS	447.5	0	167	0	0	0	0	0	0	0	25	35	0	28	20	0	19.5	0	0	195.5	0	130	0	0	50	340	136	0
1484	NSP4	SIIQFPNTYLEGSVR	0	0	0	0	0	0	0	0	0	0	23.5	0	0	0	0	0	0	0	0	0	0	0	0	0	0	0	0	0
1485	NSP4	IQFPNTYLEGSVRVV	0	0	668.5	0	0	0	0	0	0	0	0	0	0	0	0	32	0	4	0	0	0	0	0	0	0	0	0	0
1486	NSP4	FPNTYLEGSVRVVTT	0	0	0	0	0	0	0	0	0	0	0	0	0	0	0	0	0	0	0	0	0	0	0	0	0	0	0	0
1487	NSP4	NTYLEGSVRVVTTFD	122	93	0	0	0	0	0	147.5	0	0	0	0	0	64.5	73.5	0	0	187.5	0	203.5	0	65.5	0	0	83	115.5	54.5	0
1488	NSP4	YLEGSVRVVTTFDSE	0	188	589	749.5	320	772	52	56	0	116	68.5	44.5	489.5	261	330	0	243.5	365	0	435.5	24	184	0	0	209.5	353	1087	295
1489	NSP4	EGSVRVVTTFDSEYC	713	277	496	144.5	711.5	643.5	163.5	1120.5	364	177.5	440	271	146.5	636	1057.5	929	674.5	1706.5	402	721	567.5	734	190	504.5	1376	1028.5	645.5	893
1490	NSP4	SVRVVTTFDSEYCRH	287	185	0	0	173	292.5	56	0	81	0	0	31.5	35.5	91	0	161	285	0	443.5	54	155.5	0	0	49	75	248	75	97.5
1491	NSP4	RVVTTFDSEYCRHGT	0	0	0	0	0	0	0	0	0	0	0	0	0	0	0	0	0	0	0	0	0	0	0	0	0	50	0	0
1492	NSP4	VTTFDSEYCRHGTCE	0	53	652	231	0	591.5	91	43	0	117	35	107	504	147.5	228	0	253.5	104.5	328	413.5	407	170	23	280	226.5	920	1364.5	197
1493	NSP4	TFDSEYCRHGTCERS	0	62.5	144.5	0	116.5	180.5	56.5	0	0	0	0	27	16	87.5	0	0	250.5	0	0	155.5	218.5	0	0	268	78	351	278	74
1494	NSP4	DSEYCRHGTCERSEA	1026.5	93.5	148.5	580	993.5	372	42.5	89.5	41.5	19	73.5	54	9	60.5	247	207	210	0	0	351.5	202.5	159	0	134	264	416	497.5	100.5
1495	NSP4	EYCRHGTCERSEAGV	0	54.5	55	0	0	412	34.5	29	0	118.5	340	53	38	96	291	0	374.5	1163	0	167	69	288	0	413.5	869.5	218	295	240
1496	NSP4	CRHGTCERSEAGVCV	0	0	0	0	0	0	8.5	0	0	26.5	32	19.5	0	0	0	0	74	0	0	0	0	0	0	154.5	153	0	132.5	77
1497	NSP4	HGTCERSEAGVCVST	275	0	0	0	0	0	90.5	0	0	0	0	0	0	0	0	0	95	0	0	0	0	0	0	169.5	61.5	0	0	0
1498	NSP4	TCERSEAGVCVSTSG	252	0	0	0	141	0	27	0	0	0	0	0	0	0	0	0	74.5	0	0	0	0	126	0	0	51.5	0	10	0
1499	NSP4	ERSEAGVCVSTSGRW	266.5	116	71.5	137.5	40	161.5	0	477	0	22	323.5	28.5	46.5	248	618.5	0	507	2124.5	0	464.5	0	557.5	0	392.5	929	294.5	498.5	298
1500	NSP4	SEAGVCVSTSGRWVL	0	0	0	0	0	0	0	0	0	0	0	0	0	0	0	0	0	0	0	0	0	0	0	0	0	0	103	24
1501	NSP4	AGVCVSTSGRWVLNN	0	0	23	0	45.5	213.5	0	478	277	0	0	0	0	0	1509	0	230.5	53.5	7203.5	0	0	0	0	0	0	0	0	0
1502	NSP4	VCVSTSGRWVLNNDY	378	128.5	160.5	88	260	569	29.5	801.5	185.5	99.5	41.5	116	0	265	1345	458	739	879	48726	247	379	160	0	250	176	510	75	260.5
1503	NSP4	VSTSGRWVLNNDYYR	195.5	160	51.5	0	148.5	359	28	179	329	0	6.5	42	22.5	153	840	0	629	530.5	17355	192	223	0	0	111	0	260.5	94.5	127
1504	NSP4	TSGRWVLNNDYYRSL	79.5	65	0	0	189	0	0	101.5	0	0	0	0	0	34	243	0	143	16.5	2300	0	0	0	0	0	0	0	0	0
1505	NSP4	GRWVLNNDYYRSLPG	0	0	0	0	0	0	7.5	0	0	0	0	0	0	24	0	0	0	0	0	0	0	0	0	0	0	0	0	0
1506	NSP4	WVLNNDYYRSLPGVF	0	0	0	49	0	74	0	62.5	0	0	0	32	0	48	80	0	0	241	2115.5	0	0	0	0	0	0	36	0	0
1507	NSP4	LNNDYYRSLPGVFCG	0	0	8	0	0	0	0	0	0	19	0	11	7.5	0	0	0	0	0	0	0	0	0	0	0	0	0	0	0
1508	NSP4	NDYYRSLPGVFCGVD	145	146.5	40	0	0	457.5	0	156.5	429.5	71.5	0	0	0	68.5	167.5	1409	495.5	53	0	0	40.5	33.5	110	0	0	0	0	90
1509	NSP4	YYRSLPGVFCGVDAV	0	0	0	0	141	0	0	31	0	33	0	0	0	0	0	0	164.5	0	0	0	0	0	0	0	0	0	0	0
1510	NSP4	RSLPGVFCGVDAVNL	0	0	0	0	0	113.5	0	0	89	0	0	0	0	0	0	476	140.5	0	0	0	0	0	0	0	0	0	0	0
1511	NSP4	LPGVFCGVDAVNLLT	0	0	0	0	0	0	0	531	0	0	0	0	0	0	244	0	0	0	0	0	0	0	0	0	0	0	0	0
1512	NSP4	GVFCGVDAVNLLTNM	0	0	0	0	0	1398	0	676	0	16	0	0	0	0	697	322	0	0	0	0	0	0	0	0	0	68	0	0
1513	NSP4	FCGVDAVNLLTNMFT	0	0	0	0	0	78	0	498.5	50.5	0	0	0	0	0	118	197.5	0	0	0	0	0	0	0	0	0	47	0	0
1514	NSP4	GVDAVNLLTNMFTPL	0	0	0	359.5	0	774	0	0	285.5	0	0	0	0	0	35.5	417.5	0	0	0	0	0	0	0	0	0	0	0	0
1515	NSP4	DAVNLLTNMFTPLIQ	303	0	0	0	0	0	0	0	0	0	0	0	0	0	0	60	0	0	0	13	0	0	0	0	0	0	0	0
1516	NSP4	VNLLTNMFTPLIQPI	0	0	21	0	0	341	0	99	389	97	0	0	0	0	0	0	168.5	0	0	358	66	0	0	0	0	0	0	42
1517	NSP4	LLTNMFTPLIQPIGA	0	0	0	0	0	60.5	0	0	0	28.5	0	0	0	0	0	0	204.5	0	0	259	0	0	0	0	0	0	0	0
1518	NSP4	TNMFTPLIQPIGALD	0	20	0	0	82	409.5	0	0	49	0	0	0	0	0	0	0	192	159	0	0	0	0	0	0	0	0	0	42
1519	NSP4	MFTPLIQPIGALDIS	0	0	0	0	0	126	0	0	0	0	0	0	0	0	0	89.5	0	0	0	0	0	0	0	0	0	0	0	0
1520	NSP4	TPLIQPIGALDISAS	0	0	0	0	0	112.5	0	0	328	0	0	0	0	0	0	5953	0	74.5	0	0	0	0	848	0	0	0	0	0
1521	NSP4	LIQPIGALDISASIV	0	0	0	0	0	0	0	123	0	0	0	0	0	0	59	812	0	0	0	0	0	0	105	0	0	0	0	0
1522	NSP4	QPIGALDISASIVAG	0	0	0	0	0	0	0	0	0	0	0	0	0	0	0	0	0	0	0	0	0	0	0	0	0	0	0	0
1523	NSP4	IGALDISASIVAGGI	30.5	0	0	57.5	0	0	0	0	0	46	0	0	0	0	0	64.5	0	0	0	0	0	0	174.5	0	0	0	0	0
1524	NSP4	ALDISASIVAGGIVA	0	0	0	0	0	0	0	0	0	42	0	0	0	0	0	0	0	0	0	0	0	0	0	0	0	0	0	0
1525	NSP4	DISASIVAGGIVAIV	161	0	0	0	0	0	0	0	789.5	0	0	0	0	0	0	886.5	0	0	0	0	0	0	531.5	0	0	0	0	0
1526	NSP4	SASIVAGGIVAIVVT	0	0	0	0	0	0	0	0	95.5	0	0	0	0	0	0	0	0	0	0	0	0	0	0	0	0	0	0	0
1527	NSP4	SIVAGGIVAIVVTCL	0	0	0	0	0	0	0	0	0	0	0	0	0	0	0	0	0	0	0	0	0	0	0	0	0	0	0	0
1528	NSP4	VAGGIVAIVVTCLAY	0	0	0	0	0	0	0	0	153.5	0	0	26.5	0	0	0	0	0	0	0	0	0	0	0	0	0	0	0	0
1529	NSP4	GGIVAIVVTCLAYYF	0	0	0	0	0	0	87	0	0	0	0	92	0	27	0	0	0	0	932.5	0	0	0	0	19	0	0	12	0
1530	NSP4	IVAIVVTCLAYYFMR	0	0	0	0	0	0	0	0	47	0	0	0	0	0	0	193.5	0	0	0	0	0	0	0	0	0	0	0	0
1531	NSP4	AIVVTCLAYYFMRFR	190	110.5	0	0	0	0	0	0	1424	0	0	0	0	0	164	0	0	853.5	2302	0	56.5	0	58	0	0	0	0	0
1532	NSP4	VVTCLAYYFMRFRRA	0	19.5	0	0	0	0	35.5	0	0	0	0	0	0	0	0	0	0	0	0	0	29	0	0	0	0	0	0	0
1533	NSP4	TCLAYYFMRFRRAFG	0	0	0	0	0	0	0	0	0	0	0	0	0	0	0	0	0	0	0	0	0	0	0	0	0	0	0	0
1534	NSP4	LAYYFMRFRRAFGEY	159	264	109	152.5	0	552	61.5	342.5	0	143	29	126	28.5	72	277.5	109	336.5	932	2376.5	117.5	326.5	101	0	228.5	48	682.5	76.5	76.5
1535	NSP4	YYFMRFRRAFGEYSH	63	201	0	152	79.5	243	0	0	0	0	0	53	0	0	0	301	0	274.5	2167.5	37	125	0	0	117	0	116	0	10
1536	NSP4	FMRFRRAFGEYSHVV	0	0	180.5	0	0	0	0	0	0	0	0	0	0	0	0	0	0	0	0	0	0	0	0	0	0	0	0	0
1537	NSP4	RFRRAFGEYSHVVAF	0	81	0	108	0	0	0	0	532	0	0	0	0	0	0	771	0	386	450	0	16	0	135	0	0	0	0	0
1538	NSP4	RRAFGEYSHVVAFNT	0	66.5	0	0	0	0	0	0	256.5	0	0	0	0	0	0	0	0	0	0	0	0	0	0	0	0	0	0	0
1539	NSP4	AFGEYSHVVAFNTLL	0	0	0	0	131	0	0	0	0	0	0	0	0	0	0	0	0	0	0	0	0	0	0	0	0	0	0	0
1540	NSP4	GEYSHVVAFNTLLFL	0	0	0	29.5	128	124.5	61	0	0	0	0	0	0	0	0	0	0	0	609	0	0	0	0	80.5	0	0	0	0
1541	NSP4	YSHVVAFNTLLFLMS	0	0	0	0	0	0	0	0	0	0	0	0	0	0	0	0	0	0	0	0	0	0	0	0	0	0	0	0
1542	NSP4	HVVAFNTLLFLMSFT	425.5	0	0	0	0	0	47	0	4474	0	0	0	0	0	0	4170	0	0	0	0	0	0	2016	23	0	0	0	0
1543	NSP4	VAFNTLLFLMSFTVL	216	0	0	0	0	0	0	0	2134.5	0	0	0	0	0	0	2814	67	0	0	0	0	0	0	0	0	0	0	0
1544	NSP4	FNTLLFLMSFTVLCL	0	0	0	0	1206	0	0	0	0	0	0	0	0	0	0	0	0	0	0	0	0	0	0	0	0	0	0	0
1545	NSP4	TLLFLMSFTVLCLTP	0	0	0	0	0	0	0	0	0	0	0	0	0	0	0	0	0	0	0	0	0	0	0	0	0	0	0	0
1546	NSP4	LFLMSFTVLCLTPVY	0	0	0	0	8.5	0	0	0	218	17.5	0	0	0	0	0	136.5	0	263.5	436	0	0	18	0	0	0	0	0	0
1547	NSP4	LMSFTVLCLTPVYSF	0	0	0	0	0	0	0	0	108.5	0	0	0	0	0	0	0	0	176	717	0	0	0	0	0	0	0	0	0
1548	NSP4	SFTVLCLTPVYSFLP	82	0	0	0	0	0	0	0	0	0	0	0	0	0	0	0	0	0	0	0	0	0	0	0	0	0	0	0
1549	NSP4	TVLCLTPVYSFLPGV	0	0	0	0	0	316	0	0	0	34	0	0	0	0	0	0	42.5	0	0	0	0	0	0	49	0	0	0	0
1550	NSP4	LCLTPVYSFLPGVYS	0	0	0	0	0	26.5	0	0	0	0	0	0	0	0	0	0	0	0	0	0	0	0	0	0	0	0	0	0
1551	NSP4	LTPVYSFLPGVYSVI	0	0	0	0	0	0	0	0	0	0	0	0	0	0	0	0	0	0	0	0	0	0	0	0	0	0	0	0
1552	NSP4	PVYSFLPGVYSVIYL	0	8.5	0	24	121.5	0	0	0	0	0	0	0	0	27	0	0	194.5	0	365	94	0	0	0	0	0	0	0	0
1553	NSP4	YSFLPGVYSVIYLYL	0	0	0	0	0	0	0	0	0	0	0	2	0	0	0	0	0	0	703	0	0	0	0	0	0	0	0	0
1554	NSP4	FLPGVYSVIYLYLTF	0	0	0	0	0	0	0	0	0	0	0	0	0	0	0	0	0	0	673.5	0	0	0	0	0	0	0	0	0
1555	NSP4	PGVYSVIYLYLTFYL	0	0	0	0	0	0	0	0	0	0	0	0	0	0	0	0	0	0	328	0	0	0	0	0	0	0	0	0
1556	NSP4	VYSVIYLYLTFYLTN	0	0	0	0	0	0	34.5	0	0	0	0	0	0	0	0	0	0	0	0	0	0	0	0	0	0	0	0	0
1557	NSP4	SVIYLYLTFYLTNDV	0	15	0	0	0	0	0	0	0	0	0	0	0	0	0	0	0	300	0	0	0	0	0	0	0	0	0	0
1558	NSP4	IYLYLTFYLTNDVSF	0	32	0	0	28	0	0	0	91	0	0	0	4	0	57	143	0	312	1021.5	0	0	0	0	0	0	158	3	0
1559	NSP4	LYLTFYLTNDVSFLA	0	0	0	0	0	0	0	403	125	0	0	0	0	0	290	408	0	0	0	0	0	91	0	0	0	0	0	0
1560	NSP4	LTFYLTNDVSFLAHI	0	0	0	0	0	0	0	0	113	0	0	0	0	0	0	162.5	0	0	1101	0	0	0	46	0	0	0	0	0
1561	NSP4	FYLTNDVSFLAHIQW	0	88.5	0	148.5	22.5	138	41.5	0	0	32	0	70.5	10.5	48.5	39	0	118	0	3464	75	73	0	0	79	13	163	49	69
1562	NSP4	LTNDVSFLAHIQWMV	0	25	0	0	44.5	0	0	0	0	0	0	15	0	0	0	0	0	0	232	0	0	0	223	0	0	0	0	0
1563	NSP4	NDVSFLAHIQWMVMF	0	161	0	223.5	182.5	142.5	0	0	4143	48	0	41.5	0	0	0	4185.5	0	640.5	1703.5	0	10	0	2705	37	21	206	0	0
1564	NSP4	VSFLAHIQWMVMFTP	0	0	0	0	0	0	0	0	2042.5	0	0	0	0	0	0	2088.5	0	56	0	0	0	0	905	0	0	0	0	0
1565	NSP4	FLAHIQWMVMFTPLV	0	0	0	0	0	0	0	0	915	40.5	0	0	0	0	0	1036	0	0	0	0	0	0	675	0	0	0	0	0
1566	NSP4	AHIQWMVMFTPLVPF	177.5	123	0	146	199.5	174	0	0	1003	0	0	4.5	12.5	0	180	2218.5	88.5	1016.5	955	285	0	0	518.5	37.5	0	224.5	20.5	0
1567	NSP4	IQWMVMFTPLVPFWI	68.5	87	0	107	219	0	0	0	0	49.5	0	28	23	44.5	80	0	100	474	806	53	57.5	0	0	45.5	0	298	51	0
1568	NSP4	WMVMFTPLVPFWITI	0	0	0	0	0	0	0	0	0	0	0	0	0	0	0	0	0	0	200.5	0	0	0	0	0	0	39	0	0
1569	NSP4	VMFTPLVPFWITIAY	0	0	0	0	48	0	0	0	0	0	0	8	0	41	0	0	0	0	134	0	0	0	0	0	0	0	0	27.5
1570	NSP4	FTPLVPFWITIAYII	0	0	0	0	51.5	0	0	0	0	0	0	0	0	39	0	0	0	0	0	0	0	0	0	0	0	0	0	0
1571	NSP4	PLVPFWITIAYIICI	0	0	0	0	0	0	0	0	0	0	0	0	0	82	0	0	0	0	0	67	0	0	0	0	0	0	0	84
1572	NSP4	VPFWITIAYIICIST	0	0	0	0	0	0	0	0	0	0	0	0	0	0	0	0	0	0	0	0	0	0	0	0	0	0	0	0
1573	NSP4	FWITIAYIICISTKH	0	0	0	0	0	0	0	0	321.5	0	0	0	0	0	0	930	0	0	0	0	0	0	0	0	0	0	0	0
1574	NSP4	ITIAYIICISTKHFY	0	0	0	0	0	0	0	0	131	0	0	0	0	0	0	907	0	0	312	0	0	0	0	0	0	0	0	0
1575	NSP4	IAYIICISTKHFYWF	87.5	0	0	0	0	72	0	0	0	0	0	0	0	42.5	0	0	0	215.5	2540	0	0	0	0	0	0	0	0	0
1576	NSP4	YIICISTKHFYWFFS	0	0	0	0	0	0	0	0	0	0	0	0	0	0	0	0	0	0	0	0	0	0	0	0	0	0	0	0
1577	NSP4	ICISTKHFYWFFSNY	0	0	31.5	0	34	0	0	0	0	0	0	0	0	0	0	0	0	480.5	1795	0	0	0	0	0	0	0	0	0
1578	NSP4	ISTKHFYWFFSNYLK	56	0	0	0	0	0	0	0	0	0	0	0	0	0	0	368	0	0	0	0	0	0	0	0	0	0	0	0
1579	NSP4	TKHFYWFFSNYLKRR	813	0	0	0	104	0	2623	0	0	0	426.5	135	0	0	0	0	0	1063	3223	0	0	0	0	0	0	0	0	0
1580	NSP4	HFYWFFSNYLKRRVV	294.5	0	296	0	0	0	0	0	0	0	0	0	0	0	0	0	0	0	0	0	0	0	0	0	0	0	0	0
1581	NSP4	YWFFSNYLKRRVVFN	354	145	0	0	0	0	0	0	194	0	0	0	0	0	0	0	0	0	0	0	0	0	0	0	0	0	0	0
1582	NSP4	FFSNYLKRRVVFNGV	0	27.5	0	0	0	155	0	0	0	54	0	0	0	0	0	0	0	0	0	0	0	0	0	0	0	0	0	0
1583	NSP4	SNYLKRRVVFNGVSF	0	0	0	0	0	0	0	0	246.5	0	0	0	0	0	0	0	0	0	0	0	0	0	0	0	0	0	0	0
1584	NSP4	YLKRRVVFNGVSFST	0	0	0	0	0	0	0	0	95.5	0	0	0	0	0	0	0	0	37	0	0	0	0	0	0	0	0	0	0
1585	NSP4	KRRVVFNGVSFSTFE	0	0	0	305	0	0	0	0	0	0	0	0	0	0	0	0	0	0	0	54.5	0	0	0	0	0	0	0	0
1586	NSP4	RVVFNGVSFSTFEEA	0	0	239	0	0	0	0	0	0	0	0	0	0	0	0	0	0	181	0	0	0	0	0	0	0	0	0	0
1587	NSP4	VFNGVSFSTFEEAAL	0	0	19.5	0	0	0	0	0	0	0	0	0	0	0	13.5	0	0	0	0	0	0	0	0	0	0	0	0	0
1588	NSP4	NGVSFSTFEEAALCT	0	0	0	0	0	0	0	0	0	7.5	0	0	0	21.5	0	0	0	0	0	0	0	0	0	0	0	0	0	0
1589	NSP4	VSFSTFEEAALCTFL	0	0	0	0	0	0	0	0	0	0	0	0	0	26.5	0	0	0	0	538	0	0	0	0	0	52.5	0	0	0
1590	NSP4	FSTFEEAALCTFLLN	0	0	0	0	0	0	0	0	0	18.5	0	0	0	0	0	0	0	119	0	0	0	0	0	0	61.5	0	0	17.5
1591	NSP4	TFEEAALCTFLLNKE	0	0	193	49	0	0	0	0	0	30	0	0	229.5	0	0	0	0	0	0	177	0	0	0	0	110.5	0	295	0
1592	NSP4	EEAALCTFLLNKEMY	151	56.5	188.5	168.5	0	0	97	1422	169	82	487	107.5	50	79.5	903.5	342.5	143.5	3167	429.5	203	0	1356.5	71	563.5	1306	344.5	147.5	93.5
1593	NSP4	AALCTFLLNKEMYLK	0	0	0	0	0	0	0	0	3612	0	0	0	0	0	0	5248.5	0	0	0	0	0	0	2490.5	0	0	0	0	0
1594	NSP4	LCTFLLNKEMYLKLR	0	0	0	0	0	0	0	0	560	0	0	0	0	0	0	2540	0	0	0	0	0	0	223	0	0	0	0	0
1595	NSP4	TFLLNKEMYLKLRSD	0	0	0	0	125	0	0	0	0	0	0	0	0	0	0	82	0	0	0	0	0	0	132	0	0	0	0	0
1596	NSP4	LLNKEMYLKLRSDVL	0	0	0	0	0	0	0	0	0	0	0	0	0	0	0	0	0	0	0	0	0	0	244	0	0	0	0	0
1597	NSP4	NKEMYLKLRSDVLLP	0	0	0	0	0	0	0	61	0	0	0	0	0	0	0	0	0	0	0	0	0	0	0	0	0	0	0	0
1598	NSP4	EMYLKLRSDVLLPLT	0	0	0	0	0	0	0	224.5	0	0	175.5	0	15.5	0	282.5	0	0	1055	0	65	0	297	0	0	415.5	17.5	0	0
1599	NSP4	YLKLRSDVLLPLTQY	130	0	0	0	0	60	0	0	0	0	0	0	10.5	0	0	0	0	0	113	0	14.5	0	0	0	0	0	0	0
1600	NSP4	KLRSDVLLPLTQYNR	114	0	0	0	0	0	0	0	721	0	0	0	0	0	0	1883.5	0	0	0	0	8	0	0	0	0	0	0	0
1601	NSP4	RSDVLLPLTQYNRYL	0	17.5	0	0	19	0	0	0	0	0	0	0	0	0	0	0	0	0	254.5	0	10.5	0	0	0	0	0	0	0
1602	NSP4	DVLLPLTQYNRYLAL	176.5	0	0	0	221	0	0	0	0	0	0	0	0	3.5	71	0	0	0	0	0	0	0	0	0	0	0	0	0
1603	NSP4	LLPLTQYNRYLALYN	46	0	0	0	0	39	0	0	0	0	0	0	0	0	0	187	0	0	517.5	30.5	0	0	0	0	0	0	0	0
1604	NSP4	PLTQYNRYLALYNKY	18	0	0	0	0	49	0	0	0	0	0	0	0	0	0	0	0	0	0	24.5	54	0	0	0	0	0	0	0
1605	NSP4	TQYNRYLALYNKYKY	0	0	0	0	0	0	0	104	0	0	15.5	0	0	0	0	0	0	0	0	0	11	0	0	0	0	0	0	0
1606	NSP4	YNRYLALYNKYKYFS	0	0	0	0	0	0	0	0	0	0	0	0	0	0	0	0	0	0	0	0	0	0	0	0	0	0	0	0
1607	NSP4	RYLALYNKYKYFSGA	0	0	0	0	0	0	0	0	0	0	0	0	0	0	0	0	0	0	0	0	0	0	0	0	0	0	0	0
1608	NSP4	LALYNKYKYFSGAMD	0	175.5	0	94	331	325	0	29	0	0	0	0	0	0	0	0	0	0	0	0	0	68	246.5	0	0	350	0	0
1609	NSP4	LYNKYKYFSGAMDTT	0	0	0	0	0	0	0	0	0	0	0	0	0	0	0	0	0	0	0	0	0	0	0	0	0	75.5	0	0
1610	NSP4	NKYKYFSGAMDTTSY	0	131	0	101	0	0	0	0	0	0	0	0	0	0	0	0	0	0	0	0	0	0	0	0	0	20	0	0
1611	NSP4	YKYFSGAMDTTSYRE	0	168.5	357.5	415	40	123.5	22.5	0	0	0	0	76	290	0	0	0	364.5	53.5	0	280	0	234.5	0	96	45.5	318	584	0
1612	NSP4	YFSGAMDTTSYREAA	0	46	136.5	0	0	0	41	0	0	0	0	0	0	0	0	0	0	0	0	0	0	0	0	0	0	0	0	0
1613	NSP4	SGAMDTTSYREAACC	0	145	0	0	0	145	0	0	0	0	0	78	0	60	0	0	0	0	0	10.5	104.5	43	0	92.5	89	279	63.5	48
1614	NSP4	AMDTTSYREAACCHL	0	68	0	44.5	0	0	0	0	0	0	0	0	0	55.5	0	0	81.5	0	0	0	0	0	0	14	27	196.5	28	29.5
1615	NSP4	DTTSYREAACCHLAK	87	0	0	0	0	0	0	0	0	0	0	0	0	0	0	0	86.5	0	0	0	0	0	0	0	0	0	0	0
1616	NSP4	TSYREAACCHLAKAL	0	0	0	0	0	0	0	0	0	0	0	0	0	0	0	0	0	0	0	0	0	0	92	0	0	0	0	0
1617	NSP4	YREAACCHLAKALND	0	0	0	0	68.5	609	0	307.5	48.5	9	0	73	0	16.5	1007	142.5	0	0	0	0	0	140.5	60	0	36.5	225	25.5	0
1618	NSP4	EAACCHLAKALNDFS	110.5	11	16	122	0	470	0	292.5	117.5	0	594.5	100	0	143	668	114.5	115.5	1569	0	92.5	3	504	50.5	262	1227	595	164	150
1619	NSP4	ACCHLAKALNDFSNS	0	0	0	0	106.5	211	9	29	0	0	165	0	0	0	27.5	0	12	89	0	0	0	0	0	0	67.5	0	21.5	0
1620	NSP4	CHLAKALNDFSNSGS	0	0	0	0	0	0	0	0	0	0	0	0	0	0	0	0	0	0	0	0	0	0	0	0	0	0	0	0
1621	NSP4	LAKALNDFSNSGSDV	0	0	0	0	0	1308.5	0	0	0	0	0	0	0	0	0	0	0	0	0	0	0	0	39.5	0	0	0	0	0
1622	NSP4	KALNDFSNSGSDVLY	35.5	50	8.5	55.5	13	354.5	0	82	0	35	0	19.5	0	17	154	0	0	0	580.5	0	0	45	0	68	0	199	34.5	0
1623	NSP4	LNDFSNSGSDVLYQP	0	0	28	23.5	0	0	0	0	0	17.5	0	76	0	0	0	0	56.5	0	1583.5	0	0	24	73	157.5	0	476	0	0
1624	NSP4	DFSNSGSDVLYQPPQ	659.5	70.5	0	0	0	0	0	0	418	0	0	0	0	27	0	912.5	0	0	0	0	0	0	78.5	0	0	0	0	0
1625	NSP4	SNSGSDVLYQPPQTS	0	147	0	0	483	1191	0	0	0	0	0	0	0	0	0	0	0	593	0	0	0	0	0	0	0	0	0	0
1626	NSP4	SGSDVLYQPPQTSIT	0	0	0	0	0	0	0	172.5	0	0	0	0	0	0	0	0	0	388	0	0	0	0	0	0	0	0	0	0
1627	NSP4	SDVLYQPPQTSITSA	0	0	0	0	0	0	0	0	0	0	0	0	0	0	176.5	0	0	0	0	0	0	0	0	0	0	0	0	0
1628	NSP4	VLYQPPQTSITSAVL	104	0	0	0	0	0	0	0	0	0	0	0	0	0	0	0	0	0	0	0	0	4	0	0	0	0	0	0
1629	NSP4	YQPPQTSITSAVLQS	0	0	0	0	0	0	0	0	0	0	0	0	0	0	0	0	0	0	0	0	0	0	0	0	0	0	0	0
1630	NSP5	PPQTSITSAVLQSGF	0	0	0	0	0	310.5	0	0	0	0	0	0	0	0	0	0	0	195.5	394.5	0	0	0	0	0	0	0	0	0
1631	NSP5	QTSITSAVLQSGFRK	183.5	0	0	0	0	0	230	0	0	0	0	0	0	0	0	0	0	0	0	0	0	0	0	0	0	0	0	0
1632	NSP5	SITSAVLQSGFRKMA	69.5	0	0	0	0	0	0	0	0	0	0	0	0	0	0	0	0	0	0	0	0	0	0	0	0	0	0	0
1633	NSP5	TSAVLQSGFRKMAFP	0	0	0	0	0	0	0	0	5685.5	0	0	0	0	0	0	7884.5	0	0	0	0	0	0	1790.5	0	0	0	0	0
1634	NSP5	AVLQSGFRKMAFPSG	0	0	0	0	0	0	0	0	2575.5	0	0	0	0	0	0	1241.5	0	0	0	0	0	0	327.5	0	0	0	0	0
1635	NSP5	LQSGFRKMAFPSGKV	0	0	0	0	0	117	0	0	490	0	0	0	0	0	0	455	0	0	0	0	0	0	0	0	0	0	0	0
1636	NSP5	SGFRKMAFPSGKVEG	0	0	0	0	0	0	0	0	0	0	0	0	0	0	0	0	0	0	0	1338	0	0	0	0	0	0	0	0
1637	NSP5	FRKMAFPSGKVEGCM	0	0	101.5	185.5	86.5	327	0	0	0	0	0	0	0	0	0	0	0	0	0	992	0	0	0	0	0	0	0	0
1638	NSP5	KMAFPSGKVEGCMVQ	0	0	0	0	0	0	15	0	696.5	0	0	0	0	0	0	1086.5	0	0	0	0	0	0	133	0	0	0	0	0
1639	NSP5	AFPSGKVEGCMVQVT	0	0	22.5	0	0	0	0	0	258	0	0	0	0	0	0	331.5	0	0	0	123	0	0	72	0	0	0	0	0
1640	NSP5	PSGKVEGCMVQVTCG	0	0	0	0	0	0	0	0	0	0	0	0	0	0	0	0	0	0	0	0	0	0	0	0	0	0	0	0
1641	NSP5	GKVEGCMVQVTCGTT	0	0	0	0	0	375	0	0	0	0	0	0	0	0	0	0	0	0	0	0	0	0	0	0	0	0	0	0
1642	NSP5	VEGCMVQVTCGTTTL	0	0	0	0	0	0	0	0	0	0	0	0	0	0	0	158.5	0	0	0	0	0	0	0	0	0	0	0	0
1643	NSP5	GCMVQVTCGTTTLNG	0	0	0	0	0	0	0	0	0	0	0	0	0	0	0	0	0	0	0	0	0	0	0	0	0	0	0	0
1644	NSP5	MVQVTCGTTTLNGLW	0	0	0	0	0	0	0	0	0	0	0	0	0	0	0	0	0	51	0	0	0	0	0	0	0	0	0	0
1645	NSP5	QVTCGTTTLNGLWLD	113	0	0	0	0	93	0	153.5	0	31	21.5	0	0	0	87	0	170.5	159	0	73.5	0	0	0	0	6.5	0	0	0
1646	NSP5	TCGTTTLNGLWLDDV	0	0	0	0	0	410.5	0	277	0	0	39	0	0	16.5	189	0	0	0	0	0	0	0	0	0	0	0	0	150
1647	NSP5	GTTTLNGLWLDDVVY	91	0	0	0	0	759	0	383.5	0	48	29	0	0	0	346	0	262	0	1428.5	84.5	94.5	0	0	0	0	0	0	119.5
1648	NSP5	TTLNGLWLDDVVYCP	0	0	0	0	94.5	94	0	18	0	35.5	0	0	0	0	0	0	158	0	0	0	0	0	0	0	0	0	0	0
1649	NSP5	LNGLWLDDVVYCPRH	0	0	0	79.5	75	292.5	0	0	0	0	0	0	0	0	0	0	0	0	0	0	72	0	0	0	0	0	0	0
1650	NSP5	GLWLDDVVYCPRHVI	0	0	0	0	0	105	0	0	0	18	0	0	0	0	0	0	0	250.5	0	0	0	0	0	0	0	0	0	0
1651	NSP5	WLDDVVYCPRHVICT	0	0	0	0	0	0	0	0	0	0	0	0	0	0	0	0	0	0	0	0	0	0	0	0	0	0	0	19.5
1652	NSP5	DDVVYCPRHVICTSE	420.5	0	94.5	156	0	0	0	0	0	0	0	0	0	0	0	0	0	0	0	290	0	0	0	38.5	0	0	0	0
1653	NSP5	VVYCPRHVICTSEDM	0	0	0	236	489	442	0	0	0	35.5	0	0	0	0	0	205.5	0	0	0	0	0	0	0	0	0	0	0	0
1654	NSP5	YCPRHVICTSEDMLN	0	0	0	0	235	0	0	0	0	54.5	0	0	0	0	0	258	25.5	0	0	0	17.5	0	0	0	0	0	0	0
1655	NSP5	PRHVICTSEDMLNPN	0	0	0	0	57	319	0	0	86.5	32	0	0	0	0	0	236.5	0	0	0	0	0	0	0	0	0	0	0	0
1656	NSP5	HVICTSEDMLNPNYE	363.5	454.5	483	359.5	344	380	73	0	115	140.5	0	0	542.5	97	0	275	127	83	969.5	521.5	196.5	0	0	86	118.5	295	571.5	104.5
1657	NSP5	ICTSEDMLNPNYEDL	0	344	186	50.5	0	0	130	0	101.5	132	19	145	74.5	219.5	0	584	280.5	369	1762	93.5	224.5	0	353	226.5	199	871	124.5	305.5
1658	NSP5	TSEDMLNPNYEDLLI	0	201.5	157.5	90.5	193	1324	110	109	0	74	0	121	42	152.5	123.5	239.5	160	0	616	0	62	71.5	155	178.5	51.5	358	68	184
1659	NSP5	EDMLNPNYEDLLIRK	45	0	3.5	0	0	0	0	618	0	0	344.5	0	26	39	416.5	0	0	2089	0	161.5	0	448	0	64.5	654.5	0	24	0
1660	NSP5	MLNPNYEDLLIRKSN	0	0	0	0	0	0	0	0	0	0	0	0	0	0	0	0	0	721.5	0	0	0	0	0	0	0	0	0	0
1661	NSP5	NPNYEDLLIRKSNHN	0	28.5	0	0	0	0	0	0	21.5	0	0	0	0	0	0	556	0	821.5	0	0	55.5	0	0	0	0	0	0	0
1662	NSP5	NYEDLLIRKSNHNFL	0	31.5	0	81.5	0	0	0	0	0	0	0	0	0	0	0	0	0	1441	607.5	0	28	0	0	0	0	0	0	0
1663	NSP5	EDLLIRKSNHNFLVQ	206.5	0	0	0	0	0	0	422	222.5	0	293	0	10	0	387.5	688	0	2468.5	0	51.5	0	567	0	77	812	0	35	0
1664	NSP5	LLIRKSNHNFLVQAG	0	0	0	0	0	0	0	0	0	0	0	0	0	0	0	0	0	0	0	0	0	0	0	0	0	0	0	0
1665	NSP5	IRKSNHNFLVQAGNV	0	0	14	0	0	0	0	0	0	0	0	0	0	0	0	221	0	0	0	0	0	0	44.5	0	0	0	0	0
1666	NSP5	KSNHNFLVQAGNVQL	0	0	0	0	0	0	0	0	0	0	0	0	0	0	0	0	0	0	0	0	0	0	0	0	0	0	0	0
1667	NSP5	NHNFLVQAGNVQLRV	0	11	0	0	0	0	0	0	0	0	0	0	0	0	0	53.5	0	0	0	0	0	0	0	0	0	0	0	0
1668	NSP5	NFLVQAGNVQLRVIG	0	0	0	0	0	0	0	0	0	0	0	0	0	0	0	0	0	0	0	0	0	0	0	0	0	0	0	0
1669	NSP5	LVQAGNVQLRVIGHS	0	0	0	0	0	0	0	0	0	0	0	0	0	0	0	0	0	0	0	0	0	0	0	0	0	0	0	0
1670	NSP5	QAGNVQLRVIGHSMQ	0	0	0	0	0	0	54	0	294	0	0	0	0	0	0	0	0	0	0	0	0	0	44	0	0	0	0	0
1671	NSP5	GNVQLRVIGHSMQNC	0	0	0	0	9	222.5	49.5	0	1397	0	0	0	0	0	0	1043	0	0	0	0	0	0	83	48.5	16	0	39.5	0
1672	NSP5	VQLRVIGHSMQNCVL	0	0	0	0	0	0	0	0	0	0	0	0	0	0	0	0	0	0	0	0	0	0	0	0	0	0	0	0
1673	NSP5	LRVIGHSMQNCVLKL	0	0	0	0	0	0	0	0	75	0	0	0	0	0	0	0	0	0	0	0	0	0	0	0	0	0	0	0
1674	NSP5	VIGHSMQNCVLKLKV	0	0	0	0	0	0	0	0	0	0	0	0	0	0	0	224	0	0	0	0	0	0	0	0	0	0	0	0
1675	NSP5	GHSMQNCVLKLKVDT	0	0	0	0	0	1171	189	0	0	0	0	0	8.5	0	0	0	0	0	0	0	0	0	0	0	0	0	0	0
1676	NSP5	SMQNCVLKLKVDTAN	0	0	0	0	220	0	6	0	0	0	0	0	0	0	0	0	0	0	0	0	0	0	0	0	0	0	0	0
1677	NSP5	QNCVLKLKVDTANPK	0	0	0	0	0	0	0	0	0	0	0	0	0	0	231	0	0	0	0	0	0	0	0	0	0	0	0	0
1678	NSP5	CVLKLKVDTANPKTP	150	0	0	0	72.5	0	0	0	0	0	0	0	0	0	155.5	0	0	0	0	16	0	204	0	0	0	0	0	0
1679	NSP5	LKLKVDTANPKTPKY	0	0	0	0	0	0	0	0	0	0	0	0	0	0	275.5	0	0	0	0	0	0	223	0	0	0	0	0	0
1680	NSP5	LKVDTANPKTPKYKF	334	0	0	0	0	139	0	0	0	0	0	0	0	0	410.5	0	0	0	523	0	51	157	0	0	0	0	0	0
1681	NSP5	VDTANPKTPKYKFVR	294	0	0	0	0	0	178	0	0	0	0	0	0	29.5	291	0	0	112	253	0	0	0	0	0	0	0	0	0
1682	NSP5	TANPKTPKYKFVRIQ	0	0	0	0	0	0	133	0	0	0	48.5	0	0	0	0	0	0	22.5	0	0	0	0	0	0	0	0	0	0
1683	NSP5	NPKTPKYKFVRIQPG	0	0	0	0	0	0	0	0	0	0	0	0	0	0	0	0	0	0	0	0	0	0	0	0	0	0	0	0
1684	NSP5	KTPKYKFVRIQPGQT	0	0	0	0	0	0	0	0	0	0	0	0	0	0	0	0	0	0	0	0	0	0	0	0	0	0	0	0
1685	NSP5	PKYKFVRIQPGQTFS	0	0	0	0	0	0	0	0	0	0	0	0	0	0	0	0	0	0	0	0	0	0	0	0	0	0	0	0
1686	NSP5	YKFVRIQPGQTFSVL	0	0	0	0	0	0	0	87	0	0	0	0	0	0	0	0	0	0	0	0	0	0	0	0	0	0	0	0
1687	NSP5	FVRIQPGQTFSVLAC	0	0	0	0	0	0	0	0	0	0	0	0	0	0	0	0	0	0	0	0	0	0	0	0	0	0	0	0
1688	NSP5	RIQPGQTFSVLACYN	0	0	0	0	0	45	2	0	0	32	0	0	0	0	0	0	25	149.5	0	0	36	0	0	0	0	0	0	0
1689	NSP5	QPGQTFSVLACYNGS	0	0	0	0	0	0	0	0	394.5	15	0	0	0	0	0	1005	0	0	0	0	0	0	207.5	0	0	0	0	0
1690	NSP5	GQTFSVLACYNGSPS	0	0	0	0	0	850	4	0	0	0	0	0	0	0	0	0	0	0	0	0	0	0	31.5	0	0	0	0	0
1691	NSP5	TFSVLACYNGSPSGV	0	0	0	0	0	518.5	0	0	0	84	0	0	0	0	0	0	0	0	0	0	0	0	0	0	0	0	0	0
1692	NSP5	SVLACYNGSPSGVYQ	18	0	0	0	0	223	0	0	184	0	0	0	0	0	0	0	0	0	547	0	0	0	0	0	0	0	0	0
1693	NSP5	LACYNGSPSGVYQCA	0	0	0	0	0	0	0	0	0	0	0	0	0	0	0	0	0	0	0	0	0	0	0	0	13	0	0	0
1694	NSP5	CYNGSPSGVYQCAMR	0	46	0	0	0	0	0	0	0	0	0	0	0	0	0	0	0	0	318	0	0	0	0	0	0	0	0	0
1695	NSP5	NGSPSGVYQCAMRPN	0	44	113	0	0	296	0	52.5	1608.5	61.5	0	0	0	0	0	2072.5	77.5	0	0	0	0	0	453	0	0	0	16	0
1696	NSP5	SPSGVYQCAMRPNFT	0	2.5	0	0	0	0	0	0	394.5	0	0	0	0	0	0	0	0	0	0	0	0	0	124	0	0	0	0	0
1697	NSP5	SGVYQCAMRPNFTIK	0	0	0	0	0	0	4	0	0	0	0	0	0	0	0	139.5	0	0	0	0	0	0	0	0	0	0	0	0
1698	NSP5	VYQCAMRPNFTIKGS	0	0	0	0	0	0	0	0	0	0	0	0	0	0	0	0	0	0	0	0	0	0	0	0	0	0	0	0
1699	NSP5	QCAMRPNFTIKGSFL	0	0	0	0	0	196	0	176	0	0	0	0	0	0	0	0	0	0	0	0	0	0	0	0	0	0	0	0
1700	NSP5	AMRPNFTIKGSFLNG	0	0	0	0	0	0	0	0	0	23.5	0	0	0	0	0	0	0	0	0	0	0	0	0	0	0	0	0	0
1701	NSP5	RPNFTIKGSFLNGSC	0	0	0	0	0	0	0	0	0	0	0	0	0	0	0	0	0	0	0	0	13.5	0	0	0	0	0	0	0
1702	NSP5	NFTIKGSFLNGSCGS	0	0	0	0	0	0	0	0	0	0	0	0	0	0	0	0	0	0	0	0	0	0	0	0	0	0	0	0
1703	NSP5	TIKGSFLNGSCGSVG	0	0	0	0	0	0	0	0	0	0	0	0	0	0	0	0	0	0	0	0	0	0	0	0	0	0	0	0
1704	NSP5	KGSFLNGSCGSVGFN	0	0	0	0	0	0	0	0	0	0	0	0	0	0	0	0	0	0	0	0	0	0	0	0	0	0	0	0
1705	NSP5	SFLNGSCGSVGFNID	0	0	192.5	0	289	0	43.5	0	391	15	0	0	0	0	0	885	0	0	4075	58.5	3320	27	449	266.5	80.5	346.5	0	116
1706	NSP5	LNGSCGSVGFNIDYD	285.5	206.5	567	232.5	0	1182	230.5	453	0	65	118	244.5	122	741	348	802	632.5	1898.5	3801.5	332	1323.5	433.5	311	614	220	1290.5	243	888
1707	NSP5	GSCGSVGFNIDYDCV	104	135	88	0	0	219	174	0	0	0	92	120	80.5	416	0	658	226	1031.5	1351	100.5	314.5	232.5	197	306.5	186.5	441.5	103.5	243.5
1708	NSP5	CGSVGFNIDYDCVSF	199.5	69	0	177.5	0	1526	63.5	71.5	122	0	64.5	153	54.5	312	0	625	0	876	1325	105	0	420	249.5	325.5	170	612	182	265.5
1709	NSP5	SVGFNIDYDCVSFCY	417	94	92.5	283	177	0	0	25	0	39	52.5	187.5	72.5	402	0	1202	273	510	3572	46.5	0	414	166	243	114	632.5	152	535
1710	NSP5	GFNIDYDCVSFCYMH	112.5	26.5	71	201	259	0	56.5	0	34.5	0	0	150	17.5	69	0	397	121	0	0	0	183.5	0	110	0	0	294.5	0	0
1711	NSP5	NIDYDCVSFCYMHHM	0	0	105	277	837.5	1661	0	0	823	0	19.5	0	14.5	0	0	1331.5	0	0	0	0	183.5	0	226.5	0	27.5	22.5	0	0
1712	NSP5	DYDCVSFCYMHHMEL	474	0	70.5	587.5	635	272	0	0	253	21.5	49	98.5	0	51	0	52	0	97	0	0	146.5	0	0	0	52.5	0	0	0
1713	NSP5	DCVSFCYMHHMELPT	458.5	0	0	0	614	0	0	0	30.5	0	0	0	0	0	0	0	0	0	0	0	0	0	0	0	0	0	0	0
1714	NSP5	VSFCYMHHMELPTGV	0	0	0	0	0	247	0	0	74.5	49.5	0	0	0	0	0	0	0	0	0	0	0	0	0	0	0	0	0	0
1715	NSP5	FCYMHHMELPTGVHA	0	0	0	0	105	65.5	0	0	0	23.5	0	0	0	0	0	0	0	0	0	0	0	0	0	0	0	0	0	0
1716	NSP5	YMHHMELPTGVHAGT	0	0	0	0	288	0	0	0	0	0	0	0	0	0	0	0	0	0	0	0	0	0	0	0	0	0	0	0
1717	NSP5	HHMELPTGVHAGTDL	0	0	0	0	0	0	0	0	0	0	0	0	0	0	0	0	0	93.5	0	0	0	0	0	0	0	0	0	0
1718	NSP5	MELPTGVHAGTDLEG	0	0	0	0	0	0	0	0	0	0	0	0	0	0	0	0	0	0	0	0	0	0	0	0	0	0	0	0
1719	NSP5	LPTGVHAGTDLEGNF	0	0	0	0	0	377	0	0	0	48	0	0	0	0	22	106	0	107	0	0	0	0	0	0	0	0	0	0
1720	NSP5	TGVHAGTDLEGNFYG	0	66.5	0	17.5	0	236.5	0	0	0	47	0	0	0	0	0	36.5	0	0	705	0	0	110.5	112	0	0	183	0	0
1721	NSP5	VHAGTDLEGNFYGPF	158.5	80.5	15	215	11.5	0	0	0	0	66.5	0	0	0	0	0	32.5	0	812	2585.5	0	84.5	0	0	0	0	0	0	0
1722	NSP5	AGTDLEGNFYGPFVD	67.5	98.5	0	55.5	0	0	0	25.5	0	58.5	0	0	45	75.5	0	1157	0	55	0	0	53	0	349	34	6	0	31.5	98.5
1723	NSP5	TDLEGNFYGPFVDRQ	60.5	87	0	0	0	373.5	41	0	333	35.5	0	0	0	43	0	1252.5	0	0	0	0	66.5	0	1358	0	0	0	0	0
1724	NSP5	LEGNFYGPFVDRQTA	0	0	0	0	0	0	0	0	0	0	0	0	0	0	0	0	0	0	0	0	0	0	0	0	0	0	0	0
1725	NSP5	GNFYGPFVDRQTAQA	0	0	0	0	0	0	20	0	0	0	0	0	0	0	0	0	0	0	0	0	0	0	0	0	0	0	0	0
1726	NSP5	FYGPFVDRQTAQAAG	0	0	0	0	0	0	4.5	0	0	0	0	0	0	0	0	0	0	0	0	0	0	0	0	0	0	0	0	0
1727	NSP5	GPFVDRQTAQAAGTD	0	212.5	0	28.5	0	1483	88	0	0	0	0	0	0	0	0	0	0	0	0	0	0	0	0	0	0	0	16.5	0
1728	NSP5	FVDRQTAQAAGTDTT	0	58	0	0	50	0	0	0	0	0	0	0	0	0	0	0	0	0	0	0	0	0	0	0	0	0	0	0
1729	NSP5	DRQTAQAAGTDTTIT	312	0	0	0	0	0	0	0	0	0	0	0	0	0	0	0	0	0	0	167	0	0	0	0	0	0	0	0
1730	NSP5	QTAQAAGTDTTITVN	0	267.5	0	0	0	0	0	0	158.5	114.5	0	0	0	0	0	80.5	0	0	1623	0	53	0	0	0	0	0	0	0
1731	NSP5	AQAAGTDTTITVNVL	0	0	0	0	0	0	0	0	154	0	0	0	0	0	0	0	0	0	0	0	0	0	0	0	0	0	0	0
1732	NSP5	AAGTDTTITVNVLAW	0	0	0	0	0	0	0	52.5	125	0	0	0	0	0	0	177	0	0	0	0	0	0	0	21	0	0	0	12.5
1733	NSP5	GTDTTITVNVLAWLY	0	0	0	24	0	316.5	71	0	38	0	0	28	0	0	17.5	0	71	0	0	20	34.5	0	61.5	111	0	0	58	0
1734	NSP5	DTTITVNVLAWLYAA	99	0	0	0	0	0	0	0	0	0	0	0	0	7.5	0	0	73.5	0	0	0	0	0	0	0	0	0	0	0
1735	NSP5	TITVNVLAWLYAAVI	0	0	0	0	116	0	0	0	0	0	0	0	0	0	0	0	0	0	0	0	0	0	0	0	0	0	0	0
1736	NSP5	TVNVLAWLYAAVING	0	0	0	0	0	0	0	0	0	0	0	0	0	0	0	0	0	0	0	0	0	0	0	0	0	0	0	0
1737	NSP5	NVLAWLYAAVINGDR	0	0	0	0	0	0	21.5	0	0	0	0	0	0	0	0	0	0	0	0	0	0	0	0	0	0	0	64	0
1738	NSP5	LAWLYAAVINGDRWF	164	118	56.5	181	138	158	39	179.5	0	0	10.5	127	0	85	142	196	197	403	1571	97.5	218	102	82	212.5	0	586	118.5	0
1739	NSP5	WLYAAVINGDRWFLN	0	40	20	0	36	113	0	0	0	0	0	12.5	0	0	0	0	174.5	0	0	0	19	0	0	245	0	0	29.5	0
1740	NSP5	YAAVINGDRWFLNRF	52.5	103.5	47	32.5	0	98	0	0	0	0	0	34.5	0	0	172	0	97	498	1992.5	0	80.5	0	0	69.5	0	0	15	0
1741	NSP5	AVINGDRWFLNRFTT	0	0	0	0	0	0	0	0	0	0	0	0	0	0	0	0	0	0	0	0	0	0	0	0	0	0	0	0
1742	NSP5	INGDRWFLNRFTTTL	0	0	0	0	0	0	0	0	0	0	0	0	0	0	0	0	0	0	0	0	0	0	0	0	0	0	0	0
1743	NSP5	GDRWFLNRFTTTLND	0	36.5	0	0	0	636	19	181	0	0	0	152	0	0	579	0	0	0	3444.5	0	0	81	0	0	0	892.5	0	0
1744	NSP5	RWFLNRFTTTLNDFN	0	278.5	62.5	0	0	305	132	0	123	70.5	0	135	0	0	327.5	0	892	650	5500.5	15.5	66	0	0	204	51.5	2022	0	0
1745	NSP5	FLNRFTTTLNDFNLV	0	49	15	0	0	0	0	467.5	0	0	0	20.5	0	0	490.5	0	71	76	2399.5	0	0	468	0	0	0	973.5	0	0
1746	NSP5	NRFTTTLNDFNLVAM	0	0	0	0	0	30	0	396	0	0	0	0	0	0	483	0	0	0	0	0	0	391.5	114	0	0	272.5	0	0
1747	NSP5	FTTTLNDFNLVAMKY	0	0	0	0	0	0	0	144	2152	0	0	0	0	0	220	2776	0	0	0	0	0	0	454	0	0	0	0	0
1748	NSP5	TTLNDFNLVAMKYNY	92	56.5	0	31	77.5	271	0	154	447	0	0	66.5	0	0	45.5	808.5	16.5	0	1919.5	0	138.5	0	401.5	0	0	705	0	0
1749	NSP5	LNDFNLVAMKYNYEP	135	114	116.5	101.5	121.5	193	0	136.5	0	64.5	76.5	63	0	46.5	113	0	331	1115.5	1051.5	134	174	0	158	298.5	111	849.5	0	71
1750	NSP5	DFNLVAMKYNYEPLT	272.5	84	0	0	0	66.5	0	365.5	0	27.5	48.5	0	0	0	233	0	192.5	178	0	46	0	16.5	0	0	0	0	0	0
1751	NSP5	NLVAMKYNYEPLTQD	123	100	0	0	0	373	0	45.5	734	0	943	0	20.5	18	84	741.5	223.5	4311	0	88	0	79.5	494.5	127.5	870	121	81.5	0
1752	NSP5	VAMKYNYEPLTQDHV	0	35.5	0	0	0	0	0	0	0	0	59	0	0	0	0	28.5	0	0	0	0	0	0	226.5	0	0	0	0	51
1753	NSP5	MKYNYEPLTQDHVDI	0	55.5	0	137.5	65	0	0	0	0	0	0	0	0	0	30	70	75	159.5	0	24	72	0	0	100.5	32.5	234.5	0	38
1754	NSP5	YNYEPLTQDHVDILG	0	23.5	3	135	0	0	0	201	0	0	5.5	35.5	11	0	152	0	0	57	0	0	17.5	101.5	0	137.5	47	102.5	35.5	79.5
1755	NSP5	YEPLTQDHVDILGPL	69.5	76	0	191.5	70	862.5	0	266	0	62.5	0	56	31.5	0	206	0	116.5	248.5	0	50	0	78	0	137.5	60	117.5	111.5	0
1756	NSP5	PLTQDHVDILGPLSA	0	50.5	0	104	0	307	54	129.5	0	26.5	0	0	13.5	0	175	515	156	0	0	325.5	0	0	0	88	5	0	0	0
1757	NSP5	TQDHVDILGPLSAQT	0	0	0	0	135	591	0	0	0	0	0	0	0	0	0	0	0	0	0	0	0	1083	0	78	0	0	0	0
1758	NSP5	DHVDILGPLSAQTGI	774	0	0	216	0	0	0	565	0	113.5	0	0	33.5	0	350	0	129	58	0	331	0	236	0	171.5	0	0	368	0
1759	NSP5	VDILGPLSAQTGIAV	84	0	0	0	226.5	554.5	0	0	0	34.5	0	0	0	0	0	283	57	0	0	0	0	0	0	0	0	0	0	0
1760	NSP5	ILGPLSAQTGIAVLD	51.5	0	0	0	0	472	0	48.5	0	0	0	0	0	10	61.5	0	0	110.5	0	0	0	0	0	0	0	0	4.5	0
1761	NSP5	GPLSAQTGIAVLDMC	0	0	19.5	712.5	1039	2635.5	229.5	0	0	97.5	0	26	17	44.5	0	0	418.5	0	0	296.5	0	0	0	231	102.5	181	112.5	127
1762	NSP5	LSAQTGIAVLDMCAS	0	0	0	0	0	0	0	0	0	0	0	0	0	0	0	0	0	0	0	0	0	0	0	0	12	0	0	0
1763	NSP5	AQTGIAVLDMCASLK	0	0	0	0	0	0	0	0	0	0	0	0	0	0	0	0	0	0	0	0	0	0	0	0	0	0	0	0
1764	NSP5	TGIAVLDMCASLKEL	75	13.5	0	61.5	0	0	0	0	0	0	35.5	0	0	0	0	0	0	107	0	0	0	0	0	0	0	391.5	0	0
1765	NSP5	IAVLDMCASLKELLQ	0	0	0	0	0	0	0	0	0	0	0	0	0	0	0	0	0	0	0	0	0	0	0	0	0	0	0	0
1766	NSP5	VLDMCASLKELLQNG	0	0	0	0	0	383.5	0	0	0	0	0	0	0	0	0	0	0	0	0	0	0	0	0	0	0	0	0	0
1767	NSP5	DMCASLKELLQNGMN	108	67.5	0	0	868	511.5	0	0	0	0	0	0	0	0	0	0	93.5	128.5	0	0	0	0	0	27	0	0	74.5	0
1768	NSP5	CASLKELLQNGMNGR	0	134	0	0	0	465.5	0	0	0	0	0	0	0	0	0	0	71	0	0	0	57.5	0	0	0	0	0	10.5	0
1769	NSP5	SLKELLQNGMNGRTI	0	0	0	0	0	0	0	69	0	0	0	0	0	0	0	0	0	0	2130	0	0	0	0	0	0	96.5	0	0
1770	NSP5	KELLQNGMNGRTILG	0	0	0	0	0	0	0	0	0	0	0	0	0	0	0	0	0	0	0	0	0	0	0	0	0	0	0	0
1771	NSP5	LLQNGMNGRTILGSA	0	0	0	0	0	0	0	0	0	0	0	0	0	0	0	0	0	0	0	0	0	0	0	0	0	0	0	0
1772	NSP5	QNGMNGRTILGSALL	0	0	0	0	0	0	0	0	0	0	0	0	0	0	0	0	0	0	0	0	0	0	0	0	0	0	0	0
1773	NSP5	GMNGRTILGSALLED	0	0	225	0	0	0	0	0	0	0	20	0	0	0	0	0	0	0	0	0	0	0	0	73.5	0	0	0	0
1774	NSP5	NGRTILGSALLEDEF	176	325	415	0	794.5	273	72	811	381.5	0	154	230.5	54	694.5	506	894	280	203	8517	296	273.5	346.5	255	268.5	200.5	1093.5	127	830.5
1775	NSP5	RTILGSALLEDEFTP	0	184.5	250	0	0	0	0	0	0	0	46.5	38.5	0	0	0	0	108	0	5759	56.5	0	0	0	0	0	573	0	0
1776	NSP5	ILGSALLEDEFTPFD	400	246	195.5	37	284.5	3354.5	0	484	121	38.5	128.5	101.5	36.5	392	500.5	346	357.5	426	5075	365.5	0	0	0	0	101	668	70	456
1777	NSP5	GSALLEDEFTPFDVV	0	221	135.5	0	0	2747.5	30.5	0	0	26	53	0	0	111.5	86.5	0	0	0	4876	82	134	0	0	0	3	0	29	0
1778	NSP5	ALLEDEFTPFDVVRQ	0	14	77.5	0	117	296	0	247.5	0	0	0	0	0	201	0	259	0	0	0	0	0	0	0	0	0	0	0	0
1779	NSP5	LEDEFTPFDVVRQCS	0	0	40	0	3361.5	0	0	0	0	0	14	0	0	0	0	0	0	0	0	0	0	0	0	0	0	0	0	0
1780	NSP5	DEFTPFDVVRQCSGV	286	0	30	256.5	0	268.5	0	0	0	59.5	17.5	0	0	0	0	0	0	0	0	130.5	0	0	0	0	0	0	0	0
1781	NSP5	FTPFDVVRQCSGVTF	0	0	0	0	0	0	0	0	0	0	0	0	0	0	0	0	0	0	0	0	0	0	0	0	0	0	0	0
1782	NSP5	PFDVVRQCSGVTFQS	0	0	0	188.5	0	0	0	0	0	0	0	0	0	0	0	0	0	0	0	0	0	0	0	0	0	0	0	0
1783	NSP6	DVVRQCSGVTFQSAV	148.5	0	0	0	0	0	0	0	0	0	0	0	0	0	0	28	0	0	0	0	0	0	0	0	0	0	0	0
1784	NSP6	VRQCSGVTFQSAVKR	0	0	0	0	0	0	135.5	0	0	0	0	0	0	0	0	728.5	0	0	0	0	0	0	0	0	0	0	0	0
1785	NSP6	QCSGVTFQSAVKRTI	0	0	0	0	0	0	0	0	0	0	0	0	0	0	0	0	0	0	0	0	0	0	0	0	0	0	0	0
1786	NSP6	SGVTFQSAVKRTIKG	0	0	0	0	0	0	0	0	0	0	0	0	0	0	0	0	0	0	0	0	0	0	0	0	0	0	0	0
1787	NSP6	VTFQSAVKRTIKGTH	0	0	0	0	0	981	0	0	0	0	0	0	0	0	0	0	0	0	0	0	0	0	0	0	0	0	0	0
1788	NSP6	FQSAVKRTIKGTHHW	0	0	0	0	0	0	0	0	0	25	0	0	0	0	0	0	0	0	267	0	0	0	0	0	0	0	0	0
1789	NSP6	SAVKRTIKGTHHWLL	0	0	0	0	0	0	0	0	0	0	0	0	0	0	0	0	0	0	0	0	0	0	0	0	0	0	0	0
1790	NSP6	VKRTIKGTHHWLLLT	0	0	0	0	0	0	0	0	0	0	0	0	0	0	0	0	0	0	0	0	0	0	0	0	0	0	0	0
1791	NSP6	RTIKGTHHWLLLTIL	0	0	0	0	0	0	0	0	0	0	0	0	0	0	0	0	0	147	0	0	0	0	0	0	0	0	0	0
1792	NSP6	IKGTHHWLLLTILTS	0	0	0	0	0	0	0	0	0	0	0	0	0	0	0	0	0	0	0	0	0	0	0	0	0	0	0	0
1793	NSP6	GTHHWLLLTILTSLL	0	0	0	0	0	0	0	13	0	0	0	0	0	0	0	0	0	0	0	0	25	0	0	0	0	0	0	0
1794	NSP6	HHWLLLTILTSLLVL	0	0	0	0	0	0	0	0	0	0	0	0	0	0	0	0	0	241	0	0	0	0	0	0	0	0	0	0
1795	NSP6	WLLLTILTSLLVLVQ	0	0	0	0	0	0	0	0	0	0	0	0	0	0	0	157.5	0	3.5	0	0	0	0	0	0	0	0	0	0
1796	NSP6	LLTILTSLLVLVQST	0	0	0	0	0	0	0	0	0	0	0	0	0	0	0	0	0	0	0	0	0	0	0	0	0	0	0	0
1797	NSP6	TILTSLLVLVQSTQW	407	37.5	0	0	0	422	5.5	0	80	0	0	0	0	0	145	161.5	0	128.5	0	0	0	0	30	19.5	0	74.5	26	0
1798	NSP6	LTSLLVLVQSTQWSL	0	0	0	0	0	0	0	271	0	0	0	0	0	0	118	0	0	0	0	0	0	0	0	0	0	0	0	0
1799	NSP6	SLLVLVQSTQWSLFF	44	0	0	0	0	0	0	158.5	0	0	0	2	0	0	181	0	0	244.5	817	0	0	28.5	0	0	0	0	0	0
1800	NSP6	LVLVQSTQWSLFFFL	0	0	0	0	0	0	0	0	0	0	0	0	0	0	0	0	0	0	0	0	0	0	0	0	0	0	0	0
1801	NSP6	LVQSTQWSLFFFLYE	57	0	377	466	0	230	0	477	0	57	45.5	159	532.5	221.5	417.5	0	220	239.5	1310	451.5	0	369.5	0	271.5	81.5	539	984.5	224
1802	NSP6	QSTQWSLFFFLYENA	0	222.5	61.5	0	0	0	0	0	0	0	0	40	0	24.5	0	0	0	139	0	123	0	34	0	0	0	0	41	24
1803	NSP6	TQWSLFFFLYENAFL	0	127	0	0	0	0	0	216	0	0	0	38	0	68.5	387	0	0	0	0	21	51.5	95.5	0	12.5	0	0	47	0
1804	NSP6	WSLFFFLYENAFLPF	88.5	97	0	267.5	91.5	217	0	140.5	0	0	15	118.5	25	112.5	391	147	128.5	437.5	2175	111	0	191.5	0	120.5	26	222.5	104	128.5
1805	NSP6	LFFFLYENAFLPFAM	0	44	0	54	0	82.5	0	0	0	0	0	36	0	0	0	0	0	0	0	0	0	24	0	0	13	0	35.5	0
1806	NSP6	FFLYENAFLPFAMGI	0	0	1.5	130.5	0	0	0	0	0	49.5	0	19	0	0	0	0	0	0	0	0	0	0	0	184	0	0	22	7.5
1807	NSP6	LYENAFLPFAMGIIA	0	0	18	0	25.5	0	0	0	0	37	0	0	0	0	0	0	21	0	0	0	0	0	0	165.5	0	0	0	0
1808	NSP6	ENAFLPFAMGIIAMS	0	0	0	0	63	31	0	0	1650.5	28.5	235	0	0	90	63.5	1306.5	0	440.5	0	32.5	0	230	782.5	242	695	127.5	102	48.5
1809	NSP6	AFLPFAMGIIAMSAF	0	0	0	83.5	0	35	0	0	11299.5	0	0	0	0	0	0	11895	0	0	0	0	0	0	3405	0	0	0	56	0
1810	NSP6	LPFAMGIIAMSAFAM	155	0	0	77.5	300	63	0	0	2964	27	0	0	0	0	0	3292	120.5	0	0	0	0	0	1398.5	0	15.5	0	0	0
1811	NSP6	FAMGIIAMSAFAMMF	118	32	46	190	712	159	0	0	2009	118	0	0	0	0	0	3540.5	0	77	774	0	0	0	859	0	0	163	10.5	0
1812	NSP6	MGIIAMSAFAMMFVK	0	0	0	0	0	0	0	0	2591	0	0	0	0	0	0	2790	0	0	0	0	0	0	840.5	0	0	0	0	0
1813	NSP6	IIAMSAFAMMFVKHK	30.5	0	0	0	0	0	18	0	1224.5	0	0	0	0	0	0	1915	0	0	0	0	0	0	456.5	0	0	0	0	0
1814	NSP6	AMSAFAMMFVKHKHA	0	0	0	0	0	0	0	0	0	0	0	0	0	0	0	0	0	0	0	0	0	0	0	0	0	0	0	0
1815	NSP6	SAFAMMFVKHKHAFL	0	0	0	0	0	0	0	0	0	0	0	0	0	0	0	0	0	0	0	0	0	0	0	0	0	0	0	0
1816	NSP6	FAMMFVKHKHAFLCL	0	0	0	0	0	0	0	0	0	0	0	0	0	0	0	0	0	0	0	0	0	0	0	0	0	0	0	0
1817	NSP6	MMFVKHKHAFLCLFL	0	0	0	0	0	0	0	0	0	0	0	0	0	0	0	0	0	0	0	0	0	0	0	0	0	0	0	0
1818	NSP6	FVKHKHAFLCLFLLP	0	0	0	0	0	0	0	0	0	0	0	0	0	0	0	0	0	0	0	0	0	0	0	0	0	0	0	0
1819	NSP6	KHKHAFLCLFLLPSL	0	0	0	0	0	0	0	0	0	0	0	0	0	0	0	0	0	0	0	0	0	0	0	0	0	0	0	0
1820	NSP6	KHAFLCLFLLPSLAT	0	0	0	0	0	0	0	0	0	0	0	0	0	0	0	0	0	0	0	0	0	0	0	0	0	0	0	0
1821	NSP6	AFLCLFLLPSLATVA	0	0	0	0	0	0	0	0	0	0	0	0	0	0	0	0	0	0	0	0	0	0	0	0	0	0	0	0
1822	NSP6	LCLFLLPSLATVAYF	0	0	0	0	0	0	0	0	813.5	0	0	0	0	0	0	607	0	0	850	0	0	0	99.5	0	0	0	0	0
1823	NSP6	LFLLPSLATVAYFNM	0	0	0	8.5	32	288.5	0	0	291	0	0	0	0	0	0	0	0	0	0	0	0	0	0	0	0	0	0	0
1824	NSP6	LLPSLATVAYFNMVY	26	85.5	30	50.5	0	59	0	51	1689	7	0	0	0	0	125.5	959	0	0	797.5	34.5	34.5	0	228	0	0	0	16.5	0
1825	NSP6	PSLATVAYFNMVYMP	0	223	54.5	61	62	0	0	0	6997	0	0	0	0	0	0	7937	0	0	0	615	0	0	2893	0	0	0	29	0
1826	NSP6	LATVAYFNMVYMPAS	0	16	0	0	0	0	0	0	2320	0	0	0	0	0	0	2343	0	0	0	0	0	0	1047	0	0	0	0	0
1827	NSP6	TVAYFNMVYMPASWV	0	0	0	0	0	0	0	0	1335	0	0	4.5	0	0	0	2398	0	0	0	0	0	0	672	56	0	0	0	0
1828	NSP6	AYFNMVYMPASWVMR	0	104	0	22	306	181	0	0	1070	31.5	0	0	0	0	0	647.5	0	0	0	0	0	0	326.5	0	0	0	0	0
1829	NSP6	FNMVYMPASWVMRIM	0	9.5	47.5	181	372	348	0	0	3399	38	0	0	0	0	0	2176.5	0	0	0	0	0	0	1322	52.5	0	0	0	0
1830	NSP6	MVYMPASWVMRIMTW	97.5	133	12.5	248	597	287.5	0	0	2762	55	0	0	0	0	0	3711.5	131.5	204	0	85	22.5	0	1004.5	147.5	0	127	39.5	0
1831	NSP6	YMPASWVMRIMTWLD	139.5	133	0	91	111.5	213	0	66.5	323	0	12.5	68	14	0	71	0	75.5	278.5	0	193.5	59.5	82.5	163	173	0	303	65.5	0
1832	NSP6	PASWVMRIMTWLDMV	0	8.5	0	0	949	0	0	0	190	0	12	42	0	0	0	233.5	0	0	0	0	0	0	86	84.5	0	208	0	0
1833	NSP6	SWVMRIMTWLDMVDT	0	0	0	183.5	714	0	0	0	0	0	8.5	97	0	56.5	0	144	0	0	0	0	151.5	0	0	7.5	0	478	0	0
1834	NSP6	VMRIMTWLDMVDTSL	0	0	0	58.5	346	0	0	0	0	0	0	0	0	0	0	97	0	0	0	0	9.5	0	0	0	0	0	0	0
1835	NSP6	RIMTWLDMVDTSLSG	0	0	0	0	206.5	0	0	0	0	0	0	0	0	0	0	0	0	0	0	0	0	0	0	0	0	0	0	0
1836	NSP6	MTWLDMVDTSLSGFK	0	0	0	0	248	0	0	0	15.5	0	0	0	0	0	0	0	0	0	0	0	0	0	0	0	0	0	0	0
1837	NSP6	WLDMVDTSLSGFKLK	0	0	0	0	0	0	0	0	0	0	0	0	0	0	0	0	0	0	328	0	0	0	0	0	0	0	0	0
1838	NSP6	DMVDTSLSGFKLKDC	79	0	0	405.5	0	0	0	0	0	0	0	0	0	0	0	0	0	0	0	0	0	0	0	0	0	0	0	0
1839	NSP6	VDTSLSGFKLKDCVM	0	0	0	0	0	0	0	0	0	0	0	0	0	0	0	0	0	0	0	0	0	0	0	0	0	0	0	0
1840	NSP6	TSLSGFKLKDCVMYA	0	0	0	0	0	0	0	0	0	0	0	0	0	0	0	0	0	0	0	0	0	0	0	0	0	0	0	0
1841	NSP6	LSGFKLKDCVMYASA	0	0	0	0	0	0	0	0	0	0	0	0	0	0	0	0	0	0	0	0	0	0	0	0	0	0	0	0
1842	NSP6	GFKLKDCVMYASAVV	0	0	0	0	0	0	0	0	0	0	0	0	0	0	0	40	0	0	0	0	0	0	0	0	0	0	0	0
1843	NSP6	KLKDCVMYASAVVLL	0	0	0	0	0	0	0	0	135	0	0	0	0	0	0	0	0	0	0	0	0	0	0	0	0	0	0	0
1844	NSP6	KDCVMYASAVVLLIL	0	0	0	0	0	0	0	0	0	0	0	0	0	0	0	0	0	0	0	0	0	0	0	0	0	0	0	0
1845	NSP6	CVMYASAVVLLILMT	0	0	0	0	0	0	0	0	0	0	0	0	0	0	0	0	0	0	0	0	0	0	0	0	0	0	0	0
1846	NSP6	MYASAVVLLILMTAR	0	0	0	0	0	0	0	0	1243.5	0	0	0	0	0	0	95	0	0	0	0	0	0	0	0	0	0	0	0
1847	NSP6	ASAVVLLILMTARTV	0	0	0	0	0	0	0	0	0	0	0	0	0	0	0	0	0	0	0	0	0	0	0	0	0	0	0	0
1848	NSP6	AVVLLILMTARTVYD	0	0	0	0	0	0	0	121	261	0	0	0	0	0	0	0	0	207	0	90	0	0	0	0	0	0	0	25.5
1849	NSP6	VLLILMTARTVYDDG	0	0	0	0	0	0	0	0	0	0	0	0	0	0	0	0	0	81.5	0	0	0	0	53	0	0	0	0	0
1850	NSP6	LILMTARTVYDDGAR	0	0	0	0	183	0	0	0	0	0	0	0	0	0	80	345.5	0	0	0	0	0	0	153	0	0	0	0	0
1851	NSP6	LMTARTVYDDGARRV	23	0	0	0	0	0	0	0	0	9	0	0	0	0	14.5	0	0	0	0	24.5	0	0	0	0	0	0	0	0
1852	NSP6	TARTVYDDGARRVWT	32	35	19	54.5	83	33.5	0	0	15	0	0	0	0	0	0	0	0	106	370	0	0	148.5	180.5	59.5	0	67	0	0
1853	NSP6	RTVYDDGARRVWTLM	0	0	0	69	0	0	0	0	0	0	0	0	0	0	0	0	0	0	0	0	0	26	0	0	0	0	0	0
1854	NSP6	VYDDGARRVWTLMNV	0	0	0	0	0	0	0	0	97.5	0	0	0	0	0	0	212.5	0	0	0	0	0	0	152	0	0	10.5	0	0
1855	NSP6	DDGARRVWTLMNVLT	290	0	0	0	0	0	0	0	0	0	0	0	0	0	0	0	0	0	0	0	0	0	4.5	0	0	0	19.5	0
1856	NSP6	GARRVWTLMNVLTLV	0	0	0	0	0	0	0	0	37.5	0	0	0	0	0	0	0	0	100.5	0	0	0	0	0	0	0	0	0	0
1857	NSP6	RRVWTLMNVLTLVYK	0	0	0	0	0	0	0	0	178.5	0	0	0	0	0	0	334	0	0	0	0	0	0	0	0	0	0	0	0
1858	NSP6	VWTLMNVLTLVYKVY	0	0	0	0	0	0	0	0	0	0	0	0	0	0	0	0	0	0	0	0	0	0	0	0	0	0	0	0
1859	NSP6	TLMNVLTLVYKVYYG	0	0	0	0	0	186.5	0	0	0	0	0	10	0	0	0	0	20.5	0	0	0	0	0	0	0	0	0	1	0
1860	NSP6	MNVLTLVYKVYYGNA	0	0	0	0	0	0	0	0	0	16	0	0	0	0	0	0	0	346	0	0	0	0	0	29.5	0	0	0	0
1861	NSP6	VLTLVYKVYYGNALD	103.5	44	0	0	29.5	0	0	111	0	0	25	0	0	35	80	101	44	0	0	3	0	57	36	0	0	115.5	0	0
1862	NSP6	TLVYKVYYGNALDQA	0	0	0	0	0	0	0	0	0	0	14	0	0	0	86.5	0	0	0	0	0	0	32	0	0	0	0	0	0
1863	NSP6	VYKVYYGNALDQAIS	70	0	0	0	179.5	53.5	0	0	0	0	0	0	0	0	0	0	0	0	0	0	0	0	0	0	0	0	0	0
1864	NSP6	KVYYGNALDQAISMW	55.5	50	0	149.5	171.5	285	0	29.5	360.5	0	0	62.5	0	13.5	0	209	0	125	126	0	100	51	267	139	0	318	64.5	0
1865	NSP6	YYGNALDQAISMWAL	0	0	0	85	281.5	133	0	0	393	0	0	34	0	0	0	0	0	0	0	0	0	0	283	45	0	150.5	20.5	0
1866	NSP6	GNALDQAISMWALII	0	0	159	31	176	500	60.5	0	245	0	0	0	0	0	0	0	0	246	0	0	0	0	208	169	0	0	0	0
1867	NSP6	ALDQAISMWALIISV	0	0	37.5	0	132.5	0	0	0	350	0	0	0	0	0	0	304	0	0	0	0	0	0	183.5	0	0	0	0	0
1868	NSP6	DQAISMWALIISVTS	0	0	0	0	0	0	0	0	637.5	0	0	0	0	0	0	416	0	0	0	0	0	0	204	0	0	0	0	0
1869	NSP6	AISMWALIISVTSNY	46	66	0	0	112	156	0	0	1226	0	0	0	0	0	0	1767.5	0	106	0	302.5	0	0	421	0	0	0	0	8
1870	NSP6	SMWALIISVTSNYSG	0	137	0	0	0	0	0	0	0	0	0	0	0	0	0	0	0	0	0	0	0	0	0	0	0	0	0	0
1871	NSP6	WALIISVTSNYSGVV	0	0	0	0	0	174	0	0	0	0	0	0	0	0	0	0	39	0	0	0	0	0	0	0	0	0	0	0
1872	NSP6	LIISVTSNYSGVVTT	0	0	0	0	0	0	0	0	0	0	0	0	0	0	0	0	0	0	0	0	0	0	0	0	0	0	0	0
1873	NSP6	ISVTSNYSGVVTTVM	0	0	0	0	56.5	273	0	0	0	0	0	0	0	0	0	0	0	0	0	0	0	0	187	0	0	0	0	0
1874	NSP6	VTSNYSGVVTTVMFL	0	0	0	0	0	0	0	0	121.5	0	0	0	0	0	0	214	0	0	615	0	0	0	0	0	0	0	0	0
1875	NSP6	SNYSGVVTTVMFLAR	0	0	0	0	0	0	0	0	0	0	0	0	0	0	0	0	0	0	0	0	0	0	32	0	0	0	0	0
1876	NSP6	YSGVVTTVMFLARGI	0	0	0	0	0	134	0	0	0	77	0	0	0	0	0	0	0	0	0	0	0	0	0	163.5	0	0	0	0
1877	NSP6	GVVTTVMFLARGIVF	0	99	0	0	0	554.5	0	0	0	177	0	0	0	0	0	0	0	315.5	0	0	0	0	0	113.5	0	0	0	0
1878	NSP6	VTTVMFLARGIVFMC	0	0	0	0	0	51.5	0	0	0	0	0	0	0	28.5	0	0	0	0	0	0	150	0	0	0	0	0	0	0
1879	NSP6	TVMFLARGIVFMCVE	0	0	52.5	362	0	546	16	0	0	0	0	22.5	231.5	29	0	0	0	0	0	2428	67	75	0	105.5	0	0	631	7.5
1880	NSP6	MFLARGIVFMCVEYC	95.5	66	73	104.5	128	445	127	118	0	63	60.5	206	0	230	98.5	554.5	234	244.5	1135.5	0	273.5	163.5	84.5	290	136	455	118.5	301
1881	NSP6	LARGIVFMCVEYCPI	0	54	0	40	63	381	65	48	0	155.5	51	38	84	139.5	59	258.5	245	111.5	0	354	168	65	65.5	275	33	77	271	119.5
1882	NSP6	RGIVFMCVEYCPIFF	424.5	146	0	179	115	221	0	226.5	0	64.5	39	55.5	41	157	161	0	214	1215.5	3731	0	81	63	0	209.5	0	332.5	0	258.5
1883	NSP6	IVFMCVEYCPIFFIT	0	12.5	0	0	0	0	0	0	0	0	0	0	30.5	24	0	0	0	0	0	0	0	0	0	0	0	0	0	42
1884	NSP6	FMCVEYCPIFFITGN	0	0	21.5	0	0	36	0	0	0	65	0	0	0	18.5	0	187	103	0	0	0	0	0	0	83	0	0	0	0
1885	NSP6	CVEYCPIFFITGNTL	0	0	0	0	0	0	0	0	0	0	0	0	0	0	0	0	0	0	0	0	0	0	0	0	0	0	0	0
1886	NSP6	EYCPIFFITGNTLQC	0	0	0	0	0	160.5	0	0	0	0	130	28.5	21.5	162.5	70	85	0	71.5	0	105.5	0	100	0	182.5	622.5	318.5	153	210.5
1887	NSP6	CPIFFITGNTLQCIM	0	0	0	24	28.5	0	57	0	0	5	18.5	8	0	0	0	0	0	0	0	0	0	0	0	0	0	142.5	0	24.5
1888	NSP6	IFFITGNTLQCIMLV	0	0	0	0	0	0	0	0	0	0	0	0	0	0	0	661	0	0	0	0	0	0	503	0	0	0	0	0
1889	NSP6	FITGNTLQCIMLVYC	0	0	0	0	0	0	0	0	0	0	0	0	0	13.5	0	0	0	0	0	0	33	0	0	0	67.5	0	29	0
1890	NSP6	TGNTLQCIMLVYCFL	0	0	0	85	115	0	0	0	0	0	14.5	36.5	0	0	0	0	0	0	1049	0	0	0	0	0	0	192	0	0
1891	NSP6	NTLQCIMLVYCFLGY	0	23	0	59.5	0	0	0	0	0	0	0	45.5	7	46	0	0	0	81.5	920.5	0	32.5	0	0	4	12.5	0	40	0
1892	NSP6	LQCIMLVYCFLGYFC	0	0	0	0	0	0	0	0	0	0	0	66.5	28.5	153.5	0	0	0	0	521	0	41	25	0	63	72	178	67.5	82
1893	NSP6	CIMLVYCFLGYFCTC	0	0	0	0	0	0	0	0	0	0	0	0	0	0	0	0	0	0	0	0	0	0	0	26.5	44	0	40	67
1894	NSP6	MLVYCFLGYFCTCYF	30.5	3	0	84	11.5	0	0	0	0	18.5	0	53.5	23	159	0	0	0	381	1388	44.5	62.5	0	0	86	43.5	267	0	227
1895	NSP6	VYCFLGYFCTCYFGL	0	0	0	0	0	0	0	0	0	27.5	0	0	0	41	0	0	0	0	0	0	0	0	0	0	0	0	0	74.5
1896	NSP6	CFLGYFCTCYFGLFC	6.5	0	0	0	0	0	0	0	0	0	0	41	37	179	0	0	0	0	0	44	0	0	0	91.5	61	35.5	0	355.5
1897	NSP6	LGYFCTCYFGLFCLL	0	0	0	0	0	0	0	11	0	0	0	0	18.5	105.5	0	0	0	0	0	0	0	0	0	0	0	0	0	106.5
1898	NSP6	YFCTCYFGLFCLLNR	0	0	0	0	0	0	0	0	0	0	0	0	0	0	0	0	0	0	900	91	19	0	0	0	0	0	0	0
1899	NSP6	CTCYFGLFCLLNRYF	97	85	0	0	0	205.5	0	0	0	23	0	62	9	17	0	0	0	0	3258	50.5	123.5	0	0	0	0	61	0	43.5
1900	NSP6	CYFGLFCLLNRYFRL	0	87.5	0	0	0	0	0	0	0	0	0	0	0	0	0	0	0	0	1165	0	69.5	0	0	0	0	0	0	0
1901	NSP6	FGLFCLLNRYFRLTL	0	4	0	0	0	0	0	0	0	0	0	0	0	0	0	0	0	0	95	0	0	0	0	0	0	0	0	0
1902	NSP6	LFCLLNRYFRLTLGV	0	0	0	0	0	0	0	0	0	42	0	0	0	0	0	0	0	0	0	0	0	0	0	0	0	0	0	0
1903	NSP6	CLLNRYFRLTLGVYD	98.5	81.5	0	0	0	334.5	0	0	28.5	0	27.5	0	20	56.5	0	0	0	0	763	0	0	0	0	0	0	0	7	123
1904	NSP6	LNRYFRLTLGVYDYL	0	32	10.5	17	0	240.5	0	140.5	0	16	15.5	75	75.5	253	0	0	0	0	2960.5	0	0	0	28.5	0	0	158.5	37.5	230
1905	NSP6	RYFRLTLGVYDYLVS	0	0	0	0	0	0	0	0	0	0	0	0	0	0	0	0	0	0	0	0	0	0	0	0	0	0	0	0
1906	NSP6	FRLTLGVYDYLVSTQ	0	0	0	0	0	0	0	0	0	0	0	0	0	0	0	0	0	0	0	0	0	0	0	0	0	0	0	0
1907	NSP6	LTLGVYDYLVSTQEF	0	497.5	73	87	51	0	0	771	0	0	81	123	11.5	273	350.5	0	0	686.5	1683	129.5	209	3	13	122	138	390	0	424
1908	NSP6	LGVYDYLVSTQEFRY	351	306	175	139	109	245.5	50	904	239	79	34	199	0	254.5	733	287	484	1477	6377.5	323.5	649	0	0	101	0	417	37	397
1909	NSP6	VYDYLVSTQEFRYMN	144	164	147	45.5	693	0	26.5	152.5	138.5	0	0	75	0	66.5	152	149	259	0	1146	93.5	276.5	0	0	0	0	148	0	92
1910	NSP6	DYLVSTQEFRYMNSQ	146	0	0	0	204	0	0	0	50	0	0	0	0	0	25.5	0	0	574.5	0	113.5	0	0	0	0	0	0	0	0
1911	NSP6	LVSTQEFRYMNSQGL	0	0	0	0	0	0	0	0	0	0	0	0	0	0	0	0	0	0	0	0	0	0	0	0	0	0	0	0
1912	NSP6	STQEFRYMNSQGLLP	0	0	0	0	0	166.5	0	0	0	0	0	0	0	0	31.5	0	0	0	0	0	0	0	0	0	0	0	0	0
1913	NSP6	QEFRYMNSQGLLPPK	0	0	0	0	0	0	0	0	0	0	0	0	0	0	0	0	0	0	0	0	0	0	0	0	0	0	0	0
1914	NSP6	FRYMNSQGLLPPKNS	0	0	0	0	0	0	0	0	0	0	0	0	0	0	0	0	0	0	0	0	0	0	0	0	0	0	0	0
1915	NSP6	YMNSQGLLPPKNSID	0	0	0	0	0	0	0	0	0	0	0	0	0	0	0	525	0	0	0	0	0	0	248.5	0	0	0	0	0
1916	NSP6	NSQGLLPPKNSIDAF	0	0	0	76	0	0	0	0	0	0	0	0	0	0	92	0	0	95	0	0	0	0	0	0	0	0	0	0
1917	NSP6	QGLLPPKNSIDAFKL	0	0	0	0	0	0	0	228.5	0	0	0	0	0	0	102.5	0	0	0	0	0	0	0	0	0	0	0	0	0
1918	NSP6	LLPPKNSIDAFKLNI	0	0	0	0	0	0	0	0	208	0	0	0	0	0	0	0	0	0	0	0	0	0	0	0	0	0	0	0
1919	NSP6	PPKNSIDAFKLNIKL	0	0	0	0	0	0	0	0	0	0	0	0	0	0	0	0	0	0	0	0	0	0	0	0	0	0	0	0
1920	NSP6	KNSIDAFKLNIKLLG	0	0	0	0	0	0	0	0	0	0	0	0	0	0	0	0	0	0	0	0	0	0	0	0	0	0	0	0
1921	NSP6	SIDAFKLNIKLLGVG	0	0	0	0	0	0	0	0	0	0	0	0	0	0	0	0	0	0	0	0	0	0	0	0	0	0	0	0
1922	NSP6	DAFKLNIKLLGVGGK	35.5	0	0	0	0	0	0	0	0	0	0	0	0	0	0	0	0	0	0	0	0	0	0	0	0	0	0	0
1923	NSP6	FKLNIKLLGVGGKPC	18.5	0	38	0	0	558	0	0	0	0	0	0	0	0	0	0	0	0	0	0	19	0	0	0	0	0	0	0
1924	NSP6	LNIKLLGVGGKPCIK	0	0	0	0	0	304	37	0	0	0	0	0	0	0	0	0	0	0	0	0	0	0	0	0	0	0	0	0
1925	NSP6	IKLLGVGGKPCIKVA	0	0	0	0	0	0	0	0	0	0	0	0	0	0	0	0	0	0	0	0	0	0	0	0	0	0	0	0
1926	NSP6	LLGVGGKPCIKVATV	0	0	0	0	0	0	0	0	310	0	0	0	0	0	0	290	0	0	0	0	188	0	151	0	0	0	0	0
1927	NSP6	GVGGKPCIKVATVQS	0	0	0	0	0	165	0	0	0	0	0	0	0	0	0	124	0	0	0	28	0	0	10.5	16.5	0	0	0	0
1928	NSP7	GGKPCIKVATVQSKM	0	0	0	0	0	394.5	23	0	0	0	0	0	0	0	0	0	0	0	0	0	0	0	0	0	0	0	0	0
1929	NSP7	KPCIKVATVQSKMSD	0	0	0	0	0	233.5	0	0	0	0	0	0	0	0	0	0	0	0	0	0	0	0	0	0	0	0	0	0
1930	NSP7	CIKVATVQSKMSDVK	0	0	0	0	0	0	0	778	0	0	0	0	0	0	487	0	0	0	0	0	0	0	0	0	0	0	0	0
1931	NSP7	KVATVQSKMSDVKCT	0	0	0	0	0	116	0	291.5	0	0	0	0	0	0	0	0	0	0	0	0	0	0	0	0	0	0	0	0
1932	NSP7	ATVQSKMSDVKCTSV	0	0	0	0	0	0	0	185	0	0	0	0	0	0	0	0	0	0	0	0	0	0	0	0	0	0	0	0
1933	NSP7	VQSKMSDVKCTSVVL	0	0	0	0	0	0	0	224	0	0	0	0	0	0	0	0	0	0	0	0	0	0	0	0	0	0	0	0
1934	NSP7	SKMSDVKCTSVVLLS	952	67	0	0	0	42	0	408	257	0	0	0	0	0	352	303.5	0	0	0	0	0	95	0	0	0	0	0	0
1935	NSP7	MSDVKCTSVVLLSVL	0	0	0	0	0	0	0	0	0	0	0	0	0	0	0	0	0	0	0	0	0	0	0	0	0	0	0	0
1936	NSP7	DVKCTSVVLLSVLQQ	145.5	0	0	0	0	0	12.5	0	0	0	0	0	0	1	0	0	0	0	0	0	0	0	0	0	0	0	0	0
1937	NSP7	KCTSVVLLSVLQQLR	0	0	0	0	0	0	0	0	0	0	26.5	0	0	0	0	0	0	0	270.5	0	0	0	0	0	0	0	0	0
1938	NSP7	TSVVLLSVLQQLRVE	0	0	143	135	0	0	0	68.5	0	0	0	0	116.5	0	0	0	86	179	0	1639	0	105	0	0	36	0	492	10.5
1939	NSP7	VVLLSVLQQLRVESS	6	0	0	0	0	0	25	0	0	0	0	0	0	0	0	0	0	0	0	0	0	0	0	0	0	0	0	0
1940	NSP7	LLSVLQQLRVESSSK	0	0	0	0	0	3078.5	0	0	0	0	0	0	0	0	0	0	0	0	0	0	0	0	177	0	0	0	0	0
1941	NSP7	SVLQQLRVESSSKLW	0	0	0	0	0	235	0	257.5	0	0	0	0	0	0	169	0	0	60.5	0	0	0	160	0	0	0	0	28	0
1942	NSP7	LQQLRVESSSKLWAQ	0	0	0	0	0	0	0	62.5	0	0	0	0	0	0	26.5	0	0	0	0	0	0	0	0	0	0	0	0	0
1943	NSP7	QLRVESSSKLWAQCV	0	0	0	0	0	0	0	0	0	0	0	0	0	0	0	0	0	0	0	0	0	0	0	0	0	0	0	0
1944	NSP7	RVESSSKLWAQCVQL	0	0	0	0	0	0	0	0	0	0	0	0	0	0	0	0	0	0	0	0	0	0	0	0	0	0	0	0
1945	NSP7	ESSSKLWAQCVQLHN	233	0	0	11	179.5	105.5	0	321	0	0	459.5	0	28	110.5	373	169	191.5	2430	0	88.5	0	527	0	143	1456	0	150	0
1946	NSP7	SSKLWAQCVQLHNDI	306	190	0	0	127	331.5	0	166.5	0	0	71	0	0	4.5	185	224	0	0	522	0	23	0	149	41.5	76	56.5	0	0
1947	NSP7	KLWAQCVQLHNDILL	0	0	0	0	0	0	0	130	0	0	0	0	0	0	87	0	0	0	0	0	1.5	117	0	0	0	0	0	0
1948	NSP7	WAQCVQLHNDILLAK	0	0	0	0	0	0	0	0	0	0	0	0	0	0	0	0	0	0	0	0	0	0	0	0	0	0	0	0
1949	NSP7	QCVQLHNDILLAKDT	0	0	0	0	0	0	0	0	0	0	0	0	0	0	0	0	0	0	0	0	0	0	0	0	0	0	0	0
1950	NSP7	VQLHNDILLAKDTTE	0	0	106	64.5	0	0	0	0	0	0	0	0	462.5	0	0	0	0	0	0	188	0	44	0	0	0	6	454	0
1951	NSP7	LHNDILLAKDTTEAF	327	93.5	0	0	334	487	0	630.5	0	5.5	0	0	0	0	481	219.5	100	395	0	0	0	42	0	0	0	129	0	0
1952	NSP7	NDILLAKDTTEAFEK	0	0	8.5	0	92	210	0	41	0	0	22	0	0	0	112.5	0	0	569	0	0	96	0	0	0	30	0	0	0
1953	NSP7	ILLAKDTTEAFEKMV	0	0	0	0	107	296.5	0	0	0	0	0	0	0	0	0	0	0	0	0	0	0	0	148.5	0	0	44	0	0
1954	NSP7	LAKDTTEAFEKMVSL	0	0	0	0	99	474.5	0	202	2782.5	0	0	0	0	0	0	1590.5	0	0	0	0	0	291	1268	0	0	0	0	0
1955	NSP7	KDTTEAFEKMVSLLS	0	0	0	0	0	0	0	592.5	1409	0	0	0	0	0	1842.5	1549.5	0	0	2100.5	0	0	164	220	0	0	0	0	0
1956	NSP7	TTEAFEKMVSLLSVL	309.5	0	0	0	388	1349	0	455.5	1011	0	0	0	0	0	297	971	0	0	0	0	0	264	458.5	130	25	0	0	0
1957	NSP7	EAFEKMVSLLSVLLS	330	0	133	81	0	0	0	848	600	0	515.5	0	34.5	91	987	968	241	3319	0	253	0	735	378	527	1391.5	0	269.5	0
1958	NSP7	FEKMVSLLSVLLSMQ	0	0	0	0	0	158	0	0	281	0	0	0	0	0	0	243.5	0	0	0	0	0	981.5	0	0	0	0	0	0
1959	NSP7	KMVSLLSVLLSMQGA	0	0	0	0	0	0	0	0	384	0	0	0	0	0	0	0	0	0	0	0	0	0	0	0	0	0	0	0
1960	NSP7	VSLLSVLLSMQGAVD	111	0	0	0	0	286.5	0	0	328.5	0	0	0	0	0	0	1687	0	0	0	0	0	0	124.5	0	0	0	0	0
1961	NSP7	LLSVLLSMQGAVDIN	0	0	0	0	143	855	32.5	111	0	1	0	0	0	0	0	1340	0	1723	0	0	0	0	0	0	0	0	0	0
1962	NSP7	SVLLSMQGAVDINKL	0	0	0	0	0	0	0	0	0	0	0	0	0	0	0	0	0	0	0	0	0	0	0	0	0	0	0	0
1963	NSP7	LLSMQGAVDINKLCE	0	0	527	128.5	0	152	0	67	0	34	0	0	411.5	0	65	0	0	0	0	161.5	0	171.5	0	0	18.5	57	592.5	0
1964	NSP7	SMQGAVDINKLCEEM	0	92	312	164.5	283	288	62.5	30.5	0	119.5	127.5	62.5	0	154.5	357.5	0	0	0	0	60	321	112	0	43	315	389.5	0	164.5
1965	NSP7	QGAVDINKLCEEMLD	8	84	256	0	0	142	71	270.5	0	43.5	162	90.5	23	354	383.5	228.5	233	185	0	115	333	243.5	0	222	321	322	15	607.5
1966	NSP7	AVDINKLCEEMLDNR	0	27.5	84.5	42	0	146.5	38.5	118.5	0	0	97	114	40	107.5	216	27.5	0	196	1095	76.5	0	199.5	0	148.5	179	434	132	281
1967	NSP7	DINKLCEEMLDNRAT	23.5	0	121.5	0	0	0	0	0	0	0	0	0	0	28	0	0	0	0	0	0	0	68.5	0	0	81.5	120.5	0	0
1968	NSP7	NKLCEEMLDNRATLQ	0	0	0	0	0	0	0	0	0	0	37.5	0	0	0	0	0	0	0	0	0	0	95	0	0	81.5	0	0	0
1969	NSP8	LCEEMLDNRATLQAI	186.5	23	130	52	251	0	45.5	0	0	0	42.5	0	19.5	0	0	0	0	0	0	0	0	110.5	103.5	0	136.5	61.5	34.5	0
1970	NSP8	EEMLDNRATLQAIAS	236	100	358	160.5	0	0	99.5	4280	0	0	975	0	40.5	78	4705	0	682	5616.5	0	353	0	2500	56.5	289	1907.5	0	109	71.5
1971	NSP8	MLDNRATLQAIASEF	126.5	293.5	0	0	320.5	203	0	202	1215	0	0	0	12	69	0	2845.5	0	0	0	107	0	57.5	260	0	80	0	14.5	0
1972	NSP8	DNRATLQAIASEFSS	479.5	0	0	0	0	0	0	0	0	0	0	0	0	0	0	0	0	0	0	0	0	0	0	0	0	0	0	0
1973	NSP8	RATLQAIASEFSSLP	0	0	0	0	152.5	0	0	0	0	0	0	0	0	0	0	116	0	0	0	0	0	0	0	0	0	0	0	0
1974	NSP8	TLQAIASEFSSLPSY	147	107.5	72.5	84.5	368.5	335	0	0	295.5	0	0	0	0	0	86	210	0	79.5	306.5	53	8	0	0	26	0	51	0	0
1975	NSP8	QAIASEFSSLPSYAA	0	0	25.5	0	0	1175.5	0	0	0	0	0	0	0	0	0	0	0	0	0	0	0	0	0	0	0	0	0	0
1976	NSP8	IASEFSSLPSYAAFA	0	0	0	0	0	0	0	0	344.5	0	0	0	0	0	0	0	0	0	0	0	0	0	0	0	0	0	0	0
1977	NSP8	SEFSSLPSYAAFATA	0	0	0	0	0	209	0	0	0	0	0	0	0	0	0	0	0	0	0	0	0	0	0	0	0	0	0	0
1978	NSP8	FSSLPSYAAFATAQE	0	35	448	49	78	272	0	0	0	0	0	0	13	0	0	0	0	0	0	359	0	0	0	0	0	0	0	0
1979	NSP8	SLPSYAAFATAQEAY	0	157.5	867	51	0	756	0	0	141.5	10	0	0	0	0	55.5	0	110	0	0	148	95	0	0	0	0	0	0	0
1980	NSP8	PSYAAFATAQEAYEQ	110	254.5	529	0	0	602	0	0	346.5	0	0	0	0	0	102.5	0	0	91.5	0	106	93	0	0	0	0	0	0	82.5
1981	NSP8	YAAFATAQEAYEQAV	107.5	0	0	0	203.5	0	0	0	0	0	0	0	0	0	0	0	0	148	0	0	0	0	0	0	0	0	0	0
1982	NSP8	AFATAQEAYEQAVAN	222	0	67.5	62.5	682.5	0	0	0	0	0	0	0	0	0	0	418	0	546	0	239	0	0	0	0	0	0	0	0
1983	NSP8	ATAQEAYEQAVANGD	206.5	29	176.5	64	169	0	0	0	0	19	0	0	0	0	0	0	0	163	0	316	0	0	0	0	0	0	0	0
1984	NSP8	AQEAYEQAVANGDSE	0	75.5	577	383	270	109	0	0	0	56	0	0	0	0	117	0	76.5	285.5	0	424	0	161.5	0	125.5	0	0	241.5	0
1985	NSP8	EAYEQAVANGDSEVV	472.5	0	263	263.5	202	0	0	961.5	89	33	0	0	0	52.5	814	436	306.5	3005	0	222	22.5	1038	0	617	470	121.5	200	30.5
1986	NSP8	YEQAVANGDSEVVLK	0	0	28	0	315.5	0	0	0	41	0	0	0	0	0	0	0	227.5	91	0	0	0	93.5	0	0	0	0	0	0
1987	NSP8	QAVANGDSEVVLKKL	0	0	0	0	0	0	0	0	0	0	0	0	0	0	0	0	0	0	0	0	0	0	0	0	0	0	0	0
1988	NSP8	VANGDSEVVLKKLKK	462	278	0	0	721	1555	0	590	277	0	48	0	0	268	165	1290	125.5	4167.5	3243	54.5	167.5	170.5	0	0	0	0	0	243.5
1989	NSP8	NGDSEVVLKKLKKSL	0	0	0	0	0	0	0	179	0	0	0	0	0	0	27.5	0	0	582.5	0	0	0	59.5	0	0	0	0	0	0
1990	NSP8	DSEVVLKKLKKSLNV	524.5	0	0	275.5	0	0	0	198	0	0	0	0	0	0	0	0	0	0	560	0	0	0	0	0	0	0	0	0
1991	NSP8	EVVLKKLKKSLNVAK	299	0	0	0	127	0	0	788	0	0	200	0	0	12	186.5	0	0	1668.5	0	0	0	211	0	0	330	0	0	50
1992	NSP8	VLKKLKKSLNVAKSE	0	0	0	0	0	0	0	78.5	0	0	0	0	174	0	0	0	0	0	0	60.5	0	0	0	0	0	0	197.5	0
1993	NSP8	KKLKKSLNVAKSEFD	0	495	76	53.5	0	0	0	0	0	0	0	0	0	0	0	0	61.5	0	0	0	0	154.5	0	0	0	0	0	0
1994	NSP8	LKKSLNVAKSEFDRD	203	628	49.5	0	89	179	26.5	231	0	0	63	63	0	0	159	137	315.5	542	336	29	66.5	148.5	124	119.5	290.5	352	165	0
1995	NSP8	KSLNVAKSEFDRDAA	0	227.5	160.5	0	0	0	0	0	0	0	115	0	0	0	0	0	60.5	600.5	0	0	0	55	0	0	67.5	325	31	0
1996	NSP8	LNVAKSEFDRDAAMQ	0	0	20	32.5	0	0	21	0	178	0	0	0	0	0	0	0	143	0	0	0	0	28	0	94	0	270.5	30.5	0
1997	NSP8	VAKSEFDRDAAMQRK	0	0	0	0	0	0	0	0	667.5	0	0	0	0	0	0	636.5	0	0	0	0	0	0	0	0	0	0	0	0
[truncated: 2,857 more rows]

## Sheet: pre-processed raw data
Pre-processed by: (i) Signals below 500 FU were set to zero , (ii) peptides with 0 FU in all individuals were removed and (iii) peptides with 0 FU in all infected individuals were removed (please see Material and Method section 2.5 and Figure 1B for details)
					SARS-CoV-2 negative cohort							SARS-CoV-2 infected cohort, week 1 post symptom onset							SARS-CoV-2 infected cohort, week 3 post symptom onset							SARS-CoV-2 infected cohort, week 10 post symptom onset
Number	Antigen	Peptide	Naive #C03	Naive #C04	Naive #C05	Naive #C06	Naive #C01	Naive #C02	Naive #C07	W1 Patient #2	W1 Patient #4	W1 Patient #3	W1 Patient #8	W1 Patient #7	W1 Patient #1	W1 Patient #10	W3 Patient #2	W3 Patient #4	W3 Patient #3	W3 Patient #8	W3 Patient #7	W3 Patient #1	W3 Patient #10	W10 Patient #2	W10 Patient #4	W10 Patient #3	W10 Patient #8	W10 Patient #7	W10 Patient #1	W10 Patient #10
1	NSP1	GSGSGMESLVPGFNE	0	0	0	0	0	518	0	0	0	0	0	0	0	0	0	0	0	0	0	510	0	0	0	0	0	0	525.5	0
2	NSP1	ESLVPGFNEKTHVQL	0	0	0	0	0	0	0	0	0	0	0	0	0	0	0	0	0	2195.5	0	0	0	0	0	0	0	0	0	0
3	NSP1	FNEKTHVQLSLPVLQ	0	0	0	0	0	0	0	0	0	0	0	0	0	0	0	0	0	1168	0	0	0	0	0	0	0	0	0	0
4	NSP1	EKTHVQLSLPVLQVR	0	0	0	0	0	0	0	0	0	0	0	0	0	0	0	0	0	590.5	0	0	0	0	0	0	0	0	0	0
5	NSP1	THVQLSLPVLQVRDV	0	0	0	0	0	0	0	0	0	0	0	0	0	0	0	0	0	536	0	0	0	0	0	0	0	0	0	0
6	NSP1	VQLSLPVLQVRDVLV	0	0	0	0	0	0	0	0	0	0	0	0	0	0	0	0	0	1288	0	0	0	0	0	0	0	0	0	0
7	NSP1	QVRDVLVRGFGDSVE	0	0	0	929	0	0	0	0	0	0	0	0	0	0	0	0	0	0	0	4804.5	0	0	0	0	0	0	0	0
8	NSP1	VRGFGDSVEEVLSEA	0	0	0	0	754	0	0	712	0	0	0	0	0	0	978.5	0	0	676	0	0	0	0	0	0	0	0	0	0
9	NSP1	GFGDSVEEVLSEARQ	0	0	0	0	0	0	0	0	0	0	0	0	0	0	0	632.5	0	796	0	0	0	0	0	0	0	0	0	0
10	NSP1	EEVLSEARQHLKDGT	0	0	0	0	0	0	0	1863.5	0	0	0	0	0	0	2163.5	0	0	765	0	0	0	775	0	0	637	0	0	0
11	NSP1	SEARQHLKDGTCGLV	0	0	0	0	0	0	0	0	0	0	0	0	0	0	0	0	0	0	1760	0	0	0	0	0	0	0	0	0
12	NSP1	ARQHLKDGTCGLVEV	0	0	0	0	0	0	0	0	0	0	0	0	0	0	0	0	0	0	2417	0	0	0	0	0	0	0	0	0
13	NSP1	QHLKDGTCGLVEVEK	0	0	0	0	0	742.5	0	0	0	0	0	0	0	0	0	0	0	0	2437	0	0	0	0	0	0	0	0	0
14	NSP1	LKDGTCGLVEVEKGV	0	0	0	0	0	726.5	0	0	0	0	0	0	0	0	0	0	0	0	4819	0	0	0	0	0	0	0	0	0
15	NSP1	DGTCGLVEVEKGVLP	0	0	0	0	0	0	0	0	0	0	0	0	0	0	0	0	0	0	609.5	0	0	0	0	0	0	0	0	0
16	NSP1	VEKGVLPQLEQPYVF	0	0	0	0	0	0	0	0	0	0	0	0	0	0	0	0	0	1157	719	0	0	0	0	0	0	0	0	0
17	NSP1	LEQPYVFIKRSDART	0	0	0	0	0	0	0	0	0	0	0	0	0	0	0	0	0	0	1193	0	0	0	0	0	0	0	0	0
18	NSP1	QPYVFIKRSDARTAP	0	0	0	0	0	0	0	0	0	0	0	0	0	0	0	0	0	0	688.5	0	0	0	0	0	0	0	0	0
19	NSP1	YVFIKRSDARTAPHG	0	0	0	0	0	0	0	0	0	0	0	0	0	0	0	0	0	0	612.5	0	0	0	0	0	0	0	0	0
20	NSP1	FIKRSDARTAPHGHV	0	0	0	0	0	823.5	0	0	0	0	0	0	0	0	0	0	0	0	683	0	0	0	0	0	0	0	0	0
21	NSP1	KRSDARTAPHGHVMV	0	0	0	0	0	0	0	0	0	0	0	0	0	0	0	969	0	0	0	0	0	0	0	0	0	0	0	0
22	NSP1	ARTAPHGHVMVELVA	0	0	0	0	0	0	0	0	0	0	0	0	0	0	0	641	0	0	0	0	0	0	0	0	0	0	0	0
23	NSP1	TAPHGHVMVELVAEL	0	0	0	0	0	689.5	0	0	0	0	0	0	0	0	0	0	0	685	0	0	0	0	0	0	0	0	0	0
24	NSP1	GHVMVELVAELEGIQ	0	0	0	0	0	1127.5	0	0	0	0	0	0	0	0	0	501	0	0	0	0	0	0	0	0	0	0	0	0
25	NSP1	VELVAELEGIQYGRS	0	0	0	0	0	0	0	0	0	0	0	0	0	0	0	569.5	0	0	0	0	0	0	0	0	0	0	0	0
26	NSP1	LVAELEGIQYGRSGE	0	0	0	0	0	542	0	0	0	0	0	0	1380	0	0	0	942.5	0	0	3401	0	0	0	0	0	0	3274.5	0
27	NSP1	GIQYGRSGETLGVLV	0	0	0	0	0	0	0	0	0	0	0	0	0	0	0	0	0	554.5	0	0	0	0	0	0	0	0	0	0
28	NSP1	QYGRSGETLGVLVPH	0	0	0	0	0	0	0	0	0	0	0	0	0	0	0	676.5	0	0	0	0	0	0	0	0	0	0	0	0
29	NSP1	LGVLVPHVGEIPVAY	0	0	0	0	0	0	0	0	0	0	0	0	0	0	0	1010	0	0	0	0	0	0	0	0	0	0	0	0
30	NSP1	VLVPHVGEIPVAYRK	0	0	0	0	0	0	0	0	0	0	0	0	0	0	0	866.5	0	0	0	0	0	0	0	0	0	0	0	0
31	NSP1	VPHVGEIPVAYRKVL	0	0	0	0	0	0	0	0	0	0	0	0	0	0	0	582	0	0	0	0	0	0	0	0	0	0	0	0
32	NSP1	HVGEIPVAYRKVLLR	0	0	0	0	0	0	0	0	0	0	0	0	0	0	0	0	0	0	2074	0	0	0	0	0	0	0	0	0
33	NSP1	HSYGADLKSFDLGDE	0	0	0	503	0	0	0	883	0	0	0	0	0	0	750	0	0	0	0	0	0	0	0	0	0	0	0	0
34	NSP1	ADLKSFDLGDELGTD	0	0	0	0	0	0	0	1888.5	0	0	0	0	0	0	525	0	0	0	0	0	0	0	0	0	0	0	0	0
35	NSP1	LKSFDLGDELGTDPY	0	0	0	0	0	590.5	0	914	0	0	0	0	0	0	1816	0	0	0	0	0	0	0	0	0	0	570.5	0	0
36	NSP1	SFDLGDELGTDPYED	831	0	571	0	966.5	1222	0	978	0	0	0	0	0	1112	1612	773	0	0	6542.5	0	668	0	0	585.5	0	1148.5	0	529.5
37	NSP1	DLGDELGTDPYEDFQ	989.5	0	0	0	0	622	0	771	0	0	0	0	0	928	0	734	0	0	2544.5	0	0	0	0	0	0	1063	0	575
38	NSP1	GDELGTDPYEDFQEN	620.5	749	779.5	593.5	566.5	1691.5	0	0	544	564	0	0	0	770	0	0	932	1082.5	696	0	0	0	0	0	0	1601	0	554
39	NSP1	ELGTDPYEDFQENWN	1822	970	0	0	799	1742.5	0	1183.5	816.5	0	603.5	0	0	875.5	1310	1862.5	1891	5823.5	4848	665.5	618	508	0	527	949	1484	0	782
40	NSP1	KHSSGVTRELMRELN	0	0	0	0	0	0	0	0	0	0	0	0	0	0	0	0	0	0	1045	0	0	0	0	0	0	0	0	0
41	NSP2	GVTRELMRELNGGAY	0	0	0	0	0	0	0	0	0	0	0	0	0	0	0	0	0	0	506.5	0	0	0	0	0	0	0	0	0
42	NSP2	TRELMRELNGGAYTR	514	0	0	0	0	0	0	0	0	0	0	0	0	0	0	0	0	0	1090	0	0	0	0	0	0	0	0	0
43	NSP2	ELMRELNGGAYTRYV	0	0	0	0	0	0	0	618.5	0	0	0	0	0	0	608	0	0	2562.5	702	0	0	0	0	0	658.5	0	0	0
44	NSP2	MRELNGGAYTRYVDN	0	0	0	0	0	0	0	0	0	0	0	0	0	0	0	889.5	0	0	0	0	0	0	0	0	0	0	0	0
45	NSP2	ELNGGAYTRYVDNNF	0	0	0	0	0	0	0	620.5	0	0	0	0	0	0	0	1860	0	2081	11305.5	0	0	0	0	0	0	0	0	0
46	NSP2	GAYTRYVDNNFCGPD	0	0	0	0	0	1135	0	0	0	0	0	0	0	0	0	615	0	0	0	0	0	0	0	0	0	0	0	0
47	NSP2	YTRYVDNNFCGPDGY	0	0	0	0	0	543	0	635	0	0	0	0	0	0	0	0	0	0	2888	0	0	0	0	0	0	0	0	0
48	NSP2	RYVDNNFCGPDGYPL	0	0	0	0	0	0	0	0	0	0	0	0	0	0	0	0	0	758	1178	0	0	0	0	0	0	0	0	0
49	NSP2	VDNNFCGPDGYPLEC	0	0	0	0	0	1837	0	0	0	0	0	0	0	0	0	3318	0	0	1199	0	0	0	0	0	0	0	0	0
50	NSP2	GPDGYPLECIKDLLA	0	0	0	0	0	2145	0	1248	0	0	0	0	0	0	665	0	0	0	0	0	0	0	0	0	0	0	0	0
51	NSP2	DGYPLECIKDLLARA	0	0	0	0	0	0	0	0	0	0	0	0	0	0	0	0	0	0	2856.5	0	0	0	0	0	0	525	0	0
52	NSP2	YPLECIKDLLARAGK	0	0	0	0	0	0	0	0	0	0	0	0	0	0	0	0	0	0	1606.5	0	0	0	0	0	0	0	0	0
53	NSP2	AGKASCTLSEQLDFI	0	0	0	0	0	0	0	0	0	0	0	0	0	0	0	0	0	0	6592.5	0	0	0	0	0	0	703.5	0	0
54	NSP2	DFIDTKRGVYCCREH	801.5	0	0	0	0	0	0	0	0	0	0	0	0	0	0	0	0	3021.5	691.5	0	0	0	0	0	0	0	0	0
55	NSP2	IDTKRGVYCCREHEH	0	0	0	0	0	0	0	0	0	0	675.5	0	0	0	0	737	0	7137	811	0	0	0	0	0	820	0	0	0
56	NSP2	TKRGVYCCREHEHEI	0	0	0	0	0	504	0	0	0	0	659.5	0	0	0	0	0	0	3119	0	0	516.5	0	0	0	0	0	0	0
57	NSP2	RGVYCCREHEHEIAW	0	0	0	0	595.5	740	0	0	0	0	0	0	0	0	0	819.5	803	5126	7503	0	0	0	0	0	0	0	0	0
58	NSP2	VYCCREHEHEIAWYT	0	0	0	0	0	0	0	0	0	0	0	0	0	0	0	0	0	3558	5310.5	0	0	0	0	0	0	0	0	0
59	NSP2	CCREHEHEIAWYTER	0	0	0	0	0	0	0	0	0	0	0	0	0	0	0	1650	0	4748.5	4850	0	0	0	0	0	549	0	0	0
60	NSP2	REHEHEIAWYTERSE	0	0	1941	727	0	578.5	0	543	0	0	547	0	0	0	738.5	951	808	3596	1056.5	1196.5	0	0	0	0	879.5	0	1208.5	0
61	NSP2	HEHEIAWYTERSEKS	0	0	0	0	0	0	0	0	0	0	561	0	0	0	0	0	0	3446.5	0	0	0	0	0	0	0	0	0	0
62	NSP2	HEIAWYTERSEKSYE	0	0	975	0	0	561.5	0	0	0	0	0	0	0	0	0	0	561	0	2527	531.5	0	0	0	0	0	0	747.5	0
63	NSP2	IAWYTERSEKSYELQ	0	0	0	0	0	0	0	0	0	0	0	0	0	0	0	0	1018.5	0	0	0	0	0	0	0	0	0	0	0
64	NSP2	EKSYELQTPFEIKLA	0	0	0	0	0	0	0	0	0	0	0	0	0	0	0	0	0	682.5	0	0	0	0	0	0	0	0	0	0
65	NSP2	KFDTFNGECPNFVFP	0	0	0	0	0	0	0	0	0	0	0	0	0	0	0	0	0	0	754	0	0	0	0	0	0	0	0	0
66	NSP2	DTFNGECPNFVFPLN	0	0	0	0	0	0	0	0	0	0	0	0	0	0	0	0	0	0	2595.5	0	0	0	0	0	0	0	0	0
67	NSP2	FNGECPNFVFPLNSI	0	0	0	0	0	0	0	0	0	0	0	0	0	0	0	0	0	2774.5	0	0	0	0	0	0	0	0	0	0
68	NSP2	NSIIKTIQPRVEKKK	523	0	0	0	1257.5	0	0	1225	0	0	0	0	0	0	1773.5	1912	0	1546	14644	0	0	729	0	0	0	0	0	0
69	NSP2	PRVEKKKLDGFMGRI	0	0	0	0	0	0	0	0	0	0	0	0	0	0	0	0	0	0	686	0	0	0	0	0	0	0	0	0
70	NSP2	VEKKKLDGFMGRIRS	0	0	0	0	0	0	0	0	0	0	0	0	0	0	0	0	0	0	907.5	0	0	0	0	0	0	0	0	0
71	NSP2	KKKLDGFMGRIRSVY	0	0	0	0	0	0	0	0	0	0	0	0	0	0	0	0	0	0	829.5	0	0	0	0	0	0	0	0	0
72	NSP2	KLDGFMGRIRSVYPV	0	0	0	0	0	0	0	0	0	0	0	0	0	0	0	910	0	0	0	0	0	0	0	0	0	0	0	0
73	NSP2	FMGRIRSVYPVASPN	0	0	0	0	0	2244	0	0	0	0	0	0	0	0	0	616.5	0	0	0	0	0	0	0	0	0	0	0	0
74	NSP2	GRIRSVYPVASPNEC	0	0	0	0	0	2749	0	0	0	0	0	0	0	0	0	512.5	0	0	0	0	0	0	0	0	0	0	0	0
75	NSP2	IRSVYPVASPNECNQ	0	0	0	0	0	804	0	0	575	0	0	0	0	0	0	1612.5	0	0	0	0	0	0	0	0	0	0	0	0
76	NSP2	SVYPVASPNECNQMC	0	0	0	0	0	1100.5	0	0	0	0	0	0	0	0	0	652.5	0	0	0	0	0	0	0	0	0	0	0	0
77	NSP2	QMCLSTLMKCDHCGE	0	0	0	0	0	0	0	0	0	0	0	0	2002	0	0	0	995.5	0	0	1878.5	0	0	0	0	0	0	3322.5	0
78	NSP2	STLMKCDHCGETSWQ	0	0	0	0	0	0	0	0	0	0	0	0	0	0	0	0	0	0	683.5	0	0	0	0	0	0	0	0	0
79	NSP2	KCDHCGETSWQTGDF	0	0	0	0	0	697	0	0	0	0	0	0	0	0	0	6837	0	0	1500.5	0	0	0	0	0	0	0	0	0
80	NSP2	ETSWQTGDFVKATCE	0	0	834	0	0	0	0	0	0	0	0	0	537.5	0	0	0	0	2437.5	0	0	0	0	0	0	693.5	0	685.5	0
81	NSP2	GDFVKATCEFCGTEN	0	0	523	0	0	627	0	0	950	0	0	0	0	0	0	1597	566	2041	0	0	0	0	0	0	0	0	0	0
82	NSP2	EFCGTENLTKEGATT	0	0	0	0	0	0	0	0	0	0	0	0	0	0	0	0	0	1399.5	0	0	0	0	0	0	0	0	0	0
83	NSP2	TENLTKEGATTCGYL	0	0	0	0	0	1314	0	0	0	0	0	0	0	0	0	0	0	0	651.5	0	0	0	0	0	0	0	0	0
84	NSP2	NLTKEGATTCGYLPQ	0	0	0	0	0	0	0	0	0	0	0	0	0	0	0	804	0	0	0	0	0	0	0	0	0	0	0	0
85	NSP2	IYCPACHNSEVGPEH	0	0	0	0	0	532	0	0	0	0	0	0	0	0	0	0	0	942	0	0	0	0	0	0	0	0	0	0
86	NSP2	HNSEVGPEHSLAEYH	0	0	0	0	0	0	0	0	0	0	0	0	0	0	0	501	0	0	0	0	0	0	0	0	0	0	0	0
87	NSP2	SEVGPEHSLAEYHNE	0	0	1310.5	0	504.5	0	0	0	0	0	0	0	0	0	0	0	0	0	0	1580.5	0	0	0	0	0	0	790	0
88	NSP2	HNESGLKTILRKGGR	0	0	0	0	0	0	0	0	0	0	0	0	0	0	0	0	0	508.5	0	0	0	0	0	0	0	0	0	0
89	NSP2	ESGLKTILRKGGRTI	0	0	0	0	0	0	0	0	0	0	0	0	0	0	0	0	0	608.5	0	0	0	0	0	0	0	0	0	0
90	NSP2	GLKTILRKGGRTIAF	0	0	0	0	0	0	0	0	0	0	0	0	0	0	0	894.5	0	0	0	0	0	0	0	0	0	0	0	0
91	NSP2	SYVGCHNKCAYWVPR	0	0	0	0	0	0	0	0	0	0	0	0	0	0	0	0	0	0	723	0	0	0	0	0	0	0	0	0
92	NSP2	NIGCNHTGVVGEGSE	0	0	2339	0	0	0	0	0	0	0	0	0	0	0	0	0	674	0	571	0	0	0	0	0	0	0	700.5	0
93	NSP2	NHTGVVGEGSEGLND	0	0	0	0	0	570	0	0	0	0	0	0	0	0	0	0	745	0	4388	0	0	0	0	0	0	905	0	0
94	NSP2	TGVVGEGSEGLNDNL	0	0	0	0	0	0	0	0	0	0	0	0	0	0	0	0	0	0	3575	0	0	0	0	0	0	747	0	0
95	NSP2	VVGEGSEGLNDNLLE	0	0	1798	0	0	0	0	864	0	0	0	0	0	0	1043	0	0	1141.5	862.5	0	0	0	0	0	0	0	0	0
96	NSP2	GEGSEGLNDNLLEIL	0	0	0	0	0	0	0	0	0	0	0	0	0	0	0	0	602.5	603	8614	0	0	0	0	0	0	0	0	0
97	NSP2	EGLNDNLLEILQKEK	0	0	0	0	0	0	0	0	0	0	0	0	0	0	0	0	0	823.5	0	0	0	0	0	0	0	0	0	0
98	NSP2	DNLLEILQKEKVNIN	0	0	0	0	0	0	0	0	0	0	0	0	0	0	0	0	0	1224	0	0	0	0	0	0	0	0	0	0
99	NSP2	EILQKEKVNINIVGD	513	0	0	0	0	0	0	0	0	0	0	0	0	0	0	0	0	1301.5	0	0	0	0	0	0	0	0	0	0
100	NSP2	KVNINIVGDFKLNEE	0	0	855.5	0	2245	0	0	656.5	0	793.5	0	0	0	0	983	0	1948	0	0	0	0	0	0	0	0	0	0	0
101	NSP2	NINIVGDFKLNEEIA	0	0	0	0	0	0	0	0	0	0	0	0	0	0	0	0	2367.5	0	0	0	0	0	0	0	0	0	0	0
102	NSP2	NIVGDFKLNEEIAII	0	0	0	0	0	0	0	798.5	0	0	0	0	0	0	1020	0	0	1868	0	0	0	0	0	0	0	0	0	0
103	NSP2	VGDFKLNEEIAIILA	0	0	0	0	1294	0	0	2076	0	0	0	0	0	0	1995	0	0	0	0	0	0	514	0	0	0	0	0	0
104	NSP2	ASFSASTSAFVETVK	0	0	0	2868	0	0	0	593	0	0	0	0	0	0	500	0	0	0	0	0	0	0	0	0	0	0	0	0
105	NSP2	ASTSAFVETVKGLDY	0	0	0	0	0	0	0	0	0	0	0	0	0	0	0	0	0	0	778	0	0	0	0	0	0	0	0	0
106	NSP2	AFVETVKGLDYKAFK	0	0	0	0	0	1224.5	0	1589	0	0	0	0	0	0	0	0	0	0	0	0	0	0	0	0	0	0	0	0
107	NSP2	TVKGLDYKAFKQIVE	0	0	0	0	0	0	0	0	0	0	0	0	0	0	0	0	0	0	0	4733.5	0	0	0	0	0	0	0	0
108	NSP2	LDYKAFKQIVESCGN	0	0	0	0	0	0	0	604	0	0	0	0	0	0	0	0	0	0	0	0	0	0	0	0	0	0	0	0
109	NSP2	YKAFKQIVESCGNFK	0	0	0	0	0	0	0	0	0	0	0	0	0	0	0	0	0	0	1262.5	0	0	0	0	0	0	0	0	0
110	NSP2	AFKQIVESCGNFKVT	0	0	0	0	0	0	0	0	0	0	0	0	0	0	0	0	0	0	736	0	0	0	0	0	0	0	0	0
111	NSP2	IVESCGNFKVTKGKA	0	0	0	0	0	0	0	0	0	0	0	0	0	0	0	0	0	0	1699.5	0	0	0	0	0	0	0	0	0
112	NSP2	ESCGNFKVTKGKAKK	2831	1356.5	0	0	1879.5	5213	0	1165	908.5	0	0	0	0	565	0	3960	651	2134.5	25504	603.5	0	629.5	0	0	544	0	0	656
113	NSP2	CGNFKVTKGKAKKGA	0	0	0	0	0	0	0	0	0	0	0	0	0	0	0	0	0	0	2767	0	0	0	0	0	0	0	0	0
114	NSP2	NIGEQKSILSPLYAF	0	0	0	0	0	0	0	0	0	0	0	0	0	0	0	717.5	0	0	1926	0	0	0	0	0	0	0	0	0
115	NSP2	RVVRSIFSRTLETAQ	0	0	0	0	0	0	0	0	0	0	0	0	0	0	0	704	0	0	0	0	0	0	0	0	0	0	0	0
116	NSP2	SIFSRTLETAQNSVR	635	0	0	0	0	0	0	0	0	0	0	0	0	0	0	0	0	1524	0	0	0	0	0	0	0	0	0	0
117	NSP2	FSRTLETAQNSVRVL	0	0	0	0	0	0	0	0	0	0	0	0	0	0	0	0	0	989	0	0	0	0	0	0	0	0	0	0
118	NSP2	TILDGISQYSLRLID	0	0	0	0	0	0	0	0	0	0	0	0	0	0	0	1309	0	1011	0	0	0	0	0	0	0	0	0	0
119	NSP2	GISQYSLRLIDAMMF	0	0	0	0	0	0	0	0	0	0	0	0	0	0	0	640.5	0	0	0	0	0	0	0	0	0	0	0	0
120	NSP2	LIDAMMFTSDLATNN	0	0	0	0	0	0	0	0	0	0	0	0	0	0	0	954	0	0	0	0	0	0	0	0	0	0	0	0
121	NSP2	DAMMFTSDLATNNLV	721	0	0	0	0	0	0	0	0	0	0	0	0	0	0	0	0	1154	0	0	0	0	0	0	0	0	0	0
122	NSP2	FTSDLATNNLVVMAY	0	0	0	0	0	0	0	0	4502.5	0	0	0	0	0	0	7314.5	0	0	0	0	0	0	1898	0	0	0	0	0
123	NSP2	SDLATNNLVVMAYIT	0	0	0	0	0	0	0	0	1544	0	0	0	0	0	0	3953	0	0	0	0	0	0	1135	0	0	0	0	0
124	NSP2	MAYITGGVVQLTSQW	622	0	0	0	0	0	0	0	0	0	0	0	0	0	0	0	0	0	568.5	0	0	0	0	0	0	0	0	0
125	NSP2	TGGVVQLTSQWLTNI	0	0	0	0	0	0	0	0	0	0	0	0	0	0	0	0	0	0	1423	0	0	0	0	0	0	0	0	0
126	NSP2	LTSQWLTNIFGTVYE	0	0	0	0	0	0	0	0	0	0	0	0	0	0	0	0	0	0	5494.5	0	0	0	0	0	0	0	0	0
127	NSP2	IFGTVYEKLKPVLDW	0	0	0	0	0	0	0	0	0	0	0	0	0	0	0	0	0	0	2350	0	0	0	0	0	0	0	0	0
128	NSP2	GTVYEKLKPVLDWLE	0	0	0	737	0	0	0	0	0	0	0	0	521	0	0	0	0	0	0	0	0	0	0	0	0	0	0	0
129	NSP2	PVLDWLEEKFKEGVE	0	0	2609.5	656.5	531.5	1022	0	0	0	0	0	0	0	0	656.5	825.5	1299	0	0	5529	0	0	0	0	0	0	0	0
130	NSP2	LDWLEEKFKEGVEFL	0	0	0	0	0	0	0	0	0	0	0	0	0	0	0	0	0	0	2826	0	0	0	0	0	0	0	0	0
131	NSP2	WLEEKFKEGVEFLRD	0	0	0	0	0	0	0	0	0	0	0	0	0	0	0	0	0	0	1855.5	0	0	0	0	0	0	0	0	0
132	NSP2	EEKFKEGVEFLRDGW	0	0	0	0	0	0	0	2076.5	0	0	0	0	0	643.5	2125.5	0	1130	1405	4036	0	0	1143	0	556	1026.5	0	0	0
133	NSP2	KFKEGVEFLRDGWEI	0	0	0	0	0	0	0	0	0	0	0	0	0	0	0	0	0	0	1056	0	0	0	0	0	0	0	0	0
134	NSP2	GVEFLRDGWEIVKFI	0	0	0	0	0	1119.5	0	0	0	0	0	0	0	0	0	0	0	0	2725	0	0	0	0	0	0	0	0	0
135	NSP2	DGWEIVKFISTCACE	0	0	803	0	0	0	0	0	0	0	0	0	0	0	0	0	0	537	626	591	0	0	0	0	0	0	0	0
136	NSP2	IVTCAKEIKESVQTF	0	0	0	0	0	0	0	0	0	0	0	0	0	0	0	510	0	0	0	0	0	0	0	0	0	0	0	0
137	NSP2	TCAKEIKESVQTFFK	0	0	0	0	0	0	0	0	0	0	0	0	0	0	0	0	0	0	2220	0	0	0	0	0	0	0	0	0
138	NSP2	EIKESVQTFFKLVNK	0	0	0	0	0	0	0	0	981	0	0	0	0	0	0	2968	0	1000	0	0	0	0	0	0	0	0	0	0
139	NSP2	VNKFLALCADSIIIG	2620.5	0	0	0	0	0	0	0	0	0	0	0	0	0	0	727	0	0	0	0	0	0	0	0	0	0	0	0
140	NSP2	KFLALCADSIIIGGA	4858.5	0	0	0	0	0	0	0	0	0	0	0	0	0	0	602	0	0	0	0	0	0	0	0	0	0	0	0
141	NSP2	ADSIIIGGAKLKALN	656	0	0	0	0	0	0	0	0	0	0	0	0	0	0	0	0	0	1770	0	0	0	0	0	0	0	0	0
142	NSP2	NLGETFVTHSKGLYR	0	0	0	0	0	0	0	0	0	0	0	0	0	0	0	0	0	0	936.5	0	0	0	0	0	0	0	0	0
143	NSP2	TFVTHSKGLYRKCVK	589	0	0	0	0	0	677	0	0	0	0	0	0	0	0	0	0	0	1476.5	0	0	0	0	0	0	0	0	0
144	NSP2	VTHSKGLYRKCVKSR	1140	0	0	0	0	0	0	0	0	0	0	0	0	0	0	1568	0	1641.5	10027	0	0	0	0	0	0	0	0	0
145	NSP2	HSKGLYRKCVKSREE	0	0	638.5	0	1757.5	0	0	0	0	837	0	0	0	0	0	0	881	0	0	0	0	0	0	0	0	0	0	0
146	NSP2	LYRKCVKSREETGLL	0	0	0	0	0	0	0	0	0	0	0	0	0	0	0	0	0	0	2148	0	0	0	0	0	0	0	0	0
147	NSP2	ETGLLMPLKAPKEII	0	0	0	0	0	0	0	0	0	0	0	0	0	0	0	0	0	786.5	0	0	0	0	0	0	0	0	0	0
148	NSP2	GLLMPLKAPKEIIFL	0	0	0	0	0	0	0	0	0	0	0	0	0	0	0	0	0	2297.5	1036	0	0	0	0	0	0	0	0	0
149	NSP2	LMPLKAPKEIIFLEG	0	0	0	0	0	0	0	0	0	0	0	0	0	0	0	0	0	582	0	0	0	0	0	0	0	0	0	0
150	NSP2	PLKAPKEIIFLEGET	0	0	604	0	0	821	0	0	0	0	0	0	0	0	0	0	0	0	0	558	0	0	0	0	0	0	0	0
151	NSP2	PKEIIFLEGETLPTE	0	0	0	0	0	0	0	0	0	0	0	0	0	0	0	0	0	0	0	0	0	0	0	0	0	0	506	0
152	NSP2	EIIFLEGETLPTEVL	1130	0	0	0	0	3089	0	0	0	0	0	0	0	0	0	868	0	4594	0	0	0	0	0	0	530.5	0	0	0
153	NSP2	IFLEGETLPTEVLTE	0	0	0	0	0	0	0	0	538	0	0	0	0	0	0	2293.5	0	0	2497.5	0	0	0	0	0	0	1235.5	709.5	0
154	NSP2	LEGETLPTEVLTEEV	0	0	551	0	0	0	0	650.5	0	0	0	0	0	0	0	0	0	0	0	0	0	0	0	0	0	0	0	0
155	NSP2	GETLPTEVLTEEVVL	0	0	0	0	0	3337	0	1499	0	0	0	0	0	0	988	0	0	0	0	0	0	0	0	0	0	0	0	0
156	NSP2	TLPTEVLTEEVVLKT	2580.5	0	0	604	1420	5748	0	1058.5	715.5	0	0	0	0	968	640	2806	1319	944.5	1558	0	2291	0	0	0	0	0	0	0
157	NSP2	PTEVLTEEVVLKTGD	1003	0	0	1620	1058	1014.5	0	709.5	1434	0	0	0	0	815.5	1072.5	5033	1211.5	1349	0	692	2634.5	0	0	0	0	0	0	649
158	NSP2	EVLTEEVVLKTGDLQ	0	0	0	0	0	601.5	0	927	0	0	595	0	0	0	909.5	0	0	7135.5	0	0	0	804	0	0	1759.5	0	0	0
159	NSP2	EEVVLKTGDLQPLEQ	0	0	0	0	0	0	0	2594	0	0	0	0	0	0	1854.5	0	0	3299.5	0	0	0	1590	0	0	1155	0	0	0
160	NSP2	TGDLQPLEQPTSEAV	0	0	0	508.5	1207	25454.5	0	6715	0	0	0	0	0	0	4808.5	0	0	13576	0	0	0	0	0	0	0	0	0	0
161	NSP2	DLQPLEQPTSEAVEA	0	0	0	0	0	27234.5	0	2033.5	0	0	0	0	0	0	6736	3082.5	0	7250	0	0	0	2062	0	0	0	0	0	0
162	NSP2	QPLEQPTSEAVEAPL	0	0	0	0	574	35418	0	1305.5	0	0	0	0	0	0	2716.5	1096	0	10961	0	0	0	0	0	0	0	0	0	0
163	NSP2	LEQPTSEAVEAPLVG	0	0	0	0	0	20338	0	2436.5	0	0	0	0	0	0	1593.5	0	0	0	0	0	0	0	0	0	0	0	0	0
164	NSP2	EAVEAPLVGTPVCIN	0	0	0	0	0	0	0	729	0	0	0	0	0	0	994	0	583.5	2213	0	0	0	0	0	0	0	0	0	0
165	NSP2	CINGLMLLEIKDTEK	0	0	0	0	0	0	0	650	0	0	0	0	0	0	0	0	0	0	0	0	0	0	0	0	0	0	0	0
166	NSP2	TEKYCALAPNMMVTN	0	0	0	0	0	0	0	0	0	0	0	0	0	0	0	577.5	0	0	0	0	0	0	0	0	0	0	0	0
167	NSP3	MMVTNNTFTLKGGAP	0	0	0	0	4348	0	0	0	0	0	0	0	0	0	0	512.5	0	0	0	0	0	0	0	0	0	0	0	0
168	NSP3	TLKGGAPTKVTFGDD	0	0	0	0	0	0	0	0	0	0	0	0	0	0	0	0	0	1003	0	0	0	0	0	0	0	0	0	0
169	NSP3	GAPTKVTFGDDTVIE	0	0	0	0	0	856	0	0	0	0	0	0	0	0	0	0	0	0	0	0	2058	0	0	0	0	0	0	0
170	NSP3	EVQGYKSVNITFELD	0	0	0	0	0	0	0	0	0	0	0	0	0	0	0	0	0	1032	0	0	0	0	0	0	0	0	0	0
171	NSP3	YKSVNITFELDERID	0	0	0	0	0	0	0	0	0	0	0	0	0	0	0	0	0	0	0	0	2294	0	0	0	0	0	0	0
172	NSP3	KCSAYTVELGTEVNE	0	0	892	0	0	0	0	0	0	0	0	0	1957.5	0	0	0	0	0	0	4353	0	0	0	0	0	0	7246.5	0
173	NSP3	TEVNEFACVVADAVI	0	0	0	0	0	1835	0	0	0	0	0	0	0	0	0	1058	0	0	0	0	0	0	0	0	0	0	0	0
174	NSP3	ACVVADAVIKTLQPV	0	0	0	0	0	0	0	0	714.5	0	0	0	0	0	0	719	0	0	0	0	0	0	0	0	0	0	0	0
175	NSP3	ADAVIKTLQPVSELL	0	0	0	0	0	0	0	0	0	0	0	0	0	0	0	0	0	0	4468.5	0	0	0	0	0	0	0	0	0
176	NSP3	AVIKTLQPVSELLTP	0	0	0	0	0	0	0	0	0	0	0	0	0	0	0	786.5	0	0	0	0	0	0	0	0	0	0	0	0
177	NSP3	TLQPVSELLTPLGID	0	0	0	672.5	0	908.5	0	0	522.5	0	0	0	0	0	0	1725	0	0	0	0	0	0	0	0	0	0	0	0
178	NSP3	QPVSELLTPLGIDLD	0	0	0	0	0	0	0	0	0	0	0	0	0	0	0	842	0	1976	0	0	0	0	0	0	0	0	0	0
179	NSP3	VSELLTPLGIDLDEW	0	0	0	0	0	836.5	0	0	507	0	0	0	0	933	0	1704	669	0	7341	0	1255	0	0	622	0	1241	714.5	1212
180	NSP3	ELLTPLGIDLDEWSM	0	0	0	587.5	0	842	0	0	0	0	0	0	0	0	0	943	0	1254.5	2187.5	0	0	0	0	0	541.5	804.5	0	0
181	NSP3	LTPLGIDLDEWSMAT	0	0	0	503.5	0	0	0	0	585	0	0	0	0	0	0	1462	0	0	1489	0	0	0	608	0	0	0	0	0
182	NSP3	PLGIDLDEWSMATYY	0	0	0	1214	0	1242	0	0	2197.5	0	0	0	0	505	0	7393.5	2083.5	0	19441	905.5	0	0	937	765	0	813	664	537
183	NSP3	GIDLDEWSMATYYLF	0	0	0	1849	1206	0	0	0	0	0	0	0	0	0	0	995.5	0	0	8173.5	0	0	0	0	0	0	0	0	0
184	NSP3	DLDEWSMATYYLFDE	649	0	1422	2136	0	0	0	816	0	0	0	0	963	1264.5	804	754	975.5	0	4454.5	1394	575	761.5	0	1482.5	583	1180	1568.5	1495
185	NSP3	WSMATYYLFDESGEF	0	0	0	0	0	0	0	611	0	0	0	0	0	789	722	638	1020	723	17813	0	0	0	0	0	0	932	0	641.5
186	NSP3	MATYYLFDESGEFKL	0	0	0	0	0	0	0	0	0	0	0	0	0	0	0	1153	0	0	0	0	0	0	0	0	0	0	0	0
187	NSP3	FDESGEFKLASHMYC	0	0	0	0	0	0	0	0	0	0	0	0	0	0	0	0	0	0	1383	0	0	0	0	0	0	0	0	0
188	NSP3	ESGEFKLASHMYCSF	0	0	0	0	542	0	0	578	0	0	0	0	0	0	1124.5	0	0	1820	943	0	0	0	0	0	644.5	0	0	0
189	NSP3	GEFKLASHMYCSFYP	0	0	0	0	0	0	0	0	0	0	0	0	0	0	0	0	0	0	848	0	0	0	0	0	0	0	0	0
190	NSP3	LASHMYCSFYPPDED	0	0	0	0	0	516	0	578	0	0	0	0	0	0	975.5	0	0	0	0	0	0	0	0	0	0	0	0	0
191	NSP3	SHMYCSFYPPDEDEE	0	0	2085	0	7234	751	0	0	0	0	0	0	0	0	1296.5	1160	571	0	1967	0	0	648.5	0	0	0	605	0	0
192	NSP3	MYCSFYPPDEDEEEG	0	0	1695.5	0	4388.5	1128	0	0	0	0	0	0	0	0	853.5	557	0	0	910.5	0	0	570	0	0	0	627	0	0
193	NSP3	CSFYPPDEDEEEGDC	872.5	0	1871	0	4306.5	0	0	0	0	0	0	0	0	0	1753.5	2449.5	724.5	795	1091.5	0	0	901.5	0	681	0	1411	0	0
194	NSP3	FYPPDEDEEEGDCEE	890.5	650.5	4155	1059.5	7373	2545.5	0	932	0	885	0	0	0	538	2046.5	2676.5	1379.5	1021	1876	0	1753	1311	0	1694	0	2323	0	0
195	NSP3	PPDEDEEEGDCEEEE	990	1083	5383.5	1494.5	7486	3841	0	1408	615	1105	0	0	0	747.5	2010	3551	2070	1479	1943.5	0	2488	1610	527	1848.5	639	2333	502	672.5
196	NSP3	DEDEEEGDCEEEEFE	1833.5	2070.5	5334	3417	9209	4406	523.5	2060.5	804	1079	0	0	584.5	1287	2335	3646	2934	3508	3484.5	505.5	2764	2260.5	631	2696	1376	3252	980	1094.5
197	NSP3	DEEEGDCEEEEFEPS	1147.5	1209.5	3168	2972	13118	2248	0	1223	0	0	0	0	0	1006	2136	1684.5	1772.5	3402	1226	0	1673	1764	0	1885	947	1782	686	693.5
198	NSP3	EEGDCEEEEFEPSTQ	750	530	2050	1212	5424	869	0	2647	0	0	1156.5	0	0	617	3775	1704	2669	10592.5	0	0	794.5	3484	0	1572	2422.5	1406	598	502
199	NSP3	GDCEEEEFEPSTQYE	0	0	2203	1252	3716	695	0	0	0	505.5	596	526	0	1019	777	701.5	908	1693	2351.5	0	1340.5	1156	0	1334.5	1239	1748	1126.5	695.5
200	NSP3	CEEEEFEPSTQYEYG	0	0	957.5	917.5	3428	0	0	0	0	0	501.5	0	0	884	528	0	632.5	1543.5	1547	0	713	1098	0	1296.5	1039.5	1422	536.5	731
201	NSP3	EEEFEPSTQYEYGTE	796	770	1795.5	1945	1491	0	0	5849	0	552	1416	0	0	0	7940	1474.5	2575.5	12887	1095.5	598	0	3945	0	1563	2964.5	1012	916	0
202	NSP3	EFEPSTQYEYGTEDD	0	582.5	808	603	1277.5	0	0	930.5	0	0	852	0	0	688	1094	892.5	1965.5	4603	892	0	1094.5	1180	0	932.5	1206	1672.5	0	524.5
203	NSP3	EPSTQYEYGTEDDYQ	787.5	0	0	0	1371	0	0	548	0	0	881	0	0	561.5	728	681	1064	6551	704.5	0	669.5	561	0	718	1533	1438	0	500.5
204	NSP3	QYEYGTEDDYQGKPL	0	0	0	0	0	0	0	0	0	0	0	0	0	0	0	0	0	0	608	0	0	0	0	0	0	0	0	0
205	NSP3	EYGTEDDYQGKPLEF	0	0	0	0	0	0	0	613	0	0	547.5	0	0	0	1020	0	0	2540.5	1812	0	0	0	0	0	614	617.5	0	0
206	NSP3	EDDYQGKPLEFGATS	0	0	0	0	0	0	0	997	0	0	0	0	0	0	1254.5	0	0	3220	1421	0	0	0	0	0	731	0	0	0
207	NSP3	KPLEFGATSAALQPE	0	0	0	0	0	0	0	0	0	0	0	0	0	0	0	0	0	0	5995	0	0	0	0	0	0	0	0	0
208	NSP3	LEFGATSAALQPEEE	0	0	961	0	3422	0	0	919.5	0	0	0	0	0	0	1079.5	0	837	0	742	0	0	0	0	0	0	0	0	0
209	NSP3	FGATSAALQPEEEQE	0	0	1535.5	0	2876	0	0	0	0	0	0	0	511	0	0	0	742	0	0	0	0	0	0	0	0	0	0	0
210	NSP3	ATSAALQPEEEQEED	0	710	2001.5	0	5145.5	1948	0	0	0	0	0	0	0	0	1267.5	0	2071	0	0	0	618	0	0	0	0	0	0	0
211	NSP3	SAALQPEEEQEEDWL	625.5	0	581	0	2825.5	1607.5	0	0	0	0	0	0	0	624	973.5	0	964	0	3893.5	0	0	0	0	0	0	661.5	0	539
212	NSP3	ALQPEEEQEEDWLDD	0	0	722	1227	2748	2094	0	1000	0	0	0	0	0	1971.5	1225	1384.5	1308.5	0	1710	0	0	537	517	890.5	0	963	0	1449
213	NSP3	QPEEEQEEDWLDDDS	0	0	993	1717	1339	1046	0	653.5	0	0	0	0	0	1547	1074	556	992.5	0	0	0	0	0	0	993	0	1123	0	1078
214	NSP3	EEEQEEDWLDDDSQQ	0	0	974	1510	1877	1368.5	0	2284	0	0	879	0	0	969.5	2903	928	1831.5	9073	0	556	0	1157.5	0	1067	1261.5	914	0	682
215	NSP3	EQEEDWLDDDSQQTV	0	0	0	1072	1038	1396	0	1646	0	0	577.5	0	0	0	1792	0	597	4044	0	0	0	0	0	702	675	635	0	0
216	NSP3	EEDWLDDDSQQTVGQ	0	0	0	777.5	1012.5	0	0	2636	0	0	606	0	0	0	1852	579.5	672.5	8220.5	0	0	0	644	0	666.5	1046	0	0	0
217	NSP3	DWLDDDSQQTVGQQD	694	0	0	759	0	0	0	0	0	0	0	0	0	0	0	554	0	0	0	0	0	0	0	0	0	0	0	0
218	NSP3	DDSQQTVGQQDGSED	571	587.5	0	0	0	607	0	0	0	0	0	0	0	0	0	0	1213	0	0	0	0	0	0	0	0	0	0	0
219	NSP3	SQQTVGQQDGSEDNQ	0	0	0	0	0	0	0	0	590	0	0	0	0	0	0	1185	559	0	0	0	0	0	0	0	0	0	0	0
220	NSP3	VGQQDGSEDNQTTTI	0	0	0	0	0	0	0	0	0	0	0	0	0	0	0	1234	0	0	2093	0	0	0	0	0	0	0	0	0
221	NSP3	QQDGSEDNQTTTIQT	0	0	0	0	0	0	0	0	0	0	0	0	0	0	0	6577	0	0	0	0	0	0	0	0	0	0	0	0
222	NSP3	DGSEDNQTTTIQTIV	774.5	0	0	0	0	0	0	0	0	0	0	0	0	0	0	1779.5	0	2265.5	2327.5	0	0	0	0	0	0	627	0	0
223	NSP3	SEDNQTTTIQTIVEV	0	0	0	0	0	0	0	0	853.5	0	0	0	0	0	0	2636	0	0	0	0	0	0	0	0	0	0	0	0
224	NSP3	DNQTTTIQTIVEVQP	0	0	0	0	0	533.5	0	0	0	0	0	0	0	0	0	684.5	0	0	0	0	0	0	0	0	0	0	0	0
225	NSP3	IQTIVEVQPQLEMEL	0	0	0	0	0	0	0	0	0	0	0	0	0	0	0	592	0	0	0	0	0	0	0	0	0	0	0	0
226	NSP3	TIVEVQPQLEMELTP	0	0	0	0	0	2032	0	0	0	0	0	0	0	0	0	0	0	1049	0	0	0	0	0	0	0	0	0	0
227	NSP3	VQPQLEMELTPVVQT	0	0	0	0	0	0	0	0	0	0	0	0	0	0	0	0	0	1750	0	0	0	0	0	0	0	0	0	0
228	NSP3	PQLEMELTPVVQTIE	0	0	518	0	517.5	783	0	0	0	0	0	0	0	0	0	717	0	0	0	778.5	2384.5	0	0	0	0	0	0	0
229	NSP3	LEMELTPVVQTIEVN	0	0	0	0	0	0	0	0	647	0	0	0	0	0	0	979	0	0	0	0	1102	0	0	0	0	0	0	0
230	NSP3	MELTPVVQTIEVNSF	0	0	0	0	0	0	0	0	0	0	0	0	0	0	0	886.5	0	0	0	0	0	0	0	0	0	0	0	0
231	NSP3	PVVQTIEVNSFSGYL	0	0	0	0	675	0	0	0	0	0	0	0	0	0	0	1677	0	0	0	0	0	0	0	0	0	0	0	0
232	NSP3	EVNSFSGYLKLTDNV	0	0	0	0	0	0	0	0	0	0	0	0	0	0	0	0	0	1678	0	0	0	0	0	0	819	0	0	0
233	NSP3	LTDNVYIKNADIVEE	0	0	1506.5	0	0	1085.5	0	0	0	529.5	0	0	0	0	0	0	1531	526	0	0	0	0	0	0	0	0	0	0
234	NSP3	DNVYIKNADIVEEAK	534	0	0	0	0	0	0	690.5	0	0	0	0	0	0	0	0	0	0	0	0	0	0	0	0	0	0	0	0
235	NSP3	VYIKNADIVEEAKKV	0	0	0	0	0	0	0	1452	0	0	0	0	0	0	1227	0	0	608	0	0	0	0	0	0	0	0	0	0
236	NSP3	IKNADIVEEAKKVKP	0	0	0	0	0	0	0	536	0	0	0	0	0	0	0	0	0	0	0	0	0	0	0	0	0	0	0	0
237	NSP3	NADIVEEAKKVKPTV	0	0	0	0	0	0	0	0	512	0	0	0	0	0	0	0	0	0	0	0	0	0	0	0	0	0	0	0
238	NSP3	VEEAKKVKPTVVVNA	0	0	0	0	0	0	0	0	706	0	0	0	0	0	0	0	0	0	0	0	0	0	0	0	0	0	0	0
239	NSP3	EAKKVKPTVVVNAAN	0	0	0	0	0	0	0	0	0	0	0	0	0	0	0	0	0	1029.5	0	0	0	0	0	0	0	0	0	0
240	NSP3	KHGGGVAGALNKATN	0	0	0	0	0	0	0	0	0	0	0	0	0	0	0	1487.5	0	0	0	0	0	0	0	0	0	0	0	0
241	NSP3	GGGVAGALNKATNNA	0	0	0	0	0	0	0	0	0	0	0	0	0	0	0	6838	0	0	0	0	0	0	0	0	0	0	0	0
242	NSP3	GVAGALNKATNNAMQ	0	0	0	0	0	0	0	0	0	0	0	0	0	0	0	563.5	0	0	0	0	0	0	0	0	0	0	0	0
243	NSP3	AGALNKATNNAMQVE	0	0	0	0	0	0	0	0	613.5	0	0	0	0	0	0	2742	0	0	0	2120	0	0	0	0	0	0	0	0
244	NSP3	NKATNNAMQVESDDY	0	0	0	0	0	0	0	0	0	0	0	0	0	0	0	0	1359.5	0	0	0	554	0	0	0	0	0	0	0
245	NSP3	ESDDYIATNGPLKVG	0	0	0	0	0	0	0	727	0	0	570	0	0	0	962.5	0	0	2412	0	0	0	0	0	0	652	0	0	0
246	NSP3	KHCLHVVGPNVNKGE	0	0	0	0	0	0	0	0	0	0	0	0	2107	0	0	0	0	0	0	1398.5	0	0	0	0	0	0	6077.5	0
247	NSP3	CLHVVGPNVNKGEDI	0	0	0	0	0	0	0	0	0	0	0	0	0	0	0	0	0	1734	0	0	0	0	0	0	0	0	0	0
248	NSP3	VNKGEDIQLLKSAYE	0	0	0	0	0	0	0	0	0	0	0	0	529	0	0	0	0	0	0	0	0	0	0	0	0	0	1003	0
249	NSP3	EDIQLLKSAYENFNQ	0	0	0	0	0	0	0	0	0	0	0	0	0	0	531	1289.5	0	2520.5	0	0	0	0	0	0	848	0	0	0
250	NSP3	IQLLKSAYENFNQHE	0	0	0	0	0	510.5	0	0	0	0	0	0	596.5	0	0	0	0	0	946.5	973	0	0	0	0	0	0	2244	0
251	NSP3	LLKSAYENFNQHEVL	0	0	0	0	0	0	0	0	0	0	0	0	0	0	0	0	0	0	1582	0	0	0	0	0	0	0	0	0
252	NSP3	KSAYENFNQHEVLLA	0	0	0	0	0	0	0	1897	0	0	0	0	0	0	2847.5	0	0	1229.5	0	0	0	1190	0	0	0	0	0	0
253	NSP3	FNQHEVLLAPLLSAG	0	0	0	0	0	0	0	0	0	0	0	0	0	0	0	0	0	0	527	0	0	0	0	0	0	0	0	0
254	NSP3	QHEVLLAPLLSAGIF	0	0	0	0	0	0	0	0	0	0	0	0	0	0	0	0	0	0	2104	0	0	0	0	0	0	0	0	0
255	NSP3	PIHSLRVCVDTVRTN	651	0	0	0	0	647	0	0	790.5	0	0	0	0	0	0	2141	975	805.5	0	1608.5	0	0	0	0	0	0	0	0
256	NSP3	HSLRVCVDTVRTNVY	566.5	0	0	0	0	722	0	0	0	0	0	0	0	0	0	504	0	0	786	0	0	0	0	0	0	0	0	0
257	NSP3	LRVCVDTVRTNVYLA	554	0	0	0	0	0	0	0	0	0	0	0	0	0	871.5	0	0	0	0	0	0	0	0	0	0	0	0	0
258	NSP3	VCVDTVRTNVYLAVF	0	0	0	0	0	0	0	0	0	0	0	0	0	0	0	0	0	0	2246.5	0	0	0	0	0	0	0	0	0
259	NSP3	TVRTNVYLAVFDKNL	0	0	0	0	0	0	0	0	0	0	0	0	0	0	0	0	0	0	676	0	0	0	0	0	0	0	0	0
260	NSP3	RTNVYLAVFDKNLYD	0	0	0	0	0	0	0	0	0	0	0	0	0	0	0	0	0	0	2352	0	0	0	0	0	0	0	0	0
261	NSP3	LVSSFLEMKSEKQVE	0	0	0	0	0	0	0	0	0	0	0	0	0	0	0	0	0	0	0	2287.5	0	0	0	0	0	0	0	0
262	NSP3	EMKSEKQVEQKIAEI	0	0	0	0	0	0	0	638.5	0	0	0	0	0	0	0	0	0	2423.5	0	0	0	704	0	0	690	0	0	0
263	NSP3	EKQVEQKIAEIPKEE	0	0	786	0	634	0	0	0	0	0	0	0	0	0	0	0	636.5	1862.5	0	0	0	595	0	0	0	0	0	0
264	NSP3	EQKIAEIPKEEVKPF	0	0	0	0	0	0	0	2376	0	0	0	0	0	0	1855	0	0	2473.5	0	0	0	692	0	0	0	0	0	0
265	NSP3	KIAEIPKEEVKPFIT	0	0	0	0	0	0	0	908	0	0	0	0	0	0	2639	0	0	0	0	0	0	0	0	0	0	0	0	0
266	NSP3	AEIPKEEVKPFITES	0	0	0	739.5	0	0	0	5397	0	0	0	0	0	0	1486	1061	0	2391	0	0	0	727.5	0	0	0	0	0	0
267	NSP3	IPKEEVKPFITESKP	0	0	0	0	0	0	0	4377	0	0	0	0	0	0	3345.5	3728	0	1737	8563	0	0	0	593	0	0	2282	0	0
268	NSP3	KEEVKPFITESKPSV	0	0	0	0	0	0	0	0	0	0	0	0	0	0	0	2283.5	0	0	4891.5	0	0	0	0	0	0	681	0	0
269	NSP3	EVKPFITESKPSVEQ	0	0	0	0	0	0	0	0	0	0	0	0	0	0	551.5	2088	0	2583.5	3492	0	0	0	0	0	0	0	0	0
270	NSP3	KPFITESKPSVEQRK	0	0	0	0	0	0	0	0	0	0	0	0	0	0	0	0	0	0	1838	0	0	0	0	0	0	0	0	0
271	NSP3	FITESKPSVEQRKQD	0	0	0	0	0	0	0	0	0	0	0	0	0	0	0	968	0	1219.5	0	0	0	0	0	0	0	0	0	0
272	NSP3	SKPSVEQRKQDDKKI	1067	0	0	0	0	0	0	0	0	0	0	0	0	0	0	596	0	0	727	0	0	0	0	0	0	0	0	0
273	NSP3	QRKQDDKKIKACVEE	0	0	632	0	0	0	0	0	0	0	0	0	0	0	0	0	747.5	0	0	0	0	0	0	0	0	0	0	0
274	NSP3	IKACVEEVTTTLEET	0	0	0	0	0	0	0	0	0	0	0	0	0	0	0	1205	0	0	0	0	0	0	0	0	0	0	0	0
275	NSP3	VEEVTTTLEETKFLT	0	0	0	0	0	0	0	0	0	0	0	0	0	0	0	1388.5	0	0	0	0	0	0	0	0	0	0	0	0
276	NSP3	EVTTTLEETKFLTEN	546	0	0	0	720.5	689	0	666.5	661	0	0	0	0	0	1165	1444	0	4032	0	0	0	0	0	0	951	0	0	0
277	NSP3	TLEETKFLTENLLLY	580	0	0	0	0	1043	0	0	0	0	0	0	0	0	0	0	0	0	2896.5	0	0	0	0	0	0	0	0	0
278	NSP3	EETKFLTENLLLYID	501	0	0	0	0	0	0	1371	504	0	558	0	0	0	1178	796	0	2603	0	0	0	1037.5	0	567	1273.5	0	0	0
279	NSP3	TKFLTENLLLYIDIN	0	0	0	0	0	1828	0	0	587	0	0	0	0	0	0	0	0	1471	1869.5	0	0	0	0	0	0	0	0	0
280	NSP3	FLTENLLLYIDINGN	0	0	0	0	0	892	0	0	579.5	0	0	0	0	0	0	1301	0	0	744.5	0	0	0	0	0	0	0	0	0
281	NSP3	TENLLLYIDINGNLH	0	0	0	0	0	1593	0	0	0	0	0	0	0	0	0	0	0	0	1327	0	0	0	0	0	0	0	0	0
282	NSP3	NLLLYIDINGNLHPD	0	0	0	0	0	0	0	0	0	0	0	0	0	0	0	1220.5	0	0	0	0	0	0	0	0	0	0	0	0
283	NSP3	LLYIDINGNLHPDSA	0	0	0	0	0	0	0	0	0	0	0	0	0	0	0	0	0	1742	0	0	0	0	0	0	0	0	0	0
284	NSP3	YIDINGNLHPDSATL	0	0	0	0	0	0	0	0	0	0	0	0	0	0	0	0	0	1241	0	0	0	0	0	0	0	0	0	0
285	NSP3	NGNLHPDSATLVSDI	0	0	0	0	0	0	0	0	562.5	0	0	0	0	0	0	1237	0	1111	0	0	0	0	0	0	0	0	0	0
286	NSP3	NLHPDSATLVSDIDI	0	0	0	0	0	0	0	1409	1078	0	0	0	0	0	1259	2852	0	1041	0	0	0	514.5	0	0	0	0	0	0
287	NSP3	HPDSATLVSDIDITF	0	0	0	0	0	0	0	736.5	0	0	0	0	0	0	563	944.5	0	1496.5	0	0	0	0	0	0	0	0	0	0
288	NSP3	DSATLVSDIDITFLK	1095	0	0	0	0	0	0	0	0	0	0	0	0	0	0	593	0	0	0	0	0	0	0	0	0	0	0	0
289	NSP3	LVSDIDITFLKKDAP	0	0	0	0	0	0	0	0	0	0	0	0	0	0	0	676.5	0	0	0	0	0	0	0	0	0	0	0	0
290	NSP3	SDIDITFLKKDAPYI	0	0	0	0	0	0	0	0	0	0	0	0	0	0	0	0	0	674	0	0	0	0	0	0	0	0	0	0
291	NSP3	ITFLKKDAPYIVGDV	0	0	0	0	0	0	0	0	0	0	0	0	0	0	0	0	0	532.5	0	0	0	0	0	0	0	0	0	0
292	NSP3	FLKKDAPYIVGDVVQ	0	0	0	0	0	0	0	0	0	0	0	0	0	0	0	743.5	0	0	0	0	0	0	0	0	0	0	0	0
293	NSP3	DAPYIVGDVVQEGVL	718	0	0	0	0	4902.5	0	0	0	0	0	0	0	0	0	526.5	0	0	0	0	0	0	0	0	0	0	0	0
294	NSP3	IVGDVVQEGVLTAVV	0	0	0	0	1053	0	0	0	0	0	0	0	0	0	0	854	585.5	0	0	0	0	0	0	0	0	0	0	0
295	NSP3	TDNYITTYPGQGLNG	0	0	0	0	0	0	0	0	0	0	0	0	0	0	0	0	0	0	1341	0	0	0	0	0	0	0	0	0
296	NSP3	ITTYPGQGLNGYTVE	0	0	0	0	0	0	0	0	0	0	0	0	0	0	0	0	0	0	0	2642	0	0	0	0	0	0	0	0
297	NSP3	PGQGLNGYTVEEAKT	0	0	0	0	0	0	0	0	0	0	0	0	0	0	0	0	0	880	0	0	0	0	0	0	0	0	0	0
298	NSP3	LNGYTVEEAKTVLKK	0	0	0	0	0	0	0	0	0	0	0	0	0	0	0	0	0	639.5	5326.5	0	0	0	0	0	0	0	0	0
299	NSP3	GYTVEEAKTVLKKCK	0	0	0	0	0	0	0	0	0	0	0	0	0	0	0	0	0	0	1772	0	0	0	0	0	0	0	0	0
300	NSP3	EEAKTVLKKCKSAFY	0	0	0	0	0	0	0	2508.5	0	0	0	0	0	0	1773.5	0	0	3187.5	0	0	0	691.5	0	0	879	0	0	0
301	NSP3	KCKSAFYILPSIISN	0	0	0	0	0	0	0	0	592	0	0	0	0	0	0	696	0	569.5	0	0	0	0	0	0	0	0	0	0
302	NSP3	YILPSIISNEKQEIL	0	0	0	0	0	0	0	0	0	0	0	0	0	0	0	0	0	774	0	0	0	0	0	0	0	0	0	0
303	NSP3	SIISNEKQEILGTVS	0	0	0	0	0	0	0	0	0	0	0	0	0	0	0	0	0	549.5	0	0	0	0	0	0	0	0	0	0
304	NSP3	ISNEKQEILGTVSWN	0	0	0	0	0	0	0	0	0	0	0	0	0	0	0	1514	0	0	0	0	0	0	563.5	0	0	0	0	0
305	NSP3	NEKQEILGTVSWNLR	0	0	0	0	0	0	0	0	0	0	0	0	0	0	0	0	0	0	812.5	0	0	0	0	0	0	0	0	0
306	NSP3	KQEILGTVSWNLREM	0	0	0	0	0	0	0	0	0	0	0	0	0	0	0	0	0	0	3004	0	0	0	0	0	0	0	0	0
307	NSP3	TVSWNLREMLAHAEE	0	0	657.5	0	0	0	0	0	0	0	0	0	0	0	0	0	799.5	0	0	0	0	0	0	0	0	0	0	0
308	NSP3	MLAHAEETRKLMPVC	0	0	0	0	0	0	0	0	630.5	0	0	0	0	0	0	748.5	0	0	0	0	0	0	0	0	0	0	0	0
309	NSP3	AHAEETRKLMPVCVE	0	0	0	0	0	0	0	0	0	0	0	0	0	0	0	0	0	0	0	2650	0	0	0	0	0	0	0	0
310	NSP3	ETRKLMPVCVETKAI	0	0	0	0	0	0	0	0	0	0	0	0	0	0	0	0	0	1613	0	0	0	0	0	0	608	0	0	0
311	NSP3	LMPVCVETKAIVSTI	0	0	0	0	0	0	0	0	509	0	0	0	0	0	0	647	0	0	0	0	0	0	0	0	0	0	0	0
312	NSP3	PVCVETKAIVSTIQR	0	0	0	0	829	0	0	0	588	0	0	0	0	0	0	3006	607	0	0	0	0	0	0	0	0	0	0	0
313	NSP3	KAIVSTIQRKYKGIK	2668	0	0	0	0	20323	0	0	0	0	0	0	0	0	0	729	0	5851	61683	0	0	900	0	0	0	2709	0	0
314	NSP3	RKYKGIKIQEGVVDY	0	0	0	0	0	539	0	0	0	0	0	0	0	0	0	0	0	0	2718	0	0	0	0	0	0	0	0	0
315	NSP3	YKGIKIQEGVVDYGA	0	0	0	0	0	0	0	0	0	0	0	0	0	0	0	0	0	0	1238	0	0	0	0	0	0	0	0	0
316	NSP3	GIKIQEGVVDYGARF	0	0	0	0	0	0	0	0	0	0	0	0	0	0	0	0	0	0	1319	0	0	0	0	0	0	0	0	0
317	NSP3	KIQEGVVDYGARFYF	0	0	0	0	0	0	0	0	0	0	0	0	0	0	0	0	0	1201	4949.5	0	0	0	0	0	0	0	0	0
318	NSP3	TSKTTVASLINTLND	0	0	0	0	0	915.5	0	874	3027	0	0	0	0	0	1528.5	9938.5	0	0	6813.5	0	0	0	0	0	0	697.5	0	0
319	NSP3	KTTVASLINTLNDLN	0	0	0	0	0	0	0	678.5	798.5	0	0	0	0	0	1363	5716	987.5	0	7430	0	0	0	0	0	0	0	0	0
320	NSP3	TVASLINTLNDLNET	0	0	0	0	0	940	0	0	560	0	0	0	0	0	1272	1562	0	0	1237.5	0	0	0	0	0	0	0	0	0
321	NSP3	ASLINTLNDLNETLV	2156	0	0	0	0	1112	0	1417.5	0	0	0	0	0	0	1935	2808	0	0	3572.5	0	0	0	0	0	0	0	0	0
322	NSP3	LINTLNDLNETLVTM	1744	0	0	0	0	1646.5	0	0	1327	0	0	0	0	0	829	3997.5	0	0	1433	0	0	0	0	0	0	0	0	0
323	NSP3	NTLNDLNETLVTMPL	535.5	0	0	0	0	0	0	0	2921.5	0	0	0	0	0	0	2834	0	0	821	0	0	0	0	0	0	0	0	0
324	NSP3	LNDLNETLVTMPLGY	0	0	0	0	0	863.5	0	0	0	0	0	0	0	0	0	580	0	0	3278	0	0	0	0	0	0	0	0	0
325	NSP3	TLVTMPLGYVTHGLN	0	0	0	0	0	0	0	0	0	0	0	0	0	0	0	0	0	0	3870	0	0	0	0	0	0	0	0	0
326	NSP3	VTMPLGYVTHGLNLE	0	0	0	0	0	0	0	0	0	0	0	0	0	0	595	0	0	0	2866	0	0	0	0	0	0	0	0	0
327	NSP3	THGLNLEEAARYMRS	0	0	0	0	0	0	0	0	0	0	0	0	0	0	0	0	0	0	0	0	0	625	0	0	0	0	0	0
328	NSP3	NLEEAARYMRSLKVP	0	0	0	0	0	0	0	0	0	0	0	0	0	0	0	560	0	0	0	0	0	0	0	0	0	0	0	0
329	NSP3	EEAARYMRSLKVPAT	0	0	0	0	0	0	0	3088	0	0	0	0	0	0	1538	0	0	2785	0	0	0	1511	0	0	776	0	0	0
330	NSP3	PATVSVSSPDAVTAY	0	0	0	0	0	0	0	0	0	0	0	0	0	0	0	1240	0	0	0	0	0	0	0	0	0	0	0	0
331	NSP3	SVSSPDAVTAYNGYL	0	0	0	0	0	0	0	0	0	0	0	0	0	0	0	0	0	0	605	0	0	0	0	0	0	0	0	0
332	NSP3	AVTAYNGYLTSSSKT	0	0	0	0	0	0	0	7317.5	0	0	0	0	0	0	7244.5	1521.5	0	0	1758	0	0	4107	0	0	0	0	0	0
333	NSP3	TAYNGYLTSSSKTPE	0	0	0	0	0	0	0	6195	0	0	0	0	0	0	7232	610	0	0	0	0	0	2998	0	0	0	0	0	0
334	NSP3	YNGYLTSSSKTPEEH	0	0	0	0	656	0	0	4941	0	0	0	0	0	0	4259	0	0	0	0	0	0	1528	0	0	0	0	0	0
335	NSP3	GYLTSSSKTPEEHFI	0	0	0	0	0	0	0	3673	0	0	0	0	0	0	2803	0	0	0	0	0	0	801.5	0	0	0	0	0	0
336	NSP3	LTSSSKTPEEHFIET	0	0	0	0	0	898	0	0	0	0	0	0	0	0	0	1887	0	0	0	0	0	0	0	0	0	0	0	0
337	NSP3	SSSKTPEEHFIETIS	2420	589	0	0	0	2052	0	0	0	0	0	0	0	0	0	0	0	0	6166	0	0	0	0	0	0	0	0	0
338	NSP3	SKTPEEHFIETISLA	704.5	0	0	0	0	1081	0	854.5	0	0	0	0	0	0	770.5	934	0	0	5015	0	0	0	0	0	0	669.5	0	0
339	NSP3	TPEEHFIETISLAGS	887.5	0	0	0	0	3161	0	0	6520.5	0	0	0	0	0	0	7974	774	0	0	0	0	0	899	0	0	602	0	0
340	NSP3	EEHFIETISLAGSYK	0	0	0	530.5	0	637.5	0	3805.5	0	0	653.5	0	0	0	2560	743	0	4606.5	0	0	0	2587.5	0	0	1168	0	0	0
341	NSP3	IETISLAGSYKDWSY	0	0	0	0	0	0	0	0	0	0	0	0	0	0	0	1272	0	0	0	0	0	0	0	0	0	0	0	0
342	NSP3	AGSYKDWSYSGQSTQ	0	0	0	0	0	0	0	0	0	0	0	0	0	0	0	0	0	1011	0	0	0	0	0	0	0	0	0	0
343	NSP3	SYKDWSYSGQSTQLG	0	0	0	0	0	0	0	0	0	0	0	0	0	0	0	0	0	0	1243	0	0	0	0	0	0	0	0	0
344	NSP3	KDWSYSGQSTQLGIE	0	0	0	0	0	0	0	0	0	0	0	0	0	0	0	0	0	0	1098	0	0	0	0	0	0	0	0	0
345	NSP3	WSYSGQSTQLGIEFL	0	0	0	0	0	0	0	0	0	0	0	0	0	0	0	0	0	1422.5	3450.5	0	0	0	0	0	0	0	0	0
346	NSP3	EFLKRGDKSVYYTSN	0	0	0	0	0	0	0	0	0	0	0	0	0	0	0	0	0	874	0	0	0	0	0	0	0	0	0	0
347	NSP3	TSNPTTFHLDGEVIT	0	0	0	0	0	732	0	2481	0	0	0	0	0	0	1027.5	0	0	0	0	0	0	777	0	0	0	0	0	0
348	NSP3	NPTTFHLDGEVITFD	0	0	0	0	0	0	0	13828.5	0	0	0	0	0	0	8172	0	0	1778	0	0	0	3833.5	0	0	0	0	0	0
349	NSP3	TTFHLDGEVITFDNL	0	0	0	0	0	0	0	1966.5	0	0	0	0	0	0	0	0	0	0	0	0	0	985.5	0	0	0	0	0	0
350	NSP3	FHLDGEVITFDNLKT	0	0	0	0	0	0	0	1402	0	0	0	0	0	0	0	0	0	0	0	0	0	755	0	0	0	0	0	0
351	NSP3	TFDNLKTLLSLREVR	0	0	0	0	0	0	0	0	0	0	0	0	0	0	0	0	0	0	0	2515.5	0	0	0	0	0	0	0	0
352	NSP3	EVRTIKVFTTVDNIN	0	0	0	0	0	821	0	0	0	0	0	0	0	0	0	0	0	1045.5	0	0	0	0	0	0	0	0	0	0
353	NSP3	TTVDNINLHTQVVDM	0	0	0	0	0	0	0	0	1292	0	0	0	0	0	0	0	0	0	0	0	0	0	0	0	0	0	0	0
354	NSP3	VDNINLHTQVVDMSM	0	0	0	0	914.5	625	0	0	1190	0	0	0	0	0	0	0	0	0	0	0	0	0	0	0	0	0	0	0
355	NSP3	NINLHTQVVDMSMTY	0	0	0	0	1182	0	0	0	3026.5	0	0	0	0	0	0	1894	0	0	0	0	0	0	0	0	0	0	0	0
356	NSP3	NLHTQVVDMSMTYGQ	0	0	0	0	0	0	0	0	0	0	0	0	0	0	0	1918	0	0	0	0	0	0	0	0	0	0	0	0
357	NSP3	HTQVVDMSMTYGQQF	703	0	0	0	0	0	0	0	0	0	0	0	0	0	0	876	0	0	610	0	0	0	0	0	0	0	0	0
358	NSP3	VDMSMTYGQQFGPTY	0	0	0	0	0	0	0	0	0	0	0	0	0	0	0	1124	0	0	0	0	0	0	0	0	0	0	0	0
359	NSP3	MSMTYGQQFGPTYLD	0	0	0	0	0	0	0	0	0	0	0	0	0	0	0	691.5	0	0	0	0	0	0	0	0	0	0	0	0
360	NSP3	YGQQFGPTYLDGADV	0	0	0	0	0	627.5	0	0	0	0	0	0	0	0	0	0	0	1011.5	0	0	0	0	0	0	0	0	0	0
361	NSP3	PTYLDGADVTKIKPH	520	0	0	0	0	0	0	0	662	0	0	0	0	0	0	1867	0	0	0	0	0	0	0	0	0	0	0	0
362	NSP3	DGADVTKIKPHNSHE	577	0	0	0	0	0	0	0	0	0	0	0	587	0	0	0	0	0	1708	730	0	0	0	0	0	783	999.5	0
363	NSP3	KIKPHNSHEGKTFYV	0	0	0	0	0	0	0	0	0	0	0	0	0	0	0	0	0	665	0	0	0	0	0	0	0	0	0	0
364	NSP3	EGKTFYVLPNDDTLR	0	0	0	0	0	0	0	0	0	0	0	0	0	0	0	0	0	3215	0	0	0	0	0	0	574.5	0	0	0
365	NSP3	KTFYVLPNDDTLRVE	0	0	0	0	0	0	0	0	0	0	0	0	0	0	0	0	0	0	0	2168	0	0	0	0	0	0	0	0
366	NSP3	VLPNDDTLRVEAFEY	0	0	0	0	0	1424	0	0	0	0	0	0	0	0	0	0	0	645	985.5	0	611	0	0	0	0	674	0	0
367	NSP3	PNDDTLRVEAFEYYH	0	0	0	552	0	1093.5	0	0	0	0	0	0	0	0	0	0	632	1059.5	4128.5	0	0	0	0	0	0	766	0	0
368	NSP3	RVEAFEYYHTTDPSF	0	0	0	0	0	0	0	0	0	0	0	0	0	0	0	0	0	0	1759.5	0	0	0	0	0	0	0	0	0
369	NSP3	EAFEYYHTTDPSFLG	0	0	0	0	0	0	0	0	0	0	0	0	0	0	0	0	0	614	0	0	0	0	0	0	0	0	0	0
370	NSP3	FEYYHTTDPSFLGRY	0	0	0	0	0	0	0	0	0	0	0	0	0	0	0	0	0	0	3823.5	0	0	0	0	0	0	0	0	0
371	NSP3	HTTDPSFLGRYMSAL	672	0	0	0	0	0	0	0	3371.5	0	0	0	0	0	0	2976.5	0	0	0	0	0	0	1713.5	0	0	0	0	0
372	NSP3	TDPSFLGRYMSALNH	0	0	0	0	0	2122.5	0	0	7873	0	0	0	0	0	0	16526.5	0	0	0	0	0	0	2742.5	0	0	0	0	0
373	NSP3	GRYMSALNHTKKWKY	0	0	0	0	0	0	0	0	0	0	0	0	0	0	0	541	0	1194.5	2475	0	0	0	0	0	0	0	0	0
374	NSP3	KKWKYPQVNGLTSIK	0	0	0	0	0	0	0	606	0	0	0	0	0	0	0	0	0	0	0	0	0	0	0	0	0	0	0	0
375	NSP3	QVNGLTSIKWADNNC	14856.5	0	0	0	0	0	0	0	0	0	0	0	0	0	0	1083	0	0	0	0	0	0	0	0	0	0	0	0
376	NSP3	NGLTSIKWADNNCYL	2567	0	0	0	0	0	0	0	0	0	0	0	0	0	0	0	0	0	745	0	0	0	0	0	0	0	0	0
377	NSP3	ADNNCYLATALLTLQ	0	0	0	0	0	0	0	0	0	0	0	0	0	0	0	778.5	0	0	0	0	0	0	0	0	0	0	0	0
378	NSP3	IELKFNPPALQDAYY	0	0	0	0	0	507	0	607.5	0	0	0	0	0	0	0	996	0	618	4493	0	0	0	0	0	0	0	0	0
379	NSP3	PPALQDAYYRARAGE	0	0	646	0	0	0	0	0	0	0	0	0	1852	0	0	0	783	0	0	3869	0	0	0	0	0	0	2554.5	0
380	NSP3	QDAYYRARAGEAANF	0	0	0	0	0	898.5	0	0	0	0	0	0	0	0	0	0	0	0	3572	0	0	0	0	0	0	0	0	0
381	NSP3	FCALILAYCNKTVGE	0	0	0	0	0	0	0	0	0	0	0	0	0	0	0	0	0	0	0	1179	0	0	0	0	0	0	1165.5	0
382	NSP3	KTVGELGDVRETMSY	0	0	0	0	0	0	0	0	4109	0	0	0	0	0	0	6754.5	0	0	0	0	0	0	1173	0	0	0	0	0
383	NSP3	VGELGDVRETMSYLF	0	0	0	0	994.5	0	0	0	2873	0	0	0	0	0	0	10928.5	0	0	0	0	0	0	1557	0	0	0	0	0
384	NSP3	ELGDVRETMSYLFQH	0	0	0	0	0	0	0	543	582	0	0	0	0	0	0	2315.5	501	4129	0	0	0	625.5	0	0	928	0	0	0
385	NSP3	ETMSYLFQHANLDSC	0	0	0	0	0	0	0	0	0	0	0	0	0	0	0	0	0	829.5	0	0	0	0	0	0	700	0	0	0
386	NSP3	HANLDSCKRVLNVVC	0	0	0	0	0	0	0	0	0	0	0	0	0	0	0	547.5	0	0	0	0	0	0	0	0	0	0	0	0
387	NSP3	LNVVCKTCGQQQTTL	0	0	0	0	0	0	0	0	0	0	0	0	0	0	0	0	0	0	61216.5	0	0	0	0	0	0	0	0	0
388	NSP3	VVCKTCGQQQTTLKG	0	0	0	0	0	0	0	0	0	0	0	0	0	0	0	0	0	0	7350.5	0	0	0	0	0	0	0	0	0
389	NSP3	CKTCGQQQTTLKGVE	0	0	0	0	0	726	0	0	0	0	0	0	0	0	0	0	0	0	22078.2	1385.5	0	0	0	0	0	0	0	0
390	NSP3	TCGQQQTTLKGVEAV	0	0	0	0	0	1424.5	0	0	0	0	0	0	0	0	0	0	0	0	6979.5	0	0	0	0	0	0	0	0	0
391	NSP3	GQQQTTLKGVEAVMY	0	0	0	0	0	987	0	0	0	0	0	0	0	0	0	0	0	0	5393	0	0	0	0	0	0	0	0	0
392	NSP3	TTLKGVEAVMYMGTL	0	0	0	0	0	1440	0	0	0	0	0	0	0	0	0	539	0	0	0	0	0	0	0	0	0	0	0	0
393	NSP3	LKGVEAVMYMGTLSY	0	0	0	0	0	826	0	0	517	0	0	0	0	0	0	819	0	0	0	0	0	0	0	0	0	0	0	0
394	NSP3	EAVMYMGTLSYEQFK	0	0	0	0	0	0	0	0	0	0	0	0	0	0	552	0	0	1702.5	0	0	0	0	0	0	594.5	0	0	0
395	NSP3	GKQATKYLVQQESPF	0	0	0	0	0	0	0	744	0	0	0	0	0	0	650	0	0	0	822	0	0	0	0	0	0	0	0	0
396	NSP3	QATKYLVQQESPFVM	0	0	0	0	0	503	0	0	0	0	0	0	0	0	0	3633.5	0	0	0	0	0	0	0	0	0	0	0	0
397	NSP3	TKYLVQQESPFVMMS	0	0	0	0	566	0	0	0	903	0	0	0	0	0	0	3447.5	0	0	0	0	0	0	2752	0	0	0	0	0
398	NSP3	YLVQQESPFVMMSAP	0	0	0	505.5	0	0	0	0	1461.5	0	0	0	0	0	0	5157	0	0	0	0	0	0	2021.5	0	0	0	0	0
399	NSP3	VQQESPFVMMSAPPA	0	0	0	0	0	0	0	0	865.5	0	0	0	0	0	0	1389.5	0	0	0	0	0	0	0	0	0	0	0	0
400	NSP3	QESPFVMMSAPPAQY	0	0	0	0	0	0	0	0	0	0	0	0	0	0	0	2026.5	0	0	0	0	0	0	0	0	0	0	0	0
401	NSP3	SPFVMMSAPPAQYEL	0	0	0	0	0	0	0	0	0	0	0	0	0	0	0	0	0	530	0	0	0	0	0	0	0	0	0	0
402	NSP3	FVMMSAPPAQYELKH	0	0	0	0	0	0	0	0	516.5	0	0	0	0	0	0	934.5	0	0	0	0	0	0	0	0	0	0	0	0
403	NSP3	AQYELKHGTFTCASE	0	0	0	0	1146	0	0	0	0	0	0	0	641.5	0	0	0	0	0	0	0	0	0	0	0	0	0	960.5	0
404	NSP3	HGTFTCASEYTGNYQ	0	0	0	0	0	0	0	0	573.5	0	0	0	0	0	0	0	0	0	0	0	0	0	0	0	0	0	0	0
405	NSP3	TCASEYTGNYQCGHY	0	0	0	0	0	1061	0	0	0	0	0	0	0	0	0	800	0	0	5160.5	0	0	0	0	0	0	0	0	0
406	NSP3	NYQCGHYKHITSKET	0	0	0	0	0	0	0	777	0	0	0	0	0	0	991	0	0	0	0	0	0	0	0	0	0	0	0	0
407	NSP3	QCGHYKHITSKETLY	0	0	0	0	1355.5	0	0	1323	0	0	0	0	0	0	1329.5	0	0	0	766.5	0	0	0	0	0	0	0	0	0
408	NSP3	LLTKSSEYKGPITDV	0	0	0	0	0	634.5	0	0	0	0	0	0	0	0	0	0	0	0	1625.5	0	0	0	0	0	0	0	0	0
409	NSP3	TKSSEYKGPITDVFY	0	0	0	0	0	816.5	0	0	0	0	0	0	0	0	0	0	0	0	1362	0	0	0	0	0	0	0	0	0
410	NSP3	PITDVFYKENSYTTT	0	0	0	0	0	949.5	0	1007	0	0	0	0	0	0	514	2259.5	1236.5	841	4123	0	0	0	0	0	0	0	0	0
411	NSP3	TDVFYKENSYTTTIK	0	0	0	0	0	0	0	0	0	0	0	0	0	0	0	0	0	0	550	0	0	0	0	0	0	0	0	0
412	NSP3	VFYKENSYTTTIKPV	0	0	0	0	0	0	0	0	510	0	0	0	0	0	0	849	0	0	0	0	0	0	0	0	0	0	0	0
413	NSP3	ENSYTTTIKPVTYKL	0	0	0	0	0	0	0	0	0	0	0	0	0	0	0	0	0	921	0	0	0	0	0	0	0	0	0	0
414	NSP3	VTYKLDGVVCTEIDP	0	0	0	0	0	0	0	0	0	0	0	0	0	0	0	0	0	0	0	0	1985.5	0	0	0	0	0	0	0
415	NSP3	LDGVVCTEIDPKLDN	0	0	0	0	0	0	0	0	0	0	0	0	0	0	0	1274	0	0	0	0	622.5	0	0	0	0	0	0	0
416	NSP3	GVVCTEIDPKLDNYY	0	0	0	0	560	562.5	0	0	0	0	0	0	0	0	0	0	0	0	2314	0	0	0	0	0	0	0	0	0
417	NSP3	TEIDPKLDNYYKKDN	0	0	0	613.5	0	1183	0	0	0	0	0	0	0	0	0	707	0	0	3217.5	0	0	0	0	0	0	0	0	0
418	NSP3	IDPKLDNYYKKDNSY	0	0	0	0	0	0	0	0	0	0	0	0	0	0	0	810	0	0	1154.5	0	0	0	0	0	0	0	0	0
419	NSP3	NSYFTEQPIDLVPNQ	0	0	0	0	0	0	0	0	930	0	0	0	0	0	0	1214	0	0	0	0	0	0	0	0	0	0	0	0
420	NSP3	YFTEQPIDLVPNQPY	0	0	0	0	0	0	0	0	0	0	0	0	0	0	0	0	0	0	4569	0	0	0	0	0	0	1776	0	0
421	NSP3	TEQPIDLVPNQPYPN	635	0	0	808	0	4488	0	602	1796.5	0	0	0	0	0	511	2561.5	0	0	1113.5	0	0	0	0	0	0	0	0	0
422	NSP3	QPIDLVPNQPYPNAS	0	0	0	0	0	859	0	0	0	0	0	0	0	0	0	891	0	0	0	0	0	0	0	0	0	0	0	0
423	NSP3	IDLVPNQPYPNASFD	0	0	0	0	0	966.5	0	0	0	0	0	0	0	0	0	720	0	0	0	0	0	0	0	0	0	0	0	0
424	NSP3	LVPNQPYPNASFDNF	0	0	0	0	0	749	0	0	511.5	0	0	0	0	0	0	0	0	0	4403.5	0	0	0	0	0	0	0	0	0
425	NSP3	PNQPYPNASFDNFKF	0	0	0	0	0	0	0	0	0	0	0	0	0	0	0	0	0	0	1024	0	0	0	0	0	0	0	0	0
426	NSP3	DNFKFVCDNIKFADD	601	0	0	0	0	0	0	0	0	0	0	0	0	0	0	515	0	865.5	0	0	0	0	0	0	0	0	0	0
427	NSP3	FKFVCDNIKFADDLN	0	0	0	0	0	0	0	0	0	0	0	0	0	0	0	0	0	0	756	0	0	0	0	0	0	0	0	0
428	NSP3	ADDLNQLTGYKKPAS	0	0	0	0	0	0	0	0	0	0	0	0	0	0	0	1062	0	0	0	0	0	0	0	0	0	0	0	0
429	NSP3	GYKKPASRELKVTFF	0	0	0	0	0	0	0	0	0	0	0	0	0	0	0	0	0	0	868	0	0	0	0	0	0	0	0	0
430	NSP3	PASRELKVTFFPDLN	0	0	0	0	0	0	0	0	0	0	0	0	0	0	0	0	0	678	0	0	0	0	0	0	0	0	0	0
431	NSP3	ELKVTFFPDLNGDVV	0	0	0	0	0	0	0	0	0	0	0	0	0	0	0	0	0	713	0	0	0	0	0	0	0	0	0	0
432	NSP3	KVTFFPDLNGDVVAI	0	0	0	0	0	0	0	0	0	0	0	0	0	0	0	0	832	0	0	0	0	0	0	0	0	0	0	0
433	NSP3	TFFPDLNGDVVAIDY	0	0	0	0	559	697	0	0	1994	0	0	0	0	0	0	3151	1157.5	0	2321.5	0	535	0	0	0	0	0	0	0
434	NSP3	FPDLNGDVVAIDYKH	0	0	0	0	0	0	0	0	0	0	0	0	0	0	0	964	0	0	0	0	0	0	0	0	0	0	0	0
435	NSP3	IDYKHYTPSFKKGAK	0	0	0	0	4037	1826.5	0	0	0	0	0	0	0	0	0	0	0	671	0	0	0	0	0	0	0	0	0	0
436	NSP3	HYTPSFKKGAKLLHK	1010.5	0	0	0	1008.5	791	0	0	0	0	0	0	0	0	506.5	540.5	0	1004.5	1046.5	0	0	642	0	0	0	0	0	0
437	NSP3	SFKKGAKLLHKPIVW	0	0	0	0	0	0	0	0	0	0	0	0	0	0	0	0	0	0	1582.5	0	0	0	0	0	0	0	0	0
438	NSP3	GAKLLHKPIVWHVNN	0	0	0	0	0	0	0	0	524	0	0	0	0	0	0	2550	0	0	0	0	0	0	0	0	0	0	0	0
439	NSP3	LHKPIVWHVNNATNK	0	0	0	0	0	0	0	0	0	0	0	0	0	0	0	0	0	527	0	0	0	0	0	0	0	0	0	0
440	NSP3	KATYKPNTWCIRCLW	0	0	0	0	0	0	0	0	0	0	0	0	0	0	0	0	0	0	3014	0	0	0	0	0	0	0	0	0
441	NSP3	NTWCIRCLWSTKPVE	0	0	0	0	0	0	0	0	0	0	0	0	0	0	0	0	0	0	0	2998	0	0	0	0	0	0	0	0
442	NSP3	PVETSNSFDVLKSED	0	0	0	0	1177	0	0	1058.5	706.5	0	0	0	0	0	882.5	1742.5	1395	0	0	0	0	516.5	0	0	0	0	0	0
443	NSP3	ETSNSFDVLKSEDAQ	0	0	0	0	0	0	0	0	0	0	0	0	0	0	0	0	0	1129	0	0	0	0	0	0	744	0	0	0
444	NSP3	SFDVLKSEDAQGMDN	0	0	0	0	0	0	0	0	0	0	0	0	0	0	0	630.5	0	0	0	0	0	0	0	0	0	0	0	0
445	NSP3	DVLKSEDAQGMDNLA	0	0	0	0	0	0	0	960	0	0	0	0	0	0	1002.5	0	0	0	0	0	0	526	0	0	0	0	0	0
446	NSP3	LKSEDAQGMDNLACE	0	0	0	0	0	0	0	0	0	0	0	0	0	0	0	0	0	0	0	0	0	0	0	0	0	0	777	0
447	NSP3	SEDAQGMDNLACEDL	0	0	0	0	0	0	0	0	0	0	0	0	0	0	0	0	0	0	0	0	0	0	0	0	0	679.5	0	0
448	NSP3	MDNLACEDLKPVSEE	0	0	658	0	2379.5	0	0	0	0	744.5	0	0	0	0	0	0	1283.5	535	0	0	0	0	0	0	0	0	0	0
449	NSP3	NLACEDLKPVSEEVV	0	0	0	0	0	0	0	0	0	0	0	0	0	0	0	906	0	0	0	0	0	0	0	0	0	0	0	0
450	NSP3	ACEDLKPVSEEVVEN	0	0	521.5	0	0	0	0	0	0	982.5	0	0	0	0	0	0	1865.5	1093.5	0	0	0	0	0	0	717	0	0	0
451	NSP3	EDLKPVSEEVVENPT	506.5	0	0	0	0	0	0	1030	0	0	834	0	0	0	1099	0	0	4589	0	0	0	1064.5	0	0	1652	0	0	0
452	NSP3	LKPVSEEVVENPTIQ	0	0	0	0	0	0	663	0	1803.5	0	0	0	0	0	0	2153	0	0	0	0	0	0	0	0	0	0	0	0
453	NSP3	PVSEEVVENPTIQKD	0	0	0	1393	964	853.5	640.5	1359	1394	0	0	0	0	0	2014	3777	1250	843.5	0	696	1301.5	904.5	953.5	664	0	0	0	0
454	NSP3	EVVENPTIQKDVLEC	0	0	0	0	0	0	0	1183.5	0	0	574	0	0	0	868.5	0	0	2093.5	0	0	0	958	0	0	823	0	0	0
455	NSP3	NPTIQKDVLECNVKT	0	0	0	0	0	0	0	0	0	0	0	0	0	0	0	0	0	0	1077.5	0	0	0	0	0	0	0	0	0
456	NSP3	TIQKDVLECNVKTTE	0	0	0	0	661.5	1422	0	0	0	0	0	0	0	0	0	0	0	0	3883	0	0	0	0	0	0	0	613.5	0
457	NSP3	QKDVLECNVKTTEVV	0	0	0	0	0	501	0	0	0	0	0	0	0	0	0	0	0	0	17011.5	0	0	0	0	0	0	0	0	0
458	NSP3	DVLECNVKTTEVVGD	752	0	0	0	0	0	0	0	0	0	0	0	0	0	0	0	0	0	5014.5	0	0	0	0	0	0	0	0	0
459	NSP3	LECNVKTTEVVGDII	0	0	0	0	0	0	0	0	0	0	0	0	0	0	0	0	0	0	4329.5	0	0	0	0	0	0	0	0	0
460	NSP3	TTEVVGDIILKPANN	0	0	0	0	0	1098.5	0	646	584	0	0	0	0	0	0	0	0	0	741	0	0	0	0	0	0	0	0	0
461	NSP3	EVVGDIILKPANNSL	0	0	0	0	0	0	0	533.5	0	0	0	0	0	0	0	944.5	0	1896	0	0	0	0	0	0	674	0	0	0
462	NSP3	DIILKPANNSLKITE	0	0	0	0	0	0	0	0	0	0	0	0	0	0	0	0	0	0	0	0	0	0	0	0	0	0	927.5	0
463	NSP3	ILKPANNSLKITEEV	0	0	0	0	0	0	0	0	0	0	0	0	0	0	0	761.5	0	0	0	0	0	0	0	0	0	0	0	0
464	NSP3	LKITEEVGHTDLMAA	0	0	0	0	0	0	0	0	658	0	0	0	0	0	0	997	0	0	0	0	0	0	0	0	0	0	0	0
465	NSP3	ITEEVGHTDLMAAYV	0	0	0	0	770.5	0	0	0	1620	0	0	0	0	0	0	3440.5	0	0	0	0	0	0	631.5	0	0	0	0	0
466	NSP3	EEVGHTDLMAAYVDN	0	0	0	0	0	0	0	4115	0	0	723.5	0	0	0	3531.5	1263.5	731	4820	0	594	0	1723	0	0	1194	0	0	0
467	NSP3	VGHTDLMAAYVDNSS	0	0	0	0	0	0	0	0	0	0	0	0	0	0	514	0	0	0	0	0	0	0	0	0	0	0	0	0
468	NSP3	AYVDNSSLTIKKPNE	0	0	0	0	0	0	0	0	0	0	0	0	0	0	0	0	0	0	0	933.5	0	0	0	0	0	0	0	0
469	NSP3	ELSRVLGLKTLATHG	0	0	0	0	0	0	0	0	0	0	0	0	0	0	0	0	0	870	0	0	0	0	0	0	0	0	0	0
470	NSP3	LATHGLAAVNSVPWD	0	0	0	0	0	0	0	0	0	0	0	0	0	0	0	593	0	629	1000.5	0	0	0	0	0	0	0	0	0
471	NSP3	GLAAVNSVPWDTIAN	0	0	0	0	592.5	0	0	0	1893	0	0	0	0	0	0	2193	0	0	0	0	0	0	0	0	0	0	0	0
472	NSP3	AAVNSVPWDTIANYA	0	0	0	0	0	0	0	0	932	0	0	0	0	0	0	1786	0	0	0	0	0	0	0	0	0	0	0	0
473	NSP3	TNIVTRCLNRVCTNY	0	0	0	0	0	0	0	0	0	0	0	0	0	0	0	0	0	0	1285	0	0	0	0	0	0	0	0	0
474	NSP3	IVTRCLNRVCTNYMP	0	0	0	0	0	0	0	0	0	0	0	0	0	0	0	532.5	0	0	0	0	0	0	0	0	0	0	0	0
475	NSP3	TRCLNRVCTNYMPYF	0	0	0	0	0	691	0	0	556	0	0	0	0	0	0	581	0	621.5	4465	0	0	0	0	0	0	0	0	0
476	NSP3	CLNRVCTNYMPYFFT	0	0	0	0	0	0	0	0	0	0	0	0	0	0	0	0	0	0	730	0	0	0	0	0	0	0	0	0
477	NSP3	NRVCTNYMPYFFTLL	0	0	0	0	0	0	0	0	0	0	0	0	0	0	0	0	0	0	575	0	0	0	0	0	0	0	0	0
478	NSP3	YMPYFFTLLLQLCTF	0	0	0	0	0	0	0	0	0	0	0	0	0	0	0	0	0	0	703	0	0	0	0	0	0	0	0	0
479	NSP3	PYFFTLLLQLCTFTR	0	0	0	0	0	0	0	0	0	0	0	0	0	0	0	0	0	0	544	0	0	0	0	0	0	0	0	0
480	NSP3	LLQLCTFTRSTNSRI	0	0	0	0	0	501.5	0	0	0	0	0	0	0	0	0	0	0	0	1163.5	0	0	0	0	0	0	0	0	0
481	NSP3	SRIKASMPTTIAKNT	1902.5	0	0	0	0	0	0	0	0	0	0	0	0	0	0	605	0	0	3451	0	0	0	0	0	0	0	0	0
482	NSP3	IKASMPTTIAKNTVK	0	0	0	0	0	0	0	0	0	0	0	0	0	0	0	1180	0	0	1003.5	0	0	0	0	0	0	0	0	0
483	NSP3	MPTTIAKNTVKSVGK	0	0	0	0	564	0	0	0	0	0	0	0	0	0	0	819.5	0	0	3136	0	0	0	0	0	0	0	0	0
484	NSP3	EASFNYLKSPNFSKL	0	0	0	0	0	0	0	0	0	0	0	0	0	0	0	0	0	768.5	0	0	0	0	0	0	0	0	0	0
485	NSP3	SFNYLKSPNFSKLIN	0	0	0	0	0	0	0	0	0	0	0	0	0	0	0	0	0	0	23437.5	0	0	0	0	0	0	0	0	0
486	NSP3	NYLKSPNFSKLINII	0	0	0	0	0	0	0	0	0	0	0	0	0	0	0	0	0	0	4087.5	0	0	0	0	0	0	0	0	0
487	NSP3	SLIYSTAALGVLMSN	0	0	0	0	0	0	0	0	0	0	0	0	0	0	0	0	0	802	0	0	0	0	0	0	0	0	0	0
488	NSP3	AALGVLMSNLGMPSY	0	0	0	0	0	0	0	0	2861	0	0	0	0	0	0	4818.5	0	0	0	0	0	0	1402	0	0	0	0	0
489	NSP3	MSNLGMPSYCTGYRE	0	0	0	0	0	0	0	0	0	0	0	0	0	0	0	0	0	0	0	0	0	0	0	0	0	0	811	0
490	NSP3	NLGMPSYCTGYREGY	0	0	564	0	0	0	0	0	0	0	0	0	0	0	0	0	0	0	2505.5	0	0	0	0	0	0	523	0	0
491	NSP3	GMPSYCTGYREGYLN	0	0	0	0	0	1340	0	0	0	0	0	0	0	0	0	0	0	0	1111.5	0	0	0	0	0	0	0	0	0
492	NSP3	PSYCTGYREGYLNST	0	0	0	0	0	0	0	0	0	0	0	0	0	0	0	0	0	1742.5	0	0	0	0	0	0	0	0	0	0
493	NSP3	YCTGYREGYLNSTNV	0	0	915.5	0	0	0	0	0	1086.5	0	880.5	0	0	0	0	4586	0	36435.5	0	0	0	0	718	0	1878	0	0	0
494	NSP3	TGYREGYLNSTNVTI	0	0	0	0	0	0	0	1282	531	0	0	0	0	0	537	2339	0	8930	0	0	0	831.5	1652.5	0	856.5	0	0	0
495	NSP3	YREGYLNSTNVTIAT	0	0	0	0	0	0	0	0	0	0	0	0	0	0	0	0	0	4596.5	0	0	0	0	0	0	1296.5	0	0	0
496	NSP3	EGYLNSTNVTIATYC	0	0	0	0	0	0	0	0	0	0	0	0	0	0	0	877	0	1372.5	0	0	0	0	0	0	804	0	0	0
497	NSP3	CTGSIPCSVCLSGLD	0	0	0	0	0	0	0	0	655	0	0	0	0	0	0	1734	0	0	0	0	0	0	0	0	0	0	0	0
498	NSP3	LSGLDSLDTYPSLET	0	0	0	0	0	638.5	0	0	0	0	0	0	0	0	0	553	0	0	0	0	0	0	0	0	0	0	0	0
499	NSP3	GLDSLDTYPSLETIQ	0	0	0	0	0	1601	0	0	521.5	0	0	0	0	0	0	1145	0	0	0	0	0	0	0	0	0	0	0	0
500	NSP3	TYPSLETIQITISSF	0	0	0	0	0	633	0	0	0	0	0	0	0	0	0	747.5	0	1437	0	0	0	0	0	0	0	0	0	0
501	NSP3	LETIQITISSFKWDL	0	0	0	0	0	0	0	0	0	0	0	0	0	0	0	0	0	556	0	0	0	0	0	0	0	0	0	0
502	NSP3	FKWDLTAFGLVAEWF	0	0	0	0	504	588.5	0	509	0	0	0	0	0	0	0	784.5	0	2574	6723.5	0	0	0	0	0	0	649.5	0	0
503	NSP3	WDLTAFGLVAEWFLA	0	0	0	0	0	0	0	0	0	0	0	0	0	0	0	0	0	0	916	0	0	0	0	0	0	0	0	0
504	NSP3	LTAFGLVAEWFLAYI	0	0	0	0	0	0	0	0	0	0	0	0	0	0	0	0	0	0	1325.5	0	0	0	0	0	0	0	0	0
505	NSP3	AFGLVAEWFLAYILF	0	0	0	0	0	0	0	0	0	0	0	0	0	0	0	0	0	0	1790	0	0	0	0	0	0	0	0	0
506	NSP3	VAEWFLAYILFTRFF	0	0	0	0	0	0	0	0	0	0	0	0	0	0	0	0	0	0	2020	0	0	0	0	0	0	0	0	0
507	NSP3	EWFLAYILFTRFFYV	0	0	0	0	0	0	0	0	0	0	0	0	0	0	0	0	0	0	678	0	0	0	0	0	0	0	0	0
508	NSP3	RFFYVLGLAAIMQLF	0	0	0	0	0	0	0	0	0	0	0	0	0	0	0	0	0	0	1247.5	0	0	0	0	0	0	0	0	0
509	NSP3	VLGLAAIMQLFFSYF	0	0	0	0	0	0	0	0	0	0	0	0	0	0	0	0	0	0	3385	0	0	0	0	0	0	0	0	0
510	NSP3	AAIMQLFFSYFAVHF	0	0	0	0	0	0	0	0	0	0	0	0	0	0	0	0	0	0	1884	0	0	0	0	0	0	0	0	0
511	NSP3	QLFFSYFAVHFISNS	0	0	0	0	0	0	0	0	612.5	0	0	0	0	0	0	682.5	0	509	0	0	0	0	0	0	0	0	0	0
512	NSP3	FFSYFAVHFISNSWL	0	0	0	0	0	0	0	0	0	0	0	0	0	0	0	1162.5	0	701	1369	0	0	0	0	0	0	0	0	0
513	NSP3	SYFAVHFISNSWLMW	0	0	0	0	0	508	0	0	0	0	0	0	0	0	0	0	0	0	4192	0	0	0	0	0	0	0	0	0
514	NSP3	FAVHFISNSWLMWLI	0	0	0	0	0	0	0	0	0	0	0	0	0	0	0	0	0	0	2006.5	0	0	0	0	0	0	0	0	0
515	NSP3	SWLMWLIINLVQMAP	0	0	0	0	0	0	0	0	6611.5	0	0	0	0	0	0	10055.5	0	0	0	0	0	0	0	0	0	0	0	0
516	NSP3	LMWLIINLVQMAPIS	0	0	0	0	0	0	0	0	9230	0	0	0	0	0	0	4940.5	0	0	0	0	0	0	0	0	0	0	0	0
517	NSP3	WLIINLVQMAPISAM	0	0	0	0	0	0	0	0	5553	0	0	0	0	0	0	2689	0	0	0	0	0	0	0	0	0	0	0	0
518	NSP3	IINLVQMAPISAMVR	0	0	0	0	0	0	0	0	4611	0	0	0	0	0	0	3494	0	0	0	0	0	0	0	0	0	0	0	0
519	NSP3	NLVQMAPISAMVRMY	0	0	0	0	0	0	0	0	0	0	0	0	0	0	0	12399	0	0	0	0	0	0	2251	0	0	0	0	0
520	NSP3	VQMAPISAMVRMYIF	0	0	0	0	0	0	0	0	749.5	0	0	0	0	0	0	10443	0	795	0	0	0	0	1697	0	0	0	0	0
521	NSP3	MAPISAMVRMYIFFA	0	0	0	0	0	0	0	0	0	0	0	0	0	0	0	1917	0	0	0	0	0	0	2201	0	0	0	0	0
522	NSP3	SAMVRMYIFFASFYY	0	0	0	0	0	0	0	0	0	0	0	0	0	0	0	0	0	0	1872	0	0	0	0	0	0	0	0	0
523	NSP3	MVRMYIFFASFYYVW	0	0	0	0	0	0	0	0	0	0	0	0	0	0	0	0	0	0	1354.5	0	0	0	0	0	0	0	0	0
524	NSP3	ASFYYVWKSYVHVVD	0	0	0	0	0	0	0	0	959	0	0	0	0	0	0	2854.5	0	0	0	0	0	0	589.5	0	0	0	0	0
525	NSP3	YVWKSYVHVVDGCNS	0	0	0	0	0	0	0	0	0	0	0	0	0	0	0	1053.5	0	0	0	0	0	0	0	0	0	0	0	0
526	NSP3	DGCNSSTCMMCYKRN	0	0	0	0	0	0	0	0	0	0	0	0	0	0	0	0	0	0	625	0	0	0	0	0	0	0	0	0
527	NSP3	SSTCMMCYKRNRATR	2042	0	0	0	0	0	0	0	0	0	0	0	0	0	0	0	0	0	557	0	0	0	0	0	0	0	0	0
528	NSP3	TCMMCYKRNRATRVE	0	0	0	0	0	0	0	0	0	0	0	0	0	0	0	0	0	0	737	2018	0	0	0	0	0	0	0	0
529	NSP3	KRNRATRVECTTIVN	0	0	0	0	0	0	0	0	848.5	0	0	0	0	0	0	1690	0	0	0	0	0	0	0	530.5	0	0	0	0
530	NSP3	ATRVECTTIVNGVRR	0	0	0	0	0	0	0	0	0	0	0	0	0	0	0	0	0	0	1256.5	0	0	0	0	0	0	0	0	0
531	NSP3	RVECTTIVNGVRRSF	0	0	0	0	0	0	0	0	0	0	0	0	0	0	0	0	0	0	979	0	0	0	0	0	0	0	0	0
532	NSP3	ECTTIVNGVRRSFYV	0	0	0	0	0	0	0	0	0	0	0	0	0	0	0	0	0	1534.5	526	0	0	0	0	0	513	0	0	0
533	NSP3	VYANGGKGFCKLHNW	0	0	0	0	0	0	0	0	0	0	0	0	0	0	0	0	0	0	2035.5	0	0	0	0	0	0	0	0	0
534	NSP3	KGFCKLHNWNCVNCD	0	0	0	0	0	0	0	0	0	0	0	0	0	0	0	0	0	514.5	0	0	0	0	0	0	0	563.5	0	0
535	NSP3	FCKLHNWNCVNCDTF	0	0	0	0	0	0	0	0	0	0	0	0	0	0	0	537	0	0	1098	0	0	0	0	0	0	506	0	0
536	NSP3	NCDTFCAGSTFISDE	0	0	645	583	0	556.5	0	0	517.5	0	0	0	0	0	0	633.5	0	0	0	553	0	0	0	0	0	0	1059	0
537	NSP3	FISDEVARDLSLQFK	0	0	0	0	0	0	0	0	619	0	0	0	0	0	0	587	0	0	0	0	0	0	0	0	0	0	0	0
538	NSP3	EVARDLSLQFKRPIN	0	0	0	0	0	0	0	0	0	0	0	0	0	0	0	0	0	2724.5	0	617	0	0	0	0	784	0	0	0
539	NSP3	ARDLSLQFKRPINPT	0	0	0	0	0	0	0	0	0	0	0	0	0	0	0	611.5	0	0	0	0	0	0	0	0	0	0	0	0
540	NSP3	KRPINPTDQSSYIVD	0	0	0	0	0	581	0	0	0	0	0	0	0	0	0	702.5	0	0	0	0	0	0	0	0	0	0	0	0
541	NSP3	PINPTDQSSYIVDSV	0	0	522	0	884	2547	0	920	1133.5	0	0	0	0	0	686	3096	2013	811	3565	768	692	0	664.5	0	0	0	0	0
542	NSP3	TDQSSYIVDSVTVKN	0	0	0	0	0	1493.5	0	0	0	0	0	0	0	0	0	1025.5	0	0	0	0	0	0	1286	0	0	0	0	0
543	NSP3	SYIVDSVTVKNGSIH	0	0	0	0	0	1305.5	0	631	0	0	0	0	0	0	0	0	0	0	40898	0	0	0	0	0	0	0	0	0
544	NSP3	IVDSVTVKNGSIHLY	0	0	0	0	0	690.5	0	0	0	0	0	0	0	0	0	0	0	0	56716	0	0	0	0	0	0	0	0	0
545	NSP3	DSVTVKNGSIHLYFD	966.5	0	0	0	0	559.5	0	0	0	0	0	0	0	0	0	0	0	0	18362	0	0	0	0	0	0	0	0	0
546	NSP3	VTVKNGSIHLYFDKA	0	0	0	0	0	0	0	0	0	0	0	0	0	0	0	0	0	0	7446.5	0	0	0	0	0	0	0	0	0
547	NSP3	VKNGSIHLYFDKAGQ	0	0	0	0	0	0	0	0	0	0	0	0	0	0	0	0	0	0	832.5	0	0	0	0	0	0	0	0	0
548	NSP3	HLYFDKAGQKTYERH	0	0	0	0	0	0	0	0	754	0	0	0	0	0	0	0	0	0	989	0	0	0	0	0	0	0	0	0
549	NSP3	YFDKAGQKTYERHSL	0	0	0	0	0	0	0	0	1751.5	0	0	0	0	0	0	0	0	0	0	0	0	0	0	0	0	0	0	0
550	NSP3	ERHSLSHFVNLDNLR	0	0	0	0	0	0	0	0	0	0	0	0	0	0	0	0	0	1992	723	0	0	0	0	0	0	0	0	0
551	NSP3	HSLSHFVNLDNLRAN	0	0	0	0	631	0	0	0	0	0	0	0	0	0	0	0	0	1492.5	0	0	0	0	0	0	0	0	0	0
552	NSP3	LSHFVNLDNLRANNT	0	0	0	0	0	0	0	0	0	0	0	0	0	0	0	0	0	0	18730	0	0	0	0	0	0	0	0	0
553	NSP3	RANNTKGSLPINVIV	0	0	0	0	0	0	0	0	0	0	0	0	0	0	0	0	0	612	0	0	0	0	0	0	0	0	0	0
554	NSP3	NNTKGSLPINVIVFD	0	0	0	0	0	0	0	0	0	0	0	0	0	0	0	0	0	2460	0	0	0	0	0	0	0	0	0	0
555	NSP3	EESSAKSASVYYSQL	0	0	0	0	0	0	0	3283	0	0	1016.5	0	0	0	3337.5	0	892	6180	0	0	0	3048	0	742.5	2586	0	0	0
556	NSP3	SASVYYSQLMCQPIL	0	0	0	0	0	0	0	0	0	0	0	0	0	0	0	0	0	775.5	0	0	0	0	0	0	0	0	0	0
557	NSP3	SVYYSQLMCQPILLL	0	0	0	0	0	0	0	0	0	0	0	0	0	0	0	0	0	2855	902.5	0	0	0	0	0	0	0	0	0
558	NSP3	YYSQLMCQPILLLDQ	0	0	0	0	0	0	0	0	0	0	0	0	0	0	0	0	0	2302	0	0	0	0	0	0	0	0	0	0
559	NSP3	CQPILLLDQALVSDV	0	0	0	0	0	0	0	0	0	0	0	0	0	0	0	740.5	0	0	0	0	0	0	0	0	0	0	0	0
560	NSP3	PILLLDQALVSDVGD	0	0	0	0	0	0	0	3181	728	0	0	0	0	0	2309	2320	0	1100	0	0	0	1164	828.5	0	0	0	0	0
561	NSP3	LDQALVSDVGDSAEV	0	0	0	0	0	0	0	1228.5	509	0	0	0	0	0	766	1630.5	0	0	0	0	0	0	0	0	0	0	0	0
562	NSP3	QALVSDVGDSAEVAV	0	0	0	0	528.5	0	0	1098	0	0	0	0	0	0	770	686	0	0	0	0	0	0	0	0	0	0	0	0
563	NSP3	LVSDVGDSAEVAVKM	0	0	0	0	696	1104.5	0	611	0	0	0	0	0	0	0	1360	1133	0	0	0	0	0	0	0	0	0	0	0
564	NSP3	VGDSAEVAVKMFDAY	0	1074.5	0	0	6839	0	0	0	801	0	0	0	0	0	0	1420.5	0	0	0	0	0	0	634	0	0	0	0	0
565	NSP3	DSAEVAVKMFDAYVN	1219.5	0	0	0	0	662	0	0	0	0	0	0	0	0	0	0	0	566.5	0	0	0	0	0	0	0	0	0	0
566	NSP3	YVNTFSSTFNVPMEK	0	0	0	0	0	0	0	0	0	0	0	0	0	0	0	0	0	0	0	0	2673	0	0	0	0	0	0	0
567	NSP3	VPMEKLKTLVATAEA	0	0	0	0	0	0	0	0	666	0	0	0	0	0	0	1062.5	0	0	0	0	0	0	0	0	0	0	0	0
568	NSP3	MEKLKTLVATAEAEL	0	0	0	0	0	0	0	0	0	0	0	0	0	0	568	0	0	0	0	0	0	0	0	0	0	0	0	0
569	NSP3	VSLDNVLSTFISAAR	0	0	0	0	0	0	0	0	1115	0	0	0	0	0	0	998	0	0	0	0	0	0	0	0	0	0	0	0
570	NSP3	ISAARQGFVDSDVET	0	0	0	0	0	615.5	0	0	0	0	0	0	0	0	0	1939.5	0	0	0	0	0	0	0	0	0	0	0	0
571	NSP3	AARQGFVDSDVETKD	0	0	0	0	901	0	0	0	0	0	0	0	0	0	0	691	0	0	0	0	0	0	0	0	0	0	0	0
572	NSP3	RQGFVDSDVETKDVV	0	0	0	0	1092	0	0	0	0	0	0	0	0	0	0	523	0	0	0	0	0	0	0	0	0	0	0	0
573	NSP3	GFVDSDVETKDVVEC	0	0	0	0	645	1567.5	0	0	0	0	0	0	0	0	0	1384.5	0	0	0	0	0	0	0	0	0	0	0	0
574	NSP3	VDSDVETKDVVECLK	0	0	0	0	0	0	0	0	0	0	0	0	0	0	0	1421.5	0	556.5	0	0	0	0	0	0	0	0	0	0
575	NSP3	CLKLSHQSDIEVTGD	0	0	0	0	0	0	0	0	0	0	0	0	0	0	679	0	0	0	0	0	0	501	0	0	0	0	0	0
576	NSP3	SHQSDIEVTGDSCNN	0	0	0	0	0	0	0	0	0	0	0	0	0	0	713	786	0	0	0	0	0	0	0	0	0	0	0	0
577	NSP3	QSDIEVTGDSCNNYM	0	0	0	0	0	0	0	0	0	0	0	0	0	0	0	0	0	0	0	0	0	0	0	0	0	501	0	0
578	NSP3	EVTGDSCNNYMLTYN	0	0	0	0	0	0	0	738.5	0	0	0	0	0	0	0	0	0	2655	843	0	0	707	0	0	936	0	0	0
579	NSP3	DSCNNYMLTYNKVEN	589	0	0	0	0	0	0	0	0	501.5	0	0	0	0	0	694	1091.5	0	0	0	0	0	0	0	0	0	0	0
580	NSP3	NYMLTYNKVENMTPR	0	0	0	0	0	0	0	0	1071.5	0	0	0	0	0	0	3124	0	0	0	0	0	0	725	0	0	0	0	0
581	NSP3	MLTYNKVENMTPRDL	0	0	0	0	0	0	0	0	0	0	0	0	0	0	0	503.5	0	0	0	0	0	0	0	0	0	0	0	0
582	NSP3	VENMTPRDLGACIDC	0	0	0	0	0	0	0	0	0	0	0	0	0	0	0	0	0	1005	0	0	0	0	0	0	0	589.5	0	0
583	NSP3	TPRDLGACIDCSARH	0	0	0	0	0	0	0	0	1734.5	0	0	0	0	0	0	4030.5	0	0	2487	0	0	0	1293	0	0	738	0	0
584	NSP3	RDLGACIDCSARHIN	0	0	0	0	0	546	0	0	0	0	0	0	0	0	0	1368	0	0	1384.5	0	0	0	0	0	0	0	0	0
585	NSP3	HINAQVAKSHNIALI	0	0	0	0	0	0	0	0	6202	0	0	0	0	0	0	5213.5	0	0	0	0	0	0	2815	0	0	0	0	0
586	NSP3	NAQVAKSHNIALIWN	0	0	0	0	0	0	0	0	769.5	0	0	0	0	0	0	649	0	0	2120	0	0	0	0	0	0	0	0	0
587	NSP3	AKSHNIALIWNVKDF	0	0	0	0	0	0	0	0	0	0	0	0	0	0	0	0	0	0	867	0	0	0	0	0	0	0	0	0
588	NSP3	SHNIALIWNVKDFMS	0	0	0	0	0	0	0	0	550	0	0	0	0	0	0	0	0	0	0	0	0	0	0	0	0	0	0	0
589	NSP3	NIALIWNVKDFMSLS	0	0	0	0	0	0	0	0	3485	0	0	0	0	0	0	4179	0	0	0	0	0	0	1971.5	0	0	0	0	0
590	NSP3	ALIWNVKDFMSLSEQ	0	0	0	0	0	0	0	0	1008	0	0	0	0	0	0	521	0	0	0	0	0	0	0	0	0	0	0	0
591	NSP3	IWNVKDFMSLSEQLR	0	0	0	0	0	0	0	0	725	0	0	0	0	0	0	0	0	0	0	0	0	0	0	0	0	0	0	0
592	NSP3	KDFMSLSEQLRKQIR	0	0	0	0	0	0	0	0	539.5	0	0	0	0	0	0	0	0	0	0	0	0	0	0	0	0	0	0	0
593	NSP3	SLSEQLRKQIRSAAK	737	0	0	0	0	0	0	0	0	0	0	0	0	0	0	0	0	0	3134	0	0	0	0	0	0	0	0	0
594	NSP3	SEQLRKQIRSAAKKN	571.5	0	0	0	0	0	0	0	0	0	0	0	0	0	0	0	0	0	6687	0	0	0	0	0	0	0	0	0
595	NSP3	RKQIRSAAKKNNLPF	0	0	0	0	0	0	0	0	0	0	0	0	0	0	0	0	0	0	920	0	0	0	0	0	0	0	0	0
596	NSP3	LPFKLTCATTRQVVN	0	0	0	0	0	0	0	0	2113	0	0	0	0	0	0	5821	0	0	0	0	0	0	0	0	0	0	0	0
597	NSP3	FKLTCATTRQVVNVV	0	0	731	0	0	0	0	0	1816	0	0	0	0	0	0	2689.5	0	0	0	0	0	0	0	0	0	0	0	0
598	NSP3	LTCATTRQVVNVVTT	0	0	0	0	0	0	0	0	848.5	0	0	0	0	0	0	604.5	0	0	0	0	0	0	0	0	0	0	0	0
599	NSP3	TTRQVVNVVTTKIAL	0	0	0	0	0	0	0	0	714	0	0	0	0	0	0	1526	0	0	0	0	0	0	0	0	0	0	0	0
600	NSP3	RQVVNVVTTKIALKG	0	0	0	0	0	0	0	0	1028.5	0	0	0	0	0	0	2477	0	0	0	0	0	0	0	0	0	0	0	0
601	NSP3	VVNVVTTKIALKGGK	0	0	0	0	0	745	0	0	664.5	0	0	0	0	0	0	1930.5	0	0	0	0	0	0	0	0	0	0	0	0
602	NSP4	NVVTTKIALKGGKIV	0	0	0	0	0	525	0	0	0	0	0	0	0	0	0	685	0	0	0	0	0	0	0	0	0	0	0	0
603	NSP4	VTTKIALKGGKIVNN	0	0	0	0	0	1108	0	0	3316	0	0	0	0	0	0	4135	0	0	0	0	0	0	0	0	0	0	0	0
604	NSP4	TKIALKGGKIVNNWL	0	0	0	0	0	0	0	0	0	0	0	0	0	0	0	0	0	0	943	0	0	0	0	0	0	0	0	0
605	NSP4	QLIKVTLVFLFVAAI	0	0	0	0	0	0	0	0	0	0	0	0	0	0	0	539	0	0	0	0	0	0	0	0	0	0	0	0
606	NSP4	IKVTLVFLFVAAIFY	0	0	0	0	0	0	0	0	0	0	0	0	0	0	0	0	0	0	798.5	0	0	0	0	0	0	0	0	0
607	NSP4	AAIFYLITPVHVMSK	0	0	0	0	0	0	0	0	761	0	0	0	0	0	0	1485	0	0	0	0	0	0	0	0	0	0	0	0
608	NSP4	YLITPVHVMSKHTDF	0	0	0	0	0	0	0	0	643	0	0	0	0	0	0	1178	0	0	0	0	0	0	0	0	0	0	0	0
609	NSP4	PVHVMSKHTDFSSEI	0	0	0	0	659	693	0	882	1187	0	0	0	0	0	1194.5	2802	965	0	0	0	0	582.5	1230	0	0	0	0	0
610	NSP4	MSKHTDFSSEIIGYK	0	0	0	0	0	973.5	0	0	0	0	0	0	0	0	0	622.5	0	0	0	0	0	0	0	0	0	0	0	0
611	NSP4	TDFSSEIIGYKAIDG	0	0	0	0	0	0	0	0	1172.5	0	0	0	0	0	0	5470.5	0	0	0	0	0	0	2534.5	0	0	0	0	0
612	NSP4	DTCFANKHADFDTWF	715	0	0	0	0	0	0	0	0	0	0	0	0	0	0	0	0	1277	4723	0	0	0	0	0	0	676	0	0
613	NSP4	FDTWFSQRGGSYTND	0	0	0	0	0	0	0	0	0	0	0	0	0	0	0	796.5	0	1141	0	0	0	0	0	0	0	0	0	0
614	NSP4	SYTNDKACPLIAAVI	0	0	0	0	0	0	0	629	0	0	0	0	0	0	567.5	0	0	0	0	0	0	0	0	0	0	0	0	0
615	NSP4	ACPLIAAVITREVGF	0	0	0	0	0	0	0	0	0	0	0	0	0	0	0	0	0	0	1219	0	0	0	0	0	0	0	0	0
616	NSP4	PLIAAVITREVGFVV	0	0	0	0	0	0	0	0	0	0	0	0	0	0	0	579.5	0	1960	0	0	0	0	0	0	0	0	0	0
617	NSP4	PGTILRTTNGDFLHF	0	0	0	0	0	0	0	0	0	0	0	0	0	0	0	0	0	542.5	3451	0	0	0	0	0	0	0	0	0
618	NSP4	LHFLPRVFSAVGNIC	0	0	0	0	0	0	0	0	0	0	0	0	0	0	0	0	0	0	0	0	645	0	0	0	0	0	0	0
619	NSP4	NICYTPSKLIEYTDF	0	723.5	0	0	0	794.5	0	0	0	0	0	0	0	0	0	0	0	0	1715	0	0	0	0	0	0	0	0	0
620	NSP4	TPSKLIEYTDFATSA	0	0	0	0	0	0	0	0	0	0	0	0	0	0	0	3448	0	0	0	0	0	0	0	0	0	0	0	0
621	NSP4	SKLIEYTDFATSACV	593.5	0	0	0	0	0	0	0	0	0	0	0	0	0	0	0	0	0	1204	0	0	0	0	0	0	0	0	0
622	NSP4	LIEYTDFATSACVLA	0	0	0	0	0	0	0	781.5	0	0	0	0	0	0	879	1288.5	0	0	0	0	0	0	0	0	0	0	0	0
623	NSP4	EYTDFATSACVLAAE	0	0	0	0	0	0	0	0	0	0	0	0	0	0	0	0	0	1104.5	0	0	0	639	0	0	586	0	513	0
624	NSP4	TDFATSACVLAAECT	0	0	0	0	0	0	0	0	0	0	0	0	0	0	0	2472	0	0	0	0	0	0	1057.5	0	0	0	0	0
625	NSP4	FATSACVLAAECTIF	0	0	0	0	0	0	0	0	0	0	0	0	0	0	0	0	0	0	519	0	0	0	0	0	0	0	0	0
626	NSP4	ACVLAAECTIFKDAS	0	0	0	0	0	0	0	539	0	0	0	0	0	0	0	0	0	0	0	0	0	0	0	0	0	0	0	0
627	NSP4	ECTIFKDASGKPVPY	0	0	0	0	0	585.5	0	0	0	0	0	0	0	0	0	0	0	0	0	0	0	0	0	0	596	0	0	0
628	NSP4	DASGKPVPYCYDTNV	681.5	0	0	0	0	0	0	0	0	0	0	0	0	0	0	0	566	0	1046.5	0	0	0	0	0	0	0	0	0
629	NSP4	SGKPVPYCYDTNVLE	0	0	0	0	0	0	0	988.5	0	0	0	0	0	0	764.5	0	0	0	0	0	0	0	0	0	0	0	0	0
630	NSP4	VPYCYDTNVLEGSVA	0	0	0	0	0	0	0	612	0	0	0	0	0	0	1022	2391	0	0	0	0	0	0	1481.5	0	0	0	0	0
631	NSP4	YCYDTNVLEGSVAYE	0	0	0	0	0	519	0	3990	0	0	0	0	0	0	3363.5	0	0	0	2255.5	514	0	1502	0	0	0	841.5	1400.5	0
632	NSP4	YDTNVLEGSVAYESL	0	0	0	0	0	0	0	2743	0	0	0	0	0	0	3083.5	0	0	0	0	0	0	1453	0	0	0	0	0	0
633	NSP4	TNVLEGSVAYESLRP	0	0	0	0	0	0	0	854	0	0	0	0	0	0	895	648	0	0	0	0	0	0	0	0	0	0	0	0
634	NSP4	VLEGSVAYESLRPDT	0	0	0	0	0	0	0	0	0	0	0	0	0	0	930.5	0	0	677.5	0	0	0	0	0	0	0	0	0	0
635	NSP4	EGSVAYESLRPDTRY	0	0	0	0	0	0	0	2257	0	0	673	0	0	0	2203	647	522	2812.5	569.5	741.5	0	892	0	0	1495	795	586.5	0
636	NSP4	SVAYESLRPDTRYVL	0	0	0	0	0	0	0	690.5	0	0	0	0	0	0	0	0	0	0	0	0	0	0	0	0	0	0	0	0
637	NSP4	AYESLRPDTRYVLMD	0	0	0	0	0	0	0	0	0	0	0	0	0	0	0	838	0	0	0	0	0	0	0	0	0	0	0	0
638	NSP4	ESLRPDTRYVLMDGS	0	0	0	0	0	0	0	0	0	0	0	0	0	0	0	0	0	1168	0	0	0	0	0	0	857	0	0	0
639	NSP4	PDTRYVLMDGSIIQF	0	0	0	0	0	0	0	0	0	0	0	0	0	0	0	0	0	543	921	0	0	0	0	0	0	0	0	0
640	NSP4	YLEGSVRVVTTFDSE	0	0	589	749.5	0	772	0	0	0	0	0	0	0	0	0	0	0	0	0	0	0	0	0	0	0	0	1087	0
641	NSP4	EGSVRVVTTFDSEYC	713	0	0	0	711.5	643.5	0	1120.5	0	0	0	0	0	636	1057.5	929	674.5	1706.5	0	721	567.5	734	0	504.5	1376	1028.5	645.5	893
642	NSP4	VTTFDSEYCRHGTCE	0	0	652	0	0	591.5	0	0	0	0	0	0	504	0	0	0	0	0	0	0	0	0	0	0	0	920	1364.5	0
643	NSP4	EYCRHGTCERSEAGV	0	0	0	0	0	0	0	0	0	0	0	0	0	0	0	0	0	1163	0	0	0	0	0	0	869.5	0	0	0
644	NSP4	ERSEAGVCVSTSGRW	0	0	0	0	0	0	0	0	0	0	0	0	0	0	618.5	0	507	2124.5	0	0	0	557.5	0	0	929	0	0	0
645	NSP4	AGVCVSTSGRWVLNN	0	0	0	0	0	0	0	0	0	0	0	0	0	0	1509	0	0	0	7203.5	0	0	0	0	0	0	0	0	0
646	NSP4	VCVSTSGRWVLNNDY	0	0	0	0	0	569	0	801.5	0	0	0	0	0	0	1345	0	739	879	48726	0	0	0	0	0	0	510	0	0
647	NSP4	VSTSGRWVLNNDYYR	0	0	0	0	0	0	0	0	0	0	0	0	0	0	840	0	629	530.5	17355	0	0	0	0	0	0	0	0	0
648	NSP4	TSGRWVLNNDYYRSL	0	0	0	0	0	0	0	0	0	0	0	0	0	0	0	0	0	0	2300	0	0	0	0	0	0	0	0	0
649	NSP4	WVLNNDYYRSLPGVF	0	0	0	0	0	0	0	0	0	0	0	0	0	0	0	0	0	0	2115.5	0	0	0	0	0	0	0	0	0
650	NSP4	NDYYRSLPGVFCGVD	0	0	0	0	0	0	0	0	0	0	0	0	0	0	0	1409	0	0	0	0	0	0	0	0	0	0	0	0
651	NSP4	LPGVFCGVDAVNLLT	0	0	0	0	0	0	0	531	0	0	0	0	0	0	0	0	0	0	0	0	0	0	0	0	0	0	0	0
652	NSP4	GVFCGVDAVNLLTNM	0	0	0	0	0	1398	0	676	0	0	0	0	0	0	697	0	0	0	0	0	0	0	0	0	0	0	0	0
653	NSP4	TPLIQPIGALDISAS	0	0	0	0	0	0	0	0	0	0	0	0	0	0	0	5953	0	0	0	0	0	0	848	0	0	0	0	0
654	NSP4	LIQPIGALDISASIV	0	0	0	0	0	0	0	0	0	0	0	0	0	0	0	812	0	0	0	0	0	0	0	0	0	0	0	0
655	NSP4	DISASIVAGGIVAIV	0	0	0	0	0	0	0	0	789.5	0	0	0	0	0	0	886.5	0	0	0	0	0	0	531.5	0	0	0	0	0
656	NSP4	GGIVAIVVTCLAYYF	0	0	0	0	0	0	0	0	0	0	0	0	0	0	0	0	0	0	932.5	0	0	0	0	0	0	0	0	0
657	NSP4	AIVVTCLAYYFMRFR	0	0	0	0	0	0	0	0	1424	0	0	0	0	0	0	0	0	853.5	2302	0	0	0	0	0	0	0	0	0
658	NSP4	LAYYFMRFRRAFGEY	0	0	0	0	0	552	0	0	0	0	0	0	0	0	0	0	0	932	2376.5	0	0	0	0	0	0	682.5	0	0
659	NSP4	YYFMRFRRAFGEYSH	0	0	0	0	0	0	0	0	0	0	0	0	0	0	0	0	0	0	2167.5	0	0	0	0	0	0	0	0	0
660	NSP4	RFRRAFGEYSHVVAF	0	0	0	0	0	0	0	0	532	0	0	0	0	0	0	771	0	0	0	0	0	0	0	0	0	0	0	0
661	NSP4	GEYSHVVAFNTLLFL	0	0	0	0	0	0	0	0	0	0	0	0	0	0	0	0	0	0	609	0	0	0	0	0	0	0	0	0
662	NSP4	HVVAFNTLLFLMSFT	0	0	0	0	0	0	0	0	4474	0	0	0	0	0	0	4170	0	0	0	0	0	0	2016	0	0	0	0	0
663	NSP4	VAFNTLLFLMSFTVL	0	0	0	0	0	0	0	0	2134.5	0	0	0	0	0	0	2814	0	0	0	0	0	0	0	0	0	0	0	0
664	NSP4	LMSFTVLCLTPVYSF	0	0	0	0	0	0	0	0	0	0	0	0	0	0	0	0	0	0	717	0	0	0	0	0	0	0	0	0
665	NSP4	YSFLPGVYSVIYLYL	0	0	0	0	0	0	0	0	0	0	0	0	0	0	0	0	0	0	703	0	0	0	0	0	0	0	0	0
666	NSP4	FLPGVYSVIYLYLTF	0	0	0	0	0	0	0	0	0	0	0	0	0	0	0	0	0	0	673.5	0	0	0	0	0	0	0	0	0
667	NSP4	IYLYLTFYLTNDVSF	0	0	0	0	0	0	0	0	0	0	0	0	0	0	0	0	0	0	1021.5	0	0	0	0	0	0	0	0	0
668	NSP4	LTFYLTNDVSFLAHI	0	0	0	0	0	0	0	0	0	0	0	0	0	0	0	0	0	0	1101	0	0	0	0	0	0	0	0	0
669	NSP4	FYLTNDVSFLAHIQW	0	0	0	0	0	0	0	0	0	0	0	0	0	0	0	0	0	0	3464	0	0	0	0	0	0	0	0	0
670	NSP4	NDVSFLAHIQWMVMF	0	0	0	0	0	0	0	0	4143	0	0	0	0	0	0	4185.5	0	640.5	1703.5	0	0	0	2705	0	0	0	0	0
671	NSP4	VSFLAHIQWMVMFTP	0	0	0	0	0	0	0	0	2042.5	0	0	0	0	0	0	2088.5	0	0	0	0	0	0	905	0	0	0	0	0
672	NSP4	FLAHIQWMVMFTPLV	0	0	0	0	0	0	0	0	915	0	0	0	0	0	0	1036	0	0	0	0	0	0	675	0	0	0	0	0
673	NSP4	AHIQWMVMFTPLVPF	0	0	0	0	0	0	0	0	1003	0	0	0	0	0	0	2218.5	0	1016.5	955	0	0	0	518.5	0	0	0	0	0
674	NSP4	IQWMVMFTPLVPFWI	0	0	0	0	0	0	0	0	0	0	0	0	0	0	0	0	0	0	806	0	0	0	0	0	0	0	0	0
675	NSP4	FWITIAYIICISTKH	0	0	0	0	0	0	0	0	0	0	0	0	0	0	0	930	0	0	0	0	0	0	0	0	0	0	0	0
676	NSP4	ITIAYIICISTKHFY	0	0	0	0	0	0	0	0	0	0	0	0	0	0	0	907	0	0	0	0	0	0	0	0	0	0	0	0
677	NSP4	IAYIICISTKHFYWF	0	0	0	0	0	0	0	0	0	0	0	0	0	0	0	0	0	0	2540	0	0	0	0	0	0	0	0	0
678	NSP4	ICISTKHFYWFFSNY	0	0	0	0	0	0	0	0	0	0	0	0	0	0	0	0	0	0	1795	0	0	0	0	0	0	0	0	0
679	NSP4	TKHFYWFFSNYLKRR	813	0	0	0	0	0	2623	0	0	0	0	0	0	0	0	0	0	1063	3223	0	0	0	0	0	0	0	0	0
680	NSP4	VSFSTFEEAALCTFL	0	0	0	0	0	0	0	0	0	0	0	0	0	0	0	0	0	0	538	0	0	0	0	0	0	0	0	0
681	NSP4	EEAALCTFLLNKEMY	0	0	0	0	0	0	0	1422	0	0	0	0	0	0	903.5	0	0	3167	0	0	0	1356.5	0	563.5	1306	0	0	0
682	NSP4	AALCTFLLNKEMYLK	0	0	0	0	0	0	0	0	3612	0	0	0	0	0	0	5248.5	0	0	0	0	0	0	2490.5	0	0	0	0	0
683	NSP4	LCTFLLNKEMYLKLR	0	0	0	0	0	0	0	0	560	0	0	0	0	0	0	2540	0	0	0	0	0	0	0	0	0	0	0	0
684	NSP4	EMYLKLRSDVLLPLT	0	0	0	0	0	0	0	0	0	0	0	0	0	0	0	0	0	1055	0	0	0	0	0	0	0	0	0	0
685	NSP4	KLRSDVLLPLTQYNR	0	0	0	0	0	0	0	0	721	0	0	0	0	0	0	1883.5	0	0	0	0	0	0	0	0	0	0	0	0
686	NSP4	LLPLTQYNRYLALYN	0	0	0	0	0	0	0	0	0	0	0	0	0	0	0	0	0	0	517.5	0	0	0	0	0	0	0	0	0
687	NSP4	YKYFSGAMDTTSYRE	0	0	0	0	0	0	0	0	0	0	0	0	0	0	0	0	0	0	0	0	0	0	0	0	0	0	584	0
688	NSP4	YREAACCHLAKALND	0	0	0	0	0	609	0	0	0	0	0	0	0	0	1007	0	0	0	0	0	0	0	0	0	0	0	0	0
689	NSP4	EAACCHLAKALNDFS	0	0	0	0	0	0	0	0	0	0	594.5	0	0	0	668	0	0	1569	0	0	0	504	0	0	1227	595	0	0
690	NSP4	KALNDFSNSGSDVLY	0	0	0	0	0	0	0	0	0	0	0	0	0	0	0	0	0	0	580.5	0	0	0	0	0	0	0	0	0
691	NSP4	LNDFSNSGSDVLYQP	0	0	0	0	0	0	0	0	0	0	0	0	0	0	0	0	0	0	1583.5	0	0	0	0	0	0	0	0	0
692	NSP4	DFSNSGSDVLYQPPQ	659.5	0	0	0	0	0	0	0	0	0	0	0	0	0	0	912.5	0	0	0	0	0	0	0	0	0	0	0	0
693	NSP4	SNSGSDVLYQPPQTS	0	0	0	0	0	1191	0	0	0	0	0	0	0	0	0	0	0	593	0	0	0	0	0	0	0	0	0	0
694	NSP5	TSAVLQSGFRKMAFP	0	0	0	0	0	0	0	0	5685.5	0	0	0	0	0	0	7884.5	0	0	0	0	0	0	1790.5	0	0	0	0	0
695	NSP5	AVLQSGFRKMAFPSG	0	0	0	0	0	0	0	0	2575.5	0	0	0	0	0	0	1241.5	0	0	0	0	0	0	0	0	0	0	0	0
696	NSP5	SGFRKMAFPSGKVEG	0	0	0	0	0	0	0	0	0	0	0	0	0	0	0	0	0	0	0	1338	0	0	0	0	0	0	0	0
697	NSP5	FRKMAFPSGKVEGCM	0	0	0	0	0	0	0	0	0	0	0	0	0	0	0	0	0	0	0	992	0	0	0	0	0	0	0	0
698	NSP5	KMAFPSGKVEGCMVQ	0	0	0	0	0	0	0	0	696.5	0	0	0	0	0	0	1086.5	0	0	0	0	0	0	0	0	0	0	0	0
699	NSP5	GTTTLNGLWLDDVVY	0	0	0	0	0	759	0	0	0	0	0	0	0	0	0	0	0	0	1428.5	0	0	0	0	0	0	0	0	0
700	NSP5	HVICTSEDMLNPNYE	0	0	0	0	0	0	0	0	0	0	0	0	542.5	0	0	0	0	0	969.5	521.5	0	0	0	0	0	0	571.5	0
701	NSP5	ICTSEDMLNPNYEDL	0	0	0	0	0	0	0	0	0	0	0	0	0	0	0	584	0	0	1762	0	0	0	0	0	0	871	0	0
702	NSP5	TSEDMLNPNYEDLLI	0	0	0	0	0	1324	0	0	0	0	0	0	0	0	0	0	0	0	616	0	0	0	0	0	0	0	0	0
703	NSP5	EDMLNPNYEDLLIRK	0	0	0	0	0	0	0	618	0	0	0	0	0	0	0	0	0	2089	0	0	0	0	0	0	654.5	0	0	0
704	NSP5	MLNPNYEDLLIRKSN	0	0	0	0	0	0	0	0	0	0	0	0	0	0	0	0	0	721.5	0	0	0	0	0	0	0	0	0	0
705	NSP5	NPNYEDLLIRKSNHN	0	0	0	0	0	0	0	0	0	0	0	0	0	0	0	556	0	821.5	0	0	0	0	0	0	0	0	0	0
706	NSP5	NYEDLLIRKSNHNFL	0	0	0	0	0	0	0	0	0	0	0	0	0	0	0	0	0	1441	607.5	0	0	0	0	0	0	0	0	0
707	NSP5	EDLLIRKSNHNFLVQ	0	0	0	0	0	0	0	0	0	0	0	0	0	0	0	688	0	2468.5	0	0	0	567	0	0	812	0	0	0
708	NSP5	GNVQLRVIGHSMQNC	0	0	0	0	0	0	0	0	1397	0	0	0	0	0	0	1043	0	0	0	0	0	0	0	0	0	0	0	0
709	NSP5	LKVDTANPKTPKYKF	0	0	0	0	0	0	0	0	0	0	0	0	0	0	0	0	0	0	523	0	0	0	0	0	0	0	0	0
710	NSP5	QPGQTFSVLACYNGS	0	0	0	0	0	0	0	0	0	0	0	0	0	0	0	1005	0	0	0	0	0	0	0	0	0	0	0	0
711	NSP5	SVLACYNGSPSGVYQ	0	0	0	0	0	0	0	0	0	0	0	0	0	0	0	0	0	0	547	0	0	0	0	0	0	0	0	0
712	NSP5	NGSPSGVYQCAMRPN	0	0	0	0	0	0	0	0	1608.5	0	0	0	0	0	0	2072.5	0	0	0	0	0	0	0	0	0	0	0	0
713	NSP5	SFLNGSCGSVGFNID	0	0	0	0	0	0	0	0	0	0	0	0	0	0	0	885	0	0	4075	0	3320	0	0	0	0	0	0	0
714	NSP5	LNGSCGSVGFNIDYD	0	0	567	0	0	1182	0	0	0	0	0	0	0	741	0	802	632.5	1898.5	3801.5	0	1323.5	0	0	614	0	1290.5	0	888
715	NSP5	GSCGSVGFNIDYDCV	0	0	0	0	0	0	0	0	0	0	0	0	0	0	0	658	0	1031.5	1351	0	0	0	0	0	0	0	0	0
716	NSP5	CGSVGFNIDYDCVSF	0	0	0	0	0	1526	0	0	0	0	0	0	0	0	0	625	0	876	1325	0	0	0	0	0	0	612	0	0
717	NSP5	SVGFNIDYDCVSFCY	0	0	0	0	0	0	0	0	0	0	0	0	0	0	0	1202	0	510	3572	0	0	0	0	0	0	632.5	0	535
718	NSP5	NIDYDCVSFCYMHHM	0	0	0	0	837.5	1661	0	0	823	0	0	0	0	0	0	1331.5	0	0	0	0	0	0	0	0	0	0	0	0
719	NSP5	TGVHAGTDLEGNFYG	0	0	0	0	0	0	0	0	0	0	0	0	0	0	0	0	0	0	705	0	0	0	0	0	0	0	0	0
720	NSP5	VHAGTDLEGNFYGPF	0	0	0	0	0	0	0	0	0	0	0	0	0	0	0	0	0	812	2585.5	0	0	0	0	0	0	0	0	0
721	NSP5	AGTDLEGNFYGPFVD	0	0	0	0	0	0	0	0	0	0	0	0	0	0	0	1157	0	0	0	0	0	0	0	0	0	0	0	0
722	NSP5	TDLEGNFYGPFVDRQ	0	0	0	0	0	0	0	0	0	0	0	0	0	0	0	1252.5	0	0	0	0	0	0	1358	0	0	0	0	0
723	NSP5	QTAQAAGTDTTITVN	0	0	0	0	0	0	0	0	0	0	0	0	0	0	0	0	0	0	1623	0	0	0	0	0	0	0	0	0
724	NSP5	LAWLYAAVINGDRWF	0	0	0	0	0	0	0	0	0	0	0	0	0	0	0	0	0	0	1571	0	0	0	0	0	0	586	0	0
725	NSP5	YAAVINGDRWFLNRF	0	0	0	0	0	0	0	0	0	0	0	0	0	0	0	0	0	0	1992.5	0	0	0	0	0	0	0	0	0
726	NSP5	GDRWFLNRFTTTLND	0	0	0	0	0	636	0	0	0	0	0	0	0	0	579	0	0	0	3444.5	0	0	0	0	0	0	892.5	0	0
727	NSP5	RWFLNRFTTTLNDFN	0	0	0	0	0	0	0	0	0	0	0	0	0	0	0	0	892	650	5500.5	0	0	0	0	0	0	2022	0	0
728	NSP5	FLNRFTTTLNDFNLV	0	0	0	0	0	0	0	0	0	0	0	0	0	0	0	0	0	0	2399.5	0	0	0	0	0	0	973.5	0	0
729	NSP5	FTTTLNDFNLVAMKY	0	0	0	0	0	0	0	0	2152	0	0	0	0	0	0	2776	0	0	0	0	0	0	0	0	0	0	0	0
730	NSP5	TTLNDFNLVAMKYNY	0	0	0	0	0	0	0	0	0	0	0	0	0	0	0	808.5	0	0	1919.5	0	0	0	0	0	0	705	0	0
731	NSP5	LNDFNLVAMKYNYEP	0	0	0	0	0	0	0	0	0	0	0	0	0	0	0	0	0	1115.5	1051.5	0	0	0	0	0	0	849.5	0	0
732	NSP5	NLVAMKYNYEPLTQD	0	0	0	0	0	0	0	0	734	0	943	0	0	0	0	741.5	0	4311	0	0	0	0	0	0	870	0	0	0
733	NSP5	PLTQDHVDILGPLSA	0	0	0	0	0	0	0	0	0	0	0	0	0	0	0	515	0	0	0	0	0	0	0	0	0	0	0	0
734	NSP5	TQDHVDILGPLSAQT	0	0	0	0	0	591	0	0	0	0	0	0	0	0	0	0	0	0	0	0	0	1083	0	0	0	0	0	0
735	NSP5	DHVDILGPLSAQTGI	774	0	0	0	0	0	0	565	0	0	0	0	0	0	0	0	0	0	0	0	0	0	0	0	0	0	0	0
736	NSP5	SLKELLQNGMNGRTI	0	0	0	0	0	0	0	0	0	0	0	0	0	0	0	0	0	0	2130	0	0	0	0	0	0	0	0	0
737	NSP5	NGRTILGSALLEDEF	0	0	0	0	794.5	0	0	811	0	0	0	0	0	694.5	506	894	0	0	8517	0	0	0	0	0	0	1093.5	0	830.5
738	NSP5	RTILGSALLEDEFTP	0	0	0	0	0	0	0	0	0	0	0	0	0	0	0	0	0	0	5759	0	0	0	0	0	0	573	0	0
739	NSP5	ILGSALLEDEFTPFD	0	0	0	0	0	3354.5	0	0	0	0	0	0	0	0	500.5	0	0	0	5075	0	0	0	0	0	0	668	0	0
740	NSP5	GSALLEDEFTPFDVV	0	0	0	0	0	2747.5	0	0	0	0	0	0	0	0	0	0	0	0	4876	0	0	0	0	0	0	0	0	0
741	NSP6	VRQCSGVTFQSAVKR	0	0	0	0	0	0	0	0	0	0	0	0	0	0	0	728.5	0	0	0	0	0	0	0	0	0	0	0	0
742	NSP6	SLLVLVQSTQWSLFF	0	0	0	0	0	0	0	0	0	0	0	0	0	0	0	0	0	0	817	0	0	0	0	0	0	0	0	0
743	NSP6	LVQSTQWSLFFFLYE	0	0	0	0	0	0	0	0	0	0	0	0	532.5	0	0	0	0	0	1310	0	0	0	0	0	0	539	984.5	0
744	NSP6	WSLFFFLYENAFLPF	0	0	0	0	0	0	0	0	0	0	0	0	0	0	0	0	0	0	2175	0	0	0	0	0	0	0	0	0
745	NSP6	ENAFLPFAMGIIAMS	0	0	0	0	0	0	0	0	1650.5	0	0	0	0	0	0	1306.5	0	0	0	0	0	0	782.5	0	695	0	0	0
746	NSP6	AFLPFAMGIIAMSAF	0	0	0	0	0	0	0	0	11299.5	0	0	0	0	0	0	11895	0	0	0	0	0	0	3405	0	0	0	0	0
747	NSP6	LPFAMGIIAMSAFAM	0	0	0	0	0	0	0	0	2964	0	0	0	0	0	0	3292	0	0	0	0	0	0	1398.5	0	0	0	0	0
748	NSP6	FAMGIIAMSAFAMMF	0	0	0	0	712	0	0	0	2009	0	0	0	0	0	0	3540.5	0	0	774	0	0	0	859	0	0	0	0	0
749	NSP6	MGIIAMSAFAMMFVK	0	0	0	0	0	0	0	0	2591	0	0	0	0	0	0	2790	0	0	0	0	0	0	840.5	0	0	0	0	0
750	NSP6	IIAMSAFAMMFVKHK	0	0	0	0	0	0	0	0	1224.5	0	0	0	0	0	0	1915	0	0	0	0	0	0	0	0	0	0	0	0
751	NSP6	LCLFLLPSLATVAYF	0	0	0	0	0	0	0	0	813.5	0	0	0	0	0	0	607	0	0	850	0	0	0	0	0	0	0	0	0
752	NSP6	LLPSLATVAYFNMVY	0	0	0	0	0	0	0	0	1689	0	0	0	0	0	0	959	0	0	797.5	0	0	0	0	0	0	0	0	0
753	NSP6	PSLATVAYFNMVYMP	0	0	0	0	0	0	0	0	6997	0	0	0	0	0	0	7937	0	0	0	615	0	0	2893	0	0	0	0	0
754	NSP6	LATVAYFNMVYMPAS	0	0	0	0	0	0	0	0	2320	0	0	0	0	0	0	2343	0	0	0	0	0	0	1047	0	0	0	0	0
755	NSP6	TVAYFNMVYMPASWV	0	0	0	0	0	0	0	0	1335	0	0	0	0	0	0	2398	0	0	0	0	0	0	672	0	0	0	0	0
756	NSP6	AYFNMVYMPASWVMR	0	0	0	0	0	0	0	0	1070	0	0	0	0	0	0	647.5	0	0	0	0	0	0	0	0	0	0	0	0
757	NSP6	FNMVYMPASWVMRIM	0	0	0	0	0	0	0	0	3399	0	0	0	0	0	0	2176.5	0	0	0	0	0	0	1322	0	0	0	0	0
758	NSP6	MVYMPASWVMRIMTW	0	0	0	0	597	0	0	0	2762	0	0	0	0	0	0	3711.5	0	0	0	0	0	0	1004.5	0	0	0	0	0
759	NSP6	MYASAVVLLILMTAR	0	0	0	0	0	0	0	0	1243.5	0	0	0	0	0	0	0	0	0	0	0	0	0	0	0	0	0	0	0
760	NSP6	DQAISMWALIISVTS	0	0	0	0	0	0	0	0	637.5	0	0	0	0	0	0	0	0	0	0	0	0	0	0	0	0	0	0	0
761	NSP6	AISMWALIISVTSNY	0	0	0	0	0	0	0	0	1226	0	0	0	0	0	0	1767.5	0	0	0	0	0	0	0	0	0	0	0	0
762	NSP6	VTSNYSGVVTTVMFL	0	0	0	0	0	0	0	0	0	0	0	0	0	0	0	0	0	0	615	0	0	0	0	0	0	0	0	0
763	NSP6	TVMFLARGIVFMCVE	0	0	0	0	0	546	0	0	0	0	0	0	0	0	0	0	0	0	0	2428	0	0	0	0	0	0	631	0
764	NSP6	MFLARGIVFMCVEYC	0	0	0	0	0	0	0	0	0	0	0	0	0	0	0	554.5	0	0	1135.5	0	0	0	0	0	0	0	0	0
765	NSP6	RGIVFMCVEYCPIFF	0	0	0	0	0	0	0	0	0	0	0	0	0	0	0	0	0	1215.5	3731	0	0	0	0	0	0	0	0	0
766	NSP6	EYCPIFFITGNTLQC	0	0	0	0	0	0	0	0	0	0	0	0	0	0	0	0	0	0	0	0	0	0	0	0	622.5	0	0	0
767	NSP6	IFFITGNTLQCIMLV	0	0	0	0	0	0	0	0	0	0	0	0	0	0	0	661	0	0	0	0	0	0	503	0	0	0	0	0
768	NSP6	TGNTLQCIMLVYCFL	0	0	0	0	0	0	0	0	0	0	0	0	0	0	0	0	0	0	1049	0	0	0	0	0	0	0	0	0
769	NSP6	NTLQCIMLVYCFLGY	0	0	0	0	0	0	0	0	0	0	0	0	0	0	0	0	0	0	920.5	0	0	0	0	0	0	0	0	0
770	NSP6	LQCIMLVYCFLGYFC	0	0	0	0	0	0	0	0	0	0	0	0	0	0	0	0	0	0	521	0	0	0	0	0	0	0	0	0
771	NSP6	MLVYCFLGYFCTCYF	0	0	0	0	0	0	0	0	0	0	0	0	0	0	0	0	0	0	1388	0	0	0	0	0	0	0	0	0
772	NSP6	YFCTCYFGLFCLLNR	0	0	0	0	0	0	0	0	0	0	0	0	0	0	0	0	0	0	900	0	0	0	0	0	0	0	0	0
773	NSP6	CTCYFGLFCLLNRYF	0	0	0	0	0	0	0	0	0	0	0	0	0	0	0	0	0	0	3258	0	0	0	0	0	0	0	0	0
774	NSP6	CYFGLFCLLNRYFRL	0	0	0	0	0	0	0	0	0	0	0	0	0	0	0	0	0	0	1165	0	0	0	0	0	0	0	0	0
775	NSP6	CLLNRYFRLTLGVYD	0	0	0	0	0	0	0	0	0	0	0	0	0	0	0	0	0	0	763	0	0	0	0	0	0	0	0	0
776	NSP6	LNRYFRLTLGVYDYL	0	0	0	0	0	0	0	0	0	0	0	0	0	0	0	0	0	0	2960.5	0	0	0	0	0	0	0	0	0
777	NSP6	LTLGVYDYLVSTQEF	0	0	0	0	0	0	0	771	0	0	0	0	0	0	0	0	0	686.5	1683	0	0	0	0	0	0	0	0	0
778	NSP6	LGVYDYLVSTQEFRY	0	0	0	0	0	0	0	904	0	0	0	0	0	0	733	0	0	1477	6377.5	0	649	0	0	0	0	0	0	0
779	NSP6	VYDYLVSTQEFRYMN	0	0	0	0	693	0	0	0	0	0	0	0	0	0	0	0	0	0	1146	0	0	0	0	0	0	0	0	0
780	NSP6	DYLVSTQEFRYMNSQ	0	0	0	0	0	0	0	0	0	0	0	0	0	0	0	0	0	574.5	0	0	0	0	0	0	0	0	0	0
781	NSP6	YMNSQGLLPPKNSID	0	0	0	0	0	0	0	0	0	0	0	0	0	0	0	525	0	0	0	0	0	0	0	0	0	0	0	0
782	NSP7	CIKVATVQSKMSDVK	0	0	0	0	0	0	0	778	0	0	0	0	0	0	0	0	0	0	0	0	0	0	0	0	0	0	0	0
783	NSP7	TSVVLLSVLQQLRVE	0	0	0	0	0	0	0	0	0	0	0	0	0	0	0	0	0	0	0	1639	0	0	0	0	0	0	0	0
784	NSP7	ESSSKLWAQCVQLHN	0	0	0	0	0	0	0	0	0	0	0	0	0	0	0	0	0	2430	0	0	0	527	0	0	1456	0	0	0
785	NSP7	SSKLWAQCVQLHNDI	0	0	0	0	0	0	0	0	0	0	0	0	0	0	0	0	0	0	522	0	0	0	0	0	0	0	0	0
786	NSP7	LHNDILLAKDTTEAF	0	0	0	0	0	0	0	630.5	0	0	0	0	0	0	0	0	0	0	0	0	0	0	0	0	0	0	0	0
787	NSP7	NDILLAKDTTEAFEK	0	0	0	0	0	0	0	0	0	0	0	0	0	0	0	0	0	569	0	0	0	0	0	0	0	0	0	0
788	NSP7	LAKDTTEAFEKMVSL	0	0	0	0	0	0	0	0	2782.5	0	0	0	0	0	0	1590.5	0	0	0	0	0	0	1268	0	0	0	0	0
789	NSP7	KDTTEAFEKMVSLLS	0	0	0	0	0	0	0	592.5	1409	0	0	0	0	0	1842.5	1549.5	0	0	2100.5	0	0	0	0	0	0	0	0	0
790	NSP7	TTEAFEKMVSLLSVL	0	0	0	0	0	1349	0	0	1011	0	0	0	0	0	0	971	0	0	0	0	0	0	0	0	0	0	0	0
791	NSP7	EAFEKMVSLLSVLLS	0	0	0	0	0	0	0	848	600	0	515.5	0	0	0	987	968	0	3319	0	0	0	735	0	527	1391.5	0	0	0
792	NSP7	FEKMVSLLSVLLSMQ	0	0	0	0	0	0	0	0	0	0	0	0	0	0	0	0	0	0	0	0	0	981.5	0	0	0	0	0	0
793	NSP7	VSLLSVLLSMQGAVD	0	0	0	0	0	0	0	0	0	0	0	0	0	0	0	1687	0	0	0	0	0	0	0	0	0	0	0	0
794	NSP7	LLSVLLSMQGAVDIN	0	0	0	0	0	855	0	0	0	0	0	0	0	0	0	1340	0	1723	0	0	0	0	0	0	0	0	0	0
795	NSP7	LLSMQGAVDINKLCE	0	0	527	0	0	0	0	0	0	0	0	0	0	0	0	0	0	0	0	0	0	0	0	0	0	0	592.5	0
796	NSP7	QGAVDINKLCEEMLD	0	0	0	0	0	0	0	0	0	0	0	0	0	0	0	0	0	0	0	0	0	0	0	0	0	0	0	607.5
797	NSP7	AVDINKLCEEMLDNR	0	0	0	0	0	0	0	0	0	0	0	0	0	0	0	0	0	0	1095	0	0	0	0	0	0	0	0	0
798	NSP8	EEMLDNRATLQAIAS	0	0	0	0	0	0	0	4280	0	0	975	0	0	0	4705	0	682	5616.5	0	0	0	2500	0	0	1907.5	0	0	0
799	NSP8	MLDNRATLQAIASEF	0	0	0	0	0	0	0	0	1215	0	0	0	0	0	0	2845.5	0	0	0	0	0	0	0	0	0	0	0	0
800	NSP8	AFATAQEAYEQAVAN	0	0	0	0	682.5	0	0	0	0	0	0	0	0	0	0	0	0	546	0	0	0	0	0	0	0	0	0	0
801	NSP8	EAYEQAVANGDSEVV	0	0	0	0	0	0	0	961.5	0	0	0	0	0	0	814	0	0	3005	0	0	0	1038	0	617	0	0	0	0
802	NSP8	VANGDSEVVLKKLKK	0	0	0	0	721	1555	0	590	0	0	0	0	0	0	0	1290	0	4167.5	3243	0	0	0	0	0	0	0	0	0
803	NSP8	NGDSEVVLKKLKKSL	0	0	0	0	0	0	0	0	0	0	0	0	0	0	0	0	0	582.5	0	0	0	0	0	0	0	0	0	0
804	NSP8	DSEVVLKKLKKSLNV	524.5	0	0	0	0	0	0	0	0	0	0	0	0	0	0	0	0	0	560	0	0	0	0	0	0	0	0	0
805	NSP8	EVVLKKLKKSLNVAK	0	0	0	0	0	0	0	788	0	0	0	0	0	0	0	0	0	1668.5	0	0	0	0	0	0	0	0	0	0
806	NSP8	LKKSLNVAKSEFDRD	0	628	0	0	0	0	0	0	0	0	0	0	0	0	0	0	0	542	0	0	0	0	0	0	0	0	0	0
807	NSP8	KSLNVAKSEFDRDAA	0	0	0	0	0	0	0	0	0	0	0	0	0	0	0	0	0	600.5	0	0	0	0	0	0	0	0	0	0
808	NSP8	VAKSEFDRDAAMQRK	0	0	0	0	0	0	0	0	667.5	0	0	0	0	0	0	636.5	0	0	0	0	0	0	0	0	0	0	0	0
809	NSP8	EFDRDAAMQRKLEKM	0	0	0	0	0	0	0	0	0	0	0	0	0	0	0	0	0	0	0	0	0	0	0	0	691.5	0	0	0
810	NSP8	QRKLEKMADQAMTQM	0	0	0	0	0	0	0	0	988	0	0	0	0	0	0	747.5	0	0	0	0	0	0	0	0	0	0	0	0
811	NSP8	KLEKMADQAMTQMYK	0	0	0	0	0	0	0	0	1090	0	0	0	0	0	0	836.5	0	0	0	0	0	0	0	0	0	0	0	0
812	NSP8	EKMADQAMTQMYKQA	0	0	0	0	0	0	0	0	0	0	0	0	0	0	0	0	0	937	0	0	0	0	0	0	798.5	0	0	0
813	NSP8	AMTQMYKQARSEDKR	0	0	0	0	0	0	0	0	0	0	0	0	0	0	0	506	0	0	0	0	0	0	0	0	0	0	0	0
814	NSP8	SEDKRAKVTSAMQTM	0	0	0	0	0	0	0	0	0	0	0	0	0	0	0	821.5	0	0	0	0	0	0	0	0	0	0	0	0
815	NSP8	DKRAKVTSAMQTMLF	0	0	0	0	0	0	0	0	0	0	0	0	0	0	0	594	0	0	0	0	0	0	0	0	0	0	0	0
816	NSP8	MLFTMLRKLDNDALN	0	0	0	0	0	0	0	0	0	0	0	0	0	0	0	0	1212.5	0	0	0	0	0	0	0	0	0	0	0
817	NSP8	FTMLRKLDNDALNNI	0	0	0	0	0	0	0	0	0	0	0	0	0	0	0	0	944	0	0	0	0	0	0	814.5	0	0	0	0
818	NSP8	MLRKLDNDALNNIIN	0	0	0	0	0	0	0	0	0	0	0	0	0	0	0	0	571.5	0	0	0	0	0	0	0	0	0	0	0
819	NSP8	RKLDNDALNNIINNA	0	0	0	0	0	0	0	0	0	0	0	0	0	510.5	0	0	0	0	0	0	730	0	0	0	0	0	0	0
820	NSP8	LDNDALNNIINNARD	0	0	0	0	0	0	0	0	0	0	0	0	0	0	0	1094	0	0	0	0	0	0	0	0	0	0	0	0
821	NSP8	NIIPLTTAAKLMVVI	0	0	0	0	0	0	0	0	2424	0	0	0	0	0	0	1250.5	0	0	0	0	0	0	943	0	0	0	0	0
822	NSP8	IPLTTAAKLMVVIPD	0	0	0	0	0	0	0	0	649.5	0	0	0	0	0	0	726	0	0	0	0	0	0	0	0	0	0	0	0
823	NSP8	LTTAAKLMVVIPDYN	0	0	0	0	0	0	0	0	528.5	0	0	0	0	0	0	833	0	0	0	0	0	0	0	0	0	0	0	0
824	NSP8	TAAKLMVVIPDYNTY	0	0	0	0	0	0	0	0	0	0	0	0	0	0	0	0	0	1084.5	1668	0	0	0	0	0	0	0	0	0
825	NSP8	TYASALWEIQQVVDA	0	0	0	0	0	0	0	0	0	0	0	0	0	0	0	2447	0	0	0	0	0	0	0	0	0	0	0	0
826	NSP8	VDADSKIVQLSEISM	0	0	0	0	0	0	0	0	0	0	0	0	0	0	0	1412	0	0	0	0	0	0	0	0	0	0	0	0
827	NSP8	QLSEISMDNSPNLAW	0	0	0	0	0	901	0	0	0	0	0	0	0	0	0	0	0	0	657.5	0	0	0	0	0	0	0	0	0
828	NSP8	ISMDNSPNLAWPLIV	0	0	0	0	0	1035	0	0	0	0	0	0	0	0	0	1332.5	0	582.5	0	0	0	0	842.5	0	0	0	0	0
829	NSP8	NSPNLAWPLIVTALR	0	0	0	0	0	0	0	0	0	0	0	0	0	0	0	0	0	0	609	0	0	0	0	0	0	0	0	0
830	NSP8	PNLAWPLIVTALRAN	0	0	0	0	0	0	0	0	0	0	0	0	0	0	0	0	0	698	0	0	0	0	0	0	0	0	0	0
831	NSP9	ALRANSAVKLQNNEL	0	0	0	0	0	0	0	0	0	0	0	0	0	0	0	0	0	0	1162.5	0	0	0	0	0	0	0	0	0
832	NSP9	RANSAVKLQNNELSP	0	0	0	0	0	0	0	0	0	0	0	0	0	0	0	0	0	0	9358.5	0	0	0	0	0	0	0	0	0
833	NSP9	AVKLQNNELSPVALR	0	0	0	0	0	0	0	0	612	0	0	0	0	0	0	968	0	0	0	0	0	0	0	0	0	0	0	0
834	NSP9	NELSPVALRQMSCAA	0	0	0	0	0	0	0	0	0	0	0	0	0	0	0	660	0	0	0	0	0	0	0	0	0	0	0	0
835	NSP9	PVALRQMSCAAGTTQ	0	0	0	0	0	0	0	0	0	0	0	0	0	0	0	1032	0	0	0	0	0	0	0	0	0	0	0	0
836	NSP9	TTQTACTDDNALAYY	0	0	0	0	0	0	0	0	0	0	0	0	0	0	0	0	0	0	2034	0	0	0	0	0	0	0	0	0
837	NSP9	DNALAYYNTTKGGRF	532	0	0	0	0	0	0	0	0	0	0	0	0	0	0	0	0	0	776	0	0	0	0	0	0	0	0	0
838	NSP9	KGGRFVLALLSDLQD	0	0	0	0	0	0	0	501	0	0	0	0	0	0	0	654	0	0	0	0	0	0	0	0	0	0	0	0
839	NSP9	LALLSDLQDLKWARF	0	0	0	0	0	0	0	0	0	0	0	0	0	0	0	0	0	0	1781	0	0	0	0	0	0	0	0	0
840	NSP9	ARFPKSDGTGTIYTE	0	0	0	0	0	0	0	0	0	0	0	0	0	0	0	0	0	0	0	0	0	0	0	0	0	0	612	0
841	NSP9	KSDGTGTIYTELEPP	0	0	0	0	0	0	0	1459	0	0	0	0	0	0	1391.5	0	0	0	0	0	0	0	0	0	0	0	0	0
842	NSP9	DGTGTIYTELEPPCR	0	0	0	0	0	0	0	0	0	0	0	0	0	0	0	0	0	0	1529.5	0	0	0	0	0	0	0	0	0
843	NSP9	TGTIYTELEPPCRFV	0	0	0	0	0	0	0	0	0	0	0	0	0	0	0	0	0	0	2112.5	0	0	0	0	0	0	0	0	0
844	NSP9	TIYTELEPPCRFVTD	0	0	0	0	0	1127.5	0	0	0	0	0	0	0	0	0	807	0	0	0	0	0	0	0	0	0	0	0	0
845	NSP9	ELEPPCRFVTDTPKG	0	0	0	0	0	0	0	0	0	0	0	0	0	0	993.5	0	0	0	0	0	0	0	0	0	0	0	0	0
846	NSP9	PCRFVTDTPKGPKVK	0	0	0	0	0	0	0	0	0	0	0	0	0	0	0	0	0	0	705.5	0	0	0	0	0	0	0	0	0
847	NSP9	FIKGLNNLNRGMVLG	0	0	0	0	0	0	0	0	1216	0	0	0	0	0	0	1529	0	0	0	0	0	0	567.5	0	0	0	0	0
848	NSP9	KGLNNLNRGMVLGSL	0	0	0	0	0	0	0	0	0	0	0	0	0	0	0	927	0	0	0	0	0	0	0	0	0	0	0	0
849	NSP10	GSLAATVRLQAGNAT	0	0	0	0	0	0	0	0	637.5	0	0	0	0	0	0	999	0	0	0	0	0	0	0	0	0	0	0	0
850	NSP10	LAATVRLQAGNATEV	0	0	0	0	0	0	0	0	0	0	0	0	0	0	0	1109	0	0	0	0	0	0	0	0	0	0	0	0
851	NSP10	ATVRLQAGNATEVPA	0	0	0	0	0	0	0	0	0	0	0	0	0	0	0	947	0	0	0	0	0	0	0	0	0	0	0	0
852	NSP10	VRLQAGNATEVPANS	0	0	0	0	0	0	0	0	0	0	0	0	0	0	0	588	0	0	0	0	654.5	0	0	0	0	0	0	0
853	NSP10	LQAGNATEVPANSTV	0	0	0	0	0	0	0	0	0	0	0	0	0	0	0	917	0	0	0	0	0	0	0	0	0	0	0	0
854	NSP10	AGNATEVPANSTVLS	0	0	0	0	0	0	0	0	0	0	0	0	0	0	0	758	0	0	0	0	0	0	0	0	0	0	0	0
855	NSP10	KAYKDYLASGGQPIT	0	0	0	0	0	0	0	0	0	0	0	0	0	0	0	0	0	0	772	0	0	0	0	0	0	0	0	0
856	NSP10	YKDYLASGGQPITNC	0	0	0	0	0	0	0	0	0	0	0	0	0	0	0	0	0	0	527	0	0	0	0	0	0	0	0	0
857	NSP10	KMLCTHTGTGQAITV	0	0	0	0	0	0	0	0	0	0	0	0	0	0	0	0	0	0	1344	0	0	0	0	0	0	0	0	0
858	NSP10	QESFGGASCCLYCRC	0	0	0	0	0	0	0	0	0	0	0	0	0	0	0	0	0	0	829.5	0	0	0	0	0	0	0	0	0
859	NSP10	SFGGASCCLYCRCHI	0	0	0	0	0	0	0	0	0	0	0	0	0	0	0	0	0	0	1292	0	0	0	0	0	0	0	0	0
860	NSP10	GGASCCLYCRCHIDH	0	0	0	0	0	661.5	0	0	0	0	0	0	0	617	0	0	0	0	1903	0	0	0	0	0	0	0	0	0
861	NSP10	ASCCLYCRCHIDHPN	0	0	0	0	0	1793	0	0	0	0	0	0	0	1077	0	963.5	0	0	0	0	2100.5	0	0	0	0	0	0	690
862	NSP10	NPKGFCDLKGKYVQI	0	0	0	0	0	0	0	0	0	0	0	0	0	0	0	0	0	0	0	584	0	0	0	0	0	0	0	0
863	NSP10	CTVCGMWKGYGCSCD	0	0	0	0	0	0	0	0	0	0	0	0	0	0	0	0	0	0	657	0	0	0	0	0	0	0	0	0
864	NSP10	GMWKGYGCSCDQLRE	0	0	0	0	0	0	0	0	0	0	0	0	0	0	0	0	0	0	0	0	0	0	0	0	0	534.5	781	0
865	NSP10	WKGYGCSCDQLREPM	0	0	0	0	0	0	0	0	0	0	0	0	0	0	0	0	0	0	0	0	0	0	0	0	0	617	0	0
866	NSP12	LREPMLQSADAQSFL	0	0	0	0	0	0	0	0	0	0	0	0	0	0	0	547	0	0	0	0	0	0	0	0	0	0	0	0
867	NSP12	EPMLQSADAQSFLNR	0	0	0	0	0	0	0	0	0	0	516.5	0	0	0	0	0	0	3035.5	0	0	0	0	0	0	1577	0	0	0
868	NSP12	TPCGTGTSTDVVYRA	0	0	0	0	0	0	0	0	525	0	0	0	0	0	0	1136	0	0	0	0	0	0	0	0	0	0	0	0
869	NSP12	TGTSTDVVYRAFDIY	0	0	0	0	0	860	0	0	0	0	0	0	0	0	0	500.5	0	808.5	3118.5	0	0	0	0	0	0	938.5	0	0
870	NSP12	TSTDVVYRAFDIYND	0	0	0	0	0	669.5	0	0	928	0	0	0	0	0	0	1238.5	0	0	0	0	0	0	0	0	0	0	0	0
871	NSP12	VAGFAKFLKTNCCRF	0	0	0	0	0	0	0	0	0	0	0	0	0	0	0	0	0	0	953	0	0	0	0	0	0	0	0	0
872	NSP12	GFAKFLKTNCCRFQE	0	0	0	0	0	0	0	0	0	0	0	0	621	0	513.5	0	0	0	0	0	0	0	0	0	0	0	852.5	0
873	NSP12	FLKTNCCRFQEKDED	0	0	0	557	0	967.5	0	0	0	0	0	0	0	0	0	0	620	1656	0	0	0	0	0	0	0	0	0	0
874	NSP12	KTNCCRFQEKDEDDN	0	0	547	667	760	1263	0	0	0	0	0	0	0	0	0	0	3111	0	0	0	879.5	0	0	0	0	0	0	0
875	NSP12	NCCRFQEKDEDDNLI	0	0	0	0	0	0	0	0	0	0	0	0	0	0	0	0	610	0	0	0	0	0	0	0	0	0	0	0
876	NSP12	FQEKDEDDNLIDSYF	0	0	0	0	0	0	0	814	0	0	0	0	0	816	535.5	0	0	720	2473	0	0	611	0	0	0	999	0	957
877	NSP12	EKDEDDNLIDSYFVV	0	0	0	0	0	0	0	1419	0	0	1042.5	0	0	510	1213	0	0	3702	1288	0	0	1408	0	570.5	1568	0	0	0
878	NSP12	DEDDNLIDSYFVVKR	0	0	0	1005	0	0	0	0	0	0	0	0	0	0	0	0	0	724	0	0	0	1080	0	0	0	0	0	0
879	NSP12	IDSYFVVKRHTFSNY	0	0	0	0	0	0	0	0	0	0	0	0	0	0	0	0	0	0	735	0	0	0	0	0	0	0	0	0
880	NSP12	FVVKRHTFSNYQHEE	0	0	1127	0	2954.5	923.5	0	0	0	537	0	0	0	0	0	0	1501	0	0	511	0	0	0	0	0	0	605	0
881	NSP12	VKRHTFSNYQHEETI	0	0	0	0	0	0	0	0	0	0	0	0	0	0	0	0	1287.5	0	0	0	0	0	0	0	0	0	0	0
882	NSP12	RHTFSNYQHEETIYN	0	0	0	0	0	0	0	0	0	0	0	0	0	0	0	610	0	1167.5	0	0	0	0	0	0	0	0	0	0
883	NSP12	FKFRIDGDMVPHISR	0	0	0	0	0	0	0	0	0	0	0	0	0	0	0	1314.5	0	0	0	0	0	0	0	0	0	0	0	0
884	NSP12	FRIDGDMVPHISRQR	0	0	0	0	0	0	0	0	0	0	0	0	0	0	0	1122.5	0	0	0	0	0	0	0	0	0	0	0	0
885	NSP12	IDGDMVPHISRQRLT	0	0	0	0	0	0	0	0	0	0	0	0	0	0	0	845.5	0	0	0	0	0	0	0	0	0	0	0	0
886	NSP12	MVPHISRQRLTKYTM	0	0	0	0	0	0	0	0	0	0	0	0	0	0	0	0	0	0	0	0	0	0	505.5	0	0	0	0	0
887	NSP12	ISRQRLTKYTMADLV	0	0	0	0	0	0	0	0	0	0	0	0	0	0	0	1453	0	0	0	0	0	0	0	0	0	0	0	0
888	NSP12	TKYTMADLVYALRHF	0	0	0	0	0	0	0	0	0	0	0	0	0	0	0	0	0	0	918.5	0	0	0	0	0	0	0	0	0
889	NSP12	YTMADLVYALRHFDE	0	0	945	1154	0	0	0	0	0	0	0	0	657	0	0	0	0	0	0	0	0	0	0	0	0	657.5	547	0
890	NSP12	DLVYALRHFDEGNCD	555	0	0	0	0	569	0	0	0	0	0	0	0	0	0	626	556.5	0	0	0	0	0	0	0	0	659	0	0
891	NSP12	RHFDEGNCDTLKEIL	0	0	0	0	0	0	0	629	0	0	0	0	0	0	0	0	0	0	0	0	0	0	0	0	0	0	0	0
892	NSP12	FDEGNCDTLKEILVT	0	0	0	0	0	0	0	1592	0	0	0	0	0	0	0	0	0	988.5	0	0	0	0	0	0	0	0	0	0
893	NSP12	EGNCDTLKEILVTYN	0	0	0	0	0	0	0	511.5	0	0	0	0	0	0	521	0	0	2187.5	0	0	0	0	0	0	1099	0	0	0
894	NSP12	DTLKEILVTYNCCDD	552	0	0	0	0	0	0	0	0	0	0	0	0	0	0	773.5	0	0	0	0	0	0	0	0	0	0	0	0
895	NSP12	LKEILVTYNCCDDDY	620	0	0	0	0	549.5	0	852.5	534	0	0	762	0	1020.5	870	1893.5	1398.5	1027	1407.5	0	780	633	899.5	1768	768.5	0	1052	1218
896	NSP12	EILVTYNCCDDDYFN	642	0	0	0	0	0	0	1136.5	655.5	0	0	0	0	799.5	613	1859.5	1675.5	2306	1796	0	0	1001	896.5	1150	1254.5	0	693	784.5
897	NSP12	NCCDDDYFNKKDWYD	0	0	0	0	0	0	0	862	0	0	0	0	0	961	0	694.5	557	561.5	2536.5	0	580	821	748	1544	0	0	0	1030
898	NSP12	CDDDYFNKKDWYDFV	0	0	0	0	0	0	0	731	0	0	0	0	0	665	0	0	0	0	2367.5	0	0	811.5	0	637.5	0	0	0	819
899	NSP12	DDYFNKKDWYDFVEN	649.5	0	0	0	0	1786	0	0	0	838.5	0	0	0	0	0	0	1991	1370	0	0	0	0	0	0	0	0	0	0
900	NSP12	VENPDILRVYANLGE	0	0	0	0	0	0	0	0	0	0	0	0	1196	0	0	0	0	0	0	1366.5	0	0	0	0	0	0	2134.5	0
901	NSP12	ERVRQALLKTVQFCD	0	0	0	0	0	0	0	0	0	0	0	0	0	0	0	0	0	0	0	0	0	0	0	0	539	0	0	0
902	NSP12	QALLKTVQFCDAMRN	0	0	0	0	0	0	0	0	795.5	0	0	0	0	0	0	0	0	0	0	0	0	0	0	0	0	0	0	0
903	NSP12	DAMRNAGIVGVLTLD	0	0	0	0	0	0	0	0	0	0	0	0	0	0	0	0	0	1250.5	0	0	0	0	0	0	0	0	0	0
904	NSP12	VGVLTLDNQDLNGNW	0	0	0	0	0	0	0	0	0	0	0	0	0	0	0	0	0	0	1954.5	0	0	0	0	0	0	0	0	0
905	NSP12	VLTLDNQDLNGNWYD	0	0	0	0	0	0	0	0	0	0	0	0	0	0	0	720	0	601	3377	0	0	0	0	0	0	617	0	575
906	NSP12	DNQDLNGNWYDFGDF	872	0	0	890	0	1007	0	708	0	0	0	0	0	1222.5	0	0	0	0	4627	512.5	622.5	0	0	0	0	0	0	1508
907	NSP12	TPGSGVPVVDSYYSL	0	0	0	0	0	0	0	0	0	0	0	0	0	0	0	3779.5	0	0	0	0	0	0	906.5	0	0	0	0	0
908	NSP12	GVPVVDSYYSLLMPI	0	0	0	0	0	1923.5	0	0	0	0	0	0	0	0	0	1038.5	0	0	0	0	0	0	0	0	0	0	0	0
909	NSP12	PVVDSYYSLLMPILT	0	0	0	0	0	0	0	510	0	0	0	0	0	0	646	837.5	0	550	0	0	0	0	515	0	0	0	0	0
910	NSP12	LLMPILTLTRALTAE	0	0	0	0	0	0	0	556.5	0	0	0	0	0	0	847.5	0	0	0	0	0	0	0	0	0	0	0	0	0
911	NSP12	MPILTLTRALTAESH	0	0	0	0	0	0	0	1312	0	0	0	0	0	0	616.5	851	0	0	0	0	0	0	0	0	0	0	0	0
912	NSP12	ILTLTRALTAESHVD	0	0	0	0	0	0	0	982.5	0	0	0	0	0	0	0	1086	0	0	0	0	0	0	0	0	0	0	0	0
913	NSP12	TLTRALTAESHVDTD	0	0	0	0	0	0	0	722	0	0	0	0	0	0	0	1165	0	2351	0	0	0	0	0	0	0	0	0	0
914	NSP12	TRALTAESHVDTDLT	0	0	0	0	0	0	0	1133	0	0	0	0	0	0	0	567.5	0	0	0	0	0	0	0	0	0	0	0	0
915	NSP12	ALTAESHVDTDLTKP	0	0	0	0	0	682	0	0	0	0	0	0	0	0	723	0	0	0	4716	0	1602	0	0	0	0	0	0	0
916	NSP12	TAESHVDTDLTKPYI	0	0	0	0	556.5	1418	0	0	529.5	0	0	0	0	0	0	840	0	0	3042.5	0	0	620.5	0	0	0	0	0	0
917	NSP12	ESHVDTDLTKPYIKW	0	0	0	0	0	0	0	565	0	0	579	0	0	0	744.5	0	0	2606.5	0	0	0	747.5	0	0	1379.5	0	0	0
918	NSP12	PYIKWDLLKYDFTEE	0	0	1162	0	2156.5	1091	0	0	0	817.5	0	0	0	0	0	0	1292	0	0	0	0	0	0	802	0	757.5	0	0
919	NSP12	IKWDLLKYDFTEERL	0	0	0	0	0	0	0	0	0	0	0	0	0	0	0	0	0	0	1034.5	0	0	0	0	0	0	0	0	0
920	NSP12	KYDFTEERLKLFDRY	0	0	0	0	0	0	0	0	0	0	0	0	0	0	0	0	0	0	1757.5	0	0	0	0	0	0	0	0	0
921	NSP12	TEERLKLFDRYFKYW	0	0	0	0	0	0	0	0	0	0	0	0	0	0	0	0	0	0	0	0	0	546	0	0	0	0	0	0
922	NSP12	ERLKLFDRYFKYWDQ	0	0	0	0	0	0	0	0	0	0	0	0	0	0	0	0	0	0	0	0	0	0	0	0	556	0	0	0
923	NSP12	LKLFDRYFKYWDQTY	0	0	0	0	0	0	0	0	0	0	0	0	0	0	0	0	0	0	584	0	0	0	0	0	0	0	0	0
924	NSP12	WDQTYHPNCVNCLDD	0	0	0	0	0	0	0	0	0	0	0	0	0	0	0	0	0	0	0	0	0	0	0	0	0	744	0	0
925	NSP12	NCLDDRCILHCANFN	0	0	0	0	0	0	0	0	0	0	0	0	0	0	0	0	0	0	1145.5	0	0	0	0	0	0	0	0	0
926	NSP12	LDDRCILHCANFNVL	0	0	0	0	0	0	0	0	0	0	0	0	0	0	0	0	0	0	664	0	0	0	0	0	0	0	0	0
927	NSP12	PPTSFGPLVRKIFVD	0	0	0	0	0	0	0	0	577.5	0	0	0	0	0	0	731.5	0	0	0	0	0	0	0	0	0	0	0	0
928	NSP12	FGPLVRKIFVDGVPF	0	0	0	0	0	1195	0	0	0	0	0	0	0	0	0	0	0	0	963	0	0	0	0	0	0	0	0	0
929	NSP12	PLVRKIFVDGVPFVV	0	0	0	0	0	0	0	0	0	0	0	0	0	0	0	0	0	1697.5	0	0	0	0	0	0	0	0	0	0
930	NSP12	FVDGVPFVVSTGYHF	0	0	0	0	0	579	0	0	0	0	0	0	0	0	0	0	0	0	1571	0	0	0	0	0	0	0	0	0
931	NSP12	DGVPFVVSTGYHFRE	0	0	0	0	0	829	0	0	0	0	0	0	0	0	0	0	0	0	0	534.5	0	0	0	0	0	0	830	0
932	NSP12	VSTGYHFRELGVVHN	0	0	0	0	0	0	0	0	0	0	0	0	0	0	0	719	0	0	0	0	0	0	0	0	0	0	0	0
933	NSP12	TGYHFRELGVVHNQD	0	0	0	0	0	0	0	0	676	0	0	0	0	0	0	606	0	0	0	0	0	0	0	0	0	0	0	0
934	NSP12	YHFRELGVVHNQDVN	0	0	0	0	0	517	0	0	1887	0	0	0	0	0	0	966	0	0	0	0	0	0	0	0	0	0	0	0
935	NSP12	FRELGVVHNQDVNLH	0	0	0	0	0	890	0	0	1206.5	0	0	0	0	0	0	0	0	0	0	0	0	0	0	0	0	0	0	0
936	NSP12	VHNQDVNLHSSRLSF	0	0	0	0	0	0	0	0	0	0	0	0	0	0	0	0	0	0	803.5	0	0	0	0	0	0	0	0	0
937	NSP12	NLHSSRLSFKELLVY	0	0	0	0	0	0	0	0	0	0	0	0	0	0	0	0	0	577	1129	0	0	0	0	0	0	0	0	0
938	NSP12	ELLVYAADPAMHAAS	0	0	0	0	0	0	0	0	0	0	0	0	0	0	0	0	0	941	0	0	0	0	0	0	0	0	0	0
939	NSP12	LVYAADPAMHAASGN	0	0	0	0	0	0	0	0	0	0	0	0	0	0	0	0	0	0	2950	0	0	0	0	0	0	0	0	0
940	NSP12	ADPAMHAASGNLLLD	0	0	0	0	0	0	0	620	0	0	0	0	0	0	0	0	0	0	0	0	0	0	0	0	0	0	0	0
941	NSP12	TCFSVAALTNNVAFQ	0	0	0	0	0	0	0	0	1658.5	0	0	0	0	0	0	2695	0	0	0	0	0	0	0	0	0	0	0	0
942	NSP12	AFQTVKPGNFNKDFY	0	0	0	0	0	0	0	0	0	0	0	0	0	0	0	0	0	0	1391	0	0	0	0	0	0	0	0	0
943	NSP12	QTVKPGNFNKDFYDF	0	0	0	0	0	0	0	500	0	0	0	0	0	0	0	0	0	834.5	3041.5	0	0	0	0	0	0	597	0	0
944	NSP12	PGNFNKDFYDFAVSK	0	0	0	0	0	0	0	1411	0	0	0	0	0	0	0	0	0	0	0	0	0	0	0	0	0	0	0	0
945	NSP12	NKDFYDFAVSKGFFK	0	0	0	0	0	0	0	0	0	0	0	0	0	0	0	0	0	0	1189	0	0	0	0	0	0	0	0	0
946	NSP12	YDFAVSKGFFKEGSS	0	0	0	0	0	0	0	3702	0	0	0	0	0	0	818	0	0	0	0	0	0	629	0	0	0	0	0	0
947	NSP12	FAVSKGFFKEGSSVE	0	0	0	0	0	0	0	0	0	0	0	0	0	0	0	0	0	0	0	3228.5	0	0	0	0	0	0	0	0
948	NSP12	FFKEGSSVELKHFFF	0	0	0	0	0	0	0	0	0	0	0	0	0	0	0	0	0	0	1543	0	0	0	0	0	0	0	0	0
949	NSP12	SVELKHFFFAQDGNA	0	0	0	0	0	0	0	0	0	0	0	0	0	0	0	754	0	0	0	0	0	0	0	0	0	0	0	0
950	NSP12	ELKHFFFAQDGNAAI	0	0	0	0	0	0	0	0	0	0	0	0	0	0	0	0	0	951	0	0	0	0	0	0	658	0	0	0
951	NSP12	FFFAQDGNAAISDYD	0	0	0	0	555.5	1007.5	0	1404	648.5	0	0	0	0	0	883.5	845	857.5	1273	2017.5	0	568	0	0	550	0	549.5	0	946
952	NSP12	FAQDGNAAISDYDYY	798	672	0	672	1032	1631	627.5	1476.5	1169	0	0	930.5	0	1210.5	1647.5	1271	1280	2215	11017.5	624	994.5	912	801	847	572	1466.5	672	2384
953	NSP12	QDGNAAISDYDYYRY	0	514	0	0	532	999	0	658.5	530	0	0	0	0	504	1010	596.5	1066	1086.5	5859.5	0	0	0	0	0	0	1018.5	0	1140
954	NSP12	GNAAISDYDYYRYNL	0	0	0	0	0	0	0	0	0	0	0	0	0	0	0	0	0	0	1018.5	0	0	0	0	0	0	0	0	0
955	NSP12	DYDYYRYNLPTMCDI	0	0	0	0	0	0	0	0	0	0	0	0	0	0	0	0	0	558	0	0	0	0	0	0	0	770.5	0	0
956	NSP12	LPTMCDIRQLLFVVE	0	0	0	0	0	0	0	0	0	0	0	0	0	0	0	0	0	961.5	0	1855	0	0	0	0	0	0	0	0
957	NSP12	TMCDIRQLLFVVEVV	0	0	0	0	0	0	0	0	0	0	0	0	0	0	0	0	0	1849.5	0	0	0	0	0	0	0	0	0	0
958	NSP12	CDIRQLLFVVEVVDK	0	0	0	0	0	0	0	0	0	0	0	0	0	0	0	0	0	1085.5	0	0	625.5	0	0	0	0	0	0	0
959	NSP12	IRQLLFVVEVVDKYF	0	0	0	0	0	0	0	0	0	0	0	0	0	0	0	0	0	1385	0	0	0	0	0	0	0	0	0	0
960	NSP12	LFVVEVVDKYFDCYD	0	0	0	0	0	576.5	0	629	0	0	0	0	0	880	0	1141	0	937	2861.5	0	532	0	0	737	0	696	0	1035
961	NSP12	EVVDKYFDCYDGGCI	0	0	0	0	0	0	0	540.5	0	0	0	0	0	0	0	0	0	0	0	0	0	0	0	0	513	0	0	0
962	NSP12	CYDGGCINANQVIVN	0	0	0	0	0	0	0	0	2690	0	0	0	0	0	0	738.5	0	0	0	0	0	0	0	0	0	0	0	0
963	NSP12	AGFPFNKWGKARLYY	0	0	0	0	0	0	0	0	0	0	0	0	0	0	0	0	0	0	1310.5	0	0	0	0	0	0	0	0	0
964	NSP12	KWGKARLYYDSMSYE	0	0	0	544.5	0	0	0	0	1744	0	0	0	561	0	0	3623	0	0	541	0	0	0	1636	0	0	0	521	0
965	NSP12	GKARLYYDSMSYEDQ	0	0	0	0	0	558	0	0	0	0	0	0	0	0	0	0	0	0	1801	0	0	0	0	0	0	0	0	0
966	NSP12	ARLYYDSMSYEDQDA	0	0	0	0	0	0	0	0	0	0	0	0	0	0	0	0	623	1061	0	0	0	0	0	0	0	666	0	0
967	NSP12	LYYDSMSYEDQDALF	0	0	0	0	0	585	0	780	0	0	0	0	0	0	575	0	0	0	3609	0	0	507.5	0	570	0	1292	0	0
968	NSP12	YDSMSYEDQDALFAY	0	0	0	0	0	1391	0	710	0	0	0	0	0	0	0	0	0	0	4570	0	0	501	0	0	0	1102	0	0
969	NSP12	EDQDALFAYTKRNVI	0	0	0	0	0	0	0	1100	0	0	0	0	0	0	962	0	0	2129	0	0	0	839.5	0	0	1299.5	0	0	0
970	NSP12	TITQMNLKYAISAKN	0	0	0	0	0	593	0	0	1070	0	0	0	0	0	0	1827.5	0	0	0	0	0	0	0	0	0	0	0	0
971	NSP12	TQMNLKYAISAKNRA	0	0	0	0	0	0	0	0	0	0	0	0	0	0	0	0	0	0	0	0	0	511.5	0	0	0	0	0	0
972	NSP12	ISAKNRARTVAGVSI	0	0	0	0	0	0	0	0	692.5	0	0	0	0	0	0	1643	0	0	0	0	0	0	0	0	0	0	0	0
973	NSP12	ARTVAGVSICSTMTN	0	0	0	0	0	0	0	0	707	0	0	0	0	0	0	0	0	0	0	0	0	0	0	0	0	0	0	0
974	NSP12	AATRGATVVIGTSKF	0	0	0	0	0	523.5	0	0	0	0	0	0	0	0	0	0	0	0	5884	0	0	0	0	0	0	0	0	0
975	NSP12	GGWHNMLKTVYSDVE	0	0	0	582	0	0	0	0	0	0	0	0	0	0	0	0	0	0	0	3501	0	0	0	0	0	0	0	0
976	NSP12	TVYSDVENPHLMGWD	0	0	0	0	640	1133	0	0	0	0	0	0	0	0	0	612.5	0	0	0	0	599.5	0	0	0	0	0	0	0
977	NSP12	YSDVENPHLMGWDYP	0	0	0	0	0	571	0	0	0	0	0	0	0	0	0	0	0	0	2734.5	0	1038	0	0	0	0	0	0	0
978	NSP12	DVENPHLMGWDYPKC	0	0	0	0	0	0	0	0	0	0	0	0	0	0	0	0	0	0	1209	0	0	0	0	0	0	0	0	0
979	NSP12	PKCDRAMPNMLRIMA	0	0	0	0	0	0	0	0	0	0	0	0	0	0	0	631	0	0	0	0	0	0	0	0	0	0	0	0
980	NSP12	CDRAMPNMLRIMASL	0	0	0	0	0	0	0	0	0	0	0	0	0	0	0	4731	0	0	0	0	0	0	1542	0	0	0	0	0
981	NSP12	RAMPNMLRIMASLVL	0	0	0	0	0	0	0	0	0	0	0	0	0	0	0	3116.5	0	0	0	0	0	0	869	0	0	0	0	0
982	NSP12	MPNMLRIMASLVLAR	0	0	0	0	0	1859.5	0	0	577.5	0	0	0	0	0	0	2652	0	0	0	0	0	0	1760	0	0	0	0	0
983	NSP12	NMLRIMASLVLARKH	0	0	0	0	0	0	0	0	0	0	0	0	0	0	0	1117.5	0	0	0	0	0	0	0	0	0	0	0	0
984	NSP12	RKHTTCCSLSHRFYR	0	0	0	0	0	0	0	0	0	0	0	0	0	0	0	0	0	0	4205	0	0	0	0	0	0	0	0	0
985	NSP12	TCCSLSHRFYRLANE	0	0	0	0	0	0	0	0	0	0	0	0	945	0	0	510.5	0	0	0	894	0	0	0	0	0	0	1620.5	0
986	NSP12	RLANECAQVLSEMVM	0	0	0	0	0	0	0	0	1325	0	0	0	0	0	0	843.5	0	0	0	0	0	0	0	0	0	0	0	0
987	NSP12	ECAQVLSEMVMCGGS	0	0	0	0	0	0	0	0	0	0	0	0	0	0	0	0	0	558	0	0	0	0	0	0	624	0	0	0
988	NSP12	AQVLSEMVMCGGSLY	0	0	0	0	0	0	0	0	0	0	0	0	0	0	0	0	0	0	1083	0	0	0	0	0	0	0	0	0
989	NSP12	YVKPGGTSSGDATTA	0	0	0	0	0	0	0	0	636	0	0	0	0	0	0	0	0	0	0	0	0	0	0	0	0	0	0	0
990	NSP12	ANSVFNICQAVTANV	0	0	0	0	676	0	0	0	0	0	0	0	0	0	0	0	0	0	0	514.5	0	0	0	0	0	0	0	0
991	NSP12	SVFNICQAVTANVNA	0	0	0	0	0	0	0	0	0	0	0	0	0	0	0	516	0	0	0	0	0	0	0	0	0	0	0	0
992	NSP12	VNALLSTDGNKIADK	0	0	0	0	0	0	0	0	0	0	0	0	0	0	0	0	0	0	5343	0	0	0	0	0	0	0	0	0
993	NSP12	ALLSTDGNKIADKYV	0	0	0	0	0	0	0	0	0	0	0	0	0	0	0	0	0	0	4420.5	0	0	0	0	0	0	0	0	0
994	NSP12	TDGNKIADKYVRNLQ	0	0	0	0	0	0	0	0	641	0	0	0	0	0	0	568.5	0	0	0	0	0	0	0	0	0	0	0	0
995	NSP12	KIADKYVRNLQHRLY	0	0	0	0	0	0	0	0	0	0	0	0	0	0	0	0	0	0	1062	0	0	0	0	0	0	0	0	0
996	NSP12	ADKYVRNLQHRLYEC	0	0	0	0	0	0	0	0	0	0	0	0	0	0	0	0	0	0	2580	0	0	0	0	0	0	0	0	0
997	NSP12	KYVRNLQHRLYECLY	0	0	0	0	0	0	0	0	0	0	0	0	0	0	0	0	0	0	3935	0	0	0	0	0	0	0	0	0
998	NSP12	VRNLQHRLYECLYRN	0	0	0	0	0	0	0	0	0	0	0	0	0	0	0	0	0	0	1165.5	0	0	0	0	0	0	0	0	0
999	NSP12	NLQHRLYECLYRNRD	0	0	0	0	0	0	0	0	609.5	0	0	0	0	0	0	635.5	0	0	0	0	0	0	0	0	0	0	0	0
1000	NSP12	QHRLYECLYRNRDVD	0	0	0	0	0	0	0	0	0	0	0	0	0	0	0	590.5	942.5	1994	0	0	0	0	0	0	0	0	0	0
1001	NSP12	RLYECLYRNRDVDTD	0	0	0	0	0	0	0	0	894.5	0	0	0	0	0	0	1191.5	2226	1905.5	0	0	0	0	0	0	0	0	0	0
1002	NSP12	YECLYRNRDVDTDFV	0	0	0	0	0	0	0	0	0	0	0	0	0	0	0	0	911	0	0	0	0	0	0	0	0	0	0	0
1003	NSP12	CLYRNRDVDTDFVNE	0	0	0	0	0	0	0	0	0	0	0	0	787	0	0	1283.5	975.5	0	0	1453	0	0	0	0	0	0	1816	0
1004	NSP12	YRNRDVDTDFVNEFY	0	0	0	0	0	0	0	0	0	0	0	0	0	0	0	807.5	736.5	1273	4421	0	0	0	0	0	0	0	0	699.5
1005	NSP12	NRDVDTDFVNEFYAY	0	0	0	0	0	0	0	0	0	0	0	0	0	0	0	0	0	749.5	5751.5	0	0	0	0	0	0	0	0	0
1006	NSP12	EFYAYLRKHFSMMIL	0	0	0	0	0	0	0	0	2746	0	0	0	0	0	0	0	0	0	0	0	0	0	0	0	0	0	0	0
1007	NSP12	SIKNFKSVLYYQNNV	0	0	0	0	0	0	0	0	0	0	0	0	0	0	0	0	0	0	1939.5	0	0	0	0	0	0	0	0	0
1008	NSP12	YQNNVFMSEAKCWTE	0	0	0	0	0	0	0	0	0	0	0	0	521	0	0	0	0	0	0	0	0	0	0	0	0	0	769	0
1009	NSP12	EAKCWTETDLTKGPH	0	0	0	0	0	1186.5	0	0	0	0	0	0	0	0	0	0	0	1447.5	0	0	0	519	0	0	953.5	0	0	0
1010	NSP12	KCWTETDLTKGPHEF	0	0	0	0	0	979	0	0	0	0	0	0	0	0	0	0	0	0	778	0	0	0	0	0	0	603.5	0	0
1011	NSP12	ETDLTKGPHEFCSQH	0	0	0	0	0	0	0	582.5	0	0	602.5	0	0	0	574.5	0	0	2742	0	0	0	739	0	0	1148	0	0	0
1012	NSP12	FCSQHTMLVKQGDDY	0	0	0	0	0	0	0	0	0	0	0	0	0	0	0	0	0	801.5	0	0	0	0	0	0	0	0	0	0
1013	NSP12	SQHTMLVKQGDDYVY	0	0	0	0	0	0	0	0	0	0	0	0	0	0	0	0	0	0	942.5	0	0	0	0	0	0	0	0	0
1014	NSP12	MLVKQGDDYVYLPYP	0	0	0	0	0	0	0	0	0	0	0	0	0	0	0	786	0	0	0	0	0	0	0	0	0	0	0	0
1015	NSP12	VKQGDDYVYLPYPDP	0	0	0	0	0	815	0	0	0	0	0	0	0	0	0	1613	0	0	0	0	0	0	0	0	0	0	0	0
1016	NSP12	QGDDYVYLPYPDPSR	0	0	0	0	0	757.5	0	0	0	0	0	0	0	0	699.5	1016.5	0	0	0	0	0	0	0	0	0	0	0	0
1017	NSP12	DDYVYLPYPDPSRIL	664	0	0	0	0	0	0	0	0	0	0	0	0	0	0	0	0	548	0	502	0	0	0	0	0	0	0	0
1018	NSP12	PYPDPSRILGAGCFV	0	0	0	0	0	3253	0	0	839	0	0	0	0	0	0	2827	0	0	1290	0	0	0	736.5	0	0	0	0	0
1019	NSP12	PDPSRILGAGCFVDD	0	0	0	0	0	538	0	505	0	0	0	0	0	0	0	976	0	513.5	0	0	0	0	0	0	0	735	0	0
1020	NSP12	PSRILGAGCFVDDIV	0	0	0	0	0	0	0	0	0	0	0	0	0	0	0	0	0	548.5	0	0	0	0	0	0	0	0	0	0
1021	NSP12	VDDIVKTDGTLMIER	0	0	0	0	1352.5	0	0	0	0	0	0	0	0	0	0	1739.5	0	0	0	0	0	0	0	0	0	0	0	0
1022	NSP12	TDGTLMIERFVSLAI	0	0	0	0	0	877	0	0	638.5	0	0	0	0	0	0	788	0	0	0	0	0	0	838.5	0	0	0	0	0
1023	NSP12	LMIERFVSLAIDAYP	0	0	0	0	0	0	0	0	0	0	0	0	0	0	0	863	0	0	0	0	500	0	0	0	0	0	0	0
1024	NSP12	TKHPNQEYADVFHLY	0	0	0	0	0	0	0	0	0	0	0	0	0	0	0	0	0	0	1257.5	0	0	0	0	0	0	0	0	0
1025	NSP12	VFHLYLQYIRKLHDE	0	0	0	0	0	0	0	0	0	0	0	0	0	0	0	0	0	0	0	693	0	0	0	0	0	0	0	0
1026	NSP12	ELTGHMLDMYSVMLT	0	0	0	0	886	0	0	0	0	0	0	0	0	0	0	0	0	871.5	0	0	0	0	0	0	0	0	0	0
1027	NSP12	TGHMLDMYSVMLTND	0	0	0	0	1075.5	0	0	0	0	0	0	0	0	0	0	0	0	0	838	0	0	0	0	0	0	0	0	0
1028	NSP12	MYSVMLTNDNTSRYW	0	0	0	0	0	0	0	0	0	0	0	0	0	0	0	0	0	0	986	0	0	0	0	0	0	0	0	0
1029	NSP12	SVMLTNDNTSRYWEP	0	0	0	0	0	0	0	0	0	0	0	0	0	0	0	0	0	735.5	0	0	0	0	0	0	0	0	0	0
1030	NSP12	MLTNDNTSRYWEPEF	0	723.5	0	0	0	933	0	0	0	0	0	0	0	0	0	1057	0	1179.5	2123	0	0	0	0	515.5	0	903	0	0
1031	NSP12	TNDNTSRYWEPEFYE	544	746	1055	1714.5	1106	2314	0	973	716	0	0	722.5	1045.5	1005	1338	2159.5	927.5	1892.5	6731	1006	894	1144.5	589.5	1339.5	0	2438	1593	725
1032	NSP12	DNTSRYWEPEFYEAM	578.5	0	582.5	577	536	2590	0	0	0	0	0	0	0	0	0	679.5	0	936	509	0	0	0	0	0	0	1124.5	0	0
1033	NSP12	TSRYWEPEFYEAMYT	0	0	0	0	727	991.5	0	0	635	0	0	0	0	0	0	936.5	0	876.5	1527	0	0	0	575	0	0	1346.5	0	0
1034	NSP12	RYWEPEFYEAMYTPH	0	0	0	654.5	0	0	0	0	684	0	0	0	0	0	0	810	0	842	1294.5	0	0	0	0	0	0	658.5	0	0
1035	NSP12	WEPEFYEAMYTPHTV	0	0	0	0	583.5	0	0	0	0	0	0	0	0	0	0	0	0	0	0	0	0	0	0	0	0	544.5	0	0
1036	NSP13	EAMYTPHTVLQAVGA	0	0	0	0	0	0	0	0	0	0	0	0	0	0	525	0	0	1377.5	0	0	0	0	0	0	721.5	0	0	0
1037	NSP13	TPHTVLQAVGACVLC	0	0	0	0	0	0	0	0	5331	0	0	0	0	0	0	7548.5	0	0	739	0	0	0	1634	0	0	0	0	0
1038	NSP13	CNSQTSLRCGACIRR	0	0	0	0	0	0	0	0	0	0	0	0	0	0	0	0	0	0	1532	0	0	0	0	0	0	0	0	0
1039	NSP13	SQTSLRCGACIRRPF	0	0	0	0	0	0	834.5	0	0	0	0	0	0	0	0	0	0	0	1655	0	0	0	0	0	0	0	0	0
1040	NSP13	TSLRCGACIRRPFLC	0	0	0	0	0	0	0	0	0	0	0	0	0	0	0	0	0	0	519	0	0	0	0	0	0	0	0	0
1041	NSP13	VISTSHKLVLSVNPY	0	0	0	0	0	0	0	0	847	0	0	0	0	0	0	858	0	0	0	0	0	0	0	0	0	0	0	0
1042	NSP13	DVTDVTQLYLGGMSY	0	0	0	0	0	0	0	0	5992.5	0	0	0	0	0	0	5083.5	0	0	0	0	0	0	851	0	0	0	0	0
1043	NSP13	TDVTQLYLGGMSYYC	0	0	0	0	0	0	0	0	781	0	0	0	0	0	0	619	0	0	1622.5	0	0	0	0	0	0	0	0	0
1044	NSP13	MSYYCKSHKPPISFP	0	0	0	0	0	0	0	0	1430	0	0	0	0	0	0	612.5	0	0	0	0	0	0	0	0	0	0	0	0
1045	NSP13	VGSDNVTDFNAIATC	0	0	0	0	0	0	0	0	0	0	0	0	0	0	0	0	0	0	0	0	0	0	613	0	0	0	0	0
1046	NSP13	SDNVTDFNAIATCDW	0	0	0	0	0	0	0	0	0	0	0	0	0	0	0	0	0	0	878.5	0	0	0	0	0	0	0	0	0
1047	NSP13	NVTDFNAIATCDWTN	0	0	0	0	0	0	0	0	745.5	0	0	0	0	0	0	3450	0	0	0	0	0	0	894.5	0	0	0	0	0
1048	NSP13	TDFNAIATCDWTNAG	0	0	0	0	0	0	0	0	0	0	0	0	0	0	0	0	0	0	0	0	0	0	772	0	0	0	0	0
1049	NSP13	ATCDWTNAGDYILAN	0	0	0	0	0	0	0	550.5	0	0	0	0	0	0	0	0	0	0	0	0	0	0	0	0	0	0	0	0
1050	NSP13	ERLKLFAAETLKATE	0	0	0	0	0	0	0	0	0	0	0	0	0	0	0	0	0	879	0	0	0	0	0	0	781	0	645	0
1051	NSP13	LKLFAAETLKATEET	0	0	0	0	0	0	0	1347.5	0	0	0	0	0	0	0	0	0	0	0	0	0	0	0	0	0	0	0	0
1052	NSP13	LFAAETLKATEETFK	0	0	0	0	0	0	0	0	0	0	0	0	0	0	0	0	0	0	1070.5	0	0	0	0	0	0	794.5	0	0
1053	NSP13	ETLKATEETFKLSYG	0	0	0	0	0	0	0	0	0	0	0	0	0	0	0	0	0	1677	0	0	0	0	0	0	815	0	0	0
1054	NSP13	ATEETFKLSYGIATV	0	0	0	0	0	0	0	0	864.5	0	0	0	0	0	0	649.5	0	0	0	0	0	0	0	0	0	0	0	0
1055	NSP13	EETFKLSYGIATVRE	0	0	643.5	0	0	0	0	3112	780	0	768	0	0	0	2714	1087.5	1171	4520	0	0	0	2798	0	1295	1919	687	632.5	0
1056	NSP13	SYGIATVREVLSDRE	0	0	0	0	0	0	0	0	0	0	0	0	0	0	0	0	0	0	0	0	0	0	0	0	0	0	537	0
1057	NSP13	VREVLSDRELHLSWE	0	0	0	0	0	0	0	0	0	0	0	0	955.5	0	0	530.5	535	611	0	629.5	0	0	0	0	0	767	898.5	0
1058	NSP13	EVLSDRELHLSWEVG	0	0	0	0	0	659.5	0	744	0	0	789	0	0	0	844	0	0	2486	0	0	0	0	0	0	1292	0	0	0
1059	NSP13	LSDRELHLSWEVGKP	0	0	0	0	0	0	0	0	0	0	0	0	0	0	0	0	1559.5	0	0	0	0	0	0	0	0	0	0	0
1060	NSP13	ELHLSWEVGKPRPPL	0	0	0	0	0	0	0	0	0	0	0	0	0	0	544	0	0	2127	0	0	0	0	0	0	809	0	0	0
1061	NSP13	HLSWEVGKPRPPLNR	593	0	0	0	0	1529.5	0	0	0	0	0	0	0	0	0	0	0	0	1675	0	0	0	0	0	0	0	0	0
1062	NSP13	SWEVGKPRPPLNRNY	0	0	0	0	0	0	0	0	0	0	0	0	0	0	0	0	0	0	1352	0	0	0	0	0	0	0	0	0
1063	NSP13	EVGKPRPPLNRNYVF	0	0	0	0	0	0	0	0	0	0	0	0	0	0	0	0	0	1802	0	0	0	0	0	0	538.5	0	0	0
1064	NSP13	PRPPLNRNYVFTGYR	0	0	0	0	0	0	0	0	0	0	0	0	0	0	0	0	0	0	1737.5	0	0	0	0	0	0	0	0	0
1065	NSP13	RNYVFTGYRVTKNSK	0	0	0	0	0	0	0	0	0	0	0	0	0	0	0	0	0	4543	1194	0	0	0	0	0	0	0	0	0
1066	NSP13	QIGEYTFEKGDYGDA	0	0	0	0	0	0	0	0	0	0	0	0	0	0	0	0	0	535	0	0	0	0	0	0	0	0	0	0
1067	NSP13	YTFEKGDYGDAVVYR	0	0	0	0	0	0	0	0	0	0	0	0	0	0	0	0	0	0	1475.5	0	0	0	0	0	0	0	0	0
1068	NSP13	VYRGTTTYKLNVGDY	0	0	0	0	0	0	0	0	0	0	0	0	0	0	0	0	0	0	808	0	0	0	0	0	0	0	0	0
1069	NSP13	GDYFVLTSHTVMPLS	0	0	0	0	0	0	0	0	562.5	0	0	0	0	0	0	690	0	0	0	0	0	0	0	0	0	0	0	0
1070	NSP13	YFVLTSHTVMPLSAP	0	0	0	0	0	0	0	0	506	0	0	0	0	0	0	0	0	0	0	0	0	0	0	0	0	0	0	0
1071	NSP13	TSHTVMPLSAPTLVP	0	0	0	0	0	0	0	0	669	0	0	0	0	0	0	578	0	0	0	0	0	0	614	0	0	0	0	0
1072	NSP13	PQEHYVRITGLYPTL	0	0	0	798	0	0	0	0	0	0	0	0	0	0	642.5	0	0	0	0	0	0	0	0	0	0	0	0	0
1073	NSP13	EHYVRITGLYPTLNI	0	0	0	0	0	0	0	0	0	0	0	0	0	0	0	0	0	1459	0	0	0	0	0	0	592	0	0	0
1074	NSP13	RITGLYPTLNISDEF	0	0	0	0	0	744	0	514.5	640.5	0	0	0	0	0	827.5	1202.5	1482	0	1188	0	0	0	516	539	0	596	0	0
1075	NSP13	TGLYPTLNISDEFSS	0	0	0	0	0	643	0	0	0	0	0	0	0	0	0	622.5	0	0	0	0	0	0	0	0	0	0	0	0
1076	NSP13	LYPTLNISDEFSSNV	0	0	0	0	0	0	0	0	0	0	0	0	0	0	0	855.5	0	520	0	0	0	0	0	0	0	0	0	0
1077	NSP13	PTLNISDEFSSNVAN	0	0	0	0	715	915.5	0	0	1065	0	0	0	0	0	0	1490.5	0	1013	0	728	0	0	0	0	0	0	0	0
1078	NSP13	LNISDEFSSNVANYQ	0	0	0	0	0	0	0	0	1111	0	0	0	0	0	0	1513	0	0	0	0	0	0	553.5	0	0	0	0	0
1079	NSP13	ISDEFSSNVANYQKV	0	0	0	0	0	0	0	0	542	0	0	0	0	0	0	597	0	0	0	0	0	0	0	0	0	0	0	0
1080	NSP13	AIGLALYYPSARIVY	0	0	0	0	0	0	0	0	0	0	0	0	0	0	0	0	0	0	1180.5	0	0	0	0	0	0	0	0	0
1081	NSP13	VDALCEKALKYLPID	0	0	0	0	0	0	0	0	770	0	0	0	0	0	0	1281.5	0	0	0	0	766	0	0	0	0	0	0	0
1082	NSP13	PIDKCSRIIPARARV	0	0	0	0	0	0	0	0	0	0	0	0	0	0	0	780.5	0	0	0	0	0	0	0	0	0	0	0	0
1083	NSP13	DKCSRIIPARARVEC	0	0	0	0	0	0	0	0	0	0	0	0	0	0	0	1030	0	0	0	0	0	0	0	0	0	0	0	0
1084	NSP13	CSRIIPARARVECFD	0	0	0	0	0	0	0	0	0	0	0	0	0	0	0	813.5	0	0	921	0	0	0	0	0	0	0	0	0
1085	NSP13	ALPETTADIVVFDEI	0	0	0	0	0	0	0	1122.5	0	0	0	0	0	0	0	0	625	0	0	0	0	0	0	0	0	0	0	0
1086	NSP13	TTADIVVFDEISMAT	0	0	0	0	0	993	0	0	774	0	0	0	0	0	0	1670	0	0	0	0	0	0	1550.5	0	0	0	0	0
1087	NSP13	ADIVVFDEISMATNY	0	0	0	0	0	0	0	0	1295	0	0	0	0	0	0	1365	0	0	1447.5	0	0	0	747.5	0	0	0	0	0
1088	NSP13	IVVFDEISMATNYDL	0	0	0	0	0	0	0	0	0	0	0	0	0	0	0	0	0	0	0	0	0	0	873.5	0	0	0	0	0
1089	NSP13	DEISMATNYDLSVVN	617.5	0	0	0	0	533	0	0	929.5	0	0	0	0	0	0	0	0	0	0	0	0	0	0	0	0	0	0	0
1090	NSP13	ISMATNYDLSVVNAR	0	0	0	0	0	0	0	0	935	0	0	0	0	0	0	1515	0	0	0	0	0	0	817	0	0	0	0	0
1091	NSP13	YDLSVVNARLRAKHY	0	0	0	0	0	0	0	0	0	0	0	0	0	0	0	0	0	0	672.5	0	0	0	0	0	0	0	0	0
1092	NSP13	YIGDPAQLPAPRTLL	0	0	0	0	0	0	0	0	0	0	0	0	0	0	0	0	0	0	0	1063	0	0	0	0	0	0	0	0
1093	NSP13	PAPRTLLTKGTLEPE	0	0	0	0	0	0	0	0	0	0	0	0	0	0	0	0	0	0	0	843	0	0	0	0	0	0	0	0
1094	NSP13	PRTLLTKGTLEPEYF	0	0	0	0	0	0	0	0	0	0	0	0	0	0	0	0	0	0	3142	0	0	0	0	0	0	0	0	0
1095	NSP13	EPEYFNSVCRLMKTI	0	0	0	0	0	0	0	0	0	0	680	0	0	0	0	1089	0	2877	0	0	0	0	0	0	1712	0	0	0
1096	NSP13	FNSVCRLMKTIGPDM	0	0	0	0	1183	1697	0	0	0	0	0	0	0	0	0	0	0	1312	0	0	0	0	0	0	0	0	0	0
1097	NSP13	SVCRLMKTIGPDMFL	0	0	0	0	0	0	0	0	1210.5	0	0	0	0	0	0	1553	0	0	0	0	0	0	0	0	0	0	0	0
1098	NSP13	MFLGTCRRCPAEIVD	0	0	0	0	0	0	0	0	0	0	0	0	0	0	0	563	0	0	0	0	0	0	0	0	0	0	0	0
1099	NSP13	IVDTVSALVYDNKLK	0	0	0	0	0	0	0	0	0	0	0	0	0	0	0	0	0	0	8421	0	0	0	0	0	0	0	0	0
1100	NSP13	DTVSALVYDNKLKAH	0	0	0	0	0	0	0	0	0	0	0	0	0	0	0	0	0	0	1844	0	0	0	0	0	0	0	0	0
1101	NSP13	SAINRPQIGVVREFL	0	0	0	0	0	0	0	0	0	0	0	0	0	0	0	0	0	0	2158.5	0	0	0	0	0	0	0	0	0
1102	NSP13	INRPQIGVVREFLTR	0	0	0	0	0	0	0	0	0	0	0	0	0	0	0	0	0	0	886	0	0	0	0	0	0	0	0	0
1103	NSP13	RNPAWRKAVFISPYN	0	0	0	0	0	0	0	0	606.5	0	0	0	0	0	0	1647	0	0	702.5	0	0	0	0	0	0	0	0	0
1104	NSP13	VFISPYNSQNAVASK	0	0	0	0	0	0	0	0	654	0	0	0	0	0	0	1069	0	0	0	0	0	0	0	0	0	0	0	0
1105	NSP13	ISPYNSQNAVASKIL	0	0	0	0	0	0	0	0	1165.5	0	0	0	0	0	0	1910	0	0	0	0	0	0	0	0	0	0	0	0
1106	NSP13	LPTQTVDSSQGSEYD	0	0	0	0	0	0	0	0	0	0	0	0	0	0	0	0	0	0	0	0	0	0	0	0	0	716	0	0
1107	NSP13	TQTVDSSQGSEYDYV	0	0	0	0	503	0	0	0	0	0	0	0	0	0	0	0	0	0	1244.5	0	0	0	0	0	0	1014.5	0	0
1108	NSP13	TVDSSQGSEYDYVIF	0	0	0	0	574	1036	0	0	0	0	0	0	0	0	0	0	673.5	1016	1952.5	0	0	0	0	0	0	0	0	0
1109	NSP13	GSEYDYVIFTQTTET	0	0	0	0	0	0	0	1344	0	0	0	0	0	0	2200.5	0	0	0	0	0	0	0	0	0	0	0	0	0
1110	NSP13	EYDYVIFTQTTETAH	0	0	0	0	0	0	0	1366.5	0	0	0	0	0	0	1323	0	0	1671.5	0	0	0	655.5	0	0	1057.5	0	0	0
1111	NSP13	TAHSCNVNRFNVAIT	0	0	0	0	0	0	0	0	1787	0	0	0	0	0	0	2305	0	0	0	0	0	0	743.5	0	0	0	0	0
1112	NSP13	TRAKVGILCIMSDRD	0	0	0	0	0	676.5	0	0	539.5	0	0	0	0	0	0	758	0	1842	0	0	0	0	0	0	0	0	0	0
1113	NSP13	AKVGILCIMSDRDLY	0	0	0	0	0	0	0	0	0	0	0	0	0	0	0	0	0	0	1252	0	0	0	0	0	0	0	0	0
1114	NSP14	RRNVATLQAENVTGL	0	0	0	0	0	0	0	0	0	0	0	0	0	0	0	0	0	0	520	0	0	0	0	0	0	0	0	0
1115	NSP14	APTHLSVDTKFKTEG	0	0	0	0	0	0	0	0	0	0	0	0	0	0	0	0	0	0	9951.5	0	0	0	0	0	0	0	0	0
1116	NSP14	THLSVDTKFKTEGLC	0	0	0	0	0	0	0	0	0	0	0	0	0	0	0	0	0	0	7811	0	0	0	0	0	0	0	0	0
1117	NSP14	LSVDTKFKTEGLCVD	0	0	0	0	0	0	0	0	0	0	0	0	0	0	0	928.5	0	0	1099.5	0	0	0	0	0	0	610.5	0	0
1118	NSP14	CVDIPGIPKDMTYRR	0	0	0	0	0	0	0	0	0	0	0	0	0	0	0	0	0	0	829.5	0	0	0	0	0	0	0	0	0
1119	NSP14	YRRLISMMGFKMNYQ	0	0	0	0	0	0	0	0	734	0	0	0	0	0	0	0	0	0	0	0	0	0	0	0	0	0	0	0
1120	NSP14	RLISMMGFKMNYQVN	0	0	0	0	0	858	0	0	625.5	0	0	0	0	0	0	0	701.5	0	0	0	0	0	0	554.5	0	0	0	0
1121	NSP14	ISMMGFKMNYQVNGY	0	0	0	0	0	0	0	0	1122	0	0	0	0	0	0	1632	0	0	0	0	0	0	828	0	0	0	0	0
1122	NSP14	GFKMNYQVNGYPNMF	0	0	0	0	0	916	0	0	0	0	0	0	0	0	0	1014	0	0	1727	0	0	0	0	0	0	0	0	0
1123	NSP14	YPNMFITREEAIRHV	0	0	0	0	0	0	0	0	0	0	0	0	0	0	0	3191.5	0	0	0	0	0	0	0	0	0	0	0	0
1124	NSP14	NMFITREEAIRHVRA	0	0	0	0	0	0	0	0	0	0	0	0	0	0	0	827	0	0	0	0	0	0	0	0	0	0	0	0
1125	NSP14	FITREEAIRHVRAWI	0	0	0	0	0	0	0	0	0	0	0	0	0	0	0	0	0	0	1068.5	0	0	0	0	0	0	0	0	0
1126	NSP14	TREEAIRHVRAWIGF	0	0	0	0	0	0	0	0	0	0	0	0	0	0	0	0	0	0	2110	0	0	505	0	0	0	0	0	0
1127	NSP14	EEAIRHVRAWIGFDV	0	0	0	0	0	0	0	1427.5	0	0	595	0	0	0	1542	0	621	3035.5	0	0	0	1190.5	0	898.5	1402	0	0	0
1128	NSP14	RHVRAWIGFDVEGCH	0	0	0	0	0	522	0	0	0	0	0	0	0	0	0	0	0	0	0	1557.5	0	0	0	0	0	0	0	0
1129	NSP14	AWIGFDVEGCHATRE	0	0	597	0	0	0	0	0	0	0	0	0	0	0	0	0	0	0	0	0	0	0	0	0	0	0	704.5	0
1130	NSP14	EAVGTNLPLQLGFST	0	0	0	0	0	0	0	0	0	0	0	0	0	0	0	0	0	862.5	0	0	0	0	0	0	0	0	0	0
1131	NSP14	PTGYVDTPNNTDFSR	0	0	0	0	0	2429	0	0	555	0	0	0	0	0	0	923.5	0	0	914.5	0	0	0	0	0	0	0	0	0
1132	NSP14	VDTPNNTDFSRVSAK	0	0	0	0	0	0	0	0	1715.5	0	0	0	0	0	0	2315.5	0	0	0	0	0	0	0	0	0	0	0	0
1133	NSP14	TPNNTDFSRVSAKPP	0	0	0	0	0	0	0	0	604	0	0	0	0	0	0	1266	0	0	0	0	0	0	0	0	0	0	0	0
1134	NSP14	TDFSRVSAKPPPGDQ	0	0	0	0	0	0	0	0	856	0	0	0	0	0	0	517.5	0	0	0	0	0	0	0	0	0	0	0	0
1135	NSP14	SAKPPPGDQFKHLIP	0	0	0	0	0	1619	0	0	0	0	0	0	0	0	0	0	0	0	6456.5	0	0	0	0	0	0	0	0	0
1136	NSP14	KGLPWNVVRIKIVQM	0	0	0	0	0	0	0	0	716.5	0	0	0	0	0	0	1381	0	0	0	0	0	0	710.5	0	0	0	0	0
1137	NSP14	SDTLKNLSDRVVFVL	0	0	0	0	0	0	0	0	0	0	0	0	0	0	0	0	0	700	0	0	0	0	0	0	0	0	0	0
1138	NSP14	LSDRVVFVLWAHGFE	0	0	0	0	0	817	0	0	0	0	0	0	578	0	0	0	0	0	1207	0	0	0	0	0	0	0	661	0
1139	NSP14	LWAHGFELTSMKYFV	0	0	0	0	0	0	0	0	0	0	0	0	0	0	0	0	0	0	848	0	0	0	0	0	0	0	0	0
1140	NSP14	ELTSMKYFVKIGPER	0	0	0	0	0	0	0	0	0	0	0	0	0	0	0	0	0	1495	0	0	0	0	0	0	887	0	0	0
1141	NSP14	VKIGPERTCCLCDRR	0	0	0	0	0	0	0	0	0	0	0	0	0	0	0	0	0	0	783	0	0	0	0	0	0	0	0	0
1142	NSP14	PERTCCLCDRRATCF	0	0	0	0	0	0	0	0	0	0	0	0	0	0	0	0	0	0	1253	0	0	0	0	0	0	0	0	0
1143	NSP14	TCFSTASDTYACWHH	0	0	0	0	0	0	0	0	0	0	0	0	0	0	0	1000	0	0	909.5	0	0	0	0	0	0	0	0	0
1144	NSP14	SDTYACWHHSIGFDY	0	0	0	0	0	0	0	0	0	0	0	0	0	0	0	542	545	1546	2958.5	0	0	0	0	0	0	0	0	0
1145	NSP14	TYACWHHSIGFDYVY	0	0	0	0	0	0	0	0	0	0	0	0	0	0	0	0	0	1634	3236.5	0	0	0	0	0	0	0	0	0
1146	NSP14	ACWHHSIGFDYVYNP	0	0	0	0	0	0	0	0	0	0	0	0	0	0	0	1017	0	0	0	0	0	0	0	0	0	0	0	0
1147	NSP14	WHHSIGFDYVYNPFM	0	0	0	0	0	0	0	0	503	0	0	0	0	0	0	774	0	0	1470.5	0	0	0	0	0	0	0	0	0
1148	NSP14	HSIGFDYVYNPFMID	503.5	0	0	0	0	0	0	0	715.5	0	0	0	0	0	0	1323	0	0	0	0	0	0	0	0	0	0	0	0
1149	NSP14	IGFDYVYNPFMIDVQ	0	0	0	0	0	0	0	0	629	0	0	0	0	0	0	0	0	0	0	0	0	0	0	0	0	0	0	0
1150	NSP14	FDYVYNPFMIDVQQW	0	0	0	0	0	0	0	0	0	0	0	0	0	0	0	0	0	0	2056	0	0	0	0	0	0	0	0	0
1151	NSP14	YVYNPFMIDVQQWGF	0	0	0	0	0	0	0	0	0	0	0	0	0	0	0	0	0	0	2129	0	0	0	0	0	0	0	0	0
1152	NSP14	QQWGFTGNLQSNHDL	0	0	0	0	0	0	0	0	0	0	0	0	0	0	0	0	0	2266	0	0	0	0	0	0	0	0	0	0
1153	NSP14	SNHDLYCQVHGNAHV	0	0	0	0	0	0	0	0	0	0	0	0	0	0	0	1059	0	0	0	0	0	0	0	0	0	0	0	0
1154	NSP14	DAIMTRCLAVHECFV	0	0	0	0	0	0	0	0	0	0	0	0	0	0	0	0	0	0	503	0	0	0	0	0	0	0	0	0
1155	NSP14	TRCLAVHECFVKRVD	0	0	0	0	0	0	0	0	0	0	0	0	0	0	0	1166.5	0	0	0	0	0	0	0	0	0	0	0	0
1156	NSP14	AVHECFVKRVDWTIE	0	0	0	0	509	0	0	0	0	0	0	0	0	0	0	0	0	0	0	0	843	0	0	0	0	0	0	0
1157	NSP14	HECFVKRVDWTIEYP	0	0	0	0	0	0	0	0	0	0	0	0	0	0	0	0	0	0	863	0	0	0	0	0	0	0	0	0
1158	NSP14	CFVKRVDWTIEYPII	0	0	0	0	0	0	0	0	0	0	0	0	0	0	0	0	0	1513.5	0	0	0	0	0	0	0	0	0	0
1159	NSP14	RVDWTIEYPIIGDEL	0	0	0	0	2227	0	0	0	0	0	0	0	0	0	0	0	0	0	0	0	681.5	0	660	631	0	0	0	0
1160	NSP14	LKINAACRKVQHMVV	0	0	0	0	0	0	0	0	3428	0	0	0	0	0	0	2071.5	0	0	0	0	0	0	547	0	0	0	0	0
1161	NSP14	INAACRKVQHMVVKA	0	0	0	0	0	0	0	0	1347.5	0	0	0	0	0	0	2194.5	0	0	0	0	0	0	782	0	0	0	0	0
1162	NSP14	AACRKVQHMVVKAAL	0	0	0	0	0	0	0	0	580.5	0	0	0	0	0	0	0	0	0	0	0	0	0	0	0	0	0	0	0
1163	NSP14	CRKVQHMVVKAALLA	0	0	0	0	0	0	0	1574	0	0	0	0	0	0	1379.5	0	0	0	0	0	0	0	0	0	0	0	0	0
1164	NSP14	GNPKAIKCVPQADVE	0	0	0	0	0	1410.5	0	0	0	0	0	0	0	0	0	0	0	0	0	3162.5	0	0	0	0	0	0	0	0
1165	NSP14	AIKCVPQADVEWKFY	0	0	0	0	0	0	0	0	0	0	0	0	0	0	0	0	0	0	1275	0	0	0	0	0	0	0	0	0
1166	NSP14	YDAQPCSDKAYKIEE	0	0	923	0	0	0	0	0	0	653	0	0	0	0	0	0	1068.5	0	0	0	887.5	0	0	0	0	0	0	0
1167	NSP14	ELFYSYATHSDKFTD	0	0	0	0	0	0	0	528	0	0	0	0	0	0	0	0	0	1124	0	0	0	0	0	0	609	0	0	0
1168	NSP14	ATHSDKFTDGVCLFW	0	0	0	0	0	0	0	0	0	0	0	0	0	0	0	0	0	0	1558.5	0	0	0	0	0	0	0	0	0
1169	NSP14	CNVDRYPANSIVCRF	0	0	0	0	0	0	0	0	0	0	0	0	0	0	0	0	0	0	1551.5	0	0	0	0	0	0	0	0	0
1170	NSP14	SNLNLPGCDGGSLYV	0	0	0	0	0	0	0	0	0	0	0	0	0	0	0	0	0	0	571.5	0	0	0	0	0	0	0	0	0
1171	NSP14	GCDGGSLYVNKHAFH	0	0	0	0	0	0	0	0	0	0	0	0	0	0	0	0	0	0	636.5	0	0	0	0	0	0	0	0	0
1172	NSP14	FDKSAFVNLKQLPFF	0	0	0	0	0	0	0	0	0	0	0	0	0	0	0	0	0	0	1752	0	0	0	0	0	0	0	0	0
1173	NSP14	KSAFVNLKQLPFFYY	0	0	0	0	0	0	0	0	0	0	0	0	0	0	0	0	0	0	2363	0	0	0	0	0	0	0	0	0
1174	NSP14	AFVNLKQLPFFYYSD	0	0	0	0	0	0	0	0	0	0	0	0	0	0	0	0	0	0	584	0	0	0	0	0	0	0	0	0
1175	NSP14	LKQLPFFYYSDSPCE	0	0	0	0	0	838	0	0	0	0	0	0	0	0	0	0	0	0	0	0	0	0	0	0	0	0	620.5	0
1176	NSP14	DSPCESHGKQVVSDI	686	0	0	0	0	0	0	0	773	0	0	0	0	0	0	801	0	0	0	0	0	0	0	0	0	0	0	0
1177	NSP14	PCESHGKQVVSDIDY	0	0	0	0	0	539	0	517	0	0	0	0	0	0	617	591.5	0	0	616	0	0	0	0	0	0	626.5	0	0
1178	NSP14	ESHGKQVVSDIDYVP	0	0	0	0	0	0	0	1069	0	0	0	0	0	0	1268	538	0	1908	0	0	0	749	0	0	895	0	0	0
1179	NSP14	VVSDIDYVPLKSATC	0	0	0	0	0	0	0	0	0	0	0	0	0	0	529	0	0	0	0	0	0	0	0	0	0	0	0	0
1180	NSP14	CITRCNLGGAVCRHH	0	0	0	0	0	0	0	0	0	0	0	0	0	0	0	1170.5	0	0	1558.5	0	0	0	0	0	0	0	0	0
1181	NSP14	TRCNLGGAVCRHHAN	0	0	0	0	0	0	0	0	0	0	0	0	0	0	0	519.5	0	0	0	0	0	0	0	0	0	0	0	0
1182	NSP14	CNLGGAVCRHHANEY	0	0	0	0	0	1168.5	0	0	542.5	0	0	0	0	0	0	1285	0	535	2108.5	0	0	0	0	0	0	0	0	0
1183	NSP14	LGGAVCRHHANEYRL	0	0	0	0	0	0	0	0	0	0	0	0	0	0	0	0	0	0	534	0	0	0	0	0	0	0	0	0
1184	NSP14	GAVCRHHANEYRLYL	0	0	0	0	0	0	0	0	0	0	0	0	0	0	0	0	0	557.5	1770	0	0	0	0	0	0	0	0	0
1185	NSP14	RHHANEYRLYLDAYN	0	0	0	0	0	643.5	0	0	0	0	0	0	0	0	0	0	0	0	1106	0	0	0	0	0	0	0	0	0
1186	NSP14	HANEYRLYLDAYNMM	887.5	0	0	0	1147	973.5	0	0	0	0	0	0	0	0	0	1045	0	0	0	0	0	0	0	0	0	0	0	0
1187	NSP14	SLWVYKQFDTYNLWN	0	0	0	0	0	0	0	0	0	0	0	0	0	0	0	0	0	0	1332	0	0	0	0	0	0	0	0	0
1188	NSP14	WVYKQFDTYNLWNTF	0	0	0	0	0	0	0	0	0	0	0	0	0	0	0	0	0	0	1570	0	0	0	0	0	0	0	0	0
1189	NSP15	LWNTFTRLQSLENVA	0	0	0	0	0	0	0	0	0	0	0	0	0	0	0	0	0	0	0	0	1095.5	0	0	0	0	0	0	0
1190	NSP15	NTFTRLQSLENVAFN	0	0	0	0	0	0	0	0	636.5	0	0	0	0	0	0	874.5	0	0	0	0	0	0	0	0	0	0	0	0
1191	NSP15	RLQSLENVAFNVVNK	0	0	0	0	0	0	0	0	5543	0	0	0	0	0	0	10792.5	0	0	0	0	0	0	0	0	0	0	0	0
1192	NSP15	QSLENVAFNVVNKGH	0	0	0	0	0	0	0	0	697.5	0	0	0	0	0	0	1276	0	0	0	0	0	0	0	0	0	0	0	0
1193	NSP15	LENVAFNVVNKGHFD	0	0	0	0	0	0	0	0	0	0	0	0	0	0	0	612	0	0	0	0	0	0	0	0	0	0	0	0
1194	NSP15	VPVSIINNTVYTKVD	0	0	0	0	0	0	0	0	0	0	0	0	0	0	0	1243	0	0	0	0	0	0	603.5	0	0	0	0	0
1195	NSP15	TVYTKVDGVDVELFE	0	0	761.5	1000	0	1484.5	0	0	0	0	0	0	0	0	0	576	0	0	0	0	0	0	0	0	0	0	0	0
1196	NSP15	DGVDVELFENKTTLP	0	0	0	0	0	0	0	0	0	0	0	0	0	0	0	0	0	0	646.5	0	0	0	0	0	0	1139	0	0
1197	NSP15	VDVELFENKTTLPVN	0	0	0	0	0	0	0	0	0	0	0	0	0	0	0	687	0	0	0	0	0	0	0	0	0	0	0	0
1198	NSP15	LFENKTTLPVNVAFE	0	0	0	0	0	0	0	0	0	0	0	0	0	0	0	0	0	0	506	0	0	0	0	0	0	0	0	0
1199	NSP15	ENKTTLPVNVAFELW	0	0	0	0	0	0	0	0	0	0	0	0	0	0	0	0	0	1456	3028	0	0	0	0	0	0	0	0	0
1200	NSP15	NVAFELWAKRNIKPV	0	0	0	0	0	0	0	0	0	0	0	0	0	0	0	720	0	0	0	0	0	0	0	0	0	0	0	0
1201	NSP15	ELWAKRNIKPVPEVK	0	0	0	0	0	0	0	0	0	0	0	0	0	0	0	655.5	0	0	0	0	0	0	0	0	0	0	0	0
1202	NSP15	KRNIKPVPEVKILNN	0	0	0	0	0	0	0	0	600.5	0	0	0	0	0	0	926	0	0	0	0	0	0	0	0	0	0	0	0
1203	NSP15	KPVPEVKILNNLGVD	0	0	0	0	0	0	0	0	634	0	0	0	0	0	0	964	0	0	0	0	0	0	0	0	0	0	0	0
1204	NSP15	EVKILNNLGVDIAAN	0	0	0	0	0	508	0	0	0	0	0	0	0	0	0	887.5	0	0	0	0	0	0	0	0	0	0	0	0
1205	NSP15	LNNLGVDIAANTVIW	0	0	0	0	0	0	0	0	0	0	0	0	0	0	0	0	0	0	854	0	0	0	0	0	0	0	0	0
1206	NSP15	NLGVDIAANTVIWDY	0	0	0	0	0	0	0	0	0	0	0	0	0	0	0	0	0	507	2513	0	0	0	0	0	0	0	0	0
1207	NSP15	DIAANTVIWDYKRDA	0	0	0	0	0	0	0	0	0	0	0	0	0	0	0	0	0	1004	0	0	0	0	0	0	0	0	0	0
1208	NSP15	ISTIGVCSMTDIAKK	0	0	0	0	0	0	0	0	1163	0	0	924	0	0	0	2378.5	0	1760	16927	0	0	0	0	0	0	4462	0	0
1209	NSP15	TIGVCSMTDIAKKPT	0	0	0	0	758	700	0	0	0	0	0	2829.5	0	0	0	561	0	1336	15213.5	0	0	0	0	0	0	0	0	0
1210	NSP15	GVCSMTDIAKKPTET	0	0	0	0	0	0	0	0	0	0	0	1791.5	0	0	0	0	0	1447	11078	0	0	0	0	0	0	4035	0	0
1211	NSP15	CSMTDIAKKPTETIC	0	0	0	0	0	0	0	0	0	0	0	0	0	0	0	0	0	636.5	8091.5	0	0	0	0	0	0	2327	0	0
1212	NSP15	MTDIAKKPTETICAP	0	0	0	0	0	0	0	0	0	0	0	737.5	0	0	0	516	0	552.5	7582.5	0	0	0	0	0	0	2674	0	0
1213	NSP15	TICAPLTVFFDGRVD	0	0	0	0	0	0	0	0	0	0	0	0	0	0	0	1063.5	0	0	0	0	0	0	0	0	0	0	0	0
1214	NSP15	PLTVFFDGRVDGQVD	0	0	0	0	0	0	0	0	578.5	0	0	0	0	0	0	1364.5	0	0	0	0	0	0	0	0	0	0	0	0
1215	NSP15	TVFFDGRVDGQVDLF	0	0	0	0	0	0	0	609	0	0	0	0	0	0	964	0	0	0	1270	0	0	0	0	0	0	0	0	0
1216	NSP15	FFDGRVDGQVDLFRN	0	0	0	0	0	656	0	0	0	0	0	0	0	0	0	518	0	0	813	0	0	0	0	0	0	0	0	0
1217	NSP15	DLFRNARNGVLITEG	0	0	0	0	0	0	0	0	0	0	0	1111.5	0	0	0	0	0	0	8328	0	0	0	0	0	0	1908	0	0
1218	NSP15	FRNARNGVLITEGSV	0	0	0	0	0	0	0	0	0	0	0	716	0	0	0	0	0	0	20816	0	0	0	0	0	0	1050	0	0
1219	NSP15	GLQPSVGPKQASLNG	0	0	0	0	0	0	0	0	0	0	0	0	0	0	0	0	0	0	709.5	0	0	0	0	0	0	0	0	0
1220	NSP15	GPKQASLNGVTLIGE	0	0	0	0	0	1198	0	0	0	0	0	0	752.5	0	0	0	0	0	0	647	0	0	0	0	0	0	916.5	0
1221	NSP15	KKVDGVVQQLPETYF	0	0	0	0	0	0	0	0	0	0	0	0	0	0	0	0	0	0	1611.5	0	0	0	0	0	0	0	0	0
1222	NSP15	VDGVVQQLPETYFTQ	0	0	0	0	0	0	0	0	0	0	0	0	0	0	0	0	0	0	0	0	617	0	0	0	0	0	0	0
1223	NSP15	VQQLPETYFTQSRNL	0	0	0	0	0	0	0	0	0	0	0	0	0	0	0	0	0	0	545	0	0	0	0	0	0	0	0	0
1224	NSP15	QLPETYFTQSRNLQE	0	0	0	0	0	0	0	0	0	0	0	0	0	0	0	0	0	0	0	566.5	0	0	0	0	0	0	878.5	0
1225	NSP15	RNLQEFKPRSQMEID	0	0	0	0	0	0	0	0	0	0	0	0	0	0	0	0	0	0	0	0	527	0	0	0	0	0	0	0
1226	NSP15	LQEFKPRSQMEIDFL	0	0	0	0	0	0	0	0	0	0	0	0	0	0	0	0	0	0	1370	0	0	0	0	0	0	0	0	0
1227	NSP15	EFKPRSQMEIDFLEL	0	0	0	0	0	0	0	541.5	0	0	0	0	0	0	0	0	0	1278.5	1518	0	0	0	0	0	666	515.5	0	0
1228	NSP15	RSQMEIDFLELAMDE	0	0	603	617.5	808	0	0	0	0	0	0	0	0	0	0	0	0	0	0	0	0	0	0	0	0	603.5	0	0
1229	NSP15	QMEIDFLELAMDEFI	0	0	0	0	838	0	0	0	0	0	0	0	0	0	0	0	0	0	1183	0	0	0	0	0	0	928	0	0
1230	NSP15	EIDFLELAMDEFIER	505.5	0	0	610	782.5	1739	0	2307	683	0	519.5	0	0	504.5	3192	1896	897	2976.5	1085	0	1501	1745	545.5	690	1328	852	0	522.5
1231	NSP15	LAMDEFIERYKLEGY	0	0	0	0	0	0	0	0	0	0	0	0	0	0	534	0	0	0	1493.5	0	0	0	0	0	0	0	0	0
1232	NSP15	MDEFIERYKLEGYAF	0	0	0	0	0	0	0	0	0	0	0	0	0	0	0	0	0	0	1169	0	0	0	0	0	0	0	0	0
1233	NSP15	EFIERYKLEGYAFEH	855.5	0	0	0	0	962.5	0	841	0	0	643.5	0	0	0	757	0	805	4774.5	2124	0	0	755.5	0	0	1179	0	0	0
1234	NSP15	IERYKLEGYAFEHIV	0	0	0	0	0	0	0	0	0	0	0	0	0	0	0	0	0	519.5	0	0	0	0	0	0	0	0	0	0
1235	NSP15	KLEGYAFEHIVYGDF	0	0	0	529	0	902.5	0	0	0	0	0	0	0	0	0	0	0	677	837.5	0	0	0	0	0	0	0	0	0
1236	NSP15	EGYAFEHIVYGDFSH	0	0	0	0	0	573	0	0	0	0	0	0	0	0	671	0	517.5	3065	0	537	0	529.5	0	0	1124	0	0	0
1237	NSP15	QLGGLHLLIGLAKRF	0	0	0	0	0	0	0	0	0	0	0	0	0	0	0	0	0	0	1074	0	0	0	0	0	0	0	0	0
1238	NSP15	LLIGLAKRFKESPFE	0	0	0	0	0	0	0	0	0	0	0	0	0	0	0	0	0	0	0	574.5	0	0	0	0	0	0	0	0
1239	NSP15	LAKRFKESPFELEDF	0	0	531	0	511	0	0	648	0	0	0	0	0	0	713	0	0	1099	911.5	0	0	0	0	0	0	551	0	751.5
1240	NSP15	KRFKESPFELEDFIP	0	0	0	0	0	0	0	0	0	0	0	0	0	0	0	0	0	0	8696	0	0	0	0	0	0	0	0	0
1241	NSP15	FKESPFELEDFIPMD	0	0	0	0	0	0	0	0	506.5	0	0	0	0	0	591	985.5	0	0	11729	0	0	0	0	0	0	0	0	0
1242	NSP15	ESPFELEDFIPMDST	0	0	0	0	0	0	0	704.5	0	0	0	0	0	0	782	0	0	2626	8454	0	0	0	0	0	723	0	0	0
1243	NSP15	PFELEDFIPMDSTVK	0	0	0	704.5	0	0	0	0	0	0	0	0	0	0	0	0	0	569	7569	0	0	0	0	0	0	0	0	0
1244	NSP15	ELEDFIPMDSTVKNY	0	0	0	0	0	1083	0	689.5	0	0	0	0	0	0	922	0	0	1528	0	559.5	0	0	0	0	0	0	0	0
1245	NSP15	EDFIPMDSTVKNYFI	0	0	0	0	1039.5	0	0	0	0	0	0	0	0	0	532.5	0	0	999	0	0	0	0	0	0	0	0	0	0
1246	NSP15	FIPMDSTVKNYFITD	0	0	0	0	0	0	0	0	0	0	0	0	0	0	0	604	0	0	0	0	0	0	0	0	0	0	0	0
1247	NSP15	DAQTGSSKCVCSVID	0	0	0	0	0	0	0	0	0	0	0	0	0	0	0	1018	0	0	0	0	511.5	0	536	0	0	0	0	0
1248	NSP15	SKCVCSVIDLLLDDF	0	0	0	0	0	0	0	1335.5	0	0	0	0	0	0	837	0	0	1152	1401	0	0	0	0	974.5	0	656.5	0	0
1249	NSP15	CVCSVIDLLLDDFVE	0	0	0	1103.5	0	0	0	935	0	0	0	0	0	0	681.5	506	0	0	0	4174	0	0	0	917.5	0	624	734	0
1250	NSP15	CSVIDLLLDDFVEII	0	0	0	0	0	0	0	1543	0	0	0	0	0	523.5	871	0	0	1675.5	1242	0	517.5	649.5	577	965	0	786	0	0
1251	NSP15	DLLLDDFVEIIKSQD	0	0	0	0	0	0	0	0	0	0	0	0	0	0	0	1731.5	0	0	0	0	0	0	0	0	0	0	0	0
1252	NSP15	DDFVEIIKSQDLSVV	759	0	0	641	0	0	0	0	0	0	0	0	0	0	0	0	0	0	0	0	0	0	0	0	0	0	570	0
1253	NSP15	EIIKSQDLSVVSKVV	1063	0	0	0	0	0	0	0	0	0	0	0	0	0	0	0	0	1154	0	0	0	0	0	0	0	0	0	0
1254	NSP15	SVVSKVVKVTIDYTE	0	0	0	0	0	0	0	0	0	0	0	0	534	0	0	0	0	0	0	0	0	0	0	0	0	0	502	0
1255	NSP15	KVVKVTIDYTEISFM	0	0	0	0	0	0	0	0	891	0	0	0	0	0	0	907	0	0	0	0	0	0	0	0	0	0	0	0
1256	NSP15	VKVTIDYTEISFMLW	0	0	0	0	0	0	0	0	0	0	0	0	0	0	0	548.5	0	0	1603.5	0	0	0	0	0	0	0	0	0
1257	NSP15	EISFMLWCKDGHVET	0	0	0	0	0	552	0	0	0	0	0	0	0	0	0	0	0	751	0	0	0	0	0	0	546	0	0	0
1258	NSP15	SFMLWCKDGHVETFY	0	0	0	0	0	535	0	0	0	0	0	0	0	0	0	0	0	0	3018	0	0	0	0	0	0	0	0	0
1259	NSP16	KLQSSQAWQPGVAMP	0	0	0	0	0	0	0	0	573	0	0	0	0	0	0	0	0	0	0	0	0	0	0	0	0	0	0	0
1260	NSP16	QSSQAWQPGVAMPNL	0	0	0	0	0	0	0	0	4088.5	0	0	0	0	0	0	5577.5	0	0	0	0	0	0	902	0	0	0	0	0
1261	NSP16	SQAWQPGVAMPNLYK	0	0	0	0	0	0	0	0	622	0	0	0	0	0	0	1694.5	0	0	0	0	0	0	0	0	0	0	0	0
1262	NSP16	GVAMPNLYKMQRMLL	0	0	0	0	0	0	0	0	2797	0	0	0	0	0	0	2930.5	0	0	0	0	0	0	583	0	0	0	0	0
1263	NSP16	KMQRMLLEKCDLQNY	0	0	0	0	0	0	0	0	0	0	0	0	0	0	0	598.5	0	0	0	0	0	0	0	0	0	0	0	0
1264	NSP16	QRMLLEKCDLQNYGD	0	0	0	0	0	0	0	0	0	0	0	0	0	0	0	552	0	0	0	0	0	0	0	0	0	0	0	0
1265	NSP16	LCQYLNTLTLAVPYN	0	0	0	0	0	0	0	0	0	0	0	0	0	0	0	0	0	0	519	0	0	0	0	0	0	0	0	0
1266	NSP16	LNTLTLAVPYNMRVI	0	0	0	0	0	0	0	0	623	0	0	0	0	0	0	0	0	0	0	0	0	0	0	0	0	0	0	0
1267	NSP16	TLTLAVPYNMRVIHF	0	0	0	0	0	0	0	0	0	0	0	0	0	0	0	0	0	0	2884	0	0	0	0	0	0	0	0	0
1268	NSP16	RVIHFGAGSDKGVAP	0	0	0	0	0	0	0	0	0	0	0	0	0	0	0	2016	0	0	0	0	0	0	0	0	0	0	0	0
1269	NSP16	WLPTGTLLVDSDLND	0	0	0	0	0	1031	0	2172	0	0	0	0	0	0	2385.5	1258.5	0	0	0	0	0	0	0	0	0	0	0	0
1270	NSP16	PTGTLLVDSDLNDFV	0	0	0	0	0	1411	0	582	0	0	0	0	0	0	533.5	0	0	0	0	0	0	0	0	0	0	0	0	0
1271	NSP16	GTLLVDSDLNDFVSD	0	0	0	0	0	820	0	535	0	0	0	0	0	0	516	0	0	0	0	0	0	0	0	0	0	0	0	0
1272	NSP16	LLVDSDLNDFVSDAD	0	0	0	0	0	0	0	1706	0	0	0	0	0	0	1001	1052.5	803	0	0	0	0	0	0	0	0	0	0	0
1273	NSP16	VDSDLNDFVSDADST	0	0	0	0	0	0	0	601	0	0	0	0	0	0	0	2334	623	0	0	0	0	0	0	0	0	0	0	0
1274	NSP16	SDLNDFVSDADSTLI	0	0	0	0	0	662	0	6548	0	0	0	0	0	0	4101	0	0	0	0	0	0	1902	0	0	0	0	0	0
1275	NSP16	LNDFVSDADSTLIGD	0	0	0	0	0	0	0	0	0	0	0	0	0	0	0	0	0	0	1204	0	0	0	0	0	0	828.5	0	0
1276	NSP16	DFVSDADSTLIGDCA	0	0	0	0	0	0	0	0	0	0	0	0	0	0	0	0	0	775	0	0	0	0	0	0	0	0	0	0
1277	NSP16	DSTLIGDCATVHTAN	551.5	0	0	0	0	0	0	0	0	0	0	0	0	0	0	0	0	0	0	0	516	0	0	0	0	0	0	0
1278	NSP16	VHTANKWDLIISDMY	0	0	0	0	697.5	803	0	0	0	0	0	0	0	0	0	0	0	0	1617	0	0	0	0	0	0	0	0	0
1279	NSP16	TANKWDLIISDMYDP	0	0	0	0	695	549	0	0	0	0	0	0	0	0	0	0	0	0	0	0	611	0	0	0	0	826	0	0
1280	NSP16	YDPKTKNVTKENDSK	0	0	0	0	0	0	0	3402	0	0	0	0	0	0	1576.5	0	0	0	0	0	0	1332	0	0	0	0	0	0
1281	NSP16	PKTKNVTKENDSKEG	0	0	0	0	0	0	0	2978	0	0	0	0	0	0	2903	0	0	0	0	0	0	1111	0	0	0	0	0	0
1282	NSP16	TKNVTKENDSKEGFF	0	0	0	0	0	0	0	3540.5	0	0	0	0	0	0	581.5	0	0	0	1435	0	0	0	0	0	0	0	0	0
1283	NSP16	NVTKENDSKEGFFTY	0	0	0	0	0	0	0	2761.5	0	0	0	0	0	0	0	0	0	0	0	0	0	0	0	0	0	0	0	0
1284	NSP16	TKENDSKEGFFTYIC	0	0	0	0	0	0	0	1112	0	0	0	0	0	0	0	0	0	0	0	0	0	0	0	0	0	0	0	0
1285	NSP16	ENDSKEGFFTYICGF	0	0	0	0	0	0	0	0	0	0	0	0	0	0	0	0	0	1443	0	0	0	0	0	0	815	0	0	0
1286	NSP16	CGFIQQKLALGGSVA	0	0	0	0	0	0	0	0	0	0	0	0	0	0	1679.5	0	0	0	0	0	0	0	0	0	0	0	0	0
1287	NSP16	FIQQKLALGGSVAIK	0	0	0	0	0	0	0	0	653	0	0	0	0	0	0	1122	0	0	0	0	0	0	0	0	0	0	0	0
1288	NSP16	QQKLALGGSVAIKIT	0	0	0	0	0	0	0	0	0	0	0	0	0	0	0	619	0	0	0	0	0	0	0	0	0	0	0	0
1289	NSP16	ALGGSVAIKITEHSW	0	0	0	0	0	0	0	0	0	0	0	0	0	0	0	0	0	0	918	0	0	0	0	0	0	0	0	0
1290	NSP16	HSWNADLYKLMGHFA	0	0	0	0	0	0	0	0	0	0	0	0	0	0	0	0	0	0	531.5	0	0	0	0	0	0	0	0	0
1291	NSP16	WNADLYKLMGHFAWW	0	0	0	0	0	0	0	0	0	0	0	0	0	0	0	0	0	762	4168	0	0	0	0	0	0	0	0	0
1292	NSP16	LYKLMGHFAWWTAFV	0	0	0	0	0	0	0	0	1083	0	0	0	0	0	0	1493	0	0	0	0	0	0	0	0	0	0	0	0
1293	NSP16	MGHFAWWTAFVTNVN	0	0	0	0	0	0	0	0	0	0	0	0	0	0	0	0	0	0	0	0	1155	0	0	0	0	0	0	0
1294	NSP16	LIGCNYLGKPREQID	0	0	0	0	0	0	0	0	0	0	0	0	0	0	0	1813.5	0	0	0	0	2085	0	0	0	0	0	0	0
1295	NSP16	GCNYLGKPREQIDGY	0	0	0	0	0	0	0	0	0	0	0	0	0	0	0	0	0	0	1583	0	0	0	0	0	0	0	0	0
1296	NSP16	KPREQIDGYVMHANY	0	0	0	0	0	502.5	0	0	0	0	0	0	0	0	0	542	0	0	0	0	0	0	526	0	0	0	0	0
1297	NSP16	QIDGYVMHANYIFWR	0	0	0	0	0	0	0	0	0	0	0	0	0	0	0	0	0	0	1101	0	0	0	0	0	0	0	0	0
1298	NSP16	DGYVMHANYIFWRNT	0	0	0	0	0	0	0	0	0	0	0	0	0	0	0	0	0	0	541	0	0	0	0	0	0	0	0	0
1299	NSP16	MHANYIFWRNTNPIQ	0	0	0	0	0	0	0	0	0	0	0	0	0	0	0	974	0	0	0	0	0	0	0	0	0	0	0	0
1300	NSP16	RNTNPIQLSSYSLFD	0	0	0	0	0	0	0	0	0	0	0	0	0	0	0	0	0	0	563	0	0	0	0	0	0	0	0	0
1301	NSP16	PIQLSSYSLFDMSKF	0	0	0	0	0	0	0	0	1570.5	0	0	0	0	0	0	2268	0	0	0	0	0	0	0	0	0	0	0	0
1302	NSP16	QLSSYSLFDMSKFPL	0	0	0	0	0	0	0	0	1615	0	0	0	0	0	0	2006	0	0	0	0	0	0	0	0	0	0	0	0
1303	NSP16	SKFPLKLRGTAVMSL	0	0	0	0	0	0	0	0	9178	0	0	0	0	0	0	12288	0	0	0	0	0	0	1717	0	0	0	0	0
1304	NSP16	FPLKLRGTAVMSLKE	0	0	0	0	0	0	0	0	0	0	0	0	0	0	0	1131	0	0	0	0	0	0	0	0	0	0	0	0
1305	NSP16	LKLRGTAVMSLKEGQ	0	0	0	0	0	0	0	0	0	0	0	0	0	0	0	601	0	0	0	0	0	0	0	0	0	0	0	0
1306	NSP16	LRGTAVMSLKEGQIN	0	0	0	0	0	1065	0	0	0	0	0	0	0	0	0	0	0	0	7450.5	0	0	0	0	0	0	0	0	0
1307	NSP16	AVMSLKEGQINDMIL	0	0	0	0	0	0	0	0	1704	0	0	0	0	0	0	2116.5	0	0	0	0	0	0	0	0	0	0	0	0
1308	NSP16	MSLKEGQINDMILSL	0	0	0	0	0	0	0	0	904	0	0	0	0	0	0	0	0	0	0	0	0	0	0	0	0	0	0	0
1309	NSP16	EGQINDMILSLLSKG	0	0	0	0	0	0	0	0	0	0	0	0	0	0	0	0	0	691	0	0	0	0	0	0	503	0	0	0
1310	NSP16	LSLLSKGRLIIRENN	0	0	0	0	0	1130.5	0	0	686	0	0	0	0	0	0	1341.5	849.5	0	18384.5	0	0	0	0	0	0	0	0	0
1311	NSP16	LLSKGRLIIRENNRV	0	0	0	0	0	0	0	0	0	0	0	0	0	0	0	0	0	0	3148	0	0	0	0	0	0	0	0	0
1312	NSP16	IRENNRVVISSDVLV	0	0	0	0	0	0	0	535	0	0	0	0	0	0	0	0	0	0	0	0	0	0	0	0	0	0	0	0
1313	NSP16	ENNRVVISSDVLVNN	0	0	0	0	0	1103	0	0	0	0	0	0	0	0	0	1652	0	0	0	0	0	0	0	0	0	0	0	0
1314	Spike	PDKVFRSSVLHSTQD	0	0	0	0	0	0	0	0	0	0	0	0	0	0	0	1297	0	757	0	0	0	0	0	0	0	0	0	0
1315	Spike	SSVLHSTQDLFLPFF	0	0	0	0	0	503	0	791	0	0	0	0	0	0	638	0	0	1118	4907	0	0	0	0	0	0	0	0	0
1316	Spike	VLHSTQDLFLPFFSN	0	0	0	0	0	0	0	0	0	0	0	0	0	0	0	0	0	1981	0	0	0	0	0	0	0	0	0	0
1317	Spike	TQDLFLPFFSNVTWF	0	0	0	0	0	0	0	0	0	0	0	0	0	0	0	0	0	540	2694	0	0	0	0	0	0	0	0	0
1318	Spike	FLPFFSNVTWFHAIH	0	0	0	0	0	538.5	0	0	0	0	0	0	0	0	0	0	0	0	921	0	0	0	0	0	0	0	0	0
1319	Spike	FHAIHVSGTNGTKRF	0	0	0	0	0	0	0	0	0	0	0	0	0	0	0	0	0	0	1075	0	0	0	0	0	0	0	0	0
1320	Spike	AIHVSGTNGTKRFDN	0	0	0	0	0	0	0	0	0	0	0	0	0	0	0	0	0	0	696	0	0	0	0	0	0	0	0	0
1321	Spike	HVSGTNGTKRFDNPV	0	0	0	0	0	0	0	0	0	0	0	0	0	0	0	650	0	0	0	0	0	0	0	0	0	0	0	0
1322	Spike	SGTNGTKRFDNPVLP	0	0	0	0	0	0	0	0	0	0	0	0	0	0	0	0	0	0	545	0	0	0	0	0	0	0	0	0
1323	Spike	TNGTKRFDNPVLPFN	0	0	0	0	0	0	0	0	0	0	0	0	0	0	0	0	0	0	1865.5	0	0	0	0	0	0	0	0	0
1324	Spike	KRFDNPVLPFNDGVY	0	0	0	0	0	0	0	0	0	0	0	0	0	0	0	0	0	0	2035.5	0	0	0	0	0	0	0	0	0
1325	Spike	FDNPVLPFNDGVYFA	0	0	0	0	0	0	0	0	0	0	0	0	0	0	0	0	0	0	1574	0	0	0	0	0	0	0	0	0
1326	Spike	YFASTEKSNIIRGWI	0	0	0	0	0	0	0	0	0	0	0	0	0	0	0	0	0	0	793.5	0	0	0	0	0	0	0	0	0
1327	Spike	IFGTTLDSKTQSLLI	0	0	0	0	0	0	0	0	0	0	0	0	0	0	0	0	0	0	878.5	0	0	0	0	0	0	0	0	0
1328	Spike	DSKTQSLLIVNNATN	0	0	0	0	0	0	0	0	1302.5	0	0	0	0	0	0	1962	1220.5	0	0	0	0	0	0	0	0	0	0	0
1329	Spike	NVVIKVCEFQFCNDP	0	0	0	0	0	0	0	0	0	0	0	0	0	0	0	0	0	0	0	0	666	0	0	0	0	0	0	0
1330	Spike	VIKVCEFQFCNDPFL	0	0	0	0	0	0	0	0	0	0	0	0	0	0	0	0	0	1019.5	2501.5	0	697.5	0	0	0	0	0	0	0
1331	Spike	CEFQFCNDPFLGVYY	0	0	0	0	0	978	0	0	0	0	0	0	0	0	524	557.5	0	1256	3520	0	537.5	571	0	0	0	739.5	0	630.5
1332	Spike	VYYHKNNKSWMESEF	0	0	0	0	0	620.5	0	0	0	0	0	0	0	0	0	0	0	0	2513.5	0	0	0	0	0	0	0	0	0
1333	Spike	YHKNNKSWMESEFRV	0	0	0	0	0	0	0	0	0	0	0	0	0	0	0	0	0	0	1563	0	0	0	0	0	0	0	0	0
1334	Spike	SWMESEFRVYSSANN	0	0	0	0	0	864	0	0	0	0	0	0	0	0	0	0	0	0	2372	0	0	0	0	0	0	0	0	0
1335	Spike	FRVYSSANNCTFEYV	0	0	0	0	0	0	0	0	0	0	0	0	0	0	0	0	0	0	615.5	0	0	0	0	0	0	0	0	0
1336	Spike	SSANNCTFEYVSQPF	0	0	0	0	0	0	0	0	0	0	0	0	0	0	0	0	0	0	1180.5	0	0	0	0	0	0	0	0	0
1337	Spike	EYVSQPFLMDLEGKQ	0	0	0	0	0	0	0	0	0	0	0	0	0	0	0	0	0	674	0	0	0	0	0	0	0	0	0	0
1338	Spike	KNLREFVFKNIDGYF	0	0	0	0	0	0	0	0	0	0	0	0	0	0	0	0	0	567	2007	0	0	0	0	0	0	0	0	0
1339	Spike	EFVFKNIDGYFKIYS	0	0	0	0	0	0	0	0	0	0	0	0	0	0	0	0	0	772	0	0	0	0	0	0	0	0	0	0
1340	Spike	FKIYSKHTPINLVRD	0	0	0	0	0	0	0	0	0	0	0	0	0	0	0	648.5	0	0	0	0	0	0	0	0	0	0	0	0
1341	Spike	DLPQGFSALEPLVDL	0	0	0	0	0	0	0	0	0	0	0	0	0	0	0	0	0	703	0	0	0	0	0	0	0	0	0	0
1342	Spike	SALEPLVDLPIGINI	0	0	0	0	0	1621.5	0	0	0	0	0	0	0	0	0	0	0	0	3301.5	0	0	0	0	0	0	0	0	0
1343	Spike	PLVDLPIGINITRFQ	0	0	0	0	0	0	0	0	708.5	0	0	0	0	0	0	1153.5	0	0	0	0	0	0	0	0	0	0	0	0
1344	Spike	LPIGINITRFQTLLA	0	0	0	0	0	0	0	606	0	0	0	0	0	0	718.5	0	0	0	0	0	0	0	0	0	0	0	0	0
1345	Spike	IGINITRFQTLLALH	0	0	0	0	0	0	0	0	0	0	0	0	0	0	0	0	0	0	817.5	0	0	0	0	0	0	0	0	0
1346	Spike	ITRFQTLLALHRSYL	0	0	0	0	0	0	0	0	0	0	0	0	0	0	0	0	0	0	1320	0	0	0	0	0	0	0	0	0
1347	Spike	QTLLALHRSYLTPGD	0	0	0	0	0	0	0	0	0	0	0	0	0	0	676	0	0	0	0	0	0	0	0	0	0	0	0	0
1348	Spike	GAAAYYVGYLQPRTF	0	0	0	0	0	0	0	0	0	0	0	0	0	0	0	0	0	0	545	0	0	0	0	0	0	0	0	0
1349	Spike	VGYLQPRTFLLKYNE	0	0	0	0	0	0	0	0	0	0	0	0	721.5	0	0	0	0	0	0	836	0	0	0	0	0	0	988	0
1350	Spike	QPRTFLLKYNENGTI	0	0	0	0	0	0	0	1058.5	0	0	0	0	0	0	0	0	0	0	0	0	0	0	0	0	0	0	0	0
1351	Spike	RTFLLKYNENGTITD	0	0	0	0	0	0	0	1520	0	0	0	0	0	0	0	0	0	0	0	0	0	0	0	0	0	0	0	0
1352	Spike	FLLKYNENGTITDAV	0	0	0	0	0	0	0	1652.5	0	0	0	0	0	0	0	0	0	0	0	0	0	0	0	0	0	0	0	0
1353	Spike	LKYNENGTITDAVDC	0	0	0	0	0	0	0	1254.5	0	0	0	0	0	0	0	0	0	0	0	0	0	0	0	0	0	0	0	0
1354	Spike	PLSETKCTLKSFTVE	0	0	0	559	0	0	0	0	0	0	0	0	0	0	0	1093	0	0	0	1478	0	0	0	0	0	0	0	0
1355	Spike	TVEKGIYQTSNFRVQ	0	0	0	0	0	0	0	0	0	0	0	0	0	0	0	1259	0	0	0	0	0	0	0	0	0	0	0	0
1356	Spike	YQTSNFRVQPTESIV	0	0	0	0	0	0	0	0	0	0	0	0	0	0	0	0	0	0	0	0	1893	0	0	0	0	0	0	0
1357	Spike	FPNITNLCPFGEVFN	0	0	0	0	0	0	0	0	0	0	0	0	0	0	0	0	0	0	1288	0	0	0	0	0	0	0	0	0
1358	Spike	TNLCPFGEVFNATRF	0	0	0	0	0	0	0	0	0	0	0	0	0	0	0	0	0	0	1876	0	0	0	0	0	0	0	0	0
1359	Spike	PFGEVFNATRFASVY	0	0	0	0	0	0	0	0	0	0	0	0	0	0	0	0	0	0	675	0	0	0	0	0	0	0	0	0
1360	Spike	GEVFNATRFASVYAW	0	0	0	0	0	0	0	0	0	0	0	0	0	0	0	0	0	0	1491.5	0	0	0	0	0	0	0	0	0
1361	Spike	VFNATRFASVYAWNR	0	0	0	0	0	0	0	0	0	0	0	0	0	0	0	0	0	0	682	0	0	0	0	0	0	0	0	0
1362	Spike	NATRFASVYAWNRKR	0	0	0	0	0	0	1043	0	577	0	0	0	0	0	0	968.5	0	1064	1387.5	0	0	0	0	0	0	0	0	0
1363	Spike	FASVYAWNRKRISNC	0	0	0	0	0	0	0	0	0	0	0	0	0	0	0	955	0	0	0	0	0	0	0	0	0	0	0	0
1364	Spike	YAWNRKRISNCVADY	0	0	0	0	0	0	0	0	763	0	0	0	0	0	0	1799.5	0	0	0	0	0	0	0	0	0	0	0	0
1365	Spike	WNRKRISNCVADYSV	0	0	0	0	0	0	0	0	656.5	0	0	0	0	0	0	978	0	0	0	0	0	0	0	0	0	0	0	0
1366	Spike	RKRISNCVADYSVLY	0	0	0	0	0	0	0	0	0	0	0	0	0	0	0	1388	0	0	0	0	0	0	0	0	0	0	0	0
1367	Spike	STFKCYGVSPTKLND	0	0	0	0	0	0	0	0	0	0	0	0	0	0	1294	0	0	0	0	0	0	0	0	0	0	0	0	0
1368	Spike	CYGVSPTKLNDLCFT	0	0	0	0	0	0	0	0	0	0	0	0	0	0	0	0	0	0	636.5	0	0	0	0	0	0	0	0	0
1369	Spike	LNDLCFTNVYADSFV	0	0	0	0	0	0	0	0	0	0	0	0	0	0	0	0	0	0	2053	0	0	0	0	0	0	1315	0	0
1370	Spike	SFVIRGDEVRQIAPG	0	0	0	0	0	0	0	0	1451	0	0	0	0	0	0	2010.5	0	0	0	0	0	0	0	0	0	0	0	0
1371	Spike	VIRGDEVRQIAPGQT	0	0	0	0	0	0	0	0	603.5	0	0	0	0	0	0	0	0	0	0	0	0	0	0	0	0	0	0	0
1372	Spike	VRQIAPGQTGKIADY	0	0	0	0	0	567	0	0	1709.5	0	0	0	0	0	0	1692.5	0	0	0	0	0	0	0	0	0	0	0	0
1373	Spike	QIAPGQTGKIADYNY	0	0	0	0	0	861.5	0	0	1098.5	0	0	0	0	0	0	0	0	0	2256.5	0	0	0	0	0	0	0	0	0
1374	Spike	TGKIADYNYKLPDDF	0	0	0	0	810	0	0	886.5	0	0	0	0	0	0	0	0	0	0	0	0	0	0	0	0	0	0	0	0
1375	Spike	LPDDFTGCVIAWNSN	0	0	0	0	0	548.5	0	0	0	0	0	0	0	0	0	0	0	764	0	0	0	0	0	0	0	0	0	0
1376	Spike	DDFTGCVIAWNSNNL	0	0	0	0	0	0	0	0	803.5	0	0	0	0	0	0	1184	0	507.5	0	0	0	0	547	0	0	0	0	0
1377	Spike	FTGCVIAWNSNNLDS	0	0	0	0	0	0	0	0	0	0	0	0	0	0	0	851	0	0	0	0	0	0	902.5	0	0	0	0	0
1378	Spike	NSNNLDSKVGGNYNY	0	0	0	0	0	0	0	0	0	0	0	0	0	0	0	0	0	0	671	0	0	0	0	0	0	0	0	0
1379	Spike	NNLDSKVGGNYNYLY	0	0	0	0	0	0	0	0	0	0	0	0	0	0	0	0	0	0	1733.5	0	0	0	0	0	0	0	0	0
1380	Spike	SKVGGNYNYLYRLFR	0	0	0	0	0	0	0	0	0	0	0	0	0	0	0	0	0	0	2002	0	0	0	0	0	0	0	0	0
1381	Spike	YNYLYRLFRKSNLKP	0	0	0	0	0	0	0	665.5	716	0	0	0	0	0	0	2755	0	0	0	0	0	0	1088.5	0	0	0	0	0
1382	Spike	YLYRLFRKSNLKPFE	0	0	0	0	0	0	0	0	0	0	0	0	0	0	0	0	0	0	0	0	0	0	0	0	0	0	530.5	0
1383	Spike	RKSNLKPFERDISTE	0	0	0	0	0	0	0	0	0	0	0	0	0	0	0	0	0	0	0	0	0	0	0	0	0	0	753.5	0
1384	Spike	SNLKPFERDISTEIY	0	0	0	0	0	0	0	0	651	0	0	0	0	0	0	1051	0	0	1265.5	0	0	0	0	0	0	0	0	0
1385	Spike	ERDISTEIYQAGSTP	0	0	0	0	0	0	0	637	0	0	0	0	0	0	696.5	0	0	1140	0	0	0	0	0	0	680	0	0	0
1386	Spike	EIYQAGSTPCNGVEG	0	0	0	0	0	0	0	0	0	0	0	0	0	0	0	0	0	0	0	1055.5	0	0	0	0	0	0	0	0
1387	Spike	YQAGSTPCNGVEGFN	0	0	0	0	0	736	0	0	0	0	0	0	0	0	0	0	0	0	0	5260.5	0	0	0	0	0	0	0	0
1388	Spike	AGSTPCNGVEGFNCY	0	0	0	0	0	0	0	0	0	0	0	0	0	0	0	0	0	0	1116	571.5	0	0	0	0	0	0	0	0
1389	Spike	STPCNGVEGFNCYFP	0	0	0	0	0	0	0	0	0	0	0	0	0	0	0	0	0	0	848	0	0	0	0	0	0	0	0	0
1390	Spike	NGVEGFNCYFPLQSY	0	0	0	0	0	0	0	0	0	0	0	0	0	0	0	0	0	0	722.5	0	0	0	0	0	0	0	0	0
1391	Spike	VEGFNCYFPLQSYGF	0	0	0	0	0	0	0	0	0	0	0	0	0	0	0	0	0	0	1695.5	0	0	0	0	0	0	0	0	0
1392	Spike	YGFQPTNGVGYQPYR	0	0	0	0	0	0	0	0	0	0	0	0	0	0	0	535	0	0	1472	0	0	0	0	0	0	0	0	0
1393	Spike	NGVGYQPYRVVVLSF	0	0	0	0	0	0	0	0	0	0	0	0	0	0	0	0	0	0	515	0	0	0	0	0	0	0	0	0
1394	Spike	VGYQPYRVVVLSFEL	0	0	0	0	0	0	0	0	0	0	0	0	0	0	0	0	0	904	0	0	0	0	0	0	0	0	0	0
1395	Spike	YQPYRVVVLSFELLH	0	0	0	0	0	0	0	0	0	0	0	0	0	0	0	0	0	1113	2046	0	0	0	0	0	0	0	0	0
1396	Spike	PATVCGPKKSTNLVK	0	0	0	0	0	0	0	0	0	0	0	0	0	0	0	0	0	0	2985	0	0	0	0	0	0	0	0	0
1397	Spike	TVCGPKKSTNLVKNK	0	0	0	0	0	595	0	0	556.5	0	0	0	0	0	0	1208	0	0	2656	0	0	0	0	0	0	0	0	0
1398	Spike	GLTGTGVLTESNKKF	0	0	0	0	0	0	0	0	0	0	0	0	0	0	0	0	0	0	56829	0	0	0	0	0	0	0	0	0
1399	Spike	TGTGVLTESNKKFLP	0	0	0	0	0	0	0	0	0	0	0	0	0	0	0	0	0	0	11229	0	0	0	0	0	0	0	0	0
1400	Spike	VLTESNKKFLPFQQF	0	0	0	0	0	0	0	0	0	0	0	0	0	0	0	0	0	0	627.5	0	0	0	0	0	0	0	0	0
1401	Spike	TESNKKFLPFQQFGR	0	0	0	516.5	0	0	0	0	0	0	0	0	0	0	0	0	0	0	954.5	0	0	0	0	0	0	0	0	0
1402	Spike	PFQQFGRDIADTTDA	0	0	0	0	0	0	0	0	0	0	0	0	0	0	0	0	565	0	0	0	0	0	0	0	0	0	0	0
1403	Spike	FGRDIADTTDAVRDP	0	0	0	0	0	0	0	0	0	0	0	0	0	0	0	0	0	0	0	0	579.5	0	0	0	0	0	0	0
1404	Spike	RDIADTTDAVRDPQT	0	0	0	0	0	0	0	0	0	0	0	0	0	0	0	0	0	0	1198	0	0	0	0	0	0	0	0	0
1405	Spike	IADTTDAVRDPQTLE	0	0	0	0	0	0	0	0	0	0	0	0	0	0	0	0	0	0	3118.5	0	0	0	0	0	0	0	0	0
1406	Spike	DTTDAVRDPQTLEIL	586.5	0	0	0	0	0	0	0	0	0	0	0	0	0	0	0	2058	0	3788	0	0	0	0	0	0	0	0	0
1407	Spike	TDAVRDPQTLEILDI	0	0	0	0	0	555	0	752.5	0	0	0	0	0	0	0	0	0	743	4696	0	0	0	0	0	0	853	0	0
1408	Spike	AVRDPQTLEILDITP	0	0	0	0	0	0	0	566.5	0	0	0	0	0	0	0	0	0	0	1465	0	0	0	0	0	0	0	0	0
1409	Spike	EILDITPCSFGGVSV	0	0	0	0	0	561.5	0	2519	0	0	523	0	0	0	1718.5	0	0	1733.5	0	0	0	0	0	0	839	0	0	0
1410	Spike	PCSFGGVSVITPGTN	0	0	0	0	0	0	0	0	0	0	0	0	0	0	886.5	0	0	0	0	0	0	0	0	0	0	0	0	0
1411	Spike	GGVSVITPGTNTSNQ	0	0	0	0	0	6937	0	0	3489.5	0	0	0	0	0	0	3429	0	983	0	0	0	0	0	0	0	0	0	0
1412	Spike	VSVITPGTNTSNQVA	0	0	0	0	0	7099	0	0	0	0	0	0	0	0	0	872.5	0	0	0	0	0	0	771	0	0	0	0	0
1413	Spike	VITPGTNTSNQVAVL	0	0	0	0	0	5992	0	0	807.5	0	0	0	0	0	0	1052.5	0	0	0	0	0	0	667.5	0	0	0	0	0
1414	Spike	TPGTNTSNQVAVLYQ	0	0	0	0	0	664	0	0	1111	0	0	0	0	0	0	3468.5	0	0	811	0	0	0	785	0	0	0	0	0
1415	Spike	NTSNQVAVLYQDVNC	0	0	0	0	0	0	0	0	0	0	0	0	0	0	0	1619	0	0	0	0	0	0	0	0	0	0	0	0
1416	Spike	SNQVAVLYQDVNCTE	0	0	0	0	0	0	0	0	0	0	0	0	584	0	0	0	0	0	0	0	0	0	0	0	0	0	0	0
1417	Spike	QVAVLYQDVNCTEVP	0	0	0	0	0	0	0	0	0	0	0	0	0	0	0	0	0	0	0	0	1162	0	0	0	0	0	0	0
1418	Spike	LYQDVNCTEVPVAIH	0	0	0	0	0	0	0	0	0	0	0	0	0	0	0	585	0	0	0	0	0	0	0	0	0	0	0	0
1419	Spike	EVPVAIHADQLTPTW	0	0	0	0	533	0	0	0	0	0	0	0	0	0	640	582.5	0	1418.5	0	0	0	0	0	0	795	0	0	0
1420	Spike	PVAIHADQLTPTWRV	0	0	0	0	642.5	618	0	0	835	0	0	0	0	0	0	1611	558	0	0	0	0	0	0	0	0	0	0	0
1421	Spike	AGCLIGAEHVNNSYE	0	0	0	0	0	0	0	0	0	0	0	0	538	0	0	0	0	0	1807	0	0	0	0	0	0	715.5	987.5	0
1422	Spike	CLIGAEHVNNSYECD	0	0	0	0	0	558	0	0	0	0	0	0	0	0	575.5	974.5	854	584	1056.5	0	880	704.5	0	527	0	1081.5	0	692
1423	Spike	IGAEHVNNSYECDIP	0	0	0	0	0	0	0	0	0	0	0	0	0	0	0	543	0	0	0	0	637.5	0	0	0	0	725	0	0
1424	Spike	ECDIPIGAGICASYQ	0	0	0	0	0	0	0	511.5	0	0	0	0	0	0	0	0	0	1131.5	0	0	0	0	0	0	671	0	0	0
1425	Spike	QTQTNSPRRARSVAS	0	0	0	0	0	0	0	0	0	0	0	0	0	0	590	0	0	0	0	0	0	0	0	0	0	0	0	0
1426	Spike	PRRARSVASQSIIAY	0	0	0	0	0	0	0	0	0	0	0	0	0	0	0	1061	0	0	0	0	0	0	0	0	0	0	0	0
1427	Spike	RSVASQSIIAYTMSL	0	0	0	0	0	0	0	0	7520	0	0	0	0	0	0	16161	0	0	0	0	0	0	3614	0	0	0	0	0
1428	Spike	VASQSIIAYTMSLGA	0	0	0	0	0	0	0	0	771.5	0	0	0	0	0	0	1953	0	0	0	0	0	0	1004	0	0	0	0	0
1429	Spike	SQSIIAYTMSLGAEN	0	0	0	0	0	0	0	0	0	0	0	0	0	0	0	0	0	0	1190	0	0	0	0	0	0	0	0	0
1430	Spike	SIIAYTMSLGAENSV	0	0	0	0	0	0	0	0	0	0	0	0	0	0	0	564	0	0	0	0	0	0	603	0	0	0	0	0
1431	Spike	IAYTMSLGAENSVAY	0	0	0	0	0	0	0	0	794	0	0	0	0	0	0	1426	0	0	0	0	0	0	863.5	0	0	0	0	0
1432	Spike	YTMSLGAENSVAYSN	0	0	0	0	0	0	0	0	0	0	0	0	0	0	0	525	0	556	0	0	0	0	0	0	0	0	0	0
1433	Spike	AENSVAYSNNSIAIP	0	0	1723	0	11413.5	0	0	0	0	0	0	0	0	0	0	0	0	1032	0	10936	0	0	0	0	0	0	2189.5	0
1434	Spike	NSVAYSNNSIAIPTN	0	0	2871	0	6327.5	516	0	0	0	0	0	0	0	0	0	0	0	667	0	4959	0	0	0	0	0	0	2327	0
1435	Spike	VAYSNNSIAIPTNFT	0	0	979.5	0	3158.5	0	0	0	0	0	0	0	0	0	0	0	0	0	0	2034.5	0	0	0	0	0	0	744.5	0
1436	Spike	YSNNSIAIPTNFTIS	0	0	822.5	0	2119.5	0	0	0	0	0	0	0	0	0	0	0	0	0	0	993.5	0	0	0	0	0	0	0	0
1437	Spike	NNSIAIPTNFTISVT	0	0	1066	0	10165.5	0	0	0	0	0	0	0	0	0	0	0	0	0	0	4362.5	0	0	0	0	0	0	0	0
1438	Spike	SIAIPTNFTISVTTE	0	0	0	0	705	0	0	0	0	0	0	0	0	0	0	0	0	0	0	699.5	0	0	0	0	0	0	738	0
1439	Spike	PTNFTISVTTEILPV	0	0	0	0	0	0	0	0	0	0	0	0	0	0	0	1381	0	0	0	0	0	0	0	0	0	0	0	0
1440	Spike	TTEILPVSMTKTSVD	0	0	0	0	0	1061	0	575.5	0	0	0	0	0	0	621.5	0	0	0	0	0	0	0	0	0	0	0	0	0
1441	Spike	EILPVSMTKTSVDCT	0	0	0	0	0	0	0	0	0	0	0	0	0	0	0	0	0	1410	0	0	0	0	0	0	627.5	0	0	0
1442	Spike	TMYICGDSTECSNLL	0	0	0	0	0	0	0	579	0	0	0	0	0	0	0	0	0	0	0	0	0	0	0	0	0	0	0	0
1443	Spike	DSTECSNLLLQYGSF	622.5	0	0	0	0	0	0	0	0	0	0	0	0	0	0	0	0	512.5	1384.5	0	0	0	0	0	0	0	0	0
1444	Spike	NLLLQYGSFCTQLNR	0	0	0	0	0	0	0	0	0	0	0	0	0	0	0	0	0	0	2398	0	0	0	0	0	0	0	0	0
1445	Spike	FCTQLNRALTGIAVE	0	0	0	0	0	0	0	0	0	0	0	0	0	0	0	0	0	0	0	2732	0	0	0	0	0	0	543.5	0
1446	Spike	TQLNRALTGIAVEQD	0	0	0	0	0	0	0	0	0	0	0	0	0	0	0	0	0	0	0	0	788	0	0	0	0	0	0	0
1447	Spike	LNRALTGIAVEQDKN	0	0	0	0	0	0	0	984	1366	0	0	0	0	0	550.5	38547	859	0	40812.5	0	0	0	1817.5	0	0	0	0	0
1448	Spike	RALTGIAVEQDKNTQ	0	0	0	0	0	0	0	0	654	0	0	0	0	0	0	12992	0	0	7005	0	0	0	720	0	0	0	0	0
1449	Spike	LTGIAVEQDKNTQEV	0	0	0	0	0	0	0	0	0	0	0	0	0	0	0	8335	0	0	6927	0	0	0	1636	0	0	0	0	0
1450	Spike	GIAVEQDKNTQEVFA	0	0	0	0	0	822	0	0	0	0	0	0	0	0	0	1859	0	0	2015	0	0	0	1087	0	0	0	0	0
1451	Spike	AVEQDKNTQEVFAQV	0	0	0	0	0	0	0	0	0	0	0	0	0	0	0	1218	0	0	548	0	0	0	946	0	0	0	0	0
1452	Spike	EQDKNTQEVFAQVKQ	0	0	0	0	0	0	0	0	0	0	0	0	0	0	551	0	0	0	0	0	0	0	0	0	0	0	0	0
1453	Spike	QIYKTPPIKDFGGFN	0	0	0	0	0	0	0	0	0	0	0	0	0	0	0	0	0	0	1141	0	0	0	0	0	0	0	0	0
1454	Spike	TPPIKDFGGFNFSQI	0	0	0	0	0	0	0	0	660.5	0	0	0	0	0	0	0	0	0	0	0	0	0	0	0	0	0	0	0
1455	Spike	GFNFSQILPDPSKPS	0	0	0	0	0	0	0	0	0	0	0	0	0	0	2083	0	0	0	0	0	0	0	0	0	0	0	0	0
1456	Spike	NFSQILPDPSKPSKR	0	0	0	0	0	0	0	0	0	0	0	0	0	0	1199	0	0	0	0	0	0	0	0	0	0	0	0	0
1457	Spike	SQILPDPSKPSKRSF	0	0	0	0	0	0	0	0	0	0	0	0	0	0	509.5	0	0	0	0	0	0	0	0	0	0	0	0	0
1458	Spike	ILPDPSKPSKRSFIE	0	0	0	0	0	0	0	0	0	0	0	0	0	0	776	0	0	0	0	0	0	0	0	0	0	0	0	0
1459	Spike	PDPSKPSKRSFIEDL	0	0	0	0	0	0	0	0	0	0	0	0	0	0	0	0	0	0	0	0	1255	0	0	0	0	0	0	0
1460	Spike	PSKPSKRSFIEDLLF	0	0	0	0	662	0	0	0	0	0	0	0	0	0	0	0	0	843.5	3055.5	0	0	0	0	0	0	0	0	0
1461	Spike	RSFIEDLLFNKVTLA	0	0	0	0	0	0	0	2883	0	0	0	0	0	0	1494	0	0	0	0	0	0	0	0	0	0	0	0	0
1462	Spike	EDLLFNKVTLADAGF	0	0	0	0	0	0	0	717	0	0	0	0	0	0	0	0	0	1483.5	0	0	0	0	0	0	0	0	0	0
1463	Spike	KVTLADAGFIKQYGD	0	0	0	0	0	0	0	0	0	0	0	0	0	0	0	0	0	0	0	0	0	0	558	0	0	0	0	0
1464	Spike	TLADAGFIKQYGDCL	0	0	0	0	0	0	0	0	0	0	0	0	0	0	0	0	0	504	0	0	0	0	0	0	0	0	0	0
1465	Spike	FIKQYGDCLGDIAAR	0	0	0	0	0	0	0	0	512.5	0	0	0	0	0	0	1828.5	0	0	0	0	0	0	0	0	0	0	0	0
1466	Spike	YGDCLGDIAARDLIC	0	0	0	0	0	0	0	0	0	0	0	0	0	0	0	0	0	0	832	0	0	0	0	0	0	0	0	0
1467	Spike	DCLGDIAARDLICAQ	0	0	0	0	0	0	0	0	0	0	0	0	0	0	0	795	0	0	0	0	0	0	0	0	0	0	0	0
1468	Spike	FNGLTVLPPLLTDEM	0	0	0	0	0	0	0	0	0	0	0	0	0	0	0	0	0	0	62215	0	0	0	0	0	0	0	0	0
1469	Spike	GLTVLPPLLTDEMIA	0	0	0	0	0	0	0	0	0	0	0	0	0	0	0	0	0	0	62213	0	0	0	0	0	0	0	0	0
1470	Spike	TVLPPLLTDEMIAQY	0	0	0	0	0	899.5	0	0	0	0	0	0	0	0	0	0	0	0	58367.5	0	0	0	0	0	0	0	0	0
1471	Spike	LPPLLTDEMIAQYTS	0	0	0	0	0	0	0	0	0	0	0	0	0	0	0	972	0	0	19196	0	0	0	0	0	0	0	0	0
1472	Spike	PLLTDEMIAQYTSAL	0	0	0	702	0	1138.5	0	0	944.5	0	0	0	0	0	0	2864	674	0	13584.5	0	0	0	0	0	0	0	0	0
1473	Spike	LTDEMIAQYTSALLA	0	0	0	0	0	0	0	1245.5	0	0	0	0	0	0	1468.5	0	0	0	0	0	0	0	0	0	0	0	0	0
1474	Spike	DEMIAQYTSALLAGT	0	0	0	0	1758	0	0	0	0	0	0	0	0	0	0	0	0	537	0	0	0	0	0	0	0	0	0	0
1475	Spike	GAGAALQIPFAMQMA	0	0	0	0	0	0	0	0	1450	0	0	0	0	0	0	1013	0	0	0	0	0	0	0	0	0	0	0	0
1476	Spike	GAALQIPFAMQMAYR	0	0	0	0	0	0	0	0	11121.5	0	0	0	0	0	0	17938	0	0	0	0	0	0	3034	0	0	0	0	0
1477	Spike	ALQIPFAMQMAYRFN	0	0	0	0	0	0	0	0	3019.5	0	0	0	0	0	0	4997	0	0	686	0	0	0	1000	0	0	0	0	0
1478	Spike	AYRFNGIGVTQNVLY	0	0	0	0	0	0	0	0	0	0	0	0	0	0	0	0	0	0	537	0	0	0	0	0	0	0	0	0
1479	Spike	VTQNVLYENQKLIAN	0	0	0	0	0	0	0	0	612	0	0	0	0	0	0	623.5	0	696	0	0	0	0	0	0	0	0	0	0
1480	Spike	QNVLYENQKLIANQF	0	0	0	0	0	0	0	0	1586	0	0	0	0	0	0	3139.5	0	0	900.5	0	0	0	712	0	0	0	0	0
1481	Spike	FNSAIGKIQDSLSST	0	0	0	0	0	0	0	0	0	0	0	0	0	0	0	0	0	0	1257.5	0	0	0	0	0	0	0	0	0
1482	Spike	SAIGKIQDSLSSTAS	0	0	0	0	0	0	0	0	0	0	0	0	0	0	0	0	0	0	3950	0	0	0	0	0	0	0	0	0
1483	Spike	IGKIQDSLSSTASAL	0	0	0	0	0	0	0	0	0	0	0	0	0	0	0	0	0	0	1843	0	0	0	0	0	0	0	0	0
1484	Spike	SSTASALGKLQDVVN	0	0	0	0	0	706	0	0	1578	0	0	0	0	0	0	549.5	0	0	0	0	0	0	0	0	0	0	0	0
1485	Spike	TASALGKLQDVVNQN	0	0	0	0	0	0	0	0	0	0	0	0	0	0	0	629	0	0	0	0	0	0	0	0	0	0	0	0
1486	Spike	NAQALNTLVKQLSSN	0	0	0	0	0	0	0	0	0	0	0	0	0	0	0	0	0	1257	0	0	0	0	0	0	0	0	0	0
1487	Spike	QLSSNFGAISSVLND	0	0	0	0	0	0	0	0	613	0	0	0	0	0	897	0	0	0	0	0	0	0	654.5	0	0	0	0	0
1488	Spike	GAISSVLNDILSRLD	0	0	0	0	0	0	0	572	0	0	0	0	0	0	554.5	0	0	0	0	0	0	0	0	0	0	0	0	0
1489	Spike	LNDILSRLDKVEAEV	0	0	0	0	0	0	0	1402	0	0	0	0	0	0	0	0	0	0	0	0	0	0	0	0	0	0	0	0
1490	Spike	DILSRLDKVEAEVQI	0	0	0	0	0	0	0	7319.5	0	0	0	0	0	0	0	0	0	0	0	0	0	0	0	0	0	0	0	0
1491	Spike	LSRLDKVEAEVQIDR	0	0	0	0	0	758	0	0	0	0	0	0	0	0	0	982	0	0	0	0	0	0	0	0	0	0	0	0
1492	Spike	SLQTYVTQQLIRAAE	0	0	0	0	0	0	0	0	0	0	0	0	0	0	0	0	0	0	0	0	0	0	0	0	0	0	544.5	0
1493	Spike	QLIRAAEIRASANLA	0	0	0	0	0	0	0	3403	0	0	0	0	0	0	5765	0	0	0	0	0	0	1219	0	0	0	0	0	0
1494	Spike	EIRASANLAATKMSE	0	0	0	0	0	0	0	0	0	0	0	0	0	0	0	0	0	763.5	0	0	0	0	0	0	0	0	513.5	0
1495	Spike	RVDFCGKGYHLMSFP	0	0	0	0	0	0	0	0	4243.5	0	0	0	0	0	0	7488	0	0	0	0	0	0	2670.5	0	0	0	0	0
1496	Spike	DFCGKGYHLMSFPQS	0	0	0	0	0	0	0	0	1685.5	0	0	0	0	0	0	1752.5	0	0	0	0	0	0	920	0	0	0	0	0
1497	Spike	LMSFPQSAPHGVVFL	0	0	0	0	0	0	0	0	0	0	0	0	0	0	0	0	0	0	693	0	0	0	0	0	0	0	0	0
1498	Spike	PQSAPHGVVFLHVTY	0	0	0	0	0	0	0	0	0	0	0	0	0	0	0	0	0	0	804	0	0	0	0	0	0	0	0	0
1499	Spike	ICHDGKAHFPREGVF	0	0	0	0	0	0	0	0	0	0	0	0	0	0	0	0	0	564	1848	0	0	0	0	0	0	0	0	0
1500	Spike	FPREGVFVSNGTHWF	0	0	0	0	0	0	0	0	0	0	0	0	0	0	0	0	0	735	3371	0	0	0	0	0	0	0	0	0
1501	Spike	FVSNGTHWFVTQRNF	0	0	0	0	0	0	0	0	0	0	0	0	0	0	0	0	0	0	1316	0	0	0	0	0	0	0	0	0
1502	Spike	SNGTHWFVTQRNFYE	0	0	0	578	0	0	0	0	0	0	0	0	0	0	0	0	0	0	1519	0	0	0	0	0	0	0	957	0
1503	Spike	GTHWFVTQRNFYEPQ	732	0	0	0	0	587.5	0	0	0	0	0	0	0	0	0	1068.5	0	0	0	0	0	0	0	0	0	0	0	0
1504	Spike	HWFVTQRNFYEPQII	1154	0	0	0	0	0	0	0	0	0	0	0	0	0	0	0	0	0	1443	0	0	0	0	0	0	0	0	0
1505	Spike	TQRNFYEPQIITTDN	0	0	0	0	0	0	0	0	0	0	0	0	0	0	0	0	0	2180	0	0	0	0	0	0	0	0	0	0
1506	Spike	RNFYEPQIITTDNTF	0	0	0	0	0	0	0	0	0	0	0	0	0	0	0	0	0	840	0	0	0	0	0	0	0	0	0	0
1507	Spike	EPQIITTDNTFVSGN	987	0	0	0	0	0	0	0	0	0	0	0	0	0	0	577	0	3222	0	0	0	0	0	0	671	0	0	0
1508	Spike	FVSGNCDVVIGIVNN	0	0	0	0	0	0	0	0	1819.5	0	0	0	0	0	0	2660.5	0	0	0	0	0	0	760.5	0	0	0	0	0
1509	Spike	SGNCDVVIGIVNNTV	0	0	0	0	0	0	0	0	0	0	0	0	0	0	0	838	0	0	0	0	0	0	0	0	0	0	0	0
1510	Spike	NCDVVIGIVNNTVYD	0	0	0	0	0	0	0	0	0	0	0	0	0	0	0	911	0	0	0	0	0	0	0	0	0	0	0	0
1511	Spike	DVVIGIVNNTVYDPL	0	0	0	0	0	0	0	0	0	0	0	0	0	0	986	0	0	0	0	0	0	0	0	0	0	0	0	0
1512	Spike	VYDPLQPELDSFKEE	0	0	818	0	1207.5	0	0	0	830.5	624	0	0	0	0	0	676.5	1098	0	0	0	0	0	0	842	0	0	629	0
1513	Spike	DPLQPELDSFKEELD	0	0	602	0	544.5	0	0	0	0	0	0	0	0	0	0	0	0	873.5	0	0	555.5	0	0	630	0	0	0	0
1514	Spike	LQPELDSFKEELDKY	0	0	0	0	0	0	0	0	0	0	0	0	0	0	0	1791.5	0	1660.5	0	0	541	0	0	0	0	0	0	0
1515	Spike	PELDSFKEELDKYFK	0	0	0	0	0	0	0	0	0	0	0	0	0	0	0	0	0	0	8488.5	0	0	0	0	0	0	0	0	0
1516	Spike	LDSFKEELDKYFKNH	0	0	0	0	0	0	0	0	0	0	0	0	0	0	0	0	0	0	3562	0	0	0	0	0	0	0	0	0
1517	Spike	ELDKYFKNHTSPDVD	0	0	0	0	0	0	0	0	0	0	0	0	0	0	0	0	0	5993	0	0	0	0	0	0	982.5	0	0	0
1518	Spike	YFKNHTSPDVDLGDI	0	0	0	0	0	0	0	0	0	0	0	0	0	0	0	0	0	761	0	0	0	0	0	0	0	0	0	0
1519	Spike	DLGDISGINASVVNI	0	0	0	0	0	0	0	0	1174	0	0	0	0	0	0	3239.5	0	0	0	0	0	0	0	0	0	0	0	0
1520	Spike	SVVNIQKEIDRLNEV	0	0	0	0	0	0	0	0	0	0	0	0	0	0	773.5	0	0	538	0	0	0	0	0	0	0	0	0	0
1521	Spike	IQKEIDRLNEVAKNL	0	0	0	0	0	0	0	0	0	0	0	0	0	0	0	0	921	0	0	0	0	0	0	0	0	0	0	0
1522	Spike	KEIDRLNEVAKNLNE	0	0	0	0	0	0	0	0	0	0	0	0	1501	0	763.5	0	949	0	0	1476	0	0	0	0	0	0	1922	0
1523	Spike	IDRLNEVAKNLNESL	751.5	0	0	0	0	0	0	0	0	0	0	0	0	0	706	0	0	0	0	0	0	0	0	0	0	0	0	0
1524	Spike	RLNEVAKNLNESLID	998	0	0	0	0	0	0	0	0	0	0	0	0	0	1116.5	0	0	0	0	0	0	0	0	0	0	0	0	0
1525	Spike	LNESLIDLQELGKYE	0	0	0	0	0	0	0	503	0	0	0	0	0	0	0	0	0	4806.5	3958.5	0	0	0	0	0	0	0	0	0
1526	Spike	ESLIDLQELGKYEQY	0	0	0	0	0	691.5	0	808	0	0	548.5	0	0	0	932	0	0	3828	1197	0	0	0	0	0	620.5	0	0	662
1527	Spike	QELGKYEQYIKWPWY	0	0	0	0	0	0	0	0	0	0	0	0	0	0	0	0	0	0	2213	0	0	0	0	0	0	0	0	0
1528	Spike	LGKYEQYIKWPWYIW	0	0	0	0	0	0	0	0	0	0	0	0	0	0	0	0	0	0	1097.5	0	0	0	0	0	0	0	0	0
1529	Spike	EQYIKWPWYIWLGFI	0	0	0	0	0	0	0	0	0	0	0	0	0	0	0	0	0	502.5	0	0	0	0	0	0	0	0	0	0
1530	Spike	WLGFIAGLIAIVMVT	0	0	0	0	0	0	0	0	1358	0	0	0	0	0	0	2587	0	0	0	0	0	0	525	0	0	0	0	0
1531	Spike	GFIAGLIAIVMVTIM	0	0	0	0	0	0	0	0	1462	0	0	0	0	0	0	2453.5	0	0	0	0	0	0	915	0	0	0	0	0
1532	Spike	IAGLIAIVMVTIMLC	0	0	0	0	0	0	0	0	560.5	0	0	0	0	0	0	762.5	0	0	0	0	0	0	0	0	0	0	0	0
1533	Spike	IAIVMVTIMLCCMTS	0	0	0	0	0	0	0	0	0	0	0	0	0	0	0	513.5	0	0	0	0	0	0	0	0	0	0	0	0
1534	Spike	KGCCSCGSCCKFDED	0	0	0	0	0	0	0	0	0	0	0	0	0	0	0	0	0	1418	0	0	572	0	0	0	0	0	0	0
1535	Spike	CCSCGSCCKFDEDDS	0	0	0	0	0	0	0	0	0	0	0	0	0	0	670	0	795	0	0	0	669	0	0	0	0	0	0	0
1536	Spike	SCGSCCKFDEDDSEP	0	0	0	0	789.5	0	0	0	0	0	0	0	0	0	892	0	0	950.5	0	0	826	0	0	0	0	0	0	0
1537	Spike	GSCCKFDEDDSEPVL	0	0	0	0	655.5	0	0	0	0	0	0	0	0	0	0	0	0	0	0	0	0	0	0	0	0	674.5	0	0
1538	Spike	CCKFDEDDSEPVLKG	0	0	0	0	0	0	0	0	0	0	0	0	0	0	0	0	0	0	0	0	0	0	0	0	0	559	0	0
1539	ORF3a	MRIFTIGTVTLKQGE	0	0	0	0	0	0	0	0	0	0	0	0	1687	0	0	0	513	0	0	919.5	0	0	0	0	0	0	4228.5	0
1540	ORF3a	IFTIGTVTLKQGEIK	0	0	0	0	0	0	0	0	0	0	0	0	0	0	0	0	0	0	2174	0	0	0	0	0	0	0	0	0
1541	ORF3a	TIGTVTLKQGEIKDA	0	677	0	0	0	1076.5	0	1004.5	0	0	0	0	0	0	1955	0	0	0	1016	0	0	0	0	0	0	0	0	0
1542	ORF3a	EIKDATPSDFVRATA	0	0	0	0	0	0	0	0	0	0	0	0	0	0	597	0	0	967.5	0	0	0	0	0	0	703	0	0	0
1543	ORF3a	ATATIPIQASLPFGW	0	0	0	0	0	0	0	0	0	0	0	0	0	0	0	0	0	0	1930.5	0	0	0	0	0	0	0	0	0
1544	ORF3a	ATIPIQASLPFGWLI	0	0	0	0	0	0	0	0	0	0	0	0	0	0	0	0	0	0	1012.5	0	0	0	0	0	0	0	0	0
1545	ORF3a	ASLPFGWLIVGVALL	0	0	0	0	0	0	0	0	1273	0	0	0	0	0	0	1381.5	0	0	0	0	0	0	0	0	0	0	0	0
1546	ORF3a	LSKGVHFVCNLLLLF	0	0	0	0	0	0	0	0	0	0	0	0	0	0	0	0	0	0	1529	0	0	0	0	0	0	0	0	0
1547	ORF3a	LLLLFVTVYSHLLLV	0	0	0	0	0	0	0	0	0	0	0	0	0	0	0	0	0	620	0	0	0	0	0	0	0	0	0	0
1548	ORF3a	YSHLLLVAAGLEAPF	0	0	0	0	0	0	0	0	0	0	0	0	0	0	0	0	0	0	854	0	0	0	0	0	0	0	0	0
1549	ORF3a	HLLLVAAGLEAPFLY	522	0	0	0	0	0	0	0	0	0	0	0	0	0	0	0	0	1774	3772	0	0	0	0	0	0	0	0	0
1550	ORF3a	LLVAAGLEAPFLYLY	0	0	0	0	0	0	0	0	0	0	0	0	0	0	0	0	0	0	3556.5	0	0	0	0	0	0	0	0	0
1551	ORF3a	AGLEAPFLYLYALVY	0	0	0	0	0	0	0	0	0	0	0	0	0	0	0	0	0	0	913	0	0	0	0	0	0	0	0	0
1552	ORF3a	YFLQSINFVRIIMRL	0	0	0	0	0	0	0	0	1312	0	0	0	0	0	0	2496.5	0	0	0	0	0	0	0	0	0	0	0	0
1553	ORF3a	LQSINFVRIIMRLWL	0	0	0	0	0	0	0	0	0	0	0	0	0	0	0	0	0	0	1336.5	0	0	0	0	0	0	0	0	0
1554	ORF3a	SINFVRIIMRLWLCW	0	0	0	0	0	0	0	0	0	0	0	0	0	0	0	0	0	0	2269.5	0	0	0	0	0	0	0	0	0
1555	ORF3a	WKCRSKNPLLYDANY	0	0	0	0	0	649.5	0	0	0	0	0	0	0	0	0	0	0	0	2442.5	0	0	0	0	0	0	0	0	0
1556	ORF3a	CRSKNPLLYDANYFL	0	0	0	0	0	0	0	0	0	0	0	0	0	0	0	0	0	0	2313.5	0	0	0	0	0	0	0	0	0
1557	ORF3a	SKNPLLYDANYFLCW	0	0	0	0	0	0	0	0	0	0	0	0	0	0	0	0	0	0	2015	0	0	0	0	0	0	0	0	0
1558	ORF3a	YDANYFLCWHTNCYD	0	0	0	0	0	0	0	0	0	0	0	0	0	0	0	0	0	0	1705.5	0	0	0	0	0	0	887	0	0
1559	ORF3a	ANYFLCWHTNCYDYC	0	0	0	0	0	0	0	0	0	0	0	0	0	0	0	0	0	0	2988	0	0	506	0	593	0	1233	0	690
1560	ORF3a	LCWHTNCYDYCIPYN	0	0	0	0	0	0	0	0	0	0	0	0	0	0	0	0	0	0	2123	0	0	0	0	0	0	0	0	0
1561	ORF3a	DYCIPYNSVTSSIVI	667	0	0	0	0	0	0	0	0	0	0	0	0	0	0	931	0	0	0	0	0	0	0	0	0	0	0	0
1562	ORF3a	IVITSGDGTTSPISE	0	0	0	0	0	0	0	0	0	0	0	0	0	0	0	0	0	0	0	0	0	0	0	0	0	0	621	0
1563	ORF3a	ITSGDGTTSPISEHD	0	0	0	0	0	510.5	0	0	0	0	0	0	0	0	0	579.5	0	0	875	0	0	0	0	0	0	0	0	0
1564	ORF3a	TTSPISEHDYQIGGY	0	0	0	0	0	687.5	0	0	0	0	0	0	0	0	0	0	0	0	941.5	0	0	0	0	0	0	0	0	0
1565	ORF3a	SPISEHDYQIGGYTE	0	0	0	0	0	0	0	0	0	0	0	0	0	0	0	0	0	0	0	0	0	0	0	0	0	0	902.5	0
1566	ORF3a	ISEHDYQIGGYTEKW	0	0	0	0	0	500	0	0	597.5	0	0	0	0	0	0	833.5	0	0	0	0	0	0	0	0	0	0	0	0
1567	ORF3a	EHDYQIGGYTEKWES	0	0	0	558.5	0	0	0	0	0	0	0	0	0	0	765	0	0	974	0	0	0	0	0	0	529.5	0	0	0
1568	ORF3a	EKWESGVKDCVVLHS	0	0	0	0	0	0	0	797.5	0	0	0	0	0	0	0	0	0	724	0	0	0	0	0	0	0	0	0	0
1569	ORF3a	WESGVKDCVVLHSYF	0	0	0	0	0	0	0	0	0	0	0	0	0	0	0	0	0	0	859.5	0	0	0	0	0	0	0	0	0
1570	ORF3a	VKDCVVLHSYFTSDY	0	0	0	0	0	0	0	0	0	0	0	0	0	0	0	0	0	689.5	0	0	0	0	0	0	0	0	0	0
1571	ORF3a	DCVVLHSYFTSDYYQ	0	0	0	0	0	0	0	0	0	0	0	0	0	0	0	854	0	0	0	0	0	0	0	0	0	0	0	0
1572	ORF3a	VVLHSYFTSDYYQLY	0	0	0	0	0	0	0	0	0	0	0	0	0	0	0	0	0	542	2591.5	0	0	0	0	0	0	0	0	0
1573	ORF3a	TQLSTDTGVEHVTFF	0	0	0	0	0	0	0	0	0	0	0	0	0	0	0	0	0	0	1365.5	0	0	0	0	0	0	0	0	0
1574	ORF3a	LSTDTGVEHVTFFIY	0	0	0	0	0	0	0	0	0	0	0	0	0	0	0	0	0	0	1377	0	0	0	0	0	0	0	0	0
1575	ORF3a	TDTGVEHVTFFIYNK	0	0	0	0	0	0	0	0	3637	0	0	0	0	0	0	10729	0	0	0	0	0	0	2692	0	0	0	0	0
1576	ORF3a	TGVEHVTFFIYNKIV	0	0	0	945.5	0	0	0	0	2212	0	0	0	0	0	0	6630.5	0	0	0	0	0	0	1217	0	0	0	0	0
1577	ORF3a	VEHVTFFIYNKIVDE	0	0	0	655	0	0	0	0	0	0	0	0	0	0	0	0	0	0	0	0	0	0	0	0	0	0	804.5	0
1578	ORF3a	HVTFFIYNKIVDEPE	0	0	661.5	0	0	0	0	0	0	0	0	0	0	0	0	0	0	0	0	1803	726	0	0	0	0	0	0	0
1579	ORF3a	TFFIYNKIVDEPEEH	0	0	573	0	2227.5	0	0	0	0	0	0	0	0	0	0	3694	0	0	0	0	1119.5	0	0	0	0	0	0	0
1580	ORF3a	FIYNKIVDEPEEHVQ	0	0	0	0	0	0	0	0	520.5	0	0	0	0	0	0	808	0	0	0	0	0	0	0	0	0	0	0	0
1581	ORF3a	YNKIVDEPEEHVQIH	0	0	0	0	0	645	0	0	0	0	0	0	0	0	0	682	0	0	0	0	0	0	0	0	0	0	0	0
1582	ORF3a	VDEPEEHVQIHTIDG	0	0	0	0	0	0	0	0	0	0	0	0	0	0	0	1971.5	0	0	0	0	0	0	0	0	0	0	0	0
1583	ORF3a	EPEEHVQIHTIDGSS	639	0	0	0	572.5	0	0	1149	0	0	785	0	0	0	956	0	0	5216	0	0	0	0	0	0	2118.5	0	0	0
1584	ORF3a	EEHVQIHTIDGSSGV	0	0	0	0	0	0	0	3510	0	0	557.5	0	0	0	2561.5	0	963	3931.5	0	0	0	1033.5	0	0	1249	0	0	0
1585	ORF3a	QIHTIDGSSGVVNPV	0	0	0	0	0	0	0	0	515.5	0	0	0	0	0	0	0	0	0	0	0	0	0	0	0	0	0	0	0
1586	ORF3a	IDGSSGVVNPVMEPI	0	0	0	0	0	0	0	0	714.5	0	0	0	0	0	0	1092	0	0	0	0	0	0	0	0	0	0	0	0
1587	ORF3a	GSSGVVNPVMEPIYD	0	0	0	0	0	0	0	0	521.5	0	0	0	0	0	0	806	0	0	0	0	533	0	0	0	0	0	0	0
1588	ORF3a	SGVVNPVMEPIYDEP	0	0	0	0	0	0	0	0	928	0	0	0	0	0	517.5	835.5	0	1814	0	793	1125	0	0	0	666.5	0	0	0
1589	ORF3a	VVNPVMEPIYDEPTT	0	0	0	0	519.5	0	0	0	1165	0	0	0	0	0	0	846	0	814.5	0	713	0	0	0	0	615.5	0	0	0
1590	ORF3a	NPVMEPIYDEPTTTT	0	0	0	0	0	0	0	0	1418	0	0	0	0	0	0	654	0	1229	0	609.5	0	0	0	0	0	0	0	0
1591	ORF3a	EPIYDEPTTTTSVPL	1727	0	0	976.5	578	0	0	969	0	0	715	0	0	0	1176	0	0	3862.5	0	503.5	0	813	0	0	1785.5	0	0	0
1592	ORF3a	IYDEPTTTTSVPLGS	0	0	0	0	0	0	0	509	0	0	0	0	0	0	0	0	0	0	0	0	0	0	1159.5	0	0	0	0	0
1593	ORF3a	DEPTTTTSVPLGSGS	0	0	0	0	0	0	0	0	0	0	0	0	0	0	0	0	0	0	0	718	0	0	0	0	0	0	589	0
1594	Envelope	MYSFVSEETGTLIVN	0	0	0	0	0	558.5	0	0	0	0	0	0	0	0	0	588.5	0	0	0	0	0	0	0	0	0	0	0	0
1595	Envelope	SFVSEETGTLIVNSV	0	0	0	0	0	862.5	0	1251.5	0	0	0	0	0	0	1266.5	0	0	643	0	0	0	871.5	0	0	0	0	0	0
1596	Envelope	VSEETGTLIVNSVLL	0	0	0	0	0	0	0	0	592	0	0	0	0	0	0	0	0	0	0	0	0	0	0	0	0	0	0	0
1597	Envelope	EETGTLIVNSVLLFL	0	0	0	0	0	0	0	2138.5	0	0	656	0	0	0	1429	0	0	3544	0	0	0	1112.5	0	655.5	1432	0	0	0
1598	Envelope	TALRLCAYCCNIVNV	0	0	0	0	0	0	0	0	2776.5	0	0	0	0	0	0	1171	0	0	0	0	0	0	0	0	0	0	0	0
1599	Envelope	LRLCAYCCNIVNVSL	0	0	0	0	0	0	0	0	852	0	0	0	0	0	0	0	0	0	0	0	0	0	0	0	0	0	0	0
1600	Envelope	CCNIVNVSLVKPSFY	0	0	0	0	0	0	0	0	0	0	0	0	0	0	0	721	0	0	0	0	0	0	0	0	0	0	0	0
1601	Envelope	VSLVKPSFYVYSRVK	0	0	0	0	0	0	0	0	0	0	0	0	0	0	0	0	0	0	0	0	0	0	531	0	0	0	0	0
1602	Envelope	LVKPSFYVYSRVKNL	0	0	0	0	0	0	0	0	0	0	0	0	0	0	0	1850	0	0	0	0	0	0	598.5	0	0	0	0	0
1603	Envelope	SFYVYSRVKNLNSSR	0	0	0	0	0	0	0	0	0	0	0	0	0	0	0	0	0	609	0	0	0	0	0	0	0	0	0	0
1604	Envelope	RVKNLNSSRVPDLLV	0	0	0	0	0	0	0	0	0	0	0	0	0	0	0	0	0	535	0	0	0	0	0	0	0	0	0	0
1605	Envelope	SSRVPDLLVGSGSGS	1147.5	501	0	0	0	701	0	0	0	0	0	0	0	0	0	0	0	0	1316	0	0	0	0	0	0	0	0	0
1606	Membrane Glycoprotein	SGSGSGMADSNGTIT	0	0	0	0	0	0	0	0	0	0	0	0	0	0	0	0	0	618.5	0	0	0	0	0	0	0	0	0	0
1607	Membrane Glycoprotein	SGSGMADSNGTITVE	0	0	0	0	0	0	0	0	0	0	0	0	0	0	1085	0	2742	2532	0	3272.5	0	0	0	0	0	0	0	0
1608	Membrane Glycoprotein	SGMADSNGTITVEEL	0	0	0	0	0	0	0	0	0	0	0	0	0	0	1695	0	1119	2476	0	0	0	0	0	0	0	0	0	0
1609	Membrane Glycoprotein	MADSNGTITVEELKK	0	0	0	0	0	0	0	0	0	0	0	0	0	0	660	0	0	0	0	0	0	0	0	0	0	0	0	0
1610	Membrane Glycoprotein	EELKKLLEQWNLVIG	0	0	0	0	0	0	0	2033.5	0	0	0	0	0	0	1600.5	0	0	2047	0	0	0	0	0	0	1075.5	0	0	0
1611	Membrane Glycoprotein	LEQWNLVIGFLFLTW	0	0	0	0	0	0	0	0	0	0	0	0	0	0	0	0	0	0	1092	0	0	0	0	0	0	0	0	0
1612	Membrane Glycoprotein	VIGFLFLTWICLLQF	0	0	0	0	0	0	0	0	0	0	0	0	0	0	0	0	0	0	954.5	0	0	0	0	0	0	0	0	0
1613	Membrane Glycoprotein	GFLFLTWICLLQFAY	0	0	0	0	0	0	0	0	0	0	0	0	0	0	0	0	0	0	1458	0	0	0	0	0	0	0	0	0
1614	Membrane Glycoprotein	WICLLQFAYANRNRF	0	0	0	0	0	0	0	609	0	0	0	0	0	0	0	0	0	0	0	0	0	0	0	0	0	0	0	0
1615	Membrane Glycoprotein	CLLQFAYANRNRFLY	0	0	0	0	0	0	0	0	0	0	0	0	0	0	0	0	0	0	1237	0	0	0	0	0	0	0	0	0
1616	Membrane Glycoprotein	NRNRFLYIIKLIFLW	0	0	0	0	0	0	0	0	0	0	0	0	0	0	0	0	0	0	1045	0	0	0	0	0	0	0	0	0
1617	Membrane Glycoprotein	NRFLYIIKLIFLWLL	0	0	0	0	0	0	0	0	0	0	0	0	0	0	0	0	0	0	604	0	0	0	0	0	0	0	0	0
1618	Membrane Glycoprotein	FLYIIKLIFLWLLWP	0	0	0	0	0	0	0	0	0	0	0	0	0	0	0	0	0	0	1173	0	0	0	0	0	0	0	0	0
1619	Membrane Glycoprotein	IKLIFLWLLWPVTLA	0	0	0	0	0	0	0	1157.5	0	0	0	0	0	0	1757.5	0	0	0	0	0	0	509.5	0	0	0	0	0	0
1620	Membrane Glycoprotein	TLACFVLAAVYRINW	0	0	0	0	0	0	0	0	0	0	0	0	0	0	0	0	0	0	1091	0	0	0	0	0	0	0	0	0
1621	Membrane Glycoprotein	AVYRINWITGGIAIA	0	0	0	0	0	0	0	0	510.5	0	0	0	0	0	0	874	0	0	0	0	0	0	0	0	0	0	0	0
1622	Membrane Glycoprotein	YRINWITGGIAIAMA	0	0	0	0	0	0	0	0	2663.5	0	0	0	0	0	0	3131.5	0	0	0	0	0	0	0	0	0	0	0	0
1623	Membrane Glycoprotein	INWITGGIAIAMACL	0	0	0	0	0	0	0	0	2019	0	0	0	0	0	0	2924	0	0	0	0	0	0	0	0	0	0	0	0
1624	Membrane Glycoprotein	AIAMACLVGLMWLSY	0	0	0	0	0	0	0	0	591	0	0	0	0	0	0	0	0	0	0	0	0	0	0	0	0	0	0	0
1625	Membrane Glycoprotein	SFRLFARTRSMWSFN	0	0	0	0	0	0	0	0	0	0	0	0	0	0	0	0	0	0	1288	0	0	0	0	0	0	0	0	0
1626	Membrane Glycoprotein	SFNPETNILLNVPLH	0	0	0	0	0	0	0	0	0	0	0	0	0	0	0	1631	0	0	900	0	0	0	0	0	0	0	0	0
1627	Membrane Glycoprotein	PLHGTILTRPLLESE	0	0	773.5	0	0	0	0	0	0	0	0	0	0	0	0	0	556	0	0	621.5	0	0	0	0	0	0	0	0
1628	Membrane Glycoprotein	TILTRPLLESELVIG	0	0	0	0	0	738	0	0	0	0	0	0	0	0	0	0	0	917.5	0	0	0	0	0	0	0	0	0	0
1629	Membrane Glycoprotein	RPLLESELVIGAVIL	0	0	0	0	0	0	0	0	0	0	0	0	0	0	0	0	0	1017	661	0	0	0	0	0	0	0	0	0
1630	Membrane Glycoprotein	ESELVIGAVILRGHL	0	0	0	0	0	0	0	1099	0	0	0	0	0	0	1151	0	502	2606	0	0	0	0	0	0	827	0	0	0
1631	Membrane Glycoprotein	ELVIGAVILRGHLRI	0	0	0	0	0	0	0	0	0	0	0	0	0	0	0	0	0	703	0	0	0	0	0	0	0	0	0	0
1632	Membrane Glycoprotein	GAVILRGHLRIAGHH	0	0	0	0	0	524	0	0	1061	0	0	0	0	0	0	1462	0	0	1225	0	0	0	0	0	0	0	0	0
1633	Membrane Glycoprotein	LRGHLRIAGHHLGRC	0	0	0	0	0	0	0	0	0	0	0	0	0	0	0	0	0	0	1552	0	0	0	0	0	0	0	0	0
1634	Membrane Glycoprotein	GHLRIAGHHLGRCDI	0	0	0	0	0	1035	0	0	0	0	0	0	0	0	0	0	0	0	626	0	0	0	0	0	0	0	0	0
1635	Membrane Glycoprotein	SYYKLGASQRVAGDS	0	0	0	0	0	0	0	0	0	0	0	0	0	0	0	0	0	2460.5	0	0	0	0	0	0	0	0	0	0
1636	Membrane Glycoprotein	YKLGASQRVAGDSGF	0	0	0	0	0	0	0	0	0	0	0	0	0	0	0	0	0	808	0	0	0	0	0	0	0	0	0	0
1637	Membrane Glycoprotein	QRVAGDSGFAAYSRY	0	0	0	0	0	0	0	0	0	0	0	0	0	0	0	0	0	0	699	0	0	0	0	0	0	0	0	0
1638	Membrane Glycoprotein	GDSGFAAYSRYRIGN	0	0	0	0	0	666.5	0	0	0	0	0	0	0	0	0	0	704	0	0	0	0	0	0	0	0	0	0	0
1639	Membrane Glycoprotein	AYSRYRIGNYKLNTD	0	0	0	0	0	0	0	0	0	0	0	0	0	0	577	0	0	0	0	0	0	0	0	0	0	0	0	0
1640	Membrane Glycoprotein	NYKLNTDHSSSSDNI	0	0	0	0	0	0	0	0	0	0	0	0	0	0	0	0	0	0	13184.5	0	0	0	0	0	0	0	0	0
1641	Membrane Glycoprotein	KLNTDHSSSSDNIAL	0	0	0	0	0	0	0	0	0	0	0	0	0	0	0	0	0	0	8449	0	0	0	0	0	0	0	0	0
1642	Membrane Glycoprotein	NTDHSSSSDNIALLV	0	0	0	0	0	0	0	0	0	0	0	0	0	0	0	0	0	0	4729.5	0	0	0	0	0	0	0	0	0
1643	ORF6	GSGMFHLVDFQVTIA	0	0	0	0	0	0	0	0	0	0	0	0	0	0	0	543.5	0	0	0	0	0	0	0	0	0	0	0	0
1644	ORF6	GMFHLVDFQVTIAEI	0	0	0	0	0	0	0	0	0	0	0	0	0	0	0	0	0	1463.5	0	0	0	0	0	0	0	0	0	0
1645	ORF6	FHLVDFQVTIAEILL	0	0	0	0	0	0	0	0	0	0	0	0	0	0	0	0	0	1023	0	0	0	0	0	0	0	0	0	0
1646	ORF6	LVDFQVTIAEILLII	0	0	0	0	0	0	0	0	0	0	0	0	0	0	0	0	0	1960	0	0	0	0	0	0	0	0	0	0
1647	ORF6	QVTIAEILLIIMRTF	0	0	0	0	0	0	0	0	0	0	0	0	0	0	0	787.5	0	0	0	0	0	0	0	0	0	0	0	0
1648	ORF6	IMRTFKVSIWNLDYI	0	0	0	0	0	0	0	0	0	0	0	0	0	0	0	0	0	0	770.5	0	0	0	0	0	0	0	0	0
1649	ORF6	IWNLDYIINLIIKNL	0	0	0	0	0	0	0	0	1216.5	0	0	0	0	0	0	3621.5	0	0	0	0	0	0	1130.5	0	0	0	0	0
1650	ORF6	IINLIIKNLSKSLTE	0	0	0	0	0	0	0	0	0	0	0	0	1057	0	0	0	0	0	0	0	1062	0	0	0	0	0	0	0
1651	ORF6	LSKSLTENKYSQLDE	0	0	0	562.5	0	0	0	0	0	0	0	0	907	0	0	0	0	0	0	0	0	0	0	0	0	0	0	0
1652	ORF6	ENKYSQLDEEQPMEI	0	0	0	0	0	0	0	715.5	0	0	0	0	0	0	1010	0	835	1720	0	0	0	0	0	0	0	0	0	0
1653	ORF6	SQLDEEQPMEIDGSG	0	0	0	0	0	0	0	0	0	0	0	0	0	0	931	0	0	0	0	0	0	0	0	0	0	0	0	0
1654	ORF6	EEQPMEIDGSGSGSG	575.5	0	0	0	0	0	0	2819.5	0	0	831	0	0	0	1986	0	890	4138	0	0	0	950	0	0	1054	0	0	0
1655	ORF7a	KIILFLALITLATCE	0	0	0	0	0	0	0	0	0	0	0	0	564.5	0	0	0	0	0	0	0	0	0	0	0	0	0	617	0
1656	ORF7a	ILFLALITLATCELY	0	0	0	0	0	0	0	0	0	0	0	0	0	0	0	0	0	0	1305	0	0	0	0	0	0	0	0	0
1657	ORF7a	FLALITLATCELYHY	0	0	0	0	0	0	0	0	0	0	0	0	0	0	0	0	0	676	4342.5	0	0	0	0	0	0	0	0	0
1658	ORF7a	ALITLATCELYHYQE	0	0	649	0	0	0	0	0	0	0	0	0	680.5	0	0	0	0	0	0	0	0	0	0	0	0	0	1337	0
1659	ORF7a	ELYHYQECVRGTTVL	0	0	0	0	0	0	0	0	0	0	0	0	0	0	0	0	0	0	0	0	0	0	0	0	947	0	0	0
1660	ORF7a	ECVRGTTVLLKEPCS	0	0	0	0	0	0	0	0	0	0	0	0	0	0	0	0	0	0	0	0	0	0	0	0	715.5	0	0	0
1661	ORF7a	KEPCSSGTYEGNSPF	0	0	0	0	0	0	0	0	0	0	0	0	0	0	0	0	0	513.5	0	0	0	0	0	0	0	0	0	0
1662	ORF7a	ACPDGVKHVYQLRAR	0	0	0	0	0	0	0	0	0	0	0	0	0	0	0	0	0	0	634	0	0	0	0	0	0	0	0	0
1663	ORF7a	GVKHVYQLRARSVSP	0	0	0	0	0	0	0	901.5	0	0	0	0	0	0	1093	0	0	0	0	0	0	0	0	0	0	0	0	0
1664	ORF7a	KHVYQLRARSVSPKL	0	0	0	0	0	0	0	0	2042	0	0	0	0	0	0	6481	0	0	0	0	0	0	1719	0	0	0	0	0
1665	ORF7a	VYQLRARSVSPKLFI	0	0	0	0	0	0	0	0	0	0	0	0	0	0	0	2508.5	0	0	0	0	0	0	704.5	0	0	0	0	0
1666	ORF7a	RARSVSPKLFIRQEE	0	0	1283	0	1690.5	0	0	0	0	682	0	0	0	0	0	0	934.5	0	0	0	643.5	0	0	0	0	0	0	0
1667	ORF7a	IRQEEVQELYSPIFL	0	0	0	0	0	0	0	0	0	0	0	0	0	0	0	0	0	0	1085	0	0	0	0	0	0	0	0	0
1668	ORF7a	QEEVQELYSPIFLIV	0	0	0	0	0	0	0	1211.5	0	0	0	0	0	0	0	0	0	1468	0	0	0	0	0	0	0	0	0	0
1669	ORF7a	EVQELYSPIFLIVAA	0	0	0	0	0	0	0	625	0	0	0	0	0	0	0	0	0	0	0	0	0	0	0	0	0	0	0	0
1670	ORF7a	VFITLCFTLKRKTEG	0	0	0	0	0	0	0	0	0	0	0	0	0	0	0	0	0	0	23001	0	0	0	0	0	0	2157	0	0
1671	ORF7a	ITLCFTLKRKTEGSG	0	0	0	0	0	0	0	0	0	0	0	0	0	0	0	0	0	0	11815.5	0	0	0	0	0	0	534	0	0
1672	ORF8	KFLVFLGIITTVAAF	0	0	0	0	0	0	0	0	0	0	0	0	0	0	0	825	0	0	0	0	0	0	0	0	0	0	0	0
1673	ORF8	LVFLGIITTVAAFHQ	0	0	0	0	0	0	0	0	0	0	0	0	0	0	0	572.5	0	0	0	0	0	0	0	0	0	0	0	0
1674	ORF8	CSLQSCTQHQPYVVD	0	0	0	0	0	0	0	0	1083	0	0	0	0	0	0	1017.5	0	592	0	0	0	0	579	0	0	0	0	0
1675	ORF8	LQSCTQHQPYVVDDP	0	0	0	0	0	0	0	0	0	0	0	0	0	0	0	0	0	0	0	0	622	0	0	0	0	0	0	0
1676	ORF8	SCTQHQPYVVDDPCP	0	0	0	0	0	0	0	0	0	0	0	0	0	0	0	683	0	0	0	0	0	0	0	0	0	0	0	0
1677	ORF8	HQPYVVDDPCPIHFY	831.5	0	0	0	0	0	0	0	0	0	0	0	0	0	0	0	844	627.5	5115	0	0	0	0	0	0	0	0	0
1678	ORF8	VVDDPCPIHFYSKWY	0	0	0	0	0	0	0	0	0	0	0	0	0	0	0	0	0	0	1678	0	0	0	0	0	0	0	0	0
1679	ORF8	PIHFYSKWYIRVGAR	0	0	0	0	0	0	0	0	0	0	0	0	0	0	0	0	0	0	821	0	0	0	0	0	0	0	0	0
1680	ORF8	YIRVGARKSAPLIEL	0	0	0	0	0	0	0	0	0	0	0	0	0	0	0	0	0	704	0	0	0	0	0	0	0	0	0	0
1681	ORF8	GARKSAPLIELCVDE	0	0	0	533	0	0	0	700	0	0	0	0	0	0	0	0	0	0	0	0	0	0	0	0	0	0	0	0
1682	ORF8	VDEAGSKSPIQYIDI	0	0	0	0	0	0	0	0	0	0	0	0	0	0	0	1237	0	0	0	0	0	0	0	0	0	0	0	0
1683	ORF8	EAGSKSPIQYIDIGN	0	0	0	0	0	0	0	0	0	0	0	0	0	0	0	619	0	1350	0	0	0	0	0	0	0	0	0	0
1684	ORF8	QYIDIGNYTVSCLPF	0	0	0	0	0	0	0	0	0	0	0	0	0	0	0	0	0	0	1015	0	0	0	0	0	0	0	0	0
1685	ORF8	SCLPFTINCQEPKLG	0	0	0	0	0	0	0	0	0	0	0	0	0	0	0	0	0	0	0	0	0	0	0	0	0	0	582.5	0
1686	ORF8	EPKLGSLVVRCSFYE	0	0	0	0	0	0	0	537	0	0	0	0	0	0	0	0	0	2535	0	0	0	0	0	0	0	0	0	0
1687	ORF8	KLGSLVVRCSFYEDF	0	0	0	0	0	0	0	0	0	0	0	0	0	0	0	0	0	777.5	10895.5	0	0	0	0	0	0	0	0	0
1688	ORF8	GSLVVRCSFYEDFLE	0	0	557	823	0	0	0	0	0	0	0	0	0	0	0	0	581.5	0	2768	0	0	0	0	0	0	0	0	0
1689	ORF8	LVVRCSFYEDFLEYH	0	0	0	0	0	558.5	0	0	0	0	0	0	0	0	755.5	1234.5	893	1681.5	9339	0	0	0	0	0	0	0	0	0
1690	ORF8	VRCSFYEDFLEYHDV	0	0	0	0	0	0	0	0	0	0	0	0	0	0	0	0	0	1254	0	0	0	0	0	0	0	0	0	0
1691	ORF8	CSFYEDFLEYHDVRV	0	0	0	0	0	0	0	0	0	0	0	0	0	0	0	0	0	0	1005	0	0	0	0	0	0	0	0	0
1692	ORF8	FYEDFLEYHDVRVVL	0	0	0	0	0	0	0	0	0	0	0	0	0	0	0	0	0	1236.5	1029	0	0	0	0	0	0	0	0	0
1693	ORF8	EDFLEYHDVRVVLDF	0	0	0	0	566.5	0	0	1025	0	0	546	0	0	521	1348.5	776.5	781	5664	2552.5	0	0	0	0	0	725	0	0	0
1694	ORF8	FLEYHDVRVVLDFIG	0	0	0	0	0	0	0	0	0	0	0	0	0	0	0	0	0	0	565	0	0	0	0	0	0	0	0	0
1695	ORF8	EYHDVRVVLDFIGSG	0	0	0	0	0	0	0	0	0	0	0	0	0	0	0	0	0	513	0	0	0	0	0	0	0	0	0	0
1696	Nuleocapsid	GSGSGSGMSDNGPQN	0	0	0	0	0	993	0	0	0	0	0	0	0	0	0	0	0	0	0	0	716	0	0	0	0	0	0	0
1697	Nuleocapsid	NQRNAPRITFGGPSD	0	0	0	0	0	0	0	0	0	0	0	0	0	0	704	0	0	0	0	0	0	0	0	0	0	0	0	0
1698	Nuleocapsid	TGSNQNGERSGARSK	0	0	0	0	0	0	0	0	5007	0	0	0	0	0	0	1446	0	0	7787	0	0	0	1486.5	0	0	0	0	0
1699	Nuleocapsid	SNQNGERSGARSKQR	0	0	0	0	0	0	0	0	0	0	0	0	0	0	0	2853	0	0	3131	0	0	0	0	0	0	0	0	0
1700	Nuleocapsid	QNGERSGARSKQRRP	0	0	0	0	0	0	0	0	0	0	0	0	0	0	0	1062	0	0	649.5	0	0	0	0	0	0	0	0	0
1701	Nuleocapsid	EDLKFPRGQGVPINT	0	0	0	0	0	1258.5	0	0	0	0	0	0	0	0	0	0	0	996.5	0	0	0	0	0	0	0	0	0	0
1702	Nuleocapsid	FPRGQGVPINTNSSP	0	0	0	0	0	1643	0	0	0	0	0	0	0	0	0	0	0	0	0	0	0	0	670.5	0	0	0	0	0
1703	Nuleocapsid	VPINTNSSPDDQIGY	0	0	0	0	0	0	0	0	0	0	0	0	0	0	0	0	0	0	0	0	0	0	1056	0	0	0	0	0
1704	Nuleocapsid	INTNSSPDDQIGYYR	0	0	0	0	0	0	0	0	0	0	0	0	0	0	0	0	0	0	541	0	0	0	0	0	0	0	0	0
1705	Nuleocapsid	PDDQIGYYRRATRRI	0	0	0	0	0	0	0	0	0	0	0	0	0	0	0	718.5	0	0	0	0	0	0	0	0	0	0	0	0
1706	Nuleocapsid	RRATRRIRGGDGKMK	0	0	0	0	0	0	0	0	0	0	0	0	0	0	0	593.5	0	0	0	0	0	0	0	0	0	0	0	0
1707	Nuleocapsid	RRIRGGDGKMKDLSP	0	0	0	0	0	0	0	0	0	0	0	0	0	0	0	594	0	0	0	0	0	0	0	0	0	0	0	0
1708	Nuleocapsid	IRGGDGKMKDLSPRW	0	0	0	0	0	0	0	0	0	0	0	0	0	0	0	655	0	0	0	0	0	0	0	0	0	0	0	0
1709	Nuleocapsid	EAGLPYGANKDGIIW	0	0	0	0	0	0	0	0	0	0	0	0	0	0	0	0	0	1654	20964	0	0	0	0	0	0	0	0	0
1710	Nuleocapsid	GLPYGANKDGIIWVA	0	0	0	0	0	973.5	0	0	0	0	0	0	0	0	0	0	0	0	26362	0	0	0	0	0	0	0	0	0
1711	Nuleocapsid	PYGANKDGIIWVATE	0	0	0	0	0	0	0	0	0	0	0	0	1158	0	0	0	0	0	59329.5	0	0	0	0	0	0	515.5	0	0
1712	Nuleocapsid	GANKDGIIWVATEGA	0	0	0	0	0	0	0	0	0	0	0	5664	0	0	0	0	0	0	62625	0	0	0	0	0	0	4520	0	0
1713	Nuleocapsid	NKDGIIWVATEGALN	0	0	0	0	0	0	0	0	0	0	0	0	0	0	0	0	0	0	48821	0	0	0	0	0	0	1528	0	0
1714	Nuleocapsid	DGIIWVATEGALNTP	0	0	0	0	0	0	0	2290.5	0	0	0	0	0	0	6474	0	0	0	4065	0	0	0	0	0	0	601	0	0
1715	Nuleocapsid	EGALNTPKDHIGTRN	0	0	0	0	0	950.5	0	0	0	0	0	0	0	0	679.5	0	0	1534	0	0	0	0	0	0	669	0	0	0
1716	Nuleocapsid	NTPKDHIGTRNPANN	0	0	0	506.5	0	934	0	0	506.5	0	0	0	0	0	0	0	0	0	1157	0	0	0	0	0	0	0	0	0
1717	Nuleocapsid	NAAIVLQLPQGTTLP	0	0	0	0	0	0	0	0	0	0	0	0	0	0	0	0	0	0	51375	0	0	0	0	0	0	0	0	0
1718	Nuleocapsid	AIVLQLPQGTTLPKG	0	0	0	0	0	0	0	0	0	0	0	0	0	0	0	1131.5	0	0	33140	0	0	0	0	0	0	2081	0	0
1719	Nuleocapsid	VLQLPQGTTLPKGFY	0	0	0	0	0	0	0	0	0	0	0	0	0	0	0	0	0	0	10406.5	0	0	0	0	0	0	2024.5	0	0
1720	Nuleocapsid	QLPQGTTLPKGFYAE	0	0	0	0	0	0	0	0	0	0	0	0	0	0	0	0	0	0	12752	0	0	0	0	0	0	0	910	0
1721	Nuleocapsid	PQGTTLPKGFYAEGS	0	0	0	0	0	0	0	0	0	0	0	0	0	0	0	0	0	0	853.5	0	0	0	0	0	0	711	0	0
1722	Nuleocapsid	EGSRGGSQASSRSSS	0	0	0	0	0	0	0	0	0	0	0	0	0	0	558.5	0	0	1193	0	0	0	0	0	0	538.5	0	0	0
1723	Nuleocapsid	SRGGSQASSRSSSRS	0	0	0	0	0	0	0	0	0	0	0	0	0	0	0	0	0	0	5852	0	0	0	0	0	0	0	0	0
1724	Nuleocapsid	GGSQASSRSSSRSRN	679	0	0	0	0	1415.5	0	0	0	0	0	0	0	0	0	0	0	0	1540.5	0	0	0	0	0	0	0	0	0
1725	Nuleocapsid	ASSRSSSRSRNSSRN	522.5	0	904	0	0	2395.5	0	0	0	0	0	0	0	0	0	884	0	0	760	0	0	0	0	0	0	0	0	0
1726	Nuleocapsid	MAGNGGDAALALLLL	0	0	0	0	0	0	0	0	0	0	0	0	0	0	0	0	0	0	23277	0	0	0	0	0	0	0	0	0
1727	Nuleocapsid	GNGGDAALALLLLDR	0	0	0	0	0	0	0	0	0	0	0	0	0	0	0	0	0	618.5	1170	0	0	0	0	0	0	0	0	0
1728	Nuleocapsid	LESKMSGKGQQQQGQ	0	0	0	0	0	0	0	0	0	0	0	0	0	0	0	0	0	594	0	0	0	0	0	0	0	0	0	0
1729	Nuleocapsid	GKGQQQQGQTVTKKS	0	0	0	0	0	0	0	0	0	0	0	0	0	0	0	0	0	0	23958	0	0	0	1296	0	0	0	0	0
1730	Nuleocapsid	GQQQQGQTVTKKSAA	0	0	0	0	0	0	0	0	0	0	0	0	0	0	0	0	0	0	13367	0	0	0	0	0	0	0	0	0
1731	Nuleocapsid	QQQGQTVTKKSAAEA	0	0	0	0	0	0	0	0	0	0	0	0	0	0	0	0	0	0	3868	0	0	0	0	0	0	0	0	0
1732	Nuleocapsid	QGQTVTKKSAAEASK	0	0	0	0	0	1116	0	0	0	0	0	0	2030	0	0	0	0	0	6481	0	0	0	0	0	0	0	0	0
1733	Nuleocapsid	QTVTKKSAAEASKKP	0	0	0	0	0	0	0	0	0	0	0	0	1620	0	0	0	0	0	7003	0	806	0	0	0	0	0	0	0
1734	Nuleocapsid	VTKKSAAEASKKPRQ	0	0	0	0	0	0	0	0	0	0	0	0	0	0	0	0	0	0	1291.5	0	0	0	0	0	0	0	0	0
1735	Nuleocapsid	KKSAAEASKKPRQKR	0	0	0	0	0	0	0	0	0	0	679.5	0	0	0	765	2622	0	0	10400.5	0	0	0	0	0	0	0	0	0
1736	Nuleocapsid	SAAEASKKPRQKRTA	0	0	0	0	0	0	0	0	0	0	0	0	0	0	590.5	0	0	0	0	0	0	0	0	0	0	0	0	0
1737	Nuleocapsid	AEASKKPRQKRTATK	0	0	0	0	0	0	0	0	0	0	0	0	0	0	534	1418	0	0	1206	0	0	0	0	0	0	0	0	0
1738	Nuleocapsid	PRQKRTATKAYNVTQ	0	0	0	0	0	0	0	0	0	0	0	0	0	0	0	509	0	0	0	0	0	0	0	0	0	0	0	0
1739	Nuleocapsid	YNVTQAFGRRGPEQT	0	0	0	0	0	0	0	0	0	0	0	0	0	0	0	0	0	0	0	0	613	0	0	0	0	0	0	0
1740	Nuleocapsid	VTQAFGRRGPEQTQG	0	0	0	0	0	0	0	0	0	0	0	0	0	0	0	0	0	0	0	692	0	0	0	0	0	0	0	0
1741	Nuleocapsid	FGRRGPEQTQGNFGD	0	0	0	0	0	532.5	0	0	0	0	0	0	0	0	745.5	0	0	0	0	0	0	0	0	0	0	0	0	0
1742	Nuleocapsid	RRGPEQTQGNFGDQE	0	0	576	0	0	0	0	0	0	0	0	0	739.5	0	0	0	0	0	0	0	0	0	0	0	0	0	649	0
1743	Nuleocapsid	EQTQGNFGDQELIRQ	0	0	0	0	0	0	0	0	0	0	0	0	0	0	0	606	0	1943.5	0	0	0	0	0	0	669.5	0	0	0
1744	Nuleocapsid	GNFGDQELIRQGTDY	0	558.5	0	0	0	0	0	0	0	0	0	0	0	0	0	0	571	841.5	0	0	0	0	0	0	0	0	0	0
1745	Nuleocapsid	DQELIRQGTDYKHWP	0	0	0	0	0	0	0	0	0	0	0	0	0	0	0	0	0	642.5	0	0	0	0	0	0	0	0	0	0
1746	Nuleocapsid	ELIRQGTDYKHWPQI	0	0	0	0	0	0	0	0	0	0	0	0	0	0	0	0	0	898	0	0	0	0	0	0	0	0	0	0
1747	Nuleocapsid	IRQGTDYKHWPQIAQ	0	0	0	0	0	0	0	0	869.5	0	0	0	0	0	0	1053	0	0	0	0	0	0	0	0	0	0	0	0
1748	Nuleocapsid	TDYKHWPQIAQFAPS	0	0	0	0	0	0	0	0	0	0	0	0	0	0	803	0	0	0	0	0	0	0	754.5	0	0	0	0	0
1749	Nuleocapsid	QFAPSASAFFGMSRI	0	0	0	0	0	0	0	0	939.5	0	0	0	0	0	0	3231	0	0	0	0	0	0	1387.5	0	0	0	0	0
1750	Nuleocapsid	APSASAFFGMSRIGM	0	0	0	0	0	0	0	0	0	0	0	0	0	0	0	1187	0	0	0	0	0	0	0	0	0	0	0	0
1751	Nuleocapsid	WLTYTGAIKLDDKDP	0	0	0	0	0	0	0	0	0	0	0	0	0	0	0	0	0	0	0	0	0	0	565	0	0	0	0	0
1752	Nuleocapsid	TYTGAIKLDDKDPNF	0	0	0	0	0	710.5	0	0	0	0	0	0	0	0	0	610	0	0	0	0	0	0	0	0	0	0	0	0
1753	Nuleocapsid	PNFKDQVILLNKHID	0	0	0	0	0	0	0	0	0	0	0	0	0	0	0	1121	0	0	0	0	801	0	0	0	0	0	0	0
1754	Nuleocapsid	HIDAYKTFPPTEPKK	0	0	0	0	0	3136.5	0	0	882.5	0	0	0	0	0	817.5	0	0	0	60137	0	0	0	1090	0	0	0	0	0
1755	Nuleocapsid	DAYKTFPPTEPKKDK	0	0	0	0	0	0	0	0	0	0	0	0	0	0	991.5	0	0	0	32658.5	0	0	0	0	0	0	0	0	0
1756	Nuleocapsid	YKTFPPTEPKKDKKK	0	0	0	0	1295.5	4248.5	0	0	0	0	0	0	0	0	0	4373.5	0	1829.5	47702.5	0	699.5	0	0	0	0	0	0	519
1757	Nuleocapsid	TFPPTEPKKDKKKKA	0	0	0	0	0	921	0	0	0	0	0	0	0	0	816	1209.5	0	1109.5	23094	0	0	0	0	0	0	0	0	546.5
1758	Nuleocapsid	PPTEPKKDKKKKADE	0	0	0	0	0	0	0	0	0	0	0	0	0	0	0	0	0	0	1843	0	0	0	0	0	0	0	0	0
1759	Nuleocapsid	KDKKKKADETQALPQ	0	0	0	0	0	0	0	0	0	0	0	0	0	0	0	598.5	0	0	0	0	0	0	0	0	0	0	0	0
1760	Nuleocapsid	KKADETQALPQRQKK	0	0	0	0	0	0	0	0	0	0	0	0	0	0	0	1563	0	1085	2907	0	0	0	703.5	0	0	0	0	0
1761	Nuleocapsid	LPQRQKKQQTVTLLP	0	0	0	0	0	0	0	543	0	0	0	0	0	0	1077	0	0	0	61681	0	0	0	0	0	0	0	0	0
1762	Nuleocapsid	QRQKKQQTVTLLPAA	0	0	0	0	0	0	0	0	0	0	0	0	0	0	0	0	0	0	49017	0	0	0	0	0	0	0	0	0
1763	Nuleocapsid	QKKQQTVTLLPAADL	0	0	0	0	0	0	0	0	0	0	0	0	0	0	0	0	0	0	20822.5	0	0	0	0	0	0	0	0	0
1764	Nuleocapsid	KQQTVTLLPAADLDD	0	0	0	0	0	0	0	0	0	0	0	0	0	0	516	1997.5	0	0	18677	0	0	0	0	0	0	0	0	0
1765	Nuleocapsid	QTVTLLPAADLDDFS	0	0	0	0	0	0	0	0	0	0	0	0	0	0	0	0	0	0	2103.5	0	0	0	0	0	0	0	0	0
1766	Nuleocapsid	VTLLPAADLDDFSKQ	0	0	0	0	0	0	0	0	0	0	0	0	0	0	0	0	0	0	10557.5	0	0	0	0	0	0	0	0	0
1767	Nuleocapsid	LLPAADLDDFSKQLQ	0	0	0	0	0	0	0	0	0	0	0	0	0	0	0	0	0	0	9352.5	0	0	0	0	0	0	0	0	0
1768	Nuleocapsid	ADLDDFSKQLQQSMS	0	0	0	0	0	0	0	0	0	0	0	0	0	0	0	0	0	0	530.5	0	1390.5	0	0	0	0	0	0	0
1769	Nuleocapsid	LDDFSKQLQQSMSSA	0	0	0	0	0	0	0	0	0	0	0	0	0	0	0	1087.5	0	0	7328	0	0	0	0	0	0	0	0	0
1770	ORF10	GMGYINVFAFPFTIY	0	0	0	0	0	0	0	0	0	0	0	0	0	0	0	0	0	0	805	0	0	0	0	0	0	0	0	0
1771	ORF10	TIYSLLLCRMNSRNY	0	0	0	0	0	583	0	0	0	0	0	0	0	0	0	0	0	0	633	0	0	0	0	0	0	0	0	0
1772	ORF10	LLLCRMNSRNYIAQV	0	0	0	0	0	0	0	0	0	0	0	0	0	0	0	913.5	0	0	0	0	0	0	0	0	0	0	0	0
1773	ORF10	LCRMNSRNYIAQVDV	0	0	0	0	0	0	0	0	0	0	0	0	0	0	0	631.5	0	0	0	0	0	0	0	0	0	0	0	0
1774	ORF10	RMNSRNYIAQVDVVN	0	0	0	0	0	734	0	0	3505	0	0	0	0	0	0	3804	700.5	0	0	0	0	0	0	0	0	0	0	0
1775	ORF10	NSRNYIAQVDVVNFN	0	0	0	0	0	0	0	0	0	0	0	0	0	0	0	751	0	0	0	0	522	0	0	0	0	0	0	0

## Sheet: vsn data
VSN (variance stabilizing normalization) normalized data
					SARS-CoV-2 negative cohort							SARS-CoV-2 infected cohort, week 1 post symptom onset							SARS-CoV-2 infected cohort, week 3 post symptom onset							SARS-CoV-2 infected cohort, week 10 post symptom onset
Number	Antigen	Peptide	Naive #C03	Naive #C04	Naive #C05	Naive #C06	Naive #C01	Naive #C02	Naive #C07	W1 Patient #2	W1 Patient #4	W1 Patient #3	W1 Patient #8	W1 Patient #7	W1 Patient #1	W1 Patient #10	W3 Patient #2	W3 Patient #4	W3 Patient #3	W3 Patient #8	W3 Patient #7	W3 Patient #1	W3 Patient #10	W10 Patient #2	W10 Patient #4	W10 Patient #3	W10 Patient #8	W10 Patient #7	W10 Patient #1	W10 Patient #10
1	NSP1	GSGSGMESLVPGFNE	0	0	0	0	0	6.48571	0	0	0	0	0	0	0	0	0	0	0	0	0	7.58562	0	0	0	0	0	0	8.04414	0
2	NSP1	ESLVPGFNEKTHVQL	0	0	0	0	0	0	0	0	0	0	0	0	0	0	0	0	0	7.42105	0	0	0	0	0	0	0	0	0	0
3	NSP1	FNEKTHVQLSLPVLQ	0	0	0	0	0	0	0	0	0	0	0	0	0	0	0	0	0	6.78993	0	0	0	0	0	0	0	0	0	0
4	NSP1	EKTHVQLSLPVLQVR	0	0	0	0	0	0	0	0	0	0	0	0	0	0	0	0	0	6.10786	0	0	0	0	0	0	0	0	0	0
5	NSP1	THVQLSLPVLQVRDV	0	0	0	0	0	0	0	0	0	0	0	0	0	0	0	0	0	6.01102	0	0	0	0	0	0	0	0	0	0
6	NSP1	VQLSLPVLQVRDVLV	0	0	0	0	0	0	0	0	0	0	0	0	0	0	0	0	0	6.88773	0	0	0	0	0	0	0	0	0	0
7	NSP1	QVRDVLVRGFGDSVE	0	0	0	9.04914	0	0	0	0	0	0	0	0	0	0	0	0	0	0	0	9.82852	0	0	0	0	0	0	0	0
8	NSP1	VRGFGDSVEEVLSEA	0	0	0	0	7.59135	0	0	7.11005	0	0	0	0	0	0	7.46322	0	0	6.24308	0	0	0	0	0	0	0	0	0	0
9	NSP1	GFGDSVEEVLSEARQ	0	0	0	0	0	0	0	0	0	0	0	0	0	0	0	5.78362	0	6.40648	0	0	0	0	0	0	0	0	0	0
10	NSP1	EEVLSEARQHLKDGT	0	0	0	0	0	0	0	8.07218	0	0	0	0	0	0	8.25668	0	0	6.36676	0	0	0	8.2554	0	0	7.9991	0	0	0
11	NSP1	SEARQHLKDGTCGLV	0	0	0	0	0	0	0	0	0	0	0	0	0	0	0	0	0	0	5.85979	0	0	0	0	0	0	0	0	0
12	NSP1	ARQHLKDGTCGLVEV	0	0	0	0	0	0	0	0	0	0	0	0	0	0	0	0	0	0	6.177	0	0	0	0	0	0	0	0	0
13	NSP1	QHLKDGTCGLVEVEK	0	0	0	0	0	6.84576	0	0	0	0	0	0	0	0	0	0	0	0	6.18524	0	0	0	0	0	0	0	0	0
14	NSP1	LKDGTCGLVEVEKGV	0	0	0	0	0	6.82397	0	0	0	0	0	0	0	0	0	0	0	0	6.86703	0	0	0	0	0	0	0	0	0
15	NSP1	DGTCGLVEVEKGVLP	0	0	0	0	0	0	0	0	0	0	0	0	0	0	0	0	0	0	4.79942	0	0	0	0	0	0	0	0	0
16	NSP1	VEKGVLPQLEQPYVF	0	0	0	0	0	0	0	0	0	0	0	0	0	0	0	0	0	6.78047	4.96462	0	0	0	0	0	0	0	0	0
17	NSP1	LEQPYVFIKRSDART	0	0	0	0	0	0	0	0	0	0	0	0	0	0	0	0	0	0	5.47095	0	0	0	0	0	0	0	0	0
18	NSP1	QPYVFIKRSDARTAP	0	0	0	0	0	0	0	0	0	0	0	0	0	0	0	0	0	0	4.92128	0	0	0	0	0	0	0	0	0
19	NSP1	YVFIKRSDARTAPHG	0	0	0	0	0	0	0	0	0	0	0	0	0	0	0	0	0	0	4.80433	0	0	0	0	0	0	0	0	0
20	NSP1	FIKRSDARTAPHGHV	0	0	0	0	0	6.9493	0	0	0	0	0	0	0	0	0	0	0	0	4.91326	0	0	0	0	0	0	0	0	0
21	NSP1	KRSDARTAPHGHVMV	0	0	0	0	0	0	0	0	0	0	0	0	0	0	0	6.2102	0	0	0	0	0	0	0	0	0	0	0	0
22	NSP1	ARTAPHGHVMVELVA	0	0	0	0	0	0	0	0	0	0	0	0	0	0	0	5.79697	0	0	0	0	0	0	0	0	0	0	0	0
23	NSP1	TAPHGHVMVELVAEL	0	0	0	0	0	6.7717	0	0	0	0	0	0	0	0	0	0	0	6.2563	0	0	0	0	0	0	0	0	0	0
24	NSP1	GHVMVELVAELEGIQ	0	0	0	0	0	7.26349	0	0	0	0	0	0	0	0	0	5.55056	0	0	0	0	0	0	0	0	0	0	0	0
25	NSP1	VELVAELEGIQYGRS	0	0	0	0	0	0	0	0	0	0	0	0	0	0	0	5.6787	0	0	0	0	0	0	0	0	0	0	0	0
26	NSP1	LVAELEGIQYGRSGE	0	0	0	0	0	6.531	0	0	0	0	0	0	9.99422	0	0	0	8.23166	0	0	9.48304	0	0	0	0	0	0	9.87371	0
27	NSP1	GIQYGRSGETLGVLV	0	0	0	0	0	0	0	0	0	0	0	0	0	0	0	0	0	6.04495	0	0	0	0	0	0	0	0	0	0
28	NSP1	QYGRSGETLGVLVPH	0	0	0	0	0	0	0	0	0	0	0	0	0	0	0	5.85087	0	0	0	0	0	0	0	0	0	0	0	0
29	NSP1	LGVLVPHVGEIPVAY	0	0	0	0	0	0	0	0	0	0	0	0	0	0	0	6.25164	0	0	0	0	0	0	0	0	0	0	0	0
30	NSP1	VLVPHVGEIPVAYRK	0	0	0	0	0	0	0	0	0	0	0	0	0	0	0	6.0984	0	0	0	0	0	0	0	0	0	0	0	0
31	NSP1	VPHVGEIPVAYRKVL	0	0	0	0	0	0	0	0	0	0	0	0	0	0	0	5.70042	0	0	0	0	0	0	0	0	0	0	0	0
32	NSP1	HVGEIPVAYRKVLLR	0	0	0	0	0	0	0	0	0	0	0	0	0	0	0	0	0	0	6.02395	0	0	0	0	0	0	0	0	0
33	NSP1	HSYGADLKSFDLGDE	0	0	0	8.43562	0	0	0	7.32529	0	0	0	0	0	0	7.19727	0	0	0	0	0	0	0	0	0	0	0	0	0
34	NSP1	ADLKSFDLGDELGTD	0	0	0	0	0	0	0	8.08551	0	0	0	0	0	0	6.8406	0	0	0	0	0	0	0	0	0	0	0	0	0
35	NSP1	LKSFDLGDELGTDPY	0	0	0	0	0	6.61671	0	7.3598	0	0	0	0	0	0	8.08159	0	0	0	0	0	0	0	0	0	0	7.7492	0	0
36	NSP1	SFDLGDELGTDPYED	8.37563	0	8.23208	0	7.83964	7.34398	0	7.42748	0	0	0	0	0	9.81042	7.96243	5.98422	0	0	7.17279	0	8.38117	0	0	8.83817	0	8.4489	0	9.01661
37	NSP1	DLGDELGTDPYEDFQ	8.5502	0	0	0	0	6.66868	0	7.18966	0	0	0	0	0	9.62954	0	5.93245	0	0	6.2284	0	0	0	0	0	0	8.37154	0	9.09905
38	NSP1	GDELGTDPYEDFQEN	8.08353	10.1269	8.54335	8.60107	7.30544	7.66911	0	0	6.54607	10.1878	0	0	0	9.4429	0	0	8.22045	6.71391	4.93211	0	0	0	0	0	0	8.78107	0	9.06184
39	NSP1	ELGTDPYEDFQENWN	9.16069	10.3854	0	0	7.64932	7.69881	0	7.6182	6.95215	0	9.31934	0	0	9.5713	7.75498	6.86361	8.92798	8.39654	6.87303	7.85175	8.30337	7.83302	0	8.7329	8.39774	8.70519	0	9.40653
40	NSP1	KHSSGVTRELMRELN	0	0	0	0	0	0	0	0	0	0	0	0	0	0	0	0	0	0	5.33851	0	0	0	0	0	0	0	0	0
41	NSP2	GVTRELMRELNGGAY	0	0	0	0	0	0	0	0	0	0	0	0	0	0	0	0	0	0	4.61433	0	0	0	0	0	0	0	0	0
42	NSP2	TRELMRELNGGAYTR	7.89523	0	0	0	0	0	0	0	0	0	0	0	0	0	0	0	0	0	5.38066	0	0	0	0	0	0	0	0	0
43	NSP2	ELMRELNGGAYTRYV	0	0	0	0	0	0	0	6.96927	0	0	0	0	0	0	6.98738	0	0	7.57562	4.94069	0	0	0	0	0	8.0323	0	0	0
44	NSP2	MRELNGGAYTRYVDN	0	0	0	0	0	0	0	0	0	0	0	0	0	0	0	6.1246	0	0	0	0	0	0	0	0	0	0	0	0
45	NSP2	ELNGGAYTRYVDNNF	0	0	0	0	0	0	0	6.9725	0	0	0	0	0	0	0	6.86227	0	7.36749	7.71975	0	0	0	0	0	0	0	0	0
46	NSP2	GAYTRYVDNNFCGPD	0	0	0	0	0	7.27012	0	0	0	0	0	0	0	0	0	5.75557	0	0	0	0	0	0	0	0	0	0	0	0
47	NSP2	YTRYVDNNFCGPDGY	0	0	0	0	0	6.53285	0	6.9956	0	0	0	0	0	0	0	0	0	0	6.35503	0	0	0	0	0	0	0	0	0
48	NSP2	RYVDNNFCGPDGYPL	0	0	0	0	0	0	0	0	0	0	0	0	0	0	0	0	0	6.35757	5.4583	0	0	0	0	0	0	0	0	0
49	NSP2	VDNNFCGPDGYPLEC	0	0	0	0	0	7.75162	0	0	0	0	0	0	0	0	0	7.44105	0	0	5.47597	0	0	0	0	0	0	0	0	0
50	NSP2	GPDGYPLECIKDLLA	0	0	0	0	0	7.90663	0	7.67127	0	0	0	0	0	0	7.07699	0	0	0	0	0	0	0	0	0	0	0	0	0
51	NSP2	DGYPLECIKDLLARA	0	0	0	0	0	0	0	0	0	0	0	0	0	0	0	0	0	0	6.34407	0	0	0	0	0	0	7.66609	0	0
52	NSP2	YPLECIKDLLARAGK	0	0	0	0	0	0	0	0	0	0	0	0	0	0	0	0	0	0	5.76853	0	0	0	0	0	0	0	0	0
53	NSP2	AGKASCTLSEQLDFI	0	0	0	0	0	0	0	0	0	0	0	0	0	0	0	0	0	0	7.1804	0	0	0	0	0	0	7.95876	0	0
54	NSP2	DFIDTKRGVYCCREH	8.33949	0	0	0	0	0	0	0	0	0	0	0	0	0	0	0	0	7.74039	4.92563	0	0	0	0	0	0	0	0	0
55	NSP2	IDTKRGVYCCREHEH	0	0	0	0	0	0	0	0	0	0	9.43205	0	0	0	0	5.93653	0	8.59993	5.08502	0	0	0	0	0	8.25164	0	0	0
56	NSP2	TKRGVYCCREHEHEI	0	0	0	0	0	6.45831	0	0	0	0	9.40808	0	0	0	0	0	0	7.77215	0	0	8.12396	0	0	0	0	0	0	0
57	NSP2	RGVYCCREHEHEIAW	0	0	0	0	7.35536	6.84239	0	0	0	0	0	0	0	0	0	6.04263	8.07147	8.26896	7.30977	0	0	0	0	0	0	0	0	0
58	NSP2	VYCCREHEHEIAWYT	0	0	0	0	0	0	0	0	0	0	0	0	0	0	0	0	0	7.90384	6.96415	0	0	0	0	0	0	0	0	0
59	NSP2	CCREHEHEIAWYTER	0	0	0	0	0	0	0	0	0	0	0	0	0	0	0	6.74247	0	8.19247	6.87344	0	0	0	0	0	7.85043	0	0	0
60	NSP2	REHEHEIAWYTERSE	0	0	9.45565	8.80396	0	6.59617	0	6.83908	0	0	9.22104	0	0	0	7.18182	6.19145	8.07768	7.91446	5.34945	8.43837	0	0	0	0	8.32168	0	8.87692	0
61	NSP2	HEHEIAWYTERSEKS	0	0	0	0	0	0	0	0	0	0	9.24632	0	0	0	0	0	0	7.872	0	0	0	0	0	0	0	0	0	0
62	NSP2	HEIAWYTERSEKSYE	0	0	8.76713	0	0	6.56635	0	0	0	0	0	0	0	0	0	0	7.71284	0	6.2215	7.62692	0	0	0	0	0	0	8.39652	0
63	NSP2	IAWYTERSEKSYELQ	0	0	0	0	0	0	0	0	0	0	0	0	0	0	0	0	8.30921	0	0	0	0	0	0	0	0	0	0	0
64	NSP2	EKSYELQTPFEIKLA	0	0	0	0	0	0	0	0	0	0	0	0	0	0	0	0	0	6.25265	0	0	0	0	0	0	0	0	0	0
65	NSP2	KFDTFNGECPNFVFP	0	0	0	0	0	0	0	0	0	0	0	0	0	0	0	0	0	0	5.01215	0	0	0	0	0	0	0	0	0
66	NSP2	DTFNGECPNFVFPLN	0	0	0	0	0	0	0	0	0	0	0	0	0	0	0	0	0	0	6.24825	0	0	0	0	0	0	0	0	0
67	NSP2	FNGECPNFVFPLNSI	0	0	0	0	0	0	0	0	0	0	0	0	0	0	0	0	0	7.65511	0	0	0	0	0	0	0	0	0	0
68	NSP2	NSIIKTIQPRVEKKK	7.91259	0	0	0	8.10284	0	0	7.65267	0	0	0	0	0	0	8.05791	6.88984	0	7.07031	7.9785	0	0	8.19421	0	0	0	0	0	0
69	NSP2	PRVEKKKLDGFMGRI	0	0	0	0	0	0	0	0	0	0	0	0	0	0	0	0	0	0	4.91764	0	0	0	0	0	0	0	0	0
70	NSP2	VEKKKLDGFMGRIRS	0	0	0	0	0	0	0	0	0	0	0	0	0	0	0	0	0	0	5.19743	0	0	0	0	0	0	0	0	0
71	NSP2	KKKLDGFMGRIRSVY	0	0	0	0	0	0	0	0	0	0	0	0	0	0	0	0	0	0	5.10757	0	0	0	0	0	0	0	0	0
72	NSP2	KLDGFMGRIRSVYPV	0	0	0	0	0	0	0	0	0	0	0	0	0	0	0	6.14738	0	0	0	0	0	0	0	0	0	0	0	0
73	NSP2	FMGRIRSVYPVASPN	0	0	0	0	0	7.95175	0	0	0	0	0	0	0	0	0	5.758	0	0	0	0	0	0	0	0	0	0	0	0
74	NSP2	GRIRSVYPVASPNEC	0	0	0	0	0	8.15473	0	0	0	0	0	0	0	0	0	5.57325	0	0	0	0	0	0	0	0	0	0	0	0
75	NSP2	IRSVYPVASPNECNQ	0	0	0	0	0	6.92533	0	0	6.60149	0	0	0	0	0	0	6.71948	0	0	0	0	0	0	0	0	0	0	0	0
76	NSP2	SVYPVASPNECNQMC	0	0	0	0	0	7.23925	0	0	0	0	0	0	0	0	0	5.81475	0	0	0	0	0	0	0	0	0	0	0	0
77	NSP2	QMCLSTLMKCDHCGE	0	0	0	0	0	0	0	0	0	0	0	0	10.3663	0	0	0	8.28636	0	0	8.88944	0	0	0	0	0	0	9.88826	0
78	NSP2	STLMKCDHCGETSWQ	0	0	0	0	0	0	0	0	0	0	0	0	0	0	0	0	0	0	4.91399	0	0	0	0	0	0	0	0	0
79	NSP2	KCDHCGETSWQTGDF	0	0	0	0	0	6.78252	0	0	0	0	0	0	0	0	0	8.16404	0	0	5.70027	0	0	0	0	0	0	0	0	0
80	NSP2	ETSWQTGDFVKATCE	0	0	8.61093	0	0	0	0	0	0	0	0	0	9.05131	0	0	0	0	7.52561	0	0	0	0	0	0	8.08408	0	8.30993	0
81	NSP2	GDFVKATCEFCGTEN	0	0	8.14427	0	0	6.67668	0	0	7.10358	0	0	0	0	0	0	6.70982	7.72171	7.34808	0	0	0	0	0	0	0	0	0	0
82	NSP2	EFCGTENLTKEGATT	0	0	0	0	0	0	0	0	0	0	0	0	0	0	0	0	0	6.97075	0	0	0	0	0	0	0	0	0	0
83	NSP2	TENLTKEGATTCGYL	0	0	0	0	0	7.41657	0	0	0	0	0	0	0	0	0	0	0	0	4.86605	0	0	0	0	0	0	0	0	0
84	NSP2	NLTKEGATTCGYLPQ	0	0	0	0	0	0	0	0	0	0	0	0	0	0	0	6.02354	0	0	0	0	0	0	0	0	0	0	0	0
85	NSP2	IYCPACHNSEVGPEH	0	0	0	0	0	6.51238	0	0	0	0	0	0	0	0	0	0	0	6.57489	0	0	0	0	0	0	0	0	0	0
86	NSP2	HNSEVGPEHSLAEYH	0	0	0	0	0	0	0	0	0	0	0	0	0	0	0	5.55056	0	0	0	0	0	0	0	0	0	0	0	0
87	NSP2	SEVGPEHSLAEYHNE	0	0	9.06286	0	7.18953	0	0	0	0	0	0	0	0	0	0	0	0	0	0	8.71671	0	0	0	0	0	0	8.45182	0
88	NSP2	HNESGLKTILRKGGR	0	0	0	0	0	0	0	0	0	0	0	0	0	0	0	0	0	5.95835	0	0	0	0	0	0	0	0	0	0
89	NSP2	ESGLKTILRKGGRTI	0	0	0	0	0	0	0	0	0	0	0	0	0	0	0	0	0	6.13788	0	0	0	0	0	0	0	0	0	0
90	NSP2	GLKTILRKGGRTIAF	0	0	0	0	0	0	0	0	0	0	0	0	0	0	0	6.1302	0	0	0	0	0	0	0	0	0	0	0	0
91	NSP2	SYVGCHNKCAYWVPR	0	0	0	0	0	0	0	0	0	0	0	0	0	0	0	0	0	0	4.97017	0	0	0	0	0	0	0	0	0
92	NSP2	NIGCNHTGVVGEGSE	0	0	9.64217	0	0	0	0	0	0	0	0	0	0	0	0	0	7.89635	0	4.73418	0	0	0	0	0	0	0	8.33158	0
93	NSP2	NHTGVVGEGSEGLND	0	0	0	0	0	6.58137	0	0	0	0	0	0	0	0	0	0	7.9965	0	6.77334	0	0	0	0	0	0	8.21062	0	0
94	NSP2	TGVVGEGSEGLNDNL	0	0	0	0	0	0	0	0	0	0	0	0	0	0	0	0	0	0	6.56843	0	0	0	0	0	0	8.01875	0	0
95	NSP2	VVGEGSEGLNDNLLE	0	0	9.37912	0	0	0	0	7.30354	0	0	0	0	0	0	7.52706	0	0	6.76698	5.14658	0	0	0	0	0	0	0	0	0
96	NSP2	GEGSEGLNDNLLEIL	0	0	0	0	0	0	0	0	0	0	0	0	0	0	0	0	7.78421	6.1288	7.44785	0	0	0	0	0	0	0	0	0
97	NSP2	EGLNDNLLEILQKEK	0	0	0	0	0	0	0	0	0	0	0	0	0	0	0	0	0	6.44045	0	0	0	0	0	0	0	0	0	0
98	NSP2	DNLLEILQKEKVNIN	0	0	0	0	0	0	0	0	0	0	0	0	0	0	0	0	0	6.83676	0	0	0	0	0	0	0	0	0	0
99	NSP2	EILQKEKVNINIVGD	7.89328	0	0	0	0	0	0	0	0	0	0	0	0	0	0	0	0	6.89816	0	0	0	0	0	0	0	0	0	0
100	NSP2	KVNINIVGDFKLNEE	0	0	8.63638	0	8.68242	0	0	7.02889	0	10.5292	0	0	0	0	7.46781	0	8.95768	0	0	0	0	0	0	0	0	0	0	0
101	NSP2	NINIVGDFKLNEEIA	0	0	0	0	0	0	0	0	0	0	0	0	0	0	0	0	9.15271	0	0	0	0	0	0	0	0	0	0	0
102	NSP2	NIVGDFKLNEEIAII	0	0	0	0	0	0	0	7.2247	0	0	0	0	0	0	7.50476	0	0	7.25951	0	0	0	0	0	0	0	0	0	0
103	NSP2	VGDFKLNEEIAIILA	0	0	0	0	8.13145	0	0	8.18017	0	0	0	0	0	0	8.1756	0	0	0	0	0	0	7.84476	0	0	0	0	0	0
104	NSP2	ASFSASTSAFVETVK	0	0	0	10.1764	0	0	0	6.92716	0	0	0	0	0	0	6.79181	0	0	0	0	0	0	0	0	0	0	0	0	0
105	NSP2	ASTSAFVETVKGLDY	0	0	0	0	0	0	0	0	0	0	0	0	0	0	0	0	0	0	5.04348	0	0	0	0	0	0	0	0	0
106	NSP2	AFVETVKGLDYKAFK	0	0	0	0	0	7.34602	0	7.91283	0	0	0	0	0	0	0	0	0	0	0	0	0	0	0	0	0	0	0	0
107	NSP2	TVKGLDYKAFKQIVE	0	0	0	0	0	0	0	0	0	0	0	0	0	0	0	0	0	0	0	9.81363	0	0	0	0	0	0	0	0
108	NSP2	LDYKAFKQIVESCGN	0	0	0	0	0	0	0	6.94554	0	0	0	0	0	0	0	0	0	0	0	0	0	0	0	0	0	0	0	0
109	NSP2	YKAFKQIVESCGNFK	0	0	0	0	0	0	0	0	0	0	0	0	0	0	0	0	0	0	5.52757	0	0	0	0	0	0	0	0	0
110	NSP2	AFKQIVESCGNFKVT	0	0	0	0	0	0	0	0	0	0	0	0	0	0	0	0	0	0	4.98799	0	0	0	0	0	0	0	0	0
111	NSP2	IVESCGNFKVTKGKA	0	0	0	0	0	0	0	0	0	0	0	0	0	0	0	0	0	0	5.82481	0	0	0	0	0	0	0	0	0
112	NSP2	ESCGNFKVTKGKAKK	9.60139	10.7208	0	0	8.50472	8.79465	0	7.60245	7.05891	0	0	0	0	9.13333	0	7.61793	7.86163	7.39287	8.5333	7.75396	0	8.04746	0	0	7.84128	0	0	9.23084
113	NSP2	CGNFKVTKGKAKKGA	0	0	0	0	0	0	0	0	0	0	0	0	0	0	0	0	0	0	6.31223	0	0	0	0	0	0	0	0	0
114	NSP2	NIGEQKSILSPLYAF	0	0	0	0	0	0	0	0	0	0	0	0	0	0	0	5.90971	0	0	5.94992	0	0	0	0	0	0	0	0	0
115	NSP2	RVVRSIFSRTLETAQ	0	0	0	0	0	0	0	0	0	0	0	0	0	0	0	5.89072	0	0	0	0	0	0	0	0	0	0	0	0
116	NSP2	SIFSRTLETAQNSVR	8.10663	0	0	0	0	0	0	0	0	0	0	0	0	0	0	0	0	7.05598	0	0	0	0	0	0	0	0	0	0
117	NSP2	FSRTLETAQNSVRVL	0	0	0	0	0	0	0	0	0	0	0	0	0	0	0	0	0	6.62358	0	0	0	0	0	0	0	0	0	0
118	NSP2	TILDGISQYSLRLID	0	0	0	0	0	0	0	0	0	0	0	0	0	0	0	6.51095	0	6.64558	0	0	0	0	0	0	0	0	0	0
119	NSP2	GISQYSLRLIDAMMF	0	0	0	0	0	0	0	0	0	0	0	0	0	0	0	5.79619	0	0	0	0	0	0	0	0	0	0	0	0
120	NSP2	LIDAMMFTSDLATNN	0	0	0	0	0	0	0	0	0	0	0	0	0	0	0	6.1946	0	0	0	0	0	0	0	0	0	0	0	0
121	NSP2	DAMMFTSDLATNNLV	8.23364	0	0	0	0	0	0	0	0	0	0	0	0	0	0	0	0	6.77787	0	0	0	0	0	0	0	0	0	0
122	NSP2	FTSDLATNNLVVMAY	0	0	0	0	0	0	0	0	8.65951	0	0	0	0	0	0	8.23155	0	0	0	0	0	0	8.88569	0	0	0	0	0
123	NSP2	SDLATNNLVVMAYIT	0	0	0	0	0	0	0	0	7.58925	0	0	0	0	0	0	7.61616	0	0	0	0	0	0	8.37153	0	0	0	0	0
124	NSP2	MAYITGGVVQLTSQW	8.08594	0	0	0	0	0	0	0	0	0	0	0	0	0	0	0	0	0	4.72979	0	0	0	0	0	0	0	0	0
125	NSP2	TGGVVQLTSQWLTNI	0	0	0	0	0	0	0	0	0	0	0	0	0	0	0	0	0	0	5.64724	0	0	0	0	0	0	0	0	0
126	NSP2	LTSQWLTNIFGTVYE	0	0	0	0	0	0	0	0	0	0	0	0	0	0	0	0	0	0	6.99821	0	0	0	0	0	0	0	0	0
127	NSP2	IFGTVYEKLKPVLDW	0	0	0	0	0	0	0	0	0	0	0	0	0	0	0	0	0	0	6.14888	0	0	0	0	0	0	0	0	0
128	NSP2	GTVYEKLKPVLDWLE	0	0	0	8.81762	0	0	0	0	0	0	0	0	9.02013	0	0	0	0	0	0	0	0	0	0	0	0	0	0	0
129	NSP2	PVLDWLEEKFKEGVE	0	0	9.75161	8.70195	7.24166	7.16525	0	0	0	0	0	0	0	0	7.06412	6.04993	8.55247	0	0	9.96898	0	0	0	0	0	0	0	0
130	NSP2	LDWLEEKFKEGVEFL	0	0	0	0	0	0	0	0	0	0	0	0	0	0	0	0	0	0	6.33333	0	0	0	0	0	0	0	0	0
131	NSP2	WLEEKFKEGVEFLRD	0	0	0	0	0	0	0	0	0	0	0	0	0	0	0	0	0	0	5.91263	0	0	0	0	0	0	0	0	0
132	NSP2	EEKFKEGVEFLRDGW	0	0	0	0	0	0	0	8.18041	0	0	0	0	0	9.26343	8.23896	0	8.41309	6.97468	6.68972	0	0	8.64395	0	8.78647	8.47624	0	0	0
133	NSP2	KFKEGVEFLRDGWEI	0	0	0	0	0	0	0	0	0	0	0	0	0	0	0	0	0	0	5.34898	0	0	0	0	0	0	0	0	0
134	NSP2	GVEFLRDGWEIVKFI	0	0	0	0	0	7.25637	0	0	0	0	0	0	0	0	0	0	0	0	6.29694	0	0	0	0	0	0	0	0	0
135	NSP2	DGWEIVKFISTCACE	0	0	8.57305	0	0	0	0	0	0	0	0	0	0	0	0	0	0	6.01289	4.82612	7.73303	0	0	0	0	0	0	0	0
136	NSP2	IVTCAKEIKESVQTF	0	0	0	0	0	0	0	0	0	0	0	0	0	0	0	5.56836	0	0	0	0	0	0	0	0	0	0	0	0
137	NSP2	TCAKEIKESVQTFFK	0	0	0	0	0	0	0	0	0	0	0	0	0	0	0	0	0	0	6.09198	0	0	0	0	0	0	0	0	0
138	NSP2	EIKESVQTFFKLVNK	0	0	0	0	0	0	0	0	7.13569	0	0	0	0	0	0	7.32958	0	6.63464	0	0	0	0	0	0	0	0	0	0
139	NSP2	VNKFLALCADSIIIG	9.52412	0	0	0	0	0	0	0	0	0	0	0	0	0	0	5.92287	0	0	0	0	0	0	0	0	0	0	0	0
140	NSP2	KFLALCADSIIIGGA	10.1415	0	0	0	0	0	0	0	0	0	0	0	0	0	0	5.7342	0	0	0	0	0	0	0	0	0	0	0	0
141	NSP2	ADSIIIGGAKLKALN	8.13917	0	0	0	0	0	0	0	0	0	0	0	0	0	0	0	0	0	5.86545	0	0	0	0	0	0	0	0	0
142	NSP2	NLGETFVTHSKGLYR	0	0	0	0	0	0	0	0	0	0	0	0	0	0	0	0	0	0	5.22889	0	0	0	0	0	0	0	0	0
143	NSP2	TFVTHSKGLYRKCVK	8.03143	0	0	0	0	0	10.9207	0	0	0	0	0	0	0	0	0	0	0	5.68415	0	0	0	0	0	0	0	0	0
144	NSP2	VTHSKGLYRKCVKSR	8.69179	0	0	0	0	0	0	0	0	0	0	0	0	0	0	6.69149	0	7.13025	7.59975	0	0	0	0	0	0	0	0	0
145	NSP2	HSKGLYRKCVKSREE	0	0	8.34381	0	8.43761	0	0	0	0	10.5826	0	0	0	0	0	0	8.16418	0	0	0	0	0	0	0	0	0	0	0
146	NSP2	LYRKCVKSREETGLL	0	0	0	0	0	0	0	0	0	0	0	0	0	0	0	0	0	0	6.05901	0	0	0	0	0	0	0	0	0
147	NSP2	ETGLLMPLKAPKEII	0	0	0	0	0	0	0	0	0	0	0	0	0	0	0	0	0	6.39448	0	0	0	0	0	0	0	0	0	0
148	NSP2	GLLMPLKAPKEIIFL	0	0	0	0	0	0	0	0	0	0	0	0	0	0	0	0	0	7.46646	5.32986	0	0	0	0	0	0	0	0	0
149	NSP2	LMPLKAPKEIIFLEG	0	0	0	0	0	0	0	0	0	0	0	0	0	0	0	0	0	6.09336	0	0	0	0	0	0	0	0	0	0
150	NSP2	PLKAPKEIIFLEGET	0	0	8.28827	0	0	6.94626	0	0	0	0	0	0	0	0	0	0	0	0	0	7.67557	0	0	0	0	0	0	0	0
151	NSP2	PKEIIFLEGETLPTE	0	0	0	0	0	0	0	0	0	0	0	0	0	0	0	0	0	0	0	0	0	0	0	0	0	0	8.00632	0
152	NSP2	EIIFLEGETLPTEVL	8.68298	0	0	0	0	8.27134	0	0	0	0	0	0	0	0	0	6.10013	0	8.15939	0	0	0	0	0	0	7.81615	0	0	0
153	NSP2	IFLEGETLPTEVLTE	0	0	0	0	0	0	0	0	6.53498	0	0	0	0	0	0	7.07177	0	0	6.20976	0	0	0	0	0	0	8.52192	8.34435	0
154	NSP2	LEGETLPTEVLTEEV	0	0	8.19643	0	0	0	0	7.01971	0	0	0	0	0	0	0	0	0	0	0	0	0	0	0	0	0	0	0	0
155	NSP2	GETLPTEVLTEEVVL	0	0	0	0	0	8.34856	0	7.85452	0	0	0	0	0	0	7.47288	0	0	0	0	0	0	0	0	0	0	0	0	0
156	NSP2	TLPTEVLTEEVVLKT	9.50874	0	0	8.6186	8.22437	8.89234	0	7.50658	6.8201	0	0	0	0	9.67174	7.03867	7.27345	8.56775	6.57754	5.73788	0	9.61363	0	0	0	0	0	0	0
157	NSP2	PTEVLTEEVVLKTGD	8.56376	0	0	9.60521	7.93009	7.15789	0	7.10653	7.51534	0	0	0	0	9.50031	7.55495	7.85771	8.48273	6.934	0	7.8908	9.75333	0	0	0	0	0	0	9.22011
158	NSP2	EVLTEEVVLKTGDLQ	0	0	0	0	0	6.63516	0	7.37392	0	0	9.30516	0	0	0	7.3901	0	0	8.59972	0	0	0	8.29214	0	0	9.01512	0	0	0
159	NSP2	EEVVLKTGDLQPLEQ	0	0	0	0	0	0	0	8.40293	0	0	0	0	0	0	8.10257	0	0	7.82841	0	0	0	8.97403	0	0	8.59419	0	0	0
160	NSP2	TGDLQPLEQPTSEAV	0	0	0	8.4465	8.06185	10.3804	0	9.35407	0	0	0	0	0	0	9.05534	0	0	9.24294	0	0	0	0	0	0	0	0	0	0
161	NSP2	DLQPLEQPTSEAVEA	0	0	0	0	0	10.448	0	8.15948	0	0	0	0	0	0	9.39242	7.36743	0	8.61564	0	0	0	9.23397	0	0	0	0	0	0
162	NSP2	QPLEQPTSEAVEAPL	0	0	0	0	7.31859	10.7107	0	7.71631	0	0	0	0	0	0	8.4843	6.33336	0	9.02898	0	0	0	0	0	0	0	0	0	0
163	NSP2	LEQPTSEAVEAPLVG	0	0	0	0	0	10.156	0	8.34029	0	0	0	0	0	0	7.95089	0	0	0	0	0	0	0	0	0	0	0	0	0
164	NSP2	EAVEAPLVGTPVCIN	0	0	0	0	0	0	0	7.13364	0	0	0	0	0	0	7.47894	0	7.75216	7.42899	0	0	0	0	0	0	0	0	0	0
165	NSP2	CINGLMLLEIKDTEK	0	0	0	0	0	0	0	7.01894	0	0	0	0	0	0	0	0	0	0	0	0	0	0	0	0	0	0	0	0
166	NSP2	TEKYCALAPNMMVTN	0	0	0	0	0	0	0	0	0	0	0	0	0	0	0	5.69265	0	0	0	0	0	0	0	0	0	0	0	0
167	NSP3	MMVTNNTFTLKGGAP	0	0	0	0	9.34343	0	0	0	0	0	0	0	0	0	0	5.57325	0	0	0	0	0	0	0	0	0	0	0	0
168	NSP3	TLKGGAPTKVTFGDD	0	0	0	0	0	0	0	0	0	0	0	0	0	0	0	0	0	6.63763	0	0	0	0	0	0	0	0	0	0
169	NSP3	GAPTKVTFGDDTVIE	0	0	0	0	0	6.98801	0	0	0	0	0	0	0	0	0	0	0	0	0	0	9.50637	0	0	0	0	0	0	0
170	NSP3	EVQGYKSVNITFELD	0	0	0	0	0	0	0	0	0	0	0	0	0	0	0	0	0	6.66614	0	0	0	0	0	0	0	0	0	0
171	NSP3	YKSVNITFELDERID	0	0	0	0	0	0	0	0	0	0	0	0	0	0	0	0	0	0	0	0	9.61493	0	0	0	0	0	0	0
172	NSP3	KCSAYTVELGTEVNE	0	0	8.67816	0	0	0	0	0	0	0	0	0	10.3438	0	0	0	0	0	0	9.72983	0	0	0	0	0	0	10.6681	0
173	NSP3	TEVNEFACVVADAVI	0	0	0	0	0	7.75053	0	0	0	0	0	0	0	0	0	6.29807	0	0	0	0	0	0	0	0	0	0	0	0
174	NSP3	ACVVADAVIKTLQPV	0	0	0	0	0	0	0	0	6.8187	0	0	0	0	0	0	5.9118	0	0	0	0	0	0	0	0	0	0	0	0
175	NSP3	ADAVIKTLQPVSELL	0	0	0	0	0	0	0	0	0	0	0	0	0	0	0	0	0	0	6.79152	0	0	0	0	0	0	0	0	0
176	NSP3	AVIKTLQPVSELLTP	0	0	0	0	0	0	0	0	0	0	0	0	0	0	0	6.00153	0	0	0	0	0	0	0	0	0	0	0	0
177	NSP3	TLQPVSELLTPLGID	0	0	0	8.72603	0	7.04753	0	0	6.50575	0	0	0	0	0	0	6.78692	0	0	0	0	0	0	0	0	0	0	0	0
178	NSP3	QPVSELLTPLGIDLD	0	0	0	0	0	0	0	0	0	0	0	0	0	0	0	6.06972	0	7.31571	0	0	0	0	0	0	0	0	0	0
179	NSP3	VSELLTPLGIDLDEW	0	0	0	0	0	6.96496	0	0	6.47563	0	0	0	0	9.63491	0	6.77467	7.8889	0	7.28794	0	9.01177	0	0	8.89864	0	8.52636	8.35137	9.8447
180	NSP3	ELLTPLGIDLDEWSM	0	0	0	8.59091	0	6.97152	0	0	0	0	0	0	0	0	0	6.183	0	6.86138	6.07723	0	0	0	0	0	7.83667	8.09291	0	0
181	NSP3	LTPLGIDLDEWSMAT	0	0	0	8.43661	0	0	0	0	6.61873	0	0	0	0	0	0	6.6215	0	0	5.69258	0	0	0	7.74731	0	0	0	0	0
182	NSP3	PLGIDLDEWSMATYY	0	0	0	9.31671	0	7.36021	0	0	7.9422	0	0	0	0	9.02106	0	8.24229	9.02492	0	8.26185	8.1597	0	0	8.17982	9.10558	0	8.10342	8.27807	9.03067
183	NSP3	GIDLDEWSMATYYLF	0	0	0	9.73743	8.06102	0	0	0	0	0	0	0	0	0	0	6.23718	0	0	7.39536	0	0	0	0	0	0	0	0	0
184	NSP3	DLDEWSMATYYLFDE	8.12844	0	9.14451	9.88172	0	0	0	7.24638	0	0	0	0	9.63444	9.93894	7.2668	5.95933	8.26607	0	6.78838	8.59115	8.23125	8.23783	0	9.76719	7.91052	8.47596	9.13766	10.0546
185	NSP3	WSMATYYLFDESGEF	0	0	0	0	0	0	0	6.95707	0	0	0	0	0	9.46727	7.15923	5.79228	8.31068	6.31029	8.17439	0	0	0	0	0	0	8.24002	0	9.20848
186	NSP3	MATYYLFDESGEFKL	0	0	0	0	0	0	0	0	0	0	0	0	0	0	0	6.38406	0	0	0	0	0	0	0	0	0	0	0	0
187	NSP3	FDESGEFKLASHMYC	0	0	0	0	0	0	0	0	0	0	0	0	0	0	0	0	0	0	5.61873	0	0	0	0	0	0	0	0	0
188	NSP3	ESGEFKLASHMYCSF	0	0	0	0	7.26123	0	0	6.90154	0	0	0	0	0	0	7.60229	0	0	7.23347	5.2358	0	0	0	0	0	8.01081	0	0	0
189	NSP3	GEFKLASHMYCSFYP	0	0	0	0	0	0	0	0	0	0	0	0	0	0	0	0	0	0	5.12963	0	0	0	0	0	0	0	0	0
190	NSP3	LASHMYCSFYPPDED	0	0	0	0	0	6.48184	0	6.90154	0	0	0	0	0	0	7.46015	0	0	0	0	0	0	0	0	0	0	0	0	0
191	NSP3	SHMYCSFYPPDEDEE	0	0	9.52722	0	9.85251	6.85714	0	0	0	0	0	0	0	0	7.74462	6.39011	7.73051	0	5.97098	0	0	8.0772	0	0	0	7.80792	0	0
192	NSP3	MYCSFYPPDEDEEEG	0	0	9.32043	0	9.3527	7.26394	0	0	0	0	0	0	0	0	7.32655	5.65651	0	0	5.20073	0	0	7.94817	0	0	0	7.84364	0	0
193	NSP3	CSFYPPDEDEEEGDC	8.42437	0	9.41892	0	9.33384	0	0	0	0	0	0	0	0	0	8.04657	7.13757	7.9686	6.40523	5.38204	0	0	8.4066	0	8.98927	0	8.65474	0	0
194	NSP3	FYPPDEDEEEGDCEE	8.44479	9.98586	10.2168	9.18058	9.87154	8.07782	0	7.3793	0	10.6384	0	0	0	9.08436	8.20109	7.2262	8.6126	6.65542	5.92361	0	9.34597	8.78108	0	9.90055	0	9.1533	0	0
195	NSP3	PPDEDEEEGDCEEEE	8.55071	10.4956	10.4758	9.52458	9.88675	8.48922	0	7.79189	6.66874	10.8604	0	0	0	9.41324	8.18309	7.50892	9.01842	7.026	5.95896	0	9.69612	8.98653	7.60434	9.98783	8.00224	9.1576	7.99839	9.25568
196	NSP3	DEDEEEGDCEEEEFE	9.16699	11.1437	10.4665	10.3515	10.0939	8.62646	10.6635	8.17267	6.93672	10.8366	0	0	9.13514	9.95657	8.33297	7.53532	9.36724	7.88968	6.54279	7.57676	9.80132	9.32588	7.78444	10.3652	8.76927	9.48971	8.66734	9.74273
197	NSP3	DEEEGDCEEEEFEPS	8.69835	10.6061	9.94555	10.212	10.4477	7.95353	0	7.65103	0	0	0	0	0	9.71024	8.24389	6.76316	8.86327	7.859	5.49824	0	9.29926	9.07788	0	10.0074	8.39563	8.88818	8.31066	9.28643
198	NSP3	EEGDCEEEEFEPSTQ	8.27308	9.78099	9.51029	9.31506	9.56455	7.00308	0	8.42315	0	0	9.96975	0	0	9.22137	8.81336	6.77467	9.27258	8.99478	0	0	8.5546	9.75847	0	9.82581	9.33489	8.65119	8.17338	8.96328
199	NSP3	GDCEEEEFEPSTQYE	0	0	9.58227	9.34753	9.18636	6.77965	0	0	0	10.0783	9.30684	9.88435	0	9.72308	7.23264	5.88716	8.19436	7.16114	6.14952	0	9.07768	8.65526	0	9.66202	8.66439	8.86892	8.80666	9.28931
200	NSP3	CEEEEFEPSTQYEYG	0	0	8.74902	9.03668	9.10569	0	0	0	0	0	9.1342	0	0	9.58096	6.8463	0	7.8328	7.06869	5.73079	0	8.44636	8.60378	0	9.63313	8.48883	8.66251	8.06485	9.33909
201	NSP3	EEEFEPSTQYEYGTE	8.3326	10.1545	9.37773	9.78805	8.27316	0	0	9.216	0	10.1663	10.1722	0	0	0	9.55687	6.63001	9.23692	9.19086	5.3857	7.7448	0	9.88274	0	9.82007	9.5368	8.32237	8.5998	0
202	NSP3	EFEPSTQYEYGTEDD	0	9.87544	8.57925	8.61695	8.11862	0	0	7.37769	0	0	9.66418	0	0	9.33029	7.5748	6.12797	8.96662	8.16135	5.18021	0	8.87493	8.67581	0	9.30357	8.6374	8.82476	0	9.00712
203	NSP3	EPSTQYEYGTEDDYQ	8.32187	0	0	0	8.18925	0	0	6.84825	0	0	9.69765	0	0	9.12712	7.1675	5.8575	8.35291	8.51425	4.94425	0	8.38341	7.93226	0	9.04217	8.87731	8.6737	0	8.96028
204	NSP3	QYEYGTEDDYQGKPL	0	0	0	0	0	0	0	0	0	0	0	0	0	0	0	0	0	0	4.79695	0	0	0	0	0	0	0	0	0
205	NSP3	EYGTEDDYQGKPLEF	0	0	0	0	0	0	0	6.96034	0	0	9.22196	0	0	0	7.50476	0	0	7.567	5.8889	0	0	0	0	0	7.96233	7.82837	0	0
206	NSP3	EDDYQGKPLEFGATS	0	0	0	0	0	0	0	7.44672	0	0	0	0	0	0	7.71169	0	0	7.80402	5.64584	0	0	0	0	0	8.13674	0	0	0
207	NSP3	KPLEFGATSAALQPE	0	0	0	0	0	0	0	0	0	0	0	0	0	0	0	0	0	0	7.08539	0	0	0	0	0	0	0	0	0
208	NSP3	LEFGATSAALQPEEE	0	0	8.75267	0	9.10394	0	0	7.3658	0	0	0	0	0	0	7.56145	0	8.11294	0	4.9961	0	0	0	0	0	0	0	0	0
209	NSP3	FGATSAALQPEEEQE	0	0	9.2213	0	8.93011	0	0	0	0	0	0	0	9.00075	0	0	0	7.99247	0	0	0	0	0	0	0	0	0	0	0
210	NSP3	ATSAALQPEEEQEED	0	10.0734	9.48634	0	9.51184	7.81029	0	0	0	0	0	0	0	0	7.722	0	9.01891	0	0	0	8.30337	0	0	0	0	0	0	0
211	NSP3	SAALQPEEEQEEDWL	8.09156	0	8.24944	0	8.9124	7.61817	0	0	0	0	0	0	0	9.23266	7.4581	0	8.25421	0	6.65378	0	0	0	0	0	0	7.8972	0	9.03439
212	NSP3	ALQPEEEQEEDWLDD	0	0	8.46672	9.32736	8.88459	7.88257	0	7.44972	0	0	0	0	0	10.3831	7.6879	6.56703	8.55976	0	5.83097	0	0	7.88854	7.58518	9.25749	0	8.27274	0	10.0233
213	NSP3	QPEEEQEEDWLDDDS	0	0	8.78542	9.66336	8.16564	7.18846	0	7.02431	0	0	0	0	0	10.1406	7.55635	5.65471	8.28335	0	0	0	0	0	0	9.36643	0	8.42645	0	9.72754
214	NSP3	EEEQEEDWLDDDSQQ	0	0	8.7661	9.53489	8.50339	7.45721	0	8.27565	0	0	9.69538	0	0	9.67329	8.5507	6.16697	8.89601	8.83994	0	7.67198	0	8.65656	0	9.43831	8.68239	8.22052	0	9.26971
215	NSP3	EQEEDWLDDDSQQTV	0	0	0	9.19231	7.91101	7.4771	0	7.94807	0	0	9.2753	0	0	0	8.06829	0	7.77504	8.03187	0	0	0	0	0	9.01964	8.05704	7.85631	0	0
216	NSP3	EEDWLDDDSQQTVGQ	0	0	0	8.87111	7.88614	0	0	8.41899	0	0	9.32348	0	0	0	8.10122	5.69611	7.89412	8.74127	0	0	0	8.07024	0	8.96774	8.49506	0	0	0
217	NSP3	DWLDDDSQQTVGQQD	8.19548	0	0	8.84703	0	0	0	0	0	0	0	0	0	0	0	5.65111	0	0	0	0	0	0	0	0	0	0	0	0
218	NSP3	DDSQQTVGQQDGSED	8.00039	9.88399	0	0	0	6.64426	0	0	0	0	0	0	0	0	0	0	8.48397	0	0	0	0	0	0	0	0	0	0	0
219	NSP3	SQQTVGQQDGSEDNQ	0	0	0	0	0	0	0	0	6.62724	0	0	0	0	0	0	6.41143	7.70927	0	0	0	0	0	0	0	0	0	0	0
220	NSP3	VGQQDGSEDNQTTTI	0	0	0	0	0	0	0	0	0	0	0	0	0	0	0	6.45195	0	0	6.03307	0	0	0	0	0	0	0	0	0
221	NSP3	QQDGSEDNQTTTIQT	0	0	0	0	0	0	0	0	0	0	0	0	0	0	0	8.12527	0	0	0	0	0	0	0	0	0	0	0	0
222	NSP3	DGSEDNQTTTIQTIV	8.30522	0	0	0	0	0	0	0	0	0	0	0	0	0	0	6.81802	0	7.45243	6.13926	0	0	0	0	0	0	7.84364	0	0
223	NSP3	SEDNQTTTIQTIVEV	0	0	0	0	0	0	0	0	6.99647	0	0	0	0	0	0	7.21095	0	0	0	0	0	0	0	0	0	0	0	0
224	NSP3	DNQTTTIQTIVEVQP	0	0	0	0	0	6.5152	0	0	0	0	0	0	0	0	0	5.86263	0	0	0	0	0	0	0	0	0	0	0	0
225	NSP3	IQTIVEVQPQLEMEL	0	0	0	0	0	0	0	0	0	0	0	0	0	0	0	5.71745	0	0	0	0	0	0	0	0	0	0	0	0
226	NSP3	TIVEVQPQLEMELTP	0	0	0	0	0	7.85251	0	0	0	0	0	0	0	0	0	0	0	6.68248	0	0	0	0	0	0	0	0	0	0
227	NSP3	VQPQLEMELTPVVQT	0	0	0	0	0	0	0	0	0	0	0	0	0	0	0	0	0	7.19425	0	0	0	0	0	0	0	0	0	0
228	NSP3	PQLEMELTPVVQTIE	0	0	8.13467	0	7.21497	6.89887	0	0	0	0	0	0	0	0	0	5.90902	0	0	0	8.00858	9.65363	0	0	0	0	0	0	0
229	NSP3	LEMELTPVVQTIEVN	0	0	0	0	0	0	0	0	6.71947	0	0	0	0	0	0	6.22047	0	0	0	0	8.88176	0	0	0	0	0	0	0
230	NSP3	MELTPVVQTIEVNSF	0	0	0	0	0	0	0	0	0	0	0	0	0	0	0	6.12122	0	0	0	0	0	0	0	0	0	0	0	0
231	NSP3	PVVQTIEVNSFSGYL	0	0	0	0	7.48067	0	0	0	0	0	0	0	0	0	0	6.7587	0	0	0	0	0	0	0	0	0	0	0	0
232	NSP3	EVNSFSGYLKLTDNV	0	0	0	0	0	0	0	0	0	0	0	0	0	0	0	0	0	7.15224	0	0	0	0	0	0	8.25042	0	0	0
233	NSP3	LTDNVYIKNADIVEE	0	0	9.20224	0	0	7.22553	0	0	0	10.1247	0	0	0	0	0	0	8.7168	5.99219	0	0	0	0	0	0	0	0	0	0
234	NSP3	DNVYIKNADIVEEAK	7.9334	0	0	0	0	0	0	7.07939	0	0	0	0	0	0	0	0	0	0	0	0	0	0	0	0	0	0	0	0
235	NSP3	VYIKNADIVEEAKKV	0	0	0	0	0	0	0	7.82267	0	0	0	0	0	0	7.68953	0	0	6.13706	0	0	0	0	0	0	0	0	0	0
236	NSP3	IKNADIVEEAKKVKP	0	0	0	0	0	0	0	6.8261	0	0	0	0	0	0	0	0	0	0	0	0	0	0	0	0	0	0	0	0
237	NSP3	NADIVEEAKKVKPTV	0	0	0	0	0	0	0	0	6.48545	0	0	0	0	0	0	0	0	0	0	0	0	0	0	0	0	0	0	0
238	NSP3	VEEAKKVKPTVVVNA	0	0	0	0	0	0	0	0	6.80674	0	0	0	0	0	0	0	0	0	0	0	0	0	0	0	0	0	0	0
239	NSP3	EAKKVKPTVVVNAAN	0	0	0	0	0	0	0	0	0	0	0	0	0	0	0	0	0	6.66371	0	0	0	0	0	0	0	0	0	0
240	NSP3	KHGGGVAGALNKATN	0	0	0	0	0	0	0	0	0	0	0	0	0	0	0	6.63879	0	0	0	0	0	0	0	0	0	0	0	0
241	NSP3	GGGVAGALNKATNNA	0	0	0	0	0	0	0	0	0	0	0	0	0	0	0	8.16418	0	0	0	0	0	0	0	0	0	0	0	0
242	NSP3	GVAGALNKATNNAMQ	0	0	0	0	0	0	0	0	0	0	0	0	0	0	0	5.66811	0	0	0	0	0	0	0	0	0	0	0	0
243	NSP3	AGALNKATNNAMQVE	0	0	0	0	0	0	0	0	6.6663	0	0	0	0	0	0	7.25038	0	0	0	9.01039	0	0	0	0	0	0	0	0
244	NSP3	NKATNNAMQVESDDY	0	0	0	0	0	0	0	0	0	0	0	0	0	0	0	0	8.59799	0	0	0	8.19405	0	0	0	0	0	0	0
245	NSP3	ESDDYIATNGPLKVG	0	0	0	0	0	0	0	7.1309	0	0	9.26223	0	0	0	7.44673	0	0	7.51509	0	0	0	0	0	0	8.02238	0	0	0
246	NSP3	KHCLHVVGPNVNKGE	0	0	0	0	0	0	0	0	0	0	0	0	10.4174	0	0	0	0	0	0	8.59437	0	0	0	0	0	0	10.4921	0
247	NSP3	CLHVVGPNVNKGEDI	0	0	0	0	0	0	0	0	0	0	0	0	0	0	0	0	0	7.18507	0	0	0	0	0	0	0	0	0	0
248	NSP3	VNKGEDIQLLKSAYE	0	0	0	0	0	0	0	0	0	0	0	0	9.03537	0	0	0	0	0	0	0	0	0	0	0	0	0	8.69054	0
249	NSP3	EDIQLLKSAYENFNQ	0	0	0	0	0	0	0	0	0	0	0	0	0	0	6.85196	6.49595	0	7.55909	0	0	0	0	0	0	8.28521	0	0	0
250	NSP3	IQLLKSAYENFNQHE	0	0	0	0	0	6.47113	0	0	0	0	0	0	9.15546	0	0	0	0	0	5.23951	8.2316	0	0	0	0	0	0	9.4958	0
251	NSP3	LLKSAYENFNQHEVL	0	0	0	0	0	0	0	0	0	0	0	0	0	0	0	0	0	0	5.75317	0	0	0	0	0	0	0	0	0
252	NSP3	KSAYENFNQHEVLLA	0	0	0	0	0	0	0	8.09	0	0	0	0	0	0	8.5314	0	0	6.84125	0	0	0	8.68425	0	0	0	0	0	0
253	NSP3	FNQHEVLLAPLLSAG	0	0	0	0	0	0	0	0	0	0	0	0	0	0	0	0	0	0	4.654	0	0	0	0	0	0	0	0	0
254	NSP3	QHEVLLAPLLSAGIF	0	0	0	0	0	0	0	0	0	0	0	0	0	0	0	0	0	0	6.03831	0	0	0	0	0	0	0	0	0
255	NSP3	PIHSLRVCVDTVRTN	8.13151	0	0	0	0	6.70808	0	0	6.91979	0	0	0	0	0	0	7.00296	8.26556	6.41835	0	8.73427	0	0	0	0	0	0	0	0
256	NSP3	HSLRVCVDTVRTNVY	7.99248	0	0	0	0	6.81776	0	0	0	0	0	0	0	0	0	5.55653	0	0	5.05371	0	0	0	0	0	0	0	0	0
257	NSP3	LRVCVDTVRTNVYLA	7.97017	0	0	0	0	0	0	0	0	0	0	0	0	0	7.34742	0	0	0	0	0	0	0	0	0	0	0	0	0
258	NSP3	VCVDTVRTNVYLAVF	0	0	0	0	0	0	0	0	0	0	0	0	0	0	0	0	0	0	6.10384	0	0	0	0	0	0	0	0	0
259	NSP3	TVRTNVYLAVFDKNL	0	0	0	0	0	0	0	0	0	0	0	0	0	0	0	0	0	0	4.90296	0	0	0	0	0	0	0	0	0
260	NSP3	RTNVYLAVFDKNLYD	0	0	0	0	0	0	0	0	0	0	0	0	0	0	0	0	0	0	6.14974	0	0	0	0	0	0	0	0	0
261	NSP3	LVSSFLEMKSEKQVE	0	0	0	0	0	0	0	0	0	0	0	0	0	0	0	0	0	0	0	9.08643	0	0	0	0	0	0	0	0
262	NSP3	EMKSEKQVEQKIAEI	0	0	0	0	0	0	0	7.00109	0	0	0	0	0	0	0	0	0	7.51985	0	0	0	8.15932	0	0	8.07902	0	0	0
263	NSP3	EKQVEQKIAEIPKEE	0	0	8.55165	0	7.41801	0	0	0	0	0	0	0	0	0	0	0	7.8391	7.25656	0	0	0	7.9911	0	0	0	0	0	0
264	NSP3	EQKIAEIPKEEVKPF	0	0	0	0	0	0	0	8.31514	0	0	0	0	0	0	8.10284	0	0	7.54027	0	0	0	8.14212	0	0	0	0	0	0
265	NSP3	KIAEIPKEEVKPFIT	0	0	0	0	0	0	0	7.35321	0	0	0	0	0	0	8.45536	0	0	0	0	0	0	0	0	0	0	0	0	0
266	NSP3	AEIPKEEVKPFITES	0	0	0	8.821	0	0	0	9.13557	0	0	0	0	0	0	7.88104	6.3009	0	7.50635	0	0	0	8.19215	0	0	0	0	0	0
267	NSP3	IPKEEVKPFITESKP	0	0	0	0	0	0	0	8.92609	0	0	0	0	0	0	8.69257	7.55756	0	7.1868	7.44192	0	0	0	7.72233	0	0	9.1355	0	0
268	NSP3	KEEVKPFITESKPSV	0	0	0	0	0	0	0	0	0	0	0	0	0	0	0	7.0674	0	0	6.88197	0	0	0	0	0	0	7.92625	0	0
269	NSP3	EVKPFITESKPSVEQ	0	0	0	0	0	0	0	0	0	0	0	0	0	0	6.88984	6.9779	0	7.58378	6.54494	0	0	0	0	0	0	0	0	0
270	NSP3	KPFITESKPSVEQRK	0	0	0	0	0	0	0	0	0	0	0	0	0	0	0	0	0	0	5.90315	0	0	0	0	0	0	0	0	0
271	NSP3	FITESKPSVEQRKQD	0	0	0	0	0	0	0	0	0	0	0	0	0	0	0	6.20917	0	6.83308	0	0	0	0	0	0	0	0	0	0
272	NSP3	SKPSVEQRKQDDKKI	8.62561	0	0	0	0	0	0	0	0	0	0	0	0	0	0	5.72419	0	0	4.97568	0	0	0	0	0	0	0	0	0
273	NSP3	QRKQDDKKIKACVEE	0	0	8.33358	0	0	0	0	0	0	0	0	0	0	0	0	0	7.99985	0	0	0	0	0	0	0	0	0	0	0
274	NSP3	IKACVEEVTTTLEET	0	0	0	0	0	0	0	0	0	0	0	0	0	0	0	6.42817	0	0	0	0	0	0	0	0	0	0	0	0
275	NSP3	VEEVTTTLEETKFLT	0	0	0	0	0	0	0	0	0	0	0	0	0	0	0	6.56992	0	0	0	0	0	0	0	0	0	0	0	0
276	NSP3	EVTTTLEETKFLTEN	7.95562	0	0	0	7.5459	6.77098	0	7.04401	6.74087	0	0	0	0	0	7.63768	6.60911	0	8.0289	0	0	0	0	0	0	8.39985	0	0	0
277	NSP3	TLEETKFLTENLLLY	8.01603	0	0	0	0	7.18559	0	0	0	0	0	0	0	0	0	0	0	0	6.35797	0	0	0	0	0	0	0	0	0
278	NSP3	EETKFLTENLLLYID	7.86961	0	0	0	0	0	0	7.76527	6.4697	0	9.24095	0	0	0	7.64877	6.01354	0	7.5913	0	0	0	8.54711	0	8.80606	8.69186	0	0	0
279	NSP3	TKFLTENLLLYIDIN	0	0	0	0	0	7.74671	0	0	6.62215	0	0	0	0	0	0	0	0	7.02058	5.92014	0	0	0	0	0	0	0	0	0
280	NSP3	FLTENLLLYIDINGN	0	0	0	0	0	7.0292	0	0	6.60929	0	0	0	0	0	0	6.50482	0	0	4.99947	0	0	0	0	0	0	0	0	0
281	NSP3	TENLLLYIDINGNLH	0	0	0	0	0	7.60911	0	0	0	0	0	0	0	0	0	0	0	0	5.5774	0	0	0	0	0	0	0	0	0
282	NSP3	NLLLYIDINGNLHPD	0	0	0	0	0	0	0	0	0	0	0	0	0	0	0	6.44095	0	0	0	0	0	0	0	0	0	0	0	0
283	NSP3	LLYIDINGNLHPDSA	0	0	0	0	0	0	0	0	0	0	0	0	0	0	0	0	0	7.18967	0	0	0	0	0	0	0	0	0	0
284	NSP3	YIDINGNLHPDSATL	0	0	0	0	0	0	0	0	0	0	0	0	0	0	0	0	0	6.85056	0	0	0	0	0	0	0	0	0	0
285	NSP3	NGNLHPDSATLVSDI	0	0	0	0	0	0	0	0	6.57951	0	0	0	0	0	0	6.45438	0	6.7399	0	0	0	0	0	0	0	0	0	0
286	NSP3	NLHPDSATLVSDIDI	0	0	0	0	0	0	0	7.7926	7.22998	0	0	0	0	0	7.71527	7.28971	0	6.67482	0	0	0	7.84573	0	0	0	0	0	0
287	NSP3	HPDSATLVSDIDITF	0	0	0	0	0	0	0	7.14388	0	0	0	0	0	0	6.91048	6.18459	0	7.03777	0	0	0	0	0	0	0	0	0	0
288	NSP3	DSATLVSDIDITFLK	8.65151	0	0	0	0	0	0	0	0	0	0	0	0	0	0	5.71914	0	0	0	0	0	0	0	0	0	0	0	0
289	NSP3	LVSDIDITFLKKDAP	0	0	0	0	0	0	0	0	0	0	0	0	0	0	0	5.85087	0	0	0	0	0	0	0	0	0	0	0	0
290	NSP3	SDIDITFLKKDAPYI	0	0	0	0	0	0	0	0	0	0	0	0	0	0	0	0	0	6.24012	0	0	0	0	0	0	0	0	0	0
291	NSP3	ITFLKKDAPYIVGDV	0	0	0	0	0	0	0	0	0	0	0	0	0	0	0	0	0	6.00447	0	0	0	0	0	0	0	0	0	0
292	NSP3	FLKKDAPYIVGDVVQ	0	0	0	0	0	0	0	0	0	0	0	0	0	0	0	5.94531	0	0	0	0	0	0	0	0	0	0	0	0
293	NSP3	DAPYIVGDVVQEGVL	8.22947	0	0	0	0	8.73323	0	0	0	0	0	0	0	0	0	5.6002	0	0	0	0	0	0	0	0	0	0	0	0
294	NSP3	IVGDVVQEGVLTAVV	0	0	0	0	7.92536	0	0	0	0	0	0	0	0	0	0	6.08387	7.75559	0	0	0	0	0	0	0	0	0	0	0
295	NSP3	TDNYITTYPGQGLNG	0	0	0	0	0	0	0	0	0	0	0	0	0	0	0	0	0	0	5.58789	0	0	0	0	0	0	0	0	0
296	NSP3	ITTYPGQGLNGYTVE	0	0	0	0	0	0	0	0	0	0	0	0	0	0	0	0	0	0	0	9.23051	0	0	0	0	0	0	0	0
297	NSP3	PGQGLNGYTVEEAKT	0	0	0	0	0	0	0	0	0	0	0	0	0	0	0	0	0	6.50681	0	0	0	0	0	0	0	0	0	0
298	NSP3	LNGYTVEEAKTVLKK	0	0	0	0	0	0	0	0	0	0	0	0	0	0	0	0	0	6.18757	6.96716	0	0	0	0	0	0	0	0	0
299	NSP3	GYTVEEAKTVLKKCK	0	0	0	0	0	0	0	0	0	0	0	0	0	0	0	0	0	0	5.86658	0	0	0	0	0	0	0	0	0
300	NSP3	EEAKTVLKKCKSAFY	0	0	0	0	0	0	0	8.36941	0	0	0	0	0	0	8.05791	0	0	7.79387	0	0	0	8.1414	0	0	8.32112	0	0	0
301	NSP3	KCKSAFYILPSIISN	0	0	0	0	0	0	0	0	6.63063	0	0	0	0	0	0	5.87929	0	6.07165	0	0	0	0	0	0	0	0	0	0
302	NSP3	YILPSIISNEKQEIL	0	0	0	0	0	0	0	0	0	0	0	0	0	0	0	0	0	6.37846	0	0	0	0	0	0	0	0	0	0
303	NSP3	SIISNEKQEILGTVS	0	0	0	0	0	0	0	0	0	0	0	0	0	0	0	0	0	6.0359	0	0	0	0	0	0	0	0	0	0
304	NSP3	ISNEKQEILGTVSWN	0	0	0	0	0	0	0	0	0	0	0	0	0	0	0	6.65645	0	0	0	0	0	0	7.67131	0	0	0	0	0
305	NSP3	NEKQEILGTVSWNLR	0	0	0	0	0	0	0	0	0	0	0	0	0	0	0	0	0	0	5.08686	0	0	0	0	0	0	0	0	0
306	NSP3	KQEILGTVSWNLREM	0	0	0	0	0	0	0	0	0	0	0	0	0	0	0	0	0	0	6.39441	0	0	0	0	0	0	0	0	0
307	NSP3	TVSWNLREMLAHAEE	0	0	8.37314	0	0	0	0	0	0	0	0	0	0	0	0	0	8.06711	0	0	0	0	0	0	0	0	0	0	0
308	NSP3	MLAHAEETRKLMPVC	0	0	0	0	0	0	0	0	6.69363	0	0	0	0	0	0	5.95201	0	0	0	0	0	0	0	0	0	0	0	0
309	NSP3	AHAEETRKLMPVCVE	0	0	0	0	0	0	0	0	0	0	0	0	0	0	0	0	0	0	0	9.23353	0	0	0	0	0	0	0	0
310	NSP3	ETRKLMPVCVETKAI	0	0	0	0	0	0	0	0	0	0	0	0	0	0	0	0	0	7.11273	0	0	0	0	0	0	7.95251	0	0	0
311	NSP3	LMPVCVETKAIVSTI	0	0	0	0	0	0	0	0	6.47957	0	0	0	0	0	0	5.80629	0	0	0	0	0	0	0	0	0	0	0	0
312	NSP3	PVCVETKAIVSTIQR	0	0	0	0	7.68618	0	0	0	6.62385	0	0	0	0	0	0	7.3423	7.79165	0	0	0	0	0	0	0	0	0	0	0
313	NSP3	KAIVSTIQRKYKGIK	9.54209	0	0	0	0	10.1552	0	0	0	0	0	0	0	0	0	5.92561	0	8.40125	9.41647	0	0	8.40493	0	0	0	9.30702	0	0
314	NSP3	RKYKGIKIQEGVVDY	0	0	0	0	0	6.52545	0	0	0	0	0	0	0	0	0	0	0	0	6.29436	0	0	0	0	0	0	0	0	0
315	NSP3	YKGIKIQEGVVDYGA	0	0	0	0	0	0	0	0	0	0	0	0	0	0	0	0	0	0	5.50798	0	0	0	0	0	0	0	0	0
316	NSP3	GIKIQEGVVDYGARF	0	0	0	0	0	0	0	0	0	0	0	0	0	0	0	0	0	0	5.57135	0	0	0	0	0	0	0	0	0
317	NSP3	KIQEGVVDYGARFYF	0	0	0	0	0	0	0	0	0	0	0	0	0	0	0	0	0	6.81779	6.89375	0	0	0	0	0	0	0	0	0
318	NSP3	TSKTTVASLINTLND	0	0	0	0	0	7.05521	0	7.31505	8.26245	0	0	0	0	0	7.90924	8.53811	0	0	7.21337	0	0	0	0	0	0	7.95019	0	0
319	NSP3	KTTVASLINTLNDLN	0	0	0	0	0	0	0	7.06185	6.92986	0	0	0	0	0	7.79464	7.98496	8.2783	0	7.29999	0	0	0	0	0	0	0	0	0
320	NSP3	TVASLINTLNDLNET	0	0	0	0	0	7.08161	0	0	6.57506	0	0	0	0	0	7.72555	6.68766	0	0	5.50757	0	0	0	0	0	0	0	0	0
321	NSP3	ASLINTLNDLNETLV	9.32901	0	0	0	0	7.24965	0	7.79862	0	0	0	0	0	0	8.14506	7.27416	0	0	6.56773	0	0	0	0	0	0	0	0	0
322	NSP3	LINTLNDLNETLVTM	9.11694	0	0	0	0	7.64214	0	0	7.4378	0	0	0	0	0	7.29742	7.62736	0	0	5.65425	0	0	0	0	0	0	0	0	0
323	NSP3	NTLNDLNETLVTMPL	7.93621	0	0	0	0	0	0	0	8.22697	0	0	0	0	0	0	7.28338	0	0	5.09727	0	0	0	0	0	0	0	0	0
324	NSP3	LNDLNETLVTMPLGY	0	0	0	0	0	6.99673	0	0	0	0	0	0	0	0	0	5.69697	0	0	6.4817	0	0	0	0	0	0	0	0	0
325	NSP3	TLVTMPLGYVTHGLN	0	0	0	0	0	0	0	0	0	0	0	0	0	0	0	0	0	0	6.64772	0	0	0	0	0	0	0	0	0
326	NSP3	VTMPLGYVTHGLNLE	0	0	0	0	0	0	0	0	0	0	0	0	0	0	6.96576	0	0	0	6.34739	0	0	0	0	0	0	0	0	0
327	NSP3	THGLNLEEAARYMRS	0	0	0	0	0	0	0	0	0	0	0	0	0	0	0	0	0	0	0	0	0	8.04029	0	0	0	0	0	0
328	NSP3	NLEEAARYMRSLKVP	0	0	0	0	0	0	0	0	0	0	0	0	0	0	0	5.66188	0	0	0	0	0	0	0	0	0	0	0	0
329	NSP3	EEAARYMRSLKVPAT	0	0	0	0	0	0	0	8.57725	0	0	0	0	0	0	7.91544	0	0	7.65889	0	0	0	8.92306	0	0	8.19648	0	0	0
330	NSP3	PATVSVSSPDAVTAY	0	0	0	0	0	0	0	0	0	0	0	0	0	0	0	6.4568	0	0	0	0	0	0	0	0	0	0	0	0
331	NSP3	SVSSPDAVTAYNGYL	0	0	0	0	0	0	0	0	0	0	0	0	0	0	0	0	0	0	4.79201	0	0	0	0	0	0	0	0	0
332	NSP3	AVTAYNGYLTSSSKT	0	0	0	0	0	0	0	9.43999	0	0	0	0	0	0	9.4652	6.66139	0	0	5.85865	0	0	9.92299	0	0	0	0	0	0
333	NSP3	TAYNGYLTSSSKTPE	0	0	0	0	0	0	0	9.27347	0	0	0	0	0	0	9.46347	5.7474	0	0	0	0	0	9.60824	0	0	0	0	0	0
334	NSP3	YNGYLTSSSKTPEEH	0	0	0	0	7.45212	0	0	9.04729	0	0	0	0	0	0	8.93399	0	0	0	0	0	0	8.93425	0	0	0	0	0	0
335	NSP3	GYLTSSSKTPEEHFI	0	0	0	0	0	0	0	8.75073	0	0	0	0	0	0	8.51565	0	0	0	0	0	0	8.28902	0	0	0	0	0	0
336	NSP3	LTSSSKTPEEHFIET	0	0	0	0	0	7.03591	0	0	0	0	0	0	0	0	0	6.87668	0	0	0	0	0	0	0	0	0	0	0	0
337	NSP3	SSSKTPEEHFIETIS	9.44453	9.88654	0	0	0	7.8623	0	0	0	0	0	0	0	0	0	0	0	0	7.11352	0	0	0	0	0	0	0	0	0
338	NSP3	SKTPEEHFIETISLA	8.21049	0	0	0	0	7.22138	0	7.29249	0	0	0	0	0	0	7.22424	6.17341	0	0	6.9069	0	0	0	0	0	0	7.90922	0	0
339	NSP3	TPEEHFIETISLAGS	8.44141	0	0	0	0	8.29438	0	0	9.02983	0	0	0	0	0	0	8.31788	8.03469	0	0	0	0	0	8.13842	0	0	7.80295	0	0
340	NSP3	EEHFIETISLAGSYK	0	0	0	8.48885	0	6.69329	0	8.78617	0	0	9.39894	0	0	0	8.42496	5.94464	0	8.16211	0	0	0	9.46099	0	0	8.60538	0	0	0
341	NSP3	IETISLAGSYKDWSY	0	0	0	0	0	0	0	0	0	0	0	0	0	0	0	6.48228	0	0	0	0	0	0	0	0	0	0	0	0
342	NSP3	AGSYKDWSYSGQSTQ	0	0	0	0	0	0	0	0	0	0	0	0	0	0	0	0	0	6.64558	0	0	0	0	0	0	0	0	0	0
343	NSP3	SYKDWSYSGQSTQLG	0	0	0	0	0	0	0	0	0	0	0	0	0	0	0	0	0	0	5.51201	0	0	0	0	0	0	0	0	0
344	NSP3	KDWSYSGQSTQLGIE	0	0	0	0	0	0	0	0	0	0	0	0	0	0	0	0	0	0	5.38798	0	0	0	0	0	0	0	0	0
345	NSP3	WSYSGQSTQLGIEFL	0	0	0	0	0	0	0	0	0	0	0	0	0	0	0	0	0	6.98705	6.53299	0	0	0	0	0	0	0	0	0
346	NSP3	EFLKRGDKSVYYTSN	0	0	0	0	0	0	0	0	0	0	0	0	0	0	0	0	0	6.49996	0	0	0	0	0	0	0	0	0	0
347	NSP3	TSNPTTFHLDGEVIT	0	0	0	0	0	6.83152	0	8.35839	0	0	0	0	0	0	7.51208	0	0	0	0	0	0	8.25798	0	0	0	0	0	0
348	NSP3	NPTTFHLDGEVITFD	0	0	0	0	0	0	0	10.0765	0	0	0	0	0	0	9.58567	0	0	7.21013	0	0	0	9.85407	0	0	0	0	0	0
349	NSP3	TTFHLDGEVITFDNL	0	0	0	0	0	0	0	8.12598	0	0	0	0	0	0	0	0	0	0	0	0	0	8.49569	0	0	0	0	0	0
350	NSP3	FHLDGEVITFDNLKT	0	0	0	0	0	0	0	7.78762	0	0	0	0	0	0	0	0	0	0	0	0	0	8.22926	0	0	0	0	0	0
351	NSP3	TFDNLKTLLSLREVR	0	0	0	0	0	0	0	0	0	0	0	0	0	0	0	0	0	0	0	9.18144	0	0	0	0	0	0	0	0
352	NSP3	EVRTIKVFTTVDNIN	0	0	0	0	0	6.94626	0	0	0	0	0	0	0	0	0	0	0	6.67913	0	0	0	0	0	0	0	0	0	0
353	NSP3	TTVDNINLHTQVVDM	0	0	0	0	0	0	0	0	7.41107	0	0	0	0	0	0	0	0	0	0	0	0	0	0	0	0	0	0	0
354	NSP3	VDNINLHTQVVDMSM	0	0	0	0	7.78434	6.67349	0	0	7.32883	0	0	0	0	0	0	0	0	0	0	0	0	0	0	0	0	0	0	0
355	NSP3	NINLHTQVVDMSMTY	0	0	0	0	8.04092	0	0	0	8.26228	0	0	0	0	0	0	6.88038	0	0	0	0	0	0	0	0	0	0	0	0
356	NSP3	NLHTQVVDMSMTYGQ	0	0	0	0	0	0	0	0	0	0	0	0	0	0	0	6.89297	0	0	0	0	0	0	0	0	0	0	0	0
357	NSP3	HTQVVDMSMTYGQQF	8.20836	0	0	0	0	0	0	0	0	0	0	0	0	0	0	6.1093	0	0	4.80024	0	0	0	0	0	0	0	0	0
358	NSP3	VDMSMTYGQQFGPTY	0	0	0	0	0	0	0	0	0	0	0	0	0	0	0	6.35859	0	0	0	0	0	0	0	0	0	0	0	0
359	NSP3	MSMTYGQQFGPTYLD	0	0	0	0	0	0	0	0	0	0	0	0	0	0	0	5.8728	0	0	0	0	0	0	0	0	0	0	0	0
360	NSP3	YGQQFGPTYLDGADV	0	0	0	0	0	6.67748	0	0	0	0	0	0	0	0	0	0	0	6.64607	0	0	0	0	0	0	0	0	0	0
361	NSP3	PTYLDGADVTKIKPH	7.90683	0	0	0	0	0	0	0	6.74239	0	0	0	0	0	0	6.86602	0	0	0	0	0	0	0	0	0	0	0	0
362	NSP3	DGADVTKIKPHNSHE	8.01085	0	0	0	0	0	0	0	0	0	0	0	9.13941	0	0	0	0	0	5.8298	7.94426	0	0	0	0	0	8.06582	8.68704	0
363	NSP3	KIKPHNSHEGKTFYV	0	0	0	0	0	0	0	0	0	0	0	0	0	0	0	0	0	6.22667	0	0	0	0	0	0	0	0	0	0
364	NSP3	EGKTFYVLPNDDTLR	0	0	0	0	0	0	0	0	0	0	0	0	0	0	0	0	0	7.80246	0	0	0	0	0	0	7.89583	0	0	0
365	NSP3	KTFYVLPNDDTLRVE	0	0	0	0	0	0	0	0	0	0	0	0	0	0	0	0	0	0	0	9.03277	0	0	0	0	0	0	0	0
366	NSP3	VLPNDDTLRVEAFEY	0	0	0	0	0	7.49696	0	0	0	0	0	0	0	0	0	0	0	6.19614	5.27988	0	8.29198	0	0	0	0	7.91592	0	0
367	NSP3	PNDDTLRVEAFEYYH	0	0	0	8.52858	0	7.23287	0	0	0	0	0	0	0	0	0	0	7.83201	6.69244	6.71238	0	0	0	0	0	0	8.04387	0	0
368	NSP3	RVEAFEYYHTTDPSF	0	0	0	0	0	0	0	0	0	0	0	0	0	0	0	0	0	0	5.8595	0	0	0	0	0	0	0	0	0
369	NSP3	EAFEYYHTTDPSFLG	0	0	0	0	0	0	0	0	0	0	0	0	0	0	0	0	0	6.14688	0	0	0	0	0	0	0	0	0	0
370	NSP3	FEYYHTTDPSFLGRY	0	0	0	0	0	0	0	0	0	0	0	0	0	0	0	0	0	0	6.63563	0	0	0	0	0	0	0	0	0
371	NSP3	HTTDPSFLGRYMSAL	8.16326	0	0	0	0	0	0	0	8.37023	0	0	0	0	0	0	7.33244	0	0	0	0	0	0	8.78343	0	0	0	0	0
372	NSP3	TDPSFLGRYMSALNH	0	0	0	0	0	7.89608	0	0	9.21831	0	0	0	0	0	0	9.04665	0	0	0	0	0	0	9.25376	0	0	0	0	0
373	NSP3	GRYMSALNHTKKWKY	0	0	0	0	0	0	0	0	0	0	0	0	0	0	0	5.62737	0	6.81237	6.20071	0	0	0	0	0	0	0	0	0
374	NSP3	KKWKYPQVNGLTSIK	0	0	0	0	0	0	0	6.94885	0	0	0	0	0	0	0	0	0	0	0	0	0	0	0	0	0	0	0	0
375	NSP3	QVNGLTSIKWADNNC	11.2592	0	0	0	0	0	0	0	0	0	0	0	0	0	0	6.32143	0	0	0	0	0	0	0	0	0	0	0	0
376	NSP3	NGLTSIKWADNNCYL	9.5035	0	0	0	0	0	0	0	0	0	0	0	0	0	0	0	0	0	5.00014	0	0	0	0	0	0	0	0	0
377	NSP3	ADNNCYLATALLTLQ	0	0	0	0	0	0	0	0	0	0	0	0	0	0	0	5.99131	0	0	0	0	0	0	0	0	0	0	0	0
378	NSP3	IELKFNPPALQDAYY	0	0	0	0	0	6.46425	0	6.95132	0	0	0	0	0	0	0	6.23768	0	6.15337	6.79699	0	0	0	0	0	0	0	0	0
[truncated: 1,397 more rows]

## Sheet: LIMMA results week 1 vs naive
LIMMA package (version 3.44.3) (for details please see Material and Method section 2.5)
[truncated: 1,776 more rows]

[truncated: 2 more sheets: LIMMA results week 3 vs naive, LIMMA results week 10 vs naive]
