# Supplementary material for: SARS-CoV-2 Proteome-Wide Analysis Revealed Significant Epitope Signatures in COVID-19 Patients
Source: Front Immunol. 2021 Mar 23;12:629185. doi: 10.3389/fimmu.2021.629185 (PMC8021850; doi:10.3389/fimmu.2021.629185)
Supplement: Supplementary Table 3 — Peptide microarray data – Severe vs mild - IgG. [file Table_3.xlsx]

## Sheet: raw data
Background-corrected intensity values
					SARS-CoV-2 negative cohort							SARS-CoV-2 infected cohort, week 3 post symptom onset, mild COVID-19 disease									SARS-CoV-2 infected cohort, week 3 post symptom onset, severe COVID-19 disease
Number	Antigen	Peptide	Naive #C03	Naive #C04	Naive #C05	Naive #C06	Naive #C01	Naive #C02	Naive #C07	Mild Patient #2	Mild Patient #4	Mild Patient #3	Mild Patient #8	Mild Patient #7	Mild Patient #1	Mild Patient #10	Mild Patient #16	Mild Patient #14	Severe Patient 20-03-CV-12	Severe Patient 20-03-CV-20	Severe Patient 20-03-CV-25	Severe Patient 20-03-CV-16	Severe Patient 20-03-CV-11	Severe Patient 20-03-CV-13	Severe Patient 20-03-CV-09
1	NSP1	GSGSGSGMESLVPGF	490	0	0	0	0	0	0	0	0	0	0	725.5	0	0	1369.5	0	0	0	0	0	563.5	0	0
2	NSP1	GSGSGMESLVPGFNE	148	0	106	0	0	117	0	0	256	0	0	92	8889	0	434.5	148	179	0	0	0	702	168.5	0
3	NSP1	GSGMESLVPGFNEKT	0	0	0	0	0	0	0	0	0	0	0	0	0	0	0	0	0	0	0	0	891.5	0	0
4	NSP1	GMESLVPGFNEKTHV	0	0	0	188	0	0	0	0	377	0	0	0	0	0	0	0	0	0	0	0	1627.5	0	0
5	NSP1	ESLVPGFNEKTHVQL	0	0	0	0	0	0	0	131	0	888.5	0	0	146	0	0	0	0	0	0	0	0	0	0
6	NSP1	LVPGFNEKTHVQLSL	0	0	0	0	0	0	0	0	1962.5	0	0	0	0	0	0	0	0	0	0	0	0	0	0
7	NSP1	PGFNEKTHVQLSLPV	0	0	0	0	0	0	0	0	0	0	0	0	0	0	0	0	0	0	0	0	0	0	0
8	NSP1	FNEKTHVQLSLPVLQ	0	0	0	6.5	0	0	0	0	0	0	0	0	0	0	0	0	0	0	0	0	0	0	0
9	NSP1	EKTHVQLSLPVLQVR	0	0	0	0	0	0	0	0	0	190.5	0	0	0	0	0	0	0	0	0	0	0	0	0
10	NSP1	THVQLSLPVLQVRDV	0	0	0	0	0	0	0	0	1165	0	0	0	0	0	0	0	0	0	0	0	0	0	0
11	NSP1	VQLSLPVLQVRDVLV	0	0	0	0	0	0	0	0	0	0	0	0	0	0	0	0	0	0	0	0	0	0	0
12	NSP1	LSLPVLQVRDVLVRG	0	0	0	0	0	0	0	0	3702	0	0	0	0	0	0	0	0	0	0	0	0	0	0
13	NSP1	LPVLQVRDVLVRGFG	0	0	0	0	0	0	0	0	0	0	0	0	0	0	0	0	0	0	0	0	0	0	0
14	NSP1	VLQVRDVLVRGFGDS	0	0	0	0	0	0	0	0	951.5	0	0	0	0	0	0	44	0	0	0	0	0	0	0
15	NSP1	QVRDVLVRGFGDSVE	0	0	197.5	569	0	0	0	0	0	0	0	0	6292	0	0	19	0	97	0	0	0	0	0
16	NSP1	RDVLVRGFGDSVEEV	58.5	0	0	0	365.5	0	0	0	0	572	699	0	316.5	0	2520.5	31.5	0	0	0	0	0	0	0
17	NSP1	VLVRGFGDSVEEVLS	0	0	0	0	0	0	0	0	5139	684	365	0	0	0	482	0	0	0	0	0	0	15	222.5
18	NSP1	VRGFGDSVEEVLSEA	0	0	0	0	0	0	0	0	1478.5	680	1242	0	0	0	190	0	0	0	0	0	0	0	218
19	NSP1	GFGDSVEEVLSEARQ	0	0	21	20	0	0	0	0	1926	531.5	330	0	0	0	1236.5	0	154	0	0	0	0	0	0
20	NSP1	GDSVEEVLSEARQHL	0	0	0	0	0	0	0	0	0	51.5	0	0	0	0	529	852	114	0	0	0	0	0	0
21	NSP1	SVEEVLSEARQHLKD	0	0	0	0	0	0	0	0	0	70	0	0	0	0	0	0	0	0	0	0	0	0	0
22	NSP1	EEVLSEARQHLKDGT	18.5	0	0	117	0	0	0	636	0	1619	205	994	264	0	0	0	0	0	0	0	0	0	0
23	NSP1	VLSEARQHLKDGTCG	0	0	0	0	0	0	0	0	0	0	0	0	0	0	0	0	0	0	0	0	0	0	0
24	NSP1	SEARQHLKDGTCGLV	0	0	0	0	0	0	0	0	0	0	0	0	0	0	0	0	0	0	0	0	0	0	0
25	NSP1	ARQHLKDGTCGLVEV	0	0	0	0	0	0	0	0	0	0	0	0	0	0	2227	0	0	0	0	0	0	0	0
26	NSP1	QHLKDGTCGLVEVEK	0	0	0	0	0	352	0	0	208	0	0	0	0	0	0	0	0	0	0	0	0	0	0
27	NSP1	LKDGTCGLVEVEKGV	0	0	0	76.5	0	504	0	0	949	0	0	0	0	0	0	0	0	0	0	0	0	0	0
28	NSP1	DGTCGLVEVEKGVLP	247	0	0	270.5	0	0	0	0	0	0	0	0	0	0	0	0	0	0	0	0	0	0	0
29	NSP1	TCGLVEVEKGVLPQL	0	0	0	0	0	0	0	0	0	0	0	0	0	0	0	0	0	0	0	0	0	0	0
30	NSP1	GLVEVEKGVLPQLEQ	0	0	0	259	0	259.5	0	0	340	0	0	0	43	0	5473	0	0	0	0	0	0	0	0
31	NSP1	VEVEKGVLPQLEQPY	0	32	0	60	45	0	59.5	33.5	1146	0	0	0	0	39	1833.5	0	402	0	269	0	0	0	0
32	NSP1	VEKGVLPQLEQPYVF	0	0	0	0	78.5	0	0	49	0	0	0	199.5	0	0	477	158.5	0	0	0	0	0	0	0
33	NSP1	KGVLPQLEQPYVFIK	0	0	0	0	0	0	0	0	0	0	0	0	0	0	0	0	0	0	0	0	0	0	0
34	NSP1	VLPQLEQPYVFIKRS	0	0	0	0	0	0	0	0	269	0	0	263	0	0	0	0	0	0	0	0	0	0	0
35	NSP1	PQLEQPYVFIKRSDA	0	0	0	0	0	0	0	0	183.5	0	0	338.5	0	0	0	0	0	0	0	0	0	0	0
36	NSP1	LEQPYVFIKRSDART	0	0	0	0	0	1334.5	0	0	8644	0	0	319.5	0	0	0	0	0	0	0	0	0	0	0
37	NSP1	QPYVFIKRSDARTAP	0	0	0	0	0	0	0	0	0	0	0	205.5	0	0	0	0	0	0	0	0	0	0	0
38	NSP1	YVFIKRSDARTAPHG	0	0	0	0	0	0	0	0	0	0	0	0	0	0	0	0	0	0	0	0	0	0	0
39	NSP1	FIKRSDARTAPHGHV	0	0	0	0	0	178.5	0	0	0	0	0	712	0	0	0	0	0	0	0	0	0	0	0
40	NSP1	KRSDARTAPHGHVMV	0	0	0	0	0	161	0	0	0	0	0	0	0	0	0	0	0	0	0	0	0	0	0
41	NSP1	SDARTAPHGHVMVEL	0	0	0	0	0	5059	0	0	0	0	0	0	0	0	1731.5	1180.5	0	0	0	0	0	0	0
42	NSP1	ARTAPHGHVMVELVA	0	0	0	0	0	0	0	0	0	0	0	0	0	0	305	45	0	0	0	0	0	0	0
43	NSP1	TAPHGHVMVELVAEL	0	0	0	19	0	0	0	0	0	88	307	0	0	0	1163.5	0	0	0	0	0	0	0	0
44	NSP1	PHGHVMVELVAELEG	0	27.5	175.5	0	0	0	0	27	0	0	0	0	106.5	0	0	0	0	0	0	0	0	0	0
45	NSP1	GHVMVELVAELEGIQ	0	0	0	0	0	716	0	0	0	158	0	0	0	0	0	0	0	0	277.5	0	0	0	0
46	NSP1	VMVELVAELEGIQYG	0	0	0	0	0	0	2.5	0	0	0	0	0	0	0	348	0	0	0	0	0	0	0	0
47	NSP1	VELVAELEGIQYGRS	0	0	0	0	0	0	0	0	0	0	0	0	0	0	0	0	0	0	0	0	0	0	0
48	NSP1	LVAELEGIQYGRSGE	0	0	420	111	0	0	0	98	2539	369	0	0	63054	0	0	0	0	0	0	0	0	0	380
49	NSP1	AELEGIQYGRSGETL	0	0	0	244.5	0	0	39	0	0	0	0	86	0	0	0	0	0	0	100	0	0	0	218
50	NSP1	LEGIQYGRSGETLGV	0	0	0	0	0	204.5	0	0	603.5	0	0	0	0	0	0	0	0	0	0	0	0	0	0
51	NSP1	GIQYGRSGETLGVLV	0	0	0	0	0	286.5	0	0	0	0	0	0	0	0	0	0	0	0	0	0	0	0	0
52	NSP1	QYGRSGETLGVLVPH	0	0	0	0	0	0	0	0	0	0	0	0	0	0	0	0	0	0	0	0	0	0	0
53	NSP1	GRSGETLGVLVPHVG	0	0	0	0	0	0	0	0	0	0	0	0	0	0	0	0	0	0	0	0	0	0	0
54	NSP1	SGETLGVLVPHVGEI	0	25	0	0	368	0	0	0	0	0	0	0	0	0	0	0	0	0	0	0	0	0	0
55	NSP1	ETLGVLVPHVGEIPV	0	0	0	5.5	0	0	0	0	0	1457	0	0	0	0	0	0	0	0	0	0	0	0	0
56	NSP1	LGVLVPHVGEIPVAY	0	0	0	0	0	15	0	0	257	0	0	0	0	0	0	21.5	0	0	18.5	324	0	0	0
57	NSP1	VLVPHVGEIPVAYRK	330	0	0	0	0	0	0	0	0	0	0	0	0	0	0	0	0	0	0	0	0	0	0
58	NSP1	VPHVGEIPVAYRKVL	0	0	0	0	0	0	0	0	0	0	0	0	0	0	0	0	0	0	0	0	0	0	0
59	NSP1	HVGEIPVAYRKVLLR	0	0	0	0	0	0	0	0	0	0	0	204	0	0	0	0	0	0	0	0	0	0	0
60	NSP1	GEIPVAYRKVLLRKN	0	0	0	0	0	0	0	0	0	0	0	0	0	0	0	0	0	0	0	0	0	0	0
61	NSP1	IPVAYRKVLLRKNGN	0	0	0	0	0	112	0	208.5	45	0	0	0	0	0	0	12	0	0	0	0	0	0	0
62	NSP1	VAYRKVLLRKNGNKG	0	0	0	0	0	0	0	0	0	0	0	0	0	0	0	0	0	0	0	0	0	0	0
63	NSP1	YRKVLLRKNGNKGAG	0	0	0	0	0	0	0	0	0	0	0	0	0	0	0	0	0	0	0	0	0	0	0
64	NSP1	KVLLRKNGNKGAGGH	0	0	0	0	0	994	0	0	0	0	0	0	0	0	140	0	0	0	0	0	0	0	0
65	NSP1	LLRKNGNKGAGGHSY	42	0	0	0	0	0	0	0	0	0	0	0	0	0	0	0	0	0	0	0	42.5	0	0
66	NSP1	RKNGNKGAGGHSYGA	0	0	0	0	0	0	0	0	0	0	0	0	0	0	0	0	0	0	0	0	0	0	0
67	NSP1	NGNKGAGGHSYGADL	137	0	0	0	0	0	0	0	0	0	3486.5	0	0	0	0	0	0	0	0	0	0	0	0
68	NSP1	NKGAGGHSYGADLKS	0	0	0	0	0	0	0	0	0	0	0	0	0	0	0	0	0	0	0	0	0	0	0
69	NSP1	GAGGHSYGADLKSFD	127	0	0	0	0	301	0	0	0	0	43.5	114.5	0	0	0	0	83	0	0	0	0	26	0
70	NSP1	GGHSYGADLKSFDLG	125	0	0	0	0	269	0	0	0	0	0	0	0	0	0	0	0	0	0	0	0	0	0
71	NSP1	HSYGADLKSFDLGDE	287	153.5	404.5	403	0	99.5	134	207	0	0	617	526	7618.5	0	0	0	266.5	126	0	0	0	0	484
72	NSP1	YGADLKSFDLGDELG	0	118	0	0	0	0	122	103.5	0	0	0	0	260	0	0	175.5	505	0	500	178	19	319.5	366
73	NSP1	ADLKSFDLGDELGTD	169	213.5	0	0	0	0	146.5	68.5	0	0	0	0	0	0	0	130	429	0	0	0	55	267	213.5
74	NSP1	LKSFDLGDELGTDPY	317	101	214.5	166	253	65	224.5	811.5	12475	0	0	0	285.5	75.5	163.5	217	1468	407	1167	885	389.5	702	377
75	NSP1	SFDLGDELGTDPYED	866	395.5	783	362	326.5	233	856	1337.5	907	85.5	304	898	1175.5	303	1338	647.5	2448.5	3651	1471.5	1072	1182	1774	1541
76	NSP1	DLGDELGTDPYEDFQ	1056.5	365.5	448	312	157.5	0	605	402	0	0	0	0	646	146.5	768.5	541	2529	1140	1947	888.5	640	1143.5	898
77	NSP1	GDELGTDPYEDFQEN	535	583.5	648.5	515	113	533.5	580	457	0	328	1234	0	605.5	0	2241	571	1813	624	1648	742	803	842	0
78	NSP1	ELGTDPYEDFQENWN	541	393	327	284.5	170.5	721	349	1902	0	2900.5	4422	428	1871.5	195.5	527.5	729.5	1764.5	621	1613	807	581	655.5	0
79	NSP1	GTDPYEDFQENWNTK	0	0	0	152	0	1282	61	203	2295	0	0	0	0	0	0	0	0	0	0	0	0	0	0
80	NSP1	DPYEDFQENWNTKHS	948.5	0	0	23	0	0	72.5	0	1301.5	0	16.5	38.5	37	0	0	0	457	0	169.5	0	0	0	302.5
81	NSP1	YEDFQENWNTKHSSG	0	38	0	0	0	0	0	0	0	0	0	0	0	0	0	0	0	0	0	0	0	0	364
82	NSP1	DFQENWNTKHSSGVT	419.5	0	0	0	0	0	0	0	0	0	0	0	0	0	0	0	0	0	0	0	0	0	0
83	NSP1	QENWNTKHSSGVTRE	0	0	159	0	0	0	0	0	0	0	0	0	3641	0	0	0	0	0	0	0	0	0	0
84	NSP1	NWNTKHSSGVTRELM	0	0	0	0	0	0	0	0	0	0	0	0	0	0	0	0	0	0	57	0	0	0	0
85	NSP1	NTKHSSGVTRELMRE	0	0	0	0	0	497	0	0	0	0	0	0	2168	0	0	0	0	0	0	0	0	0	0
86	NSP1	KHSSGVTRELMRELN	0	0	0	0	0	0	0	0	0	0	0	6	0	0	745	0	0	0	0	0	0	0	0
87	NSP1	SSGVTRELMRELNGG	0	0	0	0	0	0	0	0	0	0	0	0	0	0	0	0	0	0	0	0	0	0	0
88	NSP2	GVTRELMRELNGGAY	189	0	0	0	52.5	727	41.5	0	0	0	0	0	0	0	302	0	148	123	196.5	84.5	275.5	172.5	0
89	NSP2	TRELMRELNGGAYTR	144.5	0	0	0	1654.5	0	0	0	0	0	0	0	0	0	0	0	0	0	0	0	202	0	0
90	NSP2	ELMRELNGGAYTRYV	84	0	0	0	68	0	11	1554	0	2058.5	868	0	501.5	0	0	537.5	0	0	0	134.5	109.5	0	0
91	NSP2	MRELNGGAYTRYVDN	36.5	22	5	0	37.5	0	0	0	0	0	158	0	0	0	0	72.5	74.5	0	135.5	0	79	0	0
92	NSP2	ELNGGAYTRYVDNNF	113	0	248.5	20.5	174.5	289	21.5	2138	1058.5	1219	318	494	328.5	0	0	154	581	266	530	462	153.5	0	748.5
93	NSP2	NGGAYTRYVDNNFCG	0	0	0	0	0	0	0	0	0	0	0	0	0	0	0	0	0	0	0	0	0	0	0
94	NSP2	GAYTRYVDNNFCGPD	199	0	0	0	0	413.5	0	0	126	0	0	251.5	0	0	0	0	0	30.5	0	0	0	0	272
95	NSP2	YTRYVDNNFCGPDGY	84	154	0	25	202.5	0	64.5	0	0	0	75.5	425	0	32.5	0	100	0	206	0	248.5	187	539	0
96	NSP2	RYVDNNFCGPDGYPL	0	50	0	149	129	214.5	0	0	0	0	1337	0	0	0	0	0	85.5	0	281.5	0	0	0	0
97	NSP2	VDNNFCGPDGYPLEC	317	105	0	62.5	140	886.5	144	177	1283	0	816.5	412	0	109	65	17.5	312	0	360.5	64.5	0	414	0
98	NSP2	NNFCGPDGYPLECIK	0	0	0	0	0	587	0	0	0	0	0	0	0	0	0	0	0	0	407.5	0	0	0	0
99	NSP2	FCGPDGYPLECIKDL	0	0	0	0	47	0	0	47	0	0	3519	0	0	0	0	63	0	0	0	0	0	0	377.5
100	NSP2	GPDGYPLECIKDLLA	0	0	0	0	0	1109	0	22	0	0	0	0	75.5	0	0	36	0	0	0	0	0	0	0
101	NSP2	DGYPLECIKDLLARA	137	0	0	0	0	0	0	0	0	0	0	0	0	0	0	0	0	0	0	0	0	0	0
102	NSP2	YPLECIKDLLARAGK	0	0	0	0	0	0	0	0	0	0	0	0	0	0	0	0	0	0	0	0	0	0	0
103	NSP2	LECIKDLLARAGKAS	0	0	0	0	0	0	0	0	0	0	0	0	0	0	0	0	0	0	0	0	0	0	0
104	NSP2	CIKDLLARAGKASCT	0	0	0	0	0	0	0	0	0	0	0	0	0	0	0	0	0	0	0	0	0	0	0
105	NSP2	KDLLARAGKASCTLS	0	0	0	0	0	0	0	0	0	0	0	0	0	0	0	0	0	0	0	0	0	0	0
106	NSP2	LLARAGKASCTLSEQ	0	0	0	0	0	0	0	0	3517	0	0	0	0	0	0	0	0	0	0	0	0	0	0
107	NSP2	ARAGKASCTLSEQLD	0	0	77	0	339.5	0	0	0	10010.5	246	0	0	0	0	0	0	0	59	0	0	0	0	0
108	NSP2	AGKASCTLSEQLDFI	0	70	68	0	0	0	0	48	772	83.5	123	1352	0	0	0	0	573	315	783	151	176	331	0
109	NSP2	KASCTLSEQLDFIDT	0	16	90.5	0	0	0	0	13.5	3398	0	57.5	216	0	108	0	0	0	139.5	0	87	0	143	0
110	NSP2	SCTLSEQLDFIDTKR	0	76	0	0	0	0	0	0	1066.5	0	0	0	0	0	0	0	0	0	0	0	0	0	0
111	NSP2	TLSEQLDFIDTKRGV	455.5	0	91	62	21.5	966	0	0	1184	47.5	0	0	0	0	0	0	0	0	0	0	0	0	0
112	NSP2	SEQLDFIDTKRGVYC	0	0	180.5	0	95	0	0	0	0	0	0	1298	0	0	0	0	0	0	0	0	0	0	0
113	NSP2	QLDFIDTKRGVYCCR	0	0	0	0	0	0	0	0	0	0	0	0	0	0	0	0	0	0	0	0	27.5	0	0
114	NSP2	DFIDTKRGVYCCREH	819.5	0	144	0	0	0	0	0	0	0	40945.5	0	0	0	0	0	223	0	295	9	0	0	238
115	NSP2	IDTKRGVYCCREHEH	96.5	0	274	0	15	56.5	0	0	4387.5	0	64345	59	402	0	0	171.5	0	0	0	0	0	0	242
116	NSP2	TKRGVYCCREHEHEI	0	0	262.5	63.5	0	30.5	0	144	0	0	37778.5	0	690	195	112.5	174	308.5	0	243	0	0	0	272
117	NSP2	RGVYCCREHEHEIAW	228	50	0	169.5	176.5	121	95	184	0	379	63679	1767.5	1681	105.5	117.5	289	1080	453.5	1293.5	478.5	489	404	829
118	NSP2	VYCCREHEHEIAWYT	0	22	0	88	0	49.5	17.5	88	666	88.5	63826	887.5	805.5	0	0	154	476	0	90	135	96.5	97.5	308
119	NSP2	CCREHEHEIAWYTER	181	0	294.5	133	0	0	22.5	225	289	166	64345	1136	3553.5	116.5	385	180.5	681.5	0	432	171	211	0	228.5
120	NSP2	REHEHEIAWYTERSE	82	179.5	1412	483	0	88.5	34.5	347	0	566	64345	478.5	16348	161.5	83	308	415	0	0	74	0	0	806.5
121	NSP2	HEHEIAWYTERSEKS	0	0	0	0	0	0	0	0	0	0	64345	0	0	0	0	0	0	0	0	0	0	0	0
122	NSP2	HEIAWYTERSEKSYE	61	33.5	598	378	94	697	0	132	0	281	0	744.5	11434	0	57	147.5	111.5	171.5	0	0	0	0	195.5
123	NSP2	IAWYTERSEKSYELQ	295	142.5	0	0	0	308	52.5	0	9272.5	0	0	0	4578.5	0	3076.5	89	0	0	0	49.5	0	0	311
124	NSP2	WYTERSEKSYELQTP	0	0	0	0	0	0	0	0	3792.5	0	0	0	0	0	3749	0	0	0	0	0	0	0	0
125	NSP2	TERSEKSYELQTPFE	241	61	247.5	960.5	633.5	0	57.5	95.5	0	292	0	267	3679	0	2101.5	0	260	217	352	0	0	0	0
126	NSP2	RSEKSYELQTPFEIK	0	5	0	0	686	0	0	0	0	0	0	0	0	0	1214.5	0	0	0	0	0	0	0	0
127	NSP2	EKSYELQTPFEIKLA	0	0	0	0	0	0	0	498	0	1126	720	0	0	0	536	0	0	0	0	0	0	0	293.5
128	NSP2	SYELQTPFEIKLAKK	0	0	0	0	0	0	0	0	0	0	0	0	0	0	0	0	0	0	0	0	0	0	0
129	NSP2	ELQTPFEIKLAKKFD	0	0	0	0	0	0	0	516.5	0	1411	198	0	124	543	128	0	123.5	0	251	104.5	0	0	618
130	NSP2	QTPFEIKLAKKFDTF	0	0	0	0	0	0	0	0	0	0	16.5	76	0	0	287	0	266.5	0	195	0	0	0	765.5
131	NSP2	PFEIKLAKKFDTFNG	0	0	0	0	0	143	0	0	0	0	0	0	0	0	0	0	0	537.5	0	0	87	0	620.5
132	NSP2	EIKLAKKFDTFNGEC	0	0	75	0	0	511.5	0	1047.5	0	637	218	0	465	0	0	67.5	146.5	0	0	0	9	170	607
133	NSP2	KLAKKFDTFNGECPN	0	21.5	0	0	0	537	0	0	0	0	0	0	0	0	0	0	0	0	0	0	0	0	0
134	NSP2	AKKFDTFNGECPNFV	0	0	0	0	73.5	1228.5	0	0	0	0	0	0	79	0	0	0	222.5	0	0	0	0	0	353.5
135	NSP2	KFDTFNGECPNFVFP	0	0	0	0	0	158.5	0	0	0	0	0	202	0	82.5	71.5	0	355	1524.5	347	0	0	355.5	281
136	NSP2	DTFNGECPNFVFPLN	454.5	0	0	0	421	0	0	0	192.5	116	0	233	0	0	0	0	466.5	126	123	35	0	231.5	210
137	NSP2	FNGECPNFVFPLNSI	0	0	72	0	51.5	0	0	0	0	0	0	581	0	0	0	0	150.5	55.5	0	0	0	215	54
138	NSP2	GECPNFVFPLNSIIK	0	0	0	0	0	0	0	0	0	0	0	94	0	0	0	0	0	0	0	0	0	0	0
139	NSP2	CPNFVFPLNSIIKTI	0	0	0	0	0	0	0	0	0	0	0	197	0	0	0	0	0	0	0	0	0	0	0
140	NSP2	NFVFPLNSIIKTIQP	0	0	0	0	0	51.5	0	0	848	0	0	0	0	0	0	0	0	0	0	0	0	0	0
141	NSP2	VFPLNSIIKTIQPRV	0	0	0	0	0	0	0	0	644.5	0	0	0	0	0	0	0	0	0	0	0	0	0	0
142	NSP2	PLNSIIKTIQPRVEK	0	0	0	0	0	0	0	0	0	0	0	0	0	0	0	0	0	0	0	0	0	0	0
143	NSP2	NSIIKTIQPRVEKKK	295.5	216	0	0	0	0	0	704	1969.5	0	540	4247.5	0	0	0	265	0	1763.5	0	0	0	367	0
144	NSP2	IIKTIQPRVEKKKLD	0	0	0	0	0	0	0	0	2669.5	0	0	2595.5	0	0	0	0	0	0	0	0	0	0	0
145	NSP2	KTIQPRVEKKKLDGF	0	0	0	0	0	0	0	0	0	0	0	0	0	0	493	0	0	0	0	0	0	0	0
146	NSP2	IQPRVEKKKLDGFMG	0	0	0	0	0	0	0	0	2793.5	0	0	0	0	0	0	0	0	0	58.5	0	0	0	0
147	NSP2	PRVEKKKLDGFMGRI	0	2.5	0	0	0	0	0	0	0	4	0	101.5	0	0	23	0	0	0	0	0	0	0	0
148	NSP2	VEKKKLDGFMGRIRS	0	0	0	0	0	0	0	0	0	0	0	519.5	0	0	0	0	0	0	0	0	0	0	0
149	NSP2	KKKLDGFMGRIRSVY	0	0	0	0	61.5	0	0	0	137	0	0	29	0	0	93.5	0	0	0	195	0	71.5	0	0
150	NSP2	KLDGFMGRIRSVYPV	0	0	0	0	48	0	0	0	279	0	0	0	0	38	0	0	0	0	0	0	0	0	0
151	NSP2	DGFMGRIRSVYPVAS	509.5	0	0	0	0	0	0	105	0	0	0	0	0	0	0	0	0	0	0	0	0	0	0
152	NSP2	FMGRIRSVYPVASPN	0	0	425.5	0	0	0	0	0	253.5	0	0	0	0	0	0	0	0	0	0	0	0	0	0
153	NSP2	GRIRSVYPVASPNEC	0	0	0	0	0	0	0	0	173	0	0	0	0	0	0	0	0	0	0	0	0	0	0
154	NSP2	IRSVYPVASPNECNQ	0	0	0	0	0	0	0	0	4947	0	0	0	0	0	0	0	0	0	0	0	0	0	0
155	NSP2	SVYPVASPNECNQMC	23	0	0	0	0	0	0	0	0	0	0	0	0	0	0	0	0	0	182.5	0	0	0	0
156	NSP2	YPVASPNECNQMCLS	0	0	0	0	0	0	0	0	0	0	0	0	0	0	0	0	0	0	122	0	0	0	0
157	NSP2	VASPNECNQMCLSTL	0	0	0	0	0	0	0	0	721	0	0	0	0	0	0	0	0	0	0	0	0	0	0
158	NSP2	SPNECNQMCLSTLMK	0	0	0	0	0	0	0	0	0	0	0	0	0	0	0	0	0	0	0	0	0	0	0
159	NSP2	NECNQMCLSTLMKCD	0	0	0	104	0	0	0	0	0	0	0	0	0	0	0	0	0	0	0	0	0	0	215
160	NSP2	CNQMCLSTLMKCDHC	0	0	0	0	0	0	0	0	0	0	0	0	0	0	0	0	0	0	359	0	0	0	0
161	NSP2	QMCLSTLMKCDHCGE	0	0	299	0	0	0	0	0	0	775.5	0	0	32095	0	0	0	0	0	181	0	0	0	0
162	NSP2	CLSTLMKCDHCGETS	0	0	0	0	0	0	0	0	0	0	0	0	505	0	0	0	0	0	0	0	0	0	0
163	NSP2	STLMKCDHCGETSWQ	0	0	0	0	0	0	0	558.5	0	0	0	1209	0	0	0	0	0	0	0	0	90	0	0
164	NSP2	LMKCDHCGETSWQTG	0	0	0	0	0	0	0	0	142.5	0	0	0	0	0	0	0	0	0	0	0	0	0	0
165	NSP2	KCDHCGETSWQTGDF	0	58	209	0	237	354.5	59.5	0	0	35.5	182.5	135.5	0	0	26.5	162	374.5	0	1190	306.5	265.5	305.5	0
166	NSP2	DHCGETSWQTGDFVK	175	0	0	0	0	0	0	0	0	0	0	0	0	0	0	0	0	0	0	0	0	0	0
167	NSP2	CGETSWQTGDFVKAT	0	0	0	0	0	0	0	0	0	0	0	0	0	0	0	0	0	0	0	0	0	0	0
168	NSP2	ETSWQTGDFVKATCE	0	0	574.5	118.5	0	0	0	119.5	0	0	217	0	3310.5	0	0	0	0	0	0	0	0	0	0
169	NSP2	SWQTGDFVKATCEFC	57.5	408.5	0	0	54	0	61	0	0	0	0	265.5	0	72	0	38.5	226	0	498	0	193	279	667.5
170	NSP2	QTGDFVKATCEFCGT	0	290.5	0	0	0	0	0	0	0	0	0	0	0	0	0	0	0	0	0	0	0	0	0
171	NSP2	GDFVKATCEFCGTEN	0	367.5	303	0	76.5	0	0	79.5	332	75	342	0	71	0	0	0	0	0	181.5	0	0	316	0
172	NSP2	FVKATCEFCGTENLT	0	0	0	0	0	0	0	0	0	0	0	576.5	0	0	0	0	0	0	0	0	0	0	0
173	NSP2	KATCEFCGTENLTKE	0	0	0	0	0	0	0	0	0	0	0	0	2775.5	0	0	0	0	0	0	0	0	0	0
174	NSP2	TCEFCGTENLTKEGA	0	0	0	0	245	0	0	0	0	0	0	0	0	0	0	0	0	0	0	0	0	58	0
175	NSP2	EFCGTENLTKEGATT	0	0	0	0	0	0	0	65.5	0	249	145	0	0	0	0	0	0	57.5	0	53	0	0	0
176	NSP2	CGTENLTKEGATTCG	0	0	0	0	0	0	0	0	0	0	0	0	0	0	0	0	0	0	0	0	0	0	0
177	NSP2	TENLTKEGATTCGYL	85	0	0	452	259	248	0	0	0	0	0	1014.5	0	0	0	0	0	0	0	0	0	0	119
178	NSP2	NLTKEGATTCGYLPQ	0	0	0	0	0	909	0	0	0	0	0	0	0	0	0	0	0	0	0	0	0	0	0
179	NSP2	TKEGATTCGYLPQNA	0	0	0	0	877	0	0	0	0	0	0	0	0	0	0	0	0	0	0	0	0	0	0
180	NSP2	EGATTCGYLPQNAVV	0	0	0	0	0	278.5	0	74.5	0	17	0	0	0	0	0	0	0	0	0	0	0	0	0
181	NSP2	ATTCGYLPQNAVVKI	0	0	0	0	0	0	0	0	0	0	0	0	0	0	0	0	0	0	0	0	0	0	0
182	NSP2	TCGYLPQNAVVKIYC	0	0	0	0	0	0	0	0	0	0	0	0	0	0	0	0	0	0	0	0	0	0	0
183	NSP2	GYLPQNAVVKIYCPA	0	0	0	0	0	0	0	0	0	0	0	0	0	0	0	0	0	0	0	0	0	0	0
184	NSP2	LPQNAVVKIYCPACH	0	0	0	0	0	0	0	0	0	0	0	0	0	0	0	0	0	0	0	0	0	0	0
185	NSP2	QNAVVKIYCPACHNS	0	0	0	0	0	2358	0	0	0	0	0	0	0	0	0	0	0	0	0	0	0	0	0
186	NSP2	AVVKIYCPACHNSEV	0	0	0	0	0	0	0	0	234.5	0	0	0	0	0	0	0	0	152	0	0	0	0	0
187	NSP2	VKIYCPACHNSEVGP	0	0	0	0	0	320	0	0	0	0	0	0	0	0	0	0	0	0	0	0	0	0	0
188	NSP2	IYCPACHNSEVGPEH	0	0	0	0	0	243.5	0	0	3699	0	11537	0	0	0	0	0	0	0	0	0	0	0	0
189	NSP2	CPACHNSEVGPEHSL	0	0	0	0	0	0	0	0	0	0	3370	0	0	0	0	0	0	0	0	0	0	0	0
190	NSP2	ACHNSEVGPEHSLAE	0	0	207.5	0	0	0	0	0	0	0	10897	0	0	15	0	0	0	0	0	0	0	0	0
191	NSP2	HNSEVGPEHSLAEYH	83.5	208	159.5	0	90	6603	44	191.5	472.5	60	6124	211	0	83.5	0	2588	294	0	649.5	200	224	194	66
192	NSP2	SEVGPEHSLAEYHNE	46	259	1107	86.5	0	659.5	91.5	297	520.5	232.5	3415.5	323.5	24846.5	85.5	0	226	0	134.5	0	154	0	0	325.5
193	NSP2	VGPEHSLAEYHNESG	0	345	0	0	0	0	0	0	188.5	77.5	1005.5	0	0	6.5	0	0	0	0	0	0	0	0	0
194	NSP2	PEHSLAEYHNESGLK	0	0	0	139	0	70	453	0	0	0	4541	0	0	0	0	0	0	0	0	0	0	0	0
195	NSP2	HSLAEYHNESGLKTI	0	0	0	0	0	0	441	0	39.5	0	0	0	0	0	0	0	0	0	0	0	0	0	0
196	NSP2	LAEYHNESGLKTILR	0	0	0	0	0	0	0	0	17180.5	0	0	61	31	0	0	0	0	0	0	39	0	0	0
197	NSP2	EYHNESGLKTILRKG	0	0	0	161	0	0	0	161	0	0	500	0	0	0	0	0	0	0	0	0	0	0	0
198	NSP2	HNESGLKTILRKGGR	0	0	0	0	0	0	0	0	0	0	0	0	0	0	0	0	0	0	0	0	0	0	0
199	NSP2	ESGLKTILRKGGRTI	0	0	0	0	0	0	0	0	0	0	0	0	310.5	0	0	0	0	0	0	0	0	0	0
200	NSP2	GLKTILRKGGRTIAF	0	0	0	0	0	0	0	0	93	0	0	0	0	0	0	0	0	0	0	0	0	0	0
201	NSP2	KTILRKGGRTIAFGG	0	0	0	0	0	0	0	0	0	0	0	0	0	0	0	0	0	0	0	0	0	0	0
202	NSP2	ILRKGGRTIAFGGCV	0	0	0	0	0	0	0	0	3789.5	0	541	609	0	0	0	0	0	0	0	0	0	0	0
203	NSP2	RKGGRTIAFGGCVFS	0	0	0	0	0	0	0	0	0	0	0	0	0	121	0	0	0	0	0	0	0	0	0
204	NSP2	GGRTIAFGGCVFSYV	99	12.5	0	12.5	87.5	0	3	0	0	0	0	0	0	0	117	0	0	0	0	0	0	0	0
205	NSP2	RTIAFGGCVFSYVGC	111.5	7	0	10.5	0	0	29.5	0	0	0	0	0	0	0	0	0	117	0	0	0	0	0	0
206	NSP2	IAFGGCVFSYVGCHN	0	4.5	0	0	0	0	0	0	1125.5	0	0	0	0	0	0	0	0	79	0	0	0	0	238
207	NSP2	FGGCVFSYVGCHNKC	0	0	0	0	0	0	0	0	0	0	202	0	0	0	0	0	0	0	185	0	0	0	0
208	NSP2	GCVFSYVGCHNKCAY	0	0	0	0	0	0	0	0	0	0	0	0	0	0	0	0	180	0	0	0	110.5	141.5	0
209	NSP2	VFSYVGCHNKCAYWV	0	0	0	0	0	0	0	0	31.5	93	0	0	0	0	0	0	151.5	0	150	0	166.5	85.5	0
210	NSP2	SYVGCHNKCAYWVPR	0	0	0	0	0	0	0	0	0	51	45	0	0	0	0	0	0	0	0	0	198	0	0
211	NSP2	VGCHNKCAYWVPRAS	0	0	0	0	0	0	0	0	0	0	0	0	0	0	0	0	0	0	0	0	0	0	0
212	NSP2	CHNKCAYWVPRASAN	0	0	0	0	0	0	0	0	245	0	0	0	0	0	0	0	0	0	0	31	0	0	0
213	NSP2	NKCAYWVPRASANIG	0	0	0	0	0	0	0	0	0	0	0	0	0	0	0	0	0	0	0	0	0	0	0
214	NSP2	CAYWVPRASANIGCN	0	0	0	0	52.5	0	0	52	0	68.5	0	0	0	0	0	0	100	0	0	0	0	57.5	0
215	NSP2	YWVPRASANIGCNHT	0	0	0	0	0	0	0	0	0	0	0	0	0	0	0	0	0	0	0	0	0	0	0
216	NSP2	VPRASANIGCNHTGV	0	0	0	0	0	0	0	0	0	25	0	0	0	0	0	0	0	0	0	0	0	0	0
217	NSP2	RASANIGCNHTGVVG	0	0	0	0	0	0	0	0	0	0	0	0	0	0	0	0	0	0	0	0	0	0	0
218	NSP2	SANIGCNHTGVVGEG	0	0	0	0	0	0	0	0	0	26	0	0	236.5	0	0	0	0	0	0	0	0	0	0
219	NSP2	NIGCNHTGVVGEGSE	0	77	1761.5	45	0	655	0	0	0	418.5	77	435	6220.5	33	0	94.5	0	0	0	0	0	0	0
220	NSP2	GCNHTGVVGEGSEGL	0	0	72	0	20	0	31	0	0	107	0	0	27	0	0	0	0	0	131	0	0	0	0
221	NSP2	NHTGVVGEGSEGLND	40	112.5	319	0	901	6193	22	45	0	322	0	1029	0	0	0	0	0	0	46	0	0	0	0
222	NSP2	TGVVGEGSEGLNDNL	0	83	0	116.5	93.5	1332	0	0	0	190	164	700.5	0	0	0	2910.5	126	78.5	312	0	0	230.5	0
223	NSP2	VVGEGSEGLNDNLLE	0	33	1273	347	0	474	140	300	0	189	1503.5	395	2174	29	181.5	1549	387.5	463	331	190	0	476	1097
224	NSP2	GEGSEGLNDNLLEIL	0	0	159	95	44	689.5	204.5	108	0	560.5	419	2201.5	345	56.5	1067.5	351	613.5	598.5	1208.5	382	210	311	771.5
225	NSP2	GSEGLNDNLLEILQK	917	0	0	0	0	0	0	0	0	0	0	413	0	0	333.5	418	0	0	0	0	0	0	0
226	NSP2	EGLNDNLLEILQKEK	0	0	0	0	0	0	0	261.5	0	218	0	0	78	0	0	0	0	0	0	0	0	0	0
227	NSP2	LNDNLLEILQKEKVN	0	0	0	0	0	499	0	0	1127	0	0	0	0	0	170	0	0	0	0	0	0	0	0
228	NSP2	DNLLEILQKEKVNIN	260	0	0	0	0	318.5	0	0	0	0	275	0	0	0	169	0	0	88	0	0	0	0	53
229	NSP2	LLEILQKEKVNINIV	0	0	0	0	0	0	0	0	3418	0	0	0	0	0	191.5	0	0	0	0	0	0	0	380.5
230	NSP2	EILQKEKVNINIVGD	112	0	0	0	0	0	0	373	1906	1900	360	0	0	0	0	0	0	0	0	62	222.5	0	258.5
231	NSP2	LQKEKVNINIVGDFK	229.5	0	0	0	0	0	0	0	1680	0	0	0	0	0	0	0	0	0	0	0	0	0	0
232	NSP2	KEKVNINIVGDFKLN	0	0	0	0	0	0	0	0	0	0	0	0	0	0	0	0	0	0	0	0	0	0	0
233	NSP2	KVNINIVGDFKLNEE	0	198.5	596	0	492.5	0	59.5	421	174	0	0	138	2695	32.5	0	53	0	0	0	0	0	30	0
234	NSP2	NINIVGDFKLNEEIA	0	53	0	0	0	0	0	127	2938.5	422.5	0	0	0	63	0	0	0	0	0	0	0	0	0
235	NSP2	NIVGDFKLNEEIAII	0	17	82	91	0	428	15	285.5	2291	347.5	585	0	0	57	298.5	0	257	291.5	751.5	0	0	0	0
236	NSP2	VGDFKLNEEIAIILA	219	104	0	0	117.5	0	0	432	1491.5	0	0	67	275.5	0	0	0	0	61.5	197	0	0	0	0
237	NSP2	DFKLNEEIAIILASF	589	60.5	0	9	161	34.5	51	368	146.5	222	101	502.5	165.5	19	0	267	222.5	134.5	846	105	0	0	0
238	NSP2	KLNEEIAIILASFSA	0	0	0	0	0	0	0	76	0	0	0	0	0	0	0	257	0	0	261	0	0	0	0
239	NSP2	NEEIAIILASFSAST	0	0	0	1928	0	0	0	0	0	190.5	0	0	0	0	0	0	0	0	53	0	0	0	0
240	NSP2	EIAIILASFSASTSA	0	0	0	0	0	3850.5	0	285	0	1004	38	0	38	0	0	0	0	0	0	28.5	0	0	0
241	NSP2	AIILASFSASTSAFV	0	0	109	0	0	0	0	0	0	0	0	0	0	0	0	0	0	18	0	0	0	0	0
242	NSP2	ILASFSASTSAFVET	0	0	0	0	0	938	0	0	10651	0	69.5	0	0	0	2322	0	0	0	0	0	0	0	0
243	NSP2	ASFSASTSAFVETVK	65	0	0	0	0	2837	0	0	9280.5	0	0	0	0	0	0	0	0	0	0	0	0	0	0
244	NSP2	FSASTSAFVETVKGL	0	0	0	0	0	0	0	0	0	0	0	0	0	0	0	0	0	0	0	0	0	0	157.5
245	NSP2	ASTSAFVETVKGLDY	64	0	50	0	12.5	0	19	57.5	426	0	0	0	177.5	31	604	0	0	0	245.5	66.5	0	179.5	954
246	NSP2	TSAFVETVKGLDYKA	0	0	0	0	0	0	0	0	0	0	0	0	0	0	0	0	0	0	0	0	0	0	0
247	NSP2	AFVETVKGLDYKAFK	493	0	0	0	0	0	0	0	0	0	0	0	0	0	0	0	0	0	0	0	0	0	0
248	NSP2	VETVKGLDYKAFKQI	0	0	0	0	580	0	0	0	4580	0	0	0	0	0	0	0	0	0	0	67.5	0	0	609.5
249	NSP2	TVKGLDYKAFKQIVE	0	0	0	0	0	0	0	0	0	0	0	0	4861	0	54.5	0	0	0	0	0	0	0	0
250	NSP2	KGLDYKAFKQIVESC	0	0	0	0	0	0	0	0	0	0	0	0	0	0	0	0	0	0	0	0	0	0	0
251	NSP2	LDYKAFKQIVESCGN	0	0	0	0	0	0	0	0	3053	105	0	0	0	0	0	0	0	0	0	0	854	0	0
252	NSP2	YKAFKQIVESCGNFK	245	0	0	0	0	0	0	0	0	0	0	0	0	0	0	0	0	0	0	0	0	0	0
253	NSP2	AFKQIVESCGNFKVT	0	0	0	0	0	0	0	0	0	0	0	0	0	0	0	0	0	0	0	0	0	0	0
254	NSP2	KQIVESCGNFKVTKG	0	0	0	0	0	0	0	0	0	0	0	0	0	0	0	0	0	0	0	0	0	0	0
255	NSP2	IVESCGNFKVTKGKA	0	0	0	0	0	0	0	0	1277	0	0	0	0	0	0	0	0	0	0	0	0	0	0
256	NSP2	ESCGNFKVTKGKAKK	1311	2446	0	0	2312.5	8527	412	590	4781	643	0	7422	0	0	390.5	3050	0	2476.5	0	1040.5	0	335.5	0
257	NSP2	CGNFKVTKGKAKKGA	0	0	114.5	0	0	0	0	0	0	0	0	941.5	0	0	0	0	0	0	0	0	0	0	0
258	NSP2	NFKVTKGKAKKGAWN	0	0	0	0	0	0	0	0	0	0	0	0	0	0	0	0	0	0	0	0	0	0	0
259	NSP2	KVTKGKAKKGAWNIG	0	192	0	0	0	0	0	0	0	0	0	0	0	0	80.5	0	0	0	0	0	0	0	0
260	NSP2	TKGKAKKGAWNIGEQ	0	39	0	0	0	0	0	0	0	0	0	0	0	0	0	0	0	0	0	0	0	0	0
261	NSP2	GKAKKGAWNIGEQKS	0	0	0	0	0	0	0	0	0	0	0	0	0	0	0	0	0	0	0	0	0	0	0
262	NSP2	AKKGAWNIGEQKSIL	0	0	0	0	0	0	0	0	0	0	0	0	0	0	0	0	0	0	0	0	0	0	0
263	NSP2	KGAWNIGEQKSILSP	0	0	0	0	0	0	0	0	0	0	0	0	0	0	0	0	0	0	0	0	0	0	0
264	NSP2	AWNIGEQKSILSPLY	0	0	0	0	164	0	0	0	0	137.5	0	0	0	0	0	0	0	0	0	21	108	0	438
265	NSP2	NIGEQKSILSPLYAF	0	0	103	0	45.5	898.5	0	0	92	0	54.5	518.5	0	4.5	151	0	0	0	0	0	0	0	0
266	NSP2	GEQKSILSPLYAFAS	0	0	0	0	0	0	0	0	0	0	0	0	0	0	0	0	0	0	0	0	0	0	0
267	NSP2	QKSILSPLYAFASEA	0	0	194.5	0	0	0	0	0	0	0	0	0	0	0	0	0	0	0	0	0	0	70	0
268	NSP2	SILSPLYAFASEAAR	51	26.5	328	0	0	0	0	39	0	0	180	0	68.5	0	0	0	378	0	0	0	0	112	0
269	NSP2	LSPLYAFASEAARVV	35	30.5	1258.5	0	0	0	0	0	103	0	0	0	0	0	0	0	0	0	186.5	0	0	0	0
270	NSP2	PLYAFASEAARVVRS	0	14	0	100.5	0	0	0	0	0	0	0	0	0	0	0	0	0	0	0	0	0	0	0
271	NSP2	YAFASEAARVVRSIF	53	0	0	0	70	0	0	0	358	0	0	0	0	22	27	0	52	112	287.5	0	0	0	0
272	NSP2	FASEAARVVRSIFSR	0	0	650	40	0	0	0	0	0	0	0	0	0	0	0	0	0	0	113	0	136.5	0	0
273	NSP2	SEAARVVRSIFSRTL	0	0	1370	0	0	430.5	0	0	0	0	0	0	0	0	0	0	0	0	140	0	0	0	0
274	NSP2	AARVVRSIFSRTLET	0	0	0	0	0	0	0	0	0	0	0	0	185.5	0	2662	0	29	0	0	0	0	0	0
275	NSP2	RVVRSIFSRTLETAQ	0	0	0	0	0	0	0	0	0	0	0	0	42	0	2276.5	0	0	0	0	0	0	0	0
276	NSP2	VRSIFSRTLETAQNS	0	0	0	0	0	0	0	0	253	0	0	0	0	0	928.5	0	0	0	0	0	0	0	0
277	NSP2	SIFSRTLETAQNSVR	0	0	0	0	61	0	0	0	246	0	767	0	0	0	23	0	0	0	251	0	224	0	0
278	NSP2	FSRTLETAQNSVRVL	0	0	357	0	0	1134.5	0	498	877	0	310.5	0	0	18.5	390	0	0	52.5	331	0	173.5	0	0
279	NSP2	RTLETAQNSVRVLQK	1798	0	0	33.5	0	0	0	0	0	0	0	0	0	0	0	0	0	0	587.5	0	0	0	0
280	NSP2	LETAQNSVRVLQKAA	0	0	0	0	0	0	0	0	0	0	0	0	0	0	0	0	0	0	0	33	0	0	0
281	NSP2	TAQNSVRVLQKAAIT	38	0	0	0	0	0	0	0	0	0	228.5	0	0	0	0	0	0	0	0	0	0	0	0
282	NSP2	QNSVRVLQKAAITIL	0	0	0	0	0	0	0	0	0	0	0	15.5	0	0	0	100.5	0	96.5	0	0	0	0	0
283	NSP2	SVRVLQKAAITILDG	0	0	0	0	0	0	0	0	0	0	0	0	0	0	0	0	0	0	0	0	0	0	0
284	NSP2	RVLQKAAITILDGIS	0	0	0	0	0	1638	0	0	0	0	0	0	0	0	0	0	0	0	0	0	0	0	0
285	NSP2	LQKAAITILDGISQY	76.5	0	0	0	0	1479	0	0	3496.5	0	0	71.5	0	0	387.5	0	74	43	543	149.5	150.5	132.5	157
286	NSP2	KAAITILDGISQYSL	0	0	0	0	0	788	0	0	1265.5	0	0	0	0	0	501	0	0	0	0	0	31	0	0
287	NSP2	AITILDGISQYSLRL	0	0	0	0	0	0	0	0	318.5	0	0	0	0	0	0	0	0	0	34	0	112.5	0	0
288	NSP2	TILDGISQYSLRLID	309	0	186.5	0	99.5	459	84	91.5	1825	41.5	184.5	121.5	115.5	0	663	0	397	240	672	147	208.5	228	0
289	NSP2	LDGISQYSLRLIDAM	0	0	0	0	0	0	0	0	2541	0	0	0	0	20	0	0	0	0	0	54.5	0	0	0
290	NSP2	GISQYSLRLIDAMMF	0	0	0	0	157.5	434	29	0	1094.5	0	0	97.5	0	0	255.5	105	149.5	0	0	148.5	145	85	0
291	NSP2	SQYSLRLIDAMMFTS	0	0	0	0	0	870	0	173	0	0	0	0	0	0	0	75	0	0	0	0	0	0	0
292	NSP2	YSLRLIDAMMFTSDL	0	0	0	0	37.5	0	0	0	0	0	4341	2237	0	0	0	0	426	0	0	0	41	0	0
293	NSP2	LRLIDAMMFTSDLAT	0	0	0	0	0	0	0	0	7695	0	0	0	0	0	0	0	0	0	0	0	0	0	0
294	NSP2	LIDAMMFTSDLATNN	0	0	689.5	15	0	1663	0	279	3279	0	72	58.5	0	0	0	31.5	0	430	0	0	283	0	0
295	NSP2	DAMMFTSDLATNNLV	1158	154	199	0	0	709	0	0	0	0	252.5	0	0	0	0	0	0	0	0	19.5	0	0	0
296	NSP2	MMFTSDLATNNLVVM	0	0	0	0	84.5	1087	0	0	0	0	0	0	0	0	0	18	0	0	0	0	0	0	0
297	NSP2	FTSDLATNNLVVMAY	0	0	0	0	93.5	596	30	0	0	0	0	189	0	26	212	61.5	0	0	0	201.5	281	251	1176
298	NSP2	SDLATNNLVVMAYIT	0	0	0	0	0	0	0	0	0	0	3203.5	0	0	0	0	0	0	0	0	0	0	0	0
299	NSP2	LATNNLVVMAYITGG	0	0	0	0	0	0	0	0	1151.5	0	0	0	0	0	0	0	0	0	0	0	0	0	0
300	NSP2	TNNLVVMAYITGGVV	0	0	19.5	0	0	483	0	0	0	0	69.5	0	0	0	0	0	0	0	0	0	0	0	0
301	NSP2	NLVVMAYITGGVVQL	0	0	0	0	0	321.5	0	0	0	0	0	0	0	0	0	0	0	0	0	0	0	0	0
302	NSP2	VVMAYITGGVVQLTS	0	0	0	0	0	0	0	0	0	0	0	0	0	0	0	0	0	0	0	0	0	0	0
303	NSP2	MAYITGGVVQLTSQW	0	0	0	0	0	0	0	0	0	0	0	0	0	0	0	0	0	0	0	0	180.5	0	0
304	NSP2	YITGGVVQLTSQWLT	0	0	0	0	0	0	0	0	0	0	0	0	0	0	0	0	0	0	0	0	0	0	0
305	NSP2	TGGVVQLTSQWLTNI	100	0	67.5	75	0	0	0	0	0	0	0	173	0	0	0	0	0	0	0	0	0	0	0
306	NSP2	GVVQLTSQWLTNIFG	0	0	0	0	0	0	0	0	0	0	0	0	0	0	0	0	0	0	0	0	0	0	0
307	NSP2	VQLTSQWLTNIFGTV	0	0	0	0	0	0	0	0	0	0	0	0	0	0	0	0	0	0	0	0	0	0	0
308	NSP2	LTSQWLTNIFGTVYE	0	34.5	182	222	54	257.5	0	0	0	0	0	747	843	74.5	0	106	637	0	86.5	60	122.5	0	0
309	NSP2	SQWLTNIFGTVYEKL	0	0	0	0	0	0	0	0	0	0	0	0	0	0	0	0	0	0	0	0	0	0	0
310	NSP2	WLTNIFGTVYEKLKP	0	0	0	314	0	0	0	0	0	0	0	0	0	0	0	0	0	0	174	0	0	0	0
311	NSP2	TNIFGTVYEKLKPVL	0	0	0	0	0	0	0	0	0	0	0	0	0	0	0	0	0	0	0	0	0	0	0
312	NSP2	IFGTVYEKLKPVLDW	0	0	0	0	0	0	0	0	541.5	0	0	692.5	0	8	0	45	0	0	394.5	174	283	15	0
313	NSP2	GTVYEKLKPVLDWLE	0	0	309	448	0	0	0	0	0	0	0	441.5	5141	14.5	0	7	0	190	203	0	0	0	0
314	NSP2	VYEKLKPVLDWLEEK	0	31	0	0	0	0	0	0	0	126	0	0	0	0	2634.5	0	0	0	0	0	0	0	0
315	NSP2	EKLKPVLDWLEEKFK	0	0	0	0	0	0	0	0	0	0	219	0	0	0	125	0	0	0	0	0	0	0	0
316	NSP2	LKPVLDWLEEKFKEG	0	0	0	0	0	0	0	0	0	0	0	0	0	0	0	0	0	0	0	0	0	0	256
317	NSP2	PVLDWLEEKFKEGVE	161	75	1693.5	514	0	199	71.5	358	0	2897	0	0	3341.5	82	0	154	127	215	0	0	0	0	773
318	NSP2	LDWLEEKFKEGVEFL	37	233.5	72.5	256	0	0	876.5	0	5481	249.5	0	1325	0	32	2037	241	1670.5	820.5	1358.5	465	303	379	1999
319	NSP2	WLEEKFKEGVEFLRD	149	87.5	0	164.5	0	0	186	0	0	304.5	105	796.5	69	61	0	354	718.5	663	1978	372	237	200	2228
320	NSP2	EEKFKEGVEFLRDGW	232	0	226	248	0	0	147	0	14.5	2692	745	1112.5	375	82	0	494.5	527.5	431.5	812	771	323	174	1213
321	NSP2	KFKEGVEFLRDGWEI	88.5	0	182.5	0	0	573.5	119	0	0	414.5	0	405	0	139.5	202	335	768.5	1714.5	655	408	242	0	1523
322	NSP2	KEGVEFLRDGWEIVK	0	0	0	0	0	0	0	0	0	0	0	0	0	0	0	0	0	0	599.5	0	0	0	0
323	NSP2	GVEFLRDGWEIVKFI	0	0	113.5	386	0	1280	129	0	0	0	0	1267.5	0	0	0	156	496	0	0	65	94	0	607
324	NSP2	EFLRDGWEIVKFIST	0	0	0	0	0	2450	0	0	1378	180	162	260.5	0	0	0	0	33	0	0	0	0	0	0
325	NSP2	LRDGWEIVKFISTCA	0	0	0	0	0	0	0	0	1275.5	0	0	0	0	0	0	0	0	0	0	0	0	0	0
326	NSP2	DGWEIVKFISTCACE	304	66.5	650	167	0	0	47	213	1322	113.5	212	336	7361	128	0	26	400	246	171	132	0	356	431.5
327	NSP2	WEIVKFISTCACEIV	181.5	0	0	0	0	0	20.5	0	1238.5	91	112.5	183	0	66	0	0	107	0	0	55.5	0	84.5	0
328	NSP2	IVKFISTCACEIVGG	0	0	0	0	0	0	0	147	1437	0	0	1960	0	0	0	0	0	0	0	0	0	0	0
329	NSP2	KFISTCACEIVGGQI	0	0	0	0	0	0	0	0	0	0	0	0	0	0	0	0	0	0	0	0	0	0	0
330	NSP2	ISTCACEIVGGQIVT	0	0	0	0	0	7253.5	0	0	21685	0	0	0	0	0	0	0	0	0	0	0	0	0	0
331	NSP2	TCACEIVGGQIVTCA	0	0	0	0	0	0	0	0	0	0	0	0	0	0	0	0	0	0	0	0	0	0	0
332	NSP2	ACEIVGGQIVTCAKE	0	0	0	0	0	0	0	0	0	0	0	0	7128	0	0	0	0	0	351.5	0	0	0	181
333	NSP2	EIVGGQIVTCAKEIK	0	0	0	0	0	0	0	1015	0	360.5	0	0	0	0	271	0	0	0	0	0	0	0	0
334	NSP2	VGGQIVTCAKEIKES	0	0	0	0	0	0	0	0	0	0	0	0	0	0	0	0	0	0	0	0	0	0	0
335	NSP2	GQIVTCAKEIKESVQ	0	0	0	0	0	0	0	33	0	0	0	0	0	0	0	0	0	0	0	0	0	0	0
336	NSP2	IVTCAKEIKESVQTF	0	0	0	0	0	0	0	139.5	5783	0	0	473	0	0	690.5	0	0	0	0	21	0	0	197.5
337	NSP2	TCAKEIKESVQTFFK	1352	0	0	0	0	0	0	0	0	0	0	422.5	0	0	0	0	0	0	0	0	0	0	0
338	NSP2	AKEIKESVQTFFKLV	0	0	0	0	480	0	0	0	0	0	0	0	0	0	0	0	0	0	0	179	0	0	0
339	NSP2	EIKESVQTFFKLVNK	80	0	0	0	0	0	0	265	0	518	80	0	92	0	0	0	0	0	688.5	0	0	0	0
340	NSP2	KESVQTFFKLVNKFL	0	0	0	0	0	0	0	0	0	0	0	0	0	0	0	0	0	0	165	0	0	0	0
341	NSP2	SVQTFFKLVNKFLAL	0	0	0	0	0	0	0	0	0	0	0	0	0	0	0	0	0	0	0	0	0	0	0
342	NSP2	QTFFKLVNKFLALCA	0	303.5	0	0	0	0	0	0	0	0	0	0	0	15	0	0	0	0	0	0	0	22	0
343	NSP2	FFKLVNKFLALCADS	0	206.5	0	0	0	0	0	0	0	0	0	0	0	0	0	0	0	0	475.5	0	0	0	0
344	NSP2	KLVNKFLALCADSII	0	0	0	0	0	0	0	0	0	0	0	0	0	0	214	0	0	0	0	0	0	0	0
345	NSP2	VNKFLALCADSIIIG	0	0	0	0	0	0	0	30	6696.5	0	1986	68.5	0	0	0	0	0	0	158	0	15	0	0
346	NSP2	KFLALCADSIIIGGA	463	0	0	0	0	0	0	0	5278.5	103	3239	0	0	0	0	0	0	0	0	0	0	0	0
347	NSP2	LALCADSIIIGGAKL	0	0	0	0	0	0	0	0	1939	0	452.5	0	0	0	0	0	0	0	119.5	0	0	0	0
348	NSP2	LCADSIIIGGAKLKA	0	0	0	0	0	0	0	0	1181	0	452	0	0	0	0	0	0	0	0	0	0	0	0
349	NSP2	ADSIIIGGAKLKALN	0	0	0	0	0	0	0	0	0	0	1881.5	0	0	0	0	287	0	0	0	0	0	0	0
350	NSP2	SIIIGGAKLKALNLG	0	0	0	0	0	0	0	0	145.5	0	0	0	0	0	0	0	0	0	0	0	0	0	0
351	NSP2	IIGGAKLKALNLGET	0	0	0	0	0	0	0	0	0	0	0	0	0	0	0	0	0	0	0	0	0	0	0
352	NSP2	GGAKLKALNLGETFV	0	0	0	0	0	0	0	0	0	0	0	0	0	0	0	0	0	0	0	0	0	0	0
353	NSP2	AKLKALNLGETFVTH	0	0	0	0	0	0	0	0	0	0	0	0	0	0	0	0	0	0	0	0	0	0	0
354	NSP2	LKALNLGETFVTHSK	0	0	0	0	0	0	0	0	0	0	0	0	0	0	0	0	0	0	0	0	0	0	0
355	NSP2	ALNLGETFVTHSKGL	0	0	0	0	0	0	0	0	0	0	0	0	0	0	0	0	0	0	0	0	0	0	0
356	NSP2	NLGETFVTHSKGLYR	0	0	0	0	0	504.5	0	0	0	0	0	0	0	0	0	0	0	0	0	0	0	0	0
357	NSP2	GETFVTHSKGLYRKC	0	0	0	0	0	0	0	0	0	0	0	0	0	0	0	0	0	0	0	0	0	0	0
358	NSP2	TFVTHSKGLYRKCVK	0	0	0	0	0	0	8	0	204	0	0	323.5	0	0	0	0	0	0	0	0	0	0	0
359	NSP2	VTHSKGLYRKCVKSR	333	180	0	0	0	0	0	0	844.5	0	286	2474.5	0	0	0	0	0	0	0	0	0	0	0
360	NSP2	HSKGLYRKCVKSREE	0	125.5	447.5	0	337	149	0	0	0	0	0	53	2039.5	0	0	0	0	0	0	0	0	0	0
361	NSP2	KGLYRKCVKSREETG	0	0	0	0	0	0	0	0	0	0	0	0	0	0	0	0	0	0	0	0	0	0	0
362	NSP2	LYRKCVKSREETGLL	0	0	0	0	0	0	0	0	259	358.5	0	0	0	0	0	0	0	0	0	0	0	0	0
363	NSP2	RKCVKSREETGLLMP	0	0	0	0	0	0	0	0	0	0	0	0	0	0	0	0	0	56.5	0	0	0	0	0
364	NSP2	CVKSREETGLLMPLK	0	0	0	0	0	0	0	0	0	0	0	0	0	0	0	0	0	0	0	45.5	0	0	0
365	NSP2	KSREETGLLMPLKAP	0	0	0	0	0	0	0	0	0	0	0	0	0	0	0	0	0	0	0	0	0	340.5	0
366	NSP2	REETGLLMPLKAPKE	0	0	0	0	0	0	0	0	225.5	0	0	0	0	0	0	0	0	0	278	0	0	0	1015
367	NSP2	ETGLLMPLKAPKEII	0	0	0	41	0	0	0	0	0	798	0	0	0	0	71	0	0	0	63.5	180.5	0	0	0
368	NSP2	GLLMPLKAPKEIIFL	102	0	0	0	82	137.5	0	0	0	0	248	562	0	0	0	0	0	0	0	0	0	0	0
369	NSP2	LMPLKAPKEIIFLEG	0	0	0	0	0	0	0	0	239	0	163	119.5	132	0	349.5	104	0	0	0	0	0	0	0
370	NSP2	PLKAPKEIIFLEGET	0	0	443.5	68	0	220	0	369	0	128	170	0	173.5	0	0	93.5	0	0	177.5	0	0	0	0
371	NSP2	KAPKEIIFLEGETLP	0	0	0	23	0	167	0	475.5	0	0	0	0	0	0	0	0	0	0	0	0	0	656	0
372	NSP2	PKEIIFLEGETLPTE	0	0	126.5	92.5	0	0	0	0	0	0	0	0	5510	0	0	0	0	0	0	0	0	0	0
373	NSP2	EIIFLEGETLPTEVL	417.5	0	0	0	0	1247.5	162	144.5	0	1795.5	976.5	233	0	204	0	0	747	0	321.5	172	0	2686.5	0
374	NSP2	IFLEGETLPTEVLTE	156	43	266.5	258	0	0	0	0	34108	72.5	380.5	637	4942	44	242	0	0	481.5	0	0	0	3379	0
375	NSP2	LEGETLPTEVLTEEV	0	198	192	0	0	150	61	56	10866	1157	0	0	0	75.5	597	0	0	0	0	0	0	1793	0
376	NSP2	GETLPTEVLTEEVVL	101	0	0	329	0	5271	63	0	1330	1383.5	2415	3135	126.5	405	492	0	0	0	0	0	0	26979	0
377	NSP2	TLPTEVLTEEVVLKT	2864.5	0	0	585.5	67.5	1781	2217.5	894.5	0	616	10346	433	2379	25277	659	6095.5	0	0	0	0	0	0	0
378	NSP2	PTEVLTEEVVLKTGD	2028	204	0	1383	526	166	0	113	816	615	6014	0	0	6985.5	0	1826	0	0	0	0	0	0	0
379	NSP2	EVLTEEVVLKTGDLQ	581.5	0	0	0	39	0	0	441.5	0	2010	5789	0	0	454	0	0	0	0	0	0	0	0	0
380	NSP2	LTEEVVLKTGDLQPL	0	0	0	0	0	275	0	0	17866.5	0	0	0	0	0	0	0	0	0	0	0	0	0	0
381	NSP2	EEVVLKTGDLQPLEQ	0	0	0	0	0	0	0	538	0	2641	993	0	0	0	2363	0	0	0	234.5	243	0	0	0
382	NSP2	VVLKTGDLQPLEQPT	0	0	0	0	0	0	0	0	0	0	0	0	0	0	0	0	0	0	0	0	0	0	0
383	NSP2	LKTGDLQPLEQPTSE	0	0	0	0	0	0	0	0	2992.5	0	0	0	0	0	0	0	0	0	0	0	0	0	0
384	NSP2	TGDLQPLEQPTSEAV	0	159	0	484	3315	33807.5	0	5685	0	0	4667.5	167.5	0	0	0	0	0	0	0	0	0	4593	0
385	NSP2	DLQPLEQPTSEAVEA	0	0	0	0	5647	44116.5	0	8418	736.5	0	5490	0	0	21	984.5	0	0	0	0	0	0	1138.5	0
386	NSP2	QPLEQPTSEAVEAPL	0	0	0	0	2959	48820	0	2960	287.5	0	3498	0	0	0	0	0	0	0	0	0	0	467	0
387	NSP2	LEQPTSEAVEAPLVG	0	0	0	0	4468	24373	0	2337	21357.5	0	0	0	0	0	0	0	0	0	0	0	0	0	0
388	NSP2	QPTSEAVEAPLVGTP	0	0	0	0	0	18642	0	0	0	0	34	0	0	0	0	0	0	0	0	0	0	0	0
389	NSP2	TSEAVEAPLVGTPVC	0	0	0	0	969	0	0	0	43.5	0	0	0	1333.5	0	2065	0	0	0	0	0	0	0	0
390	NSP2	EAVEAPLVGTPVCIN	0	0	0	326	0	0	0	265.5	0	1947.5	445.5	0	0	0	0	0	0	0	0	0	0	0	0
391	NSP2	VEAPLVGTPVCINGL	0	0	0	0	0	0	0	0	0	0	0	0	0	0	0	0	0	0	0	0	0	0	0
392	NSP2	APLVGTPVCINGLML	0	0	0	0	40	0	0	0	0	0	0	0	0	0	0	0	0	0	0	0	18	0	0
393	NSP2	LVGTPVCINGLMLLE	25	0	493	210	58.5	0	0	0	0	0	0	0	3499	0	339.5	0	186	0	0	0	0	0	0
394	NSP2	GTPVCINGLMLLEIK	0	0	0	0	0	117.5	0	0	0	0	0	0	0	0	247	0	0	0	0	0	0	0	0
395	NSP2	PVCINGLMLLEIKDT	0	0	0	0	0	0	0	0	0	0	0	0	0	0	266	0	0	0	0	0	0	0	0
396	NSP2	CINGLMLLEIKDTEK	0	0	0	0	0	0	0	0	1501.5	0	0	0	231	0	0	0	0	0	0	0	0	0	0
397	NSP2	NGLMLLEIKDTEKYC	0	0	0	0	0	0	0	0	795.5	0	0	0	0	0	0	0	0	0	0	0	0	0	0
398	NSP2	LMLLEIKDTEKYCAL	0	0	0	0	0	0	0	0	4263	0	0	0	0	0	0	0	177	0	0	0	0	0	0
399	NSP2	LLEIKDTEKYCALAP	0	0	0	0	0	0	0	0	10840.5	0	0	0	0	0	0	0	0	0	0	0	0	0	0
400	NSP2	EIKDTEKYCALAPNM	0	0	0	0	0	3	0	145	0	253.5	134	0	0	0	0	0	118	0	0	0	0	0	0
401	NSP2	KDTEKYCALAPNMMV	0	0	0	0	0	0	0	0	0	0	0	0	0	0	0	0	0	0	0	0	0	0	0
402	NSP2	TEKYCALAPNMMVTN	0	0	0	0	0	0	0	0	0	0	0	0	0	0	0	0	0	0	0	0	0	0	0
403	NSP2	KYCALAPNMMVTNNT	0	0	443	0	0	326.5	0	472	58318.5	0	0	0	0	0	0	0	0	0	0	0	0	0	0
404	NSP2	CALAPNMMVTNNTFT	0	0	0	0	0	0	0	0	1243	0	0	0	0	0	0	0	0	0	0	0	0	0	0
405	NSP2	LAPNMMVTNNTFTLK	0	0	0	0	0	0	0	0	0	0	0	0	0	0	0	0	0	0	0	0	0	0	0
406	NSP2	PNMMVTNNTFTLKGG	0	0	0	0	0	0	0	0	0	0	0	0	0	0	0	0	0	0	0	0	0	0	0
407	NSP3	MMVTNNTFTLKGGAP	0	0	0	0	2011	0	0	0	0	0	0	0	0	0	0	0	3085	0	0	0	0	0	0
408	NSP3	VTNNTFTLKGGAPTK	0	0	0	0	0	0	0	0	0	0	0	0	0	0	0	0	903.5	0	0	0	0	0	0
409	NSP3	NNTFTLKGGAPTKVT	0	0	181.5	0	0	470	0	0	0	0	0	0	0	0	0	0	0	0	0	0	0	0	0
410	NSP3	TFTLKGGAPTKVTFG	0	0	0	0	0	0	0	0	0	0	0	0	0	0	0	0	0	0	0	0	0	0	0
411	NSP3	TLKGGAPTKVTFGDD	177	255.5	0	0	0	0	0	39	0	0	7574	0	0	38	0	0	497.5	0	0	0	0	0	138
412	NSP3	KGGAPTKVTFGDDTV	0	0	0	0	0	0	0	0	0	0	686	0	0	0	0	0	0	0	0	0	0	0	0
413	NSP3	GAPTKVTFGDDTVIE	18	0	361	0	201.5	423	112.5	0	0	0	1374.5	0	2269	731.5	1826	0	0	0	0	0	0	0	0
414	NSP3	PTKVTFGDDTVIEVQ	0	0	0	0	0	0	0	0	0	0	1257	0	0	157.5	10177	0	0	0	0	0	0	0	271.5
415	NSP3	KVTFGDDTVIEVQGY	0	28	116	0	135	117	39.5	0	0	0	473	76.5	0	62	6009.5	0	678	0	488.5	0	368	447	181
416	NSP3	TFGDDTVIEVQGYKS	0	0	0	0	0	0	0	0	0	0	0	0	0	0	306	0	0	0	395.5	0	0	0	0
417	NSP3	GDDTVIEVQGYKSVN	0	0	0	0	0	0	0	0	0	0	0	0	0	0	0	0	0	0	0	0	0	0	0
418	NSP3	DTVIEVQGYKSVNIT	369	0	0	0	0	0	1215.5	0	0	0	0	0	0	0	0	0	0	0	0	0	0	0	0
419	NSP3	VIEVQGYKSVNITFE	0	0	0	0	0	506	0	0	0	0	0	0	2713.5	0	2109	0	240	0	0	0	0	0	0
420	NSP3	EVQGYKSVNITFELD	150	63.5	0	0	0	0	41	69.5	441	226	540	0	0	31.5	0	0	131	1157	0	101	0	0	0
421	NSP3	QGYKSVNITFELDER	0	216	0	0	0	202.5	0	0	361	0	0	0	239	0	81	0	41	0	0	0	0	0	0
422	NSP3	YKSVNITFELDERID	0	0	121	0	0	0	121.5	0	1496	0	0	0	0	861	0	0	0	0	226.5	0	0	0	0
423	NSP3	SVNITFELDERIDKV	1182	165	0	0	136.5	0	0	0	0	0	4055	976	0	0	0	0	0	0	0	0	0	0	0
424	NSP3	NITFELDERIDKVLN	0	0	77	0	0	1493.5	0	0	260.5	0	614	210	0	0	0	0	0	0	0	0	0	104	0
425	NSP3	TFELDERIDKVLNEK	186.5	0	0	0	0	0	0	0	0	0	0	0	0	0	0	0	0	0	0	0	0	0	0
426	NSP3	ELDERIDKVLNEKCS	0	0	0	0	0	0	0	0	8.5	338.5	507	0	0	0	0	0	0	0	0	0	0	0	0
427	NSP3	DERIDKVLNEKCSAY	101	0	0	0	0	0	0	0	0	0	0	0	0	0	0	0	0	0	278	0	137	83	0
428	NSP3	RIDKVLNEKCSAYTV	0	0	0	0	0	0	0	0	0	0	0	0	0	0	0	0	0	0	0	0	0	0	0
429	NSP3	DKVLNEKCSAYTVEL	131.5	49	0	0	39	0	0	0	0	0	0	0	0	0	2518.5	0	0	0	0	0	0	0	0
430	NSP3	VLNEKCSAYTVELGT	0	0	0	0	0	0	0	0	767.5	0	0	0	0	0	0	0	0	0	0	0	0	0	0
431	NSP3	NEKCSAYTVELGTEV	254.5	0	0	302	0	0	0	0	0	0	195	0	0	12.5	117.5	0	0	0	0	0	0	0	0
432	NSP3	KCSAYTVELGTEVNE	0	0	654	0	0	0	0	0	0	97.5	0	0	61939	50	0	37.5	0	0	0	0	0	0	0
433	NSP3	SAYTVELGTEVNEFA	329	806	19.5	45	0	1221	0	707	0	0	375	161	0	51	314.5	49	654	0	0	0	0	364	271
434	NSP3	YTVELGTEVNEFACV	0	526	0	97	65.5	0	0	0	0	0	0	0	0	0	0	0	568	0	0	0	0	0	0
435	NSP3	VELGTEVNEFACVVA	0	0	0	0	0	0	49	0	0	0	0	0	0	11	0	0	0	0	0	0	0	0	0
436	NSP3	LGTEVNEFACVVADA	0	0	0	0	0	0	0	0	3092	0	0	0	0	0	0	0	0	0	0	0	0	0	0
437	NSP3	TEVNEFACVVADAVI	208	0	0	537	383.5	334.5	0	0	0	0	75	0	0	0	0	0	97.5	0	0	0	141.5	0	0
438	NSP3	VNEFACVVADAVIKT	0	0	0	0	0	0	0	0	0	0	0	0	0	0	0	0	0	0	0	0	0	0	0
439	NSP3	EFACVVADAVIKTLQ	0	0	0	0	0	0	0	0	0	0	133	0	0	0	0	0	0	0	0	0	0	0	0
440	NSP3	ACVVADAVIKTLQPV	0	0	0	0	0	0	0	0	0	0	0	0	0	0	0	0	0	0	0	0	0	0	0
441	NSP3	VVADAVIKTLQPVSE	0	0	0	0	0	0	0	0	0	46	819	0	4491	0	0	0	0	0	615.5	0	0	0	0
442	NSP3	ADAVIKTLQPVSELL	0	0	0	0	0	0	0	0	0	0	0	161	0	0	0	0	1435.5	0	0	0	0	0	0
443	NSP3	AVIKTLQPVSELLTP	0	0	0	0	0	0	0	0	0	0	0	0	0	0	0	0	0	0	0	0	0	0	0
444	NSP3	IKTLQPVSELLTPLG	0	0	0	0	0	0	0	0	3815.5	0	0	2206.5	0	0	0	0	0	0	0	0	0	0	0
445	NSP3	TLQPVSELLTPLGID	0	0	0	475.5	0	1123	0	1253.5	0	0	4536	0	0	64.5	0	0	0	0	0	0	0	0	0
446	NSP3	QPVSELLTPLGIDLD	128	0	61.5	505.5	0	0	42	897	1276.5	0	336	0	0	73	0	44	318	58.5	0	0	0	0	0
447	NSP3	VSELLTPLGIDLDEW	512.5	170.5	670	451	239	7460	388.5	438.5	6191	0	226	2672	465	379	0	612	2264	978	2086	596	1069	1551	2466.5
448	NSP3	ELLTPLGIDLDEWSM	237	0	256	513	0	620	77	0	0	2405	318	625.5	0	115	0	587	0	0	0	0	95	0	0
449	NSP3	LTPLGIDLDEWSMAT	0	0	0	490	0	1380.5	0	0	2109.5	0	0	0	0	0	0	0	0	0	0	0	0	0	0
450	NSP3	PLGIDLDEWSMATYY	455	215	354	1104.5	286	1782.5	311	274.5	3609.5	730.5	0	2088	0	121	682	622.5	1580	1078.5	1811	852	878	1275	1678.5
451	NSP3	GIDLDEWSMATYYLF	644	0	134.5	1431.5	0	5865.5	164	0	0	0	116	1866	0	71	417.5	417.5	1269	686	1874	757	617.5	927	1322
452	NSP3	DLDEWSMATYYLFDE	1206	400	1456.5	1674.5	0	0	570	400	523	551	775	2242.5	13142	1393.5	757.5	731.5	1551	1393	2352.5	1215.5	785	2126	3265
453	NSP3	DEWSMATYYLFDESG	1133.5	0	0	168	0	0	169	0	0	0	0	0	1459	210.5	0	232.5	0	0	77	297	0	0	600
454	NSP3	WSMATYYLFDESGEF	542.5	279	116	187	275	464	1181	690	0	493.5	660	2122.5	1358	1392	797.5	517.5	1173	836.5	1479.5	863	556	997	1952.5
455	NSP3	MATYYLFDESGEFKL	0	0	0	0	0	0	52.5	0	0	0	0	0	0	128	0	0	0	0	164.5	0	0	0	0
456	NSP3	TYYLFDESGEFKLAS	0	0	0	0	0	0	0	0	0	0	0	0	0	570	0	0	0	0	0	0	0	0	0
457	NSP3	YLFDESGEFKLASHM	0	0	0	220	0	215	0	0	0	0	0	0	0	456	0	0	0	55	0	40	0	0	0
458	NSP3	FDESGEFKLASHMYC	0	0	53.5	69	112.5	439.5	0	1717	0	0	40	209.5	0	77	69	183.5	337.5	296.5	268.5	280.5	194	394	0
459	NSP3	ESGEFKLASHMYCSF	108	0	0	126	78.5	0	0	886	0	1363	857.5	0	173.5	31	0	110	0	0	0	206.5	0	0	0
460	NSP3	GEFKLASHMYCSFYP	0	0	0	0	0	0	214	0	0	0	0	0	0	25	0	60	0	0	0	0	0	0	0
461	NSP3	FKLASHMYCSFYPPD	105	23.5	0	0	0	0	0	89.5	0	0	0	0	0	0	0	0	0	0	273	0	0	0	0
462	NSP3	LASHMYCSFYPPDED	236	478	269	0	55	269	0	531	5091	108	253.5	522	453	0	0	210.5	0	165.5	0	0	0	0	486.5
463	NSP3	SHMYCSFYPPDEDEE	560	761.5	1984.5	198.5	3634	0	0	0	728	393.5	0	1135	2220.5	480	893	372	0	0	0	0	0	0	118
464	NSP3	MYCSFYPPDEDEEEG	509	591	1346	112	2450.5	0	0	791	0	0	139.5	614.5	0	371	400	531.5	0	295	0	100	0	0	0
465	NSP3	CSFYPPDEDEEEGDC	688.5	307.5	1489.5	239.5	2324	0	250	1154	0	241.5	701	1343	0	290	549	920	341	891.5	602	590	175	722	0
466	NSP3	FYPPDEDEEEGDCEE	682	625	3622	539.5	4061	791	691	1127	0	811	645.5	1600.5	1622.5	868.5	835	1515	271	1527.5	383	928	173.5	1368.5	1140
467	NSP3	PPDEDEEEGDCEEEE	771	1286	4289	734.5	4421.5	1277.5	914	1062.5	0	1218.5	696	1624.5	1239.5	1205	1555.5	1563.5	0	1357.5	0	754.5	279	1061.5	3730.5
468	NSP3	DEDEEEGDCEEEEFE	1622	1438.5	3904.5	1942.5	4794	2069	1787.5	1236.5	0	1924	1420.5	2230.5	2179	1411.5	3484.5	1804.5	1530	2131	733	1378	1132	2027.5	6651
469	NSP3	DEEEGDCEEEEFEPS	1050	749.5	2261.5	1958.5	4222	628	707.5	849	0	1131.5	1716	838.5	0	765	3062	1025	577	856	426	920.5	302	0	3502
470	NSP3	EEGDCEEEEFEPSTQ	511	402.5	1361.5	564	2464	93	405.5	1568	0	2567.5	6813.5	452	408	341.5	2150.5	1194	456.5	551	0	1158	67	0	0
471	NSP3	GDCEEEEFEPSTQYE	351	333.5	1720	701	1324	209.5	916	486	0	263.5	1119	1227	5683.5	537	2450	1129.5	1628	1504.5	1570.5	1208	590.5	1596	1427.5
472	NSP3	CEEEEFEPSTQYEYG	359	306	541	474.5	1379	0	762	456	0	0	1102	889	0	340	2054.5	890	2033.5	1457.5	1373.5	1329.5	629.5	1545	1380
473	NSP3	EEEFEPSTQYEYGTE	664	433	925.5	1126.5	312.5	0	486.5	2356	297	2392	10648.5	544.5	5907	273	565	1033	776.5	761.5	279	1222.5	0	728	991.5
474	NSP3	EFEPSTQYEYGTEDD	493	438	293.5	277	654	0	578	945	183.5	1166	6624	756	0	479	453	893.5	901	20583.5	483	845	0	760.5	402
475	NSP3	EPSTQYEYGTEDDYQ	882	152.5	0	0	0	0	413.5	1378	0	211	6306.5	478	0	287	296.5	463.5	1628.5	787.5	1035.5	1093	170.5	909	685.5
476	NSP3	STQYEYGTEDDYQGK	0	0	0	0	0	0	0	0	0	0	0	0	0	0	0	0	0	0	670	0	0	0	0
477	NSP3	QYEYGTEDDYQGKPL	337	0	0	0	0	0	0	0	0	0	0	11236.5	0	0	0	0	0	0	769.5	0	0	113.5	0
478	NSP3	EYGTEDDYQGKPLEF	346	0	21	202	51.5	0	167.5	863	0	410	1338	2636	999.5	97.5	2486	207	1464	1113.5	1689	848.5	0	1186.5	0
479	NSP3	GTEDDYQGKPLEFGA	0	0	0	359	0	181	0	0	0	0	0	4604.5	0	0	0	0	0	0	801	170	0	0	120
480	NSP3	EDDYQGKPLEFGATS	85	0	0	0	0	88	0	439	0	182.5	0	6704.5	197.5	0	865.5	0	0	0	0	591	0	0	789
481	NSP3	DYQGKPLEFGATSAA	250	0	0	0	0	112	0	0	0	0	0	0	0	0	0	0	0	0	0	0	0	0	0
482	NSP3	QGKPLEFGATSAALQ	0	0	0	0	0	0	0	0	0	0	0	0	0	0	0	0	0	0	206.5	0	0	0	0
483	NSP3	KPLEFGATSAALQPE	0	0	0	0	0	0	0	0	0	0	0	0	109	0	0	0	0	0	82.5	0	0	0	21.5
484	NSP3	LEFGATSAALQPEEE	0	330.5	452	0	1592.5	0	0	380	6705	0	0	0	0	0	0	0	0	0	0	0	0	277.5	307
485	NSP3	FGATSAALQPEEEQE	0	236.5	628	0	1036	0	0	0	0	0	0	0	1048	96	520	0	0	0	0	0	0	0	0
486	NSP3	ATSAALQPEEEQEED	97	860	1198	230.5	2498	730.5	342	0	0	454	461.5	0	0	373.5	332	637.5	0	0	0	0	0	0	0
487	NSP3	SAALQPEEEQEEDWL	0	343.5	341.5	268.5	1048.5	579	1606.5	908.5	0	0	453	2317	0	143	386.5	490	1134	444.5	895	383.5	222.5	597	324.5
488	NSP3	ALQPEEEQEEDWLDD	371.5	484.5	558	649	1098.5	1044	922	383	496	440.5	8886	2122	494	281	966	958	845.5	1429.5	1170.5	672	264	1637	1669.5
489	NSP3	QPEEEQEEDWLDDDS	0	327	690.5	845	265.5	293.5	519.5	0	0	0	1159	507.5	157.5	227	223	494.5	169.5	624.5	0	202	0	848	1482.5
490	NSP3	EEEQEEDWLDDDSQQ	164.5	219.5	600.5	873.5	309.5	247.5	358.5	800	0	853.5	6842	0	300.5	95	0	677.5	418.5	696.5	615	559.5	0	661.5	2188
491	NSP3	EQEEDWLDDDSQQTV	0	86	0	457	0	0	0	868	0	158.5	2669	0	0	0	0	313	353	0	0	149.5	0	313.5	749
492	NSP3	EEDWLDDDSQQTVGQ	0	0	0	483.5	0	0	88	457	0	750	6515.5	0	0	0	0	0	598	0	0	0	0	0	800.5
493	NSP3	DWLDDDSQQTVGQQD	720.5	45	0	439.5	0	82.5	0	0	86.5	0	0	0	0	0	0	0	1516	0	0	0	0	0	0
494	NSP3	LDDDSQQTVGQQDGS	0	0	0	0	0	0	0	0	607	0	0	0	0	0	0	0	139	0	0	0	0	0	0
495	NSP3	DDSQQTVGQQDGSED	819	657	193.5	211.5	0	239	169.5	86.5	0	325	0	107.5	277.5	78	0	583.5	0	0	0	0	0	228	0
496	NSP3	SQQTVGQQDGSEDNQ	0	0	0	0	0	0	0	0	206	0	0	0	0	0	0	546.5	0	0	0	0	0	0	0
497	NSP3	QTVGQQDGSEDNQTT	0	0	0	0	0	0	0	0	0	0	0	0	0	0	0	0	0	0	0	0	0	0	0
498	NSP3	VGQQDGSEDNQTTTI	0	0	0	0	0	0	0	0	0	0	0	0	0	0	0	0	0	0	0	0	0	0	0
499	NSP3	QQDGSEDNQTTTIQT	0	0	0	0	0	0	0	0	0	0	0	0	0	0	0	0	0	0	0	0	0	0	0
500	NSP3	DGSEDNQTTTIQTIV	954	0	0	375	0	0	0	0	408	0	462	0	0	0	0	0	0	0	0	0	0	0	0
501	NSP3	SEDNQTTTIQTIVEV	0	0	0	0	0	0	145	0	3180	0	0	0	0	0	3372	0	0	0	0	0	0	0	0
502	NSP3	DNQTTTIQTIVEVQP	554	0	0	0	0	48	0	0	3449	0	0	0	0	0	3741.5	0	0	0	0	0	0	0	0
503	NSP3	QTTTIQTIVEVQPQL	0	0	0	0	0	0	0	0	1814	0	0	0	0	0	4018	0	0	0	0	0	0	0	0
504	NSP3	TTIQTIVEVQPQLEM	0	0	0	0	0	0	5.5	0	2108	0	0	0	111	0	5827	0	0	0	0	0	0	0	0
505	NSP3	IQTIVEVQPQLEMEL	0	0	128	71.5	0	745	693	20	20900.5	0	0	0	368	41	6808	0	0	0	0	0	0	41.5	140.5
506	NSP3	TIVEVQPQLEMELTP	130	82	0	240	0	238	0	99	0	106	0	0	0	0	3095	0	0	0	0	154.5	0	405.5	0
507	NSP3	VEVQPQLEMELTPVV	0	52	0	0	0	406.5	105.5	0	531.5	36	0	0	0	41	2554	0	0	0	0	0	0	0	0
508	NSP3	VQPQLEMELTPVVQT	0	0	0	0	0	0	0	0	2151	0	0	0	0	16	1256	0	0	0	0	0	0	0	0
509	NSP3	PQLEMELTPVVQTIE	0	0	572.5	373.5	17	0	232	0	0	0	0	0	2387.5	761.5	2051	0	0	0	0	0	0	0	186.5
510	NSP3	LEMELTPVVQTIEVN	52	362	82	0	0	124	793	33	18034	0	0	0	0	379.5	8156.5	0	0	280	0	0	0	0	0
511	NSP3	MELTPVVQTIEVNSF	0	0	0	7	45.5	0	125	39	0	0	0	2381	0	0	7120	0	0	0	0	0	0	0	0
512	NSP3	LTPVVQTIEVNSFSG	0	0	0	0	0	0	0	0	0	0	0	0	0	0	455	0	0	0	0	0	0	0	0
513	NSP3	PVVQTIEVNSFSGYL	0	0	7	0	0	0	0	0	0	45.5	0	0	0	0	1216	0	0	0	0	0	0	0	0
514	NSP3	VQTIEVNSFSGYLKL	0	0	0	0	0	0	49	0	3398.5	0	0	0	0	0	0	0	0	0	0	0	0	0	1412.5
515	NSP3	TIEVNSFSGYLKLTD	240	0	0	22	0	0	0	0	0	0	0	0	0	0	387	0	0	0	0	0	0	0	0
516	NSP3	EVNSFSGYLKLTDNV	0	0	0	0	0	0	0	276.5	0	516.5	1452	0	0	0	0	0	0	0	0	0	0	0	0
517	NSP3	NSFSGYLKLTDNVYI	0	0	0	0	0	0	0	0	2714	0	0	0	0	0	0	0	0	0	0	0	0	0	0
518	NSP3	FSGYLKLTDNVYIKN	0	0	0	0	0	0	0	0	0	0	0	0	0	0	0	0	0	0	0	0	0	0	0
519	NSP3	GYLKLTDNVYIKNAD	0	0	0	0	0	0	0	0	0	0	0	0	0	0	0	0	0	0	362.5	0	0	0	0
520	NSP3	LKLTDNVYIKNADIV	0	0	0	0	0	0	0	0	3776.5	0	0	0	0	0	0	0	0	0	0	0	0	0	0
521	NSP3	LTDNVYIKNADIVEE	38.5	198	1247	174	0	252	72.5	0	8687.5	544	124	134	2330.5	104	3168	0	0	164	0	0	0	65.5	0
522	NSP3	DNVYIKNADIVEEAK	490.5	75.5	89	0	0	0	0	999.5	0	0	0	0	0	0	88.5	0	0	0	0	0	0	0	0
523	NSP3	VYIKNADIVEEAKKV	0	0	0	0	0	0	0	919	9731	0	0	0	0	0	0	0	0	0	0	0	0	0	0
524	NSP3	IKNADIVEEAKKVKP	0	0	0	0	0	0	0	168	10436	0	955	3757.5	0	0	0	0	0	0	0	0	0	0	0
525	NSP3	NADIVEEAKKVKPTV	0	0	0	0	0	545	0	0	640	0	0	0	0	0	37.5	0	0	0	0	0	0	0	0
526	NSP3	DIVEEAKKVKPTVVV	306.5	0	199.5	0	0	0	0	0	0	0	0	0	0	0	0	0	0	0	0	0	0	0	0
527	NSP3	VEEAKKVKPTVVVNA	0	0	0	0	0	0	0	0	50.5	0	0	0	0	0	0	0	0	0	0	0	0	0	0
528	NSP3	EAKKVKPTVVVNAAN	0	0	0	0	0	0	0	0	0	0	203.5	0	277.5	0	0	0	0	0	0	0	0	0	0
529	NSP3	KKVKPTVVVNAANVY	0	0	0	0	0	0	0	0	0	0	0	0	0	0	0	0	0	0	0	0	0	0	0
530	NSP3	VKPTVVVNAANVYLK	388.5	0	0	0	0	0	0	0	0	0	0	0	0	0	0	0	0	0	0	0	0	0	0
531	NSP3	PTVVVNAANVYLKHG	0	0	0	0	0	0	0	0	0	0	0	0	0	0	0	0	0	0	0	0	0	0	0
532	NSP3	VVVNAANVYLKHGGG	0	0	0	0	0	0	0	0	0	0	0	0	0	0	0	0	0	0	0	0	0	0	0
533	NSP3	VNAANVYLKHGGGVA	0	0	0	0	0	0	0	0	0	0	0	0	0	0	0	0	0	0	0	0	0	0	0
534	NSP3	AANVYLKHGGGVAGA	0	0	0	0	0	0	0	0	0	0	0	0	0	0	0	0	0	0	0	0	0	0	0
535	NSP3	NVYLKHGGGVAGALN	0	0	0	0	0	193.5	0	0	0	0	0	0	0	0	0	0	0	0	0	0	0	0	0
536	NSP3	YLKHGGGVAGALNKA	0	0	0	0	0	0	0	0	0	0	0	0	0	0	0	0	0	0	0	0	0	0	0
537	NSP3	KHGGGVAGALNKATN	0	0	0	0	0	0	0	0	6848	0	0	0	0	0	0	0	0	0	0	0	0	0	0
538	NSP3	GGGVAGALNKATNNA	0	0	0	0	0	0	0	0	8443.5	0	0	0	0	0	0	0	0	0	0	0	0	0	0
539	NSP3	GVAGALNKATNNAMQ	0	0	0	0	0	0	0	0	3075	0	0	0	0	0	0	0	0	0	0	0	0	0	0
540	NSP3	AGALNKATNNAMQVE	0	196	558	0	0	0	0	0	1747	0	0	0	2166.5	0	0	0	0	0	0	0	0	0	0
541	NSP3	ALNKATNNAMQVESD	0	125.5	0	0	0	0	0	0	1090	0	0	0	0	0	0	0	0	0	0	0	0	356.5	0
542	NSP3	NKATNNAMQVESDDY	0	0	1185	0	0	1916	95	92.5	0	216	88.5	613.5	0	178	279	284	962	88	548	258	0	611.5	524
543	NSP3	ATNNAMQVESDDYIA	0	283	672.5	0	0	0	0	0	296.5	0	0	1909	0	68	0	0	1807	0	0	0	0	0	0
544	NSP3	NNAMQVESDDYIATN	0	312	1846.5	0	0	1967	148	0	1592	0	0	0	0	0	0	0	442	0	73	0	0	0	0
545	NSP3	AMQVESDDYIATNGP	0	0	748	0	0	0	0	0	557	0	0	0	0	0	0	0	0	0	0	0	0	0	0
546	NSP3	QVESDDYIATNGPLK	0	0	0	0	0	0	0	243	159	0	0	0	0	0	0	473	0	0	283	0	0	0	0
547	NSP3	ESDDYIATNGPLKVG	3.5	0	0	86.5	0	0	0	905.5	0	433.5	91.5	0	174	0	0	0	0	0	0	0	0	0	0
548	NSP3	DDYIATNGPLKVGGS	438.5	0	0	0	0	322	0	0	0	0	0	0	0	0	0	0	0	0	0	0	0	0	0
549	NSP3	YIATNGPLKVGGSCV	0	0	0	0	0	0	0	0	0	0	0	0	0	0	0	0	0	0	0	0	0	0	0
550	NSP3	ATNGPLKVGGSCVLS	0	0	0	0	0	0	0	0	1526.5	0	0	0	0	0	0	0	0	0	0	0	0	0	0
551	NSP3	NGPLKVGGSCVLSGH	0	0	0	0	0	408	0	0	0	0	0	0	0	0	0	0	0	0	0	0	0	0	0
552	NSP3	PLKVGGSCVLSGHNL	0	0	0	0	0	0	0	0	0	0	0	0	0	0	0	0	0	0	0	0	0	0	0
553	NSP3	KVGGSCVLSGHNLAK	0	0	0	0	0	0	0	0	0	0	0	0	0	0	0	0	0	0	0	0	0	0	0
554	NSP3	GGSCVLSGHNLAKHC	0	0	0	0	0	0	0	0	0	0	0	0	0	0	0	0	0	0	0	0	0	0	0
555	NSP3	SCVLSGHNLAKHCLH	0	0	0	0	0	0	0	0	0	0	0	0	0	0	0	0	0	0	0	0	0	0	0
556	NSP3	VLSGHNLAKHCLHVV	0	0	96.5	0	0	0	0	0	0	0	0	0	0	0	0	0	0	0	0	0	0	0	0
557	NSP3	SGHNLAKHCLHVVGP	0	0	0	0	0	0	0	0	0	0	0	0	0	0	0	0	0	0	0	0	0	0	0
558	NSP3	HNLAKHCLHVVGPNV	0	0	0	0	0	0	0	0	0	0	0	0	0	0	0	0	0	0	0	0	0	0	0
559	NSP3	LAKHCLHVVGPNVNK	0	0	0	0	0	0	0	0	0	0	0	0	0	0	0	0	0	0	552.5	0	0	0	0
560	NSP3	KHCLHVVGPNVNKGE	0	0	0	0	0	0	0	0	0	0	0	0	25879.5	0	0	0	0	0	0	0	0	0	0
561	NSP3	CLHVVGPNVNKGEDI	0	0	0	0	0	0	0	46.5	0	0	2034.5	0	0	0	0	0	0	0	0	0	0	0	0
562	NSP3	HVVGPNVNKGEDIQL	0	362	0	0	0	0	0	0	0	0	0	0	0	0	0	0	0	0	0	0	0	0	0
563	NSP3	VGPNVNKGEDIQLLK	0	418	0	0	0	0	0	0	0	0	0	0	0	0	0	0	0	0	0	0	0	0	0
564	NSP3	PNVNKGEDIQLLKSA	0	0	0	0	0	0	0	0	0	0	0	0	0	0	0	0	0	0	0	0	0	0	0
565	NSP3	VNKGEDIQLLKSAYE	0	0	266	150.5	0	0	0	0	92.5	0	0	177.5	5187.5	0	0	0	0	441.5	265	0	0	55	370
566	NSP3	KGEDIQLLKSAYENF	0	0	92.5	0	104	482	0	0	0	0	0	226	195.5	38	0	120	648	0	1308	0	304.5	0	334.5
567	NSP3	EDIQLLKSAYENFNQ	0	0	0	0	0	0	16.5	220.5	0	575	189	0	153.5	0	0	0	0	0	0	206.5	131.5	0	0
568	NSP3	IQLLKSAYENFNQHE	0	0	360.5	189.5	0	0	0	0	1590	0	212	0	13867	18.5	0	69	0	0	0	0	0	0	305
569	NSP3	LLKSAYENFNQHEVL	0	0	0	0	0	0	0	0	672	0	0	482.5	0	8	0	0	0	0	252.5	0	0	0	0
570	NSP3	KSAYENFNQHEVLLA	0	0	0	0	0	0	0	0	0	0	0	0	0	0	0	0	0	0	0	0	0	0	0
571	NSP3	AYENFNQHEVLLAPL	0	0	6	86.5	0	0	0	0	0	0	0	578	0	0	0	0	0	0	0	0	116	0	0
572	NSP3	ENFNQHEVLLAPLLS	0	81.5	0	0	0	0	0	37	0	243	0	499	66.5	0	0	0	0	0	0	0	0	0	0
573	NSP3	FNQHEVLLAPLLSAG	0	280	0	0	0	0	0	0	0	0	0	0	0	0	0	0	0	0	0	0	0	0	0
574	NSP3	QHEVLLAPLLSAGIF	31.5	0	0	44	64	0	0	0	300	0	796	1725	0	0	0	0	0	0	227.5	0	0	0	0
575	NSP3	EVLLAPLLSAGIFGA	0	0	0	0	0	0	0	202	0	1237	0	318	0	0	0	0	0	0	0	0	0	0	0
576	NSP3	LLAPLLSAGIFGADP	0	350.5	0	0	0	0	0	215	0	0	0	0	0	103	0	0	0	0	0	0	0	0	0
577	NSP3	APLLSAGIFGADPIH	0	145	0	0	28.5	742	0	0	0	87	349	0	630.5	11	0	0	0	0	0	0	56.5	0	0
578	NSP3	LLSAGIFGADPIHSL	0	278	0	0	0	0	0	0	937	0	124	0	0	44.5	0	0	0	0	0	0	0	0	0
579	NSP3	SAGIFGADPIHSLRV	0	77	423	0	0	195	0	0	316	0	0	0	0	0	0	0	0	0	0	0	0	0	0
580	NSP3	GIFGADPIHSLRVCV	0	319.5	0	0	0	0	0	32	0	0	0	0	0	0	0	0	0	0	0	0	64.5	0	0
581	NSP3	FGADPIHSLRVCVDT	0	372.5	0	0	0	0	0	0	366.5	0	0	0	0	54.5	0	0	0	0	0	0	0	0	93.5
582	NSP3	ADPIHSLRVCVDTVR	0	0	0	0	448.5	0	0	0	638	489.5	0	0	0	0	1249	0	0	0	0	112	0	0	0
583	NSP3	PIHSLRVCVDTVRTN	0	0	0	0	615	612	0	0	1564	251	135.5	0	416	0	372	0	0	0	0	0	0	0	0
584	NSP3	HSLRVCVDTVRTNVY	341	0	0	0	222	0	0	0	0	0	0	161	158.5	0	0	0	0	193.5	0	34	114	0	0
585	NSP3	LRVCVDTVRTNVYLA	0	0	0	0	0	0	0	0	1434.5	0	0	0	0	0	0	0	0	0	0	0	0	0	0
586	NSP3	VCVDTVRTNVYLAVF	70	0	0	0	99.5	0	0	0	0	0	0	280.5	0	0	0	0	121	0	199.5	85	154	0	0
587	NSP3	VDTVRTNVYLAVFDK	0	0	0	0	1011.5	0	0	0	1953	930.5	0	0	0	704.5	0	0	0	406	257	430.5	0	0	0
588	NSP3	TVRTNVYLAVFDKNL	0	0	0	0	0	0	0	0	0	0	0	0	0	0	0	0	0	0	0	0	0	0	0
589	NSP3	RTNVYLAVFDKNLYD	323.5	55.5	63	73	0	0	64	0	0	86.5	229	728.5	527	709	0	154.5	774	538.5	618	339	282.5	645	374.5
590	NSP3	NVYLAVFDKNLYDKL	0	0	0	0	0	291.5	0	0	0	0	0	0	0	178	0	0	0	57.5	0	0	0	0	0
591	NSP3	YLAVFDKNLYDKLVS	0	0	0	0	0	0	0	0	0	0	0	0	0	401	0	0	0	0	240.5	0	0	0	0
592	NSP3	AVFDKNLYDKLVSSF	26.5	3581.5	0	0	80.5	0	0	0	0	0	0	0	0	825	106	105	0	0	445	73	0	0	0
593	NSP3	FDKNLYDKLVSSFLE	44	111	430	0	70.5	107	0	90	0	721	79.5	0	6525	0	785	83.5	24.5	199.5	554.5	108	85	0	444
594	NSP3	KNLYDKLVSSFLEMK	0	0	0	0	0	0	0	0	0	0	0	0	0	0	492	0	0	0	0	0	0	0	0
595	NSP3	LYDKLVSSFLEMKSE	0	0	0	0	0	0	0	0	3825	0	0	0	4247.5	0	0	0	0	0	0	0	0	0	328.5
596	NSP3	DKLVSSFLEMKSEKQ	452.5	0	0	0	0	0	0	0	0	0	0	0	260.5	0	3014.5	0	0	0	222	0	0	0	0
597	NSP3	LVSSFLEMKSEKQVE	0	0	240	90	0	0	0	0	5806.5	0	81	0	4092	16	1726.5	0	0	0	0	0	0	0	216
598	NSP3	SSFLEMKSEKQVEQK	313.5	0	0	0	0	0	0	87.5	0	0	0	0	171.5	0	894	244	0	0	0	0	0	0	0
599	NSP3	FLEMKSEKQVEQKIA	0	0	0	0	0	0	0	0	0	0	0	0	0	0	1185	0	0	0	0	0	0	0	0
600	NSP3	EMKSEKQVEQKIAEI	0	635	0	0	0	0	0	410	0	998.5	853.5	0	1133	0	1563.5	52	125	0	0	228.5	0	0	0
601	NSP3	KSEKQVEQKIAEIPK	0	0	0	0	0	0	0	0	126.5	0	0	0	0	0	0	0	0	0	0	0	0	0	0
602	NSP3	EKQVEQKIAEIPKEE	34	91.5	515	159	163	0	42	293.5	0	1495	1111.5	0	1476	55.5	200	50	0	0	0	187.5	0	0	0
603	NSP3	QVEQKIAEIPKEEVK	0	0	0	0	0	0	0	226	0	0	0	0	0	0	153	0	0	822	0	0	0	0	0
604	NSP3	EQKIAEIPKEEVKPF	0	0	0	33	6	0	13	444.5	0	896	1455.5	0	508.5	0	395	0	0	298	0	177	0	0	0
605	NSP3	KIAEIPKEEVKPFIT	0	0	0	0	0	0	0	0	395	0	0	0	0	0	0	0	0	1144.5	236	0	0	0	0
606	NSP3	AEIPKEEVKPFITES	0	0	38	524	0	0	39.5	0	0	110.5	0	0	0	0	0	0	0	945	326	0	0	69	0
607	NSP3	IPKEEVKPFITESKP	0	0	0	0	0	0	0	280.5	4381	0	0	25921	0	0	0	0	0	0	0	421	0	0	0
608	NSP3	KEEVKPFITESKPSV	0	0	0	0	0	131	0	0	1393	0	0	19137	0	0	0	0	0	0	0	0	0	0	0
609	NSP3	EVKPFITESKPSVEQ	0	0	0	0	0	118.5	0	287.5	1220	660	1805	15287	267	0	2365.5	0	0	0	0	30.5	0	0	0
610	NSP3	KPFITESKPSVEQRK	0	0	0	0	0	0	0	163	0	0	0	3006	0	0	330	0	0	0	0	0	0	0	0
611	NSP3	FITESKPSVEQRKQD	74.5	0	0	0	0	0	0	257.5	1540	0	353	0	0	0	330.5	0	0	0	364	0	0	0	0
612	NSP3	TESKPSVEQRKQDDK	0	0	0	156	0	0	0	0	0	0	0	0	0	0	0	0	0	0	554	0	0	0	0
613	NSP3	SKPSVEQRKQDDKKI	0	0	0	0	0	0	0	0	317	0	0	0	0	0	0	0	0	0	0	0	0	0	0
614	NSP3	PSVEQRKQDDKKIKA	9	0	0	0	0	0	0	0	0	0	0	0	0	0	0	0	0	0	0	0	0	0	0
615	NSP3	VEQRKQDDKKIKACV	0	0	0	0	0	0	0	0	1962	0	0	0	0	0	0	0	0	0	475	0	0	0	0
616	NSP3	QRKQDDKKIKACVEE	0	94	422	113.5	0	0	0	89.5	0	38	0	0	1062	177	1440	0	0	0	0	0	0	0	276
617	NSP3	KQDDKKIKACVEEVT	0	0	0	0	0	0	0	101	0	506	0	0	0	31	564	0	0	0	0	0	0	0	0
618	NSP3	DDKKIKACVEEVTTT	446.5	0	0	0	0	0	0	0	0	838.5	0	0	0	0	0	0	0	0	0	0	0	0	0
619	NSP3	KKIKACVEEVTTTLE	0	0	0	0	0	55.5	0	0	0	0	0	0	1258	0	0	0	0	0	0	0	0	0	0
620	NSP3	IKACVEEVTTTLEET	0	46.5	0	0	0	81	975	0	32522.5	451	0	3133	0	0	1865	0	0	0	0	0	0	80	0
621	NSP3	ACVEEVTTTLEETKF	0	0	0	0	0	0	0	0	0	0	0	0	0	0	3301.5	280	0	0	678.5	0	0	0	0
622	NSP3	VEEVTTTLEETKFLT	74.5	0	0	193	0	0	41.5	0	0	0	0	0	0	208.5	1156.5	0	0	0	0	0	0	0	0
623	NSP3	EVTTTLEETKFLTEN	190.5	0	0	0	135	0	39.5	560	114.5	803.5	1136	0	217.5	0	653	37.5	0	0	0	51	0	0	151.5
624	NSP3	TTTLEETKFLTENLL	0	0	0	0	20	0	0	0	0	0	0	0	0	0	301	0	0	0	0	0	0	207.5	0
625	NSP3	TLEETKFLTENLLLY	582	71	0	0	1750	204.5	74.5	0	0	0	0	1207.5	0	14	968	70.5	458.5	425.5	646.5	318	141.5	218	1098
626	NSP3	EETKFLTENLLLYID	779	82	134.5	0	70	0	388.5	542.5	915.5	1469	963	883.5	0	162.5	0	240	1208.5	536	796.5	564	0	504.5	839.5
627	NSP3	TKFLTENLLLYIDIN	0	0	0	0	128.5	39716	53	0	1680	0	0	359.5	0	83	0	0	556.5	93	0	0	0	42.5	0
628	NSP3	FLTENLLLYIDINGN	0	6	0	0	0	2674	0	0	1590.5	37.5	0	0	0	0	0	0	1810	182	0	0	920.5	0	0
629	NSP3	TENLLLYIDINGNLH	0	0	0	0	117.5	1346	0	0	0	107.5	0	3641.5	0	0	0	89.5	2313.5	0	0	0	0	71.5	0
630	NSP3	NLLLYIDINGNLHPD	89	0	29.5	0	0	2675	0	0	677.5	0	0	0	0	28	0	0	2337	0	0	0	0	143.5	0
631	NSP3	LLYIDINGNLHPDSA	0	0	0	0	0	0	0	0	856	0	1000.5	0	0	0	0	0	0	0	0	0	0	0	0
632	NSP3	YIDINGNLHPDSATL	0	0	0	104	0	0	0	0	0	0	691	0	0	0	0	0	0	0	0	0	0	0	140
633	NSP3	DINGNLHPDSATLVS	350	0	0	0	0	0	0	0	0	0	325	0	0	0	0	0	0	0	0	0	0	0	0
634	NSP3	NGNLHPDSATLVSDI	0	0	0	0	0	2162	0	0	0	0	3127.5	0	0	0	0	0	0	0	0	0	0	0	0
635	NSP3	NLHPDSATLVSDIDI	0	0	83.5	0	0	3909	115	68	2335	0	4680	0	0	24	0	0	401	0	0	0	0	0	94
636	NSP3	HPDSATLVSDIDITF	131	0	0	105.5	73	439	66	101.5	235	12	2204	0	18	34	44.5	293	618.5	169.5	208.5	68	119	0	0
637	NSP3	DSATLVSDIDITFLK	1527.5	0	0	33.5	0	0	0	1080	0	0	0	0	0	0	0	182	0	0	0	0	0	0	0
638	NSP3	ATLVSDIDITFLKKD	0	0	0	0	0	0	0	0	3659	0	0	0	0	0	0	0	0	0	0	0	0	0	701.5
639	NSP3	LVSDIDITFLKKDAP	0	0	0	0	0	0	0	0	4876	0	0	0	0	0	0	0	0	0	0	0	0	0	284
640	NSP3	SDIDITFLKKDAPYI	0	0	0	31	0	0	0	24.5	0	0	0	331	0	0	0	0	0	0	0	0	0	0	545
641	NSP3	IDITFLKKDAPYIVG	0	0	0	0	0	0	0	0	1224	0	0	0	0	0	0	0	0	0	0	0	0	0	0
642	NSP3	ITFLKKDAPYIVGDV	0	0	0	0	0	832	0	0	892	0	6677.5	0	0	0	0	0	0	0	0	0	0	0	0
643	NSP3	FLKKDAPYIVGDVVQ	0	0	0	0	0	0	0	0	0	0	0	0	0	0	0	0	0	0	0	0	0	0	0
644	NSP3	KKDAPYIVGDVVQEG	0	0	0	0	0	0	0	0	0	0	0	0	0	0	305.5	0	0	0	0	0	0	0	0
645	NSP3	DAPYIVGDVVQEGVL	1168	172	0	0	0	996	42	0	0	58	0	0	0	27.5	144	0	299	0	118	0	0	60.5	0
646	NSP3	PYIVGDVVQEGVLTA	0	0	0	0	0	0	0	0	0	0	0	0	0	0	0	0	0	0	0	0	0	0	0
647	NSP3	IVGDVVQEGVLTAVV	137	0	124.5	7	0	45.5	85	0	8187	0	31.5	0	0	0	0	0	0	0	0	0	0	0	0
648	NSP3	GDVVQEGVLTAVVIP	157.5	0	0	0	0	286.5	61	0	0	0	0	0	0	0	55.5	0	0	0	128.5	0	135	111	0
649	NSP3	VVQEGVLTAVVIPTK	0	0	0	0	0	0	0	0	0	0	0	0	0	0	0	0	0	0	0	0	0	0	0
650	NSP3	QEGVLTAVVIPTKKA	0	0	0	0	0	0	0	0	0	0	0	0	0	0	0	0	0	0	0	0	0	0	0
651	NSP3	GVLTAVVIPTKKAGG	0	0	0	0	0	0	0	0	0	0	0	0	0	0	0	0	0	0	0	0	0	0	0
652	NSP3	LTAVVIPTKKAGGTT	0	0	0	0	0	0	0	0	0	0	0	0	0	0	0	0	0	0	0	0	0	0	0
653	NSP3	AVVIPTKKAGGTTEM	0	0	0	0	0	0	0	0	0	0	0	0	0	0	0	0	0	0	0	0	0	0	0
654	NSP3	VIPTKKAGGTTEMLA	0	0	0	0	0	0	0	0	0	0	0	0	0	0	0	0	0	0	0	0	0	0	0
655	NSP3	PTKKAGGTTEMLAKA	0	0	0	0	0	0	0	0	0	0	0	0	0	0	0	0	0	0	0	0	0	0	0
656	NSP3	KKAGGTTEMLAKALR	0	0	0	0	0	0	0	0	0	0	0	0	0	0	0	0	0	0	0	0	0	0	0
657	NSP3	AGGTTEMLAKALRKV	0	61.5	0	0	0	0	0	0	0	0	0	0	0	0	0	0	0	0	0	0	0	0	0
658	NSP3	GTTEMLAKALRKVPT	0	0	0	31.5	0	0	0	0	0	0	0	0	0	0	0	0	0	0	0	0	0	0	0
659	NSP3	TEMLAKALRKVPTDN	0	0	0	523.5	176	0	0	0	0	0	970	209	0	0	0	0	0	0	0	0	60.5	0	88
660	NSP3	MLAKALRKVPTDNYI	0	0	0	0	0	0	0	0	0	0	0	0	0	0	0	0	0	0	0	0	0	0	0
661	NSP3	AKALRKVPTDNYITT	0	0	0	0	0	0	0	163	0	0	125	0	0	0	0	0	0	0	0	0	0	0	0
662	NSP3	ALRKVPTDNYITTYP	0	0	0	0	0	154.5	0	364	0	0	37	0	0	0	0	0	0	0	0	0	0	0	0
663	NSP3	RKVPTDNYITTYPGQ	0	0	0	0	0	0	0	51	0	0	0	0	0	0	0	0	0	0	0	0	0	0	0
664	NSP3	VPTDNYITTYPGQGL	0	0	0	0	0	0	0	0	0	0	0	0	0	0	0	0	0	0	0	0	0	0	0
665	NSP3	TDNYITTYPGQGLNG	0	0	0	0	0	0	0	0	0	68	0	0	0	0	0	0	0	119	138	0	0	0	0
666	NSP3	NYITTYPGQGLNGYT	0	0	0	0	0	243	0	0	0	0	0	0	0	0	0	0	0	0	0	0	0	0	0
667	NSP3	ITTYPGQGLNGYTVE	3.5	0	0	0	0	635	29	0	5647	0	0	0	3625	0	0	0	214	0	0	0	0	139.5	0
668	NSP3	TYPGQGLNGYTVEEA	56	0	0	0	0	0	78.5	42	0	161.5	0	0	0	79	2336	10.5	0	0	0	0	0	194	0
669	NSP3	PGQGLNGYTVEEAKT	0	0	0	0	0	0	0	0	0	0	0	0	0	0	0	0	0	0	0	0	0	0	0
670	NSP3	QGLNGYTVEEAKTVL	0	0	0	0	16.5	0	0	0	0	0	0	93	0	0	769	0	0	0	0	0	0	0	0
671	NSP3	LNGYTVEEAKTVLKK	0	0	0	0	0	0	0	0	4527.5	0	0	0	0	0	0	0	0	310.5	239	0	0	0	0
672	NSP3	GYTVEEAKTVLKKCK	81.5	0	0	0	0	0	0	0	0	0	0	0	0	0	0	0	0	0	0	0	0	0	0
673	NSP3	TVEEAKTVLKKCKSA	0	0	0	0	29.5	0	0	0	0	0	0	0	0	0	0	0	0	0	0	0	0	0	0
674	NSP3	EEAKTVLKKCKSAFY	0	0	0	0	0	0	0	422.5	0	1117	697	0	0	0	0	0	0	0	0	106	0	0	0
675	NSP3	AKTVLKKCKSAFYIL	0	0	0	0	0	0	0	0	0	0	0	0	0	0	0	0	0	0	0	0	0	0	0
676	NSP3	TVLKKCKSAFYILPS	0	0	0	0	271	0	0	0	0	0	0	0	0	0	0	0	0	0	0	0	0	0	0
677	NSP3	LKKCKSAFYILPSII	0	0	0	0	0	0	0	0	0	0	0	0	0	0	0	0	0	0	0	0	0	0	0
678	NSP3	KCKSAFYILPSIISN	0	0	0	0	0	2217	0	0	954	129.5	57	0	0	0	0	0	0	0	0	0	0	0	0
679	NSP3	KSAFYILPSIISNEK	0	0	0	0	0	1788.5	0	0	524	0	0	0	0	71	0	0	0	0	0	0	0	0	0
680	NSP3	AFYILPSIISNEKQE	17	0	158.5	0	0	51	0	0	624	0	0	0	3073	82	457	0	0	133	0	0	0	0	0
681	NSP3	YILPSIISNEKQEIL	0	0	0	0	0	0	0	0	357.5	195	0	471	0	0	1408.5	0	0	0	203	0	0	0	0
682	NSP3	LPSIISNEKQEILGT	0	0	0	0	0	0	0	0	0	45	0	0	0	0	0	0	0	0	0	0	0	0	0
683	NSP3	SIISNEKQEILGTVS	0	0	0	0	0	0	0	0	0	0	124.5	0	0	0	0	0	460	0	0	827	0	0	0
684	NSP3	ISNEKQEILGTVSWN	0	0	0	0	0	1884	33	0	29182.5	0	0	0	0	0	0	0	0	173.5	229.5	0	0	0	0
685	NSP3	NEKQEILGTVSWNLR	0	0	0	0	0	0	0	0	0	0	0	0	0	0	0	0	0	0	0	0	146	0	0
686	NSP3	KQEILGTVSWNLREM	0	0	0	0	0	0	0	0	0	0	0	0	0	0	0	0	0	26	0	0	0	0	0
687	NSP3	EILGTVSWNLREMLA	0	0	0	0	0	0	0	405	294.5	219	0	0	0	0	0	0	0	0	0	0	98	0	95.5
688	NSP3	LGTVSWNLREMLAHA	0	0	0	0	0	0	0	0	603	0	0	0	0	0	0	0	0	0	0	0	0	0	0
689	NSP3	TVSWNLREMLAHAEE	0	291	485.5	119	100	0	76	22	1302.5	0	0	0	1480.5	68	0	33	0	0	0	0	0	0	60.5
690	NSP3	SWNLREMLAHAEETR	0	52	0	0	0	0	0	0	1184	40.5	0	191	0	0	0	0	0	0	0	0	0	0	0
691	NSP3	NLREMLAHAEETRKL	0	0	0	0	0	621.5	0	0	284.5	0	0	0	0	0	0	0	0	0	0	0	0	0	0
692	NSP3	REMLAHAEETRKLMP	0	0	0	0	0	0	0	0	0	0	0	0	0	0	0	0	0	0	0	0	0	0	0
693	NSP3	MLAHAEETRKLMPVC	0	42.5	0	0	0	0	0	0	0	0	0	0	0	0	0	0	0	0	0	0	0	146.5	0
694	NSP3	AHAEETRKLMPVCVE	0	0	161.5	116	0	0	0	0	0	0	0	0	1267.5	53	0	0	0	0	0	0	0	506	345
695	NSP3	AEETRKLMPVCVETK	0	0	0	224	0	647.5	0	0	0	0	0	0	0	0	0	0	0	0	0	55.5	0	0	0
696	NSP3	ETRKLMPVCVETKAI	21.5	0	0	0	0	292.5	0	168	0	404	251.5	0	692.5	0	332.5	0	0	0	0	0	0	0	0
697	NSP3	RKLMPVCVETKAIVS	0	0	0	0	0	394.5	0	0	0	0	0	0	0	0	0	0	0	0	0	0	0	0	0
698	NSP3	LMPVCVETKAIVSTI	0	0	0	0	0	0	0	0	191	0	0	0	0	0	490.5	0	0	0	0	0	100.5	0	0
699	NSP3	PVCVETKAIVSTIQR	0	0	0	0	0	0	0	0	1534	138	167.5	0	0	3	0	0	0	0	0	0	266	0	0
700	NSP3	CVETKAIVSTIQRKY	0	0	0	0	0	0	0	0	0	0	0	0	0	0	0	0	0	0	0	0	0	0	0
701	NSP3	ETKAIVSTIQRKYKG	0	0	0	0	0	0	0	0	0	0	0	0	0	0	0	0	0	0	241	0	0	0	0
702	NSP3	KAIVSTIQRKYKGIK	1092	0	0	0	0	3949	202.5	144	464	0	543	9395	183.5	0	660	0	0	0	0	0	0	289	0
703	NSP3	IVSTIQRKYKGIKIQ	0	0	0	0	0	0	0	0	838	0	0	0	0	0	0	0	0	0	10	0	0	0	0
704	NSP3	STIQRKYKGIKIQEG	0	0	90.5	0	0	0	0	423.5	223	0	0	0	74	0	0	0	0	0	0	0	0	0	0
705	NSP3	IQRKYKGIKIQEGVV	0	0	0	0	0	558.5	0	0	5700	0	0	0	0	0	0	0	0	0	0	0	0	0	0
706	NSP3	RKYKGIKIQEGVVDY	0	89	62.5	94	0	995.5	0	0	255.5	92.5	108	67.5	139.5	38.5	0	0	0	0	0	0	35	0	0
707	NSP3	YKGIKIQEGVVDYGA	0	0	0	0	0	0	0	0	0	0	0	0	0	0	0	0	0	0	0	0	0	0	0
708	NSP3	GIKIQEGVVDYGARF	0	0	0	78.5	0	229	0	0	114	60.5	0	95.5	0	43.5	0	87	0	0	520	0	500	0	0
709	NSP3	KIQEGVVDYGARFYF	213	55	62	59	95	336.5	0	119	0	0	22.5	995	110.5	60.5	0	240	480.5	393	944	297	689.5	346.5	304
710	NSP3	QEGVVDYGARFYFYT	0	0	0	44	0	0	0	78.5	0	0	0	0	0	15.5	0	0	0	0	0	50	124	0	0
711	NSP3	GVVDYGARFYFYTSK	0	0	0	0	0	0	0	108.5	0	0	0	0	0	0	0	0	0	0	0	0	0	0	0
712	NSP3	VDYGARFYFYTSKTT	0	0	0	0	0	0	0	0	0	0	0	0	0	0	0	0	0	0	0	0	0	0	0
713	NSP3	YGARFYFYTSKTTVA	0	0	0	0	0	0	0	0	0	0	0	0	0	0	0	0	0	0	0	0	0	0	0
714	NSP3	ARFYFYTSKTTVASL	0	0	0	0	0	0	0	0	0	0	0	0	0	0	0	0	0	0	0	0	0	0	0
715	NSP3	FYFYTSKTTVASLIN	154	0	0	171.5	0	0	0	0	2165	0	0	0	0	0	0	0	0	0	0	0	0	0	0
716	NSP3	FYTSKTTVASLINTL	0	0	0	0	0	0	0	0	942.5	0	0	0	0	0	0	0	0	0	0	0	0	0	0
717	NSP3	TSKTTVASLINTLND	77	0	0	0	0	4259	0	803.5	53659	0	0	1616	215.5	0	0	0	0	92	0	0	155.5	70	202.5
718	NSP3	KTTVASLINTLNDLN	0	0	43	0	0	2112	68.5	613.5	21799	589	99	1425.5	0	0	592	0	0	59	210	36	101.5	69.5	251
719	NSP3	TVASLINTLNDLNET	292.5	0	107	0	0	813	0	550	4235	0	0	284	0	0	0	0	0	0	0	0	0	49	0
720	NSP3	ASLINTLNDLNETLV	39314.5	0	0	0	0	1419	692	330.5	14397	0	0	7101.5	524	98	0	0	300	58	150.5	0	0	0	29.5
721	NSP3	LINTLNDLNETLVTM	15799	0	0	0	0	1492.5	685	99.5	37064	0	0	5044	944	135	0	0	0	32	0	0	0	0	281.5
722	NSP3	NTLNDLNETLVTMPL	3397.5	0	0	0	0	1656.5	45	118	0	0	248	785.5	0	0	0	0	73.5	67.5	0	1493.5	0	1251	0
723	NSP3	LNDLNETLVTMPLGY	1163.5	0	108.5	0	67	443	0	86	6537	171.5	0	2678	153	83	89	150	0	296	738	1014	217.5	852	0
724	NSP3	DLNETLVTMPLGYVT	1569.5	0	0	0	0	584	149	0	0	0	0	1082	0	34	0	0	0	0	0	541.5	0	278	0
725	NSP3	NETLVTMPLGYVTHG	0	0	0	410.5	0	0	0	0	0	0	0	0	0	0	0	0	0	0	0	0	0	0	0
726	NSP3	TLVTMPLGYVTHGLN	0	0	0	0	0	0	0	115	0	0	0	467	0	0	0	0	0	0	0	0	0	0	0
727	NSP3	VTMPLGYVTHGLNLE	0	0	144.5	0	0	0	0	0	2402	0	0	0	3526	0	300.5	0	0	69.5	0	0	0	215	700
728	NSP3	MPLGYVTHGLNLEEA	0	78	108	0	0	0	0	68	458.5	144	0	0	423.5	0	1998	0	0	0	0	15	0	0	0
729	NSP3	LGYVTHGLNLEEAAR	0	218.5	0	0	0	0	0	148.5	3378.5	116	53.5	0	334	0	431	0	0	0	0	0	0	0	0
730	NSP3	YVTHGLNLEEAARYM	114.5	238	40	24.5	123	0	0	0	184.5	240	109	148.5	315	28.5	885	54.5	178	75.5	0	121.5	180	0	0
731	NSP3	THGLNLEEAARYMRS	45	52	0	0	0	0	0	0	0	115	0	0	0	0	192	0	0	0	0	0	0	0	0
732	NSP3	GLNLEEAARYMRSLK	73	0	0	0	0	0	0	0	0	0	0	0	0	0	0	0	0	0	0	0	0	0	0
733	NSP3	NLEEAARYMRSLKVP	0	0	0	0	0	518.5	0	0	0	0	0	0	0	0	10.5	0	0	0	0	0	0	0	0
734	NSP3	EEAARYMRSLKVPAT	36.5	0	0	67.5	0	0	0	617	0	1152	764	0	317	0	0	0	0	0	0	0	0	0	0
735	NSP3	AARYMRSLKVPATVS	383	0	0	0	0	0	0	0	0	0	0	0	0	0	0	0	0	0	0	0	0	0	0
736	NSP3	RYMRSLKVPATVSVS	0	0	0	0	0	0	0	0	0	0	0	0	0	0	0	0	0	0	0	0	0	0	0
737	NSP3	MRSLKVPATVSVSSP	0	0	1238	0	507.5	0	0	61	0	0	0	0	0	0	0	0	0	0	0	0	0	0	0
738	NSP3	SLKVPATVSVSSPDA	0	0	661	0	0	0	0	0	0	0	0	0	0	0	0	0	0	0	0	0	0	21	0
739	NSP3	KVPATVSVSSPDAVT	0	0	0	168	0	0	0	0	0	0	0	0	0	0	0	0	0	0	0	0	0	0	0
740	NSP3	PATVSVSSPDAVTAY	0	0	208.5	165.5	0	0	0	0	277	0	0	218	0	27.5	0	0	76	0	0	0	8	0	163
741	NSP3	TVSVSSPDAVTAYNG	0	0	331.5	0	1315	0	0	93	0	0	0	0	0	53.5	29	0	0	32.5	0	0	0	0	0
742	NSP3	SVSSPDAVTAYNGYL	98.5	0	10458.5	0	270	0	33	165	0	0	0	168	0	67	0	0	261	158	0	147	80.5	316.5	0
743	NSP3	SSPDAVTAYNGYLTS	36.5	74	0	0	0	301	63.5	117.5	0	0	0	0	0	0	0	0	0	0	0	0	0	0	0
744	NSP3	PDAVTAYNGYLTSSS	0	0	0	52.5	206.5	0	0	0	345	0	0	0	0	0	0	0	0	0	0	0	0	0	0
745	NSP3	AVTAYNGYLTSSSKT	0	0	0	0	0	1525	0	3140	0	0	0	0	0	0	0	0	0	0	0	0	0	0	0
746	NSP3	TAYNGYLTSSSKTPE	0	0	0	0	0	1364	0	4238	0	0	0	0	0	0	0	0	0	0	0	0	0	0	0
747	NSP3	YNGYLTSSSKTPEEH	0	26.5	0	0	0	1210.5	0	2061	0	0	5075	0	0	0	0	0	0	208.5	0	0	0	0	0
748	NSP3	GYLTSSSKTPEEHFI	0	0	0	0	0	306	0	1138.5	0	0	0	0	0	0	0	0	0	0	0	0	0	0	0
749	NSP3	LTSSSKTPEEHFIET	0	0	0	0	0	0	0	0	25166	0	0	0	0	39.5	4067	0	224.5	0	0	0	0	0	0
750	NSP3	SSSKTPEEHFIETIS	170.5	471	298	0	0	6226	669	454	645.5	0	0	1163.5	0	14	3459.5	12248	0	0	0	0	0	0	0
751	NSP3	SKTPEEHFIETISLA	104	0	0	0	0	0	74	186	2509.5	0	0	3853	0	0	1950	0	0	0	0	0	0	0	0
752	NSP3	TPEEHFIETISLAGS	400	0	0	195.5	0	1090	23.5	0	564	0	0	0	0	0	914	0	0	0	0	0	0	0	0
753	NSP3	EEHFIETISLAGSYK	188	0	0	427	0	0	49	953	0	500.5	3409	0	236.5	0	0	0	0	0	555	0	0	0	584
754	NSP3	HFIETISLAGSYKDW	0	16	0	26	0	0	0	0	0	0	0	299.5	0	0	269.5	0	0	0	482	0	0	0	0
755	NSP3	IETISLAGSYKDWSY	0	28	0	0	157.5	119.5	1554	0	19283	0	0	3722	0	23	279	0	0	207	0	0	0	0	913
756	NSP3	TISLAGSYKDWSYSG	0	0	0	0	0	0	0	0	0	0	0	0	0	0	0	0	0	0	0	0	0	0	0
757	NSP3	SLAGSYKDWSYSGQS	0	0	305	0	0	0	0	0	0	0	0	0	0	0	0	0	0	0	0	0	0	0	0
758	NSP3	AGSYKDWSYSGQSTQ	0	0	0	0	0	572.5	0	0	0	0	583	0	0	0	0	0	0	0	0	0	0	0	0
759	NSP3	SYKDWSYSGQSTQLG	0	0	0	0	0	0	0	0	0	0	0	0	0	0	0	0	0	0	0	0	0	0	0
760	NSP3	KDWSYSGQSTQLGIE	88.5	0	0	0	0	1168.5	45	0	187	17	0	190	0	80	422	0	197.5	309	0	0	0	0	0
761	NSP3	WSYSGQSTQLGIEFL	264	281	0	0	200	242.5	886	41.5	0	23	280.5	1638.5	0	43.5	1405.5	179.5	1049	437.5	644	383	300	100	196.5
762	NSP3	YSGQSTQLGIEFLKR	0	0	0	162	0	0	0	0	0	0	0	54.5	0	0	0	0	0	114	492	0	0	0	89.5
763	NSP3	GQSTQLGIEFLKRGD	117	0	0	7.5	17.5	0	24	48	0	0	0	0	0	42.5	0	77	86.5	91.5	0	101	0	103	615.5
764	NSP3	STQLGIEFLKRGDKS	0	0	0	0	0	0	0	0	0	0	0	0	0	0	0	0	0	0	0	0	0	0	0
765	NSP3	QLGIEFLKRGDKSVY	0	0	0	0	0	0	0	0	0	0	0	0	0	0	0	0	0	111.5	387.5	0	0	0	154.5
766	NSP3	GIEFLKRGDKSVYYT	0	0	0	236	0	92	75	83	0	0	0	0	0	23.5	0	16	0	0	0	0	0	0	196
767	NSP3	EFLKRGDKSVYYTSN	0	0	0	0	0	0	0	85	0	187	300	0	41	0	0	0	0	0	0	198	0	0	0
768	NSP3	LKRGDKSVYYTSNPT	0	0	0	0	0	0	0	0	0	0	0	0	0	0	0	0	0	0	0	0	0	0	0
769	NSP3	RGDKSVYYTSNPTTF	0	0	0	48	0	0	0	0	0	0	0	0	0	0	0	58	0	0	0	0	0	0	0
770	NSP3	DKSVYYTSNPTTFHL	486	0	0	0	0	0	0	0	0	0	640	0	0	0	127	0	0	0	0	0	0	0	0
771	NSP3	SVYYTSNPTTFHLDG	0	8	0	0	0	0	0	0	0	0	707	0	0	0	0	0	0	0	0	0	0	64.5	0
772	NSP3	YYTSNPTTFHLDGEV	642.5	62	0	103	0	0	0	0	2685	918.5	3744	0	63.5	53	359.5	0	1253	1441.5	0	63	0	0	0
773	NSP3	TSNPTTFHLDGEVIT	778	0	0	0	0	0	0	0	0	0	0	0	0	0	0	0	0	0	0	0	0	0	0
774	NSP3	NPTTFHLDGEVITFD	937.5	0	350	153	0	278.5	333.5	288.5	164	138	1062	519	368	572.5	0	66	1249.5	346	433	189	57	213	0
775	NSP3	TTFHLDGEVITFDNL	51.5	34	81	0	126	154	101.5	0	106	0	0	0	0	29	0	0	276.5	0	0	101	92.5	119.5	0
776	NSP3	FHLDGEVITFDNLKT	0	0	0	230	0	0	0	0	0	0	0	0	0	0	0	0	0	0	0	0	0	0	0
777	NSP3	LDGEVITFDNLKTLL	0	0	0	0	0	0	0	0	1302	0	0	0	0	0	0	0	0	0	0	0	0	62	0
778	NSP3	GEVITFDNLKTLLSL	0	0	0	0	0	232.5	0	0	0	0	8.5	0	0	0	0	0	0	0	0	0	77	39	0
779	NSP3	VITFDNLKTLLSLRE	0	0	375	305	0	79.5	23	12	2158	41.5	0	94.5	6638	26	0	0	0	81	0	0	0	144	0
780	NSP3	TFDNLKTLLSLREVR	0	0	124.5	0	35	0	0	24.5	1626.5	50.5	150	0	2355	16	0	0	0	0	0	0	0	0	0
781	NSP3	DNLKTLLSLREVRTI	183.5	0	0	0	0	8214	0	0	1220.5	0	534.5	0	0	0	0	0	0	0	0	0	0	0	0
782	NSP3	LKTLLSLREVRTIKV	0	0	0	0	0	1071.5	0	0	390	0	0	0	0	0	0	0	0	0	0	0	0	0	0
783	NSP3	TLLSLREVRTIKVFT	0	0	0	0	0	0	0	0	0	0	0	0	0	0	0	0	0	0	0	0	0	0	0
784	NSP3	LSLREVRTIKVFTTV	0	0	0	0	0	0	0	0	5736	0	0	0	0	0	0	0	0	0	0	0	0	0	0
785	NSP3	LREVRTIKVFTTVDN	0	0	0	0	0	1478.5	0	0	9223	0	0	0	0	0	0	0	0	0	0	0	0	0	0
786	NSP3	EVRTIKVFTTVDNIN	0	0	62.5	0	0	0	337	0	0	882	608.5	0	210.5	0	0	0	0	0	0	0	0	0	0
787	NSP3	RTIKVFTTVDNINLH	0	0	0	0	0	0	0	0	0	0	0	0	0	0	0	94	0	0	0	0	0	0	0
788	NSP3	IKVFTTVDNINLHTQ	0	0	0	0	0	0	0	0	7639	0	0	794	0	0	0	0	0	0	0	0	0	0	0
789	NSP3	VFTTVDNINLHTQVV	0	0	951	0	0	0	0	0	1082	0	0	0	0	0	0	0	0	0	0	0	0	0	740
790	NSP3	TTVDNINLHTQVVDM	0	0	0	0	0	0	0	0	0	0	0	0	0	47	0	0	0	0	0	0	0	0	0
791	NSP3	VDNINLHTQVVDMSM	0	0	0	0	972	0	117.5	0	2867	0	0	0	0	0	151.5	0	0	0	0	0	0	0	0
792	NSP3	NINLHTQVVDMSMTY	0	0	0	0	458	1380	0	0	952	0	0	0	418	0	592.5	119	0	0	0	0	0	0	0
793	NSP3	NLHTQVVDMSMTYGQ	0	0	0	0	50.5	502.5	0	0	0	0	0	0	0	0	0	0	0	0	0	0	0	0	0
794	NSP3	HTQVVDMSMTYGQQF	317.5	240	0	0	123.5	0	0	0	0	0	0	0	0	0	0	35	0	0	0	0	0	0	0
795	NSP3	QVVDMSMTYGQQFGP	0	4	0	0	0	0	0	0	0	0	0	0	0	0	0	0	0	0	201	0	0	0	0
796	NSP3	VDMSMTYGQQFGPTY	0	35.5	0	0	30.5	0	0	0	444	0	0	0	19.5	17	0	0	0	62	482	541.5	0	0	0
797	NSP3	MSMTYGQQFGPTYLD	301	18.5	0	230.5	56.5	0	0	0	1119	0	127	0	0	31	143	72	0	314.5	0	87	0	0	232
798	NSP3	MTYGQQFGPTYLDGA	0	0	0	0	0	0	0	0	0	0	0	0	0	47	0	0	0	0	0	0	0	0	0
799	NSP3	YGQQFGPTYLDGADV	0	42.5	0	0	0	127	33.5	111	0	46	2525	0	0	44	0	55	0	0	0	0	0	55	132.5
800	NSP3	QQFGPTYLDGADVTK	0	0	0	0	0	0	0	0	0	0	0	0	0	0	0	0	0	0	0	0	0	0	0
801	NSP3	FGPTYLDGADVTKIK	0	0	0	0	0	0	0	0	0	0	0	0	0	0	0	0	0	0	0	0	0	0	0
802	NSP3	PTYLDGADVTKIKPH	0	0	0	155.5	0	0	0	0	189	0	0	0	0	0	0	0	0	0	0	0	0	0	0
803	NSP3	YLDGADVTKIKPHNS	0	0	0	0	0	705	0	0	0	0	0	0	0	0	0	0	0	0	0	0	0	0	0
804	NSP3	DGADVTKIKPHNSHE	1016	65	0	0	0	540	0	104.5	0	70	0	0	9523	18.5	0	0	239.5	0	0	0	0	0	0
805	NSP3	ADVTKIKPHNSHEGK	0	0	0	0	0	0	0	0	85	0	0	0	54.5	0	0	0	0	0	0	0	0	0	0
806	NSP3	VTKIKPHNSHEGKTF	0	0	0	0	0	0	0	0	0	0	50.5	0	0	0	0	0	0	0	0	0	0	0	0
807	NSP3	KIKPHNSHEGKTFYV	0	0	0	0	0	491	0	0	0	0	729	0	0	0	1195	0	0	0	195	0	0	0	0
808	NSP3	KPHNSHEGKTFYVLP	0	0	0	0	0	0	0	0	0	0	0	0	0	0	484	0	0	78	0	0	0	0	0
809	NSP3	HNSHEGKTFYVLPND	113	523.5	0	0	0	14652	0	0	0	0	106	148.5	0	7.5	0	2035.5	80.5	75.5	196.5	0	356	0	251.5
810	NSP3	SHEGKTFYVLPNDDT	0	0	0	0	0	0	0	34	0	0	377.5	268	0	0	0	0	0	0	0	0	0	0	0
811	NSP3	EGKTFYVLPNDDTLR	0	420	0	0	0	0	0	0	0	187	501.5	0	0	0	0	0	0	98	0	186	0	0	0
812	NSP3	KTFYVLPNDDTLRVE	0	99	0	61.5	0	0	0	0	0	0	0	0	2331.5	0	0	0	0	130.5	0	0	0	0	0
813	NSP3	FYVLPNDDTLRVEAF	0	0	66.5	0	86	0	0	0	0	0	0	172.5	0	0	918	0	1010.5	709	979	295	0	215	380
814	NSP3	VLPNDDTLRVEAFEY	129	211	445	291	355.5	19556	647.5	347	688	0	456	1284	96.5	181	4136	288.5	2451	2547	1711.5	938	521	1752	1697.5
815	NSP3	PNDDTLRVEAFEYYH	30	158	175	426.5	248	140.5	217	0	0	0	406	1279	0	69	360.5	171.5	1422.5	869	1877.5	863	637	1456.5	1656
816	NSP3	DDTLRVEAFEYYHTT	753.5	17.5	0	312	0	0	156.5	0	0	0	0	0	0	0	0	0	83.5	32	0	0	209	161	0
817	NSP3	TLRVEAFEYYHTTDP	0	0	0	51.5	0	0	0	0	0	0	0	0	0	39	0	0	0	0	0	0	0	0	0
818	NSP3	RVEAFEYYHTTDPSF	0	0	0	182	66	0	0	0	0	0	0	413.5	0	0	0	0	770.5	796	127.5	0	186.5	271	0
819	NSP3	EAFEYYHTTDPSFLG	0	0	0	0	0	0	0	198	0	249	810	0	61.5	0	0	0	0	0	0	0	0	0	0
820	NSP3	FEYYHTTDPSFLGRY	0	90	83.5	0	105	0	103	0	0	0	0	1345	0	33.5	0	171	0	0	0	0	306	104.5	0
821	NSP3	YYHTTDPSFLGRYMS	0	0	0	0	0	0	0	0	0	0	0	0	0	0	0	0	0	0	0	0	0	0	0
822	NSP3	HTTDPSFLGRYMSAL	181.5	0	0	0	0	0	0	0	125.5	0	0	0	0	0	71.5	0	0	0	0	0	0	0	0
823	NSP3	TDPSFLGRYMSALNH	28	0	0	359	0	563.5	0	249	711	114.5	0	0	0	0	0	0	0	0	0	5262	43	0	0
824	NSP3	PSFLGRYMSALNHTK	0	0	0	0	0	0	0	0	1088.5	0	0	0	0	0	0	0	0	0	0	0	0	0	0
825	NSP3	FLGRYMSALNHTKKW	0	0	0	0	0	0	0	0	0	11	0	0	0	0	0	0	0	0	769.5	0	0	0	0
826	NSP3	GRYMSALNHTKKWKY	0	0	0	0	0	0	0	0	0	0	0	314	0	0	0	0	0	0	0	0	0	0	0
827	NSP3	YMSALNHTKKWKYPQ	0	44	0	0	0	0	0	0	0	0	0	0	0	0	0	0	0	0	0	0	0	0	0
828	NSP3	SALNHTKKWKYPQVN	0	0	0	0	0	0	0	0	0	23	0	0	0	0	0	0	0	0	0	0	0	0	0
829	NSP3	LNHTKKWKYPQVNGL	0	0	0	0	0	0	0	0	2246	71.5	0	0	0	0	0	0	0	0	0	0	0	0	0
830	NSP3	HTKKWKYPQVNGLTS	70.5	0	0	0	0	0	0	0	0	0	0	0	0	0	0	0	0	0	0	0	0	0	0
831	NSP3	KKWKYPQVNGLTSIK	0	0	0	0	0	0	0	7759.5	0	0	0	0	0	0	506	0	0	0	0	0	0	0	0
832	NSP3	WKYPQVNGLTSIKWA	0	0	0	0	0	0	0	0	0	0	0	0	0	0	0	0	0	0	0	0	0	0	0
833	NSP3	YPQVNGLTSIKWADN	0	18	144	0	0	382	0	85	342.5	22.5	0	0	150.5	0	0	0	0	0	0	0	0	0	0
834	NSP3	QVNGLTSIKWADNNC	369.5	0	474	0	0	402.5	0	0	715	48	0	0	69.5	20.5	0	0	126	0	351.5	101.5	121	99	0
835	NSP3	NGLTSIKWADNNCYL	105	0	123.5	0	43.5	603.5	19.5	0	449	0	59	321	52	0	0	50.5	279.5	74.5	525	197	263	289	120
836	NSP3	LTSIKWADNNCYLAT	0	0	0	0	0	68	0	0	2763.5	0	0	0	0	0	0	0	0	0	0	0	125	0	0
837	NSP3	SIKWADNNCYLATAL	0	0	0	0	0	0	0	0	0	0	0	0	0	0	0	0	0	0	0	0	0	0	0
838	NSP3	KWADNNCYLATALLT	0	0	0	0	0	0	0	0	0	0	0	0	0	0	0	0	0	0	0	0	0	0	0
839	NSP3	ADNNCYLATALLTLQ	0	0	0	0	0	0	0	0	0	0	0	0	0	0	0	0	0	0	0	0	0	0	0
840	NSP3	NNCYLATALLTLQQI	0	0	0	0	0	0	0	0	0	0	0	0	0	0	0	0	0	0	0	0	0	0	0
841	NSP3	CYLATALLTLQQIEL	62	0	51	0	0	0	58.5	0	786	0	184	0	374.5	0	8162.5	0	262.5	78	0	57.5	0	0	0
842	NSP3	LATALLTLQQIELKF	0	0	0	0	0	0	0	0	256	0	0	83.5	0	0	3755	0	0	0	0	0	0	0	0
843	NSP3	TALLTLQQIELKFNP	0	0	0	0	0	0	0	0	0	0	277	0	0	0	1417	0	0	0	0	0	0	0	0
844	NSP3	LLTLQQIELKFNPPA	0	0	0	0	0	0	0	0	390.5	0	0	0	0	0	158	0	0	0	276.5	0	0	0	0
845	NSP3	TLQQIELKFNPPALQ	0	0	0	0	0	0	0	0	0	0	0	0	0	14	0	0	0	0	0	0	47	0	0
846	NSP3	QQIELKFNPPALQDA	0	0	0	0	0	385	0	0	0	0	0	0	0	33.5	188.5	0	134	0	919	0	0	0	631
847	NSP3	IELKFNPPALQDAYY	0	165	236	143.5	306	245	187	326	2888.5	59.5	215	2007	795	118.5	1264	346	1491	555	1897.5	907	880.5	787	1835.5
848	NSP3	LKFNPPALQDAYYRA	0	0	0	0	31	0	0	133	0	0	0	0	37	17	0	0	0	0	0	0	308	0	0
849	NSP3	FNPPALQDAYYRARA	0	0	0	0	0	0	0	35	0	0	0	0	324	0	0	0	0	0	0	0	43	0	0
850	NSP3	PPALQDAYYRARAGE	0	45	579.5	282	0	0	0	145	0	642	220	288	64545	32.5	0	0	0	83	0	0	0	0	69
851	NSP3	ALQDAYYRARAGEAA	433.5	0	61.5	0	0	0	22.5	16	0	200	0	0	0	19	0	0	0	0	0	0	0	0	0
852	NSP3	QDAYYRARAGEAANF	91	149	0	0	154	201.5	0	65.5	4.5	113.5	0	344	0	14	27	193	312	335.5	421	219	242	100.5	0
853	NSP3	AYYRARAGEAANFCA	0	0	0	0	0	0	0	0	0	0	0	0	0	0	0	74	0	0	0	0	0	0	0
854	NSP3	YRARAGEAANFCALI	0	0	0	0	0	0	0	0	0	0	0	0	0	0	0	35	0	0	0	0	0	0	0
855	NSP3	ARAGEAANFCALILA	0	0	0	0	0	0	0	0	0	0	0	0	0	0	0	30.5	0	0	0	0	0	0	0
856	NSP3	AGEAANFCALILAYC	0	0	11	63	58.5	0	34	34.5	0	0	0	297	0	69	34.5	71	0	256	620.5	295	306.5	0	214
857	NSP3	EAANFCALILAYCNK	0	0	0	0	0	0	0	0	0	0	0	0	0	0	0	0	0	0	0	0	0	0	0
858	NSP3	ANFCALILAYCNKTV	0	0	0	0	0	0	0	0	0	0	0	0	0	0	0	0	0	0	0	0	0	0	0
859	NSP3	FCALILAYCNKTVGE	0	0	0	0	0	0	0	0	440.5	145	0	0	27353	0	0	0	0	0	0	0	0	0	0
860	NSP3	ALILAYCNKTVGELG	0	0	0	0	0	0	0	0	0	0	0	0	0	0	0	0	0	0	0	0	0	0	0
861	NSP3	ILAYCNKTVGELGDV	0	0	0	0	0	0	0	43	3201	0	5505	0	283	0	0	0	0	0	103	0	0	0	0
862	NSP3	AYCNKTVGELGDVRE	0	28	75	0	0	233	0	0	0	0	212	66.5	4905	31	0	15.5	20	0	0	0	0	0	0
863	NSP3	CNKTVGELGDVRETM	0	0	0	0	0	501	0	0	0	0	0	0	0	0	0	0	0	0	0	0	0	0	0
864	NSP3	KTVGELGDVRETMSY	0	0	0	0	0	0	40.5	0	0	0	0	0	0	46	442	0	0	0	0	0	0	92	830
865	NSP3	VGELGDVRETMSYLF	65.5	278.5	0	0	116.5	0	54	0	1533	25	51	172	0	114	1132.5	87	837	288.5	0	0	75	196.5	0
866	NSP3	ELGDVRETMSYLFQH	158.5	46	0	59	0	159	20	1252.5	0	2296	1379	61.5	0	47.5	268	122	126.5	0	0	0	0	177	0
867	NSP3	GDVRETMSYLFQHAN	0	0	0	0	0	0	0	0	0	0	0	0	0	0	0	0	0	0	0	0	0	0	0
868	NSP3	VRETMSYLFQHANLD	98	0	0	0	0	0	0	0	3393	0	0	0	0	21.5	98	20	0	69	0	0	0	0	0
869	NSP3	ETMSYLFQHANLDSC	80	0	0	36.5	0	0	51.5	107.5	0	1457	155.5	89	297.5	40	0	0	33	0	0	174	0	133.5	0
870	NSP3	MSYLFQHANLDSCKR	0	0	0	0	0	0	0	0	0	0	0	0	0	0	0	0	0	0	0	0	0	0	0
871	NSP3	YLFQHANLDSCKRVL	0	0	0	0	0	0	0	0	0	102	0	0	0	0	0	0	0	66	388.5	0	0	0	0
872	NSP3	FQHANLDSCKRVLNV	0	0	0	0	66	0	0	82	115.5	98	0	0	0	0	0	0	0	0	0	0	0	0	0
873	NSP3	HANLDSCKRVLNVVC	122	0	0	0	0	0	32.5	0	3318.5	0	207.5	0	0	17	0	0	0	0	0	0	0	0	0
874	NSP3	NLDSCKRVLNVVCKT	0	0	0	0	0	0	0	0	3	0	0	0	0	0	0	0	0	0	0	0	0	0	0
875	NSP3	DSCKRVLNVVCKTCG	0	0	0	0	0	0	0	0	0	0	0	0	0	0	0	0	0	0	0	0	0	0	0
876	NSP3	CKRVLNVVCKTCGQQ	0	0	0	0	0	0	0	0	0	0	0	0	0	0	0	0	0	0	0	0	0	0	0
877	NSP3	RVLNVVCKTCGQQQT	0	0	0	0	0	0	0	0	0	0	0	0	0	0	0	0	0	0	0	0	0	0	0
878	NSP3	LNVVCKTCGQQQTTL	0	0	0	0	0	0	0	0	162	0	0	3025	0	0	0	0	0	0	0	0	0	0	0
879	NSP3	VVCKTCGQQQTTLKG	0	0	0	0	0	0	0	0	0	0	0	3121	0	0	0	0	2161	0	0	0	0	0	0
880	NSP3	CKTCGQQQTTLKGVE	0	0	0	0	0	0	0	0	0	0	0	2477.5	1633	0	0	0	0	0	0	0	0	0	0
881	NSP3	TCGQQQTTLKGVEAV	0	0	0	0	0	0	0	0	0	0	0	727	0	0	0	0	0	0	0	0	0	0	0
882	NSP3	GQQQTTLKGVEAVMY	0	0	0	0	0	275	0	0	0	0	0	547.5	0	0	407.5	0	0	0	0	0	0	0	0
883	NSP3	QQTTLKGVEAVMYMG	0	0	0	0	0	0	0	0	0	0	0	0	0	0	0	0	0	0	0	0	0	0	0
884	NSP3	TTLKGVEAVMYMGTL	0	0	0	0	134	0	0	0	0	0	0	0	0	0	0	0	0	0	0	0	0	0	0
885	NSP3	LKGVEAVMYMGTLSY	0	0	0	0	18	55	0	0	1382.5	0	0	0	0	0	76.5	0	0	0	0	1800.5	0	0	0
886	NSP3	GVEAVMYMGTLSYEQ	0	0	0	310	0	1136	60.5	0	243	0	0	0	0	0	554	0	0	0	0	0	0	0	0
887	NSP3	EAVMYMGTLSYEQFK	0	0	0	0	0	0	0	295.5	0	311	511.5	0	0	0	0	0	0	0	0	0	0	0	0
888	NSP3	VMYMGTLSYEQFKKG	0	0	0	0	0	0	0	0	0	0	0	0	0	0	0	0	0	0	0	0	0	0	0
889	NSP3	YMGTLSYEQFKKGVQ	0	0	0	0	0	0	0	0	0	0	0	0	0	0	0	0	0	0	0	0	0	0	0
890	NSP3	GTLSYEQFKKGVQIP	0	0	0	0	0	105	0	0	0	0	0	0	0	0	0	0	0	0	0	0	0	0	0
891	NSP3	LSYEQFKKGVQIPCT	0	0	0	0	0	457.5	0	0	7068.5	0	0	0	0	0	0	0	0	0	0	0	0	0	0
892	NSP3	YEQFKKGVQIPCTCG	0	0	0	0	0	0	0	0	0	0	0	0	0	0	0	0	0	0	0	0	0	0	0
893	NSP3	QFKKGVQIPCTCGKQ	0	0	0	0	0	0	0	0	0	0	0	0	0	0	0	0	0	0	0	0	0	0	0
894	NSP3	KKGVQIPCTCGKQAT	0	0	0	0	0	0	0	0	0	0	0	0	0	0	124	0	0	0	0	0	0	0	0
895	NSP3	GVQIPCTCGKQATKY	0	0	0	0	0	0	0	0	0	0	0	0	0	0	0	0	0	0	0	0	0	0	68
896	NSP3	QIPCTCGKQATKYLV	0	0	0	0	0	0	0	0	0	0	0	0	0	0	0	0	0	0	0	0	0	0	0
897	NSP3	PCTCGKQATKYLVQQ	0	0	0	0	0	0	0	0	0	0	0	0	0	0	451.5	0	0	0	0	0	0	0	0
898	NSP3	TCGKQATKYLVQQES	0	0	0	0	0	0	0	0	0	0	0	0	0	0	1773	0	0	0	0	0	0	0	0
899	NSP3	GKQATKYLVQQESPF	51	20.5	0	0	100.5	98	0	179	0	0	0	252	0	0	398.5	73	387	0	159.5	205.5	0	0	0
900	NSP3	QATKYLVQQESPFVM	0	0	0	24	0	0	0	42	0	0	0	0	0	31	0	0	0	0	0	0	0	0	0
901	NSP3	TKYLVQQESPFVMMS	0	0	0	37.5	37	0	0	0	0	0	0	0	0	0	0	0	0	0	0	0	0	0	0
902	NSP3	YLVQQESPFVMMSAP	0	0	0	337	0	0	0	0	0	162	0	0	0	0	0	0	0	0	0	0	0	0	0
903	NSP3	VQQESPFVMMSAPPA	0	0	0	0	0	0	0	0	0	0	0	0	0	27.5	0	0	0	0	0	0	0	0	0
904	NSP3	QESPFVMMSAPPAQY	64.5	54	0	96	0	43.5	0	102.5	132	0	44	0	0	95	0	54	0	0	119.5	335.5	102	0	0
905	NSP3	SPFVMMSAPPAQYEL	411	0	7.5	31.5	0	0	79	127	0	59	299	109	304	116	963	50.5	632	112.5	357	0	27	0	0
906	NSP3	FVMMSAPPAQYELKH	0	0	0	344	0	0	0	215.5	0	0	0	0	0	39	0	53.5	0	0	0	0	0	0	0
907	NSP3	MMSAPPAQYELKHGT	0	0	0	0	0	0	0	71	0	0	0	0	0	0	0	0	0	0	0	0	0	0	0
908	NSP3	SAPPAQYELKHGTFT	0	0	0	0	0	0	2709.5	0	0	0	0	0	0	0	0	118.5	0	0	0	0	0	0	0
909	NSP3	PPAQYELKHGTFTCA	0	0	0	0	0	0	0	0	0	0	0	0	0	0	0	0	0	0	0	0	0	0	0
910	NSP3	AQYELKHGTFTCASE	0	0	382	172	0	0	0	283.5	0	0	0	244	8685	22.5	0	0	0	0	0	0	0	0	0
911	NSP3	YELKHGTFTCASEYT	7	0	0	68	0	0	0	247	0	109	0	769.5	291	26	576	0	0	0	0	0	0	0	0
912	NSP3	LKHGTFTCASEYTGN	0	0	0	0	0	0	0	67	5504	79	0	0	0	0	0	0	0	0	0	0	1135	0	0
913	NSP3	HGTFTCASEYTGNYQ	0	0	0	0	0	0	0	0	0	0	0	0	0	20.5	0	39.5	0	0	0	0	0	0	0
914	NSP3	TFTCASEYTGNYQCG	0	0	0	0	0	0	0	0	0	0	0	0	0	0	0	0	0	0	0	0	0	0	0
915	NSP3	TCASEYTGNYQCGHY	49.5	136	82	0	132.5	350	0	0	326	0	0	864.5	55	31	0	153	0	0	482	0	366.5	319	170
916	NSP3	ASEYTGNYQCGHYKH	0	0	0	99	0	0	0	0	0	0	0	0	0	0	0	0	0	0	0	0	0	0	1096
917	NSP3	EYTGNYQCGHYKHIT	0	0	0	0	0	0	0	0	0	0	0	0	0	0	0	0	0	0	0	0	0	0	0
918	NSP3	TGNYQCGHYKHITSK	0	0	0	0	0	0	0	0	0	0	0	0	0	0	0	0	0	0	0	0	0	0	0
919	NSP3	NYQCGHYKHITSKET	0	0	0	0	0	520.5	0	0	0	0	0	0	0	0	0	0	0	0	0	0	0	0	0
920	NSP3	QCGHYKHITSKETLY	0	0	0	0	0	310	0	0	0	0	0	8490.5	0	0	254	0	0	0	0	0	0	0	0
921	NSP3	GHYKHITSKETLYCI	0	14.5	0	0	0	1217	0	0	36	0	0	137.5	0	0	131.5	0	0	0	85.5	0	0	0	0
922	NSP3	YKHITSKETLYCIDG	0	0	0	0	0	0	0	0	0	10.5	980	0	0	0	0	39.5	0	0	0	0	0	0	0
923	NSP3	HITSKETLYCIDGAL	64.5	0	0	0	0	831	0	0	0	26	0	0	0	0	0	0	0	0	0	0	0	0	0
924	NSP3	TSKETLYCIDGALLT	0	0	0	184	0	4705.5	0	0	0	0	0	0	0	0	0	0	0	0	0	0	0	0	0
925	NSP3	KETLYCIDGALLTKS	0	0	0	0	0	0	0	0	0	0	0	0	0	0	0	0	0	0	0	0	0	0	0
926	NSP3	TLYCIDGALLTKSSE	0	0	0	0	0	133.5	0	0	0	0	0	0	3516	0	0	0	0	0	0	0	0	0	0
927	NSP3	YCIDGALLTKSSEYK	0	0	0	0	0	0	0	0	0	0	0	0	0	0	0	0	0	0	0	0	0	0	0
928	NSP3	IDGALLTKSSEYKGP	0	0	0	0	0	0	0	0	627	0	0	0	0	0	0	0	0	0	0	0	0	0	0
929	NSP3	GALLTKSSEYKGPIT	0	0	0	141.5	0	391.5	0	0	0	0	0	0	0	0	0	0	0	0	0	0	0	0	0
930	NSP3	LLTKSSEYKGPITDV	0	186.5	0	0	0	1024	0	0	5605	0	527	231	0	0	0	0	0	0	0	0	0	0	0
931	NSP3	TKSSEYKGPITDVFY	33	0	0	22.5	73.5	705	29	5143.5	0	50	0	345.5	0	48.5	0	0	0	0	0	90	21.5	0	0
932	NSP3	SSEYKGPITDVFYKE	0	0	126.5	0	0	1344	0	15168.5	0	0	0	0	2660.5	0	0	0	0	0	0	0	0	0	552
933	NSP3	EYKGPITDVFYKENS	0	0	0	0	0	0	0	279	649	44	343	0	0	0	0	0	0	0	0	0	0	0	0
934	NSP3	KGPITDVFYKENSYT	0	0	0	0	0	524	0	1323	0	0	0	0	0	0	132	0	0	0	0	0	0	0	0
935	NSP3	PITDVFYKENSYTTT	58	114	0	283.5	0	0	0	629.5	696.5	0	0	743.5	0	0	0	0	0	0	0	0	0	0	0
936	NSP3	TDVFYKENSYTTTIK	88	0	0	0	0	0	0	0	0	0	0	0	0	0	0	0	0	0	0	0	0	0	0
937	NSP3	VFYKENSYTTTIKPV	0	0	0	0	0	0	0	0	700	0	0	0	0	0	0	0	0	0	0	0	0	92.5	0
938	NSP3	YKENSYTTTIKPVTY	0	0	0	9.5	0	0	0	0	0	0	0	0	0	0	0	0	0	0	0	0	0	81	158.5
939	NSP3	ENSYTTTIKPVTYKL	0	0	0	0	0	0	0	123	0	0	0	0	0	0	0	0	0	0	0	0	0	0	0
940	NSP3	SYTTTIKPVTYKLDG	0	0	0	0	0	0	0	56	0	0	0	0	0	0	0	38.5	0	0	0	0	0	0	0
941	NSP3	TTTIKPVTYKLDGVV	0	0	0	0	0	0	0	0	923	0	0	0	0	0	0	0	0	88	0	0	0	0	71
942	NSP3	TIKPVTYKLDGVVCT	0	0	0	0	0	73	0	0	388.5	0	0	0	0	0	0	0	0	0	0	0	0	0	0
943	NSP3	KPVTYKLDGVVCTEI	0	0	0	0	0	254	0	0	0	0	0	0	23	6	75.5	0	348	0	0	0	76	0	0
944	NSP3	VTYKLDGVVCTEIDP	11	11	0	12.5	0	548	101.5	0	390.5	0	0	0	44	558	0	0	0	0	0	0	0	48	111.5
945	NSP3	YKLDGVVCTEIDPKL	0	0	0	0	0	0	0	0	0	0	0	0	0	71	0	0	0	410	731	0	0	0	0
946	NSP3	LDGVVCTEIDPKLDN	0	0	78.5	0	0	0	0	0	9101.5	0	0	108	0	189.5	0	0	0	0	0	0	0	0	0
947	NSP3	GVVCTEIDPKLDNYY	87	115	282	63	362	910.5	106.5	66	587	105.5	0	597.5	76	149	178	167.5	637	350	1091	286	305	834.5	442
948	NSP3	VCTEIDPKLDNYYKK	0	0	0	0	0	0	0	0	0	0	0	0	0	0	0	0	0	0	0	0	0	0	0
949	NSP3	TEIDPKLDNYYKKDN	0	0	0	661.5	0	0	0	141.5	210.5	0	367	2438	0	0	0	0	0	0	0	93	0	0	0
950	NSP3	IDPKLDNYYKKDNSY	0	19	120	0	0	0	0	0	0	0	0	718	0	0	0	0	0	0	0	55.5	0	0	0
951	NSP3	PKLDNYYKKDNSYFT	0	0	0	0	0	0	0	0	0	0	0	0	0	0	0	0	0	0	0	0	0	0	0
952	NSP3	LDNYYKKDNSYFTEQ	3161.5	0	0	164	504	12957	0	458.5	8544.5	0	196	2210	0	0	1352	0	0	0	0	0	0	0	62.5
953	NSP3	NYYKKDNSYFTEQPI	923	0	51	0	136	5622.5	0	186	0	0	80	0	0	0	0	0	0	0	0	0	0	0	0
954	NSP3	YKKDNSYFTEQPIDL	425	0	0	425	52	2355	0	126	0	0	2140	0	0	0	0	42	409.5	194	349.5	130	0	246.5	234
955	NSP3	KDNSYFTEQPIDLVP	378	0	0	0	0	2384	0	0	0	0	0	225	0	90.5	0	0	0	0	0	0	0	0	0
956	NSP3	NSYFTEQPIDLVPNQ	748.5	0	0	287.5	0	3577.5	0	0	357	0	0	218	0	0	0	0	0	69	961.5	0	0	0	0
957	NSP3	YFTEQPIDLVPNQPY	81	83	0	0	110.5	0	50.5	0	0	0	0	890.5	64.5	71	330.5	0	844.5	330	1766	496	445	630	546
958	NSP3	TEQPIDLVPNQPYPN	514.5	43.5	0	662.5	225	1341	95	996	777.5	0	0	0	0	74	0	0	0	0	191.5	116	255	135	0
959	NSP3	QPIDLVPNQPYPNAS	0	0	0	0	0	3541	0	191	0	0	0	0	0	0	0	0	0	0	0	0	0	0	0
960	NSP3	IDLVPNQPYPNASFD	297	119	100.5	38.5	623.5	4378	91	218.5	1331.5	0	156.5	275.5	0	0	141	111	891	596.5	808	339.5	0	423	436
961	NSP3	LVPNQPYPNASFDNF	77.5	296	109.5	0	274	1522	0	151.5	0	68	0	912	53	0	132	203.5	676	404.5	1233.5	451	251	382.5	477
962	NSP3	PNQPYPNASFDNFKF	0	0	0	39	0	0	0	0	0	0	0	179	0	0	0	0	0	0	0	0	0	0	0
963	NSP3	QPYPNASFDNFKFVC	0	0	0	0	0	86.5	0	0	0	0	0	176	0	0	0	0	0	0	0	0	0	0	0
964	NSP3	YPNASFDNFKFVCDN	26.5	67.5	43.5	0	0	0	39	0	0	16.5	0	0	0	95	0	0	87	0	0	117	0	40	0
965	NSP3	NASFDNFKFVCDNIK	0	0	0	0	0	0	0	0	0	0	0	0	0	0	0	0	0	0	0	0	0	0	0
966	NSP3	SFDNFKFVCDNIKFA	0	0	0	0	0	0	0	0	0	0	0	0	0	0	0	0	0	338	0	0	0	0	0
967	NSP3	DNFKFVCDNIKFADD	696	0	109.5	102	71.5	100.5	113	109.5	375.5	0	2074.5	82	245	78	0	252.5	208.5	48	1814	123.5	0	147.5	457
968	NSP3	FKFVCDNIKFADDLN	0	0	131.5	29	25	80.5	978	172.5	257	141	391	314	0	122	0	117.5	18	0	583.5	120.5	233.5	184	0
969	NSP3	FVCDNIKFADDLNQL	0	0	0	13	45	65.5	26.5	0	131.5	0	0	114	0	0	0	252	0	99.5	783	139	190	236	427.5
970	NSP3	CDNIKFADDLNQLTG	0	0	0	0	0	0	0	0	0	0	0	0	0	0	0	0	0	0	0	0	0	0	0
971	NSP3	NIKFADDLNQLTGYK	284.5	0	0	0	0	346	0	0	0	0	0	0	0	0	0	0	0	0	0	0	0	0	0
972	NSP3	KFADDLNQLTGYKKP	0	0	0	0	0	0	0	0	0	0	0	0	0	0	53	0	0	1651	0	0	0	0	0
973	NSP3	ADDLNQLTGYKKPAS	0	0	0	0	0	0	0	0	101.5	0	0	0	0	0	0	0	0	0	582	0	0	0	0
974	NSP3	DLNQLTGYKKPASRE	172	0	0	0	0	0	0	0	0	0	12	45	3293.5	0	0	0	0	114.5	0	0	0	0	181.5
975	NSP3	NQLTGYKKPASRELK	0	0	0	0	0	0	0	0	0	0	0	0	0	0	0	0	0	0	165.5	0	0	0	0
976	NSP3	LTGYKKPASRELKVT	0	0	0	0	0	0	0	0	0	0	0	0	0	0	0	0	0	0	0	0	0	0	0
977	NSP3	GYKKPASRELKVTFF	0	0	0	0	72	0	0	0	0	0	0	0	0	0	165	0	0	0	0	0	0	0	0
978	NSP3	KKPASRELKVTFFPD	0	0	0	0	0	301	0	0	0	0	0	0	0	10.5	370	0	271	0	0	0	0	0	0
979	NSP3	PASRELKVTFFPDLN	0	0	62	0	0	0	367.5	0	0	0	390	0	0	163.5	0	0	161.5	64.5	364.5	0	0	0	0
980	NSP3	SRELKVTFFPDLNGD	0	39	61	0	108.5	0	114.5	0	0	0	47	0	0	59.5	0	58	507	80.5	0	0	298.5	0	0
981	NSP3	ELKVTFFPDLNGDVV	0	0	0	0	0	0	0	0	0	820.5	251	0	0	0	0	0	0	0	0	0	0	0	0
982	NSP3	KVTFFPDLNGDVVAI	0	0	0	0	0	0	0	0	0	0	0	0	0	0	272.5	0	0	0	0	0	0	0	0
983	NSP3	TFFPDLNGDVVAIDY	436	162	453.5	310.5	365	164	368	225	774.5	334.5	1917	1045	721	170	947	106	2527.5	765	1369	801	783	1278	2220
984	NSP3	FPDLNGDVVAIDYKH	0	0	0	100.5	56	0	0	0	0	0	0	0	0	0	0	0	0	311	1698	0	0	0	0
985	NSP3	DLNGDVVAIDYKHYT	378	0	0	0	0	0	0	0	0	0	0	0	0	0	0	0	0	0	450	0	281	0	217.5
986	NSP3	NGDVVAIDYKHYTPS	0	0	0	0	0	0	0	0	0	0	0	0	0	0	0	0	0	0	0	0	0	0	0
987	NSP3	DVVAIDYKHYTPSFK	960.5	0	0	0	0	0	0	0	0	0	0	0	0	0	0	0	0	0	319.5	0	0	0	0
988	NSP3	VAIDYKHYTPSFKKG	0	0	0	0	0	0	0	0	0	0	0	0	0	0	0	0	0	0	0	0	0	0	0
989	NSP3	IDYKHYTPSFKKGAK	252.5	0	0	0	1157.5	0	0	0	0	0	399	2825	0	0	0	0	0	0	0	0	0	0	0
990	NSP3	YKHYTPSFKKGAKLL	0	0	0	0	0	0	0	0	0	0	0	164.5	0	0	0	0	0	0	0	0	0	0	0
991	NSP3	HYTPSFKKGAKLLHK	716.5	166	0	0	695	1123	0	0	1027.5	0	0	453	0	0	0	0	0	0	0	194	0	332	0
992	NSP3	TPSFKKGAKLLHKPI	0	0	0	0	0	0	0	0	186	0	359	0	0	0	0	0	0	0	0	0	0	94.5	0
993	NSP3	SFKKGAKLLHKPIVW	0	0	0	0	0	0	0	0	0	0	0	256	0	0	0	0	0	0	0	0	0	0	0
994	NSP3	KKGAKLLHKPIVWHV	0	0	0	0	0	696	0	0	0	0	0	0	0	0	1591.5	0	0	0	0	0	0	0	0
995	NSP3	GAKLLHKPIVWHVNN	0	0	552	0	0	0	0	0	513	57.5	0	0	0	0	0	0	0	0	0	0	0	0	0
996	NSP3	KLLHKPIVWHVNNAT	0	0	175	0	0	0	0	0	0	0	0	0	0	0	103	0	0	0	0	0	0	0	0
997	NSP3	LHKPIVWHVNNATNK	676	0	0	0	0	0	0	0	1387	0	0	0	0	0	0	0	0	0	0	0	0	0	0
998	NSP3	KPIVWHVNNATNKAT	0	0	0	0	0	0	0	0	819	0	0	0	0	0	146.5	0	0	0	0	0	0	0	0
999	NSP3	IVWHVNNATNKATYK	405	0	0	0	0	0	86.5	0	0	0	0	0	0	0	0	0	0	0	0	0	0	0	0
1000	NSP3	WHVNNATNKATYKPN	0	0	0	0	0	0	59.5	0	201	0	0	0	0	0	0	0	0	0	0	0	0	0	0
1001	NSP3	VNNATNKATYKPNTW	0	0	73.5	0	0	906.5	0	0	0	0	0	0	0	0	0	0	0	0	0	0	0	0	36
1002	NSP3	NATNKATYKPNTWCI	0	0	0	0	0	581.5	172	0	0	0	0	0	0	0	0	0	0	0	0	0	0	0	0
1003	NSP3	TNKATYKPNTWCIRC	0	0	0	0	0	0	0	0	0	0	0	0	9	2	0	0	0	50	171.5	0	128	0	0
1004	NSP3	KATYKPNTWCIRCLW	89	0	27	20	89.5	160	0	7.5	14.5	45.5	108	759	38	11.5	431	0	0	101	371	152	246.5	0	0
1005	NSP3	TYKPNTWCIRCLWST	0	0	0	0	0	0	0	0	0	0	0	0	0	0	0	0	0	0	0	0	0	0	0
1006	NSP3	KPNTWCIRCLWSTKP	0	0	0	0	0	0	0	0	0	0	0	0	0	0	47.5	0	0	0	0	0	0	0	0
1007	NSP3	NTWCIRCLWSTKPVE	0	12	17.5	0	0	0	97	20.5	0	0	0	72	3477	0	0	0	0	18	0	0	0	104	0
1008	NSP3	WCIRCLWSTKPVETS	0	0	0	0	0	0	0	0	0	0	0	0	0	0	0	0	0	0	0	0	0	117	0
1009	NSP3	IRCLWSTKPVETSNS	166.5	0	0	0	0	0	90.5	0	3925	0	0	0	0	0	1522	0	0	0	0	0	0	0	0
1010	NSP3	CLWSTKPVETSNSFD	2720.5	123	0	27	0	0	146	174	1001	89	195.5	288.5	125.5	44.5	3426	0	358.5	201	0	168	147	332.5	164.5
1011	NSP3	WSTKPVETSNSFDVL	862	0	0	0	0	143	0	0	0	0	0	189.5	0	32	1466	0	263.5	80	86	0	31.5	0	60.5
1012	NSP3	TKPVETSNSFDVLKS	5553.5	0	0	0	0	0	0	0	0	0	0	0	0	0	146	0	0	0	0	0	0	0	0
1013	NSP3	PVETSNSFDVLKSED	222	138.5	0	367	0	0	0	146	996.5	571	866	0	614	35.5	607	0	0	0	0	0	0	0	0
1014	NSP3	ETSNSFDVLKSEDAQ	0	0	0	0	0	0	0	18.5	0	1477	109	0	461	0	0	0	0	0	155	54.5	0	0	0
1015	NSP3	SNSFDVLKSEDAQGM	0	0	0	0	0	4057	0	0	0	0	0	0	0	0	0	1407.5	0	0	0	0	0	0	0
1016	NSP3	SFDVLKSEDAQGMDN	0	33	0	0	0	0	0	0	2818.5	65.5	0	58.5	0	12.5	0	0	0	785	0	0	0	0	0
1017	NSP3	DVLKSEDAQGMDNLA	255.5	0	0	0	0	0	0	0	0	0	0	0	0	0	0	0	0	0	0	0	0	0	0
1018	NSP3	LKSEDAQGMDNLACE	0	0	208	0	0	81	57	0	1351	0	0	0	2964	57	0	0	0	0	0	0	0	0	0
1019	NSP3	SEDAQGMDNLACEDL	0	41	217.5	0	0	0	251	5.5	0	147.5	1644	160.5	6.5	155.5	0	58	0	0	360	102.5	0	207	0
1020	NSP3	DAQGMDNLACEDLKP	97	0	0	434	0	0	0	0	0	0	0	0	0	0	0	0	0	0	0	0	0	0	363.5
1021	NSP3	QGMDNLACEDLKPVS	0	0	0	0	0	0	0	0	1291	0	0	0	395.5	0	0	0	0	0	0	0	0	0	0
1022	NSP3	MDNLACEDLKPVSEE	0	224	346	0	495	0	52.5	73.5	0	403	223.5	43.5	1237.5	93.5	0	0	0	0	0	0	0	262	0
1023	NSP3	NLACEDLKPVSEEVV	0	0	0	0	0	2082.5	31	0	469	983	334	0	0	0	192	0	0	0	0	0	0	0	0
1024	NSP3	ACEDLKPVSEEVVEN	0	151.5	210	0	0	0	91	134.5	0	1912.5	682	0	235	101	867	112	0	0	0	0	0	0	0
1025	NSP3	EDLKPVSEEVVENPT	36.5	92.5	0	0	0	0	0	398.5	0	1065.5	1161.5	0	557.5	0	0	0	0	0	0	467	0	0	0
1026	NSP3	LKPVSEEVVENPTIQ	0	0	0	0	0	0	0	0	11392	0	0	0	0	0	0	0	0	0	0	0	0	0	0
1027	NSP3	PVSEEVVENPTIQKD	522	22.5	204.5	1070	0	410.5	485.5	267.5	6352	536.5	370.5	0	926	104.5	47.5	56.5	0	0	364	0	1641	0	205.5
1028	NSP3	SEEVVENPTIQKDVL	0	0	0	0	0	0	75	0	3461.5	0	0	0	0	0	0	0	0	0	0	0	466	0	0
1029	NSP3	EVVENPTIQKDVLEC	137	53.5	98.5	43	0	0	105.5	499	537.5	1484	569	0	589.5	186.5	963	0	0	0	0	219.5	0	85	0
1030	NSP3	VENPTIQKDVLECNV	0	0	0	0	0	0	60	0	238	0	0	0	0	0	2180	0	0	0	0	0	0	0	0
1031	NSP3	NPTIQKDVLECNVKT	0	0	0	0	0	0	0	0	0	0	0	0	0	0	0	0	0	0	0	0	0	0	0
1032	NSP3	TIQKDVLECNVKTTE	0	0	0	0	0	227.5	0	0	0	0	92	0	2359.5	0	57	0	0	0	0	0	0	0	0
1033	NSP3	QKDVLECNVKTTEVV	0	0	0	0	0	0	0	0	0	0	0	0	0	0	541	0	0	0	0	0	0	0	0
1034	NSP3	DVLECNVKTTEVVGD	845	0	0	103	0	0	0	0	81.5	53	0	0	37	19.5	173.5	0	612	0	0	3339.5	0	0	0
1035	NSP3	LECNVKTTEVVGDII	0	0	0	191	0	0	0	0	2178.5	0	0	208.5	0	0	324.5	0	0	0	0	0	0	0	0
1036	NSP3	CNVKTTEVVGDIILK	0	0	0	0	0	0	0	0	0	0	0	0	0	0	0	0	0	0	0	0	0	0	0
1037	NSP3	VKTTEVVGDIILKPA	0	0	0	0	0	0	164.5	0	724	0	0	0	0	0	0	0	0	0	0	0	0	0	807.5
1038	NSP3	TTEVVGDIILKPANN	0	0	985	107	92.5	0	0	0	0	47.5	32.5	1290	0	0	0	0	0	0	0	0	0	0	0
1039	NSP3	EVVGDIILKPANNSL	0	0	400.5	0	0	232.5	0	317	624	1013	488	0	114	0	0	0	0	0	227	115	0	0	0
1040	NSP3	VGDIILKPANNSLKI	0	0	0	13	0	0	0	0	0	0	0	0	0	0	0	0	0	0	0	0	0	0	0
1041	NSP3	DIILKPANNSLKITE	237.5	0	0	217.5	0	622	0	0	179.5	0	0	0	6811	0	0	0	0	0	0	0	0	0	0
1042	NSP3	ILKPANNSLKITEEV	0	92	197	0	0	383	0	0	30126.5	975	22	7996	0	36	536.5	0	0	0	0	0	0	0	0
1043	NSP3	KPANNSLKITEEVGH	0	0	89.5	44.5	135.5	3299	0	0	1243	534	0	0	0	23.5	784.5	0	0	0	0	0	0	0	0
1044	NSP3	ANNSLKITEEVGHTD	0	48	241.5	31	299	1213	0	0	0	449	0	0	0	23	0	0	0	0	0	0	0	0	0
1045	NSP3	NSLKITEEVGHTDLM	0	0	124	0	1124	3780.5	381	0	0	0	0	0	0	0	0	0	0	0	0	0	0	0	0
1046	NSP3	LKITEEVGHTDLMAA	0	0	0	0	0	0	0	0	23668	0	0	0	0	0	0	0	0	0	0	0	0	0	0
1047	NSP3	ITEEVGHTDLMAAYV	0	62.5	105.5	0	132.5	6126	0	0	19689	0	0	0	0	96.5	253.5	286.5	0	0	0	0	0	25.5	854.5
1048	NSP3	EEVGHTDLMAAYVDN	0	90.5	242	285	0	0	0	1905.5	0	3023.5	2841	0	1696	79	147.5	0	194	0	0	0	0	88	232
1049	NSP3	VGHTDLMAAYVDNSS	0	201	0	0	0	0	0	0	0	0	0	0	0	0	0	1932.5	0	0	0	0	0	0	0
1050	NSP3	HTDLMAAYVDNSSLT	0	0	0	0	0	797.5	0	0	0	0	0	3887	0	0	0	1869	0	0	0	0	0	0	0
1051	NSP3	DLMAAYVDNSSLTIK	140.5	0	0	0	0	0	0	0	0	0	0	0	0	0	0	391	0	0	0	0	0	0	0
1052	NSP3	MAAYVDNSSLTIKKP	0	0	0	0	0	0	0	0	0	0	0	0	0	0	0	0	0	0	0	0	0	0	0
1053	NSP3	AYVDNSSLTIKKPNE	0	0	167	0	0	0	0	20	0	0	0	107	15580.5	0	0	431	0	0	0	0	0	0	498
1054	NSP3	VDNSSLTIKKPNELS	0	0	0	0	0	0	0	0	651	0	0	0	0	18.5	0	914.5	0	0	0	0	0	0	0
1055	NSP3	NSSLTIKKPNELSRV	0	133	0	0	197	10763.5	0	234	834	0	0	0	0	37	0	3243	0	0	0	0	0	0	0
1056	NSP3	SLTIKKPNELSRVLG	0	0	0	0	0	0	0	0	0	0	5	0	0	0	0	0	0	0	0	0	0	0	0
1057	NSP3	TIKKPNELSRVLGLK	0	0	0	0	0	62	0	0	0	0	0	0	0	0	0	0	0	0	0	0	0	0	0
1058	NSP3	KKPNELSRVLGLKTL	0	0	0	0	0	35	0	0	0	0	0	0	0	0	177	0	0	0	0	0	0	0	0
1059	NSP3	PNELSRVLGLKTLAT	0	0	0	0	0	0	0	0	0	0	0	0	0	0	0	0	0	0	0	0	0	0	0
1060	NSP3	ELSRVLGLKTLATHG	0	0	0	0	0	0	0	425.5	0	724.5	195	0	219	0	0	0	0	0	0	0	0	0	0
1061	NSP3	SRVLGLKTLATHGLA	0	0	0	0	0	109	0	0	0	0	0	0	0	0	0	0	0	0	0	0	0	0	0
1062	NSP3	VLGLKTLATHGLAAV	0	0	0	0	0	0	0	0	0	0	0	0	0	0	0	0	0	0	0	0	0	0	0
1063	NSP3	GLKTLATHGLAAVNS	0	0	0	0	0	0	0	0	0	0	0	0	0	0	0	0	0	0	0	0	0	0	0
1064	NSP3	KTLATHGLAAVNSVP	0	0	0	0	0	0	0	0	0	0	0	0	0	0	66	0	0	0	0	0	0	0	0
1065	NSP3	LATHGLAAVNSVPWD	266	81	0	74.5	60	611.5	0	73	5659.5	0	326	440.5	0	0	0	95	654.5	316.5	280	28	231	0	559.5
1066	NSP3	THGLAAVNSVPWDTI	0	23	0	0	81.5	0	0	0	0	63	0	0	0	0	0	0	0	0	0	0	0	0	0
1067	NSP3	GLAAVNSVPWDTIAN	0	0	0	0	0	0	41.5	0	831	16	0	0	0	0	0	0	0	52.5	0	0	0	0	0
1068	NSP3	AAVNSVPWDTIANYA	0	0	0	0	0	0	7.5	65	380.5	0	0	0	0	0	0	0	0	102	0	0	0	58.5	387.5
1069	NSP3	VNSVPWDTIANYAKP	0	0	0	0	0	0	0	0	0	0	0	0	0	0	0	0	0	0	0	0	0	0	0
1070	NSP3	SVPWDTIANYAKPFL	0	0	13.5	0	0	0	0	0	0	0	0	183.5	0	0	0	0	0	44.5	374	40	0	200	0
1071	NSP3	PWDTIANYAKPFLNK	310	0	0	0	0	678.5	0	0	0	174.5	0	207	0	0	0	0	0	0	0	0	0	0	0
1072	NSP3	DTIANYAKPFLNKVV	78	0	0	0	0	0	0	0	0	0	0	0	0	0	0	0	0	0	0	0	0	0	0
1073	NSP3	IANYAKPFLNKVVST	0	0	0	0	0	340.5	0	0	4153.5	0	0	0	0	0	0	0	0	0	0	0	0	0	0
1074	NSP3	NYAKPFLNKVVSTTT	0	0	0	0	0	0	0	0	0	0	0	0	0	0	0	0	0	0	0	0	0	0	0
1075	NSP3	AKPFLNKVVSTTTNI	0	0	0	0	0	0	0	0	0	0	0	0	0	0	0	0	0	0	0	0	0	0	0
1076	NSP3	PFLNKVVSTTTNIVT	0	0	0	0	0	0	0	0	0	0	0	0	0	0	0	0	0	0	0	0	0	0	0
1077	NSP3	LNKVVSTTTNIVTRC	0	0	0	0	0	0	0	0	350.5	0	0	0	0	0	0	0	0	0	0	0	0	0	0
1078	NSP3	KVVSTTTNIVTRCLN	0	0	0	0	0	0	0	0	69.5	0	0	0	0	0	0	0	0	0	0	0	0	0	0
1079	NSP3	VSTTTNIVTRCLNRV	0	0	0	0	0	646.5	0	0	433.5	0	0	0	0	0	0	0	0	0	0	0	0	0	0
1080	NSP3	TTTNIVTRCLNRVCT	0	0	0	0	0	0	0	0	0	0	0	0	0	0	0	0	0	0	0	0	0	0	0
1081	NSP3	TNIVTRCLNRVCTNY	0	0	0	0	0	0	0	0	0	0	0	173	0	0	0	0	48.5	0	0	0	0	0	0
1082	NSP3	IVTRCLNRVCTNYMP	0	0	0	0	0	360	0	0	602	0	0	0	0	0	0	0	0	0	0	0	0	0	0
1083	NSP3	TRCLNRVCTNYMPYF	90	122	0	0	261	431	0	82.5	0	51	52	941	99	0	0	163	0	0	539.5	718	238.5	0	65
1084	NSP3	CLNRVCTNYMPYFFT	0	0	0	0	0	0	0	0	0	0	0	0	0	0	0	0	0	0	0	21.5	0	0	0
1085	NSP3	NRVCTNYMPYFFTLL	0	0	0	0	0	797	0	0	0	0	0	0	0	0	0	0	0	0	0	0	0	0	0
1086	NSP3	VCTNYMPYFFTLLLQ	0	0	0	0	0	0	0	0	0	0	0	0	0	0	270	0	0	0	0	0	0	0	0
1087	NSP3	TNYMPYFFTLLLQLC	0	0	0	0	0	0	0	0	0	0	0	0	0	0	0	0	0	0	51.5	0	0	99	99.5
1088	NSP3	YMPYFFTLLLQLCTF	0	0	0	0	49.5	0	0	0	0	0	0	167	0	0	0	0	0	0	0	39	60.5	0	48
1089	NSP3	PYFFTLLLQLCTFTR	0	0	0	0	0	0	0	0	0	0	0	0	0	0	0	0	0	0	0	0	0	0	0
1090	NSP3	FFTLLLQLCTFTRST	0	0	0	0	0	0	0	0	0	0	0	0	0	0	0	0	0	0	0	0	0	0	0
1091	NSP3	TLLLQLCTFTRSTNS	0	0	0	0	0	2525.5	0	0	0	0	0	0	0	0	0	0	0	0	0	0	176	0	0
1092	NSP3	LLQLCTFTRSTNSRI	0	0	0	0	0	2404	0	0	0	0	0	0	0	0	0	0	0	0	0	0	0	0	0
1093	NSP3	QLCTFTRSTNSRIKA	0	0	0	0	0	0	0	0	0	0	0	0	0	0	0	0	0	0	0	0	0	0	0
1094	NSP3	CTFTRSTNSRIKASM	0	0	0	0	0	0	0	0	0	0	0	0	0	0	0	0	0	0	0	0	0	0	0
1095	NSP3	FTRSTNSRIKASMPT	0	0	0	0	0	0	0	0	0	0	0	281	0	0	0	0	0	0	0	0	0	0	0
1096	NSP3	RSTNSRIKASMPTTI	0	0	206.5	0	0	0	0	0	0	0	0	0	0	0	0	0	0	0	0	0	0	165	0
1097	NSP3	TNSRIKASMPTTIAK	0	0	0	0	0	1175	0	33.5	0	0	0	0	0	0	0	1096	0	0	0	0	0	166	0
1098	NSP3	SRIKASMPTTIAKNT	0	0	0	0	0	0	0	124	297.5	0	0	178.5	0	0	0	0	0	0	0	0	0	82	0
1099	NSP3	IKASMPTTIAKNTVK	0	0	0	0	0	0	0	220	14373.5	0	0	7246	126.5	0	0	0	0	0	0	0	0	0	0
1100	NSP3	ASMPTTIAKNTVKSV	0	0	0	0	0	0	0	0	0	0	0	0	0	0	0	0	0	0	0	0	0	0	0
1101	NSP3	MPTTIAKNTVKSVGK	0	0	0	0	0	0	0	0	150	0	0	600	0	0	0	0	0	0	0	0	0	0	0
1102	NSP3	TTIAKNTVKSVGKFC	0	0	0	0	0	0	0	0	0	0	0	0	0	0	0	0	0	0	0	0	0	0	0
1103	NSP3	IAKNTVKSVGKFCLE	0	0	0	187	0	0	0	0	4315	0	5.5	571	3875	0	0	0	0	0	254.5	23	0	0	0
1104	NSP3	KNTVKSVGKFCLEAS	0	0	0	0	0	114	0	0	0	0	0	0	256	0	1566	0	0	0	0	0	0	0	0
1105	NSP3	TVKSVGKFCLEASFN	0	117	0	0	0	853.5	0	0	0	0	25	0	230	0	1753	0	0	0	422	0	0	49	158
1106	NSP3	KSVGKFCLEASFNYL	0	0	0	5.5	54	0	0	71.5	0	0	0	61.5	74	14.5	436.5	41	96.5	51	659.5	73	0	119	0
1107	NSP3	VGKFCLEASFNYLKS	0	0	0	0	0	0	0	0	0	0	0	0	0	0	0	0	0	0	129	0	0	0	0
1108	NSP3	KFCLEASFNYLKSPN	0	0	0	0	0	0	0	0	0	0	0	0	0	33.5	0	0	0	293	171	0	0	0	0
1109	NSP3	CLEASFNYLKSPNFS	0	0	0	0	0	0	0	0	0	0	0	0	0	66	0	0	0	0	0	0	0	0	0
1110	NSP3	EASFNYLKSPNFSKL	0	0	0	0	0	0	0	0	0	243	99	0	0	0	0	0	0	0	0	0	0	0	0
1111	NSP3	SFNYLKSPNFSKLIN	47	0	0	0	0	0	0	0	883.5	0	0	2045	0	0	0	0	0	0	0	0	0	0	0
1112	NSP3	NYLKSPNFSKLINII	0	0	0	0	0	0	0	0	0	0	0	307.5	0	0	0	0	0	0	0	0	0	0	0
1113	NSP3	LKSPNFSKLINIIIW	0	0	0	0	0	0	0	0	0	0	0	142	0	0	0	0	0	0	156	0	0	0	39
1114	NSP3	SPNFSKLINIIIWFL	0	0	0	25.5	0	0	0	0	0	0	0	0	0	0	0	0	0	0	0	0	0	0	0
1115	NSP3	NFSKLINIIIWFLLL	0	0	0	0	0	0	0	0	0	0	0	0	0	0	0	0	0	0	0	0	0	0	0
1116	NSP3	SKLINIIIWFLLLSV	0	0	0	0	0	0	0	0	137	0	0	0	0	0	0	0	0	0	0	0	0	0	0
1117	NSP3	LINIIIWFLLLSVCL	0	0	0	0	0	0	0	0	0	0	0	0	0	0	0	0	196	0	293.5	0	0	65	0
1118	NSP3	NIIIWFLLLSVCLGS	0	0	0	0	0	0	0	0	0	0	0	0	0	0	0	0	0	0	0	0	0	0	0
1119	NSP3	IIWFLLLSVCLGSLI	331	0	53	0	0	0	0	0	0	0	0	101.5	0	0	0	0	0	0	0	0	0	0	0
1120	NSP3	WFLLLSVCLGSLIYS	27	0	0	0	0	0	0	0	0	0	1.5	0	0	0	0	0	0	0	0	0	0	78.5	0
1121	NSP3	LLLSVCLGSLIYSTA	0	0	0	0	0	0	0	0	0	0	0	0	0	0	0	0	0	0	0	0	0	0	0
1122	NSP3	LSVCLGSLIYSTAAL	0	0	0	0	0	0	0	0	373	0	4	0	0	0	0	0	0	0	0	0	0	0	0
1123	NSP3	VCLGSLIYSTAALGV	0	0	0	0	0	0	0	0	0	0	0	0	0	0	0	0	0	0	0	0	0	0	0
1124	NSP3	LGSLIYSTAALGVLM	0	0	0	0	0	0	0	0	0	0	0	0	0	0	0	0	0	0	0	0	0	188.5	0
1125	NSP3	SLIYSTAALGVLMSN	0	0	0	0	0	0	0	0	0	0	130.5	0	0	0	0	0	0	0	0	0	0	0	0
1126	NSP3	IYSTAALGVLMSNLG	0	0	0	0	0	0	0	0	2524	0	0	0	0	0	0	0	0	0	0	0	0	0	0
1127	NSP3	STAALGVLMSNLGMP	0	0	56.5	0	0	292	0	0	0	0	0	0	0	0	0	0	0	0	0	0	0	0	0
1128	NSP3	AALGVLMSNLGMPSY	0	101	48.5	49.5	0	43	22.5	0	354	32	0	0	0	0	0	0	0	27	0	162	0	402	969.5
1129	NSP3	LGVLMSNLGMPSYCT	0	0	0	0	0	0	0	0	259.5	0	0	0	0	0	0	0	0	0	0	40	0	273	0
1130	NSP3	VLMSNLGMPSYCTGY	0	39.5	0	30.5	52.5	0	0	0	0	0	0	28.5	0	54.5	0	0	0	0	0	232	0	0	0
1131	NSP3	MSNLGMPSYCTGYRE	0	66	305	147	0	0	0	229.5	0	0	36	141.5	3352.5	52.5	123.5	0	0	0	0	0	0	0	0
1132	NSP3	NLGMPSYCTGYREGY	151	147	1020.5	93.5	93	1091.5	55.5	211	0	0	130	696.5	344	115.5	294.5	58.5	680.5	223.5	383.5	315	272	0	69
1133	NSP3	GMPSYCTGYREGYLN	0	36	58	57	0	536.5	0	131	0	163	42	275	67	47.5	197	0	192.5	0	0	0	97	0	0
1134	NSP3	PSYCTGYREGYLNST	0	0	0	0	0	0	0	0	0	0	36	0	0	0	0	3275.5	0	0	0	0	0	0	0
1135	NSP3	YCTGYREGYLNSTNV	0	0	480	0	499.5	655.5	70	330	64063	0	1414.5	0	178	0	0	596.5	0	0	0	0	0	0	0
1136	NSP3	TGYREGYLNSTNVTI	0	52	0	35	303	146	176	223	36812	0	486	75.5	15	0	0	438	0	0	845.5	0	0	0	0
1137	NSP3	YREGYLNSTNVTIAT	0	0	0	0	471	0	0	118	9281.5	0	0	0	0	0	0	0	0	0	0	0	0	0	0
1138	NSP3	EGYLNSTNVTIATYC	0	0	14.5	0	0	159	75	116	8303.5	325	133	0	293	24.5	0	0	339	0	244	244	0	157.5	290.5
1139	NSP3	YLNSTNVTIATYCTG	0	0	0	0	0	0	0	0	0	0	0	0	0	0	0	0	0	0	0	0	0	0	0
1140	NSP3	NSTNVTIATYCTGSI	0	0	658	0	0	50.5	0	23	92	0	0	0	0	0	0	0	0	0	0	0	0	0	93
1141	NSP3	TNVTIATYCTGSIPC	132.5	591	0	0	26.5	0	0	0	0	0	0	0	0	13	0	0	232	51	205	0	0	0	284.5
1142	NSP3	VTIATYCTGSIPCSV	0	228	0	0	0	283.5	0	0	0	0	0	0	0	0	0	0	61.5	0	0	0	0	0	118
1143	NSP3	IATYCTGSIPCSVCL	0	0	0	0	31.5	656.5	0	0	2166	0	0	120	0	22	0	0	295.5	15.5	441.5	33.5	27.5	120	178.5
1144	NSP3	TYCTGSIPCSVCLSG	0	0	0	0	0	0	0	0	0	0	0	0	0	0	0	0	0	0	0	0	0	0	0
1145	NSP3	CTGSIPCSVCLSGLD	0	30	0	0	0	0	10	114.5	1346.5	0	0	166	0	6	0	0	106	0	0	0	0	103.5	179.5
1146	NSP3	GSIPCSVCLSGLDSL	805	942	160	0	0	0	0	0	154	0	0	0	0	0	26	0	0	0	0	0	0	0	128
1147	NSP3	IPCSVCLSGLDSLDT	0	0	0	0	0	244.5	0	0	1059	0	0	0	0	0	0	0	0	0	0	0	0	0	57.5
1148	NSP3	CSVCLSGLDSLDTYP	0	7.5	203	0	0	0	29	146	773	0	8.5	157.5	0	8	0	0	152	86.5	322.5	0	43.5	132.5	0
1149	NSP3	VCLSGLDSLDTYPSL	0	0	199.5	0	0	0	0	0	339	0	0	0	0	0	0	0	91.5	0	221.5	0	0	0	0
1150	NSP3	LSGLDSLDTYPSLET	0	0	0	6	0	8621.5	0	84.5	26389.5	0	0	0	130	0	824	0	0	0	0	0	0	0	0
1151	NSP3	GLDSLDTYPSLETIQ	0	0	0	308	0	738	91	0	308	47.5	0	0	0	0	1026	0	0	130.5	106.5	0	0	0	83
1152	NSP3	DSLDTYPSLETIQIT	1349	112	0	445	0	120	23	162.5	2220	0	0	0	0	0	1563.5	37	0	0	0	0	0	0	0
1153	NSP3	LDTYPSLETIQITIS	0	0	0	0	0	5009	0	0	14033.5	0	3.5	0	0	0	79	0	0	183	0	0	0	0	0
1154	NSP3	TYPSLETIQITISSF	148	0	0	39	44	2078	45.5	0	1028.5	227.5	182	0	0	0	536	0	0	76	318	112	238.5	46.5	233
1155	NSP3	PSLETIQITISSFKW	0	0	0	0	0	72	0	33	129.5	0	0	0	0	0	0	0	0	0	0	0	0	0	0
1156	NSP3	LETIQITISSFKWDL	0	11.5	0	56.5	28	263	0	94	629.5	0	7362.5	0	63.5	2	224.5	63	455.5	0	490.5	111.5	0	0	269
1157	NSP3	TIQITISSFKWDLTA	0	0	0	0	0	0	0	0	0	0	0	0	0	0	0	0	0	0	0	0	0	0	0
1158	NSP3	QITISSFKWDLTAFG	0	28	0	0	0	0	0	0	0	0	0	0	0	0	0	0	0	35	0	0	0	0	0
1159	NSP3	TISSFKWDLTAFGLV	0	0	0	0	44.5	461	0	0	0	0	0	0	0	0	0	0	0	0	0	0	0	0	0
1160	NSP3	SSFKWDLTAFGLVAE	0	27	177.5	297	0	637	40	117	0	0	117	0	2398.5	0	0	0	0	0	0	0	0	0	0
1161	NSP3	FKWDLTAFGLVAEWF	278.5	166	241.5	223	395.5	321	453	275	129.5	160	480	2111.5	528	91	485.5	416	2168	782.5	2531	1101.5	914	0	1653
1162	NSP3	WDLTAFGLVAEWFLA	0	35.5	0	72.5	141	0	141	141	0	43	65.5	789	99	19	126	63.5	645	194	610.5	354	255.5	158.5	802
1163	NSP3	LTAFGLVAEWFLAYI	133	59	47.5	25.5	117.5	0	96.5	125.5	412.5	19	0	547	95.5	28.5	266	77.5	694.5	141.5	491.5	381.5	229	0	335.5
1164	NSP3	AFGLVAEWFLAYILF	235	26.5	25.5	93	125.5	0	94.5	81	0	0	0	830	53.5	0	269	61	1031	173	882.5	475.5	340.5	412	420
1165	NSP3	GLVAEWFLAYILFTR	0	0	0	0	0	0	0	28	0	0	0	0	0	0	0	0	0	0	0	0	133.5	0	0
1166	NSP3	VAEWFLAYILFTRFF	0	0	0	0	88.5	0	0	0	0	0	0	562	0	0	0	71	0	0	401	262.5	247	0	0
1167	NSP3	EWFLAYILFTRFFYV	0	12	0	21	0	0	93	0	0	84	0	214.5	0	0	130	0	0	0	0	360	0	0	0
1168	NSP3	FLAYILFTRFFYVLG	0	0	0	0	0	0	0	0	0	0	0	0	0	5	0	0	0	0	0	0	0	0	141
1169	NSP3	AYILFTRFFYVLGLA	0	0	0	0	0	0	0	0	0	0	0	0	0	0	0	0	0	0	0	0	0	0	0
1170	NSP3	ILFTRFFYVLGLAAI	0	0	0	0	0	0	0	0	0	0	0	0	0	0	0	0	0	0	0	0	0	0	0
1171	NSP3	FTRFFYVLGLAAIMQ	0	0	0	0	0	0	22	0	0	0	0	0	0	0	0	0	0	0	0	0	0	116.5	0
1172	NSP3	RFFYVLGLAAIMQLF	61	0	0	0	53.5	0	0	0	0	0	38	215.5	0	0	269	41.5	229	0	230.5	0	62	0	0
1173	NSP3	FYVLGLAAIMQLFFS	0	0	0	6.5	0	0	0	0	0	0	41.5	0	0	0	152.5	0	0	0	0	0	0	0	0
1174	NSP3	VLGLAAIMQLFFSYF	101	0	0	89.5	83.5	0	0	0	75	0	37.5	850	83	12	484	115	445	96.5	1058	350.5	310	0	315
1175	NSP3	GLAAIMQLFFSYFAV	75	0	0	64.5	0	0	0	0	0	0	0	0	0	0	241	0	0	0	0	63	0	0	184
1176	NSP3	AAIMQLFFSYFAVHF	0	31	0	145	23	0	0	0	0	0	110	435	0	9	364	66.5	302	0	137.5	0	0	53.5	1490
1177	NSP3	IMQLFFSYFAVHFIS	0	0	0	0	0	2549	0	0	6293	0	0	0	0	0	0	0	0	0	0	0	0	0	191
1178	NSP3	QLFFSYFAVHFISNS	0	0	0	0	0	329	0	0	375	61	0	0	0	0	0	0	0	0	0	0	0	0	0
1179	NSP3	FFSYFAVHFISNSWL	0	27.5	0	74	0	0	0	0	1221	46	88.5	322	0	0	0	0	98.5	0	457.5	194	96.5	147.5	410
1180	NSP3	SYFAVHFISNSWLMW	144	94.5	0	159	93.5	0	0	50	0	144	139	1045	260	29.5	66	176.5	486.5	0	631	206.5	447.5	100.5	434
1181	NSP3	FAVHFISNSWLMWLI	0	25.5	71	85	33.5	0	0	0	0	9	19	529.5	96	0	94	0	197	0	0	0	84.5	0	181
1182	NSP3	VHFISNSWLMWLIIN	0	0	0	96	21.5	0	0	0	930	95	12.5	74	0	0	246	0	0	0	0	0	0	0	0
1183	NSP3	FISNSWLMWLIINLV	0	0	0	0	0	0	0	0	0	0	0	0	0	0	25	0	0	0	0	0	0	0	0
1184	NSP3	SNSWLMWLIINLVQM	0	0	0	0	0	732.5	6.5	0	529.5	0	0	0	0	0	0	1145.5	0	0	0	0	0	51	0
1185	NSP3	SWLMWLIINLVQMAP	0	0	0	0	0	0	20	0	630	0	0	0	0	0	285.5	0	0	0	0	0	14.5	0	0
1186	NSP3	LMWLIINLVQMAPIS	0	0	0	0	0	3029	0	0	425.5	0	0	0	479.5	0	264.5	0	0	0	0	0	0	0	0
1187	NSP3	WLIINLVQMAPISAM	0	0	0	0	0	627	0	0	0	0	0	0	0	0	0	0	25	0	0	0	0	0	0
1188	NSP3	IINLVQMAPISAMVR	0	0	0	0	0	917	0	0	3643.5	0	8	0	0	0	0	60	0	0	0	0	0	0	0
1189	NSP3	NLVQMAPISAMVRMY	56.5	0	0	0	100.5	1297	0	189	462	0	0	0	55.5	23.5	135.5	135	0	0	0	0	0	0	0
1190	NSP3	VQMAPISAMVRMYIF	19.5	0	0	0	0	0	0	121	1672	0	15	37.5	80	49	196.5	111.5	90	0	0	0	0	0	0
1191	NSP3	MAPISAMVRMYIFFA	0	0	0	88	0	0	0	0	0	0	0	0	0	0	0	0	0	0	0	0	0	0	0
1192	NSP3	PISAMVRMYIFFASF	45.5	0	0	131	3	122.5	0	0	0	0	15	0	0	0	0	0	0	0	85	0	0	0	0
1193	NSP3	SAMVRMYIFFASFYY	199	43	45	84.5	34.5	0	34.5	0	0	0	40	304	138	37.5	204	16.5	23	106	0	148	97	83.5	0
1194	NSP3	MVRMYIFFASFYYVW	132.5	67	0	0	0	0	45	0	0	51	40	311.5	96	34	96	78	0	92	0	95.5	77	0	0
1195	NSP3	RMYIFFASFYYVWKS	0	0	0	0	0	0	0	0	0	0	0	0	0	0	0	0	0	0	0	0	0	0	0
1196	NSP3	YIFFASFYYVWKSYV	0	0	0	0	0	0	0	0	0	0	0	0	0	0	0	0	0	0	0	0	0	0	0
1197	NSP3	FFASFYYVWKSYVHV	0	0	0	0	0	0	0	0	0	0	0	0	0	0	0	0	0	0	0	0	0	0	0
1198	NSP3	ASFYYVWKSYVHVVD	85	0	0	0	0	0	0	0	418	0	99.5	0	0	0	0	0	0	0	0	0	0	0	0
1199	NSP3	FYYVWKSYVHVVDGC	0	0	0	0	0	0	0	0	0	0	0	0	0	19.5	0	0	0	0	0	0	0	0	0
1200	NSP3	YVWKSYVHVVDGCNS	0	0	0	0	0	0	0	0	141	0	0	0	0	0	0	0	0	0	0	0	0	0	0
1201	NSP3	WKSYVHVVDGCNSST	0	0	0	0	0	0	0	0	0	0	0	0	0	0	0	0	0	0	0	0	0	0	0
1202	NSP3	SYVHVVDGCNSSTCM	0	166	0	14.5	0	1199	0	191.5	0	0	0	0	0	0	0	420	0	0	0	0	0	0	0
1203	NSP3	VHVVDGCNSSTCMMC	0	0	0	71.5	0	0	0	0	254.5	0	0	0	0	8.5	0	281	0	28.5	0	0	0	57	0
1204	NSP3	VVDGCNSSTCMMCYK	0	0	0	0	0	0	0	0	0	0	0	0	0	0	0	0	0	0	0	0	0	0	0
1205	NSP3	DGCNSSTCMMCYKRN	86	0	0	0	0	0	0	0	0	0	34.5	0	0	0	0	0	0	0	0	0	0	0	0
1206	NSP3	CNSSTCMMCYKRNRA	0	0	0	0	0	619	0	0	0	0	0	90	0	0	0	447.5	0	0	0	0	0	0	0
1207	NSP3	SSTCMMCYKRNRATR	0	78	0	0	0	0	24	123	343.5	0	0	0	0	0	0	0	0	0	0	0	0	0	0
1208	NSP3	TCMMCYKRNRATRVE	0	0	0	59.5	0	0	0	65.5	0	0	4.5	24	2540	45.5	28.5	0	0	0	0	0	0	0	0
1209	NSP3	MMCYKRNRATRVECT	0	0	0	0	0	0	0	0	0	0	0	0	0	0	187	0	0	0	0	0	0	0	0
1210	NSP3	CYKRNRATRVECTTI	0	0	0	0	0	0	0	0	0	0	0	0	0	0	0	0	0	0	0	0	0	0	0
1211	NSP3	KRNRATRVECTTIVN	0	0	0	0	0	0	0	0	1830	0	0	0	0	0	205	0	0	0	0	0	0	0	0
1212	NSP3	NRATRVECTTIVNGV	0	0	0	0	0	1057.5	0	0	0	0	0	0	0	0	0	0	0	0	0	0	0	0	0
1213	NSP3	ATRVECTTIVNGVRR	0	0	0	0	0	0	0	0	0	11	0	0	0	0	0	0	0	186	0	91	472	0	0
1214	NSP3	RVECTTIVNGVRRSF	0	0	0	0	0	0	0	0	0	0	0	87.5	0	0	0	0	0	92	0	0	292.5	0	0
1215	NSP3	ECTTIVNGVRRSFYV	0	17.5	0	0	0	0	0	13	0	180	120	38	79.5	0	0	0	52	0	0	233	141.5	0	0
1216	NSP3	TTIVNGVRRSFYVYA	0	0	0	0	0	0	0	0	0	0	0	0	0	20	0	0	0	0	0	0	51	0	0
1217	NSP3	IVNGVRRSFYVYANG	0	23.5	0	0	0	0	0	0	159	0	0	0	0	0	0	0	0	223.5	0	0	0	0	0
1218	NSP3	NGVRRSFYVYANGGK	362	0	0	0	0	0	0	0	50.5	0	0	0	0	0	0	0	0	0	0	0	0	0	0
1219	NSP3	VRRSFYVYANGGKGF	0	0	523	0	0	0	0	0	0	0	0	0	0	0	0	0	0	0	183.5	0	0	0	0
1220	NSP3	RSFYVYANGGKGFCK	0	0	0	0	0	0	0	0	0	0	0	0	0	0	0	0	0	0	0	0	0	0	0
1221	NSP3	FYVYANGGKGFCKLH	0	0	0	0	0	0	0	0	0	0	0	0	0	0	0	0	0	0	0	0	0	0	0
1222	NSP3	VYANGGKGFCKLHNW	0	24.5	0	0	0	0	0	0	0	0	37.5	257	0	0	0	0	172.5	0	0	0	194	0	0
1223	NSP3	ANGGKGFCKLHNWNC	0	0	0	0	0	0	0	0	0	4.5	0	0	84	0	0	0	0	319	0	38.5	201	0	170
1224	NSP3	GGKGFCKLHNWNCVN	0	0	0	0	0	0	0	0	60	12.5	0	0	0	0	0	0	0	0	0	0	0	0	0
1225	NSP3	KGFCKLHNWNCVNCD	188.5	0	0	0	0	404.5	69.5	112	93	58.5	130	78.5	0	0	109	0	120.5	312.5	119.5	0	190	113	0
1226	NSP3	FCKLHNWNCVNCDTF	0	0	0	0	85	0	0	72.5	0	0	114.5	411	0	0	0	28	585	0	352.5	140	181	250	0
1227	NSP3	KLHNWNCVNCDTFCA	0	0	0	0	0	0	0	0	0	0	0	0	0	0	0	0	0	0	0	0	0	0	0
1228	NSP3	HNWNCVNCDTFCAGS	35.5	0	0	0	0	0	31.5	0	0	0	0	0	0	0	0	0	0	0	0	0	0	0	0
1229	NSP3	WNCVNCDTFCAGSTF	0	0	0	0	76.5	0	0	0	0	0	0	0	0	0	0	0	126.5	0	0	119.5	0	0	0
1230	NSP3	CVNCDTFCAGSTFIS	0	0	0	0	0	3466.5	0	0	0	0	0	0	0	0	0	0	0	0	0	0	0	0	0
1231	NSP3	NCDTFCAGSTFISDE	0	190	608	372	77	2936.5	178.5	206.5	549	126	175	138.5	7551.5	86	87	100	176	192.5	105	0	0	375.5	0
1232	NSP3	DTFCAGSTFISDEVA	448	51	0	0	0	5303	72	95	565.5	65	0	0	16.5	57.5	0	0	0	1395	0	0	0	0	124
1233	NSP3	FCAGSTFISDEVARD	181.5	155.5	40	103.5	0	1140.5	73	241.5	0	239	213	0	237.5	61.5	0	27.5	0	89	0	0	0	125	0
1234	NSP3	AGSTFISDEVARDLS	0	25	0	125.5	0	1761	0	68	81	0	0	0	0	0	0	0	0	0	0	0	0	0	0
1235	NSP3	STFISDEVARDLSLQ	0	0	354	0	0	2301.5	0	176	557	0	0	706	94.5	27.5	0	0	93	121.5	183.5	0	0	35	202.5
1236	NSP3	FISDEVARDLSLQFK	449.5	0	0	125.5	0	177.5	0	0	0	0	0	0	0	0	0	0	0	0	668.5	0	0	0	0
1237	NSP3	SDEVARDLSLQFKRP	0	0	0	0	0	0	0	0	0	0	0	0	0	9	0	0	0	0	142	0	0	0	0
1238	NSP3	EVARDLSLQFKRPIN	0	4	0	101	0	0	0	311	0	798	1247	0	358	0	0	0	0	0	0	99	0	3	0
1239	NSP3	ARDLSLQFKRPINPT	0	0	0	0	0	0	0	0	202	25	0	0	0	65.5	0	0	0	0	0	0	0	0	0
1240	NSP3	DLSLQFKRPINPTDQ	370	678.5	0	0	0	0	0	0	0	0	0	0	0	0	0	0	0	0	0	0	0	0	0
1241	NSP3	SLQFKRPINPTDQSS	0	83.5	0	0	0	0	0	0	0	0	0	0	0	0	0	0	0	0	0	0	0	0	0
1242	NSP3	QFKRPINPTDQSSYI	0	202	83	0	0	0	0	170	0	0	44	597.5	0	7.5	0	185	0	0	0	0	35	0	0
1243	NSP3	KRPINPTDQSSYIVD	160	84	0	0	41.5	1518	0	451.5	0	111	206.5	0	142.5	85	0	45	417	0	970	23	78	189	0
1244	NSP3	PINPTDQSSYIVDSV	172	283	518	0	306.5	1707.5	201	581.5	1299.5	575	240	1000	437	0	0	0	416.5	2303.5	219	149.5	0	721	721
1245	NSP3	NPTDQSSYIVDSVTV	0	0	207	0	376.5	2368	6.5	181	385	333	0	0	0	50	176.5	0	0	1048	0	0	0	295	0
1246	NSP3	TDQSSYIVDSVTVKN	0	0	0	0	0	1256.5	0	0	0	0	0	0	0	0	0	0	0	0	0	0	0	0	0
1247	NSP3	QSSYIVDSVTVKNGS	0	0	0	0	0	0	0	128	0	0	0	0	0	0	0	0	0	0	0	0	0	0	0
1248	NSP3	SYIVDSVTVKNGSIH	0	0	0	0	0	644	0	126	0	0	169	0	0	0	0	0	0	0	0	0	0	0	0
1249	NSP3	IVDSVTVKNGSIHLY	102.5	40.5	0	55	113	0	17.5	18	2170.5	61	0	768.5	0	35	0	0	175.5	140.5	218	0	28	88.5	86.5
1250	NSP3	DSVTVKNGSIHLYFD	1515.5	157.5	80.5	162.5	187.5	0	99	287.5	0	83.5	476	953	433	125	336	0	1970	373	891	275	0	412	606
1251	NSP3	VTVKNGSIHLYFDKA	0	0	0	0	0	0	0	0	0	0	0	0	0	0	0	0	0	0	0	0	0	0	0
1252	NSP3	VKNGSIHLYFDKAGQ	0	0	0	0	0	0	0	0	0	0	0	0	0	0	0	0	0	0	0	0	0	0	0
1253	NSP3	NGSIHLYFDKAGQKT	0	0	0	0	0	0	0	0	0	0	0	0	0	0	0	0	0	0	0	0	0	0	0
1254	NSP3	SIHLYFDKAGQKTYE	0	0	171.5	119	50.5	0	0	0	0	0	0	342	3322.5	20.5	0	0	910	317	0	56	0	101.5	292.5
1255	NSP3	HLYFDKAGQKTYERH	183	0	0	0	0	0	0	0	0	0	0	279	120.5	0	0	0	0	0	0	62.5	0	0	107
1256	NSP3	YFDKAGQKTYERHSL	0	0	0	0	0	0	0	0	0	0	0	213	0	27.5	0	0	0	0	0	36	0	0	0
1257	NSP3	DKAGQKTYERHSLSH	483	0	0	0	0	0	0	0	314	0	0	0	0	0	0	0	0	0	0	0	0	0	0
1258	NSP3	AGQKTYERHSLSHFV	0	0	0	0	0	0	0	0	0	0	27.5	63	0	0	0	0	0	0	0	0	0	0	75
1259	NSP3	QKTYERHSLSHFVNL	0	0	0	0	0	0	0	0	0	0	0	0	0	0	118	0	0	0	0	0	0	0	0
1260	NSP3	TYERHSLSHFVNLDN	0	0	0	0	23	196.5	0	0	6379	56	117.5	0	0	0	0	0	0	0	0	0	0	0	0
1261	NSP3	ERHSLSHFVNLDNLR	0	0	0	0	0	0	0	219	1804	581.5	953.5	265	889.5	0	0	0	0	0	0	71.5	0	0	0
1262	NSP3	HSLSHFVNLDNLRAN	0	0	0	0	0	0	0	0	5691	0	305	0	0	0	0	0	0	0	0	0	0	0	0
1263	NSP3	LSHFVNLDNLRANNT	0	0	712.5	0	0	1485	0	0	20392.5	0	0	0	0	0	0	0	0	0	0	0	0	0	0
1264	NSP3	HFVNLDNLRANNTKG	0	0	0	0	0	0	0	0	0	0	0	0	0	0	0	0	0	0	0	0	0	0	0
1265	NSP3	VNLDNLRANNTKGSL	0	0	75	0	0	374	0	0	0	0	0	0	0	0	0	0	0	0	0	0	0	0	0
1266	NSP3	LDNLRANNTKGSLPI	0	0	0	0	0	0	0	0	3219	0	0	0	0	0	0	0	0	0	0	0	0	0	0
1267	NSP3	NLRANNTKGSLPINV	0	0	0	0	0	490	0	0	0	0	0	0	0	0	0	0	0	0	0	0	0	0	0
1268	NSP3	RANNTKGSLPINVIV	0	0	0	0	0	0	0	0	0	0	61.5	0	0	43.5	0	0	0	0	0	0	0	0	0
1269	NSP3	NNTKGSLPINVIVFD	329.5	296	448	0	0	1834	45.5	130.5	0	0	645.5	554	37	7325.5	0	83.5	732.5	606	319.5	266.5	207.5	0	272
1270	NSP3	TKGSLPINVIVFDGK	0	0	0	0	0	0	0	0	0	0	0	0	0	0	0	0	0	0	0	0	0	0	0
1271	NSP3	GSLPINVIVFDGKSK	0	0	0	0	0	0	0	0	0	0	0	362	0	0	0	0	0	0	0	0	0	0	0
1272	NSP3	LPINVIVFDGKSKCE	0	0	0	0	0	0	0	0	212	0	0	483	2751.5	50	0	0	0	0	0	0	0	0	189.5
1273	NSP3	INVIVFDGKSKCEES	0	7.5	0	0	0	0	30.5	56	3978	142	3	207.5	66.5	163.5	0	0	0	0	0	67.5	0	0	24.5
1274	NSP3	VIVFDGKSKCEESSA	0	0	0	0	0	0	12	0	220	157.5	0	10987	0	0	0	0	0	0	0	0	0	0	0
1275	NSP3	VFDGKSKCEESSAKS	0	0	0	0	0	0	0	64.5	914.5	0	0	3654.5	0	0	0	0	0	0	0	0	0	0	0
1276	NSP3	DGKSKCEESSAKSAS	175	0	0	0	0	0	0	63	0	0	0	0	0	0	0	55	0	0	0	0	0	0	0
1277	NSP3	KSKCEESSAKSASVY	0	0	0	0	0	5327	66	0	0	0	0	0	0	0	137.5	0	0	0	211.5	1294	0	0	0
1278	NSP3	KCEESSAKSASVYYS	0	0	0	0	0	0	0	0	0	0	0	0	75	0	25.5	0	0	0	0	56	0	0	0
1279	NSP3	EESSAKSASVYYSQL	0	23.5	0	144.5	0	660.5	76.5	1059	132.5	2193	2247	0	1233.5	14	0	0	0	0	0	461.5	0	0	0
1280	NSP3	SSAKSASVYYSQLMC	0	83.5	99	0	0	4382	0	32	0	0	0	0	0	0	0	0	0	0	0	0	0	0	0
1281	NSP3	AKSASVYYSQLMCQP	0	0	0	0	0	0	0	0	0	0	984	0	0	0	0	185	0	0	0	0	0	0	0
1282	NSP3	SASVYYSQLMCQPIL	0	0	0	0	0	0	0	0	63	0	0	0	0	0	0	0	0	0	0	4.5	0	74.5	0
1283	NSP3	SVYYSQLMCQPILLL	0	0	5	0	0	0	0	0	0	0	309	379	0	0	0	0	294	144	0	0	0	0	0
1284	NSP3	YYSQLMCQPILLLDQ	0	15	0	0	41.5	0	0	0	1148.5	0	1460.5	280.5	58	40	540.5	0	571.5	137	325.5	22.5	0	65	0
1285	NSP3	SQLMCQPILLLDQAL	0	0	0	0	51.5	0	0	220	303.5	0	11	101.5	5	0	142	43	265	0	0	72	0	0	0
1286	NSP3	LMCQPILLLDQALVS	0	0	0	0	0	0	0	0	545.5	0	0	0	0	46.5	66	0	0	0	0	0	0	0	0
1287	NSP3	CQPILLLDQALVSDV	38.5	11.5	0	270	25	540.5	0	244	616	0	2087	0	0	123.5	83	0	214	0	0	0	81.5	93	0
1288	NSP3	PILLLDQALVSDVGD	245.5	88.5	0	0	0	573.5	50	0	3319.5	81	251	0	117.5	51	11.5	122.5	345	119	0	0	171	0	221.5
1289	NSP3	LLLDQALVSDVGDSA	0	0	0	0	0	0	0	0	6339.5	0	0	0	0	0	0	494.5	0	176	0	0	0	0	0
1290	NSP3	LDQALVSDVGDSAEV	0	0	0	130	0	415.5	25	179.5	38139	45.5	157.5	0	14.5	0	6.5	74.5	75.5	5.5	0	0	0	0	0
1291	NSP3	QALVSDVGDSAEVAV	0	0	0	69	0	0	0	162	14057	0	0	0	0	0	6	0	0	0	0	0	0	0	0
1292	NSP3	LVSDVGDSAEVAVKM	0	0	0	0	0	0	0	38.5	8821	234	142	0	0	0	0	0	0	0	367	0	0	0	0
1293	NSP3	SDVGDSAEVAVKMFD	1323	71.5	0	0	0	0	15.5	154	0	0	49.5	0	0	426	0	422	0	245	0	0	0	0	0
1294	NSP3	VGDSAEVAVKMFDAY	0	603	79	94	120.5	299	116	94	903	38.5	58.5	0	75	82.5	170	177.5	450.5	101	0	290.5	113	0	306.5
1295	NSP3	DSAEVAVKMFDAYVN	1276	175.5	0	92	0	83.5	63	83.5	0	71	111	0	47.5	52	0	76	406	155	1136	158.5	0	0	0
1296	NSP3	AEVAVKMFDAYVNTF	0	0	0	128.5	5.5	0	0	0	0	0	0	15.5	0	57	0	0	0	0	0	83	0	0	0
1297	NSP3	VAVKMFDAYVNTFSS	0	0	0	0	0	0	0	0	608.5	0	0	0	0	0	0	0	1908	0	146	0	0	0	0
1298	NSP3	VKMFDAYVNTFSSTF	0	0	0	0	0	0	0	0	0	0	0	0	0	0	229.5	0	1178	0	0	0	0	0	0
1299	NSP3	MFDAYVNTFSSTFNV	0	0	170	0	0	0	0	0	0	0	0	0	45.5	10	80	0	728.5	490	0	0	0	0	0
1300	NSP3	DAYVNTFSSTFNVPM	875	31	0	0	0	0	0	0	0	0	0	0	0	0	0	0	427.5	0	0	0	0	0	0
1301	NSP3	YVNTFSSTFNVPMEK	0	0	0	124	0	0	0	0	0	0	0	335.5	0	9	545	0	0	0	0	0	0	0	0
1302	NSP3	NTFSSTFNVPMEKLK	0	0	0	0	0	0	0	0	0	0	0	0	0	0	0	0	0	0	0	0	0	0	0
1303	NSP3	FSSTFNVPMEKLKTL	0	0	0	0	0	0	0	0	0	0	0	0	0	0	235	0	0	0	0	0	0	0	0
1304	NSP3	STFNVPMEKLKTLVA	0	0	0	0	0	0	0	3	0	0	0	307.5	0	0	361	0	0	0	256	0	0	0	0
1305	NSP3	FNVPMEKLKTLVATA	0	0	0	0	0	0	0	0	0	0	18.5	238	0	0	0	0	0	0	0	0	0	0	0
1306	NSP3	VPMEKLKTLVATAEA	0	0	0	0	0	0	6	35	235	0	0	0	555	0	337	97	0	0	0	0	0	0	182.5
1307	NSP3	MEKLKTLVATAEAEL	0	29	0	0	0	0	39	93.5	0	96	33	2491.5	304.5	25.5	1614	0	0	0	42	97	0	0	0
1308	NSP3	KLKTLVATAEAELAK	0	0	0	0	0	0	0	0	0	0	0	0	0	0	0	0	0	0	0	0	0	0	0
1309	NSP3	KTLVATAEAELAKNV	0	0	0	0	0	0	0	0	0	170	0	0	0	0	0	0	0	0	0	0	0	0	0
1310	NSP3	LVATAEAELAKNVSL	0	0	0	0	0	0	0	0	1827.5	0	0	0	0	0	0	0	0	0	0	0	0	0	0
1311	NSP3	ATAEAELAKNVSLDN	0	0	0	0	0	0	29	0	0	63	45	0	0	0	0	0	157	0	287	0	0	64	1830.5
1312	NSP3	AEAELAKNVSLDNVL	0	0	0	181	0	0	35.5	0	0	0	0	0	0	0	12	0	317	0	323.5	0	0	0	757.5
1313	NSP3	AELAKNVSLDNVLST	0	0	0	91.5	0	0	0	0	1153	0	0	0	0	0	0	0	0	0	0	0	0	0	0
1314	NSP3	LAKNVSLDNVLSTFI	0	0	0	0	0	331	0	0	2845	0	0	78.5	13.5	0	0	0	0	0	0	38	0	0	0
1315	NSP3	KNVSLDNVLSTFISA	0	0	0	0	0	1053	0	0	558.5	0	0	0	0	0	25	0	0	0	0	0	0	0	0
1316	NSP3	VSLDNVLSTFISAAR	0	0	0	0	0	5074.5	8.5	0	2092	0	0	0	0	0	0	0	0	0	0	0	0	0	415
1317	NSP3	LDNVLSTFISAARQG	0	0	0	0	0	0	0	0	3537	0	0	0	838.5	0	0	0	0	0	0	0	0	0	0
1318	NSP3	NVLSTFISAARQGFV	42.5	0	0	0	0	719.5	0	0	0	0	0	68.5	0	0	0	0	0	0	0	0	55.5	17	0
1319	NSP3	LSTFISAARQGFVDS	0	0	0	0	0	772.5	0	0	4389.5	24	68.5	0	0	87.5	0	48.5	0	0	0	0	0	0	328
1320	NSP3	TFISAARQGFVDSDV	0	0	0	0	0	250	0	0	1643.5	305	3299	0	0	0	0	0	0	0	649	0	0	127.5	633
1321	NSP3	ISAARQGFVDSDVET	29.5	0	0	0	0	6815	0	58.5	26706	0	129.5	0	0	0	511.5	0	0	0	0	0	0	0	0
1322	NSP3	AARQGFVDSDVETKD	0	0	0	0	0	0	18	0	0	0	104.5	0	0	0	582	0	0	0	0	0	0	0	386.5
1323	NSP3	RQGFVDSDVETKDVV	0	0	0	119	0	0	0	0	0	0	0	0	0	36	817.5	0	105	0	0	0	0	0	0
1324	NSP3	GFVDSDVETKDVVEC	46	1.5	0	242	0	520	49	101	1874.5	81	451	56	220	135	1343.5	42.5	409	129.5	448	0	0	0	555.5
1325	NSP3	VDSDVETKDVVECLK	0	0	0	0	0	0	0	0	1908.5	0	152	0	0	0	0	0	0	0	413.5	798	0	0	0
1326	NSP3	SDVETKDVVECLKLS	0	0	0	0	0	0	0	0	0	0	0	0	0	0	0	0	0	0	0	0	0	0	0
1327	NSP3	VETKDVVECLKLSHQ	0	0	0	0	0	0	580	0	0	0	0	0	0	0	826.5	0	0	0	0	0	0	0	300.5
1328	NSP3	TKDVVECLKLSHQSD	0	0	0	0	0	0	0	0	965	0	0	0	0	0	0	0	233	0	0	0	0	254	257.5
1329	NSP3	DVVECLKLSHQSDIE	774.5	216	0	157	0	147.5	141	69	0	111.5	79.5	195.5	2857	151.5	869	54	758.5	152	0	0	0	181.5	0
1330	NSP3	VECLKLSHQSDIEVT	106	91	0	0	0	387.5	0	0	288.5	0	0	93	202	0	3431	0	0	234	0	0	0	76.5	0
1331	NSP3	CLKLSHQSDIEVTGD	0	95	0	0	0	0	0	485.5	358	18.5	160.5	0	78	124.5	632	0	0	0	0	0	0	0	52
1332	NSP3	KLSHQSDIEVTGDSC	0	0	0	0	140	162.5	0	0	688.5	0	0	3329	22.5	40.5	119.5	0	0	25	43	0	0	148	0
1333	NSP3	SHQSDIEVTGDSCNN	0	0	1087	9.5	0	116.5	0	0	0	39	0	2320	0	0	0	85.5	0	0	359	74	97.5	137	0
1334	NSP3	QSDIEVTGDSCNNYM	30	71	173	41.5	0	0	63	0	99.5	0	0	292	0	19	0	0	207	142	477.5	249.5	156.5	272	0
1335	NSP3	DIEVTGDSCNNYMLT	424.5	15.5	0	291	0	0	0	0	0	0	0	0	0	0	169.5	0	0	0	0	0	0	193.5	0
1336	NSP3	EVTGDSCNNYMLTYN	191	0	6.5	0	46	0	30.5	403	0	1409	408	293	561	13	531	0	160	140.5	388.5	405.5	133.5	0	0
1337	NSP3	TGDSCNNYMLTYNKV	0	21	0	0	0	0	0	0	0	0	126	0	0	0	0	0	0	0	0	0	0	0	0
1338	NSP3	DSCNNYMLTYNKVEN	759	0	131	0	0	729	0	0	0	335	0	0	0	0	1024	0	0	0	0	0	0	0	0
1339	NSP3	CNNYMLTYNKVENMT	0	0	60	0	0	397	0	0	0	0	0	0	0	0	0	0	0	0	0	0	0	0	0
1340	NSP3	NYMLTYNKVENMTPR	0	0	0	0	0	242	0	0	253	0	0	0	0	0	0	0	0	0	0	0	0	0	0
1341	NSP3	MLTYNKVENMTPRDL	0	0	0	0	0	0	0	0	0	0	0	0	0	0	100.5	0	0	0	0	0	0	0	0
1342	NSP3	TYNKVENMTPRDLGA	0	0	0	0	0	0	0	0	0	0	0	0	0	0	0	0	0	0	287	0	0	0	0
1343	NSP3	NKVENMTPRDLGACI	0	0	0	0	0	1041	0	0	0	0	0	0	0	0	0	0	0	0	0	0	0	0	0
1344	NSP3	VENMTPRDLGACIDC	66	11.5	0	0	65	0	197	92	202.5	0	518	376	100	107.5	60	50	505	0	400	140.5	206.5	224	316.5
1345	NSP3	NMTPRDLGACIDCSA	0	0	332	0	0	584	36	0	0	0	6	0	0	0	0	0	0	0	0	0	0	0	0
1346	NSP3	TPRDLGACIDCSARH	0	0	0	126	0	0	0	23.5	0	20	477.5	708.5	21	13.5	0	0	0	97.5	0	21	253.5	0	185.5
1347	NSP3	RDLGACIDCSARHIN	4.5	0	0	82.5	0	0	0	0	533.5	62	0	136	0	0	0	0	0	0	255	0	160	0	0
1348	NSP3	LGACIDCSARHINAQ	0	0	0	0	0	0	0	0	0	95.5	0	0	0	0	0	0	0	0	0	0	0	0	0
1349	NSP3	ACIDCSARHINAQVA	0	0	0	0	0	0	0	0	712	0	0	0	0	0	0	0	0	0	0	0	0	0	0
1350	NSP3	IDCSARHINAQVAKS	0	0	0	0	0	0	0	0	0	0	0	0	0	0	0	0	0	0	0	0	0	0	0
1351	NSP3	CSARHINAQVAKSHN	0	0	0	0	0	0	0	0	0	0	0	0	0	0	0	0	0	0	0	0	0	0	0
1352	NSP3	ARHINAQVAKSHNIA	0	0	0	0	0	0	0	0	0	0	0	0	0	0	0	0	0	0	0	0	0	0	0
1353	NSP3	HINAQVAKSHNIALI	79.5	0	0	30.5	0	0	0	0	143	0	0	0	0	0	0	0	0	0	0	0	0	0	0
1354	NSP3	NAQVAKSHNIALIWN	0	0	0	0	0	0	0	0	140	62	0	162.5	0	0	0	0	0	0	0	0	0	0	0
1355	NSP3	QVAKSHNIALIWNVK	0	0	0	0	0	0	0	0	0	0	0	0	0	0	0	0	0	0	0	0	0	0	0
1356	NSP3	AKSHNIALIWNVKDF	0	0	0	0	0	0	0	0	0	0	0	249	0	0	32	0	0	0	0	0	0	0	0
1357	NSP3	SHNIALIWNVKDFMS	0	0	0	65	0	0	0	0	0	0	0	0	0	0	0	0	0	0	0	0	0	0	0
1358	NSP3	NIALIWNVKDFMSLS	0	0	0	0	0	0	0	0	0	0	0	0	0	0	0	0	0	0	0	0	0	0	0
1359	NSP3	ALIWNVKDFMSLSEQ	0	0	210	0	0	151	0	0	0	0	0	0	0	0	415.5	0	0	0	0	0	0	0	0
1360	NSP3	IWNVKDFMSLSEQLR	0	0	200.5	0	0	179	0	0	4711	0	36.5	195	85	0	233	0	0	0	0	26.5	0	0	0
1361	NSP3	NVKDFMSLSEQLRKQ	0	0	0	0	0	0	0	0	0	0	0	0	0	0	0	0	0	122	550.5	0	0	0	0
1362	NSP3	KDFMSLSEQLRKQIR	0	0	0	0	0	0	0	0	0	0	0	0	0	0	0	0	0	0	0	0	0	0	0
1363	NSP3	FMSLSEQLRKQIRSA	0	0	246.5	0	0	0	0	0	0	0	0	0	0	0	0	0	0	0	0	0	0	0	0
1364	NSP3	SLSEQLRKQIRSAAK	896.5	0	5537	0	0	2840	0	0	0	0	0	1431.5	0	0	0	0	0	0	205	0	0	0	0
1365	NSP3	SEQLRKQIRSAAKKN	0	65	0	0	0	0	0	0	668	0	0	658	0	0	0	13	0	0	0	0	0	0	0
1366	NSP3	QLRKQIRSAAKKNNL	0	0	234.5	0	0	0	0	0	0	0	0	0	0	0	0	0	0	0	0	0	0	0	0
1367	NSP3	RKQIRSAAKKNNLPF	0	0	52.5	0	0	32.5	0	212	0	0	0	0	0	0	0	0	0	0	57	0	0	0	0
1368	NSP3	QIRSAAKKNNLPFKL	0	0	0	0	0	0	0	0	0	0	0	0	0	0	0	0	0	0	0	0	0	0	0
1369	NSP3	RSAAKKNNLPFKLTC	0	0	0	0	0	0	0	0	0	0	0	0	0	12	0	0	0	0	0	0	0	0	0
1370	NSP3	AAKKNNLPFKLTCAT	0	0	0	0	0	0	0	0	0	0	0	0	0	0	0	0	0	0	0	0	0	0	0
1371	NSP3	KKNNLPFKLTCATTR	0	0	0	0	0	0	0	0	0	0	0	0	0	0	0	0	0	0	0	0	0	0	0
1372	NSP3	NNLPFKLTCATTRQV	0	0	242	0	0	285	0	0	0	0	0	0	0	0	0	0	0	0	0	0	0	0	0
1373	NSP3	LPFKLTCATTRQVVN	0	0	0	0	0	0	0	0	2463.5	36	0	0	631	0	0	0	0	0	0	0	0	0	0
1374	NSP3	FKLTCATTRQVVNVV	0	0	801	0	0	0	0	0	0	0	0	0	0	0	0	0	0	0	0	0	0	0	0
1375	NSP3	LTCATTRQVVNVVTT	0	0	0	0	0	0	0	0	0	0	0	0	0	0	0	0	0	0	0	0	0	0	0
1376	NSP3	CATTRQVVNVVTTKI	0	0	0	0	0	0	0	0	0	0	0	0	0	0	0	0	0	0	0	0	0	0	0
1377	NSP3	TTRQVVNVVTTKIAL	0	0	0	0	0	0	0	0	0	0	0	0	0	0	0	0	0	0	0	0	0	0	0
1378	NSP3	RQVVNVVTTKIALKG	0	0	0	0	0	0	0	0	0	0	0	0	0	0	0	0	0	0	0	0	0	0	0
1379	NSP3	VVNVVTTKIALKGGK	399	0	0	0	0	0	0	0	0	0	0	0	0	0	0	0	0	0	0	0	0	0	0
1380	NSP4	NVVTTKIALKGGKIV	0	0	0	0	0	116	0	0	0	0	0	0	0	0	0	0	0	0	0	0	0	0	0
1381	NSP4	VTTKIALKGGKIVNN	0	0	535	0	0	0	0	0	0	62	0	0	0	0	0	0	0	0	0	0	0	0	0
1382	NSP4	TKIALKGGKIVNNWL	0	0	0	0	0	0	0	0	0	54.5	0	65.5	0	0	0	0	0	0	0	0	0	0	0
1383	NSP4	IALKGGKIVNNWLKQ	0	0	0	0	0	0	0	0	950.5	0	0	0	0	0	0	0	0	0	0	0	0	0	0
1384	NSP4	LKGGKIVNNWLKQLI	0	0	22.5	0	0	0	0	0	0	0	0	0	0	0	0	0	0	0	0	0	0	0	0
1385	NSP4	GGKIVNNWLKQLIKV	0	0	0	0	0	0	0	0	0	0	0	0	0	0	0	0	0	0	0	0	0	0	0
1386	NSP4	KIVNNWLKQLIKVTL	0	0	0	0	0	0	0	0	0	0	0	0	0	0	83	0	0	0	0	0	0	0	0
1387	NSP4	VNNWLKQLIKVTLVF	0	0	0	0	0	0	0	0	0	0	0	0	0	0	0	0	0	0	0	0	0	0	0
1388	NSP4	NWLKQLIKVTLVFLF	0	0	0	0	0	0	0	0	0	0	0	0	0	0	0	0	0	0	0	0	0	0	0
1389	NSP4	LKQLIKVTLVFLFVA	0	0	0	0	0	0	0	0	0	0	0	0	0	0	0	0	0	0	0	0	0	0	0
1390	NSP4	QLIKVTLVFLFVAAI	0	0	0	0	0	0	0	0	0	0	0	0	0	0	0	0	0	0	0	0	0	0	0
1391	NSP4	IKVTLVFLFVAAIFY	0	137.5	0	0	0	0	0	0	130	0	0	0	0	18.5	109	0	0	0	0	0	71	89	0
1392	NSP4	VTLVFLFVAAIFYLI	0	0	0	0	0	0	0	0	0	0	0	0	0	0	0	0	0	0	0	0	0	0	0
1393	NSP4	LVFLFVAAIFYLITP	0	0	0	0	0	0	0	0	0	0	0	0	0	0	0	0	0	0	0	0	0	0	0
1394	NSP4	FLFVAAIFYLITPVH	0	0	0	0	0	0	0	0	0	0	0	0	69	0	0	0	0	19.5	0	0	0	98	0
1395	NSP4	FVAAIFYLITPVHVM	0	0	0	0	0	0	0	0	0	0	0	0	0	0	0	0	0	0	0	0	0	0	0
1396	NSP4	AAIFYLITPVHVMSK	0	0	0	0	0	0	0	0	0	0	0	0	0	0	0	0	0	0	0	0	0	0	0
1397	NSP4	IFYLITPVHVMSKHT	0	0	0	0	0	0	0	0	445	0	0	0	0	0	0	0	0	0	0	0	0	0	0
1398	NSP4	YLITPVHVMSKHTDF	0	96	0	31.5	0	0	0	0	0	0	0	0	0	0	0	0	0	0	0	0	0	0	0
1399	NSP4	ITPVHVMSKHTDFSS	0	0	0	0	0	315	0	0	2430	0	0	0	0	0	0	0	0	0	0	0	0	0	0
1400	NSP4	PVHVMSKHTDFSSEI	0	119.5	0	433.5	0	242	128.5	383	807	331	251	0	390	21	0	41	0	0	0	77.5	0	0	0
1401	NSP4	HVMSKHTDFSSEIIG	0	371	0	0	0	1147.5	0	910	0	0	0	0	0	488.5	0	0	0	0	0	0	167	0	0
1402	NSP4	MSKHTDFSSEIIGYK	243	0	0	0	0	6030	0	479	0	0	0	0	0	18.5	0	0	0	0	0	0	0	0	0
1403	NSP4	KHTDFSSEIIGYKAI	0	0	0	0	0	56	0	88	0	0	0	0	0	71.5	79	0	0	0	0	0	0	0	0
1404	NSP4	TDFSSEIIGYKAIDG	0	0	0	61	0	22.5	0	0	234	0	67	0	0	60.5	0	0	0	0	0	32.5	0	0	0
1405	NSP4	FSSEIIGYKAIDGGV	0	0	0	0	0	239	0	87	0	0	0	0	0	0	0	0	0	0	0	0	0	86	522.5
1406	NSP4	SEIIGYKAIDGGVTR	0	0	0	0	0	0	0	223.5	0	0	0	202.5	976	47	0	69	0	0	0	0	0	0	0
1407	NSP4	IIGYKAIDGGVTRDI	0	0	0	72.5	0	0	0	0	2615.5	45	0	0	0	0	0	0	0	0	144	0	0	0	0
1408	NSP4	GYKAIDGGVTRDIAS	0	0	0	0	0	0	0	0	0	0	0	0	0	0	0	0	0	0	0	0	0	0	0
1409	NSP4	KAIDGGVTRDIASTD	0	158.5	0	0	0	0	0	0	0	0	0	0	0	0	0	0	0	0	0	0	0	0	0
1410	NSP4	IDGGVTRDIASTDTC	0	0	0	0	0	0	0	0	3088	0	0	0	0	0	0	0	0	0	0	0	0	0	0
1411	NSP4	GGVTRDIASTDTCFA	0	0	0	0	0	0	0	0	0	0	0	0	0	0	0	0	0	0	0	0	0	0	0
1412	NSP4	VTRDIASTDTCFANK	0	0	0	0	0	0	0	0	0	0	0	0	0	0	0	0	0	0	0	0	0	0	0
1413	NSP4	RDIASTDTCFANKHA	0	0	0	0	0	0	0	0	0	0	0	0	0	0	0	0	0	0	0	0	0	0	0
1414	NSP4	IASTDTCFANKHADF	0	47	0	0	0	435.5	0	0	4984.5	0	103.5	0	0	0	0	0	538	0	708	0	97	0	494
1415	NSP4	STDTCFANKHADFDT	0	0	93	0	0	0	0	0	0	0	293.5	0	0	0	0	0	0	0	0	0	0	0	428
1416	NSP4	DTCFANKHADFDTWF	716	94	78	0	248.5	182	64.5	64	0	160	403	1667.5	43	10.5	218.5	379.5	818	0	2607.5	470	467.5	359.5	455
1417	NSP4	CFANKHADFDTWFSQ	0	0	0	0	36	0	0	0	0	0	0	0	0	0	0	0	0	0	271	0	56.5	0	0
1418	NSP4	ANKHADFDTWFSQRG	0	0	0	0	0	0	0	0	0	0	0	0	0	0	0	0	0	0	187.5	0	0	0	0
1419	NSP4	KHADFDTWFSQRGGS	0	0	0	0	0	209.5	0	0	0	0	0	0	0	0	0	0	0	0	0	0	0	0	0
1420	NSP4	ADFDTWFSQRGGSYT	0	0	0	67.5	0	0	0	0	0	0	0	0	0	0	0	0	0	0	224.5	59.5	0	0	0
1421	NSP4	FDTWFSQRGGSYTND	80	199	0	28	0	43	0	0	82	70	190	47.5	46.5	0	0	63.5	0	119.5	0	96	406.5	0	0
1422	NSP4	TWFSQRGGSYTNDKA	0	0	0	0	0	0	0	0	0	0	0	0	0	0	0	0	0	0	0	0	0	0	0
1423	NSP4	FSQRGGSYTNDKACP	0	0	0	0	0	0	0	0	95	0	0	0	0	0	0	0	0	0	0	0	0	0	0
1424	NSP4	QRGGSYTNDKACPLI	0	0	0	0	0	0	0	0	0	0	0	0	0	0	0	0	0	77	0	0	0	0	0
1425	NSP4	GGSYTNDKACPLIAA	0	0	0	0	0	0	0	0	0	0	0	0	0	0	0	0	0	0	0	0	0	0	0
1426	NSP4	SYTNDKACPLIAAVI	0	0	0	0	0	0	0	0	0	0	0	0	0	0	0	0	0	0	0	0	0	0	0
1427	NSP4	TNDKACPLIAAVITR	0	0	0	0	0	0	0	0	0	0	0	0	0	0	0	0	0	0	0	0	0	0	0
1428	NSP4	DKACPLIAAVITREV	169	37.5	0	0	0	0	0	0	0	0	0	0	0	0	1810	0	0	0	0	0	0	0	0
1429	NSP4	ACPLIAAVITREVGF	0	59.5	0	28	213	120	0	0	147	0	0	386.5	0	0	164	102	392	0	367.5	0	151	0	0
1430	NSP4	PLIAAVITREVGFVV	311	84.5	0	0	151	70	45.5	0	284	73	296	80	0	17.5	361.5	92.5	110	0	0	0	0	73.5	0
1431	NSP4	IAAVITREVGFVVPG	0	0	0	0	0	0	0	0	4734.5	0	0	0	0	0	0	0	0	0	0	0	0	75.5	0
1432	NSP4	AVITREVGFVVPGLP	0	0	0	175	0	453	0	0	231	0	0	0	0	0	0	0	0	0	0	0	0	22.5	0
1433	NSP4	ITREVGFVVPGLPGT	0	0	0	0	0	3880	0	0	2905	0	0	0	0	0	0	0	0	0	0	0	0	0	0
1434	NSP4	REVGFVVPGLPGTIL	0	0	0	30	113	205.5	0	0	100.5	0	0	0	0	46	0	0	0	0	117	0	0	0	0
1435	NSP4	VGFVVPGLPGTILRT	0	0	0	0	0	0	0	0	0	0	0	0	0	0	0	0	0	0	0	0	0	0	0
1436	NSP4	FVVPGLPGTILRTTN	530	0	0	0	0	0	42	0	459	0	69	0	10.5	0	0	0	0	0	0	0	0	0	0
1437	NSP4	VPGLPGTILRTTNGD	233	0	0	0	0	0	0	25.5	0	11	0	0	0	23.5	0	0	0	0	0	0	0	0	0
1438	NSP4	GLPGTILRTTNGDFL	27.5	21	0	495	79.5	932.5	42	0	0	258	57.5	164.5	146.5	0	0	0	269	0	812	151.5	87	0	199
1439	NSP4	PGTILRTTNGDFLHF	148	39.5	0	104.5	103	0	0	0	0	84.5	37	1239	92.5	37.5	127	104	445	0	800.5	145.5	0	205	0
1440	NSP4	TILRTTNGDFLHFLP	0	0	0	0	0	0	0	0	0	0	0	219	0	0	0	0	0	0	0	0	0	0	0
1441	NSP4	LRTTNGDFLHFLPRV	0	0	0	0	0	0	0	0	244	0	0	0	0	0	0	0	0	0	0	0	0	0	0
1442	NSP4	TTNGDFLHFLPRVFS	0	0	0	0	0	0	0	0	606	0	0	0	0	0	0	0	0	0	0	0	0	0	212.5
1443	NSP4	NGDFLHFLPRVFSAV	0	0	0	0	0	0	0	0	0	0	0	587.5	0	15	0	0	0	0	0	0	0	0	0
1444	NSP4	DFLHFLPRVFSAVGN	225	23.5	0	24	0	0	0	0	0	61.5	44	0	0	22.5	0	0	0	0	0	0	0	0	0
1445	NSP4	LHFLPRVFSAVGNIC	11.5	0	268	35.5	0	0	17.5	83	104	0	23.5	0	0	462.5	0	0	0	0	0	0	0	0	0
1446	NSP4	FLPRVFSAVGNICYT	0	0	0	0	0	0	0	0	0	0	0	0	0	198	0	0	0	0	0	0	0	0	0
1447	NSP4	PRVFSAVGNICYTPS	0	0	0	0	0	0	0	0	0	0	0	0	0	0	0	0	0	0	0	0	0	0	0
1448	NSP4	VFSAVGNICYTPSKL	0	0	0	0	0	0	0	0	0	0	0	0	0	0	0	0	0	0	0	0	0	0	0
1449	NSP4	SAVGNICYTPSKLIE	0	0	444.5	0	0	0	0	0	0	0	0	0	1690	25.5	555	0	0	0	0	0	0	0	0
1450	NSP4	VGNICYTPSKLIEYT	0	0	140.5	0	0	0	0	0	0	0	0	0	196	54	2484	0	0	0	0	0	0	0	0
1451	NSP4	NICYTPSKLIEYTDF	0	422.5	169	81	187	1264	120	317	201	140.5	398	1243.5	786	147	3480.5	264	14517.5	241	1825.5	156.5	519.5	634	1241
1452	NSP4	CYTPSKLIEYTDFAT	0	0	0	0	0	0	66.5	0	0	0	63	0	0	42	539	0	0	0	0	0	0	0	78
1453	NSP4	TPSKLIEYTDFATSA	0	0	0	0	0	0	0	0	0	0	372.5	0	0	0	0	0	0	0	0	0	0	0	0
1454	NSP4	SKLIEYTDFATSACV	419	0	0	0	0	0	0	52.5	0	47	0	181.5	0	0	0	0	385	0	0	0	0	150	0
1455	NSP4	LIEYTDFATSACVLA	0	0	0	0	0	0	0	69	2700	0	0	0	111	0	0	0	229.5	128	0	0	0	0	0
1456	NSP4	EYTDFATSACVLAAE	62	18.5	162	181	0	0	0	0	0	167	304	0	3755	0	0	0	255	131.5	0	268	0	0	0
1457	NSP4	TDFATSACVLAAECT	0	0	0	0	0	0	26.5	0	93	0	0	0	95	0	0	0	0	0	0	0	0	0	0
1458	NSP4	FATSACVLAAECTIF	150.5	0	0	0	84.5	0	35.5	4.5	1078	0	122.5	235.5	68.5	115.5	0	77	735.5	142	171.5	238	109.5	104.5	0
1459	NSP4	TSACVLAAECTIFKD	0	0	0	0	0	0	0	0	0	0	95.5	0	0	0	0	0	0	0	0	0	0	0	0
1460	NSP4	ACVLAAECTIFKDAS	0	0	0	0	0	0	0	0	0	0	0	0	0	0	0	0	0	0	0	0	0	0	0
1461	NSP4	VLAAECTIFKDASGK	0	0	0	0	0	0	0	0	142	0	0	0	0	0	0	0	0	0	0	0	0	0	0
1462	NSP4	AAECTIFKDASGKPV	0	0	0	0	0	0	0	0	0	0	0	0	36	0	0	0	0	0	0	0	0	0	0
1463	NSP4	ECTIFKDASGKPVPY	0	0	0	0	0	56.5	0	203	0	222.5	0	0	148	0	0	0	0	0	126.5	200	0	286	0
1464	NSP4	TIFKDASGKPVPYCY	0	123	0	0	24	65.5	7	0	0	62	0	0	0	53	0	0	58	0	387.5	0	0	325.5	0
1465	NSP4	FKDASGKPVPYCYDT	0	35.5	0	0	0	0	0	176	0	0	164.5	0	64	54	0	0	45.5	0	0	0	0	0	0
1466	NSP4	DASGKPVPYCYDTNV	772	92.5	0	0	0	0	0	106.5	73	222.5	97	0	0	0	0	0	0	0	0	0	0	0	0
1467	NSP4	SGKPVPYCYDTNVLE	102	32.5	0	337.5	0	0	0	140	0	34	71	0	2447	39	0	0	325.5	70.5	0	0	0	113	170.5
1468	NSP4	KPVPYCYDTNVLEGS	0	0	0	0	0	0	0	0	0	0	0	0	0	14	171.5	0	0	0	0	0	0	0	0
1469	NSP4	VPYCYDTNVLEGSVA	0	0	0	0	0	0	0	0	0	0	0	0	0	35	0	0	0	0	0	0	0	0	0
1470	NSP4	YCYDTNVLEGSVAYE	213	156	203.5	338	119.5	164	118	211	222.5	104	246	751	5754.5	98.5	434	65	1039.5	771	581	279	186.5	702	553
1471	NSP4	YDTNVLEGSVAYESL	0	37	82	0	62	0	46	0	0	89.5	0	0	73	68	1029	78	859.5	217	300	0	0	398	0
1472	NSP4	TNVLEGSVAYESLRP	0	0	0	0	0	0	0	19	0	0	0	0	0	28	282	0	0	0	0	0	0	82.5	0
1473	NSP4	VLEGSVAYESLRPDT	0	0	0	0	0	0	0	0	404.5	0	0	0	0	0	0	0	0	45	0	0	0	0	109.5
1474	NSP4	EGSVAYESLRPDTRY	0	115	209	120.5	89.5	46	52	584	892	620.5	386	199	1739	74	230	121	694	307	358	481.5	341	257	216
1475	NSP4	SVAYESLRPDTRYVL	0	0	0	0	84	0	0	0	0	0	0	0	0	24.5	199.5	50.5	0	38	0	0	61.5	0	0
1476	NSP4	AYESLRPDTRYVLMD	207	0	0	132	49.5	0	36.5	119.5	945.5	53	51	0	0	61.5	155	68	427.5	796	0	0	334	350.5	225.5
1477	NSP4	ESLRPDTRYVLMDGS	0	0	0	0	0	1	0	346	0	1041.5	427	0	103	0	0	0	0	0	0	0	0	0	0
1478	NSP4	LRPDTRYVLMDGSII	0	92.5	0	0	0	435	0	0	3192	0	0	0	0	0	0	0	0	54	0	0	0	92.5	0
1479	NSP4	PDTRYVLMDGSIIQF	65	570	0	155.5	169	0	0	0	95	0	136.5	443	0	7	99.5	94	297	340.5	491	174	235.5	0	148
1480	NSP4	TRYVLMDGSIIQFPN	0	0	0	0	0	0	0	0	80.5	0	0	0	300	0	0	22	0	10.5	0	0	176.5	0	0
1481	NSP4	YVLMDGSIIQFPNTY	15	62	39	79.5	187	249	14.5	0	0	0	38	83	0	25	0	127.5	0	0	0	96	269.5	73	146
1482	NSP4	LMDGSIIQFPNTYLE	0	67	211	340.5	64	0	58	146	2503	61.5	78.5	73	2566	33.5	164	88	378.5	1695	0	0	0	0	0
1483	NSP4	DGSIIQFPNTYLEGS	546	0	55.5	0	0	0	14	69.5	0	0	0	0	0	23	0	0	0	0	0	0	0	0	0
1484	NSP4	SIIQFPNTYLEGSVR	0	0	0	0	0	0	0	105.5	0	0	0	0	62.5	9.5	0	0	0	0	57.5	0	0	0	0
1485	NSP4	IQFPNTYLEGSVRVV	0	0	937	0	0	0	0	0	1206.5	0	0	0	0	0	0	0	0	0	0	0	0	0	0
1486	NSP4	FPNTYLEGSVRVVTT	0	0	0	0	0	0	0	300.5	0	0	0	0	0	0	0	0	0	0	0	0	0	0	0
1487	NSP4	NTYLEGSVRVVTTFD	151	0	0	0	75	1214	0	22.5	0	0	112	59	299	262	193.5	0	638	0	101.5	0	0	0	130
1488	NSP4	YLEGSVRVVTTFDSE	0	178	560.5	512	0	537	52	160.5	0	132	58	178.5	7233.5	367	229	89.5	269	366.5	0	0	0	103.5	471
1489	NSP4	EGSVRVVTTFDSEYC	395	164.5	365	115	134.5	539.5	303.5	586	413	562.5	322	632	1484	2159.5	240.5	184.5	950	575.5	654	547	451	887.5	1320.5
1490	NSP4	SVRVVTTFDSEYCRH	116.5	94.5	0	0	59	109.5	0	0	0	101	0	206.5	252	510	0	44	0	81.5	0	0	299.5	87	325
1491	NSP4	RVVTTFDSEYCRHGT	0	0	0	0	0	0	0	0	0	0	0	0	0	264	0	0	0	0	0	0	0	0	0
1492	NSP4	VTTFDSEYCRHGTCE	0	50	559	234	0	752	129.5	60	0	80	57	257	5268.5	1162	0	0	147	149	189.5	0	0	141.5	1979.5
1493	NSP4	TFDSEYCRHGTCERS	0	47.5	36.5	48.5	0	0	45	0	0	97	0	0	0	281	0	0	0	0	0	0	0	0	0
1494	NSP4	DSEYCRHGTCERSEA	1073	85	88.5	429	0	0	49	127	0	140.5	0	0	511	60.5	0	0	0	0	0	0	0	0	0
1495	NSP4	EYCRHGTCERSEAGV	0	25	0	102.5	0	280	6	156	0	552.5	538.5	0	309	24	0	0	0	0	0	0	0	0	0
1496	NSP4	CRHGTCERSEAGVCV	0	0	0	30.5	0	0	0	0	0	96.5	0	0	0	0	0	0	0	0	0	0	0	0	0
1497	NSP4	HGTCERSEAGVCVST	0	0	0	0	0	0	0	0	0	0	0	0	0	0	0	0	0	0	0	0	0	0	0
1498	NSP4	TCERSEAGVCVSTSG	0	0	0	0	718.5	0	0	0	0	15	0	0	0	0	0	0	0	0	0	0	0	0	0
1499	NSP4	ERSEAGVCVSTSGRW	112	58.5	263.5	165	0	23.5	43	487	0	1532	713	95	1741	55.5	0	39	137	59.5	320	372	119	121	0
1500	NSP4	SEAGVCVSTSGRWVL	0	0	0	0	0	0	0	0	0	0	0	0	0	48	0	0	0	0	0	0	0	0	0
1501	NSP4	AGVCVSTSGRWVLNN	0	0	925	0	0	0	0	577	0	99.5	0	0	0	0	0	0	0	0	0	0	0	0	22.5
1502	NSP4	VCVSTSGRWVLNNDY	90.5	184	581	100	138.5	231.5	102.5	496	1338	253.5	397	1071.5	391.5	119	0	123	706	324	1020	259	0	377.5	1089
1503	NSP4	VSTSGRWVLNNDYYR	83	106.5	201	46.5	93	3881	70.5	328.5	2176.5	157.5	109.5	1119.5	307.5	106	21.5	142.5	27	178	336.5	225.5	527	102	663
1504	NSP4	TSGRWVLNNDYYRSL	41	31.5	219.5	0	87	0	0	111.5	0	46	0	280	19	52	0	0	0	30	0	0	131	0	85
1505	NSP4	GRWVLNNDYYRSLPG	0	0	0	0	0	0	0	57	0	0	0	0	0	0	0	0	0	0	0	0	0	0	0
1506	NSP4	WVLNNDYYRSLPGVF	74	0	0	0	82	0	0	33	0	27.5	0	677.5	0	34	0	26	265.5	117	387	0	0	0	0
1507	NSP4	LNNDYYRSLPGVFCG	0	0	54.5	0	0	0	0	0	1223	92	0	0	0	30	0	0	87.5	33	288	0	0	35	21.5
1508	NSP4	NDYYRSLPGVFCGVD	244	107.5	58.5	59	0	2502.5	40.5	162.5	439	235	166	264	92.5	51	0	0	421	160.5	1499	51	0	128.5	334.5
1509	NSP4	YYRSLPGVFCGVDAV	0	27	0	0	640.5	0	0	49	0	84	0	0	0	0	0	0	0	0	0	0	0	0	0
1510	NSP4	RSLPGVFCGVDAVNL	0	0	0	0	648.5	711	178	0	2899	263.5	0	0	0	0	1929.5	0	0	0	0	89.5	0	0	180.5
1511	NSP4	LPGVFCGVDAVNLLT	0	0	0	0	0	77	0	0	1040	0	0	0	0	0	144.5	0	0	0	0	0	0	0	0
1512	NSP4	GVFCGVDAVNLLTNM	0	0	0	10.5	0	1020	0	0	1568.5	43.5	0	0	0	0	0	0	0	0	0	0	0	0	128
1513	NSP4	FCGVDAVNLLTNMFT	0	0	0	0	0	0	0	0	2014	0	0	0	0	0	144.5	0	0	0	0	0	0	0	141.5
1514	NSP4	GVDAVNLLTNMFTPL	0	0	0	322	0	2001	0	0	0	50	11	0	0	0	0	0	0	0	245.5	0	0	131	292.5
1515	NSP4	DAVNLLTNMFTPLIQ	0	0	0	0	0	0	0	0	0	0	0	0	0	0	0	0	37.5	26.5	59.5	0	0	0	107.5
1516	NSP4	VNLLTNMFTPLIQPI	0	0	0	0	0	304	0	0	0	0	0	0	0	40	0	74	0	0	0	0	0	643	0
1517	NSP4	LLTNMFTPLIQPIGA	0	0	0	0	0	0	0	0	272	52.5	0	0	0	13.5	0	0	0	0	0	0	0	111	0
1518	NSP4	TNMFTPLIQPIGALD	15	0	0	0	0	0	35.5	75.5	366	132	81.5	0	34.5	0	0	0	0	202	80	15.5	0	255	0
1519	NSP4	MFTPLIQPIGALDIS	0	0	0	0	0	3685	0	0	0	0	0	0	0	0	0	0	0	0	0	0	0	0	0
1520	NSP4	TPLIQPIGALDISAS	0	0	0	0	0	673.5	0	0	0	0	132	0	0	0	0	0	0	0	0	0	0	0	0
1521	NSP4	LIQPIGALDISASIV	0	0	0	0	224.5	1492.5	0	3275.5	3621	0	0	0	0	0	0	0	0	0	0	0	0	0	0
1522	NSP4	QPIGALDISASIVAG	0	0	0	0	0	0	0	0	0	0	0	0	0	0	0	0	0	0	0	0	0	0	0
1523	NSP4	IGALDISASIVAGGI	0	0	0	5	0	246.5	0	0	2174	22	0	0	0	0	0	0	0	0	0	0	0	0	0
1524	NSP4	ALDISASIVAGGIVA	0	0	0	0	0	0	0	0	0	40	0	0	0	0	0	0	0	0	0	0	0	0	0
1525	NSP4	DISASIVAGGIVAIV	246	0	0	0	0	0	0	0	130.5	0	168	0	0	0	0	0	0	0	0	0	0	0	0
1526	NSP4	SASIVAGGIVAIVVT	0	0	0	0	0	0	0	0	0	0	0	0	0	0	0	0	0	0	0	0	0	0	0
1527	NSP4	SIVAGGIVAIVVTCL	0	0	0	0	0	0	0	0	86	0	0	0	0	0	0	0	0	0	0	0	0	0	0
1528	NSP4	VAGGIVAIVVTCLAY	0	0	0	0	0	0	0	0	0	0	0	0	0	22	0	0	291	0	0	0	0	0	0
1529	NSP4	GGIVAIVVTCLAYYF	116	0	0	25	17.5	0	83.5	0	0	8.5	15.5	269.5	0	63	0	28	477	61	0	80.5	0	341	0
1530	NSP4	IVAIVVTCLAYYFMR	0	0	0	0	0	0	0	0	0	0	0	0	0	0	0	0	0	0	0	0	107.5	0	0
1531	NSP4	AIVVTCLAYYFMRFR	36	0	0	0	0	0	0	0	0	0	110	137	0	14	0	0	0	17.5	0	0	275	0	0
1532	NSP4	VVTCLAYYFMRFRRA	0	0	0	0	0	0	0	0	0	0	0	0	0	0	0	0	0	0	0	0	0	0	0
1533	NSP4	TCLAYYFMRFRRAFG	0	0	0	0	0	0	0	0	0	0	0	0	0	0	0	0	0	0	0	0	0	0	0
1534	NSP4	LAYYFMRFRRAFGEY	211.5	225	79.5	131	154	94.5	222.5	207.5	387	169	805.5	850	368	137.5	132.5	161.5	1351	741	1278	569.5	484	492	1093
1535	NSP4	YYFMRFRRAFGEYSH	0	151	0	95.5	66.5	0	25.5	0	73	0	119	426	110	58	0	95	197.5	101.5	81	79	268	241.5	259.5
1536	NSP4	FMRFRRAFGEYSHVV	0	2	150	0	0	0	0	0	0	0	0	0	0	0	0	0	0	0	0	0	0	0	0
1537	NSP4	RFRRAFGEYSHVVAF	0	42.5	0	108	36.5	0	0	0	0	0	168	344.5	0	0	0	0	0	124	0	217.5	118.5	0	0
1538	NSP4	RRAFGEYSHVVAFNT	0	19	0	0	0	0	0	0	0	0	0	0	0	0	0	0	0	0	0	0	0	0	0
1539	NSP4	AFGEYSHVVAFNTLL	0	0	0	0	0	0	0	0	0	0	0	0	0	0	0	0	74	0	0	0	0	0	0
1540	NSP4	GEYSHVVAFNTLLFL	0	0	0	0	46	138	623.5	0	0	0	0	204.5	0	0	0	0	121.5	0	0	0	0	118.5	0
1541	NSP4	YSHVVAFNTLLFLMS	0	0	0	0	0	0	0	0	0	0	0	0	0	0	0	0	0	0	0	0	0	0	0
1542	NSP4	HVVAFNTLLFLMSFT	61	0	0	0	0	0	0	0	0	0	0	0	0	0	0	0	0	0	0	0	0	0	0
1543	NSP4	VAFNTLLFLMSFTVL	0	0	0	0	0	0	0	0	0	0	0	0	0	0	175	0	0	0	0	0	0	0	38
1544	NSP4	FNTLLFLMSFTVLCL	0	0	0	0	88.5	0	0	0	0	0	0	33	0	0	53.5	0	0	0	0	0	0	0	0
1545	NSP4	TLLFLMSFTVLCLTP	0	0	0	0	0	0	0	0	0	0	0	0	0	0	0	0	0	0	0	0	0	0	0
1546	NSP4	LFLMSFTVLCLTPVY	32	0	0	9	23	0	0	0	43	0	0	121.5	0	0	0	0	51	72.5	0	69	0	0	0
1547	NSP4	LMSFTVLCLTPVYSF	0	0	0	0	0	0	0	0	0	0	0	157.5	0	13	52	69	0	0	0	0	0	0	0
1548	NSP4	SFTVLCLTPVYSFLP	0	0	0	0	0	0	0	0	0	0	0	0	0	0	0	17	0	0	0	0	0	0	0
1549	NSP4	TVLCLTPVYSFLPGV	0	0	0	0	0	133.5	0	0	0	0	0	0	0	0	0	0	0	0	0	0	0	0	0
1550	NSP4	LCLTPVYSFLPGVYS	0	0	0	0	0	0	0	0	0	0	0	0	0	0	0	0	0	0	0	0	0	0	0
1551	NSP4	LTPVYSFLPGVYSVI	0	0	0	0	0	0	0	0	0	0	0	0	0	27	0	0	0	0	0	0	0	0	0
1552	NSP4	PVYSFLPGVYSVIYL	0	0	0	32	59.5	0	74	104	393	0	0	53.5	0	68.5	187	0	0	0	0	0	0	0	0
1553	NSP4	YSFLPGVYSVIYLYL	0	0	0	0	17.5	0	163.5	45	0	0	0	82.5	0	38	241.5	0	0	0	0	0	0	0	0
1554	NSP4	FLPGVYSVIYLYLTF	0	0	0	0	0	0	0	0	0	0	0	91.5	0	0	164	0	0	0	0	0	0	0	0
1555	NSP4	PGVYSVIYLYLTFYL	43	0	0	58	0	0	0	0	0	0	0	0	0	0	0	0	0	0	0	0	0	0	0
1556	NSP4	VYSVIYLYLTFYLTN	0	0	0	0	0	0	0	0	0	0	0	0	0	0	0	0	0	0	0	0	0	0	0
1557	NSP4	SVIYLYLTFYLTNDV	0	0	0	0	0	0	0	0	854	0	2536	0	0	0	0	0	0	0	0	0	0	0	0
1558	NSP4	IYLYLTFYLTNDVSF	0	18.5	0	32	102.5	385.5	0	0	1600	0	73	205	0	0	0	0	385.5	0	255	259.5	205	0	0
1559	NSP4	LYLTFYLTNDVSFLA	0	0	0	0	0	0	0	0	615.5	0	0	0	0	0	0	0	0	0	0	0	0	0	0
1560	NSP4	LTFYLTNDVSFLAHI	0	0	0	0	0	343.5	0	0	563	0	0	274	0	0	0	0	0	0	0	0	0	0	0
1561	NSP4	FYLTNDVSFLAHIQW	0	45.5	28	149	43.5	0	41	0	0	27	0	833.5	42	0	0	69	375.5	230	1240	221	540	0	0
1562	NSP4	LTNDVSFLAHIQWMV	0	0	0	0	0	0	0	0	8340.5	0	0	0	0	0	0	0	0	0	0	0	496	0	0
1563	NSP4	NDVSFLAHIQWMVMF	0	58	0	142	0	909	0	0	0	0	199	433	50	0	1528	250	325.5	0	397	152	155.5	345	438
1564	NSP4	VSFLAHIQWMVMFTP	0	0	0	0	0	563.5	0	0	76.5	0	0	0	0	0	488	8.5	0	0	0	0	0	0	0
1565	NSP4	FLAHIQWMVMFTPLV	0	0	0	14	0	0	0	0	11.5	0	0	0	0	0	420.5	0	0	0	0	0	0	0	0
1566	NSP4	AHIQWMVMFTPLVPF	23.5	88	0	114	72	0	0	0	0	0	515	521.5	41	53	606.5	110.5	0	0	0	0	0	0	213
1567	NSP4	IQWMVMFTPLVPFWI	48.5	49.5	29	71	94	0	28	0	0	91	60	441.5	71	47	314.5	80	0	98.5	372.5	109.5	153.5	26	284
1568	NSP4	WMVMFTPLVPFWITI	0	0	0	0	0	0	0	0	0	0	0	62	0	24	213.5	0	0	0	0	0	0	0	0
1569	NSP4	VMFTPLVPFWITIAY	50	34.5	0	19	26	0	7	0	0	0	0	0	33.5	45	55.5	0	0	56	0	34	0	0	0
1570	NSP4	FTPLVPFWITIAYII	158	0	0	0	21.5	0	0	0	0	0	0	0	0	30	0	0	0	0	0	0	0	0	44
1571	NSP4	PLVPFWITIAYIICI	270.5	0	0	0	31.5	0	62.5	11.5	0	0	35	0	0	22.5	0	0	30	33	0	0	0	0	0
1572	NSP4	VPFWITIAYIICIST	26.5	0	0	0	0	670	0	0	650	0	0	0	0	0	0	0	0	0	0	0	0	0	0
1573	NSP4	FWITIAYIICISTKH	0	0	0	0	0	0	0	0	9	0	0	0	0	0	0	0	0	0	0	0	0	0	0
1574	NSP4	ITIAYIICISTKHFY	36	0	0	0	0	275	0	0	708	0	0	72.5	0	0	0	0	0	0	0	0	0	0	0
1575	NSP4	IAYIICISTKHFYWF	133	0	0	0	0	0	0	0	305.5	0	29.5	574	0	0	0	116	0	0	0	132	51.5	0	0
1576	NSP4	YIICISTKHFYWFFS	0	0	0	0	0	0	0	0	0	0	0	0	0	0	0	0	0	0	0	0	0	0	0
1577	NSP4	ICISTKHFYWFFSNY	0	31	0	0	0	0	0	0	611.5	0	0	310	0	0	0	59	0	0	366	100.5	0	76	0
1578	NSP4	ISTKHFYWFFSNYLK	723.5	0	0	0	0	1616.5	0	0	5492.5	0	0	0	0	0	0	0	0	0	0	0	0	0	0
1579	NSP4	TKHFYWFFSNYLKRR	0	0	0	0	0	0	123	0	0	0	0	467	0	17.5	0	0	0	0	0	0	0	0	0
1580	NSP4	HFYWFFSNYLKRRVV	0	0	279	0	0	0	0	0	0	0	0	0	0	0	0	0	0	0	0	0	0	0	0
1581	NSP4	YWFFSNYLKRRVVFN	68.5	244	0	0	0	0	0	0	0	0	0	0	0	0	0	0	0	0	0	0	0	0	0
1582	NSP4	FFSNYLKRRVVFNGV	0	36.5	0	0	0	350.5	0	0	0	0	0	0	0	0	0	0	0	0	0	0	0	0	0
1583	NSP4	SNYLKRRVVFNGVSF	0	0	0	0	0	399	0	0	0	0	0	0	0	0	0	620.5	0	0	0	0	0	0	0
1584	NSP4	YLKRRVVFNGVSFST	0	0	0	0	0	0	0	0	0	0	0	0	0	0	0	0	0	0	0	0	0	0	0
1585	NSP4	KRRVVFNGVSFSTFE	0	0	72	292.5	0	164	0	0	0	0	89	164.5	3088.5	0	198	0	0	143.5	0	0	0	0	0
1586	NSP4	RVVFNGVSFSTFEEA	0	166.5	113.5	0	0	0	0	0	0	250	131.5	0	0	0	1355	57	104	0	0	67	0	0	0
1587	NSP4	VFNGVSFSTFEEAAL	0	51	0	0	0	0	0	34	408.5	242	0	67.5	0	0	0	26	515	0	324	63	0	0	229
1588	NSP4	NGVSFSTFEEAALCT	0	0	0	0	0	0	0	0	0	234.5	15.5	0	0	0	136.5	0	0	0	0	0	0	0	0
1589	NSP4	VSFSTFEEAALCTFL	0	0	0	0	45.5	5686	13	0	128.5	0	0	173	0	0	508	61.5	247.5	52	0	0	0	0	0
1590	NSP4	FSTFEEAALCTFLLN	0	0	0	0	0	0	0	0	976.5	0	0	0	0	0	91.5	0	176	0	0	0	0	0	400
1591	NSP4	TFEEAALCTFLLNKE	0	0	0	74	0	0	0	0	0	0	0	0	3649.5	0	0	0	0	0	0	0	0	0	0
1592	NSP4	EEAALCTFLLNKEMY	60.5	17.5	0	97	0	0	0	407	262	1423	1099	0	396	0	0	0	0	0	0	0	0	0	0
1593	NSP4	AALCTFLLNKEMYLK	52.5	0	0	0	0	0	0	0	0	0	0	0	0	0	0	0	0	0	0	0	0	0	0
1594	NSP4	LCTFLLNKEMYLKLR	0	0	0	0	0	0	0	0	0	0	0	0	0	0	0	0	0	0	0	0	0	0	0
1595	NSP4	TFLLNKEMYLKLRSD	0	0	0	0	0	0	0	0	0	0	0	0	0	0	346.5	0	0	0	0	0	239	0	0
1596	NSP4	LLNKEMYLKLRSDVL	0	0	0	0	0	0	0	0	5636	0	0	0	0	0	0	0	0	0	397	0	0	0	0
1597	NSP4	NKEMYLKLRSDVLLP	0	0	0	0	0	1210	0	0	0	0	0	0	0	0	0	0	0	101.5	0	0	0	0	0
1598	NSP4	EMYLKLRSDVLLPLT	0	0	0	0	0	0	0	176	0	306.5	164	0	218.5	0	0	0	0	0	0	0	0	0	0
1599	NSP4	YLKLRSDVLLPLTQY	247	0	0	0	0	0	0	0	0	0	0	0	0	15.5	0	0	0	0	152	0	0	0	0
1600	NSP4	KLRSDVLLPLTQYNR	81.5	0	0	0	0	0	0	0	76	0	0	0	0	0	0	0	0	0	0	0	0	0	0
1601	NSP4	RSDVLLPLTQYNRYL	28.5	0	0	0	209.5	0	0	58	0	0	0	114.5	0	16.5	0	0	30	0	0	0	0	0	0
1602	NSP4	DVLLPLTQYNRYLAL	227.5	0	0	0	76	0	0	0	0	0	0	0	0	0	0	0	0	0	0	0	0	0	0
1603	NSP4	LLPLTQYNRYLALYN	12	0	0	0	0	0	0	0	689	0	0	0	0	0	0	0	0	34	224	45.5	107	0	0
1604	NSP4	PLTQYNRYLALYNKY	0	0	0	0	0	0	0	0	0	0	0	0	0	0	0	0	0	0	0	0	0	0	0
1605	NSP4	TQYNRYLALYNKYKY	0	0	0	0	0	0	0	0	0	0	0	0	0	0	0	0	0	0	0	0	0	0	0
1606	NSP4	YNRYLALYNKYKYFS	0	0	0	0	0	0	0	0	0	0	0	0	0	0	0	0	0	0	0	0	0	0	0
1607	NSP4	RYLALYNKYKYFSGA	0	0	0	0	0	0	0	0	0	0	0	0	0	0	0	0	0	0	0	0	0	0	0
1608	NSP4	LALYNKYKYFSGAMD	0	139	0	23.5	0	0	25.5	86.5	985	58.5	0	0	0	0	0	7.5	0	491	0	0	307	39	198.5
1609	NSP4	LYNKYKYFSGAMDTT	0	0	0	0	0	0	0	0	0	0	0	0	0	0	0	0	0	0	0	0	0	0	0
1610	NSP4	NKYKYFSGAMDTTSY	0	110	0	102.5	0	546.5	0	0	0	0	0	0	0	0	50	0	0	0	288.5	0	0	0	0
1611	NSP4	YKYFSGAMDTTSYRE	0	143	291.5	309.5	0	140	0	133	0	95	54	170	4598	0	0	90	270.5	91	0	0	0	0	239
1612	NSP4	YFSGAMDTTSYREAA	0	36.5	61	0	0	0	32	86.5	0	0	0	0	0	26	0	31.5	0	0	0	133	0	0	142
1613	NSP4	SGAMDTTSYREAACC	0	84	0	0	0	0	98.5	88.5	0	35.5	0	0	0	85	0	28	162	64	207.5	101.5	135	232	679.5
1614	NSP4	AMDTTSYREAACCHL	0	7.5	0	140	0	0	0	0	0	0	0	0	0	0	0	63	0	275	178	0	0	0	573.5
1615	NSP4	DTTSYREAACCHLAK	429.5	0	0	0	0	0	0	0	0	0	0	0	0	0	0	0	0	0	0	0	0	0	0
1616	NSP4	TSYREAACCHLAKAL	0	0	0	0	0	0	0	0	0	0	0	0	0	0	0	0	0	0	0	0	0	0	0
1617	NSP4	YREAACCHLAKALND	0	0	0	0	0	416	0	371	1895.5	22	0	0	0	0	0	0	48.5	0	0	0	224	0	0
1618	NSP4	EAACCHLAKALNDFS	0	0	0	0	0	0	0	266	403	637	740	143	214	0	0	0	0	0	167	195.5	0	127	0
1619	NSP4	ACCHLAKALNDFSNS	0	0	0	0	0	131	0	0	178	0	0	0	0	0	0	0	0	0	0	0	0	0	0
1620	NSP4	CHLAKALNDFSNSGS	0	0	0	0	0	514	0	0	0	0	0	0	0	0	0	0	0	0	0	0	0	0	0
1621	NSP4	LAKALNDFSNSGSDV	0	0	0	0	0	1013	0	0	1880	0	1413	0	0	0	0	0	0	0	0	0	0	0	0
1622	NSP4	KALNDFSNSGSDVLY	29	0	0	20	68	526	40	39.5	680.5	55.5	23.5	439	79	0	258	117	308	227	548	176	62	173	0
1623	NSP4	LNDFSNSGSDVLYQP	0	0	0	0	0	181.5	0	0	3050	118	0	189.5	21.5	0	0	86.5	0	0	60.5	0	0	55	0
1624	NSP4	DFSNSGSDVLYQPPQ	390	24	0	0	0	0	0	0	0	0	0	0	0	0	0	88.5	0	17.5	90	0	0	0	0
1625	NSP4	SNSGSDVLYQPPQTS	0	0	0	0	0	19905	0	0	0	0	0	0	0	0	0	6153	0	0	0	0	0	0	0
1626	NSP4	SGSDVLYQPPQTSIT	0	0	0	0	0	80	0	0	1713	0	513	0	0	0	0	0	0	0	0	0	0	0	0
1627	NSP4	SDVLYQPPQTSITSA	0	0	0	0	0	936	0	191	0	0	0	0	0	0	0	0	0	0	0	0	0	0	0
1628	NSP4	VLYQPPQTSITSAVL	0	0	0	0	0	0	0	0	0	0	0	0	0	0	0	0	0	0	0	0	0	0	0
1629	NSP4	YQPPQTSITSAVLQS	0	0	0	0	0	0	0	0	0	0	0	0	0	0	0	0	0	0	0	0	0	0	0
1630	NSP5	PPQTSITSAVLQSGF	0	1.5	0	0	17	39.5	0	0	0	0	44	0	0	0	0	0	0	0	168.5	0	0	37.5	36.5
1631	NSP5	QTSITSAVLQSGFRK	508	0	0	0	0	0	0	0	0	0	0	0	0	0	0	0	0	0	0	0	0	0	0
1632	NSP5	SITSAVLQSGFRKMA	0	0	0	0	0	0	0	0	191	0	0	0	0	0	0	0	0	0	0	0	0	0	0
1633	NSP5	TSAVLQSGFRKMAFP	0	0	0	0	0	0	0	0	129	0	0	0	0	0	0	0	0	0	0	0	0	0	0
1634	NSP5	AVLQSGFRKMAFPSG	0	0	0	0	0	0	0	0	0	0	0	0	0	0	0	0	0	0	0	0	0	0	577
1635	NSP5	LQSGFRKMAFPSGKV	0	0	0	0	0	0	147.5	0	355.5	0	0	0	0	0	0	0	0	0	0	0	0	0	0
1636	NSP5	SGFRKMAFPSGKVEG	0	0	0	0	0	0	0	0	0	0	0	0	988	8	0	0	0	0	0	0	0	0	0
1637	NSP5	FRKMAFPSGKVEGCM	0	0	0	45	0	0	0	0	0	0	0	0	625	0	0	0	0	0	0	0	0	0	0
1638	NSP5	KMAFPSGKVEGCMVQ	0	0	0	0	0	0	0	0	0	0	0	0	0	0	19.5	0	0	0	0	0	0	0	0
1639	NSP5	AFPSGKVEGCMVQVT	0	0	0	0	0	0	0	0	0	0	0	0	0	0	0	0	0	0	0	0	0	0	0
1640	NSP5	PSGKVEGCMVQVTCG	0	0	0	0	0	0	0	0	0	0	0	0	0	0	0	0	0	0	0	0	0	0	0
1641	NSP5	GKVEGCMVQVTCGTT	0	0	0	0	0	0	0	0	0	0	0	0	0	0	0	0	0	0	0	0	0	0	0
1642	NSP5	VEGCMVQVTCGTTTL	0	0	0	0	0	0	0	0	0	0	0	0	0	0	0	0	0	0	0	0	0	0	0
1643	NSP5	GCMVQVTCGTTTLNG	0	0	0	0	0	0	0	0	0	0	0	0	0	0	0	0	0	0	0	0	0	0	0
1644	NSP5	MVQVTCGTTTLNGLW	0	0	0	14	0	0	0	0	0	0	0	0	0	0	0	0	0	0	0	0	0	0	0
1645	NSP5	QVTCGTTTLNGLWLD	83	0	0	0	0	0	0	37	1053	103.5	0	0	0	20	0	0	0	0	0	0	0	0	0
1646	NSP5	TCGTTTLNGLWLDDV	0	0	0	0	0	0	39	84.5	0	14.5	2328.5	0	110.5	0	0	0	0	115.5	0	0	0	110	330
1647	NSP5	GTTTLNGLWLDDVVY	152	263	104.5	102	134.5	379	83.5	159	0	78.5	0	576	162.5	0	0	100	538	393	0	40	316	593	668
1648	NSP5	TTLNGLWLDDVVYCP	0	134	0	66	54	0	1.5	0	0	0	0	0	0	0	0	0	0	0	0	0	38.5	194	0
1649	NSP5	LNGLWLDDVVYCPRH	0	0	0	122	0	0	0	0	1110.5	0	0	154.5	0	24.5	0	0	0	533	0	0	0	0	0
1650	NSP5	GLWLDDVVYCPRHVI	0	0	18.5	67	0	0	0	0	0	0	0	0	0	0	0	0	0	0	0	0	0	0	80.5
1651	NSP5	WLDDVVYCPRHVICT	0	0	0	0	0	0	0	0	0	0	0	0	0	0	0	0	0	0	463	0	0	40.5	0
1652	NSP5	DDVVYCPRHVICTSE	528	0	0	0	0	0	0	22.5	0	0	0	0	4086.5	0	0	0	0	0	0	0	0	0	0
1653	NSP5	VVYCPRHVICTSEDM	0	0	0	0	0	0	0	0	0	0	0	0	0	0	0	0	0	0	0	0	0	0	0
1654	NSP5	YCPRHVICTSEDMLN	0	0	0	0	0	0	0	0	309.5	0	0	0	0	0	0	0	0	0	0	0	0	0	0
1655	NSP5	PRHVICTSEDMLNPN	0	0	0	0	0	0	0	0	0	0	0	0	0	0	0	0	0	0	0	0	0	0	0
1656	NSP5	HVICTSEDMLNPNYE	0	325.5	342	454	39.5	95	0	0	0	0	509.5	179	5308	47	0	57	0	0	0	0	0	0	0
1657	NSP5	ICTSEDMLNPNYEDL	0	224	112.5	0	23	1035.5	312.5	0	9324	106	2835	0	111	72.5	401.5	51	414	149	197.5	0	103.5	232	299.5
1658	NSP5	TSEDMLNPNYEDLLI	232.5	123.5	0	101	1299	594	119	81.5	473	72	85.5	155.5	0	27.5	670.5	71.5	1050	0	179.5	0	0	109	146.5
1659	NSP5	EDMLNPNYEDLLIRK	242	0	0	0	0	0	0	136	0	247	0	0	0	0	0	0	0	453	0	0	0	0	0
1660	NSP5	MLNPNYEDLLIRKSN	0	0	0	0	0	274	0	0	0	0	0	0	0	0	0	0	0	469	0	0	170	0	0
1661	NSP5	NPNYEDLLIRKSNHN	0	0	143	0	32.5	0	0	0	0	0	0	0	0	0	0	0	0	152	0	0	160	0	0
1662	NSP5	NYEDLLIRKSNHNFL	0	0	0	37.5	33	1082	0	0	0	0	31	230	0	0	0	36	146	197	250	154	138	0	118
1663	NSP5	EDLLIRKSNHNFLVQ	76	0	0	0	0	0	0	173	0	602	98	202	124.5	0	105	0	0	0	0	277	0	0	0
1664	NSP5	LLIRKSNHNFLVQAG	0	0	0	0	0	0	0	0	0	0	0	0	0	0	0	0	0	0	0	0	0	0	0
1665	NSP5	IRKSNHNFLVQAGNV	0	0	0	0	0	0	0	0	4753.5	0	0	755.5	0	0	0	0	0	0	0	0	0	0	0
1666	NSP5	KSNHNFLVQAGNVQL	0	0	0	0	0	0	0	0	0	0	0	0	0	0	67	0	0	0	0	0	0	0	0
1667	NSP5	NHNFLVQAGNVQLRV	0	0	0	0	0	145	0	0	116	0	0	0	0	0	0	0	0	0	0	0	0	0	0
1668	NSP5	NFLVQAGNVQLRVIG	0	0	0	0	0	198.5	0	0	0	0	0	0	0	0	0	0	0	0	0	0	0	0	0
1669	NSP5	LVQAGNVQLRVIGHS	0	0	0	0	0	0	0	0	206	0	0	0	0	0	0	0	0	0	41	0	0	0	0
1670	NSP5	QAGNVQLRVIGHSMQ	0	0	0	0	0	0	0	0	35.5	0	0	0	0	0	0	0	0	0	0	0	0	0	0
1671	NSP5	GNVQLRVIGHSMQNC	0	0	0	18	0	0	0	0	558	0	0	0	0	0	0	0	0	0	0	0	0	0	0
1672	NSP5	VQLRVIGHSMQNCVL	0	0	0	0	0	0	0	0	311.5	0	0	0	0	0	0	0	0	0	0	0	0	0	0
1673	NSP5	LRVIGHSMQNCVLKL	0	0	0	0	0	0	0	0	0	0	0	0	0	0	0	0	0	0	0	0	0	0	0
1674	NSP5	VIGHSMQNCVLKLKV	0	0	0	0	0	0	0	0	0	0	0	0	0	0	0	0	0	0	0	0	0	0	0
1675	NSP5	GHSMQNCVLKLKVDT	0	0	0	0	0	148	0	0	0	0	0	0	0	0	0	0	0	0	0	0	0	0	0
1676	NSP5	SMQNCVLKLKVDTAN	0	0	0	0	467.5	0	38.5	0	391	0	80.5	0	0	0	1847	0	0	0	0	0	0	0	0
1677	NSP5	QNCVLKLKVDTANPK	335	0	0	0	139.5	0	0	114.5	0	0	0	0	0	0	0	0	0	0	0	0	0	0	0
1678	NSP5	CVLKLKVDTANPKTP	0	0	0	0	0	0	0	78	0	0	0	0	0	0	0	0	0	0	0	0	0	0	0
1679	NSP5	LKLKVDTANPKTPKY	0	0	0	0	0	0	0	174.5	0	0	0	0	0	0	0	0	0	0	0	0	0	0	0
1680	NSP5	LKVDTANPKTPKYKF	0	0	0	0	0	0	0	175.5	496	0	0	0	0	0	0	0	0	0	296	0	0	0	0
1681	NSP5	VDTANPKTPKYKFVR	0	0	0	0	413.5	0	51.5	156	0	0	0	0	0	0	278	0	0	28	0	0	63.5	0	3262
1682	NSP5	TANPKTPKYKFVRIQ	0	0	0	0	0	0	0	0	0	0	176.5	0	0	0	0	0	0	0	0	0	0	0	0
1683	NSP5	NPKTPKYKFVRIQPG	0	0	0	0	0	0	0	0	0	0	0	0	0	0	0	0	0	0	0	0	0	0	0
1684	NSP5	KTPKYKFVRIQPGQT	0	0	0	0	0	0	0	0	37	0	0	0	0	0	63	0	0	0	0	0	0	0	0
1685	NSP5	PKYKFVRIQPGQTFS	0	0	0	0	0	0	0	0	0	0	0	0	0	0	0	0	0	0	0	0	0	0	0
1686	NSP5	YKFVRIQPGQTFSVL	0	0	0	0	0	0	0	0	0	0	0	0	0	0	0	0	0	0	0	0	0	0	0
1687	NSP5	FVRIQPGQTFSVLAC	0	0	0	0	0	0	0	0	0	0	0	0	0	0	0	0	0	0	0	0	0	0	0
1688	NSP5	RIQPGQTFSVLACYN	0	0	0	22	0	0	0	0	0	36	0	0	0	23	0	0	0	0	0	0	0	0	0
1689	NSP5	QPGQTFSVLACYNGS	0	0	0	0	0	0	0	0	0	0	0	0	0	0	0	0	0	0	0	0	0	0	0
1690	NSP5	GQTFSVLACYNGSPS	0	0	0	0	0	259.5	0	0	0	0	0	0	0	0	0	0	0	0	0	0	0	0	0
1691	NSP5	TFSVLACYNGSPSGV	0	0	0	0	0	0	0	0	0	0	0	0	0	0	0	0	0	0	0	0	0	0	0
1692	NSP5	SVLACYNGSPSGVYQ	0	0	0	0	0	91	0	0	0	0	0	0	0	0	0	0	0	53	128.5	0	78.5	0	0
1693	NSP5	LACYNGSPSGVYQCA	0	0	0	0	0	0	0	50	0	0	0	0	0	0	0	0	0	0	0	0	0	0	0
1694	NSP5	CYNGSPSGVYQCAMR	0	9.5	0	0	0	0	0	0	0	0	0	0	0	0	0	0	0	0	0	0	162	0	0
1695	NSP5	NGSPSGVYQCAMRPN	0	0	118	52.5	0	0	0	0	0	0	0	0	0	0	0	0	0	0	0	0	164.5	0	0
1696	NSP5	SPSGVYQCAMRPNFT	0	0	0	0	0	0	0	0	0	0	0	0	0	0	0	0	0	0	0	0	0	0	0
1697	NSP5	SGVYQCAMRPNFTIK	0	0	0	0	0	0	0	0	0	0	0	0	0	0	0	0	0	0	0	0	0	0	0
1698	NSP5	VYQCAMRPNFTIKGS	0	0	0	0	0	0	0	0	0	0	0	0	0	0	0	0	0	0	0	0	0	0	0
1699	NSP5	QCAMRPNFTIKGSFL	0	0	0	0	0	0	0	0	0	0	0	0	0	0	0	0	0	0	0	0	0	0	0
1700	NSP5	AMRPNFTIKGSFLNG	0	0	0	0	0	0	0	0	0	6.5	0	0	0	0	0	7	0	41	0	0	0	0	0
1701	NSP5	RPNFTIKGSFLNGSC	0	0	0	0	0	0	0	0	0	0	0	0	0	0	0	0	12	0	0	0	0	90	0
1702	NSP5	NFTIKGSFLNGSCGS	0	0	0	0	0	0	0	0	0	0	0	0	0	0	0	0	0	0	0	0	0	0	0
1703	NSP5	TIKGSFLNGSCGSVG	0	0	0	0	0	0	0	0	0	0	0	0	0	0	0	0	0	0	0	0	0	0	0
1704	NSP5	KGSFLNGSCGSVGFN	0	0	0	0	0	280.5	0	0	0	0	0	0	0	0	0	0	0	0	0	0	0	0	0
1705	NSP5	SFLNGSCGSVGFNID	0	0	329.5	0	0	154	55	0	550	25	0	0	0	916.5	0	0	0	634	0	0	0	0	0
1706	NSP5	LNGSCGSVGFNIDYD	276	131.5	514.5	208	100	420.5	1074	348	3272	303	851	534	493	368	0	156.5	898.5	1192.5	911.5	388	284	865	1004
1707	NSP5	GSCGSVGFNIDYDCV	0	0	71	0	0	0	396	0	0	44.5	654	0	0	111.5	0	0	222.5	0	138.5	90.5	103	265.5	0
1708	NSP5	CGSVGFNIDYDCVSF	131.5	0	0	0	0	431	184	0	0	0	269	0	125.5	46.5	0	41	1086.5	0	773	0	217	378	0
1709	NSP5	SVGFNIDYDCVSFCY	560	91	264.5	168.5	102	0	178.5	0	336	64.5	144.5	523	73	83.5	0	80.5	846	0	799	136	465.5	515	410.5
1710	NSP5	GFNIDYDCVSFCYMH	0	0	70	0	10	0	0	0	0	0	0	0	0	55.5	0	45.5	0	0	316.5	0	181.5	0	0
1711	NSP5	NIDYDCVSFCYMHHM	0	0	55	0	0	1357	0	0	234	0	0	0	0	42.5	0	92.5	0	0	0	0	0	0	0
1712	NSP5	DYDCVSFCYMHHMEL	270	0	100	389	0	0	0	0	0	24.5	182.5	0	160	52	3874	25.5	181	0	0	0	0	127.5	0
1713	NSP5	DCVSFCYMHHMELPT	138.5	0	0	0	0	0	0	0	0	0	0	0	0	0	0	0	0	0	0	0	0	0	0
1714	NSP5	VSFCYMHHMELPTGV	0	0	0	0	0	2422	0	0	0	0	134.5	0	0	0	0	0	0	0	0	0	0	0	0
1715	NSP5	FCYMHHMELPTGVHA	0	0	0	0	0	0	0	0	0	0	0	0	0	0	155	0	0	0	0	0	0	0	0
1716	NSP5	YMHHMELPTGVHAGT	0	0	0	0	0	0	0	0	0	0	0	0	0	0	0	0	0	0	0	0	0	0	0
1717	NSP5	HHMELPTGVHAGTDL	0	0	0	0	0	0	0	0	0	0	2230	0	0	0	0	0	0	0	0	0	0	0	0
1718	NSP5	MELPTGVHAGTDLEG	0	0	0	0	0	0	0	365	0	0	0	240	0	0	232	0	0	0	0	0	0	0	0
1719	NSP5	LPTGVHAGTDLEGNF	66	0	0	0	33.5	0	0	369.5	243	182	108	393.5	0	0	1175	231	0	0	0	0	553	0	202
1720	NSP5	TGVHAGTDLEGNFYG	60.5	135	0	0	84	0	0	97	0	45	94	226	0	0	0	144	0	0	0	0	0	0	0
1721	NSP5	VHAGTDLEGNFYGPF	140.5	54.5	0	90.5	67.5	219.5	0	0	392.5	0	0	760.5	0	34	248.5	247	361.5	0	351.5	0	107.5	0	0
1722	NSP5	AGTDLEGNFYGPFVD	147.5	55.5	0	46	0	0	64.5	93	798	0	173.5	0	0	25	0	107.5	693.5	0	519	265	0	0	377.5
1723	NSP5	TDLEGNFYGPFVDRQ	0	19	0	0	0	0	0	0	0	0	0	0	0	47	0	107.5	0	0	169	0	0	0	0
1724	NSP5	LEGNFYGPFVDRQTA	0	0	0	0	0	0	0	0	0	0	0	0	0	0	0	0	0	0	0	0	0	0	0
1725	NSP5	GNFYGPFVDRQTAQA	0	0	0	0	0	0	0	0	0	0	0	0	0	0	0	0	0	0	73	0	0	0	0
1726	NSP5	FYGPFVDRQTAQAAG	0	0	0	0	0	0	0	0	0	0	0	0	0	0	0	0	0	0	0	0	0	0	0
1727	NSP5	GPFVDRQTAQAAGTD	40.5	105.5	0	25	0	740	61.5	0	0	0	0	0	0	0	0	0	0	0	0	0	19.5	0	0
1728	NSP5	FVDRQTAQAAGTDTT	0	0	0	0	0	0	0	0	0	0	0	0	0	0	0	0	0	0	0	0	0	0	0
1729	NSP5	DRQTAQAAGTDTTIT	536.5	0	0	0	0	0	0	0	0	0	0	9798.5	0	0	0	0	0	0	0	0	0	0	0
1730	NSP5	QTAQAAGTDTTITVN	0	0	0	0	0	0	277	0	928.5	0	0	15724.5	0	31	0	0	0	0	0	0	0	0	447.5
1731	NSP5	AQAAGTDTTITVNVL	0	0	0	0	0	0	0	0	65	0	0	3683.5	0	9	0	0	0	0	0	0	0	0	214
1732	NSP5	AAGTDTTITVNVLAW	0	0	0	0	0	0	11	0	0	0	4	116	0	9.5	0	0	143.5	0	282	0	113	0	673
1733	NSP5	GTDTTITVNVLAWLY	35	27.5	0	69.5	0	473.5	52.5	47	0	0	0	134.5	39.5	34	0	0	239	70	524.5	134.5	100	0	85
1734	NSP5	DTTITVNVLAWLYAA	143.5	0	0	0	0	0	0	0	0	7.5	0	0	0	0	0	0	0	0	0	0	0	0	0
1735	NSP5	TITVNVLAWLYAAVI	0	0	0	0	0	0	0	0	0	0	0	0	0	0	0	0	0	0	0	0	0	0	0
1736	NSP5	TVNVLAWLYAAVING	0	0	0	0	0	0	0	0	0	0	0	0	0	0	0	0	0	0	0	0	0	0	0
1737	NSP5	NVLAWLYAAVINGDR	0	0	0	0	0	0	8	0	0	595	519	0	0	0	0	0	0	0	0	0	34	0	0
1738	NSP5	LAWLYAAVINGDRWF	108.5	63.5	73.5	118	88	0	40.5	54	176.5	118.5	184	405	71.5	64	0	70.5	171.5	199	656.5	320	365.5	33.5	315.5
1739	NSP5	WLYAAVINGDRWFLN	0	0	194	42.5	14.5	0	0	36.5	0	123	16	0	0	0	0	0	0	0	0	0	115	0	171
1740	NSP5	YAAVINGDRWFLNRF	62	25.5	0	56	9.5	0	0	0	0	49	92.5	420	0	62	0	21	0	62	162.5	316	413	0	130.5
1741	NSP5	AVINGDRWFLNRFTT	0	0	0	0	0	0	0	0	0	0	0	0	0	0	0	0	0	0	0	0	0	0	0
1742	NSP5	INGDRWFLNRFTTTL	0	0	0	0	0	0	0	0	0	0	0	0	0	0	0	0	0	76	0	0	0	0	0
1743	NSP5	GDRWFLNRFTTTLND	0	0	0	0	0	2367	0	392	2716.5	0	61.5	1666	0	0	0	0	266	99.5	0	0	179	0	0
1744	NSP5	RWFLNRFTTTLNDFN	0	349.5	208	0	67	489	76	182.5	2116	2074	346	2829.5	0	0	509	0	225	192	316	0	1180	79.5	222
1745	NSP5	FLNRFTTTLNDFNLV	0	28	0	0	11.5	452.5	0	0	0	49	33	1344	10	0	0	0	306.5	35	61	0	0	0	160.5
1746	NSP5	NRFTTTLNDFNLVAM	0	0	0	0	0	1152	0	0	0	0	0	379	0	0	0	0	0	0	0	0	0	0	0
1747	NSP5	FTTTLNDFNLVAMKY	0	0	0	15	0	0	0	0	0	0	0	150.5	0	0	0	0	0	89.5	0	0	102	0	0
1748	NSP5	TTLNDFNLVAMKYNY	185.5	33.5	0	57.5	0	206	0	55	0	22	0	1135.5	72	26	0	0	0	139.5	240	111	85	0	0
1749	NSP5	LNDFNLVAMKYNYEP	908	51	165	75	0	0	89.5	172.5	2066	144	888.5	350	602.5	38	3151	94.5	524.5	253	299	417	0	166	247
1750	NSP5	DFNLVAMKYNYEPLT	336	52	0	0	36	64.5	35.5	119.5	4.5	24	0	0	137	0	2232.5	27.5	0	21.5	0	114	0	0	38
1751	NSP5	NLVAMKYNYEPLTQD	168	0	5.5	0	37.5	2011	44	121	773	95	1181	0	110	79	1431	85.5	54.5	169	129	38	0	77	0
1752	NSP5	VAMKYNYEPLTQDHV	0	0	0	0	0	0	0	0	691	0	190	193.5	0	0	471	0	0	0	244	0	0	0	144
1753	NSP5	MKYNYEPLTQDHVDI	46	61.5	0	77.5	65.5	0	0	95.5	159	15	1699	0	99	33	539	0	327.5	148.5	340.5	111	0	0	491
1754	NSP5	YNYEPLTQDHVDILG	69	70.5	59.5	89	137	0	38.5	100.5	105	0	123	117	114	4.5	299.5	109.5	342	223	507.5	0	0	103.5	532
1755	NSP5	YEPLTQDHVDILGPL	33	47.5	75	123.5	125.5	289	88	42.5	0	34.5	115	1710.5	78	0	101	93.5	400	182.5	476.5	34.5	0	124	336
1756	NSP5	PLTQDHVDILGPLSA	0	23	0	80	0	0	85.5	64	337	57.5	0	0	67	0	0	36	0	0	0	0	94	0	185
1757	NSP5	TQDHVDILGPLSAQT	0	0	0	0	0	204	0	0	0	0	0	0	0	0	0	0	0	0	0	0	0	0	0
1758	NSP5	DHVDILGPLSAQTGI	859.5	60	0	119	0	320	0	32.5	0	25	26	0	44.5	0	0	0	0	0	0	0	0	0	0
1759	NSP5	VDILGPLSAQTGIAV	0	0	0	0	146	327	0	0	2732.5	0	0	0	0	0	0	0	0	0	0	0	0	0	0
1760	NSP5	ILGPLSAQTGIAVLD	96	0	0	0	0	259	0	77.5	6472	0	62	0	0	0	0	31	363	92	0	0	0	0	124
1761	NSP5	GPLSAQTGIAVLDMC	56	0	0	506.5	177.5	1649.5	83	0	1102	85.5	0	39	278	0	0	0	191	0	74	0	0	0	0
1762	NSP5	LSAQTGIAVLDMCAS	0	0	0	0	0	975	0	0	17365	0	0	0	0	0	0	0	0	0	0	0	0	0	0
1763	NSP5	AQTGIAVLDMCASLK	0	0	0	0	0	0	0	0	2562	0	0	0	0	0	0	0	0	0	0	0	0	0	0
1764	NSP5	TGIAVLDMCASLKEL	0	0	102	73.5	0	0	0	0	0	0	84	0	0	0	0	0	0	266	0	0	0	0	0
1765	NSP5	IAVLDMCASLKELLQ	0	0	0	0	0	0	0	0	7756	0	0	0	0	0	371	0	0	0	0	0	0	0	0
1766	NSP5	VLDMCASLKELLQNG	0	0	0	0	0	0	0	0	0	0	0	0	0	0	0	0	0	637.5	0	0	0	0	0
1767	NSP5	DMCASLKELLQNGMN	79	18.5	0	0	111	0	0	0	245	0	0	0	0	0	0	0	0	610	0	0	905	0	0
1768	NSP5	CASLKELLQNGMNGR	0	20	0	0	0	0	0	0	0	0	0	0	59	0	0	0	0	260	0	0	90	0	0
1769	NSP5	SLKELLQNGMNGRTI	107.5	0	279	0	0	0	0	0	0	0	0	3851	0	0	0	0	0	0	0	0	0	0	0
1770	NSP5	KELLQNGMNGRTILG	0	0	0	0	0	0	0	0	0	0	0	756.5	0	0	0	0	0	0	0	0	0	0	0
1771	NSP5	LLQNGMNGRTILGSA	0	0	0	0	0	0	0	0	0	0	0	0	0	0	0	0	0	0	0	0	0	0	0
1772	NSP5	QNGMNGRTILGSALL	0	0	0	0	0	0	0	0	0	0	0	0	0	0	0	0	0	926	0	0	0	0	0
1773	NSP5	GMNGRTILGSALLED	0	0	118.5	0	0	0	0	0	0	0	0	10411	447.5	0	1177	0	0	0	0	0	0	0	0
1774	NSP5	NGRTILGSALLEDEF	257	450.5	398.5	0	156	908	292	351	1985.5	147.5	367	62563	1121.5	100	925	388	1387	1203.5	861	416	192.5	776	1383.5
1775	NSP5	RTILGSALLEDEFTP	0	281.5	100.5	0	119.5	0	0	0	0	0	0	62563	245.5	0	0	0	0	0	0	0	0	0	0
1776	NSP5	ILGSALLEDEFTPFD	370	221	178	73.5	155.5	895	227.5	347.5	4012	110	393	50922	886	53	0	349.5	1513.5	1653	777	241.5	175.5	688.5	1610
1777	NSP5	GSALLEDEFTPFDVV	0	323	136	0	0	984	106	0	0	0	100	33110.5	1235.5	91	320.5	0	284.5	311.5	0	150.5	0	0	777.5
1778	NSP5	ALLEDEFTPFDVVRQ	1851	0	70.5	0	480	5328.5	38.5	162	0	0	0	713	2599.5	62.5	1203	0	536	281.5	0	0	0	36	1908.5
1779	NSP5	LEDEFTPFDVVRQCS	0	0	0	0	0	0	0	0	3045	0	0	0	0	0	0	0	0	0	0	0	0	0	0
1780	NSP5	DEFTPFDVVRQCSGV	327.5	0	0	159.5	0	54	0	0	0	0	0	0	0	12	0	0	0	0	0	0	0	0	0
1781	NSP5	FTPFDVVRQCSGVTF	0	0	0	0	31.5	0	0	0	0	0	0	151	0	0	0	0	0	0	0	0	0	0	0
1782	NSP5	PFDVVRQCSGVTFQS	0	0	0	148	0	0	0	0	0	0	0	0	0	0	0	0	0	0	0	0	0	0	0
1783	NSP6	DVVRQCSGVTFQSAV	232	0	0	0	0	0	0	0	0	0	0	0	0	0	0	0	0	0	0	0	0	0	0
1784	NSP6	VRQCSGVTFQSAVKR	0	0	0	0	0	0	0	0	665	0	0	0	0	0	0	0	0	0	0	0	0	0	0
1785	NSP6	QCSGVTFQSAVKRTI	0	0	0	0	0	0	0	0	0	0	0	0	0	0	0	0	0	0	0	0	0	0	0
1786	NSP6	SGVTFQSAVKRTIKG	0	0	0	0	0	0	0	0	0	0	0	0	0	0	0	0	0	0	0	0	0	0	0
1787	NSP6	VTFQSAVKRTIKGTH	0	0	0	0	0	0	0	0	0	0	0	0	0	0	0	0	0	0	0	0	0	0	0
1788	NSP6	FQSAVKRTIKGTHHW	0	0	0	0	0	0	0	0	0	0	0	0	0	0	0	0	0	0	0	0	57.5	0	0
1789	NSP6	SAVKRTIKGTHHWLL	0	0	0	0	0	0	0	0	0	0	0	0	0	0	0	0	0	0	0	0	0	0	0
1790	NSP6	VKRTIKGTHHWLLLT	0	0	0	0	0	0	0	0	0	0	0	0	0	0	0	0	0	0	0	0	0	0	0
1791	NSP6	RTIKGTHHWLLLTIL	0	0	0	0	0	0	0	0	0	0	0	0	0	0	0	0	0	0	0	0	0	0	0
1792	NSP6	IKGTHHWLLLTILTS	0	0	0	0	0	0	0	0	577	0	0	357	0	0	0	0	0	0	0	0	0	0	0
1793	NSP6	GTHHWLLLTILTSLL	0	0	0	0	0	0	0	0	0	0	0	0	0	0	0	0	0	0	0	0	0	0	0
1794	NSP6	HHWLLLTILTSLLVL	0	0	0	0	0	0	0	0	0	0	0	0	0	0	0	0	0	0	0	0	0	0	0
1795	NSP6	WLLLTILTSLLVLVQ	28	0	0	0	0	0	0	0	0	0	0	0	0	0	0	0	35	0	0	0	0	0	0
1796	NSP6	LLTILTSLLVLVQST	0	0	0	0	0	0	0	0	0	0	238.5	0	0	0	0	0	0	0	0	0	0	0	0
1797	NSP6	TILTSLLVLVQSTQW	51	0	0	27	13	0	0	0	0	31	36.5	0	0	0	0	0	116	71	0	0	0	0	19
1798	NSP6	LTSLLVLVQSTQWSL	0	0	252	0	0	0	0	0	367.5	0	0	0	0	0	0	0	0	0	0	0	0	0	0
1799	NSP6	SLLVLVQSTQWSLFF	54	0	0	0	0	0	0	7	0	0	0	296.5	0	0	0	0	280	61	0	0	101.5	75	22.5
1800	NSP6	LVLVQSTQWSLFFFL	14	0	0	184	14.5	0	0	0	0	0	0	21.5	0	0	0	0	0	0	0	0	0	0	0
1801	NSP6	LVQSTQWSLFFFLYE	366.5	73	307	440.5	116.5	0	286	369	0	151	301	765	5734.5	55	349	190	1383	890.5	782	460.5	331.5	504.5	849.5
1802	NSP6	QSTQWSLFFFLYENA	15	102	0	0	0	0	50.5	50	0	0	126.5	0	214.5	33.5	0	0	0	0	0	99	0	0	320.5
1803	NSP6	TQWSLFFFLYENAFL	0	61	0	78.5	110	0	49.5	141	0	0	58	0	0	37	186	0	0	123	426.5	324	0	0	564.5
1804	NSP6	WSLFFFLYENAFLPF	83.5	38.5	0	186.5	0	0	41.5	186	0	37	114.5	917	72	20.5	230	115	502	403	765	305	203.5	286.5	316
1805	NSP6	LFFFLYENAFLPFAM	0	0	0	83.5	0	0	57	26.5	0	0	0	0	0	0	0	0	0	30.5	0	55.5	0	110.5	0
1806	NSP6	FFLYENAFLPFAMGI	0	23.5	13	142.5	0	0	85	0	0	0	0	0	0	30	0	0	0	0	175	24.5	0	52	0
1807	NSP6	LYENAFLPFAMGIIA	0	0	0	5	29.5	0	46	83	0	38.5	0	0	0	0	0	137.5	0	0	0	0	0	0	0
1808	NSP6	ENAFLPFAMGIIAMS	0	0	0	21	0	0	36	79	0	62	0	0	20	0	0	0	0	0	0	0	0	0	0
1809	NSP6	AFLPFAMGIIAMSAF	0	0	0	56	25	96	42	0	723	0	0	0	0	0	0	53	0	192	370	0	111.5	0	0
1810	NSP6	LPFAMGIIAMSAFAM	0	16	0	48	64.5	0	38.5	0	152	0	0	0	48	0	0	88	0	0	0	0	5	0	0
1811	NSP6	FAMGIIAMSAFAMMF	39.5	18	0	148	399	0	0	73.5	157	0	0	360	198.5	0	411	468.5	195	234	470.5	248	144	0	0
1812	NSP6	MGIIAMSAFAMMFVK	83.5	0	0	0	0	0	0	0	0	0	0	0	0	0	0	0	0	0	0	0	0	0	0
1813	NSP6	IIAMSAFAMMFVKHK	375	0	0	0	0	0	0	0	778	0	0	0	0	0	0	0	0	0	0	0	0	0	0
1814	NSP6	AMSAFAMMFVKHKHA	0	0	0	0	0	0	0	0	0	0	0	0	0	0	0	0	0	0	0	0	0	0	340.5
1815	NSP6	SAFAMMFVKHKHAFL	0	0	0	0	0	0	0	0	0	0	0	0	0	0	0	0	0	0	0	0	0	0	0
1816	NSP6	FAMMFVKHKHAFLCL	0	0	0	0	0	0	0	0	0	0	0	0	0	0	0	0	0	0	0	0	0	0	0
1817	NSP6	MMFVKHKHAFLCLFL	0	0	0	0	0	0	0	0	0	0	0	0	0	0	53.5	0	0	0	0	0	0	0	0
1818	NSP6	FVKHKHAFLCLFLLP	0	0	0	0	0	0	0	0	0	0	0	449	0	0	0	0	0	0	0	0	0	0	0
1819	NSP6	KHKHAFLCLFLLPSL	0	0	0	0	0	0	0	0	0	0	0	0	0	0	0	0	0	0	0	0	0	0	0
1820	NSP6	KHAFLCLFLLPSLAT	0	0	0	0	0	0	0	0	0	0	0	0	0	0	0	0	0	0	0	0	0	0	0
1821	NSP6	AFLCLFLLPSLATVA	0	0	0	0	0	0	0	0	0	0	0	0	0	0	0	0	0	0	0	0	0	0	0
1822	NSP6	LCLFLLPSLATVAYF	0	0	0	0	34.5	0	0	113.5	0	0	0	80	0	0	0	71.5	0	0	0	0	0	0	0
1823	NSP6	LFLLPSLATVAYFNM	0	5	0	0	0	155	0	0	0	0	0	0	0	0	0	36.5	0	0	0	0	0	0	0
1824	NSP6	LLPSLATVAYFNMVY	0	57	0	37.5	101.5	133.5	51	174	0	0	0	499	73.5	18	754.5	147	150	118.5	0	93.5	130	0	164
1825	NSP6	PSLATVAYFNMVYMP	0	111	0	0	0	0	0	0	0	0	0	0	113	4.5	0	57.5	0	0	0	77.5	0	253.5	0
1826	NSP6	LATVAYFNMVYMPAS	0	0	0	0	0	0	0	0	0	0	0	0	0	0	0	0	0	0	0	0	0	0	0
1827	NSP6	TVAYFNMVYMPASWV	0	26	0	0	0	12	0	0	0	18	29.5	0	0	23	93	0	0	0	0	139	0	0	0
1828	NSP6	AYFNMVYMPASWVMR	0	37	0	0	32	0	0	0	0	0	0	0	0	0	0	110	0	0	0	0	120	0	0
1829	NSP6	FNMVYMPASWVMRIM	0	0	0	108.5	82	0	0	109	0	0	0	0	36.5	0	0	183	0	0	0	0	0	0	0
1830	NSP6	MVYMPASWVMRIMTW	0	75	0	151	200.5	0	0	78.5	0	43	91.5	0	212.5	14.5	355	271	0	0	0	0	64.5	0	0
1831	NSP6	YMPASWVMRIMTWLD	132	86.5	0	0	64	0	40	132.5	484	84	178.5	0	280.5	45.5	67.5	111.5	266.5	169	0	0	100	0	202.5
1832	NSP6	PASWVMRIMTWLDMV	0	21	0	0	243	0	21.5	17	129.5	0	29.5	0	10	0	0	39	0	0	0	220	0	0	0
1833	NSP6	SWVMRIMTWLDMVDT	0	0	0	188.5	198	0	0	0	1833	0	0	0	0	0	469	0	0	0	0	0	0	0	0
1834	NSP6	VMRIMTWLDMVDTSL	0	0	0	92	137	0	0	0	304	0	0	0	0	0	524.5	0	0	0	0	0	0	59	0
1835	NSP6	RIMTWLDMVDTSLSG	0	0	0	0	0	0	0	0	0	0	0	0	0	0	0	0	0	0	0	0	0	0	0
1836	NSP6	MTWLDMVDTSLSGFK	265.5	0	0	0	0	0	0	0	0	0	0	0	0	0	0	0	0	0	0	0	0	0	0
1837	NSP6	WLDMVDTSLSGFKLK	0	0	0	0	0	0	0	0	0	0	0	0	0	0	0	0	0	0	0	0	0	0	0
1838	NSP6	DMVDTSLSGFKLKDC	117	0	0	291	0	0	0	0	0	0	0	0	0	0	0	0	0	0	0	0	0	0	0
1839	NSP6	VDTSLSGFKLKDCVM	0	0	0	0	767.5	0	0	0	130	111.5	0	0	0	25.5	880	0	0	195	0	142	0	0	0
1840	NSP6	TSLSGFKLKDCVMYA	0	0	0	0	0	0	0	0	0	0	0	0	0	0	0	0	0	0	0	0	0	0	0
1841	NSP6	LSGFKLKDCVMYASA	0	0	0	0	0	389.5	0	0	1364	0	0	0	0	0	0	0	0	0	0	0	0	0	0
1842	NSP6	GFKLKDCVMYASAVV	0	0	0	0	0	0	0	0	0	0	0	0	0	0	0	0	0	0	0	0	0	0	0
1843	NSP6	KLKDCVMYASAVVLL	0	0	0	0	0	0	0	0	0	0	0	0	0	0	0	0	0	0	0	0	0	0	0
1844	NSP6	KDCVMYASAVVLLIL	0	0	0	0	0	0	0	0	0	0	0	0	0	0	0	0	0	0	0	0	0	0	0
1845	NSP6	CVMYASAVVLLILMT	0	0	0	0	0	0	0	0	0	0	0	0	0	0	0	0	0	0	0	0	0	0	0
1846	NSP6	MYASAVVLLILMTAR	0	0	0	0	0	0	0	0	110	0	0	0	0	0	0	0	0	0	0	0	0	0	0
1847	NSP6	ASAVVLLILMTARTV	0	0	0	0	0	0	0	0	0	0	0	0	0	0	0	0	0	0	0	0	0	0	0
1848	NSP6	AVVLLILMTARTVYD	264	0	0	0	0	0	0	0	0	0	289	0	460	362	0	124	0	309	265	92.5	0	85	810.5
1849	NSP6	VLLILMTARTVYDDG	86.5	0	0	0	52	0	0	56	71	0	253	0	87	0	0	61	77	0	0	0	0	43.5	143
1850	NSP6	LILMTARTVYDDGAR	0	0	0	19.5	0	0	0	82	585	0	0	0	61.5	0	0	16	0	0	0	43	0	0	238.5
1851	NSP6	LMTARTVYDDGARRV	0	0	0	0	0	0	0	13.5	297	0	0	0	23	0	0	0	0	0	0	0	0	0	0
1852	NSP6	TARTVYDDGARRVWT	0	60.5	4.5	102.5	38	0	0	0	0	99	149	0	85.5	19	0	0	0	72	0	0	0	0	0
1853	NSP6	RTVYDDGARRVWTLM	0	0	0	81.5	0	0	0	0	0	5.5	0	0	95.5	18	0	0	134	108	0	0	43	268.5	0
1854	NSP6	VYDDGARRVWTLMNV	0	0	0	3	34.5	0	0	0	439.5	0	0	0	0	0	0	0	113	591	0	0	0	91.5	133.5
1855	NSP6	DDGARRVWTLMNVLT	318.5	0	0	0	0	0	0	0	129.5	0	0	0	0	0	0	0	0	0	0	0	0	0	0
1856	NSP6	GARRVWTLMNVLTLV	0	0	0	0	0	0	0	0	0	0	0	0	0	0	0	0	0	0	0	0	0	0	0
1857	NSP6	RRVWTLMNVLTLVYK	533	0	0	0	0	0	0	0	0	0	0	0	0	0	0	0	0	0	0	0	0	0	0
1858	NSP6	VWTLMNVLTLVYKVY	0	0	0	3	0	0	0	0	24.5	0	0	0	0	28	95	0	0	0	0	0	0	0	0
1859	NSP6	TLMNVLTLVYKVYYG	0	19	0	0	0	0	0	40.5	0	11.5	0	0	18	0	0	0	0	0	0	0	0	0	0
1860	NSP6	MNVLTLVYKVYYGNA	0	0	0	0	0	0	0	59	0	0	149.5	0	0	6	0	59	0	0	0	0	0	0	61
1861	NSP6	VLTLVYKVYYGNALD	0	25.5	0	0	0	275	0	103	975.5	35.5	114	0	71.5	0	57	56.5	536.5	208	302	0	130.5	191	356.5
1862	NSP6	TLVYKVYYGNALDQA	0	0	0	0	0	0	0	79.5	0	0	0	0	0	0	0	36	20	0	0	0	0	56	140.5
1863	NSP6	VYKVYYGNALDQAIS	0	0	0	0	0	3323	0	0	924	0	0	0	0	0	0	0	0	0	403.5	0	0	0	56
1864	NSP6	KVYYGNALDQAISMW	74	44	0	79.5	75.5	881	66	0	139	23.5	46.5	201	66	30.5	231	97	0	56.5	681	0	335	94	293.5
1865	NSP6	YYGNALDQAISMWAL	0	0	0	0	76.5	1210	20	0	92.5	0	0	0	0	9	0	0	0	0	296	0	128.5	124.5	165.5
1866	NSP6	GNALDQAISMWALII	0	0	61.5	53.5	35	305	47	0	0	9.5	0	0	0	18.5	0	0	0	63	158	0	108	0	0
1867	NSP6	ALDQAISMWALIISV	60	0	59	0	0	1363	38	0	800	0	0	0	0	0	0	0	0	0	0	0	0	0	0
1868	NSP6	DQAISMWALIISVTS	230	0	0	0	0	371	0	0	2792.5	0	0	0	0	0	0	0	0	0	0	0	0	0	0
1869	NSP6	AISMWALIISVTSNY	0	45	95.5	0	0	1747	18.5	0	4395.5	0	0	0	0	3	0	0	0	0	0	0	84.5	0	483.5
1870	NSP6	SMWALIISVTSNYSG	0	77	0	0	0	0	0	0	0	0	0	0	0	0	0	0	0	0	0	0	0	0	0
1871	NSP6	WALIISVTSNYSGVV	0	0	0	0	0	293	0	0	0	24.5	0	0	0	0	0	491	0	0	0	0	0	0	0
1872	NSP6	LIISVTSNYSGVVTT	0	0	0	0	0	0	0	0	0	0	0	0	0	0	0	0	0	0	0	0	0	0	0
1873	NSP6	ISVTSNYSGVVTTVM	0	0	0	0	0	5198.5	566.5	0	30247	0	0	0	0	58.5	0	0	0	0	0	0	0	0	3843
1874	NSP6	VTSNYSGVVTTVMFL	0	0	0	41	0	0	0	0	3046	0	0	0	0	9.5	133	182	0	0	0	0	0	0	711.5
1875	NSP6	SNYSGVVTTVMFLAR	0	0	0	0	0	8860.5	0	0	0	0	0	0	0	0	0	12225.5	0	0	0	0	75	0	0
1876	NSP6	YSGVVTTVMFLARGI	0	0	0	0	0	241.5	0	0	0	0	0	0	0	0	0	0	0	0	0	0	0	0	0
1877	NSP6	GVVTTVMFLARGIVF	80	12	0	127	0	490.5	0	0	0	9	0	0	0	0	0	0	0	0	129	21.5	0	0	116.5
1878	NSP6	VTTVMFLARGIVFMC	0	0	0	8	0	298	39	0	0	0	0	0	0	16	0	0	0	0	0	0	0	43	2462
1879	NSP6	TVMFLARGIVFMCVE	26.5	0	54	220.5	0	129.5	44	0	0	0	0	0	2775	59	135.5	0	0	0	0	0	0	0	0
1880	NSP6	MFLARGIVFMCVEYC	217.5	34.5	83.5	83.5	112	234.5	192.5	93	131	99	0	706	0	90	630	63.5	647.5	190	204	298	407	492	261
1881	NSP6	LARGIVFMCVEYCPI	101	15.5	12.5	0	47.5	0	101.5	0	460	73	0	148.5	0	48	75.5	0	147.5	132.5	0	122.5	224.5	182.5	243
1882	NSP6	RGIVFMCVEYCPIFF	316.5	69.5	0	0	191.5	70	47	89	115	56	65.5	1378.5	0	23	297	125	946	298	615	446	631	622.5	204.5
1883	NSP6	IVFMCVEYCPIFFIT	53	0	0	0	0	0	0	0	1255.5	0	0	0	0	0	113.5	0	0	0	0	0	0	0	0
1884	NSP6	FMCVEYCPIFFITGN	0	0	0	0	0	0	0	25	0	52.5	0	0	0	0	27.5	0	0	36	0	66.5	78	94	0
1885	NSP6	CVEYCPIFFITGNTL	0	0	0	0	0	0	25	0	0	0	0	0	0	0	0	0	0	0	0	50	0	0	0
1886	NSP6	EYCPIFFITGNTLQC	0	0	0	0	0	0	39	114	0	0	0	0	40.5	0	0	0	0	34	0	233	0	270	189
1887	NSP6	CPIFFITGNTLQCIM	0	0	9	10.5	0	0	51	0	0	0	0	0	0	0	0	0	0	0	0	0	0	0	0
1888	NSP6	IFFITGNTLQCIMLV	0	0	0	0	0	0	0	0	0	0	0	0	0	0	0	0	0	0	0	0	0	0	0
1889	NSP6	FITGNTLQCIMLVYC	38.5	0	0	0	0	0	31	0	0	0	0	0	47.5	8	67	0	99	0	0	0	78	0	74
1890	NSP6	TGNTLQCIMLVYCFL	0	12.5	0	0	0	0	0	0	0	0	0	264.5	0	0	0	0	0	0	0	0	0	0	0
1891	NSP6	NTLQCIMLVYCFLGY	60	54	0	0	10.5	175	9	0	0	0	0	0	32	22.5	0	29.5	85	81	167	0	95	81	145.5
1892	NSP6	LQCIMLVYCFLGYFC	45	0	0	0	0	0	50	54	0	0	0	0	0	9	0	0	231	40	280.5	46	152	135	298.5
1893	NSP6	CIMLVYCFLGYFCTC	0	0	0	0	0	0	29	0	0	0	0	0	0	0	0	0	0	0	0	75	0	0	144.5
1894	NSP6	MLVYCFLGYFCTCYF	81	15.5	0	26.5	29.5	0	0	55.5	0	0	52.5	554	50	0	104	92	417	76.5	438	155	0	204	416.5
1895	NSP6	VYCFLGYFCTCYFGL	0	0	0	0	0	0	0	0	0	0	0	0	0	0	0	0	0	0	0	0	0	0	0
1896	NSP6	CFLGYFCTCYFGLFC	0	0	0	0	0	0	0	0	0	0	0	102	0	6.5	0	0	379	92.5	623.5	151.5	141	385	218
1897	NSP6	LGYFCTCYFGLFCLL	0	0	0	0	0	0	0	0	0	0	0	0	0	0	0	0	0	0	0	0	0	0	130.5
1898	NSP6	YFCTCYFGLFCLLNR	0	0	0	0	0	0	0	0	0	0	0	0	0	0	0	0	0	0	0	0	97	0	0
1899	NSP6	CTCYFGLFCLLNRYF	0	9	0	0	112.5	0	0	0	0	10	33.5	452	0	15	0	71.5	0	0	0	0	0	0	146.5
1900	NSP6	CYFGLFCLLNRYFRL	0	0	0	0	0	0	0	0	0	0	0	0	0	24	0	0	0	0	0	0	99.5	0	0
1901	NSP6	FGLFCLLNRYFRLTL	0	0	0	0	0	0	0	0	0	0	0	0	0	0	0	0	0	0	0	0	0	0	0
1902	NSP6	LFCLLNRYFRLTLGV	0	0	0	0	0	0	0	0	0	0	0	0	0	0	0	0	0	0	0	0	0	0	0
1903	NSP6	CLLNRYFRLTLGVYD	237.5	61.5	0	0	0	234	0	0	32.5	0	2	0	0	232	0	89.5	632.5	0	0	0	0	212	0
1904	NSP6	LNRYFRLTLGVYDYL	220.5	68	99	34.5	87	0	0	84	194.5	0	0	246	0	78.5	318	169.5	496	144.5	617	128	323	334.5	625
1905	NSP6	RYFRLTLGVYDYLVS	0	0	0	0	0	0	0	0	0	0	0	0	0	54	0	0	0	0	0	0	0	0	0
1906	NSP6	FRLTLGVYDYLVSTQ	0	0	0	0	0	0	0	0	0	0	0	0	0	0	0	0	0	0	0	0	0	0	0
1907	NSP6	LTLGVYDYLVSTQEF	64	592	0	0	170	1280.5	144.5	211	3217.5	0	297.5	671	396	308	3407	114	2452	663.5	974	442	162	660	497
1908	NSP6	LGVYDYLVSTQEFRY	216	145	172	0	205	191.5	78	354.5	1029.5	128.5	391	1516	465.5	269	2327	303.5	1334	465	1144	409	682.5	530	0
1909	NSP6	VYDYLVSTQEFRYMN	0	0	0	0	206	0	0	64	0	80.5	376	224.5	6	93	403	91.5	444	252.5	291	67	639	0	0
1910	NSP6	DYLVSTQEFRYMNSQ	198.5	0	0	0	52	0	0	0	0	0	0	0	0	0	230	0	0	0	68.5	0	0	0	104
1911	NSP6	LVSTQEFRYMNSQGL	0	0	0	0	0	0	0	0	385.5	0	0	0	0	0	302	0	126	0	0	0	0	0	0
1912	NSP6	STQEFRYMNSQGLLP	0	0	0	0	0	0	0	0	0	0	0	0	0	0	0	0	0	0	0	0	0	0	0
1913	NSP6	QEFRYMNSQGLLPPK	0	0	0	0	0	0	0	0	0	0	0	0	0	0	0	0	0	0	0	0	0	0	0
1914	NSP6	FRYMNSQGLLPPKNS	0	0	0	0	2125.5	0	0	0	0	0	0	0	0	0	0	0	0	0	0	0	0	0	0
1915	NSP6	YMNSQGLLPPKNSID	0	0	0	0	0	0	5	0	3908.5	0	0	0	0	185.5	0	0	0	0	0	0	0	0	0
1916	NSP6	NSQGLLPPKNSIDAF	0	0	0	0	0	852	0	317	0	0	0	4.5	0	0	0	0	0	0	0	0	0	0	0
1917	NSP6	QGLLPPKNSIDAFKL	0	0	0	0	0	0	0	225	0	0	0	0	0	0	0	0	0	0	0	0	0	0	0
1918	NSP6	LLPPKNSIDAFKLNI	0	0	0	0	0	0	0	0	343	0	0	0	0	0	0	0	0	0	0	0	0	0	0
1919	NSP6	PPKNSIDAFKLNIKL	0	0	0	0	0	0	0	0	0	0	0	0	0	0	0	0	0	0	0	0	0	0	0
1920	NSP6	KNSIDAFKLNIKLLG	0	0	0	0	0	728	0	0	0	0	0	0	0	0	95	0	0	0	0	0	0	0	0
1921	NSP6	SIDAFKLNIKLLGVG	0	0	0	0	0	0	0	0	0	0	0	0	0	0	0	0	0	0	0	0	0	0	0
1922	NSP6	DAFKLNIKLLGVGGK	95	0	0	0	0	0	0	0	0	0	0	0	0	0	0	0	0	0	0	0	0	0	0
1923	NSP6	FKLNIKLLGVGGKPC	0	0	0	0	0	67	0	0	0	0	0	0	0	0	0	0	0	0	0	0	0	0	0
1924	NSP6	LNIKLLGVGGKPCIK	0	0	0	0	0	0	0	0	0	0	0	0	0	0	0	0	0	0	0	0	0	0	0
1925	NSP6	IKLLGVGGKPCIKVA	0	0	0	0	0	0	0	0	623.5	0	0	945	0	0	0	0	0	0	0	0	0	0	0
1926	NSP6	LLGVGGKPCIKVATV	0	0	0	0	0	0	316	0	0	0	0	0	0	230.5	0	0	0	0	0	0	0	0	1759.5
1927	NSP6	GVGGKPCIKVATVQS	0	0	0	0	0	0	589.5	79	1566	0	0	0	0	0	0	0	0	0	0	0	0	0	0
1928	NSP7	GGKPCIKVATVQSKM	0	0	0	0	0	0	0	61	247	0	0	0	0	0	0	0	0	0	0	0	0	0	0
1929	NSP7	KPCIKVATVQSKMSD	0	0	0	42.5	0	0	0	0	0	0	0	0	0	0	84	0	0	0	0	0	679	16	0
1930	NSP7	CIKVATVQSKMSDVK	0	0	0	0	0	0	0	69	0	0	641	0	0	0	0	0	0	0	0	0	0	0	0
1931	NSP7	KVATVQSKMSDVKCT	0	0	0	0	0	0	6.5	0	0	0	0	0	0	0	0	0	0	0	0	0	0	0	0
1932	NSP7	ATVQSKMSDVKCTSV	0	124.5	0	0	0	0	0	0	0	0	0	0	0	0	0	0	0	0	0	0	0	0	0
1933	NSP7	VQSKMSDVKCTSVVL	0	201.5	0	0	0	0	0	126	225	0	0	0	0	0	0	0	0	0	0	0	0	0	0
1934	NSP7	SKMSDVKCTSVVLLS	112.5	46	0	0	0	0	0	0	0	0	0	0	0	0	0	0	0	0	0	0	0	0	0
1935	NSP7	MSDVKCTSVVLLSVL	0	0	0	0	0	0	0	0	0	0	0	0	0	0	0	0	0	0	0	0	0	0	0
1936	NSP7	DVKCTSVVLLSVLQQ	134	0	0	0	0	0	0	0	0	0	0	0	0	0	0	0	0	0	0	0	0	0	0
1937	NSP7	KCTSVVLLSVLQQLR	0	0	0	0	0	0	0	0	0	0	0	0	0	0	3	0	0	0	0	0	59	0	0
1938	NSP7	TSVVLLSVLQQLRVE	0	0	0	146.5	0	0	2.5	161.5	253	0	339	169	3216	2	316	0	230.5	11	0	0	0	0	0
1939	NSP7	VVLLSVLQQLRVESS	0	0	0	0	0	0	0	0	1382.5	0	0	0	0	0	901	0	0	0	0	0	0	0	0
1940	NSP7	LLSVLQQLRVESSSK	0	0	0	0	0	14924.5	0	0	2443.5	0	0	0	0	0	0	0	0	0	0	0	0	0	0
1941	NSP7	SVLQQLRVESSSKLW	20	0	0	54.5	0	475	0	0	0	0	20	0	0	3	122	56	0	0	441.5	0	0	0	0
1942	NSP7	LQQLRVESSSKLWAQ	0	0	0	0	0	0	0	55	4249	0	0	0	0	0	0	0	0	0	0	0	0	0	0
1943	NSP7	QLRVESSSKLWAQCV	0	0	0	0	0	0	0	0	484.5	0	0	0	0	0	0	0	0	0	243	0	0	0	0
1944	NSP7	RVESSSKLWAQCVQL	0	0	0	0	0	0	0	0	0	0	0	0	0	0	0	0	0	0	0	0	0	0	0
1945	NSP7	ESSSKLWAQCVQLHN	0	0	0	23	0	0	0	157	386.5	919.5	705	0	0	0	0	0	0	0	0	0	0	0	0
1946	NSP7	SSKLWAQCVQLHNDI	20.5	125	64	0	0	276	0	82	769	5	2526	0	0	0	0	0	0	0	0	0	0	0	0
1947	NSP7	KLWAQCVQLHNDILL	0	0	0	0	51	122	0	0	0	0	0	121	0	0	0	0	0	0	376	0	0	0	76.5
1948	NSP7	WAQCVQLHNDILLAK	0	0	0	0	0	0	0	0	0	0	0	0	0	0	0	0	0	259.5	0	0	0	0	0
1949	NSP7	QCVQLHNDILLAKDT	0	0	0	0	0	0	0	0	0	0	0	0	0	0	0	0	0	0	0	0	0	0	0
1950	NSP7	VQLHNDILLAKDTTE	0	0	0	0	0	0	0	0	529	0	0	0	4041.5	0	0	0	0	0	0	0	0	0	0
1951	NSP7	LHNDILLAKDTTEAF	0	95	0	0	66	184	0	576.5	15262	16.5	170	246.5	53	0	0	186.5	0	25.5	0	0	0	0	421
1952	NSP7	NDILLAKDTTEAFEK	33	18	0	0	0	1428	0	104	0	0	274	0	0	0	1591.5	0	0	0	277	0	0	0	238
1953	NSP7	ILLAKDTTEAFEKMV	0	0	0	0	0	0	0	0	21079.5	0	0	1749.5	0	0	0	0	0	0	0	0	0	0	0
1954	NSP7	LAKDTTEAFEKMVSL	0	0	0	0	0	3475	0	254.5	11733	0	0	0	0	0	919.5	0	0	0	113	0	0	0	0
1955	NSP7	KDTTEAFEKMVSLLS	0	0	0	0	0	0	0	502.5	0	0	0	577	0	0	1831	0	0	129.5	0	0	0	0	0
1956	NSP7	TTEAFEKMVSLLSVL	60.5	0	0	0	186	234.5	0	0	0	0	14	0	0	0	1586	0	0	0	0	0	0	0	0
1957	NSP7	EAFEKMVSLLSVLLS	0	0	0	123.5	0	0	0	588	0	1865	1174	3683	326	0	1602	0	0	0	0	0	0	0	0
1958	NSP7	FEKMVSLLSVLLSMQ	0	0	0	0	0	24.5	0	0	163	819.5	0	450.5	0	0	408.5	0	0	0	0	0	0	0	0
1959	NSP7	KMVSLLSVLLSMQGA	0	0	0	0	0	0	0	0	290.5	0	0	629.5	0	0	0	0	0	0	0	0	0	0	0
1960	NSP7	VSLLSVLLSMQGAVD	1216	0	0	0	0	380	0	0	19926	37.5	0	0	0	0	0	0	0	0	459.5	0	0	0	0
1961	NSP7	LLSVLLSMQGAVDIN	0	0	0	0	0	3021	0	0	3895	0	235	0	0	0	0	0	0	0	0	0	0	0	0
1962	NSP7	SVLLSMQGAVDINKL	0	0	0	0	0	0	0	0	0	0	0	0	0	0	426.5	0	0	0	0	0	0	0	0
1963	NSP7	LLSMQGAVDINKLCE	0	0	342	89	0	0	0	36	2193.5	0	0	0	2960	42	0	0	0	128.5	0	0	0	0	0
1964	NSP7	SMQGAVDINKLCEEM	0	120.5	440	24	0	0	30	191.5	0	67.5	0	0	0	98	183.5	0	0	142	0	0	0	0	0
1965	NSP7	QGAVDINKLCEEMLD	0	96	0	22.5	0	0	71.5	214	441	816	272.5	0	146.5	94.5	506.5	111.5	182	238	0	0	0	0	0
1966	NSP7	AVDINKLCEEMLDNR	0	29.5	0	30	0	464	17.5	110.5	317	229	98	0	191	0	216.5	27	0	0	0	0	18.5	0	236.5
1967	NSP7	DINKLCEEMLDNRAT	0	0	0	0	0	0	0	0	585	24	0	0	0	0	0	0	0	0	0	0	0	0	0
1968	NSP7	NKLCEEMLDNRATLQ	0	0	0	0	0	1514	0	0	0	0	0	0	0	0	0	0	0	0	340	0	0	0	0
1969	NSP8	LCEEMLDNRATLQAI	0	38.5	54.5	0	0	0	58	0	3331.5	0	0	0	0	0	185.5	0	0	248	105	0	0	0	0
1970	NSP8	EEMLDNRATLQAIAS	10	79	131	123	0	0	88.5	921	0	2456.5	3510	161.5	366.5	0	0	85.5	0	0	0	0	0	0	0
1971	NSP8	MLDNRATLQAIASEF	0	379.5	0	63	122	144.5	349.5	96	1074.5	0	0	0	122	0	508.5	84.5	646	0	488.5	0	88	0	0
1972	NSP8	DNRATLQAIASEFSS	463	98.5	0	0	0	0	0	0	0	0	0	0	0	0	0	45.5	0	0	0	0	0	0	0
1973	NSP8	RATLQAIASEFSSLP	0	0	0	0	0	0	94.5	0	0	0	0	0	0	0	0	0	0	0	0	0	0	0	0
1974	NSP8	TLQAIASEFSSLPSY	0	89	0	60.5	91.5	0	245.5	71	0	0	28	36	76.5	40.5	0	51	124	0	388.5	74	112	0	160.5
1975	NSP8	QAIASEFSSLPSYAA	0	0	0	0	0	0	0	0	297	0	192	0	0	30	0	0	0	0	0	0	0	0	0
1976	NSP8	IASEFSSLPSYAAFA	0	0	0	18.5	0	2103	0	0	5144	0	0	0	0	0	0	86	0	0	237.5	0	0	0	0
1977	NSP8	SEFSSLPSYAAFATA	0	0	0	0	0	8385.5	0	0	0	0	0	0	0	0	0	4779	0	0	0	0	0	0	0
1978	NSP8	FSSLPSYAAFATAQE	0	0	0	60	0	6333	75.5	0	0	0	0	0	6020	0	0	7425.5	0	68	0	0	0	0	0
1979	NSP8	SLPSYAAFATAQEAY	0	89.5	0	103	28	4577	382	0	0	0	0	0	141	57.5	616	0	0	132.5	361.5	51	0	94	0
1980	NSP8	PSYAAFATAQEAYEQ	94.5	271.5	384.5	0	0	3269	60.5	0	0	0	177	0	0	68.5	992	44	0	104.5	175.5	0	0	0	0
1981	NSP8	YAAFATAQEAYEQAV	122.5	0	0	0	102	0	0	0	0	0	32.5	0	0	0	127	0	105	0	0	0	0	0	0
1982	NSP8	AFATAQEAYEQAVAN	0	0	18.5	0	0	0	0	0	0	12.5	187	0	129.5	0	0	0	0	0	0	0	0	0	0
1983	NSP8	ATAQEAYEQAVANGD	122	0	108	0	0	0	0	0	0	36	0	0	4195.5	0	0	0	295	0	0	0	0	0	146.5
1984	NSP8	AQEAYEQAVANGDSE	0	86.5	523.5	276	0	0	0	71	0	104	38	0	5984.5	22	0	0	92	0	0	0	0	120.5	0
1985	NSP8	EAYEQAVANGDSEVV	156	19	112	158.5	0	0	0	706	0	1369	1572.5	0	532	47	112	0	39	0	0	355.5	0	0	59.5
1986	NSP8	YEQAVANGDSEVVLK	0	0	0	0	0	23.5	0	0	0	0	0	0	102.5	513	0	0	0	0	0	0	0	0	149.5
1987	NSP8	QAVANGDSEVVLKKL	0	0	0	0	0	0	0	0	0	0	0	0	0	0	0	0	0	0	0	0	0	0	0
1988	NSP8	VANGDSEVVLKKLKK	303	594.5	0	58	1000.5	2768	0	229.5	927	97.5	462.5	0	0	0	60	972	0	0	0	335	0	0	0
1989	NSP8	NGDSEVVLKKLKKSL	0	0	0	0	0	0	0	0	0	0	0	0	0	0	0	0	129	0	0	0	0	0	0
1990	NSP8	DSEVVLKKLKKSLNV	570	0	0	0	0	971.5	0	0	0	0	0	0	0	0	0	0	0	0	0	0	0	0	0
1991	NSP8	EVVLKKLKKSLNVAK	108.5	0	0	0	156	0	0	0	0	92.5	93.5	0	1340.5	0	0	0	0	0	0	0	0	0	0
1992	NSP8	VLKKLKKSLNVAKSE	0	0	0	0	0	0	0	220.5	0	0	0	0	2667	0	0	0	0	0	0	0	0	0	0
1993	NSP8	KKLKKSLNVAKSEFD	0	452	0	5	114	0	0	115.5	0	0	0	0	0	265.5	356	0	545.5	200	0	0	0	0	0
1994	NSP8	LKKSLNVAKSEFDRD	247	623.5	0	0	0	0	65.5	94.5	546	82	179.5	185	128	62.5	0	121.5	230	206	266	126.5	0	63	0
1995	NSP8	KSLNVAKSEFDRDAA	0	280.5	0	0	0	0	0	0	0	0	336	135.5	0	0	0	0	0	0	0	0	0	0	0
1996	NSP8	LNVAKSEFDRDAAMQ	15.5	35	0	0	0	0	0	0	0	83.5	0	0	0	0	0	0	0	0	0	105	0	88	0
1997	NSP8	VAKSEFDRDAAMQRK	305.5	0	0	0	0	439	0	0	0	0	0	0	0	0	0	0	0	0	472	0	0	13.5	0
[truncated: 2,857 more rows]

## Sheet: pre-processed raw data
Pre-processed by: (i) Signals below 500 FU were set to zero , (ii) peptides with 0 FU in all individuals were removed and (iii) peptides with 0 FU in all infected individuals were removed (please see Material and Method section 2.5 and Figure 1B for details)
					SARS-CoV-2 negative cohort							SARS-CoV-2 infected cohort, week 3 post symptom onset, mild COVID-19 disease									SARS-CoV-2 infected cohort, week 3 post symptom onset, severe COVID-19 disease
Number	Antigen	Peptide	Naive #C03	Naive #C04	Naive #C05	Naive #C06	Naive #C01	Naive #C02	Naive #C07	Mild Patient #2	Mild Patient #4	Mild Patient #3	Mild Patient #8	Mild Patient #7	Mild Patient #1	Mild Patient #10	Mild Patient #16	Mild Patient #14	Severe Patient 20-03-CV-12	Severe Patient 20-03-CV-20	Severe Patient 20-03-CV-25	Severe Patient 20-03-CV-16	Severe Patient 20-03-CV-11	Severe Patient 20-03-CV-13	Severe Patient 20-03-CV-09
1	NSP1	GSGSGSGMESLVPGF	0	0	0	0	0	0	0	0	0	0	0	725.5	0	0	1369.5	0	0	0	0	0	563.5	0	0
2	NSP1	GSGSGMESLVPGFNE	0	0	0	0	0	0	0	0	0	0	0	0	8889	0	0	0	0	0	0	0	702	0	0
3	NSP1	GSGMESLVPGFNEKT	0	0	0	0	0	0	0	0	0	0	0	0	0	0	0	0	0	0	0	0	891.5	0	0
4	NSP1	GMESLVPGFNEKTHV	0	0	0	0	0	0	0	0	0	0	0	0	0	0	0	0	0	0	0	0	1627.5	0	0
5	NSP1	ESLVPGFNEKTHVQL	0	0	0	0	0	0	0	0	0	888.5	0	0	0	0	0	0	0	0	0	0	0	0	0
6	NSP1	LVPGFNEKTHVQLSL	0	0	0	0	0	0	0	0	1962.5	0	0	0	0	0	0	0	0	0	0	0	0	0	0
7	NSP1	THVQLSLPVLQVRDV	0	0	0	0	0	0	0	0	1165	0	0	0	0	0	0	0	0	0	0	0	0	0	0
8	NSP1	LSLPVLQVRDVLVRG	0	0	0	0	0	0	0	0	3702	0	0	0	0	0	0	0	0	0	0	0	0	0	0
9	NSP1	VLQVRDVLVRGFGDS	0	0	0	0	0	0	0	0	951.5	0	0	0	0	0	0	0	0	0	0	0	0	0	0
10	NSP1	QVRDVLVRGFGDSVE	0	0	0	569	0	0	0	0	0	0	0	0	6292	0	0	0	0	0	0	0	0	0	0
11	NSP1	RDVLVRGFGDSVEEV	0	0	0	0	0	0	0	0	0	572	699	0	0	0	2520.5	0	0	0	0	0	0	0	0
12	NSP1	VLVRGFGDSVEEVLS	0	0	0	0	0	0	0	0	5139	684	0	0	0	0	0	0	0	0	0	0	0	0	0
13	NSP1	VRGFGDSVEEVLSEA	0	0	0	0	0	0	0	0	1478.5	680	1242	0	0	0	0	0	0	0	0	0	0	0	0
14	NSP1	GFGDSVEEVLSEARQ	0	0	0	0	0	0	0	0	1926	531.5	0	0	0	0	1236.5	0	0	0	0	0	0	0	0
15	NSP1	GDSVEEVLSEARQHL	0	0	0	0	0	0	0	0	0	0	0	0	0	0	529	852	0	0	0	0	0	0	0
16	NSP1	EEVLSEARQHLKDGT	0	0	0	0	0	0	0	636	0	1619	0	994	0	0	0	0	0	0	0	0	0	0	0
17	NSP1	ARQHLKDGTCGLVEV	0	0	0	0	0	0	0	0	0	0	0	0	0	0	2227	0	0	0	0	0	0	0	0
18	NSP1	LKDGTCGLVEVEKGV	0	0	0	0	0	504	0	0	949	0	0	0	0	0	0	0	0	0	0	0	0	0	0
19	NSP1	GLVEVEKGVLPQLEQ	0	0	0	0	0	0	0	0	0	0	0	0	0	0	5473	0	0	0	0	0	0	0	0
20	NSP1	VEVEKGVLPQLEQPY	0	0	0	0	0	0	0	0	1146	0	0	0	0	0	1833.5	0	0	0	0	0	0	0	0
21	NSP1	LEQPYVFIKRSDART	0	0	0	0	0	1334.5	0	0	8644	0	0	0	0	0	0	0	0	0	0	0	0	0	0
22	NSP1	FIKRSDARTAPHGHV	0	0	0	0	0	0	0	0	0	0	0	712	0	0	0	0	0	0	0	0	0	0	0
23	NSP1	SDARTAPHGHVMVEL	0	0	0	0	0	5059	0	0	0	0	0	0	0	0	1731.5	1180.5	0	0	0	0	0	0	0
24	NSP1	TAPHGHVMVELVAEL	0	0	0	0	0	0	0	0	0	0	0	0	0	0	1163.5	0	0	0	0	0	0	0	0
25	NSP1	LVAELEGIQYGRSGE	0	0	0	0	0	0	0	0	2539	0	0	0	63054	0	0	0	0	0	0	0	0	0	0
26	NSP1	LEGIQYGRSGETLGV	0	0	0	0	0	0	0	0	603.5	0	0	0	0	0	0	0	0	0	0	0	0	0	0
27	NSP1	ETLGVLVPHVGEIPV	0	0	0	0	0	0	0	0	0	1457	0	0	0	0	0	0	0	0	0	0	0	0	0
28	NSP1	NGNKGAGGHSYGADL	0	0	0	0	0	0	0	0	0	0	3486.5	0	0	0	0	0	0	0	0	0	0	0	0
29	NSP1	HSYGADLKSFDLGDE	0	0	0	0	0	0	0	0	0	0	617	526	7618.5	0	0	0	0	0	0	0	0	0	0
30	NSP1	YGADLKSFDLGDELG	0	0	0	0	0	0	0	0	0	0	0	0	0	0	0	0	505	0	500	0	0	0	0
31	NSP1	LKSFDLGDELGTDPY	0	0	0	0	0	0	0	811.5	12475	0	0	0	0	0	0	0	1468	0	1167	885	0	702	0
32	NSP1	SFDLGDELGTDPYED	866	0	783	0	0	0	856	1337.5	907	0	0	898	1175.5	0	1338	647.5	2448.5	3651	1471.5	1072	1182	1774	1541
33	NSP1	DLGDELGTDPYEDFQ	1056.5	0	0	0	0	0	605	0	0	0	0	0	646	0	768.5	541	2529	1140	1947	888.5	640	1143.5	898
34	NSP1	GDELGTDPYEDFQEN	535	583.5	648.5	515	0	533.5	580	0	0	0	1234	0	605.5	0	2241	571	1813	624	1648	742	803	842	0
35	NSP1	ELGTDPYEDFQENWN	541	0	0	0	0	721	0	1902	0	2900.5	4422	0	1871.5	0	527.5	729.5	1764.5	621	1613	807	581	655.5	0
36	NSP1	GTDPYEDFQENWNTK	0	0	0	0	0	1282	0	0	2295	0	0	0	0	0	0	0	0	0	0	0	0	0	0
37	NSP1	DPYEDFQENWNTKHS	948.5	0	0	0	0	0	0	0	1301.5	0	0	0	0	0	0	0	0	0	0	0	0	0	0
38	NSP1	QENWNTKHSSGVTRE	0	0	0	0	0	0	0	0	0	0	0	0	3641	0	0	0	0	0	0	0	0	0	0
39	NSP1	NTKHSSGVTRELMRE	0	0	0	0	0	0	0	0	0	0	0	0	2168	0	0	0	0	0	0	0	0	0	0
40	NSP1	KHSSGVTRELMRELN	0	0	0	0	0	0	0	0	0	0	0	0	0	0	745	0	0	0	0	0	0	0	0
41	NSP2	ELMRELNGGAYTRYV	0	0	0	0	0	0	0	1554	0	2058.5	868	0	501.5	0	0	537.5	0	0	0	0	0	0	0
42	NSP2	ELNGGAYTRYVDNNF	0	0	0	0	0	0	0	2138	1058.5	1219	0	0	0	0	0	0	581	0	530	0	0	0	748.5
43	NSP2	YTRYVDNNFCGPDGY	0	0	0	0	0	0	0	0	0	0	0	0	0	0	0	0	0	0	0	0	0	539	0
44	NSP2	RYVDNNFCGPDGYPL	0	0	0	0	0	0	0	0	0	0	1337	0	0	0	0	0	0	0	0	0	0	0	0
45	NSP2	VDNNFCGPDGYPLEC	0	0	0	0	0	886.5	0	0	1283	0	816.5	0	0	0	0	0	0	0	0	0	0	0	0
46	NSP2	FCGPDGYPLECIKDL	0	0	0	0	0	0	0	0	0	0	3519	0	0	0	0	0	0	0	0	0	0	0	0
47	NSP2	LLARAGKASCTLSEQ	0	0	0	0	0	0	0	0	3517	0	0	0	0	0	0	0	0	0	0	0	0	0	0
48	NSP2	ARAGKASCTLSEQLD	0	0	0	0	0	0	0	0	10010.5	0	0	0	0	0	0	0	0	0	0	0	0	0	0
49	NSP2	AGKASCTLSEQLDFI	0	0	0	0	0	0	0	0	772	0	0	1352	0	0	0	0	573	0	783	0	0	0	0
50	NSP2	KASCTLSEQLDFIDT	0	0	0	0	0	0	0	0	3398	0	0	0	0	0	0	0	0	0	0	0	0	0	0
51	NSP2	SCTLSEQLDFIDTKR	0	0	0	0	0	0	0	0	1066.5	0	0	0	0	0	0	0	0	0	0	0	0	0	0
52	NSP2	TLSEQLDFIDTKRGV	0	0	0	0	0	966	0	0	1184	0	0	0	0	0	0	0	0	0	0	0	0	0	0
53	NSP2	SEQLDFIDTKRGVYC	0	0	0	0	0	0	0	0	0	0	0	1298	0	0	0	0	0	0	0	0	0	0	0
54	NSP2	DFIDTKRGVYCCREH	819.5	0	0	0	0	0	0	0	0	0	40945.5	0	0	0	0	0	0	0	0	0	0	0	0
55	NSP2	IDTKRGVYCCREHEH	0	0	0	0	0	0	0	0	4387.5	0	64345	0	0	0	0	0	0	0	0	0	0	0	0
56	NSP2	TKRGVYCCREHEHEI	0	0	0	0	0	0	0	0	0	0	37778.5	0	690	0	0	0	0	0	0	0	0	0	0
57	NSP2	RGVYCCREHEHEIAW	0	0	0	0	0	0	0	0	0	0	63679	1767.5	1681	0	0	0	1080	0	1293.5	0	0	0	829
58	NSP2	VYCCREHEHEIAWYT	0	0	0	0	0	0	0	0	666	0	63826	887.5	805.5	0	0	0	0	0	0	0	0	0	0
59	NSP2	CCREHEHEIAWYTER	0	0	0	0	0	0	0	0	0	0	64345	1136	3553.5	0	0	0	681.5	0	0	0	0	0	0
60	NSP2	REHEHEIAWYTERSE	0	0	1412	0	0	0	0	0	0	566	64345	0	16348	0	0	0	0	0	0	0	0	0	806.5
61	NSP2	HEHEIAWYTERSEKS	0	0	0	0	0	0	0	0	0	0	64345	0	0	0	0	0	0	0	0	0	0	0	0
62	NSP2	HEIAWYTERSEKSYE	0	0	598	0	0	697	0	0	0	0	0	744.5	11434	0	0	0	0	0	0	0	0	0	0
63	NSP2	IAWYTERSEKSYELQ	0	0	0	0	0	0	0	0	9272.5	0	0	0	4578.5	0	3076.5	0	0	0	0	0	0	0	0
64	NSP2	WYTERSEKSYELQTP	0	0	0	0	0	0	0	0	3792.5	0	0	0	0	0	3749	0	0	0	0	0	0	0	0
65	NSP2	TERSEKSYELQTPFE	0	0	0	960.5	633.5	0	0	0	0	0	0	0	3679	0	2101.5	0	0	0	0	0	0	0	0
66	NSP2	RSEKSYELQTPFEIK	0	0	0	0	686	0	0	0	0	0	0	0	0	0	1214.5	0	0	0	0	0	0	0	0
67	NSP2	EKSYELQTPFEIKLA	0	0	0	0	0	0	0	0	0	1126	720	0	0	0	536	0	0	0	0	0	0	0	0
68	NSP2	ELQTPFEIKLAKKFD	0	0	0	0	0	0	0	516.5	0	1411	0	0	0	543	0	0	0	0	0	0	0	0	618
69	NSP2	QTPFEIKLAKKFDTF	0	0	0	0	0	0	0	0	0	0	0	0	0	0	0	0	0	0	0	0	0	0	765.5
70	NSP2	PFEIKLAKKFDTFNG	0	0	0	0	0	0	0	0	0	0	0	0	0	0	0	0	0	537.5	0	0	0	0	620.5
71	NSP2	EIKLAKKFDTFNGEC	0	0	0	0	0	511.5	0	1047.5	0	637	0	0	0	0	0	0	0	0	0	0	0	0	607
72	NSP2	KFDTFNGECPNFVFP	0	0	0	0	0	0	0	0	0	0	0	0	0	0	0	0	0	1524.5	0	0	0	0	0
73	NSP2	FNGECPNFVFPLNSI	0	0	0	0	0	0	0	0	0	0	0	581	0	0	0	0	0	0	0	0	0	0	0
74	NSP2	NFVFPLNSIIKTIQP	0	0	0	0	0	0	0	0	848	0	0	0	0	0	0	0	0	0	0	0	0	0	0
75	NSP2	VFPLNSIIKTIQPRV	0	0	0	0	0	0	0	0	644.5	0	0	0	0	0	0	0	0	0	0	0	0	0	0
76	NSP2	NSIIKTIQPRVEKKK	0	0	0	0	0	0	0	704	1969.5	0	540	4247.5	0	0	0	0	0	1763.5	0	0	0	0	0
77	NSP2	IIKTIQPRVEKKKLD	0	0	0	0	0	0	0	0	2669.5	0	0	2595.5	0	0	0	0	0	0	0	0	0	0	0
78	NSP2	IQPRVEKKKLDGFMG	0	0	0	0	0	0	0	0	2793.5	0	0	0	0	0	0	0	0	0	0	0	0	0	0
79	NSP2	VEKKKLDGFMGRIRS	0	0	0	0	0	0	0	0	0	0	0	519.5	0	0	0	0	0	0	0	0	0	0	0
80	NSP2	IRSVYPVASPNECNQ	0	0	0	0	0	0	0	0	4947	0	0	0	0	0	0	0	0	0	0	0	0	0	0
81	NSP2	VASPNECNQMCLSTL	0	0	0	0	0	0	0	0	721	0	0	0	0	0	0	0	0	0	0	0	0	0	0
82	NSP2	QMCLSTLMKCDHCGE	0	0	0	0	0	0	0	0	0	775.5	0	0	32095	0	0	0	0	0	0	0	0	0	0
83	NSP2	CLSTLMKCDHCGETS	0	0	0	0	0	0	0	0	0	0	0	0	505	0	0	0	0	0	0	0	0	0	0
84	NSP2	STLMKCDHCGETSWQ	0	0	0	0	0	0	0	558.5	0	0	0	1209	0	0	0	0	0	0	0	0	0	0	0
85	NSP2	KCDHCGETSWQTGDF	0	0	0	0	0	0	0	0	0	0	0	0	0	0	0	0	0	0	1190	0	0	0	0
86	NSP2	ETSWQTGDFVKATCE	0	0	574.5	0	0	0	0	0	0	0	0	0	3310.5	0	0	0	0	0	0	0	0	0	0
87	NSP2	SWQTGDFVKATCEFC	0	0	0	0	0	0	0	0	0	0	0	0	0	0	0	0	0	0	0	0	0	0	667.5
88	NSP2	FVKATCEFCGTENLT	0	0	0	0	0	0	0	0	0	0	0	576.5	0	0	0	0	0	0	0	0	0	0	0
89	NSP2	KATCEFCGTENLTKE	0	0	0	0	0	0	0	0	0	0	0	0	2775.5	0	0	0	0	0	0	0	0	0	0
90	NSP2	TENLTKEGATTCGYL	0	0	0	0	0	0	0	0	0	0	0	1014.5	0	0	0	0	0	0	0	0	0	0	0
91	NSP2	IYCPACHNSEVGPEH	0	0	0	0	0	0	0	0	3699	0	11537	0	0	0	0	0	0	0	0	0	0	0	0
92	NSP2	CPACHNSEVGPEHSL	0	0	0	0	0	0	0	0	0	0	3370	0	0	0	0	0	0	0	0	0	0	0	0
93	NSP2	ACHNSEVGPEHSLAE	0	0	0	0	0	0	0	0	0	0	10897	0	0	0	0	0	0	0	0	0	0	0	0
94	NSP2	HNSEVGPEHSLAEYH	0	0	0	0	0	6603	0	0	0	0	6124	0	0	0	0	2588	0	0	649.5	0	0	0	0
95	NSP2	SEVGPEHSLAEYHNE	0	0	1107	0	0	659.5	0	0	520.5	0	3415.5	0	24846.5	0	0	0	0	0	0	0	0	0	0
96	NSP2	VGPEHSLAEYHNESG	0	0	0	0	0	0	0	0	0	0	1005.5	0	0	0	0	0	0	0	0	0	0	0	0
97	NSP2	PEHSLAEYHNESGLK	0	0	0	0	0	0	0	0	0	0	4541	0	0	0	0	0	0	0	0	0	0	0	0
98	NSP2	LAEYHNESGLKTILR	0	0	0	0	0	0	0	0	17180.5	0	0	0	0	0	0	0	0	0	0	0	0	0	0
99	NSP2	EYHNESGLKTILRKG	0	0	0	0	0	0	0	0	0	0	500	0	0	0	0	0	0	0	0	0	0	0	0
100	NSP2	ILRKGGRTIAFGGCV	0	0	0	0	0	0	0	0	3789.5	0	541	609	0	0	0	0	0	0	0	0	0	0	0
101	NSP2	IAFGGCVFSYVGCHN	0	0	0	0	0	0	0	0	1125.5	0	0	0	0	0	0	0	0	0	0	0	0	0	0
102	NSP2	NIGCNHTGVVGEGSE	0	0	1761.5	0	0	655	0	0	0	0	0	0	6220.5	0	0	0	0	0	0	0	0	0	0
103	NSP2	NHTGVVGEGSEGLND	0	0	0	0	901	6193	0	0	0	0	0	1029	0	0	0	0	0	0	0	0	0	0	0
104	NSP2	TGVVGEGSEGLNDNL	0	0	0	0	0	1332	0	0	0	0	0	700.5	0	0	0	2910.5	0	0	0	0	0	0	0
105	NSP2	VVGEGSEGLNDNLLE	0	0	1273	0	0	0	0	0	0	0	1503.5	0	2174	0	0	1549	0	0	0	0	0	0	1097
106	NSP2	GEGSEGLNDNLLEIL	0	0	0	0	0	689.5	0	0	0	560.5	0	2201.5	0	0	1067.5	0	613.5	598.5	1208.5	0	0	0	771.5
107	NSP2	LNDNLLEILQKEKVN	0	0	0	0	0	0	0	0	1127	0	0	0	0	0	0	0	0	0	0	0	0	0	0
108	NSP2	LLEILQKEKVNINIV	0	0	0	0	0	0	0	0	3418	0	0	0	0	0	0	0	0	0	0	0	0	0	0
109	NSP2	EILQKEKVNINIVGD	0	0	0	0	0	0	0	0	1906	1900	0	0	0	0	0	0	0	0	0	0	0	0	0
110	NSP2	LQKEKVNINIVGDFK	0	0	0	0	0	0	0	0	1680	0	0	0	0	0	0	0	0	0	0	0	0	0	0
111	NSP2	KVNINIVGDFKLNEE	0	0	596	0	0	0	0	0	0	0	0	0	2695	0	0	0	0	0	0	0	0	0	0
112	NSP2	NINIVGDFKLNEEIA	0	0	0	0	0	0	0	0	2938.5	0	0	0	0	0	0	0	0	0	0	0	0	0	0
113	NSP2	NIVGDFKLNEEIAII	0	0	0	0	0	0	0	0	2291	0	585	0	0	0	0	0	0	0	751.5	0	0	0	0
114	NSP2	VGDFKLNEEIAIILA	0	0	0	0	0	0	0	0	1491.5	0	0	0	0	0	0	0	0	0	0	0	0	0	0
115	NSP2	DFKLNEEIAIILASF	589	0	0	0	0	0	0	0	0	0	0	502.5	0	0	0	0	0	0	846	0	0	0	0
116	NSP2	EIAIILASFSASTSA	0	0	0	0	0	3850.5	0	0	0	1004	0	0	0	0	0	0	0	0	0	0	0	0	0
117	NSP2	ILASFSASTSAFVET	0	0	0	0	0	938	0	0	10651	0	0	0	0	0	2322	0	0	0	0	0	0	0	0
118	NSP2	ASFSASTSAFVETVK	0	0	0	0	0	2837	0	0	9280.5	0	0	0	0	0	0	0	0	0	0	0	0	0	0
119	NSP2	ASTSAFVETVKGLDY	0	0	0	0	0	0	0	0	0	0	0	0	0	0	604	0	0	0	0	0	0	0	954
120	NSP2	VETVKGLDYKAFKQI	0	0	0	0	580	0	0	0	4580	0	0	0	0	0	0	0	0	0	0	0	0	0	609.5
121	NSP2	TVKGLDYKAFKQIVE	0	0	0	0	0	0	0	0	0	0	0	0	4861	0	0	0	0	0	0	0	0	0	0
122	NSP2	LDYKAFKQIVESCGN	0	0	0	0	0	0	0	0	3053	0	0	0	0	0	0	0	0	0	0	0	854	0	0
123	NSP2	IVESCGNFKVTKGKA	0	0	0	0	0	0	0	0	1277	0	0	0	0	0	0	0	0	0	0	0	0	0	0
124	NSP2	ESCGNFKVTKGKAKK	1311	2446	0	0	2312.5	8527	0	590	4781	643	0	7422	0	0	0	3050	0	2476.5	0	1040.5	0	0	0
125	NSP2	CGNFKVTKGKAKKGA	0	0	0	0	0	0	0	0	0	0	0	941.5	0	0	0	0	0	0	0	0	0	0	0
126	NSP2	NIGEQKSILSPLYAF	0	0	0	0	0	898.5	0	0	0	0	0	518.5	0	0	0	0	0	0	0	0	0	0	0
127	NSP2	AARVVRSIFSRTLET	0	0	0	0	0	0	0	0	0	0	0	0	0	0	2662	0	0	0	0	0	0	0	0
128	NSP2	RVVRSIFSRTLETAQ	0	0	0	0	0	0	0	0	0	0	0	0	0	0	2276.5	0	0	0	0	0	0	0	0
129	NSP2	VRSIFSRTLETAQNS	0	0	0	0	0	0	0	0	0	0	0	0	0	0	928.5	0	0	0	0	0	0	0	0
130	NSP2	SIFSRTLETAQNSVR	0	0	0	0	0	0	0	0	0	0	767	0	0	0	0	0	0	0	0	0	0	0	0
131	NSP2	FSRTLETAQNSVRVL	0	0	0	0	0	1134.5	0	0	877	0	0	0	0	0	0	0	0	0	0	0	0	0	0
132	NSP2	RTLETAQNSVRVLQK	1798	0	0	0	0	0	0	0	0	0	0	0	0	0	0	0	0	0	587.5	0	0	0	0
133	NSP2	LQKAAITILDGISQY	0	0	0	0	0	1479	0	0	3496.5	0	0	0	0	0	0	0	0	0	543	0	0	0	0
134	NSP2	KAAITILDGISQYSL	0	0	0	0	0	788	0	0	1265.5	0	0	0	0	0	501	0	0	0	0	0	0	0	0
135	NSP2	TILDGISQYSLRLID	0	0	0	0	0	0	0	0	1825	0	0	0	0	0	663	0	0	0	672	0	0	0	0
136	NSP2	LDGISQYSLRLIDAM	0	0	0	0	0	0	0	0	2541	0	0	0	0	0	0	0	0	0	0	0	0	0	0
137	NSP2	GISQYSLRLIDAMMF	0	0	0	0	0	0	0	0	1094.5	0	0	0	0	0	0	0	0	0	0	0	0	0	0
138	NSP2	YSLRLIDAMMFTSDL	0	0	0	0	0	0	0	0	0	0	4341	2237	0	0	0	0	0	0	0	0	0	0	0
139	NSP2	LRLIDAMMFTSDLAT	0	0	0	0	0	0	0	0	7695	0	0	0	0	0	0	0	0	0	0	0	0	0	0
140	NSP2	LIDAMMFTSDLATNN	0	0	689.5	0	0	1663	0	0	3279	0	0	0	0	0	0	0	0	0	0	0	0	0	0
141	NSP2	FTSDLATNNLVVMAY	0	0	0	0	0	596	0	0	0	0	0	0	0	0	0	0	0	0	0	0	0	0	1176
142	NSP2	SDLATNNLVVMAYIT	0	0	0	0	0	0	0	0	0	0	3203.5	0	0	0	0	0	0	0	0	0	0	0	0
143	NSP2	LATNNLVVMAYITGG	0	0	0	0	0	0	0	0	1151.5	0	0	0	0	0	0	0	0	0	0	0	0	0	0
144	NSP2	LTSQWLTNIFGTVYE	0	0	0	0	0	0	0	0	0	0	0	747	843	0	0	0	637	0	0	0	0	0	0
145	NSP2	IFGTVYEKLKPVLDW	0	0	0	0	0	0	0	0	541.5	0	0	692.5	0	0	0	0	0	0	0	0	0	0	0
146	NSP2	GTVYEKLKPVLDWLE	0	0	0	0	0	0	0	0	0	0	0	0	5141	0	0	0	0	0	0	0	0	0	0
147	NSP2	VYEKLKPVLDWLEEK	0	0	0	0	0	0	0	0	0	0	0	0	0	0	2634.5	0	0	0	0	0	0	0	0
148	NSP2	PVLDWLEEKFKEGVE	0	0	1693.5	514	0	0	0	0	0	2897	0	0	3341.5	0	0	0	0	0	0	0	0	0	773
149	NSP2	LDWLEEKFKEGVEFL	0	0	0	0	0	0	876.5	0	5481	0	0	1325	0	0	2037	0	1670.5	820.5	1358.5	0	0	0	1999
150	NSP2	WLEEKFKEGVEFLRD	0	0	0	0	0	0	0	0	0	0	0	796.5	0	0	0	0	718.5	663	1978	0	0	0	2228
151	NSP2	EEKFKEGVEFLRDGW	0	0	0	0	0	0	0	0	0	2692	745	1112.5	0	0	0	0	527.5	0	812	771	0	0	1213
152	NSP2	KFKEGVEFLRDGWEI	0	0	0	0	0	573.5	0	0	0	0	0	0	0	0	0	0	768.5	1714.5	655	0	0	0	1523
153	NSP2	KEGVEFLRDGWEIVK	0	0	0	0	0	0	0	0	0	0	0	0	0	0	0	0	0	0	599.5	0	0	0	0
154	NSP2	GVEFLRDGWEIVKFI	0	0	0	0	0	1280	0	0	0	0	0	1267.5	0	0	0	0	0	0	0	0	0	0	607
155	NSP2	EFLRDGWEIVKFIST	0	0	0	0	0	2450	0	0	1378	0	0	0	0	0	0	0	0	0	0	0	0	0	0
156	NSP2	LRDGWEIVKFISTCA	0	0	0	0	0	0	0	0	1275.5	0	0	0	0	0	0	0	0	0	0	0	0	0	0
157	NSP2	DGWEIVKFISTCACE	0	0	650	0	0	0	0	0	1322	0	0	0	7361	0	0	0	0	0	0	0	0	0	0
158	NSP2	WEIVKFISTCACEIV	0	0	0	0	0	0	0	0	1238.5	0	0	0	0	0	0	0	0	0	0	0	0	0	0
159	NSP2	IVKFISTCACEIVGG	0	0	0	0	0	0	0	0	1437	0	0	1960	0	0	0	0	0	0	0	0	0	0	0
160	NSP2	ISTCACEIVGGQIVT	0	0	0	0	0	7253.5	0	0	21685	0	0	0	0	0	0	0	0	0	0	0	0	0	0
161	NSP2	ACEIVGGQIVTCAKE	0	0	0	0	0	0	0	0	0	0	0	0	7128	0	0	0	0	0	0	0	0	0	0
162	NSP2	EIVGGQIVTCAKEIK	0	0	0	0	0	0	0	1015	0	0	0	0	0	0	0	0	0	0	0	0	0	0	0
163	NSP2	IVTCAKEIKESVQTF	0	0	0	0	0	0	0	0	5783	0	0	0	0	0	690.5	0	0	0	0	0	0	0	0
164	NSP2	EIKESVQTFFKLVNK	0	0	0	0	0	0	0	0	0	518	0	0	0	0	0	0	0	0	688.5	0	0	0	0
165	NSP2	VNKFLALCADSIIIG	0	0	0	0	0	0	0	0	6696.5	0	1986	0	0	0	0	0	0	0	0	0	0	0	0
166	NSP2	KFLALCADSIIIGGA	0	0	0	0	0	0	0	0	5278.5	0	3239	0	0	0	0	0	0	0	0	0	0	0	0
167	NSP2	LALCADSIIIGGAKL	0	0	0	0	0	0	0	0	1939	0	0	0	0	0	0	0	0	0	0	0	0	0	0
168	NSP2	LCADSIIIGGAKLKA	0	0	0	0	0	0	0	0	1181	0	0	0	0	0	0	0	0	0	0	0	0	0	0
169	NSP2	ADSIIIGGAKLKALN	0	0	0	0	0	0	0	0	0	0	1881.5	0	0	0	0	0	0	0	0	0	0	0	0
170	NSP2	VTHSKGLYRKCVKSR	0	0	0	0	0	0	0	0	844.5	0	0	2474.5	0	0	0	0	0	0	0	0	0	0	0
171	NSP2	HSKGLYRKCVKSREE	0	0	0	0	0	0	0	0	0	0	0	0	2039.5	0	0	0	0	0	0	0	0	0	0
172	NSP2	REETGLLMPLKAPKE	0	0	0	0	0	0	0	0	0	0	0	0	0	0	0	0	0	0	0	0	0	0	1015
173	NSP2	ETGLLMPLKAPKEII	0	0	0	0	0	0	0	0	0	798	0	0	0	0	0	0	0	0	0	0	0	0	0
174	NSP2	GLLMPLKAPKEIIFL	0	0	0	0	0	0	0	0	0	0	0	562	0	0	0	0	0	0	0	0	0	0	0
175	NSP2	KAPKEIIFLEGETLP	0	0	0	0	0	0	0	0	0	0	0	0	0	0	0	0	0	0	0	0	0	656	0
176	NSP2	PKEIIFLEGETLPTE	0	0	0	0	0	0	0	0	0	0	0	0	5510	0	0	0	0	0	0	0	0	0	0
177	NSP2	EIIFLEGETLPTEVL	0	0	0	0	0	1247.5	0	0	0	1795.5	976.5	0	0	0	0	0	747	0	0	0	0	2686.5	0
178	NSP2	IFLEGETLPTEVLTE	0	0	0	0	0	0	0	0	34108	0	0	637	4942	0	0	0	0	0	0	0	0	3379	0
179	NSP2	LEGETLPTEVLTEEV	0	0	0	0	0	0	0	0	10866	1157	0	0	0	0	597	0	0	0	0	0	0	1793	0
180	NSP2	GETLPTEVLTEEVVL	0	0	0	0	0	5271	0	0	1330	1383.5	2415	3135	0	0	0	0	0	0	0	0	0	26979	0
181	NSP2	TLPTEVLTEEVVLKT	2864.5	0	0	585.5	0	1781	2217.5	894.5	0	616	10346	0	2379	25277	659	6095.5	0	0	0	0	0	0	0
182	NSP2	PTEVLTEEVVLKTGD	2028	0	0	1383	526	0	0	0	816	615	6014	0	0	6985.5	0	1826	0	0	0	0	0	0	0
183	NSP2	EVLTEEVVLKTGDLQ	581.5	0	0	0	0	0	0	0	0	2010	5789	0	0	0	0	0	0	0	0	0	0	0	0
184	NSP2	LTEEVVLKTGDLQPL	0	0	0	0	0	0	0	0	17866.5	0	0	0	0	0	0	0	0	0	0	0	0	0	0
185	NSP2	EEVVLKTGDLQPLEQ	0	0	0	0	0	0	0	538	0	2641	993	0	0	0	2363	0	0	0	0	0	0	0	0
186	NSP2	LKTGDLQPLEQPTSE	0	0	0	0	0	0	0	0	2992.5	0	0	0	0	0	0	0	0	0	0	0	0	0	0
187	NSP2	TGDLQPLEQPTSEAV	0	0	0	0	3315	33807.5	0	5685	0	0	4667.5	0	0	0	0	0	0	0	0	0	0	4593	0
188	NSP2	DLQPLEQPTSEAVEA	0	0	0	0	5647	44116.5	0	8418	736.5	0	5490	0	0	0	984.5	0	0	0	0	0	0	1138.5	0
189	NSP2	QPLEQPTSEAVEAPL	0	0	0	0	2959	48820	0	2960	0	0	3498	0	0	0	0	0	0	0	0	0	0	0	0
190	NSP2	LEQPTSEAVEAPLVG	0	0	0	0	4468	24373	0	2337	21357.5	0	0	0	0	0	0	0	0	0	0	0	0	0	0
191	NSP2	TSEAVEAPLVGTPVC	0	0	0	0	969	0	0	0	0	0	0	0	1333.5	0	2065	0	0	0	0	0	0	0	0
192	NSP2	EAVEAPLVGTPVCIN	0	0	0	0	0	0	0	0	0	1947.5	0	0	0	0	0	0	0	0	0	0	0	0	0
193	NSP2	LVGTPVCINGLMLLE	0	0	0	0	0	0	0	0	0	0	0	0	3499	0	0	0	0	0	0	0	0	0	0
194	NSP2	CINGLMLLEIKDTEK	0	0	0	0	0	0	0	0	1501.5	0	0	0	0	0	0	0	0	0	0	0	0	0	0
195	NSP2	NGLMLLEIKDTEKYC	0	0	0	0	0	0	0	0	795.5	0	0	0	0	0	0	0	0	0	0	0	0	0	0
196	NSP2	LMLLEIKDTEKYCAL	0	0	0	0	0	0	0	0	4263	0	0	0	0	0	0	0	0	0	0	0	0	0	0
197	NSP2	LLEIKDTEKYCALAP	0	0	0	0	0	0	0	0	10840.5	0	0	0	0	0	0	0	0	0	0	0	0	0	0
198	NSP2	KYCALAPNMMVTNNT	0	0	0	0	0	0	0	0	58318.5	0	0	0	0	0	0	0	0	0	0	0	0	0	0
199	NSP2	CALAPNMMVTNNTFT	0	0	0	0	0	0	0	0	1243	0	0	0	0	0	0	0	0	0	0	0	0	0	0
200	NSP3	MMVTNNTFTLKGGAP	0	0	0	0	2011	0	0	0	0	0	0	0	0	0	0	0	3085	0	0	0	0	0	0
201	NSP3	VTNNTFTLKGGAPTK	0	0	0	0	0	0	0	0	0	0	0	0	0	0	0	0	903.5	0	0	0	0	0	0
202	NSP3	TLKGGAPTKVTFGDD	0	0	0	0	0	0	0	0	0	0	7574	0	0	0	0	0	0	0	0	0	0	0	0
203	NSP3	KGGAPTKVTFGDDTV	0	0	0	0	0	0	0	0	0	0	686	0	0	0	0	0	0	0	0	0	0	0	0
204	NSP3	GAPTKVTFGDDTVIE	0	0	0	0	0	0	0	0	0	0	1374.5	0	2269	731.5	1826	0	0	0	0	0	0	0	0
205	NSP3	PTKVTFGDDTVIEVQ	0	0	0	0	0	0	0	0	0	0	1257	0	0	0	10177	0	0	0	0	0	0	0	0
206	NSP3	KVTFGDDTVIEVQGY	0	0	0	0	0	0	0	0	0	0	0	0	0	0	6009.5	0	678	0	0	0	0	0	0
207	NSP3	VIEVQGYKSVNITFE	0	0	0	0	0	506	0	0	0	0	0	0	2713.5	0	2109	0	0	0	0	0	0	0	0
208	NSP3	EVQGYKSVNITFELD	0	0	0	0	0	0	0	0	0	0	540	0	0	0	0	0	0	1157	0	0	0	0	0
209	NSP3	YKSVNITFELDERID	0	0	0	0	0	0	0	0	1496	0	0	0	0	861	0	0	0	0	0	0	0	0	0
210	NSP3	SVNITFELDERIDKV	1182	0	0	0	0	0	0	0	0	0	4055	976	0	0	0	0	0	0	0	0	0	0	0
211	NSP3	NITFELDERIDKVLN	0	0	0	0	0	1493.5	0	0	0	0	614	0	0	0	0	0	0	0	0	0	0	0	0
212	NSP3	ELDERIDKVLNEKCS	0	0	0	0	0	0	0	0	0	0	507	0	0	0	0	0	0	0	0	0	0	0	0
213	NSP3	DKVLNEKCSAYTVEL	0	0	0	0	0	0	0	0	0	0	0	0	0	0	2518.5	0	0	0	0	0	0	0	0
214	NSP3	VLNEKCSAYTVELGT	0	0	0	0	0	0	0	0	767.5	0	0	0	0	0	0	0	0	0	0	0	0	0	0
215	NSP3	KCSAYTVELGTEVNE	0	0	654	0	0	0	0	0	0	0	0	0	61939	0	0	0	0	0	0	0	0	0	0
216	NSP3	SAYTVELGTEVNEFA	0	806	0	0	0	1221	0	707	0	0	0	0	0	0	0	0	654	0	0	0	0	0	0
217	NSP3	YTVELGTEVNEFACV	0	526	0	0	0	0	0	0	0	0	0	0	0	0	0	0	568	0	0	0	0	0	0
218	NSP3	LGTEVNEFACVVADA	0	0	0	0	0	0	0	0	3092	0	0	0	0	0	0	0	0	0	0	0	0	0	0
219	NSP3	VVADAVIKTLQPVSE	0	0	0	0	0	0	0	0	0	0	819	0	4491	0	0	0	0	0	615.5	0	0	0	0
220	NSP3	ADAVIKTLQPVSELL	0	0	0	0	0	0	0	0	0	0	0	0	0	0	0	0	1435.5	0	0	0	0	0	0
221	NSP3	IKTLQPVSELLTPLG	0	0	0	0	0	0	0	0	3815.5	0	0	2206.5	0	0	0	0	0	0	0	0	0	0	0
222	NSP3	TLQPVSELLTPLGID	0	0	0	0	0	1123	0	1253.5	0	0	4536	0	0	0	0	0	0	0	0	0	0	0	0
223	NSP3	QPVSELLTPLGIDLD	0	0	0	505.5	0	0	0	897	1276.5	0	0	0	0	0	0	0	0	0	0	0	0	0	0
224	NSP3	VSELLTPLGIDLDEW	512.5	0	670	0	0	7460	0	0	6191	0	0	2672	0	0	0	612	2264	978	2086	596	1069	1551	2466.5
225	NSP3	ELLTPLGIDLDEWSM	0	0	0	513	0	620	0	0	0	2405	0	625.5	0	0	0	587	0	0	0	0	0	0	0
226	NSP3	LTPLGIDLDEWSMAT	0	0	0	0	0	1380.5	0	0	2109.5	0	0	0	0	0	0	0	0	0	0	0	0	0	0
227	NSP3	PLGIDLDEWSMATYY	0	0	0	1104.5	0	1782.5	0	0	3609.5	730.5	0	2088	0	0	682	622.5	1580	1078.5	1811	852	878	1275	1678.5
228	NSP3	GIDLDEWSMATYYLF	644	0	0	1431.5	0	5865.5	0	0	0	0	0	1866	0	0	0	0	1269	686	1874	757	617.5	927	1322
229	NSP3	DLDEWSMATYYLFDE	1206	0	1456.5	1674.5	0	0	570	0	523	551	775	2242.5	13142	1393.5	757.5	731.5	1551	1393	2352.5	1215.5	785	2126	3265
230	NSP3	DEWSMATYYLFDESG	1133.5	0	0	0	0	0	0	0	0	0	0	0	1459	0	0	0	0	0	0	0	0	0	600
231	NSP3	WSMATYYLFDESGEF	542.5	0	0	0	0	0	1181	690	0	0	660	2122.5	1358	1392	797.5	517.5	1173	836.5	1479.5	863	556	997	1952.5
232	NSP3	TYYLFDESGEFKLAS	0	0	0	0	0	0	0	0	0	0	0	0	0	570	0	0	0	0	0	0	0	0	0
233	NSP3	FDESGEFKLASHMYC	0	0	0	0	0	0	0	1717	0	0	0	0	0	0	0	0	0	0	0	0	0	0	0
234	NSP3	ESGEFKLASHMYCSF	0	0	0	0	0	0	0	886	0	1363	857.5	0	0	0	0	0	0	0	0	0	0	0	0
235	NSP3	LASHMYCSFYPPDED	0	0	0	0	0	0	0	531	5091	0	0	522	0	0	0	0	0	0	0	0	0	0	0
236	NSP3	SHMYCSFYPPDEDEE	560	761.5	1984.5	0	3634	0	0	0	728	0	0	1135	2220.5	0	893	0	0	0	0	0	0	0	0
237	NSP3	MYCSFYPPDEDEEEG	509	591	1346	0	2450.5	0	0	791	0	0	0	614.5	0	0	0	531.5	0	0	0	0	0	0	0
238	NSP3	CSFYPPDEDEEEGDC	688.5	0	1489.5	0	2324	0	0	1154	0	0	701	1343	0	0	549	920	0	891.5	602	590	0	722	0
239	NSP3	FYPPDEDEEEGDCEE	682	625	3622	539.5	4061	791	691	1127	0	811	645.5	1600.5	1622.5	868.5	835	1515	0	1527.5	0	928	0	1368.5	1140
240	NSP3	PPDEDEEEGDCEEEE	771	1286	4289	734.5	4421.5	1277.5	914	1062.5	0	1218.5	696	1624.5	1239.5	1205	1555.5	1563.5	0	1357.5	0	754.5	0	1061.5	3730.5
241	NSP3	DEDEEEGDCEEEEFE	1622	1438.5	3904.5	1942.5	4794	2069	1787.5	1236.5	0	1924	1420.5	2230.5	2179	1411.5	3484.5	1804.5	1530	2131	733	1378	1132	2027.5	6651
242	NSP3	DEEEGDCEEEEFEPS	1050	749.5	2261.5	1958.5	4222	628	707.5	849	0	1131.5	1716	838.5	0	765	3062	1025	577	856	0	920.5	0	0	3502
243	NSP3	EEGDCEEEEFEPSTQ	511	0	1361.5	564	2464	0	0	1568	0	2567.5	6813.5	0	0	0	2150.5	1194	0	551	0	1158	0	0	0
244	NSP3	GDCEEEEFEPSTQYE	0	0	1720	701	1324	0	916	0	0	0	1119	1227	5683.5	537	2450	1129.5	1628	1504.5	1570.5	1208	590.5	1596	1427.5
245	NSP3	CEEEEFEPSTQYEYG	0	0	541	0	1379	0	762	0	0	0	1102	889	0	0	2054.5	890	2033.5	1457.5	1373.5	1329.5	629.5	1545	1380
246	NSP3	EEEFEPSTQYEYGTE	664	0	925.5	1126.5	0	0	0	2356	0	2392	10648.5	544.5	5907	0	565	1033	776.5	761.5	0	1222.5	0	728	991.5
247	NSP3	EFEPSTQYEYGTEDD	0	0	0	0	654	0	578	945	0	1166	6624	756	0	0	0	893.5	901	20583.5	0	845	0	760.5	0
248	NSP3	EPSTQYEYGTEDDYQ	882	0	0	0	0	0	0	1378	0	0	6306.5	0	0	0	0	0	1628.5	787.5	1035.5	1093	0	909	685.5
249	NSP3	STQYEYGTEDDYQGK	0	0	0	0	0	0	0	0	0	0	0	0	0	0	0	0	0	0	670	0	0	0	0
250	NSP3	QYEYGTEDDYQGKPL	0	0	0	0	0	0	0	0	0	0	0	11236.5	0	0	0	0	0	0	769.5	0	0	0	0
251	NSP3	EYGTEDDYQGKPLEF	0	0	0	0	0	0	0	863	0	0	1338	2636	999.5	0	2486	0	1464	1113.5	1689	848.5	0	1186.5	0
252	NSP3	GTEDDYQGKPLEFGA	0	0	0	0	0	0	0	0	0	0	0	4604.5	0	0	0	0	0	0	801	0	0	0	0
253	NSP3	EDDYQGKPLEFGATS	0	0	0	0	0	0	0	0	0	0	0	6704.5	0	0	865.5	0	0	0	0	591	0	0	789
254	NSP3	LEFGATSAALQPEEE	0	0	0	0	1592.5	0	0	0	6705	0	0	0	0	0	0	0	0	0	0	0	0	0	0
255	NSP3	FGATSAALQPEEEQE	0	0	628	0	1036	0	0	0	0	0	0	0	1048	0	520	0	0	0	0	0	0	0	0
256	NSP3	ATSAALQPEEEQEED	0	860	1198	0	2498	730.5	0	0	0	0	0	0	0	0	0	637.5	0	0	0	0	0	0	0
257	NSP3	SAALQPEEEQEEDWL	0	0	0	0	1048.5	579	1606.5	908.5	0	0	0	2317	0	0	0	0	1134	0	895	0	0	597	0
258	NSP3	ALQPEEEQEEDWLDD	0	0	558	649	1098.5	1044	922	0	0	0	8886	2122	0	0	966	958	845.5	1429.5	1170.5	672	0	1637	1669.5
259	NSP3	QPEEEQEEDWLDDDS	0	0	690.5	845	0	0	519.5	0	0	0	1159	507.5	0	0	0	0	0	624.5	0	0	0	848	1482.5
260	NSP3	EEEQEEDWLDDDSQQ	0	0	600.5	873.5	0	0	0	800	0	853.5	6842	0	0	0	0	677.5	0	696.5	615	559.5	0	661.5	2188
261	NSP3	EQEEDWLDDDSQQTV	0	0	0	0	0	0	0	868	0	0	2669	0	0	0	0	0	0	0	0	0	0	0	749
262	NSP3	EEDWLDDDSQQTVGQ	0	0	0	0	0	0	0	0	0	750	6515.5	0	0	0	0	0	598	0	0	0	0	0	800.5
263	NSP3	DWLDDDSQQTVGQQD	720.5	0	0	0	0	0	0	0	0	0	0	0	0	0	0	0	1516	0	0	0	0	0	0
264	NSP3	LDDDSQQTVGQQDGS	0	0	0	0	0	0	0	0	607	0	0	0	0	0	0	0	0	0	0	0	0	0	0
265	NSP3	DDSQQTVGQQDGSED	819	657	0	0	0	0	0	0	0	0	0	0	0	0	0	583.5	0	0	0	0	0	0	0
266	NSP3	SQQTVGQQDGSEDNQ	0	0	0	0	0	0	0	0	0	0	0	0	0	0	0	546.5	0	0	0	0	0	0	0
267	NSP3	SEDNQTTTIQTIVEV	0	0	0	0	0	0	0	0	3180	0	0	0	0	0	3372	0	0	0	0	0	0	0	0
268	NSP3	DNQTTTIQTIVEVQP	554	0	0	0	0	0	0	0	3449	0	0	0	0	0	3741.5	0	0	0	0	0	0	0	0
269	NSP3	QTTTIQTIVEVQPQL	0	0	0	0	0	0	0	0	1814	0	0	0	0	0	4018	0	0	0	0	0	0	0	0
270	NSP3	TTIQTIVEVQPQLEM	0	0	0	0	0	0	0	0	2108	0	0	0	0	0	5827	0	0	0	0	0	0	0	0
271	NSP3	IQTIVEVQPQLEMEL	0	0	0	0	0	745	693	0	20900.5	0	0	0	0	0	6808	0	0	0	0	0	0	0	0
272	NSP3	TIVEVQPQLEMELTP	0	0	0	0	0	0	0	0	0	0	0	0	0	0	3095	0	0	0	0	0	0	0	0
273	NSP3	VEVQPQLEMELTPVV	0	0	0	0	0	0	0	0	531.5	0	0	0	0	0	2554	0	0	0	0	0	0	0	0
274	NSP3	VQPQLEMELTPVVQT	0	0	0	0	0	0	0	0	2151	0	0	0	0	0	1256	0	0	0	0	0	0	0	0
275	NSP3	PQLEMELTPVVQTIE	0	0	572.5	0	0	0	0	0	0	0	0	0	2387.5	761.5	2051	0	0	0	0	0	0	0	0
276	NSP3	LEMELTPVVQTIEVN	0	0	0	0	0	0	793	0	18034	0	0	0	0	0	8156.5	0	0	0	0	0	0	0	0
277	NSP3	MELTPVVQTIEVNSF	0	0	0	0	0	0	0	0	0	0	0	2381	0	0	7120	0	0	0	0	0	0	0	0
278	NSP3	PVVQTIEVNSFSGYL	0	0	0	0	0	0	0	0	0	0	0	0	0	0	1216	0	0	0	0	0	0	0	0
279	NSP3	VQTIEVNSFSGYLKL	0	0	0	0	0	0	0	0	3398.5	0	0	0	0	0	0	0	0	0	0	0	0	0	1412.5
280	NSP3	EVNSFSGYLKLTDNV	0	0	0	0	0	0	0	0	0	516.5	1452	0	0	0	0	0	0	0	0	0	0	0	0
281	NSP3	NSFSGYLKLTDNVYI	0	0	0	0	0	0	0	0	2714	0	0	0	0	0	0	0	0	0	0	0	0	0	0
282	NSP3	LKLTDNVYIKNADIV	0	0	0	0	0	0	0	0	3776.5	0	0	0	0	0	0	0	0	0	0	0	0	0	0
283	NSP3	LTDNVYIKNADIVEE	0	0	1247	0	0	0	0	0	8687.5	544	0	0	2330.5	0	3168	0	0	0	0	0	0	0	0
284	NSP3	DNVYIKNADIVEEAK	0	0	0	0	0	0	0	999.5	0	0	0	0	0	0	0	0	0	0	0	0	0	0	0
285	NSP3	VYIKNADIVEEAKKV	0	0	0	0	0	0	0	919	9731	0	0	0	0	0	0	0	0	0	0	0	0	0	0
286	NSP3	IKNADIVEEAKKVKP	0	0	0	0	0	0	0	0	10436	0	955	3757.5	0	0	0	0	0	0	0	0	0	0	0
287	NSP3	NADIVEEAKKVKPTV	0	0	0	0	0	545	0	0	640	0	0	0	0	0	0	0	0	0	0	0	0	0	0
288	NSP3	KHGGGVAGALNKATN	0	0	0	0	0	0	0	0	6848	0	0	0	0	0	0	0	0	0	0	0	0	0	0
289	NSP3	GGGVAGALNKATNNA	0	0	0	0	0	0	0	0	8443.5	0	0	0	0	0	0	0	0	0	0	0	0	0	0
290	NSP3	GVAGALNKATNNAMQ	0	0	0	0	0	0	0	0	3075	0	0	0	0	0	0	0	0	0	0	0	0	0	0
291	NSP3	AGALNKATNNAMQVE	0	0	558	0	0	0	0	0	1747	0	0	0	2166.5	0	0	0	0	0	0	0	0	0	0
292	NSP3	ALNKATNNAMQVESD	0	0	0	0	0	0	0	0	1090	0	0	0	0	0	0	0	0	0	0	0	0	0	0
293	NSP3	NKATNNAMQVESDDY	0	0	1185	0	0	1916	0	0	0	0	0	613.5	0	0	0	0	962	0	548	0	0	611.5	524
294	NSP3	ATNNAMQVESDDYIA	0	0	672.5	0	0	0	0	0	0	0	0	1909	0	0	0	0	1807	0	0	0	0	0	0
295	NSP3	NNAMQVESDDYIATN	0	0	1846.5	0	0	1967	0	0	1592	0	0	0	0	0	0	0	0	0	0	0	0	0	0
296	NSP3	AMQVESDDYIATNGP	0	0	748	0	0	0	0	0	557	0	0	0	0	0	0	0	0	0	0	0	0	0	0
297	NSP3	ESDDYIATNGPLKVG	0	0	0	0	0	0	0	905.5	0	0	0	0	0	0	0	0	0	0	0	0	0	0	0
298	NSP3	ATNGPLKVGGSCVLS	0	0	0	0	0	0	0	0	1526.5	0	0	0	0	0	0	0	0	0	0	0	0	0	0
299	NSP3	LAKHCLHVVGPNVNK	0	0	0	0	0	0	0	0	0	0	0	0	0	0	0	0	0	0	552.5	0	0	0	0
300	NSP3	KHCLHVVGPNVNKGE	0	0	0	0	0	0	0	0	0	0	0	0	25879.5	0	0	0	0	0	0	0	0	0	0
301	NSP3	CLHVVGPNVNKGEDI	0	0	0	0	0	0	0	0	0	0	2034.5	0	0	0	0	0	0	0	0	0	0	0	0
302	NSP3	VNKGEDIQLLKSAYE	0	0	0	0	0	0	0	0	0	0	0	0	5187.5	0	0	0	0	0	0	0	0	0	0
303	NSP3	KGEDIQLLKSAYENF	0	0	0	0	0	0	0	0	0	0	0	0	0	0	0	0	648	0	1308	0	0	0	0
304	NSP3	EDIQLLKSAYENFNQ	0	0	0	0	0	0	0	0	0	575	0	0	0	0	0	0	0	0	0	0	0	0	0
305	NSP3	IQLLKSAYENFNQHE	0	0	0	0	0	0	0	0	1590	0	0	0	13867	0	0	0	0	0	0	0	0	0	0
306	NSP3	LLKSAYENFNQHEVL	0	0	0	0	0	0	0	0	672	0	0	0	0	0	0	0	0	0	0	0	0	0	0
307	NSP3	AYENFNQHEVLLAPL	0	0	0	0	0	0	0	0	0	0	0	578	0	0	0	0	0	0	0	0	0	0	0
308	NSP3	QHEVLLAPLLSAGIF	0	0	0	0	0	0	0	0	0	0	796	1725	0	0	0	0	0	0	0	0	0	0	0
309	NSP3	EVLLAPLLSAGIFGA	0	0	0	0	0	0	0	0	0	1237	0	0	0	0	0	0	0	0	0	0	0	0	0
310	NSP3	APLLSAGIFGADPIH	0	0	0	0	0	742	0	0	0	0	0	0	630.5	0	0	0	0	0	0	0	0	0	0
311	NSP3	LLSAGIFGADPIHSL	0	0	0	0	0	0	0	0	937	0	0	0	0	0	0	0	0	0	0	0	0	0	0
312	NSP3	ADPIHSLRVCVDTVR	0	0	0	0	0	0	0	0	638	0	0	0	0	0	1249	0	0	0	0	0	0	0	0
313	NSP3	PIHSLRVCVDTVRTN	0	0	0	0	615	612	0	0	1564	0	0	0	0	0	0	0	0	0	0	0	0	0	0
314	NSP3	LRVCVDTVRTNVYLA	0	0	0	0	0	0	0	0	1434.5	0	0	0	0	0	0	0	0	0	0	0	0	0	0
315	NSP3	VDTVRTNVYLAVFDK	0	0	0	0	1011.5	0	0	0	1953	930.5	0	0	0	704.5	0	0	0	0	0	0	0	0	0
316	NSP3	RTNVYLAVFDKNLYD	0	0	0	0	0	0	0	0	0	0	0	728.5	527	709	0	0	774	538.5	618	0	0	645	0
317	NSP3	AVFDKNLYDKLVSSF	0	3581.5	0	0	0	0	0	0	0	0	0	0	0	825	0	0	0	0	0	0	0	0	0
318	NSP3	FDKNLYDKLVSSFLE	0	0	0	0	0	0	0	0	0	721	0	0	6525	0	785	0	0	0	554.5	0	0	0	0
319	NSP3	LYDKLVSSFLEMKSE	0	0	0	0	0	0	0	0	3825	0	0	0	4247.5	0	0	0	0	0	0	0	0	0	0
320	NSP3	DKLVSSFLEMKSEKQ	0	0	0	0	0	0	0	0	0	0	0	0	0	0	3014.5	0	0	0	0	0	0	0	0
321	NSP3	LVSSFLEMKSEKQVE	0	0	0	0	0	0	0	0	5806.5	0	0	0	4092	0	1726.5	0	0	0	0	0	0	0	0
322	NSP3	SSFLEMKSEKQVEQK	0	0	0	0	0	0	0	0	0	0	0	0	0	0	894	0	0	0	0	0	0	0	0
323	NSP3	FLEMKSEKQVEQKIA	0	0	0	0	0	0	0	0	0	0	0	0	0	0	1185	0	0	0	0	0	0	0	0
324	NSP3	EMKSEKQVEQKIAEI	0	635	0	0	0	0	0	0	0	998.5	853.5	0	1133	0	1563.5	0	0	0	0	0	0	0	0
325	NSP3	EKQVEQKIAEIPKEE	0	0	515	0	0	0	0	0	0	1495	1111.5	0	1476	0	0	0	0	0	0	0	0	0	0
326	NSP3	QVEQKIAEIPKEEVK	0	0	0	0	0	0	0	0	0	0	0	0	0	0	0	0	0	822	0	0	0	0	0
327	NSP3	EQKIAEIPKEEVKPF	0	0	0	0	0	0	0	0	0	896	1455.5	0	508.5	0	0	0	0	0	0	0	0	0	0
328	NSP3	KIAEIPKEEVKPFIT	0	0	0	0	0	0	0	0	0	0	0	0	0	0	0	0	0	1144.5	0	0	0	0	0
329	NSP3	AEIPKEEVKPFITES	0	0	0	524	0	0	0	0	0	0	0	0	0	0	0	0	0	945	0	0	0	0	0
330	NSP3	IPKEEVKPFITESKP	0	0	0	0	0	0	0	0	4381	0	0	25921	0	0	0	0	0	0	0	0	0	0	0
331	NSP3	KEEVKPFITESKPSV	0	0	0	0	0	0	0	0	1393	0	0	19137	0	0	0	0	0	0	0	0	0	0	0
332	NSP3	EVKPFITESKPSVEQ	0	0	0	0	0	0	0	0	1220	660	1805	15287	0	0	2365.5	0	0	0	0	0	0	0	0
333	NSP3	KPFITESKPSVEQRK	0	0	0	0	0	0	0	0	0	0	0	3006	0	0	0	0	0	0	0	0	0	0	0
334	NSP3	FITESKPSVEQRKQD	0	0	0	0	0	0	0	0	1540	0	0	0	0	0	0	0	0	0	0	0	0	0	0
335	NSP3	TESKPSVEQRKQDDK	0	0	0	0	0	0	0	0	0	0	0	0	0	0	0	0	0	0	554	0	0	0	0
336	NSP3	VEQRKQDDKKIKACV	0	0	0	0	0	0	0	0	1962	0	0	0	0	0	0	0	0	0	0	0	0	0	0
337	NSP3	QRKQDDKKIKACVEE	0	0	0	0	0	0	0	0	0	0	0	0	1062	0	1440	0	0	0	0	0	0	0	0
338	NSP3	KQDDKKIKACVEEVT	0	0	0	0	0	0	0	0	0	506	0	0	0	0	564	0	0	0	0	0	0	0	0
339	NSP3	DDKKIKACVEEVTTT	0	0	0	0	0	0	0	0	0	838.5	0	0	0	0	0	0	0	0	0	0	0	0	0
340	NSP3	KKIKACVEEVTTTLE	0	0	0	0	0	0	0	0	0	0	0	0	1258	0	0	0	0	0	0	0	0	0	0
341	NSP3	IKACVEEVTTTLEET	0	0	0	0	0	0	975	0	32522.5	0	0	3133	0	0	1865	0	0	0	0	0	0	0	0
342	NSP3	ACVEEVTTTLEETKF	0	0	0	0	0	0	0	0	0	0	0	0	0	0	3301.5	0	0	0	678.5	0	0	0	0
343	NSP3	VEEVTTTLEETKFLT	0	0	0	0	0	0	0	0	0	0	0	0	0	0	1156.5	0	0	0	0	0	0	0	0
344	NSP3	EVTTTLEETKFLTEN	0	0	0	0	0	0	0	560	0	803.5	1136	0	0	0	653	0	0	0	0	0	0	0	0
345	NSP3	TLEETKFLTENLLLY	582	0	0	0	1750	0	0	0	0	0	0	1207.5	0	0	968	0	0	0	646.5	0	0	0	1098
346	NSP3	EETKFLTENLLLYID	779	0	0	0	0	0	0	542.5	915.5	1469	963	883.5	0	0	0	0	1208.5	536	796.5	564	0	504.5	839.5
347	NSP3	TKFLTENLLLYIDIN	0	0	0	0	0	39716	0	0	1680	0	0	0	0	0	0	0	556.5	0	0	0	0	0	0
348	NSP3	FLTENLLLYIDINGN	0	0	0	0	0	2674	0	0	1590.5	0	0	0	0	0	0	0	1810	0	0	0	920.5	0	0
349	NSP3	TENLLLYIDINGNLH	0	0	0	0	0	1346	0	0	0	0	0	3641.5	0	0	0	0	2313.5	0	0	0	0	0	0
350	NSP3	NLLLYIDINGNLHPD	0	0	0	0	0	2675	0	0	677.5	0	0	0	0	0	0	0	2337	0	0	0	0	0	0
351	NSP3	LLYIDINGNLHPDSA	0	0	0	0	0	0	0	0	856	0	1000.5	0	0	0	0	0	0	0	0	0	0	0	0
352	NSP3	YIDINGNLHPDSATL	0	0	0	0	0	0	0	0	0	0	691	0	0	0	0	0	0	0	0	0	0	0	0
353	NSP3	NGNLHPDSATLVSDI	0	0	0	0	0	2162	0	0	0	0	3127.5	0	0	0	0	0	0	0	0	0	0	0	0
354	NSP3	NLHPDSATLVSDIDI	0	0	0	0	0	3909	0	0	2335	0	4680	0	0	0	0	0	0	0	0	0	0	0	0
355	NSP3	HPDSATLVSDIDITF	0	0	0	0	0	0	0	0	0	0	2204	0	0	0	0	0	618.5	0	0	0	0	0	0
356	NSP3	DSATLVSDIDITFLK	1527.5	0	0	0	0	0	0	1080	0	0	0	0	0	0	0	0	0	0	0	0	0	0	0
357	NSP3	ATLVSDIDITFLKKD	0	0	0	0	0	0	0	0	3659	0	0	0	0	0	0	0	0	0	0	0	0	0	701.5
358	NSP3	LVSDIDITFLKKDAP	0	0	0	0	0	0	0	0	4876	0	0	0	0	0	0	0	0	0	0	0	0	0	0
359	NSP3	SDIDITFLKKDAPYI	0	0	0	0	0	0	0	0	0	0	0	0	0	0	0	0	0	0	0	0	0	0	545
360	NSP3	IDITFLKKDAPYIVG	0	0	0	0	0	0	0	0	1224	0	0	0	0	0	0	0	0	0	0	0	0	0	0
361	NSP3	ITFLKKDAPYIVGDV	0	0	0	0	0	832	0	0	892	0	6677.5	0	0	0	0	0	0	0	0	0	0	0	0
362	NSP3	IVGDVVQEGVLTAVV	0	0	0	0	0	0	0	0	8187	0	0	0	0	0	0	0	0	0	0	0	0	0	0
363	NSP3	TEMLAKALRKVPTDN	0	0	0	523.5	0	0	0	0	0	0	970	0	0	0	0	0	0	0	0	0	0	0	0
364	NSP3	ITTYPGQGLNGYTVE	0	0	0	0	0	635	0	0	5647	0	0	0	3625	0	0	0	0	0	0	0	0	0	0
365	NSP3	TYPGQGLNGYTVEEA	0	0	0	0	0	0	0	0	0	0	0	0	0	0	2336	0	0	0	0	0	0	0	0
366	NSP3	QGLNGYTVEEAKTVL	0	0	0	0	0	0	0	0	0	0	0	0	0	0	769	0	0	0	0	0	0	0	0
367	NSP3	LNGYTVEEAKTVLKK	0	0	0	0	0	0	0	0	4527.5	0	0	0	0	0	0	0	0	0	0	0	0	0	0
368	NSP3	EEAKTVLKKCKSAFY	0	0	0	0	0	0	0	0	0	1117	697	0	0	0	0	0	0	0	0	0	0	0	0
369	NSP3	KCKSAFYILPSIISN	0	0	0	0	0	2217	0	0	954	0	0	0	0	0	0	0	0	0	0	0	0	0	0
370	NSP3	KSAFYILPSIISNEK	0	0	0	0	0	1788.5	0	0	524	0	0	0	0	0	0	0	0	0	0	0	0	0	0
371	NSP3	AFYILPSIISNEKQE	0	0	0	0	0	0	0	0	624	0	0	0	3073	0	0	0	0	0	0	0	0	0	0
372	NSP3	YILPSIISNEKQEIL	0	0	0	0	0	0	0	0	0	0	0	0	0	0	1408.5	0	0	0	0	0	0	0	0
373	NSP3	SIISNEKQEILGTVS	0	0	0	0	0	0	0	0	0	0	0	0	0	0	0	0	0	0	0	827	0	0	0
374	NSP3	ISNEKQEILGTVSWN	0	0	0	0	0	1884	0	0	29182.5	0	0	0	0	0	0	0	0	0	0	0	0	0	0
375	NSP3	LGTVSWNLREMLAHA	0	0	0	0	0	0	0	0	603	0	0	0	0	0	0	0	0	0	0	0	0	0	0
376	NSP3	TVSWNLREMLAHAEE	0	0	0	0	0	0	0	0	1302.5	0	0	0	1480.5	0	0	0	0	0	0	0	0	0	0
377	NSP3	SWNLREMLAHAEETR	0	0	0	0	0	0	0	0	1184	0	0	0	0	0	0	0	0	0	0	0	0	0	0
378	NSP3	AHAEETRKLMPVCVE	0	0	0	0	0	0	0	0	0	0	0	0	1267.5	0	0	0	0	0	0	0	0	506	0
379	NSP3	ETRKLMPVCVETKAI	0	0	0	0	0	0	0	0	0	0	0	0	692.5	0	0	0	0	0	0	0	0	0	0
380	NSP3	PVCVETKAIVSTIQR	0	0	0	0	0	0	0	0	1534	0	0	0	0	0	0	0	0	0	0	0	0	0	0
381	NSP3	KAIVSTIQRKYKGIK	1092	0	0	0	0	3949	0	0	0	0	543	9395	0	0	660	0	0	0	0	0	0	0	0
382	NSP3	IVSTIQRKYKGIKIQ	0	0	0	0	0	0	0	0	838	0	0	0	0	0	0	0	0	0	0	0	0	0	0
383	NSP3	IQRKYKGIKIQEGVV	0	0	0	0	0	558.5	0	0	5700	0	0	0	0	0	0	0	0	0	0	0	0	0	0
384	NSP3	GIKIQEGVVDYGARF	0	0	0	0	0	0	0	0	0	0	0	0	0	0	0	0	0	0	520	0	500	0	0
385	NSP3	KIQEGVVDYGARFYF	0	0	0	0	0	0	0	0	0	0	0	995	0	0	0	0	0	0	944	0	689.5	0	0
386	NSP3	FYFYTSKTTVASLIN	0	0	0	0	0	0	0	0	2165	0	0	0	0	0	0	0	0	0	0	0	0	0	0
387	NSP3	FYTSKTTVASLINTL	0	0	0	0	0	0	0	0	942.5	0	0	0	0	0	0	0	0	0	0	0	0	0	0
388	NSP3	TSKTTVASLINTLND	0	0	0	0	0	4259	0	803.5	53659	0	0	1616	0	0	0	0	0	0	0	0	0	0	0
389	NSP3	KTTVASLINTLNDLN	0	0	0	0	0	2112	0	613.5	21799	589	0	1425.5	0	0	592	0	0	0	0	0	0	0	0
390	NSP3	TVASLINTLNDLNET	0	0	0	0	0	813	0	550	4235	0	0	0	0	0	0	0	0	0	0	0	0	0	0
391	NSP3	ASLINTLNDLNETLV	39314.5	0	0	0	0	1419	692	0	14397	0	0	7101.5	524	0	0	0	0	0	0	0	0	0	0
392	NSP3	LINTLNDLNETLVTM	15799	0	0	0	0	1492.5	685	0	37064	0	0	5044	944	0	0	0	0	0	0	0	0	0	0
393	NSP3	NTLNDLNETLVTMPL	3397.5	0	0	0	0	1656.5	0	0	0	0	0	785.5	0	0	0	0	0	0	0	1493.5	0	1251	0
394	NSP3	LNDLNETLVTMPLGY	1163.5	0	0	0	0	0	0	0	6537	0	0	2678	0	0	0	0	0	0	738	1014	0	852	0
395	NSP3	DLNETLVTMPLGYVT	1569.5	0	0	0	0	584	0	0	0	0	0	1082	0	0	0	0	0	0	0	541.5	0	0	0
396	NSP3	VTMPLGYVTHGLNLE	0	0	0	0	0	0	0	0	2402	0	0	0	3526	0	0	0	0	0	0	0	0	0	700
397	NSP3	MPLGYVTHGLNLEEA	0	0	0	0	0	0	0	0	0	0	0	0	0	0	1998	0	0	0	0	0	0	0	0
398	NSP3	LGYVTHGLNLEEAAR	0	0	0	0	0	0	0	0	3378.5	0	0	0	0	0	0	0	0	0	0	0	0	0	0
399	NSP3	YVTHGLNLEEAARYM	0	0	0	0	0	0	0	0	0	0	0	0	0	0	885	0	0	0	0	0	0	0	0
400	NSP3	EEAARYMRSLKVPAT	0	0	0	0	0	0	0	617	0	1152	764	0	0	0	0	0	0	0	0	0	0	0	0
401	NSP3	AVTAYNGYLTSSSKT	0	0	0	0	0	1525	0	3140	0	0	0	0	0	0	0	0	0	0	0	0	0	0	0
402	NSP3	TAYNGYLTSSSKTPE	0	0	0	0	0	1364	0	4238	0	0	0	0	0	0	0	0	0	0	0	0	0	0	0
403	NSP3	YNGYLTSSSKTPEEH	0	0	0	0	0	1210.5	0	2061	0	0	5075	0	0	0	0	0	0	0	0	0	0	0	0
404	NSP3	GYLTSSSKTPEEHFI	0	0	0	0	0	0	0	1138.5	0	0	0	0	0	0	0	0	0	0	0	0	0	0	0
405	NSP3	LTSSSKTPEEHFIET	0	0	0	0	0	0	0	0	25166	0	0	0	0	0	4067	0	0	0	0	0	0	0	0
406	NSP3	SSSKTPEEHFIETIS	0	0	0	0	0	6226	669	0	645.5	0	0	1163.5	0	0	3459.5	12248	0	0	0	0	0	0	0
407	NSP3	SKTPEEHFIETISLA	0	0	0	0	0	0	0	0	2509.5	0	0	3853	0	0	1950	0	0	0	0	0	0	0	0
408	NSP3	TPEEHFIETISLAGS	0	0	0	0	0	1090	0	0	564	0	0	0	0	0	914	0	0	0	0	0	0	0	0
409	NSP3	EEHFIETISLAGSYK	0	0	0	0	0	0	0	953	0	500.5	3409	0	0	0	0	0	0	0	555	0	0	0	584
410	NSP3	IETISLAGSYKDWSY	0	0	0	0	0	0	1554	0	19283	0	0	3722	0	0	0	0	0	0	0	0	0	0	913
411	NSP3	AGSYKDWSYSGQSTQ	0	0	0	0	0	572.5	0	0	0	0	583	0	0	0	0	0	0	0	0	0	0	0	0
412	NSP3	WSYSGQSTQLGIEFL	0	0	0	0	0	0	886	0	0	0	0	1638.5	0	0	1405.5	0	1049	0	644	0	0	0	0
413	NSP3	GQSTQLGIEFLKRGD	0	0	0	0	0	0	0	0	0	0	0	0	0	0	0	0	0	0	0	0	0	0	615.5
414	NSP3	DKSVYYTSNPTTFHL	0	0	0	0	0	0	0	0	0	0	640	0	0	0	0	0	0	0	0	0	0	0	0
415	NSP3	SVYYTSNPTTFHLDG	0	0	0	0	0	0	0	0	0	0	707	0	0	0	0	0	0	0	0	0	0	0	0
416	NSP3	YYTSNPTTFHLDGEV	642.5	0	0	0	0	0	0	0	2685	918.5	3744	0	0	0	0	0	1253	1441.5	0	0	0	0	0
417	NSP3	NPTTFHLDGEVITFD	937.5	0	0	0	0	0	0	0	0	0	1062	519	0	572.5	0	0	1249.5	0	0	0	0	0	0
418	NSP3	LDGEVITFDNLKTLL	0	0	0	0	0	0	0	0	1302	0	0	0	0	0	0	0	0	0	0	0	0	0	0
419	NSP3	VITFDNLKTLLSLRE	0	0	0	0	0	0	0	0	2158	0	0	0	6638	0	0	0	0	0	0	0	0	0	0
420	NSP3	TFDNLKTLLSLREVR	0	0	0	0	0	0	0	0	1626.5	0	0	0	2355	0	0	0	0	0	0	0	0	0	0
421	NSP3	DNLKTLLSLREVRTI	0	0	0	0	0	8214	0	0	1220.5	0	534.5	0	0	0	0	0	0	0	0	0	0	0	0
422	NSP3	LSLREVRTIKVFTTV	0	0	0	0	0	0	0	0	5736	0	0	0	0	0	0	0	0	0	0	0	0	0	0
423	NSP3	LREVRTIKVFTTVDN	0	0	0	0	0	1478.5	0	0	9223	0	0	0	0	0	0	0	0	0	0	0	0	0	0
424	NSP3	EVRTIKVFTTVDNIN	0	0	0	0	0	0	0	0	0	882	608.5	0	0	0	0	0	0	0	0	0	0	0	0
425	NSP3	IKVFTTVDNINLHTQ	0	0	0	0	0	0	0	0	7639	0	0	794	0	0	0	0	0	0	0	0	0	0	0
426	NSP3	VFTTVDNINLHTQVV	0	0	951	0	0	0	0	0	1082	0	0	0	0	0	0	0	0	0	0	0	0	0	740
427	NSP3	VDNINLHTQVVDMSM	0	0	0	0	972	0	0	0	2867	0	0	0	0	0	0	0	0	0	0	0	0	0	0
428	NSP3	NINLHTQVVDMSMTY	0	0	0	0	0	1380	0	0	952	0	0	0	0	0	592.5	0	0	0	0	0	0	0	0
429	NSP3	VDMSMTYGQQFGPTY	0	0	0	0	0	0	0	0	0	0	0	0	0	0	0	0	0	0	0	541.5	0	0	0
430	NSP3	MSMTYGQQFGPTYLD	0	0	0	0	0	0	0	0	1119	0	0	0	0	0	0	0	0	0	0	0	0	0	0
431	NSP3	YGQQFGPTYLDGADV	0	0	0	0	0	0	0	0	0	0	2525	0	0	0	0	0	0	0	0	0	0	0	0
432	NSP3	DGADVTKIKPHNSHE	1016	0	0	0	0	540	0	0	0	0	0	0	9523	0	0	0	0	0	0	0	0	0	0
433	NSP3	KIKPHNSHEGKTFYV	0	0	0	0	0	0	0	0	0	0	729	0	0	0	1195	0	0	0	0	0	0	0	0
434	NSP3	HNSHEGKTFYVLPND	0	523.5	0	0	0	14652	0	0	0	0	0	0	0	0	0	2035.5	0	0	0	0	0	0	0
435	NSP3	EGKTFYVLPNDDTLR	0	0	0	0	0	0	0	0	0	0	501.5	0	0	0	0	0	0	0	0	0	0	0	0
436	NSP3	KTFYVLPNDDTLRVE	0	0	0	0	0	0	0	0	0	0	0	0	2331.5	0	0	0	0	0	0	0	0	0	0
437	NSP3	FYVLPNDDTLRVEAF	0	0	0	0	0	0	0	0	0	0	0	0	0	0	918	0	1010.5	709	979	0	0	0	0
438	NSP3	VLPNDDTLRVEAFEY	0	0	0	0	0	19556	647.5	0	688	0	0	1284	0	0	4136	0	2451	2547	1711.5	938	521	1752	1697.5
439	NSP3	PNDDTLRVEAFEYYH	0	0	0	0	0	0	0	0	0	0	0	1279	0	0	0	0	1422.5	869	1877.5	863	637	1456.5	1656
440	NSP3	RVEAFEYYHTTDPSF	0	0	0	0	0	0	0	0	0	0	0	0	0	0	0	0	770.5	796	0	0	0	0	0
441	NSP3	EAFEYYHTTDPSFLG	0	0	0	0	0	0	0	0	0	0	810	0	0	0	0	0	0	0	0	0	0	0	0
442	NSP3	FEYYHTTDPSFLGRY	0	0	0	0	0	0	0	0	0	0	0	1345	0	0	0	0	0	0	0	0	0	0	0
443	NSP3	TDPSFLGRYMSALNH	0	0	0	0	0	563.5	0	0	711	0	0	0	0	0	0	0	0	0	0	5262	0	0	0
444	NSP3	PSFLGRYMSALNHTK	0	0	0	0	0	0	0	0	1088.5	0	0	0	0	0	0	0	0	0	0	0	0	0	0
445	NSP3	FLGRYMSALNHTKKW	0	0	0	0	0	0	0	0	0	0	0	0	0	0	0	0	0	0	769.5	0	0	0	0
446	NSP3	LNHTKKWKYPQVNGL	0	0	0	0	0	0	0	0	2246	0	0	0	0	0	0	0	0	0	0	0	0	0	0
447	NSP3	KKWKYPQVNGLTSIK	0	0	0	0	0	0	0	7759.5	0	0	0	0	0	0	506	0	0	0	0	0	0	0	0
448	NSP3	QVNGLTSIKWADNNC	0	0	0	0	0	0	0	0	715	0	0	0	0	0	0	0	0	0	0	0	0	0	0
449	NSP3	NGLTSIKWADNNCYL	0	0	0	0	0	603.5	0	0	0	0	0	0	0	0	0	0	0	0	525	0	0	0	0
450	NSP3	LTSIKWADNNCYLAT	0	0	0	0	0	0	0	0	2763.5	0	0	0	0	0	0	0	0	0	0	0	0	0	0
451	NSP3	CYLATALLTLQQIEL	0	0	0	0	0	0	0	0	786	0	0	0	0	0	8162.5	0	0	0	0	0	0	0	0
452	NSP3	LATALLTLQQIELKF	0	0	0	0	0	0	0	0	0	0	0	0	0	0	3755	0	0	0	0	0	0	0	0
453	NSP3	TALLTLQQIELKFNP	0	0	0	0	0	0	0	0	0	0	0	0	0	0	1417	0	0	0	0	0	0	0	0
454	NSP3	QQIELKFNPPALQDA	0	0	0	0	0	0	0	0	0	0	0	0	0	0	0	0	0	0	919	0	0	0	631
455	NSP3	IELKFNPPALQDAYY	0	0	0	0	0	0	0	0	2888.5	0	0	2007	795	0	1264	0	1491	555	1897.5	907	880.5	787	1835.5
456	NSP3	PPALQDAYYRARAGE	0	0	579.5	0	0	0	0	0	0	642	0	0	64545	0	0	0	0	0	0	0	0	0	0
457	NSP3	AGEAANFCALILAYC	0	0	0	0	0	0	0	0	0	0	0	0	0	0	0	0	0	0	620.5	0	0	0	0
458	NSP3	FCALILAYCNKTVGE	0	0	0	0	0	0	0	0	0	0	0	0	27353	0	0	0	0	0	0	0	0	0	0
459	NSP3	ILAYCNKTVGELGDV	0	0	0	0	0	0	0	0	3201	0	5505	0	0	0	0	0	0	0	0	0	0	0	0
460	NSP3	AYCNKTVGELGDVRE	0	0	0	0	0	0	0	0	0	0	0	0	4905	0	0	0	0	0	0	0	0	0	0
461	NSP3	KTVGELGDVRETMSY	0	0	0	0	0	0	0	0	0	0	0	0	0	0	0	0	0	0	0	0	0	0	830
462	NSP3	VGELGDVRETMSYLF	0	0	0	0	0	0	0	0	1533	0	0	0	0	0	1132.5	0	837	0	0	0	0	0	0
463	NSP3	ELGDVRETMSYLFQH	0	0	0	0	0	0	0	1252.5	0	2296	1379	0	0	0	0	0	0	0	0	0	0	0	0
464	NSP3	VRETMSYLFQHANLD	0	0	0	0	0	0	0	0	3393	0	0	0	0	0	0	0	0	0	0	0	0	0	0
465	NSP3	ETMSYLFQHANLDSC	0	0	0	0	0	0	0	0	0	1457	0	0	0	0	0	0	0	0	0	0	0	0	0
466	NSP3	HANLDSCKRVLNVVC	0	0	0	0	0	0	0	0	3318.5	0	0	0	0	0	0	0	0	0	0	0	0	0	0
467	NSP3	LNVVCKTCGQQQTTL	0	0	0	0	0	0	0	0	0	0	0	3025	0	0	0	0	0	0	0	0	0	0	0
468	NSP3	VVCKTCGQQQTTLKG	0	0	0	0	0	0	0	0	0	0	0	3121	0	0	0	0	2161	0	0	0	0	0	0
469	NSP3	CKTCGQQQTTLKGVE	0	0	0	0	0	0	0	0	0	0	0	2477.5	1633	0	0	0	0	0	0	0	0	0	0
470	NSP3	TCGQQQTTLKGVEAV	0	0	0	0	0	0	0	0	0	0	0	727	0	0	0	0	0	0	0	0	0	0	0
471	NSP3	GQQQTTLKGVEAVMY	0	0	0	0	0	0	0	0	0	0	0	547.5	0	0	0	0	0	0	0	0	0	0	0
472	NSP3	LKGVEAVMYMGTLSY	0	0	0	0	0	0	0	0	1382.5	0	0	0	0	0	0	0	0	0	0	1800.5	0	0	0
473	NSP3	GVEAVMYMGTLSYEQ	0	0	0	0	0	1136	0	0	0	0	0	0	0	0	554	0	0	0	0	0	0	0	0
474	NSP3	EAVMYMGTLSYEQFK	0	0	0	0	0	0	0	0	0	0	511.5	0	0	0	0	0	0	0	0	0	0	0	0
475	NSP3	LSYEQFKKGVQIPCT	0	0	0	0	0	0	0	0	7068.5	0	0	0	0	0	0	0	0	0	0	0	0	0	0
476	NSP3	TCGKQATKYLVQQES	0	0	0	0	0	0	0	0	0	0	0	0	0	0	1773	0	0	0	0	0	0	0	0
477	NSP3	SPFVMMSAPPAQYEL	0	0	0	0	0	0	0	0	0	0	0	0	0	0	963	0	632	0	0	0	0	0	0
478	NSP3	AQYELKHGTFTCASE	0	0	0	0	0	0	0	0	0	0	0	0	8685	0	0	0	0	0	0	0	0	0	0
479	NSP3	YELKHGTFTCASEYT	0	0	0	0	0	0	0	0	0	0	0	769.5	0	0	576	0	0	0	0	0	0	0	0
480	NSP3	LKHGTFTCASEYTGN	0	0	0	0	0	0	0	0	5504	0	0	0	0	0	0	0	0	0	0	0	1135	0	0
481	NSP3	TCASEYTGNYQCGHY	0	0	0	0	0	0	0	0	0	0	0	864.5	0	0	0	0	0	0	0	0	0	0	0
482	NSP3	ASEYTGNYQCGHYKH	0	0	0	0	0	0	0	0	0	0	0	0	0	0	0	0	0	0	0	0	0	0	1096
483	NSP3	QCGHYKHITSKETLY	0	0	0	0	0	0	0	0	0	0	0	8490.5	0	0	0	0	0	0	0	0	0	0	0
484	NSP3	YKHITSKETLYCIDG	0	0	0	0	0	0	0	0	0	0	980	0	0	0	0	0	0	0	0	0	0	0	0
485	NSP3	TLYCIDGALLTKSSE	0	0	0	0	0	0	0	0	0	0	0	0	3516	0	0	0	0	0	0	0	0	0	0
486	NSP3	IDGALLTKSSEYKGP	0	0	0	0	0	0	0	0	627	0	0	0	0	0	0	0	0	0	0	0	0	0	0
487	NSP3	LLTKSSEYKGPITDV	0	0	0	0	0	1024	0	0	5605	0	527	0	0	0	0	0	0	0	0	0	0	0	0
488	NSP3	TKSSEYKGPITDVFY	0	0	0	0	0	705	0	5143.5	0	0	0	0	0	0	0	0	0	0	0	0	0	0	0
489	NSP3	SSEYKGPITDVFYKE	0	0	0	0	0	1344	0	15168.5	0	0	0	0	2660.5	0	0	0	0	0	0	0	0	0	552
490	NSP3	EYKGPITDVFYKENS	0	0	0	0	0	0	0	0	649	0	0	0	0	0	0	0	0	0	0	0	0	0	0
491	NSP3	KGPITDVFYKENSYT	0	0	0	0	0	524	0	1323	0	0	0	0	0	0	0	0	0	0	0	0	0	0	0
492	NSP3	PITDVFYKENSYTTT	0	0	0	0	0	0	0	629.5	696.5	0	0	743.5	0	0	0	0	0	0	0	0	0	0	0
493	NSP3	VFYKENSYTTTIKPV	0	0	0	0	0	0	0	0	700	0	0	0	0	0	0	0	0	0	0	0	0	0	0
494	NSP3	TTTIKPVTYKLDGVV	0	0	0	0	0	0	0	0	923	0	0	0	0	0	0	0	0	0	0	0	0	0	0
495	NSP3	VTYKLDGVVCTEIDP	0	0	0	0	0	548	0	0	0	0	0	0	0	558	0	0	0	0	0	0	0	0	0
496	NSP3	YKLDGVVCTEIDPKL	0	0	0	0	0	0	0	0	0	0	0	0	0	0	0	0	0	0	731	0	0	0	0
497	NSP3	LDGVVCTEIDPKLDN	0	0	0	0	0	0	0	0	9101.5	0	0	0	0	0	0	0	0	0	0	0	0	0	0
498	NSP3	GVVCTEIDPKLDNYY	0	0	0	0	0	910.5	0	0	587	0	0	597.5	0	0	0	0	637	0	1091	0	0	834.5	0
499	NSP3	TEIDPKLDNYYKKDN	0	0	0	661.5	0	0	0	0	0	0	0	2438	0	0	0	0	0	0	0	0	0	0	0
500	NSP3	IDPKLDNYYKKDNSY	0	0	0	0	0	0	0	0	0	0	0	718	0	0	0	0	0	0	0	0	0	0	0
501	NSP3	LDNYYKKDNSYFTEQ	3161.5	0	0	0	504	12957	0	0	8544.5	0	0	2210	0	0	1352	0	0	0	0	0	0	0	0
502	NSP3	YKKDNSYFTEQPIDL	0	0	0	0	0	2355	0	0	0	0	2140	0	0	0	0	0	0	0	0	0	0	0	0
503	NSP3	NSYFTEQPIDLVPNQ	748.5	0	0	0	0	3577.5	0	0	0	0	0	0	0	0	0	0	0	0	961.5	0	0	0	0
504	NSP3	YFTEQPIDLVPNQPY	0	0	0	0	0	0	0	0	0	0	0	890.5	0	0	0	0	844.5	0	1766	0	0	630	546
505	NSP3	TEQPIDLVPNQPYPN	514.5	0	0	662.5	0	1341	0	996	777.5	0	0	0	0	0	0	0	0	0	0	0	0	0	0
506	NSP3	IDLVPNQPYPNASFD	0	0	0	0	623.5	4378	0	0	1331.5	0	0	0	0	0	0	0	891	596.5	808	0	0	0	0
507	NSP3	LVPNQPYPNASFDNF	0	0	0	0	0	1522	0	0	0	0	0	912	0	0	0	0	676	0	1233.5	0	0	0	0
508	NSP3	DNFKFVCDNIKFADD	696	0	0	0	0	0	0	0	0	0	2074.5	0	0	0	0	0	0	0	1814	0	0	0	0
509	NSP3	FKFVCDNIKFADDLN	0	0	0	0	0	0	978	0	0	0	0	0	0	0	0	0	0	0	583.5	0	0	0	0
510	NSP3	FVCDNIKFADDLNQL	0	0	0	0	0	0	0	0	0	0	0	0	0	0	0	0	0	0	783	0	0	0	0
511	NSP3	KFADDLNQLTGYKKP	0	0	0	0	0	0	0	0	0	0	0	0	0	0	0	0	0	1651	0	0	0	0	0
512	NSP3	ADDLNQLTGYKKPAS	0	0	0	0	0	0	0	0	0	0	0	0	0	0	0	0	0	0	582	0	0	0	0
513	NSP3	DLNQLTGYKKPASRE	0	0	0	0	0	0	0	0	0	0	0	0	3293.5	0	0	0	0	0	0	0	0	0	0
514	NSP3	SRELKVTFFPDLNGD	0	0	0	0	0	0	0	0	0	0	0	0	0	0	0	0	507	0	0	0	0	0	0
515	NSP3	ELKVTFFPDLNGDVV	0	0	0	0	0	0	0	0	0	820.5	0	0	0	0	0	0	0	0	0	0	0	0	0
516	NSP3	TFFPDLNGDVVAIDY	0	0	0	0	0	0	0	0	774.5	0	1917	1045	721	0	947	0	2527.5	765	1369	801	783	1278	2220
517	NSP3	FPDLNGDVVAIDYKH	0	0	0	0	0	0	0	0	0	0	0	0	0	0	0	0	0	0	1698	0	0	0	0
518	NSP3	IDYKHYTPSFKKGAK	0	0	0	0	1157.5	0	0	0	0	0	0	2825	0	0	0	0	0	0	0	0	0	0	0
519	NSP3	HYTPSFKKGAKLLHK	716.5	0	0	0	695	1123	0	0	1027.5	0	0	0	0	0	0	0	0	0	0	0	0	0	0
520	NSP3	KKGAKLLHKPIVWHV	0	0	0	0	0	696	0	0	0	0	0	0	0	0	1591.5	0	0	0	0	0	0	0	0
521	NSP3	GAKLLHKPIVWHVNN	0	0	552	0	0	0	0	0	513	0	0	0	0	0	0	0	0	0	0	0	0	0	0
522	NSP3	LHKPIVWHVNNATNK	676	0	0	0	0	0	0	0	1387	0	0	0	0	0	0	0	0	0	0	0	0	0	0
523	NSP3	KPIVWHVNNATNKAT	0	0	0	0	0	0	0	0	819	0	0	0	0	0	0	0	0	0	0	0	0	0	0
524	NSP3	KATYKPNTWCIRCLW	0	0	0	0	0	0	0	0	0	0	0	759	0	0	0	0	0	0	0	0	0	0	0
525	NSP3	NTWCIRCLWSTKPVE	0	0	0	0	0	0	0	0	0	0	0	0	3477	0	0	0	0	0	0	0	0	0	0
526	NSP3	IRCLWSTKPVETSNS	0	0	0	0	0	0	0	0	3925	0	0	0	0	0	1522	0	0	0	0	0	0	0	0
527	NSP3	CLWSTKPVETSNSFD	2720.5	0	0	0	0	0	0	0	1001	0	0	0	0	0	3426	0	0	0	0	0	0	0	0
528	NSP3	WSTKPVETSNSFDVL	862	0	0	0	0	0	0	0	0	0	0	0	0	0	1466	0	0	0	0	0	0	0	0
529	NSP3	PVETSNSFDVLKSED	0	0	0	0	0	0	0	0	996.5	571	866	0	614	0	607	0	0	0	0	0	0	0	0
530	NSP3	ETSNSFDVLKSEDAQ	0	0	0	0	0	0	0	0	0	1477	0	0	0	0	0	0	0	0	0	0	0	0	0
531	NSP3	SNSFDVLKSEDAQGM	0	0	0	0	0	4057	0	0	0	0	0	0	0	0	0	1407.5	0	0	0	0	0	0	0
532	NSP3	SFDVLKSEDAQGMDN	0	0	0	0	0	0	0	0	2818.5	0	0	0	0	0	0	0	0	785	0	0	0	0	0
533	NSP3	LKSEDAQGMDNLACE	0	0	0	0	0	0	0	0	1351	0	0	0	2964	0	0	0	0	0	0	0	0	0	0
534	NSP3	SEDAQGMDNLACEDL	0	0	0	0	0	0	0	0	0	0	1644	0	0	0	0	0	0	0	0	0	0	0	0
535	NSP3	QGMDNLACEDLKPVS	0	0	0	0	0	0	0	0	1291	0	0	0	0	0	0	0	0	0	0	0	0	0	0
536	NSP3	MDNLACEDLKPVSEE	0	0	0	0	0	0	0	0	0	0	0	0	1237.5	0	0	0	0	0	0	0	0	0	0
537	NSP3	NLACEDLKPVSEEVV	0	0	0	0	0	2082.5	0	0	0	983	0	0	0	0	0	0	0	0	0	0	0	0	0
538	NSP3	ACEDLKPVSEEVVEN	0	0	0	0	0	0	0	0	0	1912.5	682	0	0	0	867	0	0	0	0	0	0	0	0
539	NSP3	EDLKPVSEEVVENPT	0	0	0	0	0	0	0	0	0	1065.5	1161.5	0	557.5	0	0	0	0	0	0	0	0	0	0
540	NSP3	LKPVSEEVVENPTIQ	0	0	0	0	0	0	0	0	11392	0	0	0	0	0	0	0	0	0	0	0	0	0	0
541	NSP3	PVSEEVVENPTIQKD	522	0	0	1070	0	0	0	0	6352	536.5	0	0	926	0	0	0	0	0	0	0	1641	0	0
542	NSP3	SEEVVENPTIQKDVL	0	0	0	0	0	0	0	0	3461.5	0	0	0	0	0	0	0	0	0	0	0	0	0	0
543	NSP3	EVVENPTIQKDVLEC	0	0	0	0	0	0	0	0	537.5	1484	569	0	589.5	0	963	0	0	0	0	0	0	0	0
544	NSP3	VENPTIQKDVLECNV	0	0	0	0	0	0	0	0	0	0	0	0	0	0	2180	0	0	0	0	0	0	0	0
545	NSP3	TIQKDVLECNVKTTE	0	0	0	0	0	0	0	0	0	0	0	0	2359.5	0	0	0	0	0	0	0	0	0	0
546	NSP3	QKDVLECNVKTTEVV	0	0	0	0	0	0	0	0	0	0	0	0	0	0	541	0	0	0	0	0	0	0	0
547	NSP3	DVLECNVKTTEVVGD	845	0	0	0	0	0	0	0	0	0	0	0	0	0	0	0	612	0	0	3339.5	0	0	0
548	NSP3	LECNVKTTEVVGDII	0	0	0	0	0	0	0	0	2178.5	0	0	0	0	0	0	0	0	0	0	0	0	0	0
549	NSP3	VKTTEVVGDIILKPA	0	0	0	0	0	0	0	0	724	0	0	0	0	0	0	0	0	0	0	0	0	0	807.5
550	NSP3	TTEVVGDIILKPANN	0	0	985	0	0	0	0	0	0	0	0	1290	0	0	0	0	0	0	0	0	0	0	0
551	NSP3	EVVGDIILKPANNSL	0	0	0	0	0	0	0	0	624	1013	0	0	0	0	0	0	0	0	0	0	0	0	0
552	NSP3	DIILKPANNSLKITE	0	0	0	0	0	622	0	0	0	0	0	0	6811	0	0	0	0	0	0	0	0	0	0
553	NSP3	ILKPANNSLKITEEV	0	0	0	0	0	0	0	0	30126.5	975	0	7996	0	0	536.5	0	0	0	0	0	0	0	0
554	NSP3	KPANNSLKITEEVGH	0	0	0	0	0	3299	0	0	1243	534	0	0	0	0	784.5	0	0	0	0	0	0	0	0
555	NSP3	LKITEEVGHTDLMAA	0	0	0	0	0	0	0	0	23668	0	0	0	0	0	0	0	0	0	0	0	0	0	0
556	NSP3	ITEEVGHTDLMAAYV	0	0	0	0	0	6126	0	0	19689	0	0	0	0	0	0	0	0	0	0	0	0	0	854.5
557	NSP3	EEVGHTDLMAAYVDN	0	0	0	0	0	0	0	1905.5	0	3023.5	2841	0	1696	0	0	0	0	0	0	0	0	0	0
558	NSP3	VGHTDLMAAYVDNSS	0	0	0	0	0	0	0	0	0	0	0	0	0	0	0	1932.5	0	0	0	0	0	0	0
559	NSP3	HTDLMAAYVDNSSLT	0	0	0	0	0	797.5	0	0	0	0	0	3887	0	0	0	1869	0	0	0	0	0	0	0
560	NSP3	AYVDNSSLTIKKPNE	0	0	0	0	0	0	0	0	0	0	0	0	15580.5	0	0	0	0	0	0	0	0	0	0
561	NSP3	VDNSSLTIKKPNELS	0	0	0	0	0	0	0	0	651	0	0	0	0	0	0	914.5	0	0	0	0	0	0	0
562	NSP3	NSSLTIKKPNELSRV	0	0	0	0	0	10763.5	0	0	834	0	0	0	0	0	0	3243	0	0	0	0	0	0	0
563	NSP3	ELSRVLGLKTLATHG	0	0	0	0	0	0	0	0	0	724.5	0	0	0	0	0	0	0	0	0	0	0	0	0
564	NSP3	LATHGLAAVNSVPWD	0	0	0	0	0	611.5	0	0	5659.5	0	0	0	0	0	0	0	654.5	0	0	0	0	0	559.5
565	NSP3	GLAAVNSVPWDTIAN	0	0	0	0	0	0	0	0	831	0	0	0	0	0	0	0	0	0	0	0	0	0	0
566	NSP3	IANYAKPFLNKVVST	0	0	0	0	0	0	0	0	4153.5	0	0	0	0	0	0	0	0	0	0	0	0	0	0
567	NSP3	IVTRCLNRVCTNYMP	0	0	0	0	0	0	0	0	602	0	0	0	0	0	0	0	0	0	0	0	0	0	0
568	NSP3	TRCLNRVCTNYMPYF	0	0	0	0	0	0	0	0	0	0	0	941	0	0	0	0	0	0	539.5	718	0	0	0
569	NSP3	TNSRIKASMPTTIAK	0	0	0	0	0	1175	0	0	0	0	0	0	0	0	0	1096	0	0	0	0	0	0	0
570	NSP3	IKASMPTTIAKNTVK	0	0	0	0	0	0	0	0	14373.5	0	0	7246	0	0	0	0	0	0	0	0	0	0	0
571	NSP3	MPTTIAKNTVKSVGK	0	0	0	0	0	0	0	0	0	0	0	600	0	0	0	0	0	0	0	0	0	0	0
572	NSP3	IAKNTVKSVGKFCLE	0	0	0	0	0	0	0	0	4315	0	0	571	3875	0	0	0	0	0	0	0	0	0	0
573	NSP3	KNTVKSVGKFCLEAS	0	0	0	0	0	0	0	0	0	0	0	0	0	0	1566	0	0	0	0	0	0	0	0
574	NSP3	TVKSVGKFCLEASFN	0	0	0	0	0	853.5	0	0	0	0	0	0	0	0	1753	0	0	0	0	0	0	0	0
575	NSP3	KSVGKFCLEASFNYL	0	0	0	0	0	0	0	0	0	0	0	0	0	0	0	0	0	0	659.5	0	0	0	0
576	NSP3	SFNYLKSPNFSKLIN	0	0	0	0	0	0	0	0	883.5	0	0	2045	0	0	0	0	0	0	0	0	0	0	0
577	NSP3	IYSTAALGVLMSNLG	0	0	0	0	0	0	0	0	2524	0	0	0	0	0	0	0	0	0	0	0	0	0	0
578	NSP3	AALGVLMSNLGMPSY	0	0	0	0	0	0	0	0	0	0	0	0	0	0	0	0	0	0	0	0	0	0	969.5
579	NSP3	MSNLGMPSYCTGYRE	0	0	0	0	0	0	0	0	0	0	0	0	3352.5	0	0	0	0	0	0	0	0	0	0
580	NSP3	NLGMPSYCTGYREGY	0	0	1020.5	0	0	1091.5	0	0	0	0	0	696.5	0	0	0	0	680.5	0	0	0	0	0	0
581	NSP3	PSYCTGYREGYLNST	0	0	0	0	0	0	0	0	0	0	0	0	0	0	0	3275.5	0	0	0	0	0	0	0
582	NSP3	YCTGYREGYLNSTNV	0	0	0	0	0	655.5	0	0	64063	0	1414.5	0	0	0	0	596.5	0	0	0	0	0	0	0
583	NSP3	TGYREGYLNSTNVTI	0	0	0	0	0	0	0	0	36812	0	0	0	0	0	0	0	0	0	845.5	0	0	0	0
584	NSP3	YREGYLNSTNVTIAT	0	0	0	0	0	0	0	0	9281.5	0	0	0	0	0	0	0	0	0	0	0	0	0	0
585	NSP3	EGYLNSTNVTIATYC	0	0	0	0	0	0	0	0	8303.5	0	0	0	0	0	0	0	0	0	0	0	0	0	0
586	NSP3	IATYCTGSIPCSVCL	0	0	0	0	0	656.5	0	0	2166	0	0	0	0	0	0	0	0	0	0	0	0	0	0
587	NSP3	CTGSIPCSVCLSGLD	0	0	0	0	0	0	0	0	1346.5	0	0	0	0	0	0	0	0	0	0	0	0	0	0
588	NSP3	IPCSVCLSGLDSLDT	0	0	0	0	0	0	0	0	1059	0	0	0	0	0	0	0	0	0	0	0	0	0	0
589	NSP3	CSVCLSGLDSLDTYP	0	0	0	0	0	0	0	0	773	0	0	0	0	0	0	0	0	0	0	0	0	0	0
590	NSP3	LSGLDSLDTYPSLET	0	0	0	0	0	8621.5	0	0	26389.5	0	0	0	0	0	824	0	0	0	0	0	0	0	0
591	NSP3	GLDSLDTYPSLETIQ	0	0	0	0	0	738	0	0	0	0	0	0	0	0	1026	0	0	0	0	0	0	0	0
592	NSP3	DSLDTYPSLETIQIT	1349	0	0	0	0	0	0	0	2220	0	0	0	0	0	1563.5	0	0	0	0	0	0	0	0
593	NSP3	LDTYPSLETIQITIS	0	0	0	0	0	5009	0	0	14033.5	0	0	0	0	0	0	0	0	0	0	0	0	0	0
594	NSP3	TYPSLETIQITISSF	0	0	0	0	0	2078	0	0	1028.5	0	0	0	0	0	536	0	0	0	0	0	0	0	0
595	NSP3	LETIQITISSFKWDL	0	0	0	0	0	0	0	0	629.5	0	7362.5	0	0	0	0	0	0	0	0	0	0	0	0
596	NSP3	SSFKWDLTAFGLVAE	0	0	0	0	0	637	0	0	0	0	0	0	2398.5	0	0	0	0	0	0	0	0	0	0
597	NSP3	FKWDLTAFGLVAEWF	0	0	0	0	0	0	0	0	0	0	0	2111.5	528	0	0	0	2168	782.5	2531	1101.5	914	0	1653
598	NSP3	WDLTAFGLVAEWFLA	0	0	0	0	0	0	0	0	0	0	0	789	0	0	0	0	645	0	610.5	0	0	0	802
599	NSP3	LTAFGLVAEWFLAYI	0	0	0	0	0	0	0	0	0	0	0	547	0	0	0	0	694.5	0	0	0	0	0	0
600	NSP3	AFGLVAEWFLAYILF	0	0	0	0	0	0	0	0	0	0	0	830	0	0	0	0	1031	0	882.5	0	0	0	0
601	NSP3	VAEWFLAYILFTRFF	0	0	0	0	0	0	0	0	0	0	0	562	0	0	0	0	0	0	0	0	0	0	0
602	NSP3	VLGLAAIMQLFFSYF	0	0	0	0	0	0	0	0	0	0	0	850	0	0	0	0	0	0	1058	0	0	0	0
603	NSP3	AAIMQLFFSYFAVHF	0	0	0	0	0	0	0	0	0	0	0	0	0	0	0	0	0	0	0	0	0	0	1490
604	NSP3	IMQLFFSYFAVHFIS	0	0	0	0	0	2549	0	0	6293	0	0	0	0	0	0	0	0	0	0	0	0	0	0
605	NSP3	FFSYFAVHFISNSWL	0	0	0	0	0	0	0	0	1221	0	0	0	0	0	0	0	0	0	0	0	0	0	0
606	NSP3	SYFAVHFISNSWLMW	0	0	0	0	0	0	0	0	0	0	0	1045	0	0	0	0	0	0	631	0	0	0	0
607	NSP3	FAVHFISNSWLMWLI	0	0	0	0	0	0	0	0	0	0	0	529.5	0	0	0	0	0	0	0	0	0	0	0
608	NSP3	VHFISNSWLMWLIIN	0	0	0	0	0	0	0	0	930	0	0	0	0	0	0	0	0	0	0	0	0	0	0
609	NSP3	SNSWLMWLIINLVQM	0	0	0	0	0	732.5	0	0	529.5	0	0	0	0	0	0	1145.5	0	0	0	0	0	0	0
610	NSP3	SWLMWLIINLVQMAP	0	0	0	0	0	0	0	0	630	0	0	0	0	0	0	0	0	0	0	0	0	0	0
611	NSP3	IINLVQMAPISAMVR	0	0	0	0	0	917	0	0	3643.5	0	0	0	0	0	0	0	0	0	0	0	0	0	0
612	NSP3	VQMAPISAMVRMYIF	0	0	0	0	0	0	0	0	1672	0	0	0	0	0	0	0	0	0	0	0	0	0	0
613	NSP3	TCMMCYKRNRATRVE	0	0	0	0	0	0	0	0	0	0	0	0	2540	0	0	0	0	0	0	0	0	0	0
614	NSP3	KRNRATRVECTTIVN	0	0	0	0	0	0	0	0	1830	0	0	0	0	0	0	0	0	0	0	0	0	0	0
615	NSP3	FCKLHNWNCVNCDTF	0	0	0	0	0	0	0	0	0	0	0	0	0	0	0	0	585	0	0	0	0	0	0
616	NSP3	NCDTFCAGSTFISDE	0	0	608	0	0	2936.5	0	0	549	0	0	0	7551.5	0	0	0	0	0	0	0	0	0	0
617	NSP3	DTFCAGSTFISDEVA	0	0	0	0	0	5303	0	0	565.5	0	0	0	0	0	0	0	0	1395	0	0	0	0	0
618	NSP3	STFISDEVARDLSLQ	0	0	0	0	0	2301.5	0	0	557	0	0	706	0	0	0	0	0	0	0	0	0	0	0
619	NSP3	FISDEVARDLSLQFK	0	0	0	0	0	0	0	0	0	0	0	0	0	0	0	0	0	0	668.5	0	0	0	0
620	NSP3	EVARDLSLQFKRPIN	0	0	0	0	0	0	0	0	0	798	1247	0	0	0	0	0	0	0	0	0	0	0	0
621	NSP3	QFKRPINPTDQSSYI	0	0	0	0	0	0	0	0	0	0	0	597.5	0	0	0	0	0	0	0	0	0	0	0
622	NSP3	KRPINPTDQSSYIVD	0	0	0	0	0	1518	0	0	0	0	0	0	0	0	0	0	0	0	970	0	0	0	0
623	NSP3	PINPTDQSSYIVDSV	0	0	518	0	0	1707.5	0	581.5	1299.5	575	0	1000	0	0	0	0	0	2303.5	0	0	0	721	721
624	NSP3	NPTDQSSYIVDSVTV	0	0	0	0	0	2368	0	0	0	0	0	0	0	0	0	0	0	1048	0	0	0	0	0
625	NSP3	IVDSVTVKNGSIHLY	0	0	0	0	0	0	0	0	2170.5	0	0	768.5	0	0	0	0	0	0	0	0	0	0	0
626	NSP3	DSVTVKNGSIHLYFD	1515.5	0	0	0	0	0	0	0	0	0	0	953	0	0	0	0	1970	0	891	0	0	0	606
627	NSP3	SIHLYFDKAGQKTYE	0	0	0	0	0	0	0	0	0	0	0	0	3322.5	0	0	0	910	0	0	0	0	0	0
628	NSP3	TYERHSLSHFVNLDN	0	0	0	0	0	0	0	0	6379	0	0	0	0	0	0	0	0	0	0	0	0	0	0
629	NSP3	ERHSLSHFVNLDNLR	0	0	0	0	0	0	0	0	1804	581.5	953.5	0	889.5	0	0	0	0	0	0	0	0	0	0
630	NSP3	HSLSHFVNLDNLRAN	0	0	0	0	0	0	0	0	5691	0	0	0	0	0	0	0	0	0	0	0	0	0	0
631	NSP3	LSHFVNLDNLRANNT	0	0	712.5	0	0	1485	0	0	20392.5	0	0	0	0	0	0	0	0	0	0	0	0	0	0
632	NSP3	LDNLRANNTKGSLPI	0	0	0	0	0	0	0	0	3219	0	0	0	0	0	0	0	0	0	0	0	0	0	0
633	NSP3	NNTKGSLPINVIVFD	0	0	0	0	0	1834	0	0	0	0	645.5	554	0	7325.5	0	0	732.5	606	0	0	0	0	0
634	NSP3	LPINVIVFDGKSKCE	0	0	0	0	0	0	0	0	0	0	0	0	2751.5	0	0	0	0	0	0	0	0	0	0
635	NSP3	INVIVFDGKSKCEES	0	0	0	0	0	0	0	0	3978	0	0	0	0	0	0	0	0	0	0	0	0	0	0
636	NSP3	VIVFDGKSKCEESSA	0	0	0	0	0	0	0	0	0	0	0	10987	0	0	0	0	0	0	0	0	0	0	0
637	NSP3	VFDGKSKCEESSAKS	0	0	0	0	0	0	0	0	914.5	0	0	3654.5	0	0	0	0	0	0	0	0	0	0	0
638	NSP3	KSKCEESSAKSASVY	0	0	0	0	0	5327	0	0	0	0	0	0	0	0	0	0	0	0	0	1294	0	0	0
639	NSP3	EESSAKSASVYYSQL	0	0	0	0	0	660.5	0	1059	0	2193	2247	0	1233.5	0	0	0	0	0	0	0	0	0	0
640	NSP3	AKSASVYYSQLMCQP	0	0	0	0	0	0	0	0	0	0	984	0	0	0	0	0	0	0	0	0	0	0	0
641	NSP3	YYSQLMCQPILLLDQ	0	0	0	0	0	0	0	0	1148.5	0	1460.5	0	0	0	540.5	0	571.5	0	0	0	0	0	0
642	NSP3	LMCQPILLLDQALVS	0	0	0	0	0	0	0	0	545.5	0	0	0	0	0	0	0	0	0	0	0	0	0	0
643	NSP3	CQPILLLDQALVSDV	0	0	0	0	0	540.5	0	0	616	0	2087	0	0	0	0	0	0	0	0	0	0	0	0
644	NSP3	PILLLDQALVSDVGD	0	0	0	0	0	573.5	0	0	3319.5	0	0	0	0	0	0	0	0	0	0	0	0	0	0
645	NSP3	LLLDQALVSDVGDSA	0	0	0	0	0	0	0	0	6339.5	0	0	0	0	0	0	0	0	0	0	0	0	0	0
646	NSP3	LDQALVSDVGDSAEV	0	0	0	0	0	0	0	0	38139	0	0	0	0	0	0	0	0	0	0	0	0	0	0
647	NSP3	QALVSDVGDSAEVAV	0	0	0	0	0	0	0	0	14057	0	0	0	0	0	0	0	0	0	0	0	0	0	0
648	NSP3	LVSDVGDSAEVAVKM	0	0	0	0	0	0	0	0	8821	0	0	0	0	0	0	0	0	0	0	0	0	0	0
649	NSP3	VGDSAEVAVKMFDAY	0	603	0	0	0	0	0	0	903	0	0	0	0	0	0	0	0	0	0	0	0	0	0
650	NSP3	DSAEVAVKMFDAYVN	1276	0	0	0	0	0	0	0	0	0	0	0	0	0	0	0	0	0	1136	0	0	0	0
651	NSP3	VAVKMFDAYVNTFSS	0	0	0	0	0	0	0	0	608.5	0	0	0	0	0	0	0	1908	0	0	0	0	0	0
652	NSP3	VKMFDAYVNTFSSTF	0	0	0	0	0	0	0	0	0	0	0	0	0	0	0	0	1178	0	0	0	0	0	0
653	NSP3	MFDAYVNTFSSTFNV	0	0	0	0	0	0	0	0	0	0	0	0	0	0	0	0	728.5	0	0	0	0	0	0
654	NSP3	YVNTFSSTFNVPMEK	0	0	0	0	0	0	0	0	0	0	0	0	0	0	545	0	0	0	0	0	0	0	0
655	NSP3	VPMEKLKTLVATAEA	0	0	0	0	0	0	0	0	0	0	0	0	555	0	0	0	0	0	0	0	0	0	0
656	NSP3	MEKLKTLVATAEAEL	0	0	0	0	0	0	0	0	0	0	0	2491.5	0	0	1614	0	0	0	0	0	0	0	0
657	NSP3	LVATAEAELAKNVSL	0	0	0	0	0	0	0	0	1827.5	0	0	0	0	0	0	0	0	0	0	0	0	0	0
658	NSP3	ATAEAELAKNVSLDN	0	0	0	0	0	0	0	0	0	0	0	0	0	0	0	0	0	0	0	0	0	0	1830.5
659	NSP3	AEAELAKNVSLDNVL	0	0	0	0	0	0	0	0	0	0	0	0	0	0	0	0	0	0	0	0	0	0	757.5
660	NSP3	AELAKNVSLDNVLST	0	0	0	0	0	0	0	0	1153	0	0	0	0	0	0	0	0	0	0	0	0	0	0
661	NSP3	LAKNVSLDNVLSTFI	0	0	0	0	0	0	0	0	2845	0	0	0	0	0	0	0	0	0	0	0	0	0	0
662	NSP3	KNVSLDNVLSTFISA	0	0	0	0	0	1053	0	0	558.5	0	0	0	0	0	0	0	0	0	0	0	0	0	0
663	NSP3	VSLDNVLSTFISAAR	0	0	0	0	0	5074.5	0	0	2092	0	0	0	0	0	0	0	0	0	0	0	0	0	0
664	NSP3	LDNVLSTFISAARQG	0	0	0	0	0	0	0	0	3537	0	0	0	838.5	0	0	0	0	0	0	0	0	0	0
665	NSP3	LSTFISAARQGFVDS	0	0	0	0	0	772.5	0	0	4389.5	0	0	0	0	0	0	0	0	0	0	0	0	0	0
666	NSP3	TFISAARQGFVDSDV	0	0	0	0	0	0	0	0	1643.5	0	3299	0	0	0	0	0	0	0	649	0	0	0	633
667	NSP3	ISAARQGFVDSDVET	0	0	0	0	0	6815	0	0	26706	0	0	0	0	0	511.5	0	0	0	0	0	0	0	0
668	NSP3	AARQGFVDSDVETKD	0	0	0	0	0	0	0	0	0	0	0	0	0	0	582	0	0	0	0	0	0	0	0
669	NSP3	RQGFVDSDVETKDVV	0	0	0	0	0	0	0	0	0	0	0	0	0	0	817.5	0	0	0	0	0	0	0	0
670	NSP3	GFVDSDVETKDVVEC	0	0	0	0	0	520	0	0	1874.5	0	0	0	0	0	1343.5	0	0	0	0	0	0	0	555.5
671	NSP3	VDSDVETKDVVECLK	0	0	0	0	0	0	0	0	1908.5	0	0	0	0	0	0	0	0	0	0	798	0	0	0
672	NSP3	VETKDVVECLKLSHQ	0	0	0	0	0	0	580	0	0	0	0	0	0	0	826.5	0	0	0	0	0	0	0	0
673	NSP3	TKDVVECLKLSHQSD	0	0	0	0	0	0	0	0	965	0	0	0	0	0	0	0	0	0	0	0	0	0	0
674	NSP3	DVVECLKLSHQSDIE	774.5	0	0	0	0	0	0	0	0	0	0	0	2857	0	869	0	758.5	0	0	0	0	0	0
675	NSP3	VECLKLSHQSDIEVT	0	0	0	0	0	0	0	0	0	0	0	0	0	0	3431	0	0	0	0	0	0	0	0
676	NSP3	CLKLSHQSDIEVTGD	0	0	0	0	0	0	0	0	0	0	0	0	0	0	632	0	0	0	0	0	0	0	0
677	NSP3	KLSHQSDIEVTGDSC	0	0	0	0	0	0	0	0	688.5	0	0	3329	0	0	0	0	0	0	0	0	0	0	0
678	NSP3	SHQSDIEVTGDSCNN	0	0	1087	0	0	0	0	0	0	0	0	2320	0	0	0	0	0	0	0	0	0	0	0
679	NSP3	EVTGDSCNNYMLTYN	0	0	0	0	0	0	0	0	0	1409	0	0	561	0	531	0	0	0	0	0	0	0	0
680	NSP3	DSCNNYMLTYNKVEN	759	0	0	0	0	729	0	0	0	0	0	0	0	0	1024	0	0	0	0	0	0	0	0
681	NSP3	VENMTPRDLGACIDC	0	0	0	0	0	0	0	0	0	0	518	0	0	0	0	0	505	0	0	0	0	0	0
682	NSP3	TPRDLGACIDCSARH	0	0	0	0	0	0	0	0	0	0	0	708.5	0	0	0	0	0	0	0	0	0	0	0
683	NSP3	RDLGACIDCSARHIN	0	0	0	0	0	0	0	0	533.5	0	0	0	0	0	0	0	0	0	0	0	0	0	0
684	NSP3	ACIDCSARHINAQVA	0	0	0	0	0	0	0	0	712	0	0	0	0	0	0	0	0	0	0	0	0	0	0
685	NSP3	IWNVKDFMSLSEQLR	0	0	0	0	0	0	0	0	4711	0	0	0	0	0	0	0	0	0	0	0	0	0	0
686	NSP3	NVKDFMSLSEQLRKQ	0	0	0	0	0	0	0	0	0	0	0	0	0	0	0	0	0	0	550.5	0	0	0	0
687	NSP3	SLSEQLRKQIRSAAK	896.5	0	5537	0	0	2840	0	0	0	0	0	1431.5	0	0	0	0	0	0	0	0	0	0	0
688	NSP3	SEQLRKQIRSAAKKN	0	0	0	0	0	0	0	0	668	0	0	658	0	0	0	0	0	0	0	0	0	0	0
689	NSP3	LPFKLTCATTRQVVN	0	0	0	0	0	0	0	0	2463.5	0	0	0	631	0	0	0	0	0	0	0	0	0	0
690	NSP4	IALKGGKIVNNWLKQ	0	0	0	0	0	0	0	0	950.5	0	0	0	0	0	0	0	0	0	0	0	0	0	0
691	NSP4	ITPVHVMSKHTDFSS	0	0	0	0	0	0	0	0	2430	0	0	0	0	0	0	0	0	0	0	0	0	0	0
692	NSP4	PVHVMSKHTDFSSEI	0	0	0	0	0	0	0	0	807	0	0	0	0	0	0	0	0	0	0	0	0	0	0
693	NSP4	HVMSKHTDFSSEIIG	0	0	0	0	0	1147.5	0	910	0	0	0	0	0	0	0	0	0	0	0	0	0	0	0
694	NSP4	FSSEIIGYKAIDGGV	0	0	0	0	0	0	0	0	0	0	0	0	0	0	0	0	0	0	0	0	0	0	522.5
695	NSP4	SEIIGYKAIDGGVTR	0	0	0	0	0	0	0	0	0	0	0	0	976	0	0	0	0	0	0	0	0	0	0
696	NSP4	IIGYKAIDGGVTRDI	0	0	0	0	0	0	0	0	2615.5	0	0	0	0	0	0	0	0	0	0	0	0	0	0
697	NSP4	IDGGVTRDIASTDTC	0	0	0	0	0	0	0	0	3088	0	0	0	0	0	0	0	0	0	0	0	0	0	0
698	NSP4	IASTDTCFANKHADF	0	0	0	0	0	0	0	0	4984.5	0	0	0	0	0	0	0	538	0	708	0	0	0	0
699	NSP4	DTCFANKHADFDTWF	716	0	0	0	0	0	0	0	0	0	0	1667.5	0	0	0	0	818	0	2607.5	0	0	0	0
700	NSP4	DKACPLIAAVITREV	0	0	0	0	0	0	0	0	0	0	0	0	0	0	1810	0	0	0	0	0	0	0	0
701	NSP4	IAAVITREVGFVVPG	0	0	0	0	0	0	0	0	4734.5	0	0	0	0	0	0	0	0	0	0	0	0	0	0
702	NSP4	ITREVGFVVPGLPGT	0	0	0	0	0	3880	0	0	2905	0	0	0	0	0	0	0	0	0	0	0	0	0	0
703	NSP4	GLPGTILRTTNGDFL	0	0	0	0	0	932.5	0	0	0	0	0	0	0	0	0	0	0	0	812	0	0	0	0
704	NSP4	PGTILRTTNGDFLHF	0	0	0	0	0	0	0	0	0	0	0	1239	0	0	0	0	0	0	800.5	0	0	0	0
705	NSP4	TTNGDFLHFLPRVFS	0	0	0	0	0	0	0	0	606	0	0	0	0	0	0	0	0	0	0	0	0	0	0
706	NSP4	NGDFLHFLPRVFSAV	0	0	0	0	0	0	0	0	0	0	0	587.5	0	0	0	0	0	0	0	0	0	0	0
707	NSP4	SAVGNICYTPSKLIE	0	0	0	0	0	0	0	0	0	0	0	0	1690	0	555	0	0	0	0	0	0	0	0
708	NSP4	VGNICYTPSKLIEYT	0	0	0	0	0	0	0	0	0	0	0	0	0	0	2484	0	0	0	0	0	0	0	0
709	NSP4	NICYTPSKLIEYTDF	0	0	0	0	0	1264	0	0	0	0	0	1243.5	786	0	3480.5	0	14517.5	0	1825.5	0	519.5	634	1241
710	NSP4	CYTPSKLIEYTDFAT	0	0	0	0	0	0	0	0	0	0	0	0	0	0	539	0	0	0	0	0	0	0	0
711	NSP4	LIEYTDFATSACVLA	0	0	0	0	0	0	0	0	2700	0	0	0	0	0	0	0	0	0	0	0	0	0	0
712	NSP4	EYTDFATSACVLAAE	0	0	0	0	0	0	0	0	0	0	0	0	3755	0	0	0	0	0	0	0	0	0	0
713	NSP4	FATSACVLAAECTIF	0	0	0	0	0	0	0	0	1078	0	0	0	0	0	0	0	735.5	0	0	0	0	0	0
714	NSP4	SGKPVPYCYDTNVLE	0	0	0	0	0	0	0	0	0	0	0	0	2447	0	0	0	0	0	0	0	0	0	0
715	NSP4	YCYDTNVLEGSVAYE	0	0	0	0	0	0	0	0	0	0	0	751	5754.5	0	0	0	1039.5	771	581	0	0	702	553
716	NSP4	YDTNVLEGSVAYESL	0	0	0	0	0	0	0	0	0	0	0	0	0	0	1029	0	859.5	0	0	0	0	0	0
717	NSP4	EGSVAYESLRPDTRY	0	0	0	0	0	0	0	584	892	620.5	0	0	1739	0	0	0	694	0	0	0	0	0	0
718	NSP4	AYESLRPDTRYVLMD	0	0	0	0	0	0	0	0	945.5	0	0	0	0	0	0	0	0	796	0	0	0	0	0
719	NSP4	ESLRPDTRYVLMDGS	0	0	0	0	0	0	0	0	0	1041.5	0	0	0	0	0	0	0	0	0	0	0	0	0
720	NSP4	LRPDTRYVLMDGSII	0	0	0	0	0	0	0	0	3192	0	0	0	0	0	0	0	0	0	0	0	0	0	0
721	NSP4	LMDGSIIQFPNTYLE	0	0	0	0	0	0	0	0	2503	0	0	0	2566	0	0	0	0	1695	0	0	0	0	0
722	NSP4	IQFPNTYLEGSVRVV	0	0	937	0	0	0	0	0	1206.5	0	0	0	0	0	0	0	0	0	0	0	0	0	0
723	NSP4	NTYLEGSVRVVTTFD	0	0	0	0	0	1214	0	0	0	0	0	0	0	0	0	0	638	0	0	0	0	0	0
724	NSP4	YLEGSVRVVTTFDSE	0	0	560.5	512	0	537	0	0	0	0	0	0	7233.5	0	0	0	0	0	0	0	0	0	0
725	NSP4	EGSVRVVTTFDSEYC	0	0	0	0	0	539.5	0	586	0	562.5	0	632	1484	2159.5	0	0	950	575.5	654	547	0	887.5	1320.5
726	NSP4	SVRVVTTFDSEYCRH	0	0	0	0	0	0	0	0	0	0	0	0	0	510	0	0	0	0	0	0	0	0	0
727	NSP4	VTTFDSEYCRHGTCE	0	0	559	0	0	752	0	0	0	0	0	0	5268.5	1162	0	0	0	0	0	0	0	0	1979.5
728	NSP4	DSEYCRHGTCERSEA	1073	0	0	0	0	0	0	0	0	0	0	0	511	0	0	0	0	0	0	0	0	0	0
729	NSP4	EYCRHGTCERSEAGV	0	0	0	0	0	0	0	0	0	552.5	538.5	0	0	0	0	0	0	0	0	0	0	0	0
730	NSP4	ERSEAGVCVSTSGRW	0	0	0	0	0	0	0	0	0	1532	713	0	1741	0	0	0	0	0	0	0	0	0	0
731	NSP4	AGVCVSTSGRWVLNN	0	0	925	0	0	0	0	577	0	0	0	0	0	0	0	0	0	0	0	0	0	0	0
732	NSP4	VCVSTSGRWVLNNDY	0	0	581	0	0	0	0	0	1338	0	0	1071.5	0	0	0	0	706	0	1020	0	0	0	1089
733	NSP4	VSTSGRWVLNNDYYR	0	0	0	0	0	3881	0	0	2176.5	0	0	1119.5	0	0	0	0	0	0	0	0	527	0	663
734	NSP4	WVLNNDYYRSLPGVF	0	0	0	0	0	0	0	0	0	0	0	677.5	0	0	0	0	0	0	0	0	0	0	0
735	NSP4	LNNDYYRSLPGVFCG	0	0	0	0	0	0	0	0	1223	0	0	0	0	0	0	0	0	0	0	0	0	0	0
736	NSP4	NDYYRSLPGVFCGVD	0	0	0	0	0	2502.5	0	0	0	0	0	0	0	0	0	0	0	0	1499	0	0	0	0
737	NSP4	RSLPGVFCGVDAVNL	0	0	0	0	648.5	711	0	0	2899	0	0	0	0	0	1929.5	0	0	0	0	0	0	0	0
738	NSP4	LPGVFCGVDAVNLLT	0	0	0	0	0	0	0	0	1040	0	0	0	0	0	0	0	0	0	0	0	0	0	0
739	NSP4	GVFCGVDAVNLLTNM	0	0	0	0	0	1020	0	0	1568.5	0	0	0	0	0	0	0	0	0	0	0	0	0	0
740	NSP4	FCGVDAVNLLTNMFT	0	0	0	0	0	0	0	0	2014	0	0	0	0	0	0	0	0	0	0	0	0	0	0
741	NSP4	VNLLTNMFTPLIQPI	0	0	0	0	0	0	0	0	0	0	0	0	0	0	0	0	0	0	0	0	0	643	0
742	NSP4	LIQPIGALDISASIV	0	0	0	0	0	1492.5	0	3275.5	3621	0	0	0	0	0	0	0	0	0	0	0	0	0	0
743	NSP4	IGALDISASIVAGGI	0	0	0	0	0	0	0	0	2174	0	0	0	0	0	0	0	0	0	0	0	0	0	0
744	NSP4	LAYYFMRFRRAFGEY	0	0	0	0	0	0	0	0	0	0	805.5	850	0	0	0	0	1351	741	1278	569.5	0	0	1093
745	NSP4	SVIYLYLTFYLTNDV	0	0	0	0	0	0	0	0	854	0	2536	0	0	0	0	0	0	0	0	0	0	0	0
746	NSP4	IYLYLTFYLTNDVSF	0	0	0	0	0	0	0	0	1600	0	0	0	0	0	0	0	0	0	0	0	0	0	0
747	NSP4	LYLTFYLTNDVSFLA	0	0	0	0	0	0	0	0	615.5	0	0	0	0	0	0	0	0	0	0	0	0	0	0
748	NSP4	LTFYLTNDVSFLAHI	0	0	0	0	0	0	0	0	563	0	0	0	0	0	0	0	0	0	0	0	0	0	0
749	NSP4	FYLTNDVSFLAHIQW	0	0	0	0	0	0	0	0	0	0	0	833.5	0	0	0	0	0	0	1240	0	540	0	0
750	NSP4	LTNDVSFLAHIQWMV	0	0	0	0	0	0	0	0	8340.5	0	0	0	0	0	0	0	0	0	0	0	0	0	0
751	NSP4	NDVSFLAHIQWMVMF	0	0	0	0	0	909	0	0	0	0	0	0	0	0	1528	0	0	0	0	0	0	0	0
752	NSP4	AHIQWMVMFTPLVPF	0	0	0	0	0	0	0	0	0	0	515	521.5	0	0	606.5	0	0	0	0	0	0	0	0
753	NSP4	VPFWITIAYIICIST	0	0	0	0	0	670	0	0	650	0	0	0	0	0	0	0	0	0	0	0	0	0	0
754	NSP4	ITIAYIICISTKHFY	0	0	0	0	0	0	0	0	708	0	0	0	0	0	0	0	0	0	0	0	0	0	0
755	NSP4	IAYIICISTKHFYWF	0	0	0	0	0	0	0	0	0	0	0	574	0	0	0	0	0	0	0	0	0	0	0
756	NSP4	ICISTKHFYWFFSNY	0	0	0	0	0	0	0	0	611.5	0	0	0	0	0	0	0	0	0	0	0	0	0	0
757	NSP4	ISTKHFYWFFSNYLK	723.5	0	0	0	0	1616.5	0	0	5492.5	0	0	0	0	0	0	0	0	0	0	0	0	0	0
758	NSP4	SNYLKRRVVFNGVSF	0	0	0	0	0	0	0	0	0	0	0	0	0	0	0	620.5	0	0	0	0	0	0	0
759	NSP4	KRRVVFNGVSFSTFE	0	0	0	0	0	0	0	0	0	0	0	0	3088.5	0	0	0	0	0	0	0	0	0	0
760	NSP4	RVVFNGVSFSTFEEA	0	0	0	0	0	0	0	0	0	0	0	0	0	0	1355	0	0	0	0	0	0	0	0
761	NSP4	VFNGVSFSTFEEAAL	0	0	0	0	0	0	0	0	0	0	0	0	0	0	0	0	515	0	0	0	0	0	0
762	NSP4	VSFSTFEEAALCTFL	0	0	0	0	0	5686	0	0	0	0	0	0	0	0	508	0	0	0	0	0	0	0	0
763	NSP4	FSTFEEAALCTFLLN	0	0	0	0	0	0	0	0	976.5	0	0	0	0	0	0	0	0	0	0	0	0	0	0
764	NSP4	TFEEAALCTFLLNKE	0	0	0	0	0	0	0	0	0	0	0	0	3649.5	0	0	0	0	0	0	0	0	0	0
765	NSP4	EEAALCTFLLNKEMY	0	0	0	0	0	0	0	0	0	1423	1099	0	0	0	0	0	0	0	0	0	0	0	0
766	NSP4	LLNKEMYLKLRSDVL	0	0	0	0	0	0	0	0	5636	0	0	0	0	0	0	0	0	0	0	0	0	0	0
767	NSP4	LLPLTQYNRYLALYN	0	0	0	0	0	0	0	0	689	0	0	0	0	0	0	0	0	0	0	0	0	0	0
768	NSP4	LALYNKYKYFSGAMD	0	0	0	0	0	0	0	0	985	0	0	0	0	0	0	0	0	0	0	0	0	0	0
769	NSP4	YKYFSGAMDTTSYRE	0	0	0	0	0	0	0	0	0	0	0	0	4598	0	0	0	0	0	0	0	0	0	0
770	NSP4	SGAMDTTSYREAACC	0	0	0	0	0	0	0	0	0	0	0	0	0	0	0	0	0	0	0	0	0	0	679.5
771	NSP4	AMDTTSYREAACCHL	0	0	0	0	0	0	0	0	0	0	0	0	0	0	0	0	0	0	0	0	0	0	573.5
772	NSP4	YREAACCHLAKALND	0	0	0	0	0	0	0	0	1895.5	0	0	0	0	0	0	0	0	0	0	0	0	0	0
773	NSP4	EAACCHLAKALNDFS	0	0	0	0	0	0	0	0	0	637	740	0	0	0	0	0	0	0	0	0	0	0	0
774	NSP4	LAKALNDFSNSGSDV	0	0	0	0	0	1013	0	0	1880	0	1413	0	0	0	0	0	0	0	0	0	0	0	0
775	NSP4	KALNDFSNSGSDVLY	0	0	0	0	0	526	0	0	680.5	0	0	0	0	0	0	0	0	0	548	0	0	0	0
776	NSP4	LNDFSNSGSDVLYQP	0	0	0	0	0	0	0	0	3050	0	0	0	0	0	0	0	0	0	0	0	0	0	0
777	NSP4	SNSGSDVLYQPPQTS	0	0	0	0	0	19905	0	0	0	0	0	0	0	0	0	6153	0	0	0	0	0	0	0
778	NSP4	SGSDVLYQPPQTSIT	0	0	0	0	0	0	0	0	1713	0	513	0	0	0	0	0	0	0	0	0	0	0	0
779	NSP5	AVLQSGFRKMAFPSG	0	0	0	0	0	0	0	0	0	0	0	0	0	0	0	0	0	0	0	0	0	0	577
780	NSP5	SGFRKMAFPSGKVEG	0	0	0	0	0	0	0	0	0	0	0	0	988	0	0	0	0	0	0	0	0	0	0
781	NSP5	FRKMAFPSGKVEGCM	0	0	0	0	0	0	0	0	0	0	0	0	625	0	0	0	0	0	0	0	0	0	0
782	NSP5	QVTCGTTTLNGLWLD	0	0	0	0	0	0	0	0	1053	0	0	0	0	0	0	0	0	0	0	0	0	0	0
783	NSP5	TCGTTTLNGLWLDDV	0	0	0	0	0	0	0	0	0	0	2328.5	0	0	0	0	0	0	0	0	0	0	0	0
784	NSP5	GTTTLNGLWLDDVVY	0	0	0	0	0	0	0	0	0	0	0	576	0	0	0	0	538	0	0	0	0	593	668
785	NSP5	LNGLWLDDVVYCPRH	0	0	0	0	0	0	0	0	1110.5	0	0	0	0	0	0	0	0	533	0	0	0	0	0
786	NSP5	DDVVYCPRHVICTSE	528	0	0	0	0	0	0	0	0	0	0	0	4086.5	0	0	0	0	0	0	0	0	0	0
787	NSP5	HVICTSEDMLNPNYE	0	0	0	0	0	0	0	0	0	0	509.5	0	5308	0	0	0	0	0	0	0	0	0	0
788	NSP5	ICTSEDMLNPNYEDL	0	0	0	0	0	1035.5	0	0	9324	0	2835	0	0	0	0	0	0	0	0	0	0	0	0
789	NSP5	TSEDMLNPNYEDLLI	0	0	0	0	1299	594	0	0	0	0	0	0	0	0	670.5	0	1050	0	0	0	0	0	0
790	NSP5	EDLLIRKSNHNFLVQ	0	0	0	0	0	0	0	0	0	602	0	0	0	0	0	0	0	0	0	0	0	0	0
791	NSP5	IRKSNHNFLVQAGNV	0	0	0	0	0	0	0	0	4753.5	0	0	755.5	0	0	0	0	0	0	0	0	0	0	0
792	NSP5	GNVQLRVIGHSMQNC	0	0	0	0	0	0	0	0	558	0	0	0	0	0	0	0	0	0	0	0	0	0	0
793	NSP5	SMQNCVLKLKVDTAN	0	0	0	0	0	0	0	0	0	0	0	0	0	0	1847	0	0	0	0	0	0	0	0
794	NSP5	VDTANPKTPKYKFVR	0	0	0	0	0	0	0	0	0	0	0	0	0	0	0	0	0	0	0	0	0	0	3262
795	NSP5	SFLNGSCGSVGFNID	0	0	0	0	0	0	0	0	550	0	0	0	0	916.5	0	0	0	634	0	0	0	0	0
796	NSP5	LNGSCGSVGFNIDYD	0	0	514.5	0	0	0	1074	0	3272	0	851	534	0	0	0	0	898.5	1192.5	911.5	0	0	865	1004
797	NSP5	GSCGSVGFNIDYDCV	0	0	0	0	0	0	0	0	0	0	654	0	0	0	0	0	0	0	0	0	0	0	0
798	NSP5	CGSVGFNIDYDCVSF	0	0	0	0	0	0	0	0	0	0	0	0	0	0	0	0	1086.5	0	773	0	0	0	0
799	NSP5	SVGFNIDYDCVSFCY	560	0	0	0	0	0	0	0	0	0	0	523	0	0	0	0	846	0	799	0	0	515	0
800	NSP5	DYDCVSFCYMHHMEL	0	0	0	0	0	0	0	0	0	0	0	0	0	0	3874	0	0	0	0	0	0	0	0
801	NSP5	HHMELPTGVHAGTDL	0	0	0	0	0	0	0	0	0	0	2230	0	0	0	0	0	0	0	0	0	0	0	0
802	NSP5	LPTGVHAGTDLEGNF	0	0	0	0	0	0	0	0	0	0	0	0	0	0	1175	0	0	0	0	0	553	0	0
803	NSP5	VHAGTDLEGNFYGPF	0	0	0	0	0	0	0	0	0	0	0	760.5	0	0	0	0	0	0	0	0	0	0	0
804	NSP5	AGTDLEGNFYGPFVD	0	0	0	0	0	0	0	0	798	0	0	0	0	0	0	0	693.5	0	519	0	0	0	0
805	NSP5	DRQTAQAAGTDTTIT	536.5	0	0	0	0	0	0	0	0	0	0	9798.5	0	0	0	0	0	0	0	0	0	0	0
806	NSP5	QTAQAAGTDTTITVN	0	0	0	0	0	0	0	0	928.5	0	0	15724.5	0	0	0	0	0	0	0	0	0	0	0
807	NSP5	AQAAGTDTTITVNVL	0	0	0	0	0	0	0	0	0	0	0	3683.5	0	0	0	0	0	0	0	0	0	0	0
808	NSP5	AAGTDTTITVNVLAW	0	0	0	0	0	0	0	0	0	0	0	0	0	0	0	0	0	0	0	0	0	0	673
809	NSP5	GTDTTITVNVLAWLY	0	0	0	0	0	0	0	0	0	0	0	0	0	0	0	0	0	0	524.5	0	0	0	0
810	NSP5	NVLAWLYAAVINGDR	0	0	0	0	0	0	0	0	0	595	519	0	0	0	0	0	0	0	0	0	0	0	0
811	NSP5	LAWLYAAVINGDRWF	0	0	0	0	0	0	0	0	0	0	0	0	0	0	0	0	0	0	656.5	0	0	0	0
812	NSP5	GDRWFLNRFTTTLND	0	0	0	0	0	2367	0	0	2716.5	0	0	1666	0	0	0	0	0	0	0	0	0	0	0
813	NSP5	RWFLNRFTTTLNDFN	0	0	0	0	0	0	0	0	2116	2074	0	2829.5	0	0	509	0	0	0	0	0	1180	0	0
814	NSP5	FLNRFTTTLNDFNLV	0	0	0	0	0	0	0	0	0	0	0	1344	0	0	0	0	0	0	0	0	0	0	0
815	NSP5	TTLNDFNLVAMKYNY	0	0	0	0	0	0	0	0	0	0	0	1135.5	0	0	0	0	0	0	0	0	0	0	0
816	NSP5	LNDFNLVAMKYNYEP	908	0	0	0	0	0	0	0	2066	0	888.5	0	602.5	0	3151	0	524.5	0	0	0	0	0	0
817	NSP5	DFNLVAMKYNYEPLT	0	0	0	0	0	0	0	0	0	0	0	0	0	0	2232.5	0	0	0	0	0	0	0	0
818	NSP5	NLVAMKYNYEPLTQD	0	0	0	0	0	2011	0	0	773	0	1181	0	0	0	1431	0	0	0	0	0	0	0	0
819	NSP5	VAMKYNYEPLTQDHV	0	0	0	0	0	0	0	0	691	0	0	0	0	0	0	0	0	0	0	0	0	0	0
820	NSP5	MKYNYEPLTQDHVDI	0	0	0	0	0	0	0	0	0	0	1699	0	0	0	539	0	0	0	0	0	0	0	0
821	NSP5	YNYEPLTQDHVDILG	0	0	0	0	0	0	0	0	0	0	0	0	0	0	0	0	0	0	507.5	0	0	0	532
822	NSP5	YEPLTQDHVDILGPL	0	0	0	0	0	0	0	0	0	0	0	1710.5	0	0	0	0	0	0	0	0	0	0	0
823	NSP5	VDILGPLSAQTGIAV	0	0	0	0	0	0	0	0	2732.5	0	0	0	0	0	0	0	0	0	0	0	0	0	0
824	NSP5	ILGPLSAQTGIAVLD	0	0	0	0	0	0	0	0	6472	0	0	0	0	0	0	0	0	0	0	0	0	0	0
825	NSP5	GPLSAQTGIAVLDMC	0	0	0	506.5	0	1649.5	0	0	1102	0	0	0	0	0	0	0	0	0	0	0	0	0	0
826	NSP5	LSAQTGIAVLDMCAS	0	0	0	0	0	975	0	0	17365	0	0	0	0	0	0	0	0	0	0	0	0	0	0
827	NSP5	AQTGIAVLDMCASLK	0	0	0	0	0	0	0	0	2562	0	0	0	0	0	0	0	0	0	0	0	0	0	0
828	NSP5	IAVLDMCASLKELLQ	0	0	0	0	0	0	0	0	7756	0	0	0	0	0	0	0	0	0	0	0	0	0	0
829	NSP5	VLDMCASLKELLQNG	0	0	0	0	0	0	0	0	0	0	0	0	0	0	0	0	0	637.5	0	0	0	0	0
830	NSP5	DMCASLKELLQNGMN	0	0	0	0	0	0	0	0	0	0	0	0	0	0	0	0	0	610	0	0	905	0	0
831	NSP5	SLKELLQNGMNGRTI	0	0	0	0	0	0	0	0	0	0	0	3851	0	0	0	0	0	0	0	0	0	0	0
832	NSP5	KELLQNGMNGRTILG	0	0	0	0	0	0	0	0	0	0	0	756.5	0	0	0	0	0	0	0	0	0	0	0
833	NSP5	QNGMNGRTILGSALL	0	0	0	0	0	0	0	0	0	0	0	0	0	0	0	0	0	926	0	0	0	0	0
834	NSP5	GMNGRTILGSALLED	0	0	0	0	0	0	0	0	0	0	0	10411	0	0	1177	0	0	0	0	0	0	0	0
835	NSP5	NGRTILGSALLEDEF	0	0	0	0	0	908	0	0	1985.5	0	0	62563	1121.5	0	925	0	1387	1203.5	861	0	0	776	1383.5
836	NSP5	RTILGSALLEDEFTP	0	0	0	0	0	0	0	0	0	0	0	62563	0	0	0	0	0	0	0	0	0	0	0
837	NSP5	ILGSALLEDEFTPFD	0	0	0	0	0	895	0	0	4012	0	0	50922	886	0	0	0	1513.5	1653	777	0	0	688.5	1610
838	NSP5	GSALLEDEFTPFDVV	0	0	0	0	0	984	0	0	0	0	0	33110.5	1235.5	0	0	0	0	0	0	0	0	0	777.5
839	NSP5	ALLEDEFTPFDVVRQ	1851	0	0	0	0	5328.5	0	0	0	0	0	713	2599.5	0	1203	0	536	0	0	0	0	0	1908.5
840	NSP5	LEDEFTPFDVVRQCS	0	0	0	0	0	0	0	0	3045	0	0	0	0	0	0	0	0	0	0	0	0	0	0
841	NSP6	VRQCSGVTFQSAVKR	0	0	0	0	0	0	0	0	665	0	0	0	0	0	0	0	0	0	0	0	0	0	0
842	NSP6	IKGTHHWLLLTILTS	0	0	0	0	0	0	0	0	577	0	0	0	0	0	0	0	0	0	0	0	0	0	0
843	NSP6	LVQSTQWSLFFFLYE	0	0	0	0	0	0	0	0	0	0	0	765	5734.5	0	0	0	1383	890.5	782	0	0	504.5	849.5
844	NSP6	TQWSLFFFLYENAFL	0	0	0	0	0	0	0	0	0	0	0	0	0	0	0	0	0	0	0	0	0	0	564.5
845	NSP6	WSLFFFLYENAFLPF	0	0	0	0	0	0	0	0	0	0	0	917	0	0	0	0	502	0	765	0	0	0	0
846	NSP6	AFLPFAMGIIAMSAF	0	0	0	0	0	0	0	0	723	0	0	0	0	0	0	0	0	0	0	0	0	0	0
847	NSP6	IIAMSAFAMMFVKHK	0	0	0	0	0	0	0	0	778	0	0	0	0	0	0	0	0	0	0	0	0	0	0
848	NSP6	LLPSLATVAYFNMVY	0	0	0	0	0	0	0	0	0	0	0	0	0	0	754.5	0	0	0	0	0	0	0	0
849	NSP6	SWVMRIMTWLDMVDT	0	0	0	0	0	0	0	0	1833	0	0	0	0	0	0	0	0	0	0	0	0	0	0
850	NSP6	VMRIMTWLDMVDTSL	0	0	0	0	0	0	0	0	0	0	0	0	0	0	524.5	0	0	0	0	0	0	0	0
851	NSP6	VDTSLSGFKLKDCVM	0	0	0	0	767.5	0	0	0	0	0	0	0	0	0	880	0	0	0	0	0	0	0	0
852	NSP6	LSGFKLKDCVMYASA	0	0	0	0	0	0	0	0	1364	0	0	0	0	0	0	0	0	0	0	0	0	0	0
853	NSP6	AVVLLILMTARTVYD	0	0	0	0	0	0	0	0	0	0	0	0	0	0	0	0	0	0	0	0	0	0	810.5
854	NSP6	LILMTARTVYDDGAR	0	0	0	0	0	0	0	0	585	0	0	0	0	0	0	0	0	0	0	0	0	0	0
855	NSP6	VYDDGARRVWTLMNV	0	0	0	0	0	0	0	0	0	0	0	0	0	0	0	0	0	591	0	0	0	0	0
856	NSP6	VLTLVYKVYYGNALD	0	0	0	0	0	0	0	0	975.5	0	0	0	0	0	0	0	536.5	0	0	0	0	0	0
857	NSP6	VYKVYYGNALDQAIS	0	0	0	0	0	3323	0	0	924	0	0	0	0	0	0	0	0	0	0	0	0	0	0
858	NSP6	KVYYGNALDQAISMW	0	0	0	0	0	881	0	0	0	0	0	0	0	0	0	0	0	0	681	0	0	0	0
859	NSP6	ALDQAISMWALIISV	0	0	0	0	0	1363	0	0	800	0	0	0	0	0	0	0	0	0	0	0	0	0	0
860	NSP6	DQAISMWALIISVTS	0	0	0	0	0	0	0	0	2792.5	0	0	0	0	0	0	0	0	0	0	0	0	0	0
861	NSP6	AISMWALIISVTSNY	0	0	0	0	0	1747	0	0	4395.5	0	0	0	0	0	0	0	0	0	0	0	0	0	0
862	NSP6	ISVTSNYSGVVTTVM	0	0	0	0	0	5198.5	566.5	0	30247	0	0	0	0	0	0	0	0	0	0	0	0	0	3843
863	NSP6	VTSNYSGVVTTVMFL	0	0	0	0	0	0	0	0	3046	0	0	0	0	0	0	0	0	0	0	0	0	0	711.5
864	NSP6	SNYSGVVTTVMFLAR	0	0	0	0	0	8860.5	0	0	0	0	0	0	0	0	0	12225.5	0	0	0	0	0	0	0
865	NSP6	VTTVMFLARGIVFMC	0	0	0	0	0	0	0	0	0	0	0	0	0	0	0	0	0	0	0	0	0	0	2462
866	NSP6	TVMFLARGIVFMCVE	0	0	0	0	0	0	0	0	0	0	0	0	2775	0	0	0	0	0	0	0	0	0	0
867	NSP6	MFLARGIVFMCVEYC	0	0	0	0	0	0	0	0	0	0	0	706	0	0	630	0	647.5	0	0	0	0	0	0
868	NSP6	RGIVFMCVEYCPIFF	0	0	0	0	0	0	0	0	0	0	0	1378.5	0	0	0	0	946	0	615	0	631	622.5	0
869	NSP6	IVFMCVEYCPIFFIT	0	0	0	0	0	0	0	0	1255.5	0	0	0	0	0	0	0	0	0	0	0	0	0	0
870	NSP6	MLVYCFLGYFCTCYF	0	0	0	0	0	0	0	0	0	0	0	554	0	0	0	0	0	0	0	0	0	0	0
871	NSP6	CFLGYFCTCYFGLFC	0	0	0	0	0	0	0	0	0	0	0	0	0	0	0	0	0	0	623.5	0	0	0	0
872	NSP6	CLLNRYFRLTLGVYD	0	0	0	0	0	0	0	0	0	0	0	0	0	0	0	0	632.5	0	0	0	0	0	0
873	NSP6	LNRYFRLTLGVYDYL	0	0	0	0	0	0	0	0	0	0	0	0	0	0	0	0	0	0	617	0	0	0	625
874	NSP6	LTLGVYDYLVSTQEF	0	592	0	0	0	1280.5	0	0	3217.5	0	0	671	0	0	3407	0	2452	663.5	974	0	0	660	0
875	NSP6	LGVYDYLVSTQEFRY	0	0	0	0	0	0	0	0	1029.5	0	0	1516	0	0	2327	0	1334	0	1144	0	682.5	530	0
876	NSP6	VYDYLVSTQEFRYMN	0	0	0	0	0	0	0	0	0	0	0	0	0	0	0	0	0	0	0	0	639	0	0
877	NSP6	YMNSQGLLPPKNSID	0	0	0	0	0	0	0	0	3908.5	0	0	0	0	0	0	0	0	0	0	0	0	0	0
878	NSP6	IKLLGVGGKPCIKVA	0	0	0	0	0	0	0	0	623.5	0	0	945	0	0	0	0	0	0	0	0	0	0	0
879	NSP6	LLGVGGKPCIKVATV	0	0	0	0	0	0	0	0	0	0	0	0	0	0	0	0	0	0	0	0	0	0	1759.5
880	NSP6	GVGGKPCIKVATVQS	0	0	0	0	0	0	589.5	0	1566	0	0	0	0	0	0	0	0	0	0	0	0	0	0
881	NSP7	KPCIKVATVQSKMSD	0	0	0	0	0	0	0	0	0	0	0	0	0	0	0	0	0	0	0	0	679	0	0
882	NSP7	CIKVATVQSKMSDVK	0	0	0	0	0	0	0	0	0	0	641	0	0	0	0	0	0	0	0	0	0	0	0
883	NSP7	TSVVLLSVLQQLRVE	0	0	0	0	0	0	0	0	0	0	0	0	3216	0	0	0	0	0	0	0	0	0	0
884	NSP7	VVLLSVLQQLRVESS	0	0	0	0	0	0	0	0	1382.5	0	0	0	0	0	901	0	0	0	0	0	0	0	0
885	NSP7	LLSVLQQLRVESSSK	0	0	0	0	0	14924.5	0	0	2443.5	0	0	0	0	0	0	0	0	0	0	0	0	0	0
886	NSP7	LQQLRVESSSKLWAQ	0	0	0	0	0	0	0	0	4249	0	0	0	0	0	0	0	0	0	0	0	0	0	0
887	NSP7	ESSSKLWAQCVQLHN	0	0	0	0	0	0	0	0	0	919.5	705	0	0	0	0	0	0	0	0	0	0	0	0
888	NSP7	SSKLWAQCVQLHNDI	0	0	0	0	0	0	0	0	769	0	2526	0	0	0	0	0	0	0	0	0	0	0	0
889	NSP7	VQLHNDILLAKDTTE	0	0	0	0	0	0	0	0	529	0	0	0	4041.5	0	0	0	0	0	0	0	0	0	0
890	NSP7	LHNDILLAKDTTEAF	0	0	0	0	0	0	0	576.5	15262	0	0	0	0	0	0	0	0	0	0	0	0	0	0
891	NSP7	NDILLAKDTTEAFEK	0	0	0	0	0	1428	0	0	0	0	0	0	0	0	1591.5	0	0	0	0	0	0	0	0
892	NSP7	ILLAKDTTEAFEKMV	0	0	0	0	0	0	0	0	21079.5	0	0	1749.5	0	0	0	0	0	0	0	0	0	0	0
893	NSP7	LAKDTTEAFEKMVSL	0	0	0	0	0	3475	0	0	11733	0	0	0	0	0	919.5	0	0	0	0	0	0	0	0
894	NSP7	KDTTEAFEKMVSLLS	0	0	0	0	0	0	0	502.5	0	0	0	577	0	0	1831	0	0	0	0	0	0	0	0
895	NSP7	TTEAFEKMVSLLSVL	0	0	0	0	0	0	0	0	0	0	0	0	0	0	1586	0	0	0	0	0	0	0	0
896	NSP7	EAFEKMVSLLSVLLS	0	0	0	0	0	0	0	588	0	1865	1174	3683	0	0	1602	0	0	0	0	0	0	0	0
897	NSP7	FEKMVSLLSVLLSMQ	0	0	0	0	0	0	0	0	0	819.5	0	0	0	0	0	0	0	0	0	0	0	0	0
898	NSP7	KMVSLLSVLLSMQGA	0	0	0	0	0	0	0	0	0	0	0	629.5	0	0	0	0	0	0	0	0	0	0	0
899	NSP7	VSLLSVLLSMQGAVD	1216	0	0	0	0	0	0	0	19926	0	0	0	0	0	0	0	0	0	0	0	0	0	0
900	NSP7	LLSVLLSMQGAVDIN	0	0	0	0	0	3021	0	0	3895	0	0	0	0	0	0	0	0	0	0	0	0	0	0
901	NSP7	LLSMQGAVDINKLCE	0	0	0	0	0	0	0	0	2193.5	0	0	0	2960	0	0	0	0	0	0	0	0	0	0
902	NSP7	QGAVDINKLCEEMLD	0	0	0	0	0	0	0	0	0	816	0	0	0	0	506.5	0	0	0	0	0	0	0	0
903	NSP7	DINKLCEEMLDNRAT	0	0	0	0	0	0	0	0	585	0	0	0	0	0	0	0	0	0	0	0	0	0	0
904	NSP8	LCEEMLDNRATLQAI	0	0	0	0	0	0	0	0	3331.5	0	0	0	0	0	0	0	0	0	0	0	0	0	0
905	NSP8	EEMLDNRATLQAIAS	0	0	0	0	0	0	0	921	0	2456.5	3510	0	0	0	0	0	0	0	0	0	0	0	0
906	NSP8	MLDNRATLQAIASEF	0	0	0	0	0	0	0	0	1074.5	0	0	0	0	0	508.5	0	646	0	0	0	0	0	0
907	NSP8	IASEFSSLPSYAAFA	0	0	0	0	0	2103	0	0	5144	0	0	0	0	0	0	0	0	0	0	0	0	0	0
908	NSP8	SEFSSLPSYAAFATA	0	0	0	0	0	8385.5	0	0	0	0	0	0	0	0	0	4779	0	0	0	0	0	0	0
909	NSP8	FSSLPSYAAFATAQE	0	0	0	0	0	6333	0	0	0	0	0	0	6020	0	0	7425.5	0	0	0	0	0	0	0
910	NSP8	SLPSYAAFATAQEAY	0	0	0	0	0	4577	0	0	0	0	0	0	0	0	616	0	0	0	0	0	0	0	0
911	NSP8	PSYAAFATAQEAYEQ	0	0	0	0	0	3269	0	0	0	0	0	0	0	0	992	0	0	0	0	0	0	0	0
912	NSP8	ATAQEAYEQAVANGD	0	0	0	0	0	0	0	0	0	0	0	0	4195.5	0	0	0	0	0	0	0	0	0	0
913	NSP8	AQEAYEQAVANGDSE	0	0	523.5	0	0	0	0	0	0	0	0	0	5984.5	0	0	0	0	0	0	0	0	0	0
914	NSP8	EAYEQAVANGDSEVV	0	0	0	0	0	0	0	706	0	1369	1572.5	0	532	0	0	0	0	0	0	0	0	0	0
915	NSP8	YEQAVANGDSEVVLK	0	0	0	0	0	0	0	0	0	0	0	0	0	513	0	0	0	0	0	0	0	0	0
916	NSP8	VANGDSEVVLKKLKK	0	594.5	0	0	1000.5	2768	0	0	927	0	0	0	0	0	0	972	0	0	0	0	0	0	0
917	NSP8	EVVLKKLKKSLNVAK	0	0	0	0	0	0	0	0	0	0	0	0	1340.5	0	0	0	0	0	0	0	0	0	0
918	NSP8	VLKKLKKSLNVAKSE	0	0	0	0	0	0	0	0	0	0	0	0	2667	0	0	0	0	0	0	0	0	0	0
919	NSP8	KKLKKSLNVAKSEFD	0	0	0	0	0	0	0	0	0	0	0	0	0	0	0	0	545.5	0	0	0	0	0	0
920	NSP8	LKKSLNVAKSEFDRD	0	623.5	0	0	0	0	0	0	546	0	0	0	0	0	0	0	0	0	0	0	0	0	0
921	NSP8	KSEFDRDAAMQRKLE	0	0	0	0	0	0	0	0	0	0	0	0	2147.5	0	0	0	0	0	0	0	0	0	0
922	NSP8	EKMADQAMTQMYKQA	0	0	0	0	0	0	0	0	0	954	614	0	0	0	0	0	0	0	0	0	0	0	0
923	NSP8	KQARSEDKRAKVTSA	0	0	0	0	0	0	0	0	882	0	0	0	0	0	0	0	0	0	0	0	0	0	0
924	NSP8	MLFTMLRKLDNDALN	0	0	0	0	0	0	0	0	0	674	0	0	0	0	0	0	0	0	0	0	0	0	0
925	NSP8	FTMLRKLDNDALNNI	0	0	841	0	0	0	0	0	0	0	0	0	0	0	0	0	0	0	0	0	4187	0	0
926	NSP8	MLRKLDNDALNNIIN	0	0	513	0	0	0	0	0	808	0	0	0	0	0	0	0	0	0	0	0	0	0	0
927	NSP8	LDNDALNNIINNARD	0	0	0	0	0	0	0	0	10521	0	0	0	0	0	0	0	0	0	667	0	0	0	0
928	NSP8	IINNARDGCVPLNII	0	0	0	0	0	0	0	0	1172	0	0	0	0	0	0	0	0	0	0	0	0	0	0
929	NSP8	LTTAAKLMVVIPDYN	0	0	0	0	0	0	0	0	1450.5	0	0	0	0	0	0	0	0	0	0	0	0	0	0
930	NSP8	TAAKLMVVIPDYNTY	0	0	0	0	0	0	0	0	0	0	592	0	0	0	0	0	0	0	0	0	0	0	0
931	NSP8	NTCDGTTFTYASALW	0	0	0	0	0	0	0	0	0	0	0	0	0	0	0	0	0	0	514	0	0	0	0
932	NSP8	CDGTTFTYASALWEI	0	0	0	0	0	0	0	0	0	0	808	0	0	0	0	0	0	0	517	0	0	0	0
933	NSP8	TYASALWEIQQVVDA	0	0	0	0	0	0	0	0	971.5	0	0	0	0	0	0	0	0	0	0	0	0	0	0
934	NSP8	ALWEIQQVVDADSKI	0	0	0	0	0	722.5	0	0	502	0	0	819.5	0	0	0	0	0	0	0	0	0	0	0
935	NSP8	IQQVVDADSKIVQLS	0	0	0	0	0	0	0	0	8495.5	0	0	0	0	0	0	0	0	0	0	0	0	0	0
936	NSP8	QVVDADSKIVQLSEI	0	0	1034.5	0	0	0	0	0	762	0	0	0	0	0	0	0	783	0	680	0	0	0	508
937	NSP8	VDADSKIVQLSEISM	0	0	0	0	0	3512	0	0	5792	0	0	0	0	0	0	0	0	0	1225	620.5	0	0	0
938	NSP8	ADSKIVQLSEISMDN	0	0	0	0	0	3658	0	0	5286.5	0	0	0	0	0	0	1148	0	0	0	0	0	0	0
939	NSP8	SKIVQLSEISMDNSP	0	0	0	0	0	1395.5	0	0	1814	0	0	0	0	0	0	0	0	0	0	0	0	0	0
940	NSP8	IVQLSEISMDNSPNL	0	0	0	0	0	2830	0	0	10259.5	0	0	0	0	0	0	0	0	0	0	0	0	0	0
941	NSP8	QLSEISMDNSPNLAW	983	0	0	0	0	6372	0	0	1799	0	0	2419.5	0	0	0	0	0	0	0	0	0	0	0
942	NSP8	SEISMDNSPNLAWPL	0	0	1154	0	0	0	0	0	0	0	0	0	1645	0	0	0	0	0	0	0	0	0	0
943	NSP8	ISMDNSPNLAWPLIV	0	0	0	0	0	11579.5	0	0	20154	0	0	0	0	0	0	0	0	0	0	0	0	0	0
944	NSP9	VTALRANSAVKLQNN	0	0	1347	0	0	0	0	0	0	0	0	0	0	0	0	0	0	0	0	0	0	0	821
945	NSP9	ALRANSAVKLQNNEL	0	0	829	0	0	0	0	0	1675	0	0	0	0	0	0	0	0	0	0	0	0	0	0
946	NSP9	QNNELSPVALRQMSC	0	0	0	0	0	0	0	0	861.5	0	0	0	0	0	0	0	0	0	0	0	0	0	0
947	NSP9	LSPVALRQMSCAAGT	0	0	0	0	0	0	0	0	760.5	0	0	0	0	0	0	0	0	0	0	0	0	0	0
948	NSP9	MSCAAGTTQTACTDD	0	0	0	0	0	0	0	0	0	0	575	0	0	0	0	0	0	0	0	0	0	0	0
949	NSP9	TTQTACTDDNALAYY	0	0	0	0	0	0	0	0	0	0	0	691	0	0	0	0	1462	0	1235	521	503	1032	504.5
950	NSP9	TTKGGRFVLALLSDL	0	0	0	0	0	6672	0	0	0	0	3741	0	0	0	0	0	0	0	0	0	0	0	0
951	NSP9	KGGRFVLALLSDLQD	0	0	0	0	0	683	0	0	966	0	0	0	0	0	0	0	0	0	0	0	0	0	0
952	NSP9	ARFPKSDGTGTIYTE	0	0	0	0	0	0	0	0	0	0	0	0	8264.5	0	0	0	0	0	0	0	0	0	0
953	NSP9	FPKSDGTGTIYTELE	0	0	0	0	0	0	645	0	1705	0	2652	0	5757.5	0	0	0	0	0	0	0	0	0	0
954	NSP9	TGTIYTELEPPCRFV	0	0	0	0	0	0	0	0	0	0	0	837	0	0	0	0	0	0	0	0	0	0	0
955	NSP9	TIYTELEPPCRFVTD	0	0	0	0	0	0	1715	0	984	0	0	0	0	0	0	0	0	0	0	0	0	0	0
956	NSP9	ELEPPCRFVTDTPKG	0	0	0	0	0	0	0	2905	0	1300	0	0	0	0	0	0	0	0	0	0	0	0	0
957	NSP9	KVKYLYFIKGLNNLN	0	0	563	0	0	627	0	0	823.5	0	0	0	0	0	0	0	0	0	0	0	0	0	0
958	NSP9	NLNRGMVLGSLAATV	0	0	0	0	0	0	0	0	0	0	0	517	0	0	0	0	0	0	0	0	0	0	0
959	NSP10	GSLAATVRLQAGNAT	0	0	0	0	0	0	0	0	0	0	0	1288	0	0	0	0	0	0	0	0	0	0	0
960	NSP10	LQAGNATEVPANSTV	0	0	0	0	0	0	0	0	505.5	0	0	0	0	0	0	0	0	0	0	0	0	0	0
961	NSP10	ANSTVLSFCAFAVDA	0	0	0	0	0	1237.5	0	0	0	0	0	0	0	0	0	947	0	0	0	0	0	0	0
962	NSP10	STVLSFCAFAVDAAK	0	0	0	0	0	0	0	0	0	0	0	0	0	0	0	0	0	0	651.5	0	0	0	0
963	NSP10	CAFAVDAAKAYKDYL	0	0	0	0	0	0	0	0	0	0	0	0	0	0	0	0	0	0	1401	0	0	0	0
964	NSP10	LCTHTGTGQAITVTP	0	0	0	0	0	0	0	0	736	0	0	0	0	0	0	0	0	0	0	0	0	0	0
965	NSP10	QAITVTPEANMDQES	0	0	0	0	0	0	0	0	0	0	0	0	0	0	1029	0	0	0	0	0	0	0	0
966	NSP10	ITVTPEANMDQESFG	0	0	0	0	0	1930	0	0	13548.5	0	0	0	0	0	0	0	0	0	0	0	0	0	603.5
967	NSP10	SFGGASCCLYCRCHI	0	0	0	0	0	0	0	0	0	0	525.5	0	0	0	0	0	0	0	0	0	0	0	0
968	NSP10	ASCCLYCRCHIDHPN	0	0	0	0	0	517	0	0	912	0	0	0	0	539.5	0	0	0	0	0	0	0	0	0
969	NSP10	CRCHIDHPNPKGFCD	0	0	0	0	0	0	0	0	0	0	0	0	0	0	0	0	537.5	0	976	0	0	0	0
970	NSP10	VQIPTTCANDPVGFT	0	0	0	0	0	0	0	0	594.5	0	0	0	0	0	0	0	0	0	0	0	0	0	0
971	NSP10	CTVCGMWKGYGCSCD	0	0	0	0	0	0	0	0	0	0	0	0	0	0	0	0	0	0	613.5	0	0	784.5	542.5
972	NSP10	VCGMWKGYGCSCDQL	0	0	0	0	0	0	0	0	0	0	0	0	0	0	0	0	0	0	502	0	0	0	0
973	NSP10	GMWKGYGCSCDQLRE	0	0	0	0	0	0	0	0	0	0	0	0	2988	0	0	0	0	0	0	0	0	0	0
974	NSP12	LREPMLQSADAQSFL	0	0	0	0	0	0	0	0	6019	0	0	0	0	0	0	0	0	0	0	0	0	0	0
975	NSP12	EPMLQSADAQSFLNR	0	0	0	0	0	0	0	589	0	0	1274.5	0	0	0	0	0	0	0	0	0	0	0	0
976	NSP12	CGTGTSTDVVYRAFD	0	0	0	0	0	0	0	0	0	0	602.5	0	0	0	0	0	0	0	0	0	0	0	0
977	NSP12	TGTSTDVVYRAFDIY	0	0	0	0	0	0	0	0	1296.5	0	0	1063	0	0	0	0	712	0	0	0	0	532	0
978	NSP12	TSTDVVYRAFDIYND	0	0	0	0	0	0	0	0	677.5	0	0	0	0	0	0	0	0	0	0	0	568	0	0
979	NSP12	DIYNDKVAGFAKFLK	0	0	0	0	0	0	0	0	0	0	0	0	0	0	0	0	0	0	549	0	0	0	0
980	NSP12	GFAKFLKTNCCRFQE	0	0	0	0	0	0	0	0	0	0	0	0	6846	0	0	0	0	0	0	0	0	0	0
981	NSP12	FLKTNCCRFQEKDED	0	0	0	0	0	0	0	0	0	0	602.5	0	0	0	0	0	0	0	0	0	0	0	0
982	NSP12	KTNCCRFQEKDEDDN	0	0	0	0	0	0	0	0	0	629	0	0	0	0	0	630	0	0	0	0	0	0	0
983	NSP12	FQEKDEDDNLIDSYF	0	0	0	0	0	0	0	521	0	0	0	1179	0	0	545	510	2127.5	1141.5	3111.5	769	0	1272	1803.5
984	NSP12	EKDEDDNLIDSYFVV	0	0	0	0	0	0	0	1544	0	2097.5	2558	0	561.5	0	0	0	763	0	0	0	0	0	1078.5
985	NSP12	DEDDNLIDSYFVVKR	0	0	0	817	0	0	0	0	0	0	0	0	0	0	0	0	0	0	0	0	0	0	1075
986	NSP12	IDSYFVVKRHTFSNY	0	0	0	0	0	0	0	0	619	0	0	0	0	0	0	0	0	0	0	0	0	0	0
987	NSP12	SYFVVKRHTFSNYQH	0	0	0	0	0	0	0	0	0	0	0	0	3824	0	0	0	0	0	0	0	0	0	0
988	NSP12	FVVKRHTFSNYQHEE	0	0	680	0	963	0	0	0	0	694.5	0	0	8105.5	0	0	0	0	0	0	0	0	0	0
989	NSP12	VKRHTFSNYQHEETI	0	0	0	0	0	0	0	0	0	992	0	0	0	0	798.5	0	0	0	0	0	0	0	0
990	NSP12	RHTFSNYQHEETIYN	0	0	0	0	0	0	0	0	0	1270	0	0	0	0	2024.5	0	0	0	0	0	0	0	0
991	NSP12	HEETIYNLLKDCPAV	0	0	0	0	0	0	0	0	0	0	0	0	0	0	0	0	0	0	0	0	0	0	2093
992	NSP12	IYNLLKDCPAVAKHD	0	0	0	0	0	0	0	0	1257	0	0	0	0	0	0	0	0	0	0	0	0	0	0
993	NSP12	NLLKDCPAVAKHDFF	0	0	0	0	0	1402.5	0	0	0	0	0	644.5	0	0	0	0	0	0	719.5	0	0	0	0
994	NSP12	DFFKFRIDGDMVPHI	605.5	0	0	0	0	0	0	0	0	0	0	0	0	0	1162	0	0	0	0	0	0	0	0
995	NSP12	FKFRIDGDMVPHISR	0	0	0	0	0	742	0	0	0	0	0	0	0	0	678	0	0	0	0	0	0	0	0
996	NSP12	FRIDGDMVPHISRQR	0	0	0	0	0	0	0	0	728.5	0	0	0	0	0	0	0	0	0	0	0	0	0	0
997	NSP12	IDGDMVPHISRQRLT	0	0	0	0	0	0	0	0	2342.5	0	0	0	0	0	0	0	0	0	0	0	0	0	0
998	NSP12	ISRQRLTKYTMADLV	0	0	0	0	0	6201	0	0	17805.5	0	0	0	0	0	0	0	0	0	0	0	0	0	0
999	NSP12	YTMADLVYALRHFDE	0	0	881.5	712	0	0	0	0	670.5	0	0	610	11354	0	0	0	1188	0	0	0	0	500	1178.5
1000	NSP12	MADLVYALRHFDEGN	0	0	0	0	0	0	0	0	0	0	0	0	0	0	0	0	0	0	0	0	4234.5	0	0
1001	NSP12	DLVYALRHFDEGNCD	635	0	0	0	0	0	0	0	0	0	0	0	0	0	0	0	1047	0	0	0	517	0	0
1002	NSP12	VYALRHFDEGNCDTL	0	0	0	0	0	0	0	0	1049.5	0	0	0	0	0	0	0	0	0	0	0	0	0	0
1003	NSP12	ALRHFDEGNCDTLKE	0	0	0	0	0	0	0	0	0	0	0	0	1840.5	0	0	0	0	0	0	0	0	0	0
1004	NSP12	FDEGNCDTLKEILVT	0	0	0	0	0	0	0	0	2633.5	0	0	0	0	0	0	0	0	0	0	0	0	0	1228
1005	NSP12	EGNCDTLKEILVTYN	0	0	0	0	0	0	0	0	1032	0	0	0	0	0	0	0	0	0	0	0	0	0	0
1006	NSP12	DTLKEILVTYNCCDD	583.5	0	0	0	0	0	0	0	0	0	805	0	0	0	0	0	0	0	0	0	0	0	0
1007	NSP12	LKEILVTYNCCDDDY	505	0	0	0	0	0	0	518.5	3857.5	0	2836	1238	571.5	0	0	779.5	1661	982	694.5	0	811.5	972	573
1008	NSP12	EILVTYNCCDDDYFN	1233.5	0	0	0	0	0	0	934	625.5	2187.5	1572	1170.5	518	0	0	0	906.5	709	0	597	0	0	0
1009	NSP12	TYNCCDDDYFNKKDW	0	0	0	0	0	0	0	0	0	0	0	0	0	0	0	0	0	0	1618	0	0	0	0
1010	NSP12	NCCDDDYFNKKDWYD	0	0	0	0	0	1000	0	0	0	0	0	1239.5	608.5	0	0	0	1182.5	1554.5	1516	562	1435	1100.5	1335.5
1011	NSP12	CDDDYFNKKDWYDFV	0	0	0	0	0	0	0	0	0	0	0	1127	0	0	0	0	1244	0	1861.5	831.5	917	0	1970
1012	NSP12	DDYFNKKDWYDFVEN	707.5	0	0	0	0	2142.5	0	0	0	590	0	0	0	0	2218	0	576.5	604	0	0	0	0	716
1013	NSP12	NKKDWYDFVENPDIL	0	0	0	0	0	1427	0	0	0	0	0	0	0	0	0	0	604.5	768.5	0	0	0	0	0
1014	NSP12	KDWYDFVENPDILRV	0	0	0	0	0	0	0	0	0	0	0	0	0	0	0	0	0	617	0	0	0	0	0
1015	NSP12	WYDFVENPDILRVYA	0	0	0	0	0	0	0	0	647	0	0	0	0	0	0	0	0	0	0	0	0	0	0
1016	NSP12	VENPDILRVYANLGE	0	0	0	0	0	0	0	0	549.5	0	0	0	23939.5	0	0	0	0	0	0	0	0	0	0
1017	NSP12	ERVRQALLKTVQFCD	0	0	0	0	0	0	0	0	0	713.5	0	0	0	0	0	0	516	0	0	0	0	0	0
1018	NSP12	DAMRNAGIVGVLTLD	0	0	0	0	0	0	0	0	0	0	0	0	0	0	0	0	652.5	0	0	0	0	0	0
1019	NSP12	NAGIVGVLTLDNQDL	0	0	0	0	0	0	0	0	2541.5	0	6421	0	0	0	0	0	0	0	0	0	0	0	0
1020	NSP12	VGVLTLDNQDLNGNW	0	0	0	0	0	0	0	0	513.5	0	0	576.5	0	0	0	0	0	0	0	0	0	0	0
1021	NSP12	VLTLDNQDLNGNWYD	0	0	0	0	0	0	0	0	1322	0	618	1354	0	0	0	0	1578.5	1513	1547	691.5	0	0	1698.5
1022	NSP12	TLDNQDLNGNWYDFG	0	0	0	0	0	0	0	0	0	0	0	0	0	0	0	0	518	0	1026	0	0	0	0
1023	NSP12	DNQDLNGNWYDFGDF	895	0	0	0	0	577.5	0	0	0	0	0	2170	779.5	0	0	0	3277.5	2243	3882	595.5	746.5	1352	1951
1024	NSP12	QDLNGNWYDFGDFIQ	0	0	0	0	0	0	0	0	0	0	0	0	0	0	0	0	0	0	1229	0	0	0	0
1025	NSP12	QTTPGSGVPVVDSYY	0	0	0	0	0	0	0	554	0	0	0	0	0	0	0	0	636.5	0	0	0	0	0	0
1026	NSP12	GVPVVDSYYSLLMPI	0	0	0	0	0	939	0	0	0	0	0	0	0	0	0	0	0	0	0	1662	0	1336	0
1027	NSP12	PVVDSYYSLLMPILT	0	0	0	0	0	0	0	0	0	0	0	0	0	0	0	0	0	0	0	805	0	718	0
1028	NSP12	VDSYYSLLMPILTLT	0	0	0	0	0	0	0	0	0	0	0	0	0	0	0	0	0	0	0	518.5	0	0	0
1029	NSP12	LLMPILTLTRALTAE	0	0	0	0	0	0	0	0	1385.5	0	0	0	4160	0	0	0	0	0	0	0	0	0	0
1030	NSP12	ILTLTRALTAESHVD	0	0	0	0	0	0	0	0	5127	0	0	0	0	0	0	0	0	0	0	0	0	0	0
1031	NSP12	TLTRALTAESHVDTD	0	0	0	0	0	0	0	0	0	0	549	0	0	0	0	0	0	0	0	0	0	0	0
1032	NSP12	ALTAESHVDTDLTKP	0	0	0	0	0	0	0	0	0	0	0	0	0	0	0	3428.5	0	0	0	0	0	0	0
1033	NSP12	ESHVDTDLTKPYIKW	0	0	0	0	0	0	0	513	0	583.5	670	0	0	0	0	0	0	0	0	0	0	0	0
1034	NSP12	HVDTDLTKPYIKWDL	0	0	0	0	0	0	0	0	0	0	4816	0	0	0	0	0	0	0	0	0	0	0	0
1035	NSP12	PYIKWDLLKYDFTEE	0	0	802	0	705	0	0	0	0	0	0	0	3314	0	0	0	0	0	0	0	0	0	0
1036	NSP12	IKWDLLKYDFTEERL	0	0	0	0	0	0	0	0	4389.5	665.5	0	1240	0	0	1454	0	0	0	539	0	0	0	507.5
1037	NSP12	LLKYDFTEERLKLFD	0	0	0	0	0	0	0	0	924	0	0	0	0	1605	0	0	800	0	0	0	0	0	871.5
1038	NSP12	KYDFTEERLKLFDRY	0	0	0	0	0	0	0	0	0	0	0	0	0	0	668.5	0	0	0	0	0	0	0	0
1039	NSP12	ERLKLFDRYFKYWDQ	0	0	0	0	0	0	0	0	0	828	0	0	0	0	0	0	0	0	0	0	0	0	0
1040	NSP12	YFKYWDQTYHPNCVN	0	0	0	0	0	0	0	0	0	0	0	0	0	1700.5	0	0	0	0	0	0	0	0	0
1041	NSP12	WDQTYHPNCVNCLDD	0	0	0	0	0	0	0	0	0	0	1468	0	0	0	0	0	0	0	0	0	0	0	0
1042	NSP12	LDDRCILHCANFNVL	0	0	0	0	0	0	0	0	543	0	0	0	0	0	0	0	0	0	0	0	0	0	0
1043	NSP12	PPTSFGPLVRKIFVD	0	0	0	0	0	0	0	0	1784.5	0	0	0	0	0	0	0	0	0	0	0	0	0	0
1044	NSP12	TSFGPLVRKIFVDGV	0	0	0	0	0	0	0	0	754	0	0	0	0	0	0	0	0	0	0	0	0	0	0
1045	NSP12	FGPLVRKIFVDGVPF	0	0	0	0	0	0	0	0	0	0	0	0	0	0	0	0	0	0	582.5	0	0	0	0
1046	NSP12	DGVPFVVSTGYHFRE	0	0	0	0	0	0	0	0	0	0	0	0	5259.5	0	0	0	0	0	0	0	0	0	0
1047	NSP12	VSTGYHFRELGVVHN	0	0	0	0	0	2206	0	0	620	0	0	0	0	0	0	0	0	0	0	0	0	0	0
1048	NSP12	YHFRELGVVHNQDVN	0	0	0	0	0	1058.5	0	0	523.5	0	0	0	0	0	0	0	0	0	0	0	0	0	0
1049	NSP12	ELGVVHNQDVNLHSS	0	0	0	0	0	0	0	1010.5	0	1295	0	0	0	0	0	0	0	0	0	0	0	0	0
1050	NSP12	VHNQDVNLHSSRLSF	0	0	0	0	0	0	0	0	874	0	0	0	0	0	0	0	0	0	0	0	0	0	0
1051	NSP12	NQDVNLHSSRLSFKE	0	0	0	0	0	0	0	0	0	0	0	0	3060	0	0	0	0	0	0	0	0	0	0
1052	NSP12	NLHSSRLSFKELLVY	0	0	0	0	0	1067	0	0	0	0	0	0	0	0	635	0	807	0	0	0	0	0	0
1053	NSP12	HSSRLSFKELLVYAA	0	0	0	0	0	5637	0	0	0	0	0	0	0	0	0	741	0	0	0	0	0	0	0
1054	NSP12	LSFKELLVYAADPAM	0	0	0	0	0	0	0	0	4868	0	0	0	0	0	0	0	0	0	0	0	0	0	0
1055	NSP12	ELLVYAADPAMHAAS	0	0	0	0	0	0	0	0	0	1259	0	0	0	0	0	0	0	0	0	0	0	0	0
1056	NSP12	LVYAADPAMHAASGN	0	0	0	0	0	0	0	0	0	0	0	645.5	0	0	0	0	0	0	0	0	0	0	0
1057	NSP12	LLDKRTTCFSVAALT	0	0	0	0	0	0	0	0	648.5	0	0	0	0	0	0	0	0	0	0	0	0	0	0
1058	NSP12	DKRTTCFSVAALTNN	0	0	803	0	0	0	0	0	789	0	0	0	0	0	0	0	0	0	0	0	0	0	0
1059	NSP12	RTTCFSVAALTNNVA	0	0	550.5	0	0	0	0	0	1106.5	0	0	0	0	0	0	0	0	0	0	0	0	0	0
1060	NSP12	QTVKPGNFNKDFYDF	0	0	0	0	0	0	0	0	0	0	0	1027.5	0	0	0	0	1932	3954	1040.5	600.5	0	0	889.5
1061	NSP12	NKDFYDFAVSKGFFK	5667	0	0	0	0	0	0	0	0	0	0	0	0	0	0	0	0	0	609.5	0	0	0	0
1062	NSP12	DFYDFAVSKGFFKEG	0	0	0	0	0	0	0	0	0	0	0	0	0	0	0	0	0	0	831.5	0	0	0	0
1063	NSP12	FAVSKGFFKEGSSVE	0	0	0	0	0	0	0	0	0	0	0	0	3385.5	0	0	0	0	0	0	0	0	0	0
1064	NSP12	KGFFKEGSSVELKHF	0	0	0	0	0	0	0	0	0	0	0	0	0	0	1898	0	0	0	0	0	0	0	0
1065	NSP12	FFKEGSSVELKHFFF	0	0	0	0	0	0	0	0	0	0	0	1553.5	0	0	0	0	0	0	0	0	0	0	0
1066	NSP12	KEGSSVELKHFFFAQ	0	0	0	0	0	0	0	0	0	0	0	0	0	0	600	0	0	0	0	0	0	0	0
1067	NSP12	SVELKHFFFAQDGNA	0	0	0	0	0	0	0	0	0	0	0	1409	0	0	0	0	0	0	0	0	0	0	0
1068	NSP12	ELKHFFFAQDGNAAI	0	0	0	0	0	0	0	0	0	982.5	0	0	0	0	0	0	0	0	0	0	0	0	0
1069	NSP12	FFFAQDGNAAISDYD	0	0	0	0	0	2415	618.5	0	0	0	0	0	617.5	0	0	0	2431	1688	2130	1060	683.5	1358	734
1070	NSP12	FAQDGNAAISDYDYY	870	581.5	582.5	0	0	2341.5	1124	0	560	582.5	1033	2389	1232	0	884.5	1013.5	4538.5	2124	4424	2264	1810	3177.5	2025.5
1071	NSP12	QDGNAAISDYDYYRY	513	0	0	0	0	980	0	0	0	0	0	940	667	0	559.5	523	2400	814	2692	1143.5	1202	1154.5	792.5
1072	NSP12	GNAAISDYDYYRYNL	0	0	0	0	0	0	0	0	0	0	0	0	0	0	0	0	847	0	1202.5	0	0	0	0
1073	NSP12	ISDYDYYRYNLPTMC	0	0	0	0	0	8187	0	0	2645.5	0	0	0	0	0	0	0	0	0	0	0	0	0	0
1074	NSP12	DYDYYRYNLPTMCDI	0	0	0	0	0	0	0	0	0	0	3655	0	0	0	0	0	827	0	0	0	0	0	0
1075	NSP12	LPTMCDIRQLLFVVE	0	0	0	0	0	0	0	0	527	0	0	0	4099	0	623	0	729	0	0	0	0	0	0
1076	NSP12	TMCDIRQLLFVVEVV	0	0	0	0	0	0	0	0	0	0	843	0	0	0	2888	0	693	0	0	0	0	0	0
1077	NSP12	CDIRQLLFVVEVVDK	0	0	795	0	0	0	0	0	0	0	6750	0	0	9551	1198.5	0	0	0	0	0	0	0	0
1078	NSP12	IRQLLFVVEVVDKYF	0	0	0	0	0	0	0	0	1504	0	1164.5	0	0	0	666.5	0	0	0	0	0	0	0	0
1079	NSP12	QLLFVVEVVDKYFDC	0	0	0	0	0	0	0	0	0	0	0	0	0	0	0	0	923	0	0	0	0	0	0
1080	NSP12	LFVVEVVDKYFDCYD	595	0	0	0	0	0	548.5	0	2098	0	760.5	1884	543	0	729.5	0	2303	2234	1797	562	1155	2113.5	1050
1081	NSP12	EVVDKYFDCYDGGCI	0	0	0	0	0	0	0	0	0	840	0	0	0	0	0	0	0	0	0	0	0	0	0
1082	NSP12	CYDGGCINANQVIVN	0	0	0	0	0	0	0	0	2625	0	0	0	0	0	0	0	0	0	0	0	0	0	0
1083	NSP12	INANQVIVNNLDKSA	0	0	0	0	0	0	0	0	1726.5	0	0	0	0	0	0	0	0	0	0	0	0	0	0
1084	NSP12	IVNNLDKSAGFPFNK	0	0	0	0	0	0	0	0	687.5	0	0	0	0	0	0	0	0	0	0	0	0	0	0
1085	NSP12	KWGKARLYYDSMSYE	0	0	0	0	0	0	0	0	0	0	0	510.5	6252.5	0	0	0	0	0	0	0	0	0	0
1086	NSP12	GKARLYYDSMSYEDQ	0	0	0	0	0	0	0	0	0	0	0	0	0	0	1712.5	0	0	0	0	0	0	0	0
1087	NSP12	ARLYYDSMSYEDQDA	0	0	0	0	0	0	0	0	0	0	745	0	0	0	0	0	0	0	0	0	0	0	0
1088	NSP12	LYYDSMSYEDQDALF	0	0	0	0	0	0	0	0	1423	0	0	1103	0	0	840.5	0	2065.5	1041.5	1998	799	0	575.5	1476
1089	NSP12	YDSMSYEDQDALFAY	0	0	0	0	729.5	10824.5	0	0	0	0	0	1148	0	0	1047	1567.5	2062	1014.5	2025	1387.5	641.5	1023	599
1090	NSP12	FAYTKRNVIPTITQM	0	0	0	0	0	0	0	0	522	0	0	0	0	0	0	0	0	0	0	0	0	0	0
1091	NSP12	YTKRNVIPTITQMNL	0	0	0	0	0	0	0	0	1342	0	0	0	0	0	0	0	0	0	0	0	0	0	0
1092	NSP12	IPTITQMNLKYAISA	0	0	0	0	0	1027.5	0	0	939	0	0	0	0	0	0	0	0	0	0	0	0	0	0
1093	NSP12	TITQMNLKYAISAKN	0	0	0	0	0	0	0	0	823	0	0	0	0	0	0	0	0	0	0	0	0	0	0
1094	NSP12	MNLKYAISAKNRART	0	0	0	0	0	0	0	0	813	0	0	0	0	0	0	0	0	0	0	0	0	0	0
1095	NSP12	ISAKNRARTVAGVSI	0	0	0	0	0	5963.5	0	0	29312	0	0	0	0	0	0	0	0	0	0	0	0	0	0
1096	NSP12	KLLKSIAATRGATVV	0	0	0	0	1485	4238	0	1285.5	0	0	3557	1786.5	0	0	0	0	0	0	0	0	0	0	0
1097	NSP12	LKSIAATRGATVVIG	0	0	0	0	0	1712	0	0	0	0	3883	0	0	0	0	0	0	0	0	0	0	0	0
1098	NSP12	SIAATRGATVVIGTS	0	0	0	0	1198.5	2718.5	0	0	0	0	6115	1937	0	0	0	0	0	0	0	0	0	0	0
1099	NSP12	AATRGATVVIGTSKF	0	0	0	0	3272	7291	0	2979.5	0	0	2466.5	3211	0	841.5	0	0	0	0	0	0	0	0	0
1100	NSP12	FYGGWHNMLKTVYSD	0	0	0	0	0	0	0	0	0	0	0	0	0	0	0	0	0	0	0	0	615.5	0	0
1101	NSP12	GGWHNMLKTVYSDVE	0	0	0	0	0	0	0	0	0	0	0	0	14002	0	0	0	0	0	0	0	0	623	0
1102	NSP12	YSDVENPHLMGWDYP	0	0	0	0	0	0	0	0	0	0	0	781.5	0	0	0	0	0	0	1326	0	0	523	0
1103	NSP12	DVENPHLMGWDYPKC	0	0	0	0	0	0	0	0	0	0	0	1287	0	0	0	0	0	0	556	0	0	0	0
1104	NSP12	GWDYPKCDRAMPNML	0	0	0	0	0	0	0	0	0	0	0	520	0	0	0	0	0	0	0	0	0	0	0
1105	NSP12	MPNMLRIMASLVLAR	0	0	0	0	0	795	0	0	889	0	0	0	0	0	0	0	0	0	0	0	0	0	0
1106	NSP12	LRIMASLVLARKHTT	0	0	0	0	0	0	0	0	766.5	0	0	0	0	0	0	0	0	0	0	0	0	0	0
1107	NSP12	IMASLVLARKHTTCC	0	0	0	0	0	0	0	0	918.5	0	0	0	0	0	0	0	0	0	0	0	0	0	0
1108	NSP12	ASLVLARKHTTCCSL	0	0	0	0	0	0	0	0	0	0	0	0	0	0	0	0	0	0	0	0	0	0	1499.5
1109	NSP12	LVLARKHTTCCSLSH	0	0	0	0	0	0	0	0	2576	0	0	0	0	0	0	0	0	0	0	0	0	0	0
1110	NSP12	LARKHTTCCSLSHRF	0	0	0	0	0	0	0	0	1519.5	0	0	0	0	0	0	0	0	0	0	0	0	0	0
1111	NSP12	RKHTTCCSLSHRFYR	0	0	0	0	0	0	0	0	0	0	0	796	0	0	0	0	0	0	0	0	0	0	0
1112	NSP12	HTTCCSLSHRFYRLA	0	0	0	0	0	0	0	0	0	0	0	0	3852	0	0	0	0	0	0	0	0	0	0
1113	NSP12	TCCSLSHRFYRLANE	0	0	0	0	0	0	0	0	1783.5	0	0	0	18046.5	0	0	0	0	0	0	0	0	0	0
1114	NSP12	CSLSHRFYRLANECA	0	0	0	0	0	0	0	0	2550	0	0	0	0	0	0	0	0	0	0	0	0	0	0
1115	NSP12	LSHRFYRLANECAQV	0	0	0	0	0	0	0	0	19426.5	0	0	0	0	0	0	0	0	0	0	0	0	0	0
1116	NSP12	HRFYRLANECAQVLS	0	0	0	0	0	0	0	0	1625.5	0	0	0	0	0	0	0	0	0	0	0	0	0	0
1117	NSP12	FYRLANECAQVLSEM	0	0	0	0	0	0	0	0	796	0	0	0	0	0	0	0	0	0	0	0	0	0	0
1118	NSP12	RLANECAQVLSEMVM	0	0	0	0	0	0	0	0	2993.5	0	0	0	0	0	0	0	0	0	0	0	0	0	0
1119	NSP12	VLSEMVMCGGSLYVK	0	0	0	0	0	0	0	0	0	0	0	2082.5	0	0	0	0	0	0	0	0	0	0	0
1120	NSP12	GGTSSGDATTAYANS	0	0	0	0	0	0	0	0	0	0	0	1915.5	0	0	0	0	0	0	0	0	0	0	0
1121	NSP12	TSSGDATTAYANSVF	0	0	0	0	0	0	0	0	0	0	0	1540	0	0	0	0	0	0	0	0	0	0	0
1122	NSP12	SVFNICQAVTANVNA	0	0	0	0	0	0	0	0	768	0	0	0	0	0	0	0	0	0	0	0	0	0	0
1123	NSP12	ICQAVTANVNALLST	0	0	0	0	0	0	0	0	2495.5	0	0	0	0	0	0	0	0	0	0	0	0	0	0
1124	NSP12	VNALLSTDGNKIADK	0	0	0	0	0	0	0	0	0	0	0	1245	777	0	0	0	0	0	0	0	0	0	0
1125	NSP12	ALLSTDGNKIADKYV	0	0	0	0	0	0	0	0	0	0	0	1088.5	0	0	0	0	0	0	0	0	0	0	0
1126	NSP12	LSTDGNKIADKYVRN	0	0	0	0	0	626.5	0	0	9546	0	0	0	0	0	0	0	0	0	0	0	0	0	0
1127	NSP12	ADKYVRNLQHRLYEC	0	0	0	0	0	0	0	0	0	0	0	0	0	0	0	0	686.5	0	0	0	0	0	0
1128	NSP12	KYVRNLQHRLYECLY	0	0	0	0	0	552	0	0	0	0	0	949.5	0	0	0	0	904.5	0	0	0	0	0	0
1129	NSP12	RLYECLYRNRDVDTD	0	0	0	0	0	0	0	0	0	596.5	0	0	0	0	0	0	0	0	0	0	0	0	0
1130	NSP12	YECLYRNRDVDTDFV	0	0	0	0	0	0	0	0	0	0	0	943.5	0	0	504	0	893.5	0	0	0	0	0	0
1131	NSP12	CLYRNRDVDTDFVNE	0	0	0	0	0	0	0	0	0	0	0	0	22604.5	0	1285.5	0	0	0	0	0	0	0	0
1132	NSP12	YRNRDVDTDFVNEFY	0	0	0	0	0	524	0	0	0	0	0	1643	0	0	764	0	3083.5	869	1694	713	831.5	993.5	982
1133	NSP12	NRDVDTDFVNEFYAY	0	0	0	0	0	2811	0	0	0	0	995	1253.5	0	0	578.5	0	1486	0	734.5	0	0	614	750
1134	NSP12	EFYAYLRKHFSMMIL	0	0	0	0	0	0	0	0	0	0	0	0	0	0	561	0	0	0	0	0	0	0	0
1135	NSP12	HFSMMILSDDAVVCF	0	0	0	0	0	0	0	0	0	0	0	713	0	0	0	0	526	0	0	0	0	0	0
1136	NSP12	LSDDAVVCFNSTYAS	0	0	0	0	0	5415.5	0	0	12912	0	0	0	0	0	0	0	0	0	0	0	0	0	0
1137	NSP12	FKSVLYYQNNVFMSE	0	0	0	0	0	833	0	0	0	0	0	0	4622	0	0	0	0	0	0	0	0	0	0
1138	NSP12	YQNNVFMSEAKCWTE	0	0	0	0	0	0	0	0	0	0	0	0	4514.5	0	0	0	0	0	0	0	0	0	0
1139	NSP12	VFMSEAKCWTETDLT	0	0	0	0	0	1321	0	0	2172.5	0	0	0	0	0	0	0	0	0	0	0	0	0	0
1140	NSP12	EAKCWTETDLTKGPH	0	0	0	0	0	0	0	0	0	662.5	523.5	0	0	0	0	0	0	0	0	0	0	0	0
1141	NSP12	KCWTETDLTKGPHEF	0	0	0	0	0	752.5	0	0	0	0	0	0	0	0	582	0	1603	0	691.5	0	0	0	750.5
1142	NSP12	ETDLTKGPHEFCSQH	0	0	0	0	0	0	0	0	0	1535.5	708.5	0	692.5	0	0	0	0	0	784.5	0	0	0	526.5
1143	NSP12	FCSQHTMLVKQGDDY	0	0	0	0	0	0	0	0	0	0	1152	0	0	0	0	0	723.5	0	503.5	0	0	555.5	0
1144	NSP12	SQHTMLVKQGDDYVY	0	0	0	0	0	0	0	0	0	0	0	0	0	0	0	0	733.5	0	0	0	0	0	0
1145	NSP12	VKQGDDYVYLPYPDP	0	0	0	0	0	0	0	0	1084.5	0	0	0	0	0	0	0	0	0	0	0	0	0	0
1146	NSP12	DDYVYLPYPDPSRIL	754.5	0	0	0	0	0	0	0	0	0	0	1113	0	0	0	0	0	668.5	0	0	0	0	0
1147	NSP12	YLPYPDPSRILGAGC	0	0	0	0	0	0	0	0	0	0	0	557	0	0	0	0	0	0	0	0	0	0	0
1148	NSP12	PYPDPSRILGAGCFV	0	0	0	0	0	1121	0	0	1348.5	0	0	951.5	0	0	0	0	0	0	0	0	0	0	0
1149	NSP12	PDPSRILGAGCFVDD	0	0	0	0	0	0	0	0	0	0	1820	1036	0	0	0	0	950.5	0	824.5	0	0	0	0
1150	NSP12	PSRILGAGCFVDDIV	0	0	0	0	0	0	0	0	0	0	878	0	0	0	0	0	717.5	0	0	0	0	0	0
1151	NSP12	VDDIVKTDGTLMIER	0	0	0	0	1126.5	0	0	0	1271	0	0	0	0	0	2650	0	0	0	775	0	0	0	0
1152	NSP12	DIVKTDGTLMIERFV	0	0	0	0	0	0	0	0	0	0	0	0	0	0	1639.5	0	0	0	0	0	0	0	0
1153	NSP12	VKTDGTLMIERFVSL	0	0	0	0	0	0	0	0	0	0	0	0	0	0	966	0	0	0	0	0	0	0	0
1154	NSP12	LMIERFVSLAIDAYP	0	0	0	0	0	0	0	0	5374.5	0	0	0	0	0	547	0	0	0	0	0	0	0	0
1155	NSP12	IERFVSLAIDAYPLT	0	0	0	0	0	0	0	0	3201.5	0	0	0	0	0	0	0	0	0	0	0	0	0	0
1156	NSP12	LAIDAYPLTKHPNQE	0	0	0	0	0	0	0	0	4507	0	0	0	0	0	0	0	0	0	0	0	0	0	0
1157	NSP12	IDAYPLTKHPNQEYA	0	0	0	0	0	0	0	0	907	0	0	0	0	0	0	0	0	0	0	0	0	0	0
1158	NSP12	AYPLTKHPNQEYADV	0	0	0	0	0	0	0	0	0	0	1054	0	0	0	0	0	0	0	0	0	0	0	0
1159	NSP12	NQEYADVFHLYLQYI	0	0	0	0	0	0	0	0	0	0	0	0	0	0	0	0	0	0	995	0	0	0	0
1160	NSP12	VFHLYLQYIRKLHDE	0	0	0	0	0	0	0	0	0	0	0	0	13871	0	0	0	0	0	0	0	0	0	0
1161	NSP12	IRKLHDELTGHMLDM	0	0	0	0	0	0	0	0	8736	0	0	2698	0	0	0	0	0	0	0	0	0	0	0
1162	NSP12	ELTGHMLDMYSVMLT	0	0	0	0	0	0	0	1017.5	0	1072	0	0	0	0	0	0	0	0	0	0	0	0	0
1163	NSP12	TGHMLDMYSVMLTND	0	0	0	0	0	0	0	0	0	0	0	533	0	0	0	0	0	0	0	0	0	0	0
1164	NSP12	LDMYSVMLTNDNTSR	0	0	0	0	0	0	0	0	5877.5	0	0	0	0	0	0	0	0	0	0	0	0	0	0
1165	NSP12	SVMLTNDNTSRYWEP	0	0	0	0	0	0	0	0	0	0	1104	0	0	0	0	0	0	0	0	0	0	0	0
1166	NSP12	MLTNDNTSRYWEPEF	0	0	0	0	0	1348	749	0	0	0	719	881	796.5	0	620	0	1567.5	756	765	0	0	0	0
1167	NSP12	TNDNTSRYWEPEFYE	519.5	591	741	943	0	1804	662.5	740.5	0	554	1194	2091	9256.5	0	967.5	567.5	2099.5	1209.5	898	800.5	0	0	1693.5
1168	NSP12	DNTSRYWEPEFYEAM	608	0	0	0	0	1571	0	0	0	0	587.5	0	538.5	0	0	0	0	0	0	0	0	0	0
1169	NSP12	TSRYWEPEFYEAMYT	0	0	0	0	608	0	0	0	0	0	656.5	0	650.5	0	639.5	0	698.5	0	0	0	0	0	0
1170	NSP12	RYWEPEFYEAMYTPH	0	0	0	0	0	0	0	0	0	0	0	0	0	0	0	0	0	0	0	0	0	596	0
1171	NSP12	PEFYEAMYTPHTVLQ	0	0	0	0	0	0	2932.5	0	0	0	0	0	0	0	570	0	0	0	0	0	0	0	0
1172	NSP13	EAMYTPHTVLQAVGA	0	0	0	0	0	0	0	0	0	824	0	0	0	0	0	0	0	0	0	0	0	0	0
1173	NSP13	IRRPFLCCKCCYDHV	0	0	0	0	0	0	0	0	925.5	0	0	0	0	0	0	0	0	0	0	0	0	0	0
1174	NSP13	DHVISTSHKLVLSVN	0	0	0	0	0	0	3654	0	4390.5	0	0	0	0	0	0	0	0	0	0	0	0	0	1350
1175	NSP13	VISTSHKLVLSVNPY	0	0	0	0	0	1088	648	0	5321	0	0	0	0	0	0	0	0	0	0	0	0	0	1543
1176	NSP13	VLSVNPYVCNAPGCD	0	0	0	0	574	0	1611.5	0	3589.5	0	0	0	0	0	0	0	0	0	0	0	0	0	2017
1177	NSP13	NPYVCNAPGCDVTDV	0	0	0	0	0	0	0	0	0	0	1042	0	0	0	0	0	0	0	0	0	0	0	0
1178	NSP13	DVTDVTQLYLGGMSY	554.5	0	0	0	0	0	0	0	0	0	0	543.5	0	0	0	0	0	0	0	0	0	0	0
1179	NSP13	LYKNTCVGSDNVTDF	0	0	0	0	0	0	0	0	556	0	0	0	0	0	0	0	818	0	0	0	0	0	0
1180	NSP13	KNTCVGSDNVTDFNA	0	0	0	0	0	0	0	0	1517	0	0	0	0	0	0	0	0	0	0	0	0	0	0
1181	NSP13	VGSDNVTDFNAIATC	0	0	0	0	0	0	0	0	2462	0	0	0	0	0	0	0	0	0	0	0	0	0	0
1182	NSP13	SDNVTDFNAIATCDW	0	0	0	0	0	0	0	0	0	0	0	0	0	0	0	0	1100.5	0	928	0	0	0	653
1183	NSP13	FNAIATCDWTNAGDY	0	0	0	0	0	697	0	0	0	0	0	0	0	0	0	0	0	0	0	0	0	545.5	0
1184	NSP13	ATCDWTNAGDYILAN	0	0	0	0	0	0	0	0	1427.5	0	0	0	0	0	0	0	0	0	0	0	0	0	0
1185	NSP13	CDWTNAGDYILANTC	0	0	0	0	0	0	0	0	994	0	0	0	0	0	0	0	0	0	0	0	0	0	0
1186	NSP13	WTNAGDYILANTCTE	0	0	0	0	0	0	0	0	0	0	0	0	3061	0	0	0	0	0	0	0	0	0	0
1187	NSP13	LANTCTERLKLFAAE	0	0	0	0	0	0	0	0	5661	0	0	0	2524.5	0	0	0	0	0	0	0	0	0	0
1188	NSP13	ERLKLFAAETLKATE	0	0	0	0	0	0	0	0	0	1554.5	515.5	0	4098	0	0	0	0	0	0	0	0	0	0
1189	NSP13	LKLFAAETLKATEET	0	0	0	0	0	0	0	0	5456	0	0	0	0	0	0	0	0	0	0	0	0	0	0
1190	NSP13	LFAAETLKATEETFK	0	0	0	0	0	0	0	0	3440.5	0	0	551	0	0	0	0	0	0	0	0	0	0	0
1191	NSP13	AAETLKATEETFKLS	0	0	0	0	0	0	0	0	3223	0	0	0	0	0	0	0	0	0	0	0	0	0	0
1192	NSP13	ETLKATEETFKLSYG	0	0	0	0	0	0	0	0	0	1264.5	0	0	0	0	0	0	0	0	0	0	0	0	0
1193	NSP13	LKATEETFKLSYGIA	0	0	0	0	0	0	0	0	1954	0	0	0	0	0	0	0	0	0	0	0	0	0	0
1194	NSP13	ATEETFKLSYGIATV	0	0	0	0	0	0	0	0	778	0	0	0	0	0	0	0	0	0	0	0	0	0	779
1195	NSP13	EETFKLSYGIATVRE	0	0	0	0	0	0	0	1126	6110	2639.5	1267	0	3001.5	0	0	0	0	0	0	0	0	0	0
1196	NSP13	TFKLSYGIATVREVL	0	0	0	0	0	0	0	0	1285.5	0	0	0	0	0	0	0	0	0	0	0	0	0	0
1197	NSP13	KLSYGIATVREVLSD	0	0	0	0	0	0	0	0	1718	0	0	0	0	0	0	0	0	0	0	0	0	0	0
1198	NSP13	SYGIATVREVLSDRE	0	0	0	0	0	0	0	0	0	0	0	0	3537	0	0	0	0	0	0	0	0	0	0
1199	NSP13	ATVREVLSDRELHLS	0	0	0	0	0	0	0	0	0	0	0	0	0	0	0	0	0	0	0	0	0	0	913.5
1200	NSP13	VREVLSDRELHLSWE	0	0	0	0	0	751	0	0	930	0	0	0	7956	0	0	0	1586.5	0	747	0	0	0	951
1201	NSP13	EVLSDRELHLSWEVG	0	0	0	0	0	0	0	963	0	1763.5	1263	0	869	0	0	0	0	0	0	0	0	0	0
1202	NSP13	LSDRELHLSWEVGKP	0	0	0	0	0	3787.5	0	0	8819	0	0	0	0	0	0	0	0	0	0	0	0	0	0
1203	NSP13	ELHLSWEVGKPRPPL	0	0	0	0	0	0	0	1350	0	1034	649	0	0	0	0	0	0	0	0	0	0	0	0
1204	NSP13	SWEVGKPRPPLNRNY	0	0	0	0	0	0	0	0	0	0	0	0	0	0	0	0	0	0	650.5	0	0	0	0
1205	NSP13	EVGKPRPPLNRNYVF	0	0	0	0	0	0	0	1355	0	855	561.5	0	542.5	0	0	0	0	0	0	0	0	0	0
1206	NSP13	TKNSKVQIGEYTFEK	0	0	0	0	0	0	0	0	0	0	0	0	0	0	1568.5	0	0	0	0	0	0	0	0
1207	NSP13	NSKVQIGEYTFEKGD	0	0	0	0	0	693.5	0	0	0	0	609	0	0	0	0	0	0	0	0	0	0	0	0
1208	NSP13	QIGEYTFEKGDYGDA	0	0	0	0	0	0	0	0	0	0	704	0	0	0	0	0	0	0	541	0	0	0	0
1209	NSP13	YTFEKGDYGDAVVYR	0	0	0	0	0	0	0	0	0	0	0	503.5	0	0	0	0	0	0	784.5	0	0	0	0
1210	NSP13	VYRGTTTYKLNVGDY	0	0	0	0	0	0	0	0	870.5	0	0	0	0	0	0	0	0	0	0	0	0	0	0
1211	NSP13	GDYFVLTSHTVMPLS	0	0	0	0	0	0	0	0	0	0	0	0	0	0	0	0	0	0	0	1060	0	0	0
1212	NSP13	HTVMPLSAPTLVPQE	0	0	0	0	0	0	0	0	0	0	0	0	3511.5	0	1043	0	0	0	0	0	0	0	0
1213	NSP13	VMPLSAPTLVPQEHY	0	0	0	0	0	0	0	0	0	0	4663	0	0	0	2154.5	0	0	0	0	0	0	547.5	0
1214	NSP13	PLSAPTLVPQEHYVR	0	0	0	0	0	0	0	0	0	0	4159	0	0	0	0	0	0	0	0	0	0	0	0
1215	NSP13	SAPTLVPQEHYVRIT	0	0	0	0	0	0	0	0	0	0	751.5	0	0	0	0	0	0	0	0	0	0	0	0
1216	NSP13	RITGLYPTLNISDEF	0	0	0	0	0	3512	0	505	1363.5	0	0	685.5	0	0	0	1728	1676.5	574.5	0	0	0	0	843
1217	NSP13	LYPTLNISDEFSSNV	0	0	0	0	0	5537	0	0	2439	0	0	0	0	0	0	0	0	0	0	0	0	0	0
1218	NSP13	LNISDEFSSNVANYQ	0	0	0	0	0	2024.5	0	0	5636.5	0	0	0	0	0	0	0	0	0	0	0	0	0	0
1219	NSP13	ISDEFSSNVANYQKV	0	0	0	0	0	11665.5	0	0	3766.5	0	0	0	0	0	0	0	0	0	0	0	0	0	0
1220	NSP13	SNVANYQKVGMQKYS	0	0	0	0	0	0	0	0	0	0	0	0	0	0	0	1973	0	0	0	0	0	0	0
1221	NSP13	MQKYSTLQGPPGTGK	0	0	0	0	0	0	0	0	0	0	0	0	0	0	0	0	0	1344.5	0	0	0	0	0
1222	NSP13	KYSTLQGPPGTGKSH	0	0	0	0	0	1007	0	0	0	0	0	0	0	0	584	0	0	0	0	0	0	0	0
1223	NSP13	AIGLALYYPSARIVY	0	0	0	0	0	0	0	0	0	0	0	0	0	0	0	0	0	0	0	0	0	0	528.5
1224	NSP13	VDALCEKALKYLPID	0	0	0	0	0	0	0	0	574.5	0	0	0	0	0	0	0	0	0	0	0	0	0	0
1225	NSP13	CSRIIPARARVECFD	0	0	0	0	0	0	0	0	0	0	0	642.5	0	0	0	0	584.5	554.5	603	0	0	0	0
1226	NSP13	RIIPARARVECFDKF	0	0	0	0	0	0	0	0	0	0	0	0	0	0	0	1284	0	0	0	0	0	0	0
1227	NSP13	IPARARVECFDKFKV	0	0	0	0	0	0	0	0	0	0	0	0	0	0	0	786	0	0	0	0	0	0	0
1228	NSP13	VECFDKFKVNSTLEQ	0	0	0	0	0	0	0	0	0	0	0	0	0	0	2897.5	0	0	0	0	0	0	0	0
1229	NSP13	CFDKFKVNSTLEQYV	0	0	0	0	0	0	0	0	0	0	0	0	0	0	938.5	0	0	0	0	0	0	0	0
1230	NSP13	VNSTLEQYVFCTVNA	0	0	0	0	0	0	0	0	0	0	0	0	0	0	0	0	0	0	0	0	0	0	673
1231	NSP13	LEQYVFCTVNALPET	0	0	0	0	0	0	0	0	993	0	0	0	0	0	0	0	0	0	0	0	0	0	0
1232	NSP13	VFCTVNALPETTADI	0	0	0	0	0	0	0	0	0	0	1632	0	0	0	0	0	0	0	0	0	0	0	0
1233	NSP13	VNALPETTADIVVFD	0	0	0	0	0	0	0	0	773	0	0	0	0	5463	0	0	1116.5	616.5	0	0	0	0	610
1234	NSP13	ALPETTADIVVFDEI	0	0	0	0	0	0	0	0	0	0	0	0	0	887.5	600.5	0	1073	0	0	0	0	0	1428.5
1235	NSP13	PETTADIVVFDEISM	0	0	0	550.5	0	985.5	839	0	0	0	0	0	0	1406	0	0	0	0	0	0	0	0	0
1236	NSP13	TTADIVVFDEISMAT	0	0	0	0	0	758	0	0	0	0	0	0	0	1392	0	0	0	0	0	0	0	0	0
1237	NSP13	ADIVVFDEISMATNY	0	0	0	0	0	0	0	0	0	0	0	0	0	2720.5	0	0	683	0	505	0	0	0	1042
1238	NSP13	IVVFDEISMATNYDL	0	0	0	0	0	1733	0	0	7095	0	4010	0	0	1975.5	0	0	982	528	906	0	0	0	1127.5
1239	NSP13	VFDEISMATNYDLSV	519	0	0	0	0	1016	0	0	2389	0	0	0	0	3431	0	0	575	2123.5	0	0	0	0	0
1240	NSP13	DEISMATNYDLSVVN	1024	0	0	0	0	0	0	0	2802	0	0	0	0	0	0	0	0	0	0	0	0	0	0
1241	NSP13	ISMATNYDLSVVNAR	0	0	0	0	0	10074.5	0	0	11197.5	0	0	0	0	0	508	0	0	0	0	0	0	0	0
1242	NSP13	LSVVNARLRAKHYVY	0	0	0	0	0	0	0	0	679	0	0	0	0	0	0	0	0	0	0	0	0	0	0
1243	NSP13	NARLRAKHYVYIGDP	0	0	0	0	0	0	0	0	1447	0	0	0	0	0	0	0	0	0	0	0	0	0	0
1244	NSP13	QLPAPRTLLTKGTLE	0	0	0	0	0	0	0	0	0	0	0	0	1473	0	0	0	0	0	0	0	0	0	0
1245	NSP13	PAPRTLLTKGTLEPE	0	0	0	0	0	0	0	0	0	0	0	0	1498.5	0	0	0	0	0	0	0	0	0	0
1246	NSP13	PRTLLTKGTLEPEYF	0	0	0	0	0	0	6133.5	0	0	0	0	1059	0	0	2619.5	0	1596	0	1231.5	0	0	656.5	510
1247	NSP13	TLLTKGTLEPEYFNS	0	0	0	0	0	0	0	0	0	0	0	0	0	0	520	0	0	0	0	0	0	0	0
1248	NSP13	LTKGTLEPEYFNSVC	0	0	0	0	0	0	0	0	1485	0	0	0	0	0	0	0	0	0	0	0	0	0	0
1249	NSP13	EPEYFNSVCRLMKTI	0	0	0	0	0	0	0	0	0	0	1446	0	0	0	0	0	0	0	0	0	0	0	0
1250	NSP13	FNSVCRLMKTIGPDM	0	0	0	0	0	1533.5	0	0	0	0	508	0	0	0	0	0	0	0	0	0	0	0	0
1251	NSP13	IGPDMFLGTCRRCPA	0	0	0	0	0	0	0	0	825	0	0	0	0	0	0	0	0	0	0	0	0	0	0
1252	NSP13	LGTCRRCPAEIVDTV	0	0	0	0	1623	0	0	0	0	653.5	0	0	0	0	812.5	0	0	0	0	0	0	0	2152.5
1253	NSP13	TCRRCPAEIVDTVSA	0	0	0	0	2499	0	0	0	738.5	1286	0	0	0	0	3660	0	0	0	0	0	0	0	608
1254	NSP13	RRCPAEIVDTVSALV	0	0	0	0	509.5	0	0	0	0	0	0	0	0	0	1458.5	0	0	0	0	0	0	0	0
1255	NSP13	CPAEIVDTVSALVYD	0	0	0	0	764	0	0	0	522	0	0	0	0	0	718.5	0	1083	0	0	0	0	0	666.5
1256	NSP13	VYDNKLKAHKDKSAQ	0	0	0	0	0	0	0	0	0	0	1577.5	0	0	0	0	0	0	0	0	0	0	0	0
1257	NSP13	QCFKMFYKGVITHDV	0	0	0	0	0	0	0	0	0	0	6906.5	0	0	0	0	0	0	0	0	0	0	0	0
1258	NSP13	ITHDVSSAINRPQIG	0	0	0	0	0	2063	0	0	3968	0	0	0	0	0	0	0	0	0	0	0	0	0	0
1259	NSP13	VSSAINRPQIGVVRE	0	0	0	0	0	0	0	0	676	0	0	0	2567.5	0	0	0	0	0	0	0	0	0	0
1260	NSP13	SAINRPQIGVVREFL	0	0	0	0	0	0	0	0	0	0	0	770	0	0	0	0	613.5	0	0	0	0	0	0
1261	NSP13	INRPQIGVVREFLTR	0	0	0	0	0	0	0	0	1327	0	0	0	0	0	0	0	0	0	0	0	0	0	0
1262	NSP13	WRKAVFISPYNSQNA	0	0	0	0	0	0	0	0	909	0	0	0	0	0	0	0	0	0	0	0	0	0	0
1263	NSP13	VFISPYNSQNAVASK	0	0	0	0	0	0	0	1296.5	0	0	0	0	0	0	0	0	0	0	0	0	0	0	0
1264	NSP13	ISPYNSQNAVASKIL	0	0	0	0	0	2485.5	0	0	1720.5	0	0	0	0	0	0	0	0	0	0	0	0	0	0
1265	NSP13	AVASKILGLPTQTVD	0	0	0	0	0	0	0	0	0	0	0	0	0	0	1378.5	0	0	0	0	0	0	0	0
1266	NSP13	ASKILGLPTQTVDSS	0	0	0	0	0	0	0	0	0	0	0	0	0	0	0	0	0	0	0	0	0	1612	0
1267	NSP13	KILGLPTQTVDSSQG	0	0	0	0	0	0	0	0	0	0	0	0	528.5	0	0	0	0	0	0	0	0	0	0
1268	NSP13	LGLPTQTVDSSQGSE	0	0	0	0	0	0	0	0	0	0	0	0	4000.5	0	0	0	0	0	0	0	0	0	0
1269	NSP13	LPTQTVDSSQGSEYD	0	0	0	0	0	0	0	0	593	0	0	513	0	0	0	0	0	0	0	0	0	0	0
1270	NSP13	TQTVDSSQGSEYDYV	0	0	0	0	0	0	0	0	0	0	0	1017	0	0	694	0	823	4690	759	0	0	0	824
1271	NSP13	TVDSSQGSEYDYVIF	622	0	0	0	0	627	0	0	1010	0	593.5	899	0	0	0	527	2214.5	0	900	537	0	0	556
1272	NSP13	DSSQGSEYDYVIFTQ	1148.5	0	0	0	0	2661	0	0	0	0	0	0	0	0	0	3134	0	0	0	0	0	0	0
1273	NSP13	EYDYVIFTQTTETAH	0	0	0	0	0	0	0	1215.5	0	0	631	0	0	0	0	0	0	0	0	0	0	0	0
1274	NSP13	VIFTQTTETAHSCNV	0	0	0	0	0	0	0	0	875	0	0	0	0	0	0	0	0	0	0	0	0	0	0
1275	NSP13	AITRAKVGILCIMSD	0	0	0	0	0	0	0	0	0	0	0	0	0	0	0	0	0	0	0	0	941	0	0
1276	NSP13	AKVGILCIMSDRDLY	0	0	0	0	0	0	0	0	0	0	0	635	0	0	0	0	704	0	0	0	0	0	0
1277	NSP13	ILCIMSDRDLYDKLQ	0	0	0	0	0	0	0	0	727.5	0	0	0	0	0	0	0	0	0	0	0	0	0	0
1278	NSP13	DRDLYDKLQFTSLEI	630	0	0	0	0	0	0	0	0	0	0	0	0	0	2334	0	873	0	0	615	0	0	0
1279	NSP13	DLYDKLQFTSLEIPR	0	0	0	0	0	0	0	1301	3862.5	0	0	6432	0	0	0	0	0	0	0	0	0	0	0
1280	NSP14	LEIPRRNVATLQAEN	0	0	0	0	0	0	0	0	2531.5	0	0	0	0	0	0	0	0	0	0	0	0	0	0
1281	NSP14	AENVTGLFKDCSKVI	0	0	0	0	0	0	0	0	0	0	0	0	577.5	0	0	0	0	0	0	0	0	0	0
1282	NSP14	ITGLHPTQAPTHLSV	0	0	0	0	0	840.5	0	0	1839	0	0	0	0	0	0	0	0	0	0	0	0	0	0
1283	NSP14	GLHPTQAPTHLSVDT	0	0	0	0	0	0	0	0	2309	0	0	0	0	0	0	0	0	0	0	0	0	0	0
1284	NSP14	LSVDTKFKTEGLCVD	0	0	0	2719.5	0	715	0	0	17329.5	0	0	0	0	0	0	0	0	0	0	0	0	0	0
1285	NSP14	IPKDMTYRRLISMMG	0	0	0	0	0	0	0	0	0	0	0	2228	0	0	0	0	0	0	0	0	0	0	0
1286	NSP14	ISMMGFKMNYQVNGY	0	0	0	0	0	9983	0	0	12531	0	0	0	0	0	0	0	0	0	0	0	0	0	0
1287	NSP14	MMGFKMNYQVNGYPN	0	0	0	0	0	744.5	0	0	0	0	0	0	0	0	1085.5	0	0	0	0	0	0	0	0
1288	NSP14	NYQVNGYPNMFITRE	0	0	0	0	0	0	0	0	0	0	0	0	4292.5	0	0	0	0	0	0	0	0	0	0
1289	NSP14	QVNGYPNMFITREEA	0	0	0	0	0	0	0	0	0	0	0	0	0	0	1005	0	0	0	0	0	0	0	0
1290	NSP14	NGYPNMFITREEAIR	0	0	0	0	0	0	0	0	0	0	0	0	0	0	827	0	0	0	0	0	0	0	0
1291	NSP14	YPNMFITREEAIRHV	0	0	0	0	0	0	0	0	1110	0	0	0	0	0	0	0	0	0	0	0	0	0	0
1292	NSP14	TREEAIRHVRAWIGF	0	0	0	0	2231.5	0	0	0	0	0	0	667	0	0	0	0	0	0	0	0	0	0	0
1293	NSP14	EEAIRHVRAWIGFDV	0	0	0	0	0	0	0	1000.5	0	1783.5	3306.5	552	0	0	0	0	0	0	0	0	0	0	0
1294	NSP14	RHVRAWIGFDVEGCH	0	0	0	0	0	0	0	0	0	0	0	0	1303	0	0	0	0	0	0	0	0	0	0
1295	NSP14	AWIGFDVEGCHATRE	0	0	0	0	0	0	0	0	0	0	0	0	4240.5	0	0	0	0	0	0	0	0	0	0
1296	NSP14	IGFDVEGCHATREAV	0	0	0	0	0	0	0	0	1905	0	0	0	0	0	0	0	0	0	0	0	0	0	0
1297	NSP14	AVPTGYVDTPNNTDF	0	0	545	0	0	0	0	0	0	0	0	0	0	0	0	0	732.5	0	1005.5	0	0	0	0
1298	NSP14	VDTPNNTDFSRVSAK	0	0	0	0	0	0	0	584	0	0	0	712.5	0	0	0	0	0	0	0	0	0	0	0
1299	NSP14	TPNNTDFSRVSAKPP	0	0	0	0	0	0	0	0	0	0	0	638.5	0	0	0	0	0	0	0	0	0	0	0
1300	NSP14	TDFSRVSAKPPPGDQ	0	0	0	0	0	0	0	0	4806.5	0	0	0	0	0	0	0	0	0	0	0	0	0	0
1301	NSP14	SAKPPPGDQFKHLIP	0	0	0	0	0	0	0	0	0	0	0	2693.5	0	0	0	0	0	0	0	0	0	0	0
1302	NSP14	KPPPGDQFKHLIPLM	0	0	0	0	0	0	0	0	0	0	0	0	0	0	514.5	0	0	0	0	0	0	0	0
1303	NSP14	QFKHLIPLMYKGLPW	0	0	0	0	0	0	0	0	0	0	0	505	0	0	0	0	0	0	0	0	0	0	0
1304	NSP14	MYKGLPWNVVRIKIV	0	0	0	0	0	0	0	0	515.5	0	0	0	0	0	0	0	0	0	0	0	0	0	0
1305	NSP14	KGLPWNVVRIKIVQM	0	0	0	0	0	0	0	0	1284.5	0	0	0	0	0	0	0	0	0	0	0	0	0	0
1306	NSP14	LPWNVVRIKIVQMLS	0	0	0	0	0	0	0	0	550.5	0	0	0	0	0	0	0	0	0	0	0	0	0	0
1307	NSP14	KIVQMLSDTLKNLSD	0	0	0	0	0	0	0	0	1013.5	0	0	0	0	0	0	0	0	0	0	0	0	0	0
1308	NSP14	LSDRVVFVLWAHGFE	0	0	0	0	0	3044.5	0	0	4788	0	0	0	5405	0	0	0	1410.5	0	629.5	0	0	0	537
1309	NSP14	DRVVFVLWAHGFELT	0	0	0	0	0	0	0	0	0	0	0	0	0	0	1159	0	671	0	0	0	0	0	0
1310	NSP14	VVFVLWAHGFELTSM	0	0	0	0	0	0	0	0	0	0	0	0	0	0	1046	0	0	0	0	0	0	0	0
1311	NSP14	ELTSMKYFVKIGPER	0	0	0	0	0	0	0	0	0	1370	0	0	897	0	0	0	0	0	0	0	0	0	0
1312	NSP14	YFVKIGPERTCCLCD	0	0	0	0	0	0	0	0	0	0	0	0	0	0	0	0	0	0	0	0	0	0	717
1313	NSP14	IGPERTCCLCDRRAT	0	0	0	0	0	0	0	0	534	0	0	0	0	0	0	0	0	0	0	0	0	0	0
1314	NSP14	SDTYACWHHSIGFDY	0	0	0	0	0	0	0	0	0	0	517	0	0	0	0	0	1478	508	891	0	0	670	662
1315	NSP14	TYACWHHSIGFDYVY	0	0	0	0	0	0	0	0	0	0	0	0	0	0	0	0	872	0	0	0	0	0	0
1316	NSP14	HSIGFDYVYNPFMID	0	0	0	0	0	0	0	0	518	0	0	0	0	0	0	0	0	0	0	0	0	0	0
1317	NSP14	IGFDYVYNPFMIDVQ	0	0	0	0	0	771	0	0	621.5	0	0	0	0	0	0	0	0	0	0	0	0	0	0
1318	NSP14	FDYVYNPFMIDVQQW	0	0	0	0	0	0	0	0	0	0	0	0	0	0	0	0	0	0	742.5	0	0	0	0
1319	NSP14	QQWGFTGNLQSNHDL	0	0	0	0	0	0	0	0	0	0	18974.5	0	0	0	0	0	0	0	0	0	0	0	0
1320	NSP14	LQSNHDLYCQVHGNA	0	0	0	0	0	0	0	0	595.5	0	0	0	0	0	0	0	0	0	0	0	0	0	0
1321	NSP14	VASCDAIMTRCLAVH	0	0	0	0	0	0	0	0	0	0	0	0	0	0	0	0	0	0	0	0	0	0	566
1322	NSP14	SCDAIMTRCLAVHEC	0	0	0	0	0	0	0	0	788	0	0	0	510.5	0	0	0	0	0	0	0	0	0	591.5
1323	NSP14	DAIMTRCLAVHECFV	0	0	0	0	0	0	0	0	0	0	0	0	0	0	0	0	685	0	0	0	0	0	0
1324	NSP14	AVHECFVKRVDWTIE	0	0	0	0	0	0	0	0	0	0	0	0	3603	0	532	0	551.5	0	0	0	0	0	0
1325	NSP14	HECFVKRVDWTIEYP	0	0	0	0	0	0	0	0	0	0	0	642	0	0	0	0	594.5	0	0	0	0	0	0
1326	NSP14	CFVKRVDWTIEYPII	0	0	0	0	0	0	0	0	0	0	0	0	0	0	0	0	1031.5	0	0	0	0	0	0
1327	NSP14	RVDWTIEYPIIGDEL	0	0	0	0	548	0	0	0	0	0	526.5	0	504.5	0	2395	0	1282.5	712	1058	0	0	0	829.5
1328	NSP14	DWTIEYPIIGDELKI	0	0	1677	0	0	0	0	0	0	0	0	0	0	0	0	0	0	0	564	0	0	0	0
1329	NSP14	TIEYPIIGDELKINA	0	0	0	0	0	0	0	0	0	0	0	0	0	0	0	0	514	0	691	0	0	0	591
1330	NSP14	IGDELKINAACRKVQ	0	0	0	0	0	0	0	0	657.5	0	0	0	0	0	0	0	0	0	0	0	0	0	0
1331	NSP14	AALLADKFPVLHDIG	0	0	0	0	0	0	0	0	0	0	0	0	0	0	0	0	0	0	0	0	0	0	1674
1332	NSP14	LLADKFPVLHDIGNP	0	0	0	0	0	0	0	0	594	0	0	0	0	0	0	0	0	0	0	0	0	0	0
1333	NSP14	KFPVLHDIGNPKAIK	0	0	0	0	0	0	0	0	0	0	0	0	0	0	0	0	0	4041.5	0	0	0	0	0
1334	NSP14	LHDIGNPKAIKCVPQ	0	0	0	0	0	0	0	0	1125.5	0	0	0	0	0	0	0	0	0	0	0	0	0	0
1335	NSP14	DIGNPKAIKCVPQAD	0	0	0	0	0	0	0	0	0	0	0	0	0	0	0	0	0	0	554	0	0	0	0
1336	NSP14	GNPKAIKCVPQADVE	0	0	0	0	0	610	0	0	0	0	0	0	3787	0	0	0	0	0	0	0	0	0	0
1337	NSP14	AIKCVPQADVEWKFY	0	0	0	0	0	0	0	0	0	0	0	0	0	0	0	0	0	0	838	0	0	0	820
1338	NSP14	KCVPQADVEWKFYDA	0	0	0	0	0	0	0	0	0	0	0	0	0	0	614.5	0	683	0	582	0	0	0	0
1339	NSP14	VPQADVEWKFYDAQP	0	0	0	0	0	0	0	0	0	0	0	0	0	0	0	0	553	0	823	0	0	0	0
1340	NSP14	DVEWKFYDAQPCSDK	0	0	0	0	0	0	0	0	0	0	0	0	0	0	0	0	0	993	857.5	0	0	0	0
1341	NSP14	YDAQPCSDKAYKIEE	0	0	558	0	0	0	0	0	0	0	0	0	2574	0	4032	0	0	0	0	0	0	0	0
1342	NSP14	AQPCSDKAYKIEELF	0	0	0	0	0	0	0	0	0	912	0	2957	0	0	2676	0	1208.5	0	0	0	0	0	0
1343	NSP14	PCSDKAYKIEELFYS	0	0	0	0	0	0	0	0	0	730.5	0	2940	0	0	2957	0	0	0	0	0	0	0	0
1344	NSP14	SDKAYKIEELFYSYA	0	0	0	0	0	0	0	0	0	0	0	590.5	0	0	839	0	0	0	0	0	0	0	0
1345	NSP14	KAYKIEELFYSYATH	0	0	0	0	0	0	0	0	0	0	0	0	0	0	918	0	0	0	0	0	0	0	0
1346	NSP14	IEELFYSYATHSDKF	0	0	0	0	0	0	0	0	2347.5	0	0	6137	0	0	0	0	0	0	0	0	0	0	0
1347	NSP14	ELFYSYATHSDKFTD	0	0	0	0	0	0	0	0	0	1439	0	0	0	0	0	0	0	0	0	0	0	0	0
1348	NSP14	ATHSDKFTDGVCLFW	0	0	0	0	0	0	0	0	0	0	0	594.5	0	0	0	0	0	0	0	0	0	0	0
1349	NSP14	FTDGVCLFWNCNVDR	0	0	0	0	0	0	0	0	0	626	0	0	0	0	0	0	0	0	0	0	0	0	0
1350	NSP14	IVCRFDTRVLSNLNL	0	0	0	0	0	2901	0	0	1375.5	0	0	0	0	0	0	0	0	0	0	0	0	0	0
1351	NSP14	FDTRVLSNLNLPGCD	0	0	0	0	0	0	0	0	1694	0	0	0	0	0	0	0	0	0	0	0	0	0	0
1352	NSP14	SNLNLPGCDGGSLYV	0	0	0	0	0	0	0	0	981	0	0	0	0	0	0	0	0	0	0	0	0	0	0
1353	NSP14	FDKSAFVNLKQLPFF	0	0	0	0	0	0	0	0	0	0	0	713.5	0	0	0	0	0	0	0	0	0	0	0
1354	NSP14	KSAFVNLKQLPFFYY	0	0	0	0	0	0	0	0	0	0	0	584	0	0	0	0	0	0	0	0	0	0	0
1355	NSP14	AFVNLKQLPFFYYSD	0	0	0	0	0	0	0	0	0	0	0	0	0	0	0	0	0	0	0	0	0	0	661.5
1356	NSP14	LKQLPFFYYSDSPCE	0	0	0	0	0	0	0	0	0	0	0	0	3218.5	0	0	0	0	0	0	0	0	0	0
1357	NSP14	QLPFFYYSDSPCESH	0	0	0	0	0	0	0	0	0	0	0	0	0	0	0	0	0	0	0	0	0	542.5	0
1358	NSP14	DSPCESHGKQVVSDI	874	0	0	0	0	0	0	0	0	0	2046	0	0	0	0	0	0	0	0	0	0	0	0
1359	NSP14	PCESHGKQVVSDIDY	0	0	0	0	0	647.5	572	0	0	0	906	0	0	0	0	0	1040.5	992	936.5	0	0	0	0
1360	NSP14	ESHGKQVVSDIDYVP	0	0	0	0	0	0	0	0	0	1135.5	824	0	0	0	0	0	0	0	0	0	0	0	0
1361	NSP14	CNLGGAVCRHHANEY	0	0	0	0	0	0	0	0	0	0	0	0	0	0	0	0	831	0	0	0	0	0	0
1362	NSP14	LGGAVCRHHANEYRL	0	0	0	0	0	0	0	0	537.5	0	0	0	0	0	0	0	0	0	0	0	0	0	0
1363	NSP14	GAVCRHHANEYRLYL	0	0	0	0	0	0	0	0	0	0	0	536.5	0	0	0	0	0	0	0	0	0	0	0
1364	NSP15	YNLWNTFTRLQSLEN	0	0	0	0	0	0	0	0	2813.5	0	0	0	0	0	1134	0	0	0	0	0	0	0	0
1365	NSP15	LWNTFTRLQSLENVA	0	0	0	0	0	0	0	0	949.5	0	0	0	0	0	0	0	0	0	0	0	0	0	0
1366	NSP15	LENVAFNVVNKGHFD	0	0	0	0	0	0	0	0	1782.5	0	0	0	0	0	502	0	789	0	760.5	0	0	0	714
1367	NSP15	AFNVVNKGHFDGQQG	0	0	0	0	0	0	0	0	0	0	0	0	539.5	0	0	0	0	0	0	0	0	0	0
1368	NSP15	NVVNKGHFDGQQGEV	0	0	0	0	0	0	0	0	928	0	2364	0	0	0	0	0	0	664	0	0	0	0	0
1369	NSP15	QQGEVPVSIINNTVY	0	0	0	0	0	0	0	0	876	0	0	0	0	0	0	0	543	0	0	0	0	0	0
1370	NSP15	VPVSIINNTVYTKVD	0	0	0	0	0	0	0	0	1252	0	0	0	0	0	0	0	0	0	0	0	0	0	0
1371	NSP15	VSIINNTVYTKVDGV	0	0	0	0	0	664	0	0	862	0	867.5	0	0	0	0	0	0	0	0	0	0	0	0
1372	NSP15	IINNTVYTKVDGVDV	0	0	0	0	0	999	0	0	4295.5	0	793	0	0	0	0	0	0	0	0	0	0	0	0
1373	NSP15	NNTVYTKVDGVDVEL	0	0	857.5	0	0	2245	0	0	0	0	0	0	709	0	2296	0	0	0	1087	0	0	0	0
1374	NSP15	TVYTKVDGVDVELFE	0	0	601.5	662	0	1269.5	0	0	0	0	0	805	9466	0	748.5	0	1779	0	987	0	0	529.5	584
1375	NSP15	YTKVDGVDVELFENK	0	0	0	0	0	0	0	0	0	0	0	0	1040.5	0	0	0	0	0	0	0	0	0	0
1376	NSP15	VDVELFENKTTLPVN	0	0	0	0	1241	0	0	0	1358	0	0	0	0	0	0	0	0	0	898.5	0	0	0	0
1377	NSP15	LFENKTTLPVNVAFE	0	0	0	0	0	0	0	0	1400.5	0	812	0	2651.5	0	732	0	746	686	0	0	0	0	0
1378	NSP15	ENKTTLPVNVAFELW	0	0	0	0	0	0	0	0	0	0	0	771.5	0	0	0	0	894	0	940	566.5	0	0	0
1379	NSP15	AFELWAKRNIKPVPE	0	0	0	0	0	0	0	0	0	0	0	0	574	0	0	0	0	0	0	0	0	0	0
1380	NSP15	ELWAKRNIKPVPEVK	0	0	0	0	0	0	0	7517	7624.5	1155	0	0	0	0	0	0	0	0	0	0	0	0	0
1381	NSP15	WAKRNIKPVPEVKIL	0	0	0	0	0	0	0	2521	4466.5	0	0	0	0	0	0	0	0	0	0	0	0	0	0
1382	NSP15	KRNIKPVPEVKILNN	0	0	0	0	0	0	0	899.5	2664.5	0	0	0	0	0	0	0	0	0	0	0	0	0	0
1383	NSP15	KPVPEVKILNNLGVD	0	0	0	0	0	1212.5	0	0	0	0	0	0	0	0	0	0	0	0	870.5	0	0	0	0
1384	NSP15	EVKILNNLGVDIAAN	0	0	0	0	0	514	0	0	1187	0	0	516.5	0	0	0	0	0	0	0	0	0	0	0
1385	NSP15	KILNNLGVDIAANTV	0	0	0	0	0	0	0	0	871	0	0	0	0	0	0	0	0	0	0	0	0	0	0
1386	NSP15	LNNLGVDIAANTVIW	0	0	0	0	0	0	0	0	2461	0	0	0	0	0	0	0	0	0	0	0	0	0	0
1387	NSP15	NLGVDIAANTVIWDY	0	0	0	0	0	1359.5	0	0	0	0	0	0	0	0	0	0	1368	0	1311.5	519.5	0	1729	884
1388	NSP15	WDYKRDAPAHISTIG	0	0	0	0	0	0	0	738.5	0	0	0	0	0	0	0	0	0	0	0	0	0	0	0
1389	NSP15	YKRDAPAHISTIGVC	0	0	0	0	0	0	0	0	995	0	0	0	0	0	0	0	0	0	0	0	0	0	0
1390	NSP15	RDAPAHISTIGVCSM	0	0	0	0	0	0	0	0	1015.5	0	0	0	0	0	0	0	0	0	0	0	0	0	0
1391	NSP15	APAHISTIGVCSMTD	0	0	0	0	0	0	0	0	0	0	0	0	0	0	0	0	0	0	0	0	972.5	0	0
1392	NSP15	AHISTIGVCSMTDIA	0	0	0	0	0	0	0	0	851	0	0	0	0	0	0	0	0	0	0	0	0	0	0
1393	NSP15	ISTIGVCSMTDIAKK	0	0	0	0	0	3019	0	0	13908	0	0	3880	0	0	0	0	0	0	0	0	0	0	0
1394	NSP15	TIGVCSMTDIAKKPT	0	0	0	0	0	0	0	0	8814	0	0	4342	0	0	0	0	0	0	0	0	0	0	0
1395	NSP15	GVCSMTDIAKKPTET	0	0	0	0	0	0	0	0	6180	0	0	2893	0	0	0	0	0	0	0	0	0	0	0
1396	NSP15	CSMTDIAKKPTETIC	0	0	0	0	0	0	0	0	1437.5	0	0	1875	0	0	0	0	0	0	0	0	0	0	0
1397	NSP15	MTDIAKKPTETICAP	0	0	0	0	0	0	0	0	5150	0	0	1748	0	0	0	0	0	0	0	0	0	0	0
1398	NSP15	KPTETICAPLTVFFD	0	0	0	0	0	0	0	0	0	0	0	0	0	0	0	0	1248	0	0	0	0	0	528
1399	NSP15	TETICAPLTVFFDGR	0	0	0	0	0	0	0	0	0	0	0	603.5	0	0	0	0	0	0	0	0	0	0	0
1400	NSP15	TICAPLTVFFDGRVD	0	0	0	0	0	0	0	0	1326	0	0	0	0	0	0	0	0	0	730	0	0	0	0
1401	NSP15	PLTVFFDGRVDGQVD	6885	0	0	0	0	0	0	0	9931.5	0	12012.5	0	0	0	0	0	0	4140.5	658	0	0	0	0
1402	NSP15	TVFFDGRVDGQVDLF	0	0	0	0	0	0	0	0	0	0	0	537	0	0	0	0	656.5	501.5	1060	0	0	0	0
1403	NSP15	RVDGQVDLFRNARNG	0	0	0	0	0	0	0	0	0	0	0	0	0	0	0	0	0	504	0	0	0	0	0
1404	NSP15	FRNARNGVLITEGSV	0	0	0	0	0	0	0	0	0	0	0	671.5	0	0	0	0	0	0	0	0	0	0	0
1405	NSP15	RNGVLITEGSVKGLQ	0	0	0	0	0	0	0	0	0	0	0	0	0	0	0	0	0	698	0	0	0	0	0
1406	NSP15	GPKQASLNGVTLIGE	0	0	0	0	0	0	0	0	0	0	0	0	18192.5	0	0	0	0	0	0	0	0	0	0
1407	NSP15	LNGVTLIGEAVKTQF	0	0	0	0	0	0	0	0	0	0	0	0	0	0	0	0	0	618	0	0	0	0	0
1408	NSP15	KKVDGVVQQLPETYF	0	0	0	0	0	0	0	0	0	0	0	0	0	0	0	0	1254	0	626	0	0	0	0
1409	NSP15	VDGVVQQLPETYFTQ	0	0	0	0	0	0	0	0	0	0	0	0	0	0	0	0	0	0	638.5	0	0	0	0
1410	NSP15	QLPETYFTQSRNLQE	0	0	0	0	0	0	0	0	0	0	0	0	4600.5	0	0	0	0	0	0	0	0	0	0
1411	NSP15	QSRNLQEFKPRSQME	0	0	0	0	0	0	0	0	0	0	0	0	1531.5	0	0	0	0	0	0	0	0	0	0
1412	NSP15	RNLQEFKPRSQMEID	0	0	0	0	0	0	0	0	0	0	0	0	0	0	0	0	0	1374	0	0	0	0	0
1413	NSP15	LQEFKPRSQMEIDFL	0	0	0	0	0	0	0	0	6499	0	0	506	0	0	1542	0	764	0	953	0	0	0	0
1414	NSP15	EFKPRSQMEIDFLEL	0	0	0	0	0	0	0	0	0	0	900	658	573	0	4068	0	1505	0	0	0	0	0	722.5
1415	NSP15	KPRSQMEIDFLELAM	0	0	0	0	0	0	0	0	0	0	0	0	0	0	2061.5	0	0	0	0	0	0	0	0
1416	NSP15	RSQMEIDFLELAMDE	0	0	0	0	0	0	0	0	616	0	0	0	6207.5	0	1195	0	0	0	0	0	0	0	0
1417	NSP15	QMEIDFLELAMDEFI	0	0	0	0	0	0	540	0	548	0	0	508.5	0	0	2446	0	2122.5	1200	1428.5	594	0	660.5	0
1418	NSP15	EIDFLELAMDEFIER	0	0	0	0	0	0	0	10503	1844	2381.5	1299	619	1593.5	0	6384.5	0	1560.5	0	706	711.5	0	0	1020.5
1419	NSP15	DFLELAMDEFIERYK	0	0	0	0	0	0	0	0	0	0	0	0	0	0	2005	0	0	535	0	0	0	0	0
1420	NSP15	LELAMDEFIERYKLE	0	0	0	0	0	0	0	0	4785.5	0	0	0	3438	0	1934	0	0	0	0	0	0	0	0
1421	NSP15	LAMDEFIERYKLEGY	0	0	0	0	0	0	0	0	7377	0	0	565.5	0	0	2364.5	0	716	0	649	0	0	0	0
1422	NSP15	MDEFIERYKLEGYAF	0	0	0	0	0	0	0	621	0	0	0	508.5	0	0	2202	0	838	0	742	0	0	0	763
1423	NSP15	EFIERYKLEGYAFEH	0	0	0	0	0	0	836.5	749.5	0	1310.5	15315	735.5	933	0	3581	0	1189	650	1136	0	0	512.5	1105.5
1424	NSP15	IERYKLEGYAFEHIV	0	0	0	0	0	0	0	0	5335	0	942	895.5	0	0	2268	0	0	0	0	0	0	0	0
1425	NSP15	RYKLEGYAFEHIVYG	0	0	0	0	0	0	0	0	750.5	0	0	0	0	0	0	0	0	0	0	0	0	0	0
1426	NSP15	KLEGYAFEHIVYGDF	0	0	0	0	0	621	0	0	0	0	858	762	0	0	703.5	0	2314.5	727.5	1795	616	0	818.5	1255
1427	NSP15	EGYAFEHIVYGDFSH	0	0	0	0	0	0	0	0	0	537	1035.5	0	887	0	0	0	709	0	668	0	0	555	1106
1428	NSP15	FEHIVYGDFSHSQLG	0	0	0	0	0	0	0	0	0	0	0	1386.5	0	0	0	0	0	0	0	0	0	0	0
1429	NSP15	GGLHLLIGLAKRFKE	0	0	0	0	0	0	0	0	0	0	0	0	2796.5	0	0	0	0	0	0	0	0	0	0
1430	NSP15	LLIGLAKRFKESPFE	0	0	0	0	583	0	0	0	0	0	0	0	9714	0	0	0	0	0	0	0	0	0	0
1431	NSP15	IGLAKRFKESPFELE	0	0	0	0	0	0	0	0	0	0	0	0	5154	0	1128	0	0	0	0	0	0	0	0
1432	NSP15	LAKRFKESPFELEDF	0	0	0	0	521	0	0	0	714	0	607	731.5	732	0	782	0	1563	1386	1843.5	742	0	0	610.5
1433	NSP15	KRFKESPFELEDFIP	0	0	0	0	0	0	0	0	0	0	551	1565.5	0	0	1003	0	0	0	1226	0	0	0	0
1434	NSP15	FKESPFELEDFIPMD	0	0	0	0	0	0	0	0	0	0	0	2023	0	0	591	0	0	1237	0	0	0	0	0
1435	NSP15	ESPFELEDFIPMDST	0	0	0	0	0	0	0	0	0	1074	863	884	0	0	0	0	0	0	0	0	0	0	0
1436	NSP15	PFELEDFIPMDSTVK	0	0	0	660	0	0	0	0	0	0	0	502	0	0	0	0	0	870.5	829	0	0	0	0
1437	NSP15	ELEDFIPMDSTVKNY	0	0	0	0	0	0	0	1823	0	1907	1246.5	0	0	0	0	0	0	0	0	0	0	0	923.5
1438	NSP15	EDFIPMDSTVKNYFI	0	0	0	0	0	0	0	0	0	518	0	0	0	0	0	0	0	0	0	0	0	0	1322
1439	NSP15	FIPMDSTVKNYFITD	0	0	0	0	0	0	0	0	0	0	0	0	0	0	0	0	0	0	0	0	0	0	698
1440	NSP15	ITDAQTGSSKCVCSV	0	0	0	0	0	1691	0	0	1120	0	0	0	0	0	0	0	0	0	0	0	0	0	0
1441	NSP15	DAQTGSSKCVCSVID	513	0	0	0	0	0	0	0	723	0	0	0	0	0	0	0	0	0	0	0	0	0	0
1442	NSP15	GSSKCVCSVIDLLLD	0	0	0	0	0	0	0	0	948	0	0	0	0	0	0	0	744.5	0	0	0	0	0	0
1443	NSP15	SKCVCSVIDLLLDDF	0	0	0	0	0	0	0	0	0	0	989.5	1706	0	0	0	513	2165	1238	2122	0	0	643	0
1444	NSP15	CVCSVIDLLLDDFVE	0	0	0	657.5	0	0	0	535	813.5	0	522	1245	4873	0	967	0	1831.5	766.5	628.5	0	0	0	516
1445	NSP15	CSVIDLLLDDFVEII	0	0	0	0	0	0	618	511	621.5	0	715.5	2686	0	0	3523	0	3249.5	2080	1747	762	794	0	0
1446	NSP15	DLLLDDFVEIIKSQD	584	0	0	0	0	0	0	0	789	0	0	0	0	0	0	0	560.5	0	553	0	0	0	0
1447	NSP15	LLDDFVEIIKSQDLS	0	0	0	0	0	0	0	0	4443	0	0	0	0	0	0	0	0	0	0	0	0	0	0
1448	NSP15	EIIKSQDLSVVSKVV	0	0	0	0	0	0	0	0	0	668	0	0	0	0	0	0	0	0	0	0	0	0	0
1449	NSP15	IKSQDLSVVSKVVKV	0	0	0	0	0	0	0	0	9074.5	0	0	5825	0	0	0	0	0	0	0	0	0	0	0
1450	NSP15	DLSVVSKVVKVTIDY	0	0	0	0	0	0	0	0	0	0	0	0	0	0	0	0	0	0	2694	0	0	0	0
1451	NSP15	SVVSKVVKVTIDYTE	0	0	0	0	0	0	0	0	0	0	0	0	4025	0	0	0	0	0	963.5	0	0	0	0
1452	NSP15	KVVKVTIDYTEISFM	0	0	0	0	0	0	0	0	0	0	0	0	0	0	0	0	773.5	0	582	0	0	0	0
1453	NSP15	VKVTIDYTEISFMLW	0	0	0	0	0	0	0	0	0	0	0	589.5	0	0	0	0	0	0	553	0	0	0	0
1454	NSP15	EISFMLWCKDGHVET	0	0	0	0	0	0	0	0	0	1605	0	0	0	0	799	0	0	0	0	0	0	0	0
1455	NSP15	SFMLWCKDGHVETFY	0	0	0	0	0	0	0	0	0	0	0	769	0	0	2414	0	629	864	0	0	0	0	0
1456	NSP16	KMQRMLLEKCDLQNY	0	0	0	0	0	0	0	0	0	0	0	0	0	0	650	0	0	0	0	0	0	0	0
1457	NSP16	LEKCDLQNYGDSATL	0	0	0	0	0	0	0	0	1184	0	0	0	0	0	0	753.5	0	0	0	0	0	0	0
1458	NSP16	KCDLQNYGDSATLPK	0	0	0	0	0	0	0	0	0	0	0	4706	0	0	0	0	0	0	0	0	0	0	0
1459	NSP16	QNYGDSATLPKGIMM	0	0	0	0	0	0	0	0	0	0	0	1509	0	0	0	0	0	0	0	0	0	0	0
1460	NSP16	IMMNVAKYTQLCQYL	0	0	0	0	0	0	0	0	2827	0	0	0	0	0	0	0	0	0	0	0	0	0	0
1461	NSP16	IHFGAGSDKGVAPGT	0	0	0	0	0	0	0	0	548	0	0	0	0	0	0	0	0	0	0	0	0	0	0
1462	NSP16	RQWLPTGTLLVDSDL	0	0	0	0	0	0	0	0	0	0	4948	0	0	0	0	0	0	0	0	0	0	0	0
1463	NSP16	WLPTGTLLVDSDLND	0	0	0	0	0	0	0	0	1383	0	0	0	0	0	0	0	0	0	0	0	0	0	532
1464	NSP16	PTGTLLVDSDLNDFV	0	0	0	0	0	587	0	0	0	0	0	0	0	0	0	0	767	0	0	0	0	0	0
1465	NSP16	GTLLVDSDLNDFVSD	0	0	0	0	0	1058.5	0	0	0	0	0	0	0	0	0	0	538	0	0	0	0	0	867
1466	NSP16	LLVDSDLNDFVSDAD	0	0	0	0	0	0	0	0	6140.5	0	0	0	0	0	0	0	0	0	756.5	0	0	0	577.5
1467	NSP16	VDSDLNDFVSDADST	0	0	0	0	0	795	0	0	1794.5	0	0	0	0	0	0	0	0	0	1409	0	0	0	0
1468	NSP16	SDLNDFVSDADSTLI	0	0	0	0	0	8744.5	0	698.5	0	0	0	818.5	0	0	0	0	0	0	0	0	0	0	0
1469	NSP16	LNDFVSDADSTLIGD	0	0	0	0	0	0	0	0	7175.5	0	0	0	0	0	0	0	0	0	0	0	0	0	0
1470	NSP16	VSDADSTLIGDCATV	0	0	0	0	0	11591	0	0	0	0	0	0	0	0	0	0	0	0	0	0	0	0	776.5
1471	NSP16	DSTLIGDCATVHTAN	795	0	0	0	0	0	0	894.5	1793	0	0	0	0	0	0	0	0	0	0	0	0	0	614
1472	NSP16	TLIGDCATVHTANKW	0	0	0	0	0	0	0	0	1881	0	0	0	0	0	0	0	0	0	0	0	0	0	0
1473	NSP16	IGDCATVHTANKWDL	0	0	0	0	0	0	0	0	1308.5	0	4108.5	0	0	0	0	0	0	0	968	0	0	0	0
1474	NSP16	ATVHTANKWDLIISD	0	0	0	0	0	2606	0	0	0	0	0	0	0	0	0	0	0	0	0	0	0	0	2172
1475	NSP16	VHTANKWDLIISDMY	0	0	0	0	0	4535.5	0	0	1738	0	583.5	572.5	0	0	0	0	0	509	0	0	0	0	1258.5
1476	NSP16	TANKWDLIISDMYDP	0	0	0	0	0	1514	0	0	0	0	0	0	0	0	0	0	796	0	0	0	0	0	0
1477	NSP16	ISDMYDPKTKNVTKE	0	0	0	0	0	9616.5	0	0	6860	0	0	0	680.5	0	0	0	0	0	0	0	0	0	0
1478	NSP16	YDPKTKNVTKENDSK	0	0	0	0	0	0	0	15306	0	0	0	0	0	0	0	0	0	0	0	0	0	0	0
1479	NSP16	PKTKNVTKENDSKEG	0	0	0	0	0	0	0	12076	0	0	0	0	0	0	0	0	0	0	0	0	0	0	0
1480	NSP16	TKNVTKENDSKEGFF	0	0	0	0	0	0	0	5649	0	0	0	0	0	0	0	0	574	0	0	0	0	0	0
1481	NSP16	NVTKENDSKEGFFTY	0	0	525	0	0	903	0	4868	0	0	0	0	0	0	0	0	0	0	515	0	0	0	0
1482	NSP16	TKENDSKEGFFTYIC	0	0	0	0	1301.5	0	0	3765	0	0	0	0	0	0	0	0	0	0	0	0	0	0	0
1483	NSP16	ENDSKEGFFTYICGF	0	0	0	0	0	0	0	0	0	0	0	0	0	0	0	0	564	0	0	0	0	527	0
1484	NSP16	KLALGGSVAIKITEH	0	0	0	0	0	0	0	0	2337.5	0	6720	0	0	0	0	0	0	0	0	0	0	0	0
1485	NSP16	ALGGSVAIKITEHSW	0	0	0	0	0	0	0	0	1711	0	2620	0	0	0	0	0	0	0	0	0	0	0	785
1486	NSP16	GGSVAIKITEHSWNA	0	0	0	0	0	0	0	0	0	0	2895.5	0	0	0	0	0	0	0	0	0	0	0	0
1487	NSP16	SVAIKITEHSWNADL	0	0	0	0	0	0	0	0	0	0	4040.5	0	0	0	0	0	0	0	0	0	0	0	0
1488	NSP16	WNADLYKLMGHFAWW	0	0	0	0	0	0	0	0	0	0	0	1159.5	0	0	0	0	0	0	1551	0	501.5	0	809
1489	NSP16	MGHFAWWTAFVTNVN	0	0	0	0	0	0	3729	0	3628.5	0	0	0	0	728.5	0	0	0	0	0	0	0	0	3327.5
1490	NSP16	HFAWWTAFVTNVNAS	0	0	0	0	0	0	0	0	0	0	0	0	0	0	0	0	0	0	0	0	0	0	668
1491	NSP16	AWWTAFVTNVNASSS	0	0	0	0	0	0	0	0	0	0	0	1036.5	0	0	0	0	0	0	0	0	0	0	0
1492	NSP16	WTAFVTNVNASSSEA	0	0	0	0	0	0	0	0	0	0	0	2433.5	0	0	0	0	0	0	0	0	0	0	0
1493	NSP16	VTNVNASSSEAFLIG	0	0	0	0	0	884	1321	0	6985.5	0	0	0	0	510	0	0	0	0	0	0	0	0	4738
1494	NSP16	LIGCNYLGKPREQID	0	0	0	0	0	0	0	0	1860	0	0	0	0	868	0	0	0	0	0	0	0	0	0
1495	NSP16	GCNYLGKPREQIDGY	0	0	0	0	0	0	0	0	0	0	0	0	0	0	0	0	555.5	0	894.5	0	0	0	0
1496	NSP16	LGKPREQIDGYVMHA	0	0	0	0	0	0	0	0	0	0	0	0	0	0	0	0	0	0	739	0	0	0	0
1497	NSP16	REQIDGYVMHANYIF	0	0	0	0	0	0	0	0	606	0	0	0	0	0	0	0	0	0	0	0	0	0	0
1498	NSP16	QIDGYVMHANYIFWR	0	0	0	0	0	0	0	0	0	0	0	0	0	0	0	0	0	0	0	0	510	0	0
1499	NSP16	RNTNPIQLSSYSLFD	0	0	0	0	0	0	0	0	0	0	0	0	0	801	0	0	947.5	0	0	0	0	0	0
1500	NSP16	SSYSLFDMSKFPLKL	0	0	0	0	0	0	0	0	0	0	0	0	0	0	0	1006	0	0	0	0	0	0	0
1501	NSP16	LFDMSKFPLKLRGTA	0	0	0	0	0	0	0	0	1733	0	0	0	0	0	0	0	0	0	0	0	0	0	0
1502	NSP16	LRGTAVMSLKEGQIN	0	0	0	0	0	0	0	0	0	0	0	549	0	0	0	0	0	0	0	0	0	0	0
1503	NSP16	AVMSLKEGQINDMIL	0	0	0	0	0	0	0	0	0	0	0	0	0	0	633	0	0	0	0	0	0	0	0
1504	NSP16	MSLKEGQINDMILSL	0	0	0	0	0	0	0	0	966	0	0	0	0	0	582	0	0	0	0	0	0	0	0
1505	NSP16	LKEGQINDMILSLLS	0	0	0	0	0	0	0	0	2306	0	0	0	0	0	0	0	0	0	0	0	0	0	0
1506	NSP16	MILSLLSKGRLIIRE	0	0	0	0	0	0	0	0	0	0	0	0	3569	0	529.5	0	0	0	0	0	0	0	0
1507	NSP16	LSLLSKGRLIIRENN	0	0	609	0	0	0	0	0	11511.5	0	0	0	0	0	1223.5	0	0	0	0	0	0	0	0
1508	NSP16	LLSKGRLIIRENNRV	0	0	0	0	0	0	0	0	1909	0	0	0	0	0	0	0	0	0	0	0	0	0	0
1509	NSP16	LIIRENNRVVISSDV	0	0	0	0	0	1926	0	0	0	0	2023	962.5	0	0	0	0	0	0	0	0	0	0	0
1510	NSP16	IRENNRVVISSDVLV	0	0	0	0	0	1179	0	0	11137.5	0	0	0	0	0	0	0	0	0	0	0	0	0	0
1511	NSP16	ENNRVVISSDVLVNN	0	0	0	0	0	1971	0	0	770.5	0	0	0	0	0	0	0	0	0	0	0	0	0	0
1512	NSP16	ISSDVLVNNGSGSGS	0	0	0	0	0	7963.5	0	0	3556	0	0	0	0	0	0	0	0	0	0	0	0	0	0
1513	Spike	LVLLPLVSSQCVNLT	0	0	0	0	0	0	0	0	0	0	0	0	0	0	0	0	0	0	0	1106.5	0	0	0
1514	Spike	RTQLPPAYTNSFTRG	0	0	0	0	0	0	0	0	0	0	0	0	0	0	0	0	5187	0	0	0	0	0	0
1515	Spike	QLPPAYTNSFTRGVY	0	0	0	0	0	0	0	0	0	0	0	0	0	0	0	0	3312	0	0	0	0	0	0
1516	Spike	PPAYTNSFTRGVYYP	0	0	0	0	0	0	0	0	0	0	0	0	0	0	0	0	1437	0	0	0	0	0	0
1517	Spike	AYTNSFTRGVYYPDK	0	0	0	0	0	0	0	0	0	0	0	0	0	0	0	0	0	2072.5	0	0	0	0	0
1518	Spike	TNSFTRGVYYPDKVF	0	0	0	0	0	0	0	0	0	0	0	0	0	0	0	0	0	726	0	0	0	0	0
1519	Spike	TRGVYYPDKVFRSSV	0	0	0	0	0	0	0	0	0	0	0	0	0	0	0	0	0	1720.5	0	0	0	0	0
1520	Spike	PDKVFRSSVLHSTQD	0	0	0	0	0	0	0	0	666.5	0	0	0	0	0	0	0	0	0	0	0	0	0	0
1521	Spike	SSVLHSTQDLFLPFF	0	0	735.5	0	0	1052	0	1836	0	0	0	1558	0	0	0	686	0	0	0	0	0	0	0
1522	Spike	HSTQDLFLPFFSNVT	0	0	0	0	0	0	0	0	0	0	0	1665.5	0	0	0	0	0	0	0	0	0	0	0
1523	Spike	TQDLFLPFFSNVTWF	0	0	0	0	0	0	0	0	0	0	0	858	0	0	0	0	818.5	0	0	0	0	0	0
1524	Spike	PFFSNVTWFHAIHVS	0	0	0	0	0	0	0	0	1387	0	0	0	0	0	0	0	0	0	0	0	0	0	0
1525	Spike	FSNVTWFHAIHVSGT	0	0	0	0	0	0	0	0	1361	0	0	0	0	0	0	0	0	0	0	0	0	0	0
1526	Spike	NVTWFHAIHVSGTNG	0	0	0	0	0	0	0	0	548.5	0	0	0	0	0	0	0	0	0	0	0	0	0	0
1527	Spike	AIHVSGTNGTKRFDN	0	0	0	0	0	0	0	0	0	0	0	0	0	0	0	0	0	0	0	0	0	0	912
1528	Spike	HVSGTNGTKRFDNPV	0	0	0	0	0	0	0	0	0	0	0	506.5	0	0	0	0	0	0	0	0	0	0	0
1529	Spike	SGTNGTKRFDNPVLP	0	0	0	0	0	0	0	0	0	0	0	663	0	0	0	0	0	0	0	0	0	0	0
1530	Spike	TNGTKRFDNPVLPFN	0	0	0	0	0	0	0	0	0	0	0	712.5	0	0	0	0	0	1366.5	0	0	0	0	0
1531	Spike	KRFDNPVLPFNDGVY	0	0	0	0	0	0	0	0	0	0	0	591.5	0	0	0	0	664	0	651.5	0	0	563	0
1532	Spike	FDNPVLPFNDGVYFA	0	0	0	0	0	0	0	0	0	0	0	0	0	0	0	0	579	0	0	0	0	0	0
1533	Spike	IFGTTLDSKTQSLLI	0	0	0	0	0	0	0	0	3170.5	0	0	0	0	0	0	0	0	0	0	0	0	0	0
1534	Spike	GTTLDSKTQSLLIVN	0	0	0	0	0	0	0	0	784.5	0	0	0	0	0	0	0	0	0	0	0	0	0	0
1535	Spike	DSKTQSLLIVNNATN	0	0	0	0	0	0	0	0	19398	0	0	0	0	588	0	0	0	0	0	0	0	0	0
1536	Spike	KTQSLLIVNNATNVV	0	0	0	0	0	0	0	0	15466	0	0	0	0	0	0	0	0	0	0	0	0	0	0
1537	Spike	QSLLIVNNATNVVIK	0	0	0	0	0	0	0	0	1203	0	0	0	0	0	0	0	0	0	0	0	0	0	0
1538	Spike	IVNNATNVVIKVCEF	0	0	0	0	0	0	0	0	5402	0	0	0	0	0	0	0	1320	0	0	0	0	0	0
1539	Spike	NNATNVVIKVCEFQF	0	0	0	0	0	0	0	0	0	0	0	0	0	0	1287	0	942.5	0	627	0	0	0	0
1540	Spike	VIKVCEFQFCNDPFL	0	0	0	0	0	0	0	0	1379.5	0	0	1056	0	0	0	0	1186	0	1106	0	0	0	0
1541	Spike	CEFQFCNDPFLGVYY	0	0	0	0	0	0	0	0	0	0	0	1407	510.5	0	0	0	1408	0	1306	820.5	571.5	508.5	830.5
1542	Spike	LGVYYHKNNKSWMES	0	0	0	0	0	0	0	0	0	0	0	0	0	0	1384.5	0	0	0	0	0	0	0	0
1543	Spike	VYYHKNNKSWMESEF	0	0	0	0	0	0	0	0	0	0	0	658	0	0	2918	0	752.5	0	824	0	1673	0	0
1544	Spike	YHKNNKSWMESEFRV	0	0	0	0	0	0	0	0	0	0	0	0	0	0	1374	0	0	0	0	0	0	0	0
1545	Spike	KNNKSWMESEFRVYS	0	0	0	0	0	0	0	0	0	0	0	0	0	0	671	0	0	0	0	0	0	0	0
1546	Spike	NKSWMESEFRVYSSA	0	0	1362	0	0	0	0	0	0	0	0	0	0	0	605.5	0	0	0	0	0	0	0	0
1547	Spike	SWMESEFRVYSSANN	0	0	1169	0	0	0	0	0	0	0	0	1004.5	0	0	0	0	0	0	0	0	0	0	0
1548	Spike	MESEFRVYSSANNCT	0	0	0	0	0	0	0	0	0	0	0	0	0	0	0	0	0	0	0	0	944.5	0	0
1549	Spike	SEFRVYSSANNCTFE	0	0	0	0	0	634	0	0	0	0	0	0	3807	0	0	0	0	0	0	0	0	0	0
1550	Spike	FRVYSSANNCTFEYV	0	0	0	0	0	0	0	0	0	0	0	0	0	0	2188	0	595.5	0	0	0	0	0	0
1551	Spike	VYSSANNCTFEYVSQ	0	0	0	0	0	1824	0	0	751.5	0	0	0	0	0	576	0	0	0	0	0	0	0	0
1552	Spike	SSANNCTFEYVSQPF	0	0	0	0	0	1031.5	0	0	684.5	0	0	0	0	0	0	0	575.5	0	0	0	0	0	0
1553	Spike	NCTFEYVSQPFLMDL	0	0	0	0	0	0	0	0	0	0	2708.5	0	0	0	793	0	759.5	0	949	0	0	572	0
1554	Spike	TFEYVSQPFLMDLEG	0	0	0	0	0	0	0	0	0	0	0	0	0	0	1167.5	0	919	0	0	0	0	0	0
1555	Spike	VSQPFLMDLEGKQGN	0	0	0	0	0	3872	0	0	4086.5	0	0	0	0	0	0	0	0	0	0	0	0	0	0
1556	Spike	FLMDLEGKQGNFKNL	0	0	0	0	0	0	0	0	0	0	0	0	847.5	0	0	0	0	0	0	0	0	0	0
1557	Spike	MDLEGKQGNFKNLRE	0	0	0	0	0	0	0	0	0	0	0	0	1607	0	0	0	0	0	0	0	0	0	0
1558	Spike	LEGKQGNFKNLREFV	0	559.5	0	0	0	0	0	0	852	0	0	0	0	0	654.5	0	0	0	0	0	0	0	0
1559	Spike	KNLREFVFKNIDGYF	0	0	0	0	0	0	0	0	0	0	0	881	0	0	0	0	971	0	1015.5	0	0	0	509.5
1560	Spike	LREFVFKNIDGYFKI	0	0	0	0	0	0	0	0	0	0	0	0	0	0	0	0	0	0	871	0	0	0	0
1561	Spike	KNIDGYFKIYSKHTP	0	0	0	0	0	0	0	0	0	0	0	0	0	0	527	0	0	0	0	0	0	0	0
1562	Spike	FKIYSKHTPINLVRD	0	0	0	0	0	0	0	0	556.5	0	0	0	0	0	0	0	0	0	0	0	0	0	0
1563	Spike	IYSKHTPINLVRDLP	0	0	0	0	0	0	0	0	3130.5	0	0	0	0	0	0	0	0	0	0	0	0	0	0
1564	Spike	NLVRDLPQGFSALEP	0	0	0	0	0	1308	0	0	0	0	550.5	0	0	0	4557	0	0	0	0	0	0	0	0
1565	Spike	VRDLPQGFSALEPLV	0	0	0	0	0	0	0	0	0	0	0	0	0	0	2684.5	0	0	0	0	0	0	0	0
1566	Spike	DLPQGFSALEPLVDL	0	0	0	0	0	0	0	0	0	0	2121	0	0	0	2490	0	796	0	0	0	0	0	0
1567	Spike	PQGFSALEPLVDLPI	0	0	0	0	0	0	0	0	0	0	0	0	0	0	1548	0	0	0	0	0	0	0	0
1568	Spike	GFSALEPLVDLPIGI	0	0	0	0	0	0	0	1158	0	0	0	0	0	0	568	0	0	0	0	0	0	0	0
1569	Spike	SALEPLVDLPIGINI	0	0	0	0	0	0	0	0	1290	0	0	1172.5	0	0	0	0	0	0	0	0	0	0	0
1570	Spike	LEPLVDLPIGINITR	0	0	0	0	0	0	0	0	2051	0	0	0	0	0	0	0	0	0	0	0	0	0	0
1571	Spike	PLVDLPIGINITRFQ	0	0	0	0	0	0	0	0	814	0	0	0	0	0	0	0	0	0	0	0	0	0	0
1572	Spike	IGINITRFQTLLALH	0	0	0	0	0	0	0	0	893	0	0	0	0	0	0	0	0	0	0	0	0	0	0
1573	Spike	INITRFQTLLALHRS	0	0	0	0	0	0	0	0	797	0	0	0	0	0	0	0	0	0	0	0	0	0	0
1574	Spike	QTLLALHRSYLTPGD	0	0	0	0	0	0	0	0	0	0	0	0	0	0	0	0	0	0	0	1444.5	757.5	0	0
1575	Spike	LLALHRSYLTPGDSS	0	0	0	0	0	0	0	0	0	0	0	0	0	0	0	9032	0	0	0	631	0	0	0
1576	Spike	ALHRSYLTPGDSSSG	0	0	0	0	0	0	0	0	0	0	0	0	0	0	0	2615	0	0	0	0	0	0	0
1577	Spike	HRSYLTPGDSSSGWT	0	0	0	0	0	1244	0	0	0	0	0	0	0	0	0	2407	0	0	0	0	0	0	0
1578	Spike	SYLTPGDSSSGWTAG	0	0	0	0	574	0	0	0	0	0	0	1234	0	0	0	1091.5	0	0	0	0	0	0	0
1579	Spike	LTPGDSSSGWTAGAA	0	0	0	0	0	0	0	0	0	0	0	0	0	0	0	532.5	0	0	0	0	0	0	0
1580	Spike	PGDSSSGWTAGAAAY	0	0	0	0	0	0	0	0	0	0	0	0	0	0	0	1559	0	0	0	0	0	0	0
1581	Spike	DSSSGWTAGAAAYYV	812.5	0	0	0	0	2315.5	0	0	0	0	0	0	0	0	0	13135.5	0	0	0	0	0	0	0
1582	Spike	YYVGYLQPRTFLLKY	0	0	0	0	0	0	0	0	0	0	0	0	1002.5	0	0	0	0	0	0	0	0	0	0
1583	Spike	VGYLQPRTFLLKYNE	0	0	0	0	0	0	0	0	0	0	0	0	13821	0	0	0	0	0	0	0	0	0	0
1584	Spike	GTITDAVDCALDPLS	0	0	0	0	0	0	0	0	0	0	0	2015	0	0	0	0	0	1099.5	0	0	0	0	0
1585	Spike	ITDAVDCALDPLSET	0	0	0	0	0	1657.5	0	0	1786.5	0	0	2589.5	0	0	0	0	0	2695.5	0	0	0	0	0
1586	Spike	DAVDCALDPLSETKC	0	0	0	0	0	0	0	0	942.5	0	0	3978.5	0	0	0	0	0	0	0	0	0	0	0
1587	Spike	VDCALDPLSETKCTL	0	0	0	0	0	0	0	0	0	0	0	3916.5	0	0	0	0	0	0	0	0	0	0	0
1588	Spike	CALDPLSETKCTLKS	0	0	0	0	0	0	0	0	0	0	0	7858.5	0	0	0	0	0	0	0	0	0	0	0
1589	Spike	LDPLSETKCTLKSFT	0	0	0	0	0	0	0	0	0	0	0	8032	0	0	0	0	0	2559.5	0	0	0	0	0
1590	Spike	PLSETKCTLKSFTVE	0	0	0	0	0	0	0	0	725	0	0	0	1653.5	0	0	0	0	0	0	0	0	0	0
1591	Spike	LKSFTVEKGIYQTSN	0	0	0	0	0	7222	0	0	1677	0	0	0	0	0	0	0	0	0	0	0	0	0	0
1592	Spike	YQTSNFRVQPTESIV	0	0	0	0	0	0	0	0	0	0	0	0	0	674	0	0	0	0	0	0	0	0	0
1593	Spike	NFRVQPTESIVRFPN	0	0	0	0	0	572	0	0	0	0	0	0	702.5	0	0	0	0	0	0	0	0	0	0
1594	Spike	QPTESIVRFPNITNL	0	0	539.5	0	0	0	0	0	3484.5	0	0	0	0	0	0	0	0	0	0	0	0	0	0
1595	Spike	TESIVRFPNITNLCP	0	0	0	0	0	0	0	0	2167	0	0	0	0	0	0	0	0	0	0	0	0	0	0
1596	Spike	VRFPNITNLCPFGEV	0	0	0	0	0	0	0	0	1210.5	540.5	1317	0	0	0	0	0	0	564.5	0	0	0	0	0
1597	Spike	FPNITNLCPFGEVFN	0	0	0	0	0	0	0	0	0	0	0	0	0	0	0	0	0	0	535	0	0	0	0
1598	Spike	PFGEVFNATRFASVY	0	0	0	0	0	0	0	0	0	0	0	0	0	0	0	0	0	798	500	0	0	0	595
1599	Spike	GEVFNATRFASVYAW	0	0	0	0	0	0	0	0	0	0	0	0	0	0	0	0	0	0	0	0	0	0	530
1600	Spike	NATRFASVYAWNRKR	0	0	0	0	0	0	0	0	0	0	0	0	0	0	0	0	0	0	0	0	0	635.5	0
1601	Spike	FASVYAWNRKRISNC	0	0	0	0	0	0	0	0	928	0	0	0	0	0	0	0	0	0	0	0	0	0	0
1602	Spike	SVYAWNRKRISNCVA	0	0	0	0	0	842.5	0	0	871.5	0	0	0	0	0	0	0	0	0	0	0	0	0	0
1603	Spike	YAWNRKRISNCVADY	0	0	0	0	0	861.5	0	0	695	0	0	0	0	0	0	0	0	0	0	0	0	0	0
1604	Spike	YNSASFSTFKCYGVS	0	0	0	0	0	8366.5	0	0	0	0	0	0	0	0	0	1481	0	0	0	0	0	0	0
1605	Spike	STFKCYGVSPTKLND	0	0	0	0	0	0	0	0	866.5	0	0	0	0	0	0	0	0	0	0	0	0	0	0
1606	Spike	LNDLCFTNVYADSFV	0	0	0	0	0	0	0	0	1234	0	0	0	0	0	0	0	931	0	613	0	0	0	562.5
1607	Spike	TNVYADSFVIRGDEV	0	0	0	0	0	0	0	0	680	0	0	0	0	0	0	0	0	0	0	0	0	0	0
1608	Spike	VYADSFVIRGDEVRQ	0	0	0	0	0	0	0	0	751	0	0	0	0	0	0	0	0	0	0	0	0	0	0
1609	Spike	ADSFVIRGDEVRQIA	0	0	0	0	0	849	0	0	900	0	0	0	0	0	0	921.5	0	0	0	0	0	0	0
1610	Spike	VIRGDEVRQIAPGQT	0	0	0	0	0	0	0	0	959.5	0	0	0	0	0	0	0	0	0	0	0	0	0	0
1611	Spike	RGDEVRQIAPGQTGK	0	0	0	0	0	0	0	0	0	0	0	0	0	0	0	0	0	8257.5	0	0	0	0	0
1612	Spike	DEVRQIAPGQTGKIA	0	0	0	0	0	0	0	0	0	0	0	0	0	0	0	0	0	777	0	0	0	0	0
1613	Spike	VRQIAPGQTGKIADY	0	0	0	0	0	0	0	0	559	0	0	0	0	0	0	0	0	624	0	0	0	0	0
1614	Spike	QIAPGQTGKIADYNY	0	0	0	0	0	3165.5	0	0	0	0	0	0	0	0	0	0	0	0	0	0	0	0	774.5
1615	Spike	TGKIADYNYKLPDDF	0	0	0	0	0	0	0	0	0	0	0	0	0	0	0	0	1513.5	0	0	0	0	0	0
1616	Spike	LPDDFTGCVIAWNSN	0	0	0	0	0	0	0	0	962	0	0	0	0	0	0	0	0	0	0	0	0	0	0
1617	Spike	NSNNLDSKVGGNYNY	0	0	0	0	0	531	0	0	0	0	0	0	0	0	0	0	0	0	0	814	0	0	0
1618	Spike	NNLDSKVGGNYNYLY	0	0	0	0	0	953	0	0	0	0	0	0	0	0	0	0	0	0	560.5	0	0	0	0
1619	Spike	YNYLYRLFRKSNLKP	0	0	0	0	0	0	0	0	28089	0	0	0	0	0	0	0	0	0	0	0	0	0	0
1620	Spike	YLYRLFRKSNLKPFE	0	0	0	0	0	0	0	0	2415.5	0	0	0	2324.5	0	0	0	0	0	0	0	0	0	0
1621	Spike	YRLFRKSNLKPFERD	0	0	0	0	0	0	0	0	900	0	692	0	0	0	0	0	0	1800	0	0	0	0	0
1622	Spike	LFRKSNLKPFERDIS	0	0	0	0	0	2287	0	0	0	0	538	0	0	0	0	0	0	1581	0	0	0	0	0
1623	Spike	RKSNLKPFERDISTE	0	0	0	0	0	0	0	0	1990.5	0	0	0	2918	0	0	0	0	0	0	0	0	0	0
1624	Spike	SNLKPFERDISTEIY	0	0	0	0	0	722	0	568	3791	0	0	1464	0	0	1131	0	0	1244.5	656.5	0	0	0	0
1625	Spike	LKPFERDISTEIYQA	0	0	0	0	0	0	0	1465.5	0	0	0	0	0	0	0	0	0	533	0	0	0	0	0
1626	Spike	PFERDISTEIYQAGS	0	0	0	0	0	0	0	0	0	0	0	0	0	0	0	0	0	2159	0	0	0	0	0
1627	Spike	ERDISTEIYQAGSTP	0	0	0	0	0	0	0	969	0	1122	0	0	0	0	0	0	0	0	0	0	1248.5	0	0
1628	Spike	EIYQAGSTPCNGVEG	0	0	0	0	0	0	0	0	0	610.5	0	0	0	0	0	0	0	0	0	0	0	0	0
1629	Spike	YQAGSTPCNGVEGFN	0	0	0	0	0	0	0	0	0	0	0	0	3270	0	0	0	0	0	0	0	0	0	0
1630	Spike	AGSTPCNGVEGFNCY	0	0	0	0	0	0	0	0	0	0	0	0	0	0	0	0	598.5	0	0	0	0	0	0
1631	Spike	VEGFNCYFPLQSYGF	0	0	0	0	0	0	0	0	0	0	0	519	0	0	0	0	0	0	0	0	0	0	0
1632	Spike	NCYFPLQSYGFQPTN	0	0	0	0	0	0	0	0	659	0	0	0	0	0	0	0	0	0	0	0	0	0	0
1633	Spike	YGFQPTNGVGYQPYR	0	0	0	0	0	0	0	0	0	0	0	0	0	0	0	0	0	0	521.5	0	0	0	0
1634	Spike	VGYQPYRVVVLSFEL	0	0	0	0	0	0	0	0	885.5	0	0	663	0	0	2133	0	1288	0	544.5	0	0	0	0
1635	Spike	YQPYRVVVLSFELLH	0	0	0	0	0	0	0	0	700	0	0	1103	0	0	1077.5	0	642	0	0	0	0	0	0
1636	Spike	LSFELLHAPATVCGP	0	0	0	0	0	1350	0	0	6092	0	0	0	0	0	0	0	0	0	0	0	0	0	0
1637	Spike	FELLHAPATVCGPKK	0	0	0	0	0	0	0	0	0	0	0	712.5	0	0	0	0	0	0	0	0	0	0	0
1638	Spike	LLHAPATVCGPKKST	0	0	0	0	0	0	0	0	772.5	0	0	0	0	0	0	0	0	0	0	0	0	0	0
1639	Spike	TVCGPKKSTNLVKNK	0	0	0	0	0	0	0	0	0	0	0	535	0	0	0	0	0	0	0	0	0	0	0
1640	Spike	GLTGTGVLTESNKKF	0	0	0	0	0	0	0	0	0	0	0	1253	0	0	0	0	0	0	0	0	0	0	0
1641	Spike	VLTESNKKFLPFQQF	0	0	0	0	0	0	0	0	0	0	0	1801.5	0	0	0	0	0	0	0	0	0	0	0
1642	Spike	SNKKFLPFQQFGRDI	0	0	0	0	0	0	0	0	0	0	1908.5	0	0	0	0	0	0	0	0	0	0	0	0
1643	Spike	FGRDIADTTDAVRDP	0	0	0	0	0	0	0	0	0	0	0	0	0	0	0	0	760	0	0	0	0	0	0
1644	Spike	RDIADTTDAVRDPQT	0	0	0	0	0	0	0	0	0	0	0	0	918.5	0	0	0	0	0	0	0	0	0	0
1645	Spike	IADTTDAVRDPQTLE	0	0	0	0	0	775.5	0	0	3798	0	0	1116	1768	0	0	0	672	561.5	0	0	0	0	0
1646	Spike	DTTDAVRDPQTLEIL	621	0	0	0	0	0	0	0	0	551.5	759.5	10874	0	0	590.5	0	7677.5	1855	1074	526.5	0	0	0
1647	Spike	TDAVRDPQTLEILDI	0	0	0	0	0	0	0	0	1056	0	2122.5	17501	0	0	712.5	0	5709.5	9367	4796	709.5	0	0	772.5
1648	Spike	AVRDPQTLEILDITP	0	0	0	0	0	0	0	0	0	0	0	6156	0	0	0	0	3484.5	4375	4199.5	792.5	0	0	0
1649	Spike	RDPQTLEILDITPCS	0	0	0	0	0	0	0	0	0	0	0	536.5	0	0	0	0	0	3091	1088.5	0	0	0	0
1650	Spike	EILDITPCSFGGVSV	0	0	0	0	0	0	0	1230	0	1498	0	0	0	0	0	0	0	0	0	0	0	0	0
1651	Spike	LDITPCSFGGVSVIT	0	0	0	0	0	0	0	0	891	0	0	0	0	0	0	0	0	0	0	0	0	0	0
1652	Spike	SFGGVSVITPGTNTS	0	0	0	0	0	62291	0	0	0	0	0	0	0	0	0	0	955	0	0	0	15673.5	0	0
1653	Spike	GGVSVITPGTNTSNQ	0	0	0	0	0	56137.5	0	0	12813	0	0	0	0	0	0	0	0	0	0	0	0	0	0
1654	Spike	VSVITPGTNTSNQVA	0	0	0	0	0	61887	0	0	11007	0	0	0	0	0	0	0	0	0	0	0	0	0	0
1655	Spike	VITPGTNTSNQVAVL	0	0	0	0	0	13935.5	0	0	5343.5	0	0	0	0	0	0	0	0	0	0	0	0	0	0
1656	Spike	TPGTNTSNQVAVLYQ	0	0	0	0	0	5447	0	0	1008	0	0	0	0	0	0	0	0	0	0	0	0	0	0
1657	Spike	GTNTSNQVAVLYQDV	0	0	0	0	0	18247	0	0	1788.5	0	2866.5	0	0	0	0	0	0	923	0	0	0	0	0
1658	Spike	SNQVAVLYQDVNCTE	0	0	0	0	0	921	0	0	0	0	0	0	2340	0	0	0	0	0	0	0	0	0	0
1659	Spike	LYQDVNCTEVPVAIH	0	0	0	0	0	0	0	0	1846	0	0	0	0	0	0	0	0	0	0	0	0	0	0
1660	Spike	QDVNCTEVPVAIHAD	0	0	0	0	0	0	0	0	1004	0	0	0	0	0	0	0	0	0	0	0	0	0	0
1661	Spike	VNCTEVPVAIHADQL	0	0	0	0	0	0	0	0	1535	0	0	0	0	0	0	0	0	0	0	0	0	0	0
1662	Spike	PVAIHADQLTPTWRV	0	0	0	0	0	0	0	0	690	0	0	0	0	0	0	0	0	0	0	0	0	0	0
1663	Spike	NVFQTRAGCLIGAEH	0	0	0	0	0	0	0	0	0	0	15087.5	0	0	0	0	0	0	0	0	0	0	0	0
1664	Spike	FQTRAGCLIGAEHVN	0	0	0	0	0	0	0	0	0	0	1091.5	0	0	0	0	0	0	0	0	0	0	0	0
1665	Spike	AGCLIGAEHVNNSYE	0	0	0	0	0	0	0	0	0	0	0	0	5741	0	0	0	1100	514	557.5	0	0	0	1126
1666	Spike	CLIGAEHVNNSYECD	0	0	0	0	0	0	0	0	0	0	0	591	0	0	0	0	1323	943	1117	0	0	597	1023
1667	Spike	IGAEHVNNSYECDIP	0	0	0	0	0	0	0	0	4405	0	0	0	0	0	0	0	0	0	755	0	0	0	0
1668	Spike	ECDIPIGAGICASYQ	0	0	0	0	0	0	0	606	0	0	0	0	0	0	0	0	0	0	0	0	0	0	0
1669	Spike	RSVASQSIIAYTMSL	0	0	0	0	0	0	0	0	764	0	0	0	0	0	0	0	0	0	0	0	0	0	0
1670	Spike	SQSIIAYTMSLGAEN	0	0	0	0	0	0	0	533.5	0	0	0	0	0	0	0	0	0	0	0	0	0	0	0
1671	Spike	IAYTMSLGAENSVAY	0	0	0	0	0	0	0	0	5427.5	0	0	0	0	0	0	0	0	0	0	0	0	0	0
1672	Spike	LGAENSVAYSNNSIA	0	0	0	0	0	0	0	937	0	0	0	0	0	0	0	0	0	0	0	0	0	0	0
1673	Spike	NSVAYSNNSIAIPTN	0	0	1119	0	0	0	0	0	3783.5	0	0	0	0	0	0	0	0	0	0	0	0	0	0
1674	Spike	NNSIAIPTNFTISVT	0	0	1076	0	0	3863	0	0	575	0	0	0	0	0	0	1362	0	0	0	0	0	0	0
1675	Spike	SIAIPTNFTISVTTE	0	0	0	0	0	582	0	0	4437	0	0	0	3554	0	0	0	0	0	0	0	0	0	0
1676	Spike	PTNFTISVTTEILPV	0	0	0	0	0	0	0	0	820	0	0	0	0	0	0	0	0	0	0	0	0	0	0
1677	Spike	SVTTEILPVSMTKTS	526.5	0	0	1061	0	12819	0	781	0	0	0	0	0	0	0	0	0	0	0	0	0	0	0
1678	Spike	EILPVSMTKTSVDCT	0	0	0	0	0	0	0	0	0	1509	0	0	0	0	0	0	0	0	0	0	0	0	0
1679	Spike	VSMTKTSVDCTMYIC	0	0	0	0	0	6595.5	0	0	1844	0	0	0	0	0	0	0	0	0	0	0	0	0	0
1680	Spike	FCTQLNRALTGIAVE	0	0	0	0	0	0	0	0	2212.5	0	0	0	3719.5	0	0	0	0	0	0	0	0	0	0
1681	Spike	TQLNRALTGIAVEQD	0	0	0	0	0	0	0	0	6615.5	0	1676.5	0	0	0	0	0	0	0	0	0	0	0	0
1682	Spike	LNRALTGIAVEQDKN	0	0	0	0	0	0	0	0	2546	0	0	64519	0	0	0	0	0	0	0	0	0	0	0
1683	Spike	RALTGIAVEQDKNTQ	0	0	0	0	0	0	0	0	0	0	0	8018	0	0	0	0	0	0	0	0	0	0	0
1684	Spike	LTGIAVEQDKNTQEV	0	0	0	0	0	0	0	0	1278	0	0	9494	0	0	2391	0	0	0	0	0	0	0	0
1685	Spike	GIAVEQDKNTQEVFA	0	0	0	0	0	569.5	0	0	0	0	0	3061.5	0	0	573	0	0	0	0	0	0	0	0
1686	Spike	AVEQDKNTQEVFAQV	0	0	0	0	0	0	0	0	0	0	0	0	0	0	518	0	0	0	0	0	0	0	626
1687	Spike	EQDKNTQEVFAQVKQ	0	0	0	0	0	0	0	1319	0	0	0	0	0	0	0	0	0	0	0	0	0	0	0
1688	Spike	DKNTQEVFAQVKQIY	0	0	0	0	0	0	0	0	755	0	0	0	0	0	0	0	0	0	0	0	0	0	0
1689	Spike	VFAQVKQIYKTPPIK	0	0	0	0	0	0	0	0	0	0	0	1308	0	0	0	0	0	0	0	0	0	0	0
1690	Spike	AQVKQIYKTPPIKDF	0	0	0	0	0	0	0	0	0	0	0	0	0	0	0	630	0	0	669	0	0	0	0
1691	Spike	QIYKTPPIKDFGGFN	0	0	0	0	0	0	0	0	0	0	0	932	0	0	0	0	0	0	0	0	0	0	0
1692	Spike	GFNFSQILPDPSKPS	0	0	0	0	0	0	0	0	0	0	622	0	0	0	0	0	0	0	0	0	0	0	0
1693	Spike	ILPDPSKPSKRSFIE	0	0	0	0	0	0	0	0	1913	0	0	727	1257	0	605.5	0	0	0	0	0	0	0	0
1694	Spike	PDPSKPSKRSFIEDL	0	0	0	0	0	0	0	0	0	0	2064.5	7022	0	544.5	703	0	0	0	0	0	0	0	812
1695	Spike	PSKPSKRSFIEDLLF	0	0	0	0	0	0	0	0	0	0	0	7609	0	0	1202	0	0	1772	1207	0	0	0	0
1696	Spike	KPSKRSFIEDLLFNK	0	0	0	0	0	0	0	0	0	0	0	744	0	0	0	0	0	0	0	1163	0	0	0
1697	Spike	SKRSFIEDLLFNKVT	0	0	0	0	0	0	0	0	0	0	0	1690	0	0	0	0	0	0	0	0	0	0	0
1698	Spike	RSFIEDLLFNKVTLA	0	0	0	0	0	0	0	0	0	0	0	1895	0	0	0	0	0	606.5	803	1194	0	0	0
1699	Spike	FIEDLLFNKVTLADA	0	0	0	0	0	0	0	0	0	0	0	0	0	0	0	0	517.5	0	0	0	0	0	0
1700	Spike	EDLLFNKVTLADAGF	0	0	0	0	0	0	0	0	0	934	0	576	0	0	0	0	803.5	0	0	728	0	0	0
1701	Spike	TLADAGFIKQYGDCL	0	0	0	0	0	0	0	0	0	0	0	0	0	0	0	0	0	0	846.5	0	0	0	0
1702	Spike	ADAGFIKQYGDCLGD	0	0	0	0	0	0	0	0	0	0	0	0	0	0	0	0	0	0	814	0	0	0	611.5
1703	Spike	AGFIKQYGDCLGDIA	0	0	0	0	0	0	0	0	0	0	0	906.5	0	0	0	0	0	0	0	0	0	0	0
1704	Spike	FIKQYGDCLGDIAAR	0	0	0	0	0	0	0	0	0	0	0	544	0	0	0	0	0	0	0	0	0	0	0
1705	Spike	KQYGDCLGDIAARDL	0	0	0	0	0	0	0	0	0	0	2453.5	727.5	0	0	0	0	626	0	0	0	0	0	0
1706	Spike	YGDCLGDIAARDLIC	0	0	0	0	0	0	0	0	0	0	0	654.5	0	0	0	0	880	0	759	0	0	0	0
1707	Spike	FNGLTVLPPLLTDEM	0	0	0	0	0	0	0	0	0	0	0	640	0	0	0	0	0	0	0	0	0	0	0
1708	Spike	TVLPPLLTDEMIAQY	0	0	0	0	0	0	0	0	0	0	0	0	0	0	645	0	740	0	507	0	0	0	0
1709	Spike	LTDEMIAQYTSALLA	0	0	0	0	0	0	0	0	5490	0	0	0	0	0	0	0	0	0	0	0	0	0	0
1710	Spike	IGVTQNVLYENQKLI	0	0	0	0	0	0	0	0	1129	0	0	0	0	0	0	0	0	0	0	0	0	0	0
1711	Spike	VTQNVLYENQKLIAN	0	0	0	0	0	0	0	0	1837.5	0	0	0	0	0	0	0	0	0	0	0	0	0	0
1712	Spike	QNVLYENQKLIANQF	0	0	0	0	0	0	0	0	0	0	0	0	0	0	597	0	0	0	791	0	0	0	0
1713	Spike	IANQFNSAIGKIQDS	0	0	0	0	0	0	0	0	1558	0	0	0	0	0	0	0	0	0	0	0	0	0	0
1714	Spike	FNSAIGKIQDSLSST	0	0	0	0	0	9650.5	0	0	0	0	0	0	0	0	0	1055	0	0	0	0	0	0	0
1715	Spike	IGKIQDSLSSTASAL	0	0	0	0	0	0	0	0	2551	0	0	0	0	0	0	0	0	0	0	0	0	0	0
1716	Spike	QDSLSSTASALGKLQ	0	0	0	0	1267	5283	0	0	0	0	0	0	0	0	0	3370	0	0	0	0	0	0	0
1717	Spike	SLSSTASALGKLQDV	0	0	1285	0	0	0	0	0	0	0	1078.5	0	0	0	0	3220	0	0	0	0	0	0	0
1718	Spike	SSTASALGKLQDVVN	0	0	0	0	0	0	0	0	1898	0	0	0	0	0	0	0	0	0	0	0	0	0	0
1719	Spike	VKQLSSNFGAISSVL	0	0	0	0	0	0	0	0	2990	0	0	0	0	0	0	0	0	0	0	0	0	0	0
1720	Spike	QLSSNFGAISSVLND	0	0	0	0	0	1192.5	0	562	6067	0	0	0	0	0	0	0	0	0	0	0	0	0	0
1721	Spike	SSNFGAISSVLNDIL	0	0	0	0	0	0	0	0	874.5	0	0	0	0	0	0	0	0	0	0	0	0	0	0
1722	Spike	GAISSVLNDILSRLD	0	0	0	0	0	0	0	0	826.5	0	0	0	0	0	0	0	0	0	0	0	0	0	0
1723	Spike	ISSVLNDILSRLDKV	0	0	0	0	0	7808	530.5	0	5041.5	0	0	0	0	0	0	0	0	0	0	1089	0	0	0
1724	Spike	SVLNDILSRLDKVEA	0	0	0	0	0	0	0	0	0	0	0	0	0	0	1162	0	0	0	0	0	0	0	0
1725	Spike	LNDILSRLDKVEAEV	0	0	0	0	0	0	0	0	4509	0	0	0	0	0	0	0	0	0	0	0	0	0	0
1726	Spike	DILSRLDKVEAEVQI	0	0	0	0	0	0	0	0	2292	0	0	0	0	0	1175	0	0	0	959.5	0	0	0	0
1727	Spike	LSRLDKVEAEVQIDR	0	0	0	0	0	1982.5	0	0	11795	0	0	0	0	0	760	0	0	0	0	0	0	0	0
1728	Spike	RLDKVEAEVQIDRLI	0	0	0	0	0	0	0	0	0	0	0	581	0	0	0	0	0	0	0	0	0	0	0
1729	Spike	ITGRLQSLQTYVTQQ	0	0	0	0	0	625.5	0	0	973.5	0	0	0	0	0	0	0	0	0	0	0	0	0	0
1730	Spike	SLQTYVTQQLIRAAE	0	0	0	0	0	0	0	0	0	0	0	0	1208	0	0	0	0	0	0	0	0	0	0
1731	Spike	IRAAEIRASANLAAT	0	0	0	0	0	0	0	0	2094	0	0	0	0	0	0	0	0	0	0	0	0	0	0
1732	Spike	EIRASANLAATKMSE	0	0	0	0	0	0	0	0	0	709	0	0	3203.5	0	0	0	0	0	0	0	0	0	0
1733	Spike	RASANLAATKMSECV	0	0	0	0	0	0	0	0	0	0	572	0	0	0	0	0	0	0	0	0	0	0	0
1734	Spike	ECVLGQSKRVDFCGK	0	0	0	0	0	0	0	0	0	0	0	0	0	0	0	0	0	0	574	0	0	0	0
1735	Spike	ICHDGKAHFPREGVF	0	0	0	0	0	0	0	0	0	0	0	800	0	0	0	0	0	0	632.5	0	0	0	563
1736	Spike	FPREGVFVSNGTHWF	0	0	0	0	0	0	0	0	0	0	0	933	0	0	0	0	0	0	860	0	0	0	0
1737	Spike	SNGTHWFVTQRNFYE	0	0	0	500.5	0	0	0	0	0	0	0	551	4935.5	0	0	0	749.5	990.5	0	0	0	0	0
1738	Spike	GTHWFVTQRNFYEPQ	0	0	0	0	0	0	0	0	0	0	0	0	0	0	5569.5	0	0	0	0	0	0	0	0
1739	Spike	HWFVTQRNFYEPQII	0	0	0	0	0	0	0	0	0	0	0	0	0	0	7201	0	0	0	0	0	0	0	0
1740	Spike	FVTQRNFYEPQIITT	0	0	0	0	0	0	0	0	0	0	0	0	0	0	2771	0	0	0	0	0	0	0	0
1741	Spike	TQRNFYEPQIITTDN	0	0	0	0	0	0	0	0	720	0	1734	0	0	0	1528	0	0	0	0	0	0	0	0
1742	Spike	RNFYEPQIITTDNTF	0	0	0	0	0	0	0	0	0	0	0	0	0	0	666	0	0	0	0	0	0	0	0
1743	Spike	FYEPQIITTDNTFVS	0	0	0	0	0	0	0	0	0	0	0	0	0	0	514	0	0	0	0	0	0	0	0
1744	Spike	EPQIITTDNTFVSGN	0	0	0	0	0	0	0	0	0	0	1054	0	0	0	0	0	0	0	0	0	0	0	0
1745	Spike	ITTDNTFVSGNCDVV	0	0	0	0	0	2058	0	0	1767.5	0	0	0	0	0	0	0	0	0	0	0	0	0	0
1746	Spike	SGNCDVVIGIVNNTV	0	0	695	0	0	953.5	0	0	535.5	0	0	0	0	0	0	0	0	0	0	0	0	0	0
1747	Spike	NCDVVIGIVNNTVYD	0	0	0	0	0	836	0	0	0	0	0	0	0	0	0	0	684	0	0	0	0	0	0
1748	Spike	DVVIGIVNNTVYDPL	0	0	0	0	0	0	0	522.5	0	0	0	0	0	0	0	0	0	0	0	0	0	0	0
1749	Spike	GIVNNTVYDPLQPEL	0	0	0	0	0	0	0	0	0	0	0	0	0	0	0	0	649.5	0	0	0	0	0	0
1750	Spike	NTVYDPLQPELDSFK	0	0	0	0	0	0	0	0	0	0	0	0	0	0	0	0	0	826	0	0	0	0	0
1751	Spike	VYDPLQPELDSFKEE	0	0	699	0	0	0	0	0	1375	588	0	0	1599	0	0	0	689.5	1000.5	0	0	0	0	0
1752	Spike	DPLQPELDSFKEELD	0	0	0	0	0	0	0	0	908.5	1711.5	0	0	0	0	0	0	1165	1092.5	905	0	0	0	591
1753	Spike	LQPELDSFKEELDKY	0	0	0	0	0	0	0	0	1767.5	1128.5	0	0	0	0	0	0	718	853.5	2973	5819	0	0	0
1754	Spike	PELDSFKEELDKYFK	0	0	0	0	0	0	0	0	0	0	0	1249.5	0	0	0	0	0	0	1283.5	1286	0	0	0
1755	Spike	LDSFKEELDKYFKNH	0	0	0	0	0	0	0	0	1267	0	0	0	0	0	0	0	0	0	924	0	0	0	0
1756	Spike	ELDKYFKNHTSPDVD	0	0	0	0	0	0	0	1223	0	1610	1343	0	0	0	0	0	0	0	0	0	0	0	0
1757	Spike	YFKNHTSPDVDLGDI	0	0	0	0	0	0	0	0	0	0	7025.5	0	0	0	0	0	966.5	0	0	0	0	0	0
1758	Spike	HTSPDVDLGDISGIN	1026	0	0	0	0	2346	0	0	2477	0	0	2560	559	0	777	0	3479.5	0	2173	0	889.5	0	0
1759	Spike	SPDVDLGDISGINAS	0	0	0	0	0	0	0	0	0	0	0	1025.5	0	0	0	0	2345	0	0	0	0	0	0
1760	Spike	DVDLGDISGINASVV	1239.5	0	0	502	0	0	0	0	928	0	0	5258	0	0	653.5	0	8566	0	0	0	2231	0	0
1761	Spike	DLGDISGINASVVNI	0	0	0	0	0	0	0	0	1194.5	0	0	1030	0	0	0	0	0	0	0	0	0	0	0
1762	Spike	ISGINASVVNIQKEI	0	0	0	0	0	7797	0	0	4449.5	0	0	0	0	0	0	0	0	0	0	0	0	0	0
1763	Spike	GINASVVNIQKEIDR	0	0	0	0	0	0	0	0	0	585	0	0	0	0	0	0	0	0	0	0	0	0	0
1764	Spike	SVVNIQKEIDRLNEV	2128	0	0	0	0	0	0	0	3452	0	1499.5	0	0	0	0	0	0	1216	0	0	0	0	0
1765	Spike	IQKEIDRLNEVAKNL	0	0	0	0	0	0	0	0	1940	0	0	916	0	0	0	0	0	0	0	0	0	0	0
1766	Spike	KEIDRLNEVAKNLNE	0	0	0	0	0	0	0	0	0	0	0	0	20876.5	0	0	0	0	0	0	0	0	0	0
1767	Spike	IDRLNEVAKNLNESL	9798.5	0	0	0	0	0	0	0	1711.5	0	0	2540.5	0	0	0	0	0	0	0	0	0	0	0
1768	Spike	RLNEVAKNLNESLID	10568	0	0	0	653	0	0	0	736	0	0	3667	0	0	0	0	0	0	0	0	0	0	641.5
1769	Spike	NEVAKNLNESLIDLQ	1222.5	0	0	0	0	0	0	0	0	0	0	836	0	0	0	0	0	0	0	0	0	0	0
1770	Spike	VAKNLNESLIDLQEL	0	0	0	0	0	0	0	0	535	0	0	520	0	0	2500	0	848	0	0	0	0	0	0
1771	Spike	LNESLIDLQELGKYE	570	0	0	0	0	0	0	0	3586	0	523.5	1984.5	4348.5	0	0	0	899	676.5	644	0	0	734	885
1772	Spike	ESLIDLQELGKYEQY	0	0	569	0	0	0	0	848	0	1587	1371	951	953.5	0	771	0	1392	0	1139	676	0	1008.5	1183.5
1773	Spike	QELGKYEQYIKWPWY	0	0	0	0	0	0	0	0	0	0	0	1103	0	0	0	0	0	0	1015.5	0	0	0	0
1774	Spike	PWYIWLGFIAGLIAI	0	0	0	0	0	0	0	0	1190.5	0	0	0	0	0	0	0	0	0	0	0	0	0	0
1775	Spike	YIWLGFIAGLIAIVM	0	0	0	0	0	0	0	0	705	0	0	0	0	0	0	0	0	0	0	0	0	0	0
1776	Spike	IAGLIAIVMVTIMLC	0	0	0	0	0	0	0	0	702.5	0	0	0	0	0	0	0	0	0	0	0	0	0	0
1777	Spike	IAIVMVTIMLCCMTS	0	0	0	0	0	0	0	0	1703.5	0	0	0	0	0	0	0	0	0	0	0	0	0	0
1778	Spike	IVMVTIMLCCMTSCC	0	0	0	0	0	0	0	0	1245	0	0	0	0	0	0	0	0	0	0	0	0	0	0
1779	Spike	KGCCSCGSCCKFDED	0	0	0	0	0	0	0	0	0	0	0	504	0	817	0	0	0	0	0	0	0	0	589.5
1780	Spike	SCGSCCKFDEDDSEP	0	0	0	0	0	0	0	0	0	0	1576	0	0	0	0	0	20179	2207	1625	0	0	0	0
1781	Spike	GSCCKFDEDDSEPVL	0	0	0	0	0	0	0	0	0	0	1002	0	0	691.5	0	0	8034	4463.5	4909.5	632	0	0	0
1782	Spike	CCKFDEDDSEPVLKG	0	0	0	0	0	0	0	0	0	0	0	0	0	0	0	0	3986.5	2423	939	0	0	0	0
1783	Spike	KFDEDDSEPVLKGVK	0	0	0	0	0	0	0	0	0	0	0	0	0	0	0	0	1042	3596	730	0	0	0	707
1784	Spike	DEDDSEPVLKGVKLH	0	0	0	991	0	0	0	0	0	0	0	0	0	0	0	0	0	1711	590.5	0	0	0	0
1785	Spike	DDSEPVLKGVKLHYT	0	0	0	0	0	0	0	0	0	0	0	0	0	0	0	979	0	0	0	0	0	0	0
1786	Spike	SEPVLKGVKLHYTGS	0	0	0	0	0	0	0	0	0	0	0	974	0	0	0	0	0	0	0	0	0	0	0
1787	ORF3a	SGSGSGMDLFMRIFT	0	0	0	0	0	0	0	0	830	0	0	0	0	0	0	0	0	0	0	0	0	0	0
1788	ORF3a	MRIFTIGTVTLKQGE	0	0	0	0	0	0	0	0	0	0	0	0	17873.5	0	0	0	0	0	0	0	0	0	0
1789	ORF3a	IFTIGTVTLKQGEIK	0	0	0	0	0	0	0	0	1248	0	0	0	0	0	0	0	0	0	0	0	0	0	0
1790	ORF3a	VTLKQGEIKDATPSD	0	0	0	0	0	0	0	0	0	0	0	0	0	0	0	0	0	11131	0	0	0	0	0
1791	ORF3a	LKQGEIKDATPSDFV	0	0	0	0	0	0	0	0	1245	0	0	0	0	0	0	0	0	5205	0	0	0	0	0
1792	ORF3a	EIKDATPSDFVRATA	0	0	0	0	0	0	0	0	0	930.5	0	0	0	0	0	0	0	0	0	0	0	0	0
1793	ORF3a	ATPSDFVRATATIPI	0	0	0	0	0	0	0	0	0	0	608	0	0	0	0	0	0	0	0	0	0	0	0
1794	ORF3a	TVYSHLLLVAAGLEA	0	0	0	0	0	0	0	0	0	0	0	0	0	0	1997	0	0	0	0	0	0	0	0
1795	ORF3a	HLLLVAAGLEAPFLY	0	0	0	0	0	0	0	0	0	0	0	955	0	0	0	0	0	0	0	0	0	0	0
1796	ORF3a	LLVAAGLEAPFLYLY	0	0	0	0	0	0	0	0	0	0	0	739	0	0	0	0	801	0	0	0	0	0	0
1797	ORF3a	AGLEAPFLYLYALVY	0	0	0	0	0	0	0	0	0	0	0	0	0	0	0	0	0	0	0	0	0	0	676
1798	ORF3a	SINFVRIIMRLWLCW	0	0	0	0	0	0	0	0	0	0	0	634	0	0	0	0	0	0	0	0	0	0	0
1799	ORF3a	WKCRSKNPLLYDANY	0	0	0	0	0	0	0	0	0	0	0	0	0	0	0	0	0	0	527	0	0	0	0
1800	ORF3a	CRSKNPLLYDANYFL	0	0	0	0	0	0	0	0	0	0	0	620	0	0	0	0	0	0	0	0	0	0	0
1801	ORF3a	SKNPLLYDANYFLCW	0	0	0	0	0	0	0	0	0	0	0	739	0	0	0	0	615	0	1252.5	0	0	0	0
1802	ORF3a	LLYDANYFLCWHTNC	0	0	0	0	0	0	0	0	0	0	0	0	0	0	0	0	0	0	545	0	0	0	0
1803	ORF3a	YDANYFLCWHTNCYD	0	0	0	0	0	0	0	0	0	0	0	746.5	0	0	0	0	1789.5	545.5	1760	501	0	1125	1152
1804	ORF3a	ANYFLCWHTNCYDYC	0	0	0	0	0	0	0	0	0	0	0	997	0	0	0	0	1337.5	0	1740	0	0	1144.5	0
1805	ORF3a	YFLCWHTNCYDYCIP	0	0	0	0	0	0	0	0	0	0	0	0	0	0	0	0	0	0	0	0	0	518	0
1806	ORF3a	LCWHTNCYDYCIPYN	0	0	0	0	0	0	0	0	0	0	0	0	0	0	0	0	0	0	557.5	0	0	0	0
1807	ORF3a	DYCIPYNSVTSSIVI	0	0	1089	0	0	894.5	0	1125	1508	0	0	0	0	569.5	0	0	0	0	0	0	0	0	0
1808	ORF3a	SSIVITSGDGTTSPI	0	0	0	0	0	12165.5	0	2846	927.5	0	0	0	2116	528.5	0	0	2101	0	0	5575	2704.5	0	0
1809	ORF3a	IVITSGDGTTSPISE	0	0	0	0	0	1230	0	0	4303	0	0	0	3766	0	0	0	0	0	0	0	0	0	0
1810	ORF3a	ITSGDGTTSPISEHD	0	0	0	0	0	4865.5	0	0	7277	0	1163.5	0	0	0	0	0	0	0	0	0	0	0	830
1811	ORF3a	SGDGTTSPISEHDYQ	0	0	0	0	0	0	0	0	0	0	619	0	0	0	0	0	581.5	0	0	0	0	0	0
1812	ORF3a	TTSPISEHDYQIGGY	0	0	0	0	0	0	605	0	0	0	0	0	0	0	0	0	769	0	0	0	0	0	0
1813	ORF3a	SPISEHDYQIGGYTE	0	0	554	0	0	0	0	0	0	0	0	0	6357	0	0	0	619.5	0	0	0	0	0	598.5
1814	ORF3a	ISEHDYQIGGYTEKW	0	0	0	0	0	9180.5	0	0	11437	0	0	0	0	0	0	0	0	0	692	0	0	0	0
1815	ORF3a	EHDYQIGGYTEKWES	0	0	0	0	0	0	0	685	0	855.5	923	0	628	0	0	0	0	0	0	0	0	0	0
1816	ORF3a	EKWESGVKDCVVLHS	0	0	0	0	0	0	0	0	0	687.5	0	0	0	0	0	0	0	0	0	0	0	0	0
1817	ORF3a	WESGVKDCVVLHSYF	0	0	0	0	0	0	0	0	0	0	0	598.5	0	0	0	0	0	0	0	0	0	0	0
1818	ORF3a	VKDCVVLHSYFTSDY	0	0	0	0	0	0	0	0	0	0	0	567.5	0	0	0	0	788.5	0	0	0	0	0	0
1819	ORF3a	DCVVLHSYFTSDYYQ	519	0	0	0	0	0	0	0	0	0	0	0	0	0	0	0	725	0	0	0	0	0	0
1820	ORF3a	VVLHSYFTSDYYQLY	0	0	0	0	0	0	0	0	0	0	0	891	0	0	0	0	591	0	0	0	0	0	0
1821	ORF3a	FTSDYYQLYSTQLST	0	0	0	0	0	0	0	0	592.5	0	0	0	0	0	0	0	0	0	0	0	0	0	667
1822	ORF3a	SDYYQLYSTQLSTDT	0	0	0	0	0	0	0	0	1814	0	0	0	0	0	0	0	0	0	0	0	0	0	0
1823	ORF3a	QLYSTQLSTDTGVEH	0	0	0	0	0	533	0	0	1630	0	6564	0	0	0	0	0	0	0	0	0	0	0	0
1824	ORF3a	YSTQLSTDTGVEHVT	0	0	0	0	0	0	0	0	0	0	1005.5	0	0	0	0	0	0	0	0	0	0	0	0
1825	ORF3a	TQLSTDTGVEHVTFF	0	0	0	0	0	0	0	0	774	0	0	695	0	0	0	0	863.5	0	0	0	0	0	0
1826	ORF3a	LSTDTGVEHVTFFIY	0	0	0	0	0	2119	0	0	21635.5	0	0	895.5	0	0	0	0	962	0	578	0	0	0	0
1827	ORF3a	VEHVTFFIYNKIVDE	0	0	0	0	0	0	0	0	0	0	0	0	3310.5	0	0	0	0	0	0	0	0	0	0
1828	ORF3a	HVTFFIYNKIVDEPE	0	0	0	0	0	0	0	0	0	0	0	0	2186.5	0	0	1339	0	0	0	0	0	0	0
1829	ORF3a	TFFIYNKIVDEPEEH	0	0	0	0	542	0	0	0	1306	0	2425	0	0	0	0	563	0	0	0	0	0	0	0
1830	ORF3a	YNKIVDEPEEHVQIH	0	0	0	0	0	0	0	0	515	0	0	0	0	0	0	501.5	0	0	0	0	0	0	0
1831	ORF3a	KIVDEPEEHVQIHTI	0	0	0	0	0	556	0	0	2691.5	0	824	0	0	0	0	0	687	0	0	0	0	0	0
1832	ORF3a	VDEPEEHVQIHTIDG	0	0	0	0	508	0	0	0	3141	0	541	0	0	0	0	0	0	0	750	0	0	0	0
1833	ORF3a	EPEEHVQIHTIDGSS	0	0	0	0	0	0	0	0	776	605.5	4094	0	0	0	0	0	0	0	0	0	0	0	0
1834	ORF3a	EEHVQIHTIDGSSGV	0	0	0	0	0	0	0	1297	738	2523	1954	0	0	0	0	0	0	0	0	0	0	0	0
1835	ORF3a	HVQIHTIDGSSGVVN	0	0	0	0	0	556	0	0	4381	0	0	0	0	0	0	0	0	0	0	0	0	0	0
1836	ORF3a	QIHTIDGSSGVVNPV	0	0	0	0	0	0	0	0	563	0	0	0	0	0	0	0	0	0	0	0	0	0	0
1837	ORF3a	HTIDGSSGVVNPVME	0	0	0	0	0	0	0	0	0	0	0	0	947	0	0	0	0	0	0	0	0	0	0
1838	ORF3a	IDGSSGVVNPVMEPI	0	0	0	0	0	1364	1211.5	0	1507	0	0	0	0	0	3302	0	0	0	0	0	0	0	0
1839	ORF3a	GSSGVVNPVMEPIYD	0	0	0	0	0	0	0	0	693	0	0	0	9724.5	0	5305	0	3782.5	0	792	0	899	0	0
1840	ORF3a	SGVVNPVMEPIYDEP	0	0	0	0	0	0	0	0	0	0	1152	0	9833	0	2411	0	9147	1263	524	0	5395.5	0	0
1841	ORF3a	VVNPVMEPIYDEPTT	0	0	0	0	0	0	0	0	1259	0	0	0	11727	0	1431	0	3061.5	1405	0	0	1661	2258.5	0
1842	ORF3a	NPVMEPIYDEPTTTT	0	0	0	0	0	0	0	0	0	0	0	0	8236	0	1065.5	0	2288.5	565.5	0	0	2485	0	0
1843	ORF3a	VMEPIYDEPTTTTSV	0	0	0	0	639	1742.5	0	0	1127.5	0	0	0	10755	0	0	0	2147	10752	0	0	2776	0	0
1844	ORF3a	EPIYDEPTTTTSVPL	555.5	0	0	0	0	952.5	0	1129	0	0	1825.5	0	6080	0	0	0	2845	3458	0	2755.5	1097.5	0	0
1845	ORF3a	IYDEPTTTTSVPLGS	0	0	0	0	0	0	0	0	4156	0	0	0	0	0	0	0	0	0	0	0	0	0	0
1846	Envelope	SGSGSGMYSFVSEET	581.5	0	0	0	0	0	0	0	0	522.5	0	0	0	0	0	0	0	0	0	0	0	0	0
1847	Envelope	MYSFVSEETGTLIVN	0	0	0	0	0	0	0	0	2213.5	0	0	0	0	0	0	0	0	0	0	0	0	0	0
1848	Envelope	VSEETGTLIVNSVLL	0	0	0	0	0	6334	0	528	1222	0	0	0	0	0	0	0	0	0	0	0	0	0	0
1849	Envelope	EETGTLIVNSVLLFL	0	0	0	0	0	0	0	0	0	2127	850	0	0	0	0	0	0	0	0	0	0	0	0
1850	Envelope	ILTALRLCAYCCNIV	0	0	0	0	0	0	0	0	719.5	0	0	0	0	0	0	0	0	0	0	0	0	0	0
1851	Envelope	SFYVYSRVKNLNSSR	0	0	0	0	0	2403.5	0	0	0	0	0	0	0	0	0	1303	0	0	0	0	0	0	0
1852	Envelope	YVYSRVKNLNSSRVP	0	0	507.5	0	0	1466	0	0	0	0	0	570	0	0	0	2503	0	0	0	0	0	0	0
1853	Envelope	YSRVKNLNSSRVPDL	0	0	0	0	0	0	0	0	0	866	963	0	0	0	0	542.5	0	0	0	0	0	0	0
1854	Envelope	LNSSRVPDLLVGSGS	0	0	0	0	0	2021.5	0	0	738.5	0	0	0	0	0	0	984	0	0	0	0	0	0	0
1855	Envelope	SSRVPDLLVGSGSGS	1337	0	0	0	0	0	0	0	0	0	0	0	0	0	0	691.5	0	0	0	0	1145	1664.5	0
1856	Envelope	RVPDLLVGSGSGSGM	1137	0	0	0	0	0	0	0	0	0	0	0	0	0	0	0	0	1838.5	0	0	0	0	0
1857	Membrane Glycoprotein	SGSGSGMADSNGTIT	0	0	0	0	0	0	0	0	0	0	0	0	0	0	0	5425	0	0	0	0	0	0	0
1858	Membrane Glycoprotein	SGSGMADSNGTITVE	0	0	0	0	0	0	0	0	0	631	0	0	2733	0	0	6389	0	0	0	0	0	0	0
1859	Membrane Glycoprotein	SGMADSNGTITVEEL	0	0	0	0	0	0	0	0	0	1320	514	0	0	0	1630	1019.5	0	0	0	0	0	0	0
1860	Membrane Glycoprotein	MADSNGTITVEELKK	0	0	0	0	0	0	0	0	0	0	0	0	0	0	0	614.5	0	0	0	0	0	0	0
1861	Membrane Glycoprotein	DSNGTITVEELKKLL	0	0	0	0	0	0	0	0	0	0	0	0	0	0	0	580.5	0	0	0	0	0	0	0
1862	Membrane Glycoprotein	NGTITVEELKKLLEQ	0	0	0	0	0	0	0	0	0	0	0	0	0	0	3722	0	0	0	0	0	0	0	0
1863	Membrane Glycoprotein	TITVEELKKLLEQWN	0	0	0	0	0	0	0	0	0	0	0	0	0	0	1204.5	0	0	0	0	0	0	0	0
1864	Membrane Glycoprotein	TVEELKKLLEQWNLV	0	0	0	0	0	0	0	0	0	0	0	0	0	0	936	0	603.5	0	0	0	0	0	0
1865	Membrane Glycoprotein	EELKKLLEQWNLVIG	0	0	0	0	0	0	0	0	0	2218.5	745.5	783.5	0	0	0	0	0	0	0	0	0	0	0
1866	Membrane Glycoprotein	TLACFVLAAVYRINW	0	0	0	0	0	0	0	0	0	0	0	0	0	0	0	0	0	0	527.5	0	0	0	0
1867	Membrane Glycoprotein	AVYRINWITGGIAIA	0	0	0	0	0	0	0	0	1883.5	0	0	0	0	0	0	0	0	0	0	0	0	0	0
1868	Membrane Glycoprotein	YRINWITGGIAIAMA	0	0	0	0	0	0	0	0	2351	0	0	0	0	0	0	0	0	0	0	0	0	0	0
1869	Membrane Glycoprotein	INWITGGIAIAMACL	0	0	0	0	0	0	0	0	3001	0	0	0	0	0	0	0	0	0	0	0	0	0	0
1870	Membrane Glycoprotein	AIAMACLVGLMWLSY	0	0	0	0	0	0	0	0	0	0	0	0	0	0	0	0	0	0	0	0	0	0	898
1871	Membrane Glycoprotein	SFRLFARTRSMWSFN	0	0	0	0	0	0	0	0	0	0	0	0	903	0	0	0	0	0	0	0	0	0	0
1872	Membrane Glycoprotein	RLFARTRSMWSFNPE	0	0	0	0	0	0	0	0	0	0	0	0	1435.5	0	0	0	0	0	0	0	0	0	0
1873	Membrane Glycoprotein	FARTRSMWSFNPETN	0	0	0	0	0	0	0	0	0	0	0	4711.5	0	0	0	0	0	0	0	0	0	0	0
1874	Membrane Glycoprotein	RTRSMWSFNPETNIL	0	0	0	0	0	0	0	0	0	0	0	2326.5	0	0	0	0	0	0	0	0	0	0	0
1875	Membrane Glycoprotein	RSMWSFNPETNILLN	0	0	0	0	0	0	0	0	694	0	0	678	0	0	0	0	0	0	0	0	0	0	0
1876	Membrane Glycoprotein	MWSFNPETNILLNVP	0	0	0	0	0	0	0	0	551	0	0	0	0	0	0	0	0	0	0	0	0	0	0
1877	Membrane Glycoprotein	SFNPETNILLNVPLH	0	0	0	0	0	0	0	0	0	0	0	0	0	0	0	0	520	0	0	0	0	0	0
1878	Membrane Glycoprotein	ETNILLNVPLHGTIL	0	0	0	0	0	0	0	0	0	512.5	0	0	0	0	0	0	0	0	0	0	0	0	0
1879	Membrane Glycoprotein	LLNVPLHGTILTRPL	0	0	0	0	0	0	0	0	1681.5	0	0	0	949	0	0	0	0	0	0	0	0	0	0
1880	Membrane Glycoprotein	NVPLHGTILTRPLLE	0	0	0	1216	0	0	0	0	0	0	0	0	2682	0	0	0	0	0	0	0	0	0	0
1881	Membrane Glycoprotein	PLHGTILTRPLLESE	0	0	594.5	0	0	0	0	0	0	0	0	0	5697	0	0	0	0	0	0	0	0	0	0
1882	Membrane Glycoprotein	HGTILTRPLLESELV	0	0	0	0	0	0	0	0	610	0	0	0	0	0	834	0	0	0	0	0	0	0	0
1883	Membrane Glycoprotein	LTRPLLESELVIGAV	0	0	0	0	0	0	0	0	1982	0	0	0	0	0	0	0	0	0	0	0	0	0	0
1884	Membrane Glycoprotein	LLESELVIGAVILRG	0	0	0	0	0	0	0	0	1822.5	781.5	0	0	0	0	0	0	0	0	0	0	0	0	0
1885	Membrane Glycoprotein	ESELVIGAVILRGHL	0	0	0	0	0	0	0	958.5	0	1223	0	0	0	0	0	0	0	0	0	0	0	0	0
1886	Membrane Glycoprotein	ELVIGAVILRGHLRI	0	0	0	0	0	0	0	0	0	650.5	0	0	0	0	0	0	0	0	0	0	0	0	0
1887	Membrane Glycoprotein	GAVILRGHLRIAGHH	0	0	0	0	0	0	0	0	0	0	0	536.5	0	0	0	0	0	0	0	0	0	0	0
1888	Membrane Glycoprotein	GHLRIAGHHLGRCDI	0	0	0	0	0	552	0	0	0	0	4409.5	0	0	0	0	0	0	0	0	0	0	0	0
1889	Membrane Glycoprotein	IAGHHLGRCDIKDLP	0	0	0	0	0	0	0	0	867	0	0	0	0	0	0	0	0	0	0	0	0	0	0
1890	Membrane Glycoprotein	GHHLGRCDIKDLPKE	0	0	0	0	0	0	0	0	0	0	0	0	571	0	0	0	0	0	0	0	0	0	0
1891	Membrane Glycoprotein	HLGRCDIKDLPKEIT	0	0	0	0	0	0	0	0	1419	0	0	0	0	0	0	0	0	0	2747.5	0	0	0	0
1892	Membrane Glycoprotein	GRCDIKDLPKEITVA	0	0	0	0	0	0	0	0	1201	0	0	0	0	0	0	0	0	0	1857	0	0	0	0
1893	Membrane Glycoprotein	CDIKDLPKEITVATS	0	0	0	0	0	0	0	0	1271.5	0	0	0	0	0	0	0	0	0	3983	0	0	0	0
1894	Membrane Glycoprotein	IKDLPKEITVATSRT	0	0	0	0	0	0	0	0	4367.5	0	0	5044	0	0	0	0	0	0	1773	0	0	0	0
1895	Membrane Glycoprotein	ASQRVAGDSGFAAYS	0	0	0	0	0	0	0	0	0	0	0	0	0	0	0	0	6789.5	0	0	0	0	0	0
1896	Membrane Glycoprotein	GDSGFAAYSRYRIGN	0	0	0	0	0	0	0	0	0	0	0	0	0	0	0	1142.5	0	0	0	0	0	0	0
1897	Membrane Glycoprotein	IGNYKLNTDHSSSSD	0	0	0	0	0	970	0	0	566	0	0	0	0	0	0	0	0	0	0	0	0	0	0
1898	Membrane Glycoprotein	NTDHSSSSDNIALLV	0	0	0	0	0	771	0	0	0	0	0	4622.5	0	0	0	0	0	0	0	0	0	0	0
1899	Membrane Glycoprotein	DHSSSSDNIALLVQG	566	0	0	0	0	0	0	0	0	0	0	0	602	0	0	0	0	0	0	0	0	0	0
1900	Membrane Glycoprotein	SSSSDNIALLVQGSG	0	0	0	0	0	3870.5	0	0	0	0	0	0	0	0	0	4394	0	0	0	0	0	0	0
1901	Membrane Glycoprotein	SSDNIALLVQGSGSG	0	0	0	0	0	0	0	0	0	0	0	0	0	0	0	529.5	0	0	0	0	0	0	0
1902	ORF6	GMFHLVDFQVTIAEI	0	0	0	0	0	0	0	0	769.5	0	0	0	0	0	0	0	0	0	0	0	0	0	0
1903	ORF6	FHLVDFQVTIAEILL	0	0	0	0	0	0	0	0	0	0	0	644	0	0	0	0	707	0	674.5	0	0	0	0
1904	ORF6	LVDFQVTIAEILLII	512.5	0	0	0	0	0	0	0	640.5	0	0	606	0	0	0	0	1086	0	646	0	0	648	0
1905	ORF6	LIIMRTFKVSIWNLD	0	0	0	0	0	0	0	0	1475	0	0	0	0	0	0	0	0	0	0	0	0	0	0
1906	ORF6	IMRTFKVSIWNLDYI	0	0	0	0	0	0	0	0	1995.5	0	0	0	0	0	0	0	0	0	0	0	0	0	0
1907	ORF6	DYIINLIIKNLSKSL	0	0	0	0	0	0	0	0	0	0	0	0	1664	0	0	0	0	0	0	0	0	0	0
1908	ORF6	IINLIIKNLSKSLTE	0	0	0	0	0	1165	0	0	0	0	0	0	4468	0	0	0	0	0	0	0	0	0	0
1909	ORF6	IIKNLSKSLTENKYS	0	0	0	0	0	0	0	0	0	0	0	985	0	0	0	0	0	0	0	0	0	0	0
1910	ORF6	KNLSKSLTENKYSQL	0	0	0	0	0	0	0	0	0	0	0	0	2142.5	0	0	0	0	0	0	0	0	0	0
1911	ORF6	LSKSLTENKYSQLDE	0	0	0	0	0	1556	0	0	7678	0	0	0	4769.5	0	0	0	0	0	0	0	0	0	0
1912	ORF6	KSLTENKYSQLDEEQ	0	0	0	0	0	0	0	0	0	0	0	0	0	0	2679.5	0	0	0	0	0	0	0	0
1913	ORF6	LTENKYSQLDEEQPM	0	0	0	0	0	0	0	0	5772	0	0	0	0	0	636	0	0	0	0	0	0	0	0
1914	ORF6	ENKYSQLDEEQPMEI	0	0	0	0	0	0	0	0	0	669	902	0	515	0	4032	0	0	0	0	613	0	0	0
1915	ORF6	KYSQLDEEQPMEIDG	0	813	0	0	0	0	0	0	0	0	0	0	0	0	700.5	0	0	542.5	0	0	0	0	0
1916	ORF6	LDEEQPMEIDGSGSG	1197.5	0	0	0	0	0	0	0	1626.5	0	0	0	0	0	0	0	0	0	0	0	0	0	0
1917	ORF6	EEQPMEIDGSGSGSG	1922	0	0	0	0	0	0	788.5	0	1223	1433	0	0	0	0	0	0	0	0	0	0	0	0
1918	ORF7a	KIILFLALITLATCE	0	0	0	0	0	0	0	0	0	0	0	0	2522	0	0	0	0	0	0	0	0	0	0
1919	ORF7a	ILFLALITLATCELY	0	0	0	0	0	0	0	0	0	0	0	563	0	0	0	0	656	0	775	0	0	0	0
1920	ORF7a	FLALITLATCELYHY	0	0	0	0	0	0	0	0	0	0	0	1199	0	0	0	0	0	0	810.5	0	0	0	0
1921	ORF7a	ALITLATCELYHYQE	0	0	0	0	0	0	0	0	0	0	0	0	5830	0	0	0	0	0	543	0	0	0	709
1922	ORF7a	ITLATCELYHYQECV	0	0	0	0	0	1400.5	0	0	718.5	0	0	0	0	0	0	0	0	0	623.5	0	0	0	0
1923	ORF7a	ELYHYQECVRGTTVL	0	0	0	0	0	0	0	0	0	935	0	0	0	0	0	0	0	0	0	0	0	0	0
1924	ORF7a	LLKEPCSSGTYEGNS	0	0	0	0	0	0	0	0	1286.5	0	0	0	0	0	0	0	0	0	0	0	0	0	0
1925	ORF7a	PCSSGTYEGNSPFHP	0	0	0	0	0	0	0	0	0	0	0	0	0	0	0	0	0	0	0	0	539	0	0
1926	ORF7a	SSGTYEGNSPFHPLA	0	0	0	0	0	0	0	0	0	0	0	0	2109	0	0	0	0	0	0	0	5113	0	0
1927	ORF7a	GTYEGNSPFHPLADN	0	0	0	0	0	0	0	0	0	0	0	0	548.5	0	0	0	0	0	755	0	0	0	973
1928	ORF7a	QLRARSVSPKLFIRQ	0	0	0	0	0	0	0	0	0	0	0	0	673.5	0	0	0	0	0	0	0	0	0	0
1929	ORF7a	RARSVSPKLFIRQEE	0	0	976.5	0	0	0	0	0	0	0	0	0	2303	0	944	0	0	0	0	0	0	0	0
1930	ORF7a	RSVSPKLFIRQEEVQ	0	0	0	0	0	0	0	0	0	623.5	0	0	0	0	3663	0	0	0	0	0	0	0	0
1931	ORF7a	VSPKLFIRQEEVQEL	0	0	0	0	0	750.5	0	0	0	1464	0	0	0	0	4198	0	0	0	0	0	0	0	0
1932	ORF7a	PKLFIRQEEVQELYS	0	0	0	0	0	0	0	0	0	873.5	0	0	0	0	2107	0	0	0	0	0	0	0	0
1933	ORF7a	LFIRQEEVQELYSPI	0	0	0	0	0	0	0	0	2376.5	804.5	0	0	0	0	2185	0	0	0	0	0	0	0	0
1934	ORF7a	IRQEEVQELYSPIFL	0	0	0	0	0	0	0	0	11734.5	0	0	795	0	0	1684.5	0	0	0	0	0	0	0	0
1935	ORF7a	QEEVQELYSPIFLIV	0	0	0	0	0	0	0	0	0	0	0	0	0	0	1424	0	0	0	0	0	0	0	0
1936	ORF7a	EVQELYSPIFLIVAA	0	0	0	0	0	0	0	0	0	762	0	0	0	0	0	0	0	0	0	0	0	0	0
1937	ORF7a	QELYSPIFLIVAAIV	0	0	0	0	0	0	0	0	0	914	0	0	0	0	0	0	0	0	0	0	0	0	0
1938	ORF8	ITTVAAFHQECSLQS	0	0	0	0	0	0	0	0	1787	0	0	0	0	0	0	0	0	0	0	0	0	0	0
1939	ORF8	CSLQSCTQHQPYVVD	0	0	0	0	0	0	0	0	561	0	0	0	0	0	0	0	0	0	0	0	0	0	0
1940	ORF8	LQSCTQHQPYVVDDP	0	0	0	0	0	0	0	0	3285	0	0	0	0	0	0	0	0	0	0	0	0	0	0
1941	ORF8	TQHQPYVVDDPCPIH	0	0	0	0	0	0	0	0	0	0	0	0	0	0	0	0	0	0	931.5	0	0	0	0
1942	ORF8	HQPYVVDDPCPIHFY	0	0	0	0	0	0	0	0	0	0	0	1587.5	0	0	0	0	754.5	0	1792	0	0	0	542.5
1943	ORF8	PYVVDDPCPIHFYSK	0	0	0	0	0	0	0	0	0	0	0	0	0	0	0	0	566	0	0	0	0	0	0
1944	ORF8	VVDDPCPIHFYSKWY	0	0	0	0	0	0	0	0	0	0	0	0	0	0	0	0	551	0	1339	0	0	0	532
1945	ORF8	PIHFYSKWYIRVGAR	0	0	0	0	0	0	0	0	519.5	0	0	0	0	0	0	0	0	0	0	0	0	0	0
1946	ORF8	YIRVGARKSAPLIEL	0	0	0	0	0	0	0	0	0	0	0	0	0	0	3611	0	0	0	0	0	0	0	0
1947	ORF8	RVGARKSAPLIELCV	0	0	0	0	0	0	0	0	0	0	0	0	991.5	0	0	0	0	0	0	0	0	0	0
1948	ORF8	GARKSAPLIELCVDE	0	0	0	0	0	0	0	0	0	0	0	0	3913	0	0	0	0	0	0	0	0	0	0
1949	ORF8	VDEAGSKSPIQYIDI	0	0	0	0	0	0	0	0	1271	0	1603.5	0	0	0	0	0	0	0	0	0	810.5	0	0
1950	ORF8	QYIDIGNYTVSCLPF	0	0	0	0	0	0	0	0	0	0	0	503	0	0	0	0	0	0	0	0	0	0	0
1951	ORF8	IDIGNYTVSCLPFTI	0	0	0	0	0	0	0	0	1157.5	0	0	0	0	0	0	0	0	0	0	0	0	0	0
1952	ORF8	IGNYTVSCLPFTINC	0	0	0	0	0	0	0	0	531	0	0	0	1726	0	0	0	0	0	0	0	0	0	0
1953	ORF8	NYTVSCLPFTINCQE	0	0	0	0	0	0	0	0	0	0	0	0	4011	0	0	0	0	0	0	0	0	0	0
1954	ORF8	EPKLGSLVVRCSFYE	0	0	0	0	0	0	0	716	0	0	2051	0	3502	0	0	0	0	0	0	0	0	0	0
1955	ORF8	KLGSLVVRCSFYEDF	0	0	0	0	0	0	0	0	0	0	591	1109	0	0	0	0	1497	789.5	537	0	506	741	557.5
1956	ORF8	GSLVVRCSFYEDFLE	0	0	0	0	0	0	0	0	0	1181.5	0	677.5	2761	0	1094	0	1344.5	912.5	0	0	0	679.5	512
1957	ORF8	LVVRCSFYEDFLEYH	0	0	0	0	0	0	0	0	1445	0	750	1780.5	0	0	1999.5	0	1117	0	1255.5	0	558	693	576.5
1958	ORF8	VRCSFYEDFLEYHDV	0	0	0	0	0	0	0	0	0	0	11624	0	0	0	767	0	1379	0	759.5	0	0	832	552
1959	ORF8	CSFYEDFLEYHDVRV	0	0	0	0	0	0	0	0	0	0	0	0	0	0	0	0	608.5	598.5	525	0	0	0	0
1960	ORF8	FYEDFLEYHDVRVVL	0	0	0	0	0	0	0	0	0	0	537	0	0	0	658	0	1843	696	865	503.5	0	994	0
1961	ORF8	EDFLEYHDVRVVLDF	526.5	0	0	0	0	0	0	578.5	0	1018	1902	1213	0	0	933.5	0	2471.5	729	883	744	0	598	1245
1962	Nucleocapsid	PQNQRNAPRITFGGP	0	0	0	0	0	0	0	0	0	0	0	1449	0	0	0	0	0	0	0	0	0	0	0
1963	Nucleocapsid	NQRNAPRITFGGPSD	0	0	0	0	0	0	0	0	0	0	0	867	0	0	0	0	0	582	0	0	0	0	0
1964	Nucleocapsid	TFGGPSDSTGSNQNG	0	0	0	0	0	0	0	0	0	0	0	0	0	0	0	0	0	902	0	0	0	0	0
1965	Nucleocapsid	QNGERSGARSKQRRP	0	0	0	0	0	0	0	0	0	0	0	0	0	0	0	0	0	806	0	0	0	0	0
1966	Nucleocapsid	NTASWFTALTQHGKE	0	0	0	0	0	0	0	0	0	0	0	0	1285	0	0	0	0	0	0	0	0	0	0
1967	Nucleocapsid	ASWFTALTQHGKEDL	0	0	0	0	0	0	0	0	0	0	1420	0	0	0	0	0	0	0	0	0	0	0	0
1968	Nucleocapsid	LKFPRGQGVPINTNS	0	0	0	0	0	4233	0	0	0	0	1199	0	0	0	0	0	0	0	0	0	0	0	0
1969	Nucleocapsid	INTNSSPDDQIGYYR	0	0	783.5	0	0	1210	0	0	3701.5	0	0	0	0	0	0	0	0	0	0	0	0	0	0
1970	Nucleocapsid	TNSSPDDQIGYYRRA	0	0	0	0	0	1526.5	0	0	0	0	0	0	0	0	0	4674	0	0	0	0	0	0	0
1971	Nucleocapsid	RRATRRIRGGDGKMK	0	0	0	0	0	0	0	0	0	0	0	0	0	0	0	0	0	0	0	657	0	0	0
1972	Nucleocapsid	IRGGDGKMKDLSPRW	0	0	0	0	0	0	0	0	702	0	0	0	0	0	0	0	0	0	0	0	0	0	0
1973	Nucleocapsid	GGDGKMKDLSPRWYF	0	0	0	0	0	0	0	0	0	0	0	669	0	0	0	0	0	0	0	0	0	0	0
1974	Nucleocapsid	DGKMKDLSPRWYFYY	0	0	0	0	0	0	0	0	0	0	0	524	0	0	0	0	0	0	0	0	0	0	0
1975	Nucleocapsid	LSPRWYFYYLGTGPE	0	0	0	0	0	0	0	0	0	0	0	0	1151	0	0	0	0	0	0	0	0	0	0
1976	Nucleocapsid	GTGPEAGLPYGANKD	0	0	0	0	0	0	0	0	0	0	0	1837.5	0	0	0	0	0	0	0	0	0	0	0
1977	Nucleocapsid	GPEAGLPYGANKDGI	0	0	0	0	0	740.5	0	0	0	0	0	706	0	0	0	0	0	0	0	0	0	0	0
1978	Nucleocapsid	EAGLPYGANKDGIIW	0	0	0	0	0	0	0	0	0	0	504	915.5	0	0	0	0	0	0	721.5	0	0	0	0
1979	Nucleocapsid	GLPYGANKDGIIWVA	0	0	0	0	0	0	0	0	0	0	0	850.5	0	0	0	0	0	0	0	0	0	0	0
1980	Nucleocapsid	PYGANKDGIIWVATE	0	0	0	0	0	0	0	0	0	0	0	4140	4933	0	0	0	0	0	0	0	0	0	0
1981	Nucleocapsid	GANKDGIIWVATEGA	0	0	0	0	0	0	0	0	0	0	0	2949.5	0	0	0	0	0	0	0	0	0	0	0
1982	Nucleocapsid	NKDGIIWVATEGALN	0	0	0	0	0	0	0	0	0	0	0	1195	0	0	0	0	0	0	0	0	0	0	0
1983	Nucleocapsid	IIWVATEGALNTPKD	0	0	0	0	0	0	0	0	1022	0	0	0	0	0	0	0	0	0	0	0	0	0	0
1984	Nucleocapsid	ATEGALNTPKDHIGT	0	0	0	0	0	0	0	0	0	0	0	0	0	0	0	0	0	0	0	0	0	0	846
1985	Nucleocapsid	NTPKDHIGTRNPANN	0	0	1500.5	0	0	0	0	0	0	0	0	855	0	0	0	0	0	0	0	1181.5	0	0	0
1986	Nucleocapsid	AIVLQLPQGTTLPKG	0	0	0	0	0	0	0	0	0	0	0	64411	3065	0	0	13835.5	21408	0	0	22070.5	0	5402	0
1987	Nucleocapsid	VLQLPQGTTLPKGFY	0	0	0	0	0	0	0	0	0	0	0	43255.5	2012	0	0	5447.5	13221	0	0	22078.5	0	1483	0
1988	Nucleocapsid	QLPQGTTLPKGFYAE	0	0	0	0	0	0	0	0	0	0	0	35618	2477.5	0	0	3491.5	9775	0	0	3075	0	1473.5	0
1989	Nucleocapsid	PQGTTLPKGFYAEGS	0	0	0	0	0	0	0	0	0	0	0	10409	0	0	0	1907.5	3654	0	0	5877	0	1146	0
1990	Nucleocapsid	SQASSRSSSRSRNSS	0	0	985.5	0	0	3543.5	0	0	0	0	0	0	0	0	0	4120.5	0	0	0	0	0	0	0
1991	Nucleocapsid	ASSRSSSRSRNSSRN	0	0	1523.5	0	0	7082	0	0	1787	0	0	0	0	0	0	6903	0	0	0	0	0	0	0
1992	Nucleocapsid	SRSSSRSRNSSRNST	0	0	1540	0	0	3723.5	0	610.5	1635	0	0	0	0	0	0	5086.5	0	0	0	0	0	0	0
1993	Nucleocapsid	SSSRSRNSSRNSTPG	0	0	842	0	0	3230	0	0	0	0	0	0	0	0	0	3620	0	0	0	0	556.5	0	0
1994	Nucleocapsid	SRSRNSSRNSTPGSS	0	0	0	0	0	2151	0	0	0	0	0	0	0	0	0	2385.5	0	0	0	0	1430	0	0
1995	Nucleocapsid	SRNSSRNSTPGSSRG	0	0	0	0	0	3830	0	0	0	0	0	0	0	0	0	7144	0	0	0	0	0	0	0
1996	Nucleocapsid	NSSRNSTPGSSRGTS	0	0	0	0	0	2975.5	0	0	0	0	0	0	0	0	0	1903	0	0	0	0	0	0	0
1997	Nucleocapsid	SPARMAGNGGDAALA	0	0	0	0	0	0	0	3205	0	0	0	0	0	0	0	0	0	0	0	0	0	0	0
[truncated: 57 more rows]

## Sheet: vsn data
VSN (variance stabilizing normalization) normalized data
					SARS-CoV-2 negative cohort							SARS-CoV-2 infected cohort, week 3 post symptom onset, mild COVID-19 disease									SARS-CoV-2 infected cohort, week 3 post symptom onset, severe COVID-19 disease
Number	Antigen	Peptide	Naive #C03	Naive #C04	Naive #C05	Naive #C06	Naive #C01	Naive #C02	Naive #C07	Mild Patient #2	Mild Patient #4	Mild Patient #3	Mild Patient #8	Mild Patient #7	Mild Patient #1	Mild Patient #10	Mild Patient #16	Mild Patient #14	Severe Patient 20-03-CV-12	Severe Patient 20-03-CV-20	Severe Patient 20-03-CV-25	Severe Patient 20-03-CV-16	Severe Patient 20-03-CV-11	Severe Patient 20-03-CV-13	Severe Patient 20-03-CV-09
1	NSP1	GSGSGSGMESLVPGF	0	0	0	0	0	0	0	0	0	0	0	6.28284	0	0	7.8031	0	0	0	0	0	8.62437	0	0
2	NSP1	GSGSGMESLVPGFNE	0	0	0	0	0	0	0	0	0	0	0	0	8.8107	0	0	0	0	0	0	0	8.84413	0	0
3	NSP1	GSGMESLVPGFNEKT	0	0	0	0	0	0	0	0	0	0	0	0	0	0	0	0	0	0	0	0	9.08311	0	0
4	NSP1	GMESLVPGFNEKTHV	0	0	0	0	0	0	0	0	0	0	0	0	0	0	0	0	0	0	0	0	9.685	0	0
5	NSP1	ESLVPGFNEKTHVQL	0	0	0	0	0	0	0	0	0	8.37468	0	0	0	0	0	0	0	0	0	0	0	0	0
6	NSP1	LVPGFNEKTHVQLSL	0	0	0	0	0	0	0	0	6.5194	0	0	0	0	0	0	0	0	0	0	0	0	0	0
7	NSP1	THVQLSLPVLQVRDV	0	0	0	0	0	0	0	0	5.9979	0	0	0	0	0	0	0	0	0	0	0	0	0	0
8	NSP1	LSLPVLQVRDVLVRG	0	0	0	0	0	0	0	0	7.15405	0	0	0	0	0	0	0	0	0	0	0	0	0	0
9	NSP1	VLQVRDVLVRGFGDS	0	0	0	0	0	0	0	0	5.79547	0	0	0	0	0	0	0	0	0	0	0	0	0	0
10	NSP1	QVRDVLVRGFGDSVE	0	0	0	9.72204	0	0	0	0	0	0	0	0	8.46516	0	0	0	0	0	0	0	0	0	0
11	NSP1	RDVLVRGFGDSVEEV	0	0	0	0	0	0	0	0	0	7.93429	6.48467	0	0	0	8.41311	0	0	0	0	0	0	0	0
12	NSP1	VLVRGFGDSVEEVLS	0	0	0	0	0	0	0	0	7.48204	8.1131	0	0	0	0	0	0	0	0	0	0	0	0	0
13	NSP1	VRGFGDSVEEVLSEA	0	0	0	0	0	0	0	0	6.23621	8.10724	7.05949	0	0	0	0	0	0	0	0	0	0	0	0
14	NSP1	GFGDSVEEVLSEARQ	0	0	0	0	0	0	0	0	6.50062	7.86085	0	0	0	0	7.70094	0	0	0	0	0	0	0	0
15	NSP1	GDSVEEVLSEARQHL	0	0	0	0	0	0	0	0	0	0	0	0	0	0	6.85188	8.0812	0	0	0	0	0	0	0
16	NSP1	EEVLSEARQHLKDGT	0	0	0	0	0	0	0	7.90833	0	8.97471	0	6.59772	0	0	0	0	0	0	0	0	0	0	0
17	NSP1	ARQHLKDGTCGLVEV	0	0	0	0	0	0	0	0	0	0	0	0	0	0	8.28931	0	0	0	0	0	0	0	0
18	NSP1	LKDGTCGLVEVEKGV	0	0	0	0	0	5.96136	0	0	5.79284	0	0	0	0	0	0	0	0	0	0	0	0	0	0
19	NSP1	GLVEVEKGVLPQLEQ	0	0	0	0	0	0	0	0	0	0	0	0	0	0	9.18848	0	0	0	0	0	0	0	0
20	NSP1	VEVEKGVLPQLEQPY	0	0	0	0	0	0	0	0	5.98146	0	0	0	0	0	8.09488	0	0	0	0	0	0	0	0
21	NSP1	LEQPYVFIKRSDART	0	0	0	0	0	6.93509	0	0	8.00204	0	0	0	0	0	0	0	0	0	0	0	0	0	0
22	NSP1	FIKRSDARTAPHGHV	0	0	0	0	0	0	0	0	0	0	0	6.26406	0	0	0	0	0	0	0	0	0	0	0
23	NSP1	SDARTAPHGHVMVEL	0	0	0	0	0	8.2677	0	0	0	0	0	0	0	0	8.03764	8.40731	0	0	0	0	0	0	0
24	NSP1	TAPHGHVMVELVAEL	0	0	0	0	0	0	0	0	0	0	0	0	0	0	7.64008	0	0	0	0	0	0	0	0
25	NSP1	LVAELEGIQYGRSGE	0	0	0	0	0	0	0	0	6.77695	0	0	0	10.7699	0	0	0	0	0	0	0	0	0	0
26	NSP1	LEGIQYGRSGETLGV	0	0	0	0	0	0	0	0	5.34019	0	0	0	0	0	0	0	0	0	0	0	0	0	0
27	NSP1	ETLGVLVPHVGEIPV	0	0	0	0	0	0	0	0	0	8.86928	0	0	0	0	0	0	0	0	0	0	0	0	0
28	NSP1	NGNKGAGGHSYGADL	0	0	0	0	0	0	0	0	0	0	8.09167	0	0	0	0	0	0	0	0	0	0	0	0
29	NSP1	HSYGADLKSFDLGDE	0	0	0	0	0	0	0	0	0	0	6.35989	5.96129	8.65646	0	0	0	0	0	0	0	0	0	0
30	NSP1	YGADLKSFDLGDELG	0	0	0	0	0	0	0	0	0	0	0	0	0	0	0	0	6.98296	0	7.39538	0	0	0	0
31	NSP1	LKSFDLGDELGTDPY	0	0	0	0	0	0	0	8.15202	8.3689	0	0	0	0	0	0	0	8.05005	0	8.24296	8.66217	0	8.48322	0
32	NSP1	SFDLGDELGTDPYED	8.47327	0	8.95135	0	0	0	9.62048	8.65169	5.74757	0	0	6.49615	6.78758	0	7.77983	7.80674	8.56163	9.42621	8.47481	8.85387	9.36516	9.41028	8.77496
33	NSP1	DLGDELGTDPYEDFQ	8.6721	0	0	0	0	0	9.27344	0	0	0	0	0	6.18893	0	7.22534	7.62704	8.59398	8.26224	8.75482	8.66612	8.75167	8.97114	8.23494
34	NSP1	GDELGTDPYEDFQEN	7.99165	10.2058	8.76288	9.62233	0	6.01824	9.23124	0	0	0	7.05303	0	6.12419	0	8.29557	7.68101	8.26114	7.6596	8.58809	8.48594	8.97856	8.66507	0
35	NSP1	ELGTDPYEDFQENWN	8.00281	0	0	0	0	6.31942	0	9.0038	0	9.55778	8.32936	0	7.25262	0	6.84904	7.92598	8.23402	7.65478	8.56662	8.56991	8.65495	8.41469	0
36	NSP1	GTDPYEDFQENWNTK	0	0	0	0	0	6.89495	0	0	6.67591	0	0	0	0	0	0	0	0	0	0	0	0	0	0
37	NSP1	DPYEDFQENWNTKHS	8.56427	0	0	0	0	0	0	0	6.1087	0	0	0	0	0	0	0	0	0	0	0	0	0	0
38	NSP1	QENWNTKHSSGVTRE	0	0	0	0	0	0	0	0	0	0	0	0	7.91814	0	0	0	0	0	0	0	0	0	0
39	NSP1	NTKHSSGVTRELMRE	0	0	0	0	0	0	0	0	0	0	0	0	7.39969	0	0	0	0	0	0	0	0	0	0
40	NSP1	KHSSGVTRELMRELN	0	0	0	0	0	0	0	0	0	0	0	0	0	0	7.19428	0	0	0	0	0	0	0	0
41	NSP2	ELMRELNGGAYTRYV	0	0	0	0	0	0	0	8.80172	0	9.21488	6.70121	0	5.93574	0	0	7.62055	0	0	0	0	0	0	0
42	NSP2	ELNGGAYTRYVDNNF	0	0	0	0	0	0	0	9.12076	5.90204	8.69093	0	0	0	0	0	0	7.12315	0	7.45365	0	0	0	8.05285
43	NSP2	YTRYVDNNFCGPDGY	0	0	0	0	0	0	0	0	0	0	0	0	0	0	0	0	0	0	0	0	0	8.21901	0
44	NSP2	RYVDNNFCGPDGYPL	0	0	0	0	0	0	0	0	0	0	7.1332	0	0	0	0	0	0	0	0	0	0	0	0
45	NSP2	VDNNFCGPDGYPLEC	0	0	0	0	0	6.52606	0	0	6.09438	0	6.64004	0	0	0	0	0	0	0	0	0	0	0	0
46	NSP2	FCGPDGYPLECIKDL	0	0	0	0	0	0	0	0	0	0	8.10095	0	0	0	0	0	0	0	0	0	0	0	0
47	NSP2	LLARAGKASCTLSEQ	0	0	0	0	0	0	0	0	7.10279	0	0	0	0	0	0	0	0	0	0	0	0	0	0
48	NSP2	ARAGKASCTLSEQLD	0	0	0	0	0	0	0	0	8.14881	0	0	0	0	0	0	0	0	0	0	0	0	0	0
49	NSP2	AGKASCTLSEQLDFI	0	0	0	0	0	0	0	0	5.58642	0	0	6.90532	0	0	0	0	7.10928	0	7.8439	0	0	0	0
50	NSP2	KASCTLSEQLDFIDT	0	0	0	0	0	0	0	0	7.06836	0	0	0	0	0	0	0	0	0	0	0	0	0	0
51	NSP2	SCTLSEQLDFIDTKR	0	0	0	0	0	0	0	0	5.90957	0	0	0	0	0	0	0	0	0	0	0	0	0	0
52	NSP2	TLSEQLDFIDTKRGV	0	0	0	0	0	6.61194	0	0	6.01408	0	0	0	0	0	0	0	0	0	0	0	0	0	0
53	NSP2	SEQLDFIDTKRGVYC	0	0	0	0	0	0	0	0	0	0	0	6.86456	0	0	0	0	0	0	0	0	0	0	0
54	NSP2	DFIDTKRGVYCCREH	8.41808	0	0	0	0	0	0	0	0	0	10.555	0	0	0	0	0	0	0	0	0	0	0	0
55	NSP2	IDTKRGVYCCREHEH	0	0	0	0	0	0	0	0	7.32394	0	11.007	0	0	0	0	0	0	0	0	0	0	0	0
56	NSP2	TKRGVYCCREHEHEI	0	0	0	0	0	0	0	0	0	0	10.4745	0	6.25482	0	0	0	0	0	0	0	0	0	0
57	NSP2	RGVYCCREHEHEIAW	0	0	0	0	0	0	0	0	0	0	10.9966	7.1733	7.14527	0	0	0	7.74312	0	8.34588	0	0	0	8.15499
58	NSP2	VYCCREHEHEIAWYT	0	0	0	0	0	0	0	0	5.43873	0	10.9989	6.48439	6.40959	0	0	0	0	0	0	0	0	0	0
59	NSP2	CCREHEHEIAWYTER	0	0	0	0	0	0	0	0	0	0	11.007	6.73125	7.89382	0	0	0	7.2827	0	0	0	0	0	0
60	NSP2	REHEHEIAWYTERSE	0	0	9.54098	0	0	0	0	0	0	7.92374	11.007	0	9.41999	0	0	0	0	0	0	0	0	0	8.12748
61	NSP2	HEHEIAWYTERSEKS	0	0	0	0	0	0	0	0	0	0	11.007	0	0	0	0	0	0	0	0	0	0	0	0
62	NSP2	HEIAWYTERSEKSYE	0	0	8.68181	0	0	6.28556	0	0	0	0	0	6.3087	9.06247	0	0	0	0	0	0	0	0	0	0
63	NSP2	IAWYTERSEKSYELQ	0	0	0	0	0	0	0	0	8.07223	0	0	0	8.14725	0	8.61244	0	0	0	0	0	0	0	0
64	NSP2	WYTERSEKSYELQTP	0	0	0	0	0	0	0	0	7.1782	0	0	0	0	0	8.81014	0	0	0	0	0	0	0	0
65	NSP2	TERSEKSYELQTPFE	0	0	0	10.2456	8.79466	0	0	0	0	0	0	0	7.92852	0	8.2313	0	0	0	0	0	0	0	0
66	NSP2	RSEKSYELQTPFEIK	0	0	0	0	8.87428	0	0	0	0	0	0	0	0	0	7.68298	0	0	0	0	0	0	0	0
67	NSP2	EKSYELQTPFEIKLA	0	0	0	0	0	0	0	0	0	8.61157	6.51427	0	0	0	6.86503	0	0	0	0	0	0	0	0
68	NSP2	ELQTPFEIKLAKKFD	0	0	0	0	0	0	0	7.70021	0	8.8372	0	0	0	8.60384	0	0	0	0	0	0	0	0	7.86126
69	NSP2	QTPFEIKLAKKFDTF	0	0	0	0	0	0	0	0	0	0	0	0	0	0	0	0	0	0	0	0	0	0	8.0753
70	NSP2	PFEIKLAKKFDTFNG	0	0	0	0	0	0	0	0	0	0	0	0	0	0	0	0	0	7.51038	0	0	0	0	7.8653
71	NSP2	EIKLAKKFDTFNGEC	0	0	0	0	0	5.97613	0	8.4073	0	8.04192	0	0	0	0	0	0	0	0	0	0	0	0	7.8433
72	NSP2	KFDTFNGECPNFVFP	0	0	0	0	0	0	0	0	0	0	0	0	0	0	0	0	0	8.55287	0	0	0	0	0
73	NSP2	FNGECPNFVFPLNSI	0	0	0	0	0	0	0	0	0	0	0	6.06074	0	0	0	0	0	0	0	0	0	0	0
74	NSP2	NFVFPLNSIIKTIQP	0	0	0	0	0	0	0	0	5.68031	0	0	0	0	0	0	0	0	0	0	0	0	0	0
75	NSP2	VFPLNSIIKTIQPRV	0	0	0	0	0	0	0	0	5.40592	0	0	0	0	0	0	0	0	0	0	0	0	0	0
76	NSP2	NSIIKTIQPRVEKKK	0	0	0	0	0	0	0	8.00991	6.52296	0	6.22659	8.05007	0	0	0	0	0	8.69851	0	0	0	0	0
77	NSP2	IIKTIQPRVEKKKLD	0	0	0	0	0	0	0	0	6.82707	0	0	7.55752	0	0	0	0	0	0	0	0	0	0	0
78	NSP2	IQPRVEKKKLDGFMG	0	0	0	0	0	0	0	0	6.87247	0	0	0	0	0	0	0	0	0	0	0	0	0	0
79	NSP2	VEKKKLDGFMGRIRS	0	0	0	0	0	0	0	0	0	0	0	5.94885	0	0	0	0	0	0	0	0	0	0	0
80	NSP2	IRSVYPVASPNECNQ	0	0	0	0	0	0	0	0	7.44396	0	0	0	0	0	0	0	0	0	0	0	0	0	0
81	NSP2	VASPNECNQMCLSTL	0	0	0	0	0	0	0	0	5.51808	0	0	0	0	0	0	0	0	0	0	0	0	0	0
82	NSP2	QMCLSTLMKCDHCGE	0	0	0	0	0	0	0	0	0	8.23865	0	0	10.0946	0	0	0	0	0	0	0	0	0	0
83	NSP2	CLSTLMKCDHCGETS	0	0	0	0	0	0	0	0	0	0	0	0	5.94269	0	0	0	0	0	0	0	0	0	0
84	NSP2	STLMKCDHCGETSWQ	0	0	0	0	0	0	0	7.77839	0	0	0	6.79353	0	0	0	0	0	0	0	0	0	0	0
85	NSP2	KCDHCGETSWQTGDF	0	0	0	0	0	0	0	0	0	0	0	0	0	0	0	0	0	0	8.26248	0	0	0	0
86	NSP2	ETSWQTGDFVKATCE	0	0	8.64172	0	0	0	0	0	0	0	0	0	7.82298	0	0	0	0	0	0	0	0	0	0
87	NSP2	SWQTGDFVKATCEFC	0	0	0	0	0	0	0	0	0	0	0	0	0	0	0	0	0	0	0	0	0	0	7.93831
88	NSP2	FVKATCEFCGTENLT	0	0	0	0	0	0	0	0	0	0	0	6.05296	0	0	0	0	0	0	0	0	0	0	0
89	NSP2	KATCEFCGTENLTKE	0	0	0	0	0	0	0	0	0	0	0	0	7.64671	0	0	0	0	0	0	0	0	0	0
90	NSP2	TENLTKEGATTCGYL	0	0	0	0	0	0	0	0	0	0	0	6.61813	0	0	0	0	0	0	0	0	0	0	0
91	NSP2	IYCPACHNSEVGPEH	0	0	0	0	0	0	0	0	7.15324	0	9.28833	0	0	0	0	0	0	0	0	0	0	0	0
92	NSP2	CPACHNSEVGPEHSL	0	0	0	0	0	0	0	0	0	0	8.05768	0	0	0	0	0	0	0	0	0	0	0	0
93	NSP2	ACHNSEVGPEHSLAE	0	0	0	0	0	0	0	0	0	0	9.23126	0	0	0	0	0	0	0	0	0	0	0	0
94	NSP2	HNSEVGPEHSLAEYH	0	0	0	0	0	8.53405	0	0	0	0	8.65499	0	0	0	0	9.19226	0	0	7.65697	0	0	0	0
95	NSP2	SEVGPEHSLAEYHNE	0	0	9.29763	0	0	6.23026	0	0	5.19224	0	8.07109	0	9.8386	0	0	0	0	0	0	0	0	0	0
96	NSP2	VGPEHSLAEYHNESG	0	0	0	0	0	0	0	0	0	0	6.84826	0	0	0	0	0	0	0	0	0	0	0	0
97	NSP2	PEHSLAEYHNESGLK	0	0	0	0	0	0	0	0	0	0	8.35592	0	0	0	0	0	0	0	0	0	0	0	0
98	NSP2	LAEYHNESGLKTILR	0	0	0	0	0	0	0	0	8.68895	0	0	0	0	0	0	0	0	0	0	0	0	0	0
99	NSP2	EYHNESGLKTILRKG	0	0	0	0	0	0	0	0	0	0	6.14963	0	0	0	0	0	0	0	0	0	0	0	0
100	NSP2	ILRKGGRTIAFGGCV	0	0	0	0	0	0	0	0	7.17741	0	6.22844	6.1078	0	0	0	0	0	0	0	0	0	0	0
101	NSP2	IAFGGCVFSYVGCHN	0	0	0	0	0	0	0	0	5.96341	0	0	0	0	0	0	0	0	0	0	0	0	0	0
102	NSP2	NIGCNHTGVVGEGSE	0	0	9.76214	0	0	6.22341	0	0	0	0	0	0	8.45373	0	0	0	0	0	0	0	0	0	0
103	NSP2	NHTGVVGEGSEGLND	0	0	0	0	9.14691	8.46995	0	0	0	0	0	6.63232	0	0	0	0	0	0	0	0	0	0	0
104	NSP2	TGVVGEGSEGLNDNL	0	0	0	0	0	6.93321	0	0	0	0	0	6.24778	0	0	0	9.3097	0	0	0	0	0	0	0
105	NSP2	VVGEGSEGLNDNLLE	0	0	9.43735	0	0	0	0	0	0	0	7.25057	0	7.40245	0	0	8.67898	0	0	0	0	0	0	8.43511
106	NSP2	GEGSEGLNDNLLEIL	0	0	0	0	0	6.27474	0	0	0	7.91398	0	7.39287	0	0	7.55397	0	7.17758	7.61788	8.27791	0	0	0	8.08311
107	NSP2	LNDNLLEILQKEKVN	0	0	0	0	0	0	0	0	5.96474	0	0	0	0	0	0	0	0	0	0	0	0	0	0
108	NSP2	LLEILQKEKVNINIV	0	0	0	0	0	0	0	0	7.07423	0	0	0	0	0	0	0	0	0	0	0	0	0	0
109	NSP2	EILQKEKVNINIVGD	0	0	0	0	0	0	0	0	6.49019	9.13476	0	0	0	0	0	0	0	0	0	0	0	0	0
110	NSP2	LQKEKVNINIVGDFK	0	0	0	0	0	0	0	0	6.36397	0	0	0	0	0	0	0	0	0	0	0	0	0	0
111	NSP2	KVNINIVGDFKLNEE	0	0	8.67846	0	0	0	0	0	0	0	0	0	7.61728	0	0	0	0	0	0	0	0	0	0
112	NSP2	NINIVGDFKLNEEIA	0	0	0	0	0	0	0	0	6.92308	0	0	0	0	0	0	0	0	0	0	0	0	0	0
113	NSP2	NIVGDFKLNEEIAII	0	0	0	0	0	0	0	0	6.67417	0	6.30663	0	0	0	0	0	0	0	7.80284	0	0	0	0
114	NSP2	VGDFKLNEEIAIILA	0	0	0	0	0	0	0	0	6.24496	0	0	0	0	0	0	0	0	0	0	0	0	0	0
115	NSP2	DFKLNEEIAIILASF	8.08781	0	0	0	0	0	0	0	0	0	0	5.91558	0	0	0	0	0	0	7.92129	0	0	0	0
116	NSP2	EIAIILASFSASTSA	0	0	0	0	0	7.99473	0	0	0	8.49689	0	0	0	0	0	0	0	0	0	0	0	0	0
117	NSP2	ILASFSASTSAFVET	0	0	0	0	0	6.58253	0	0	8.21083	0	0	0	0	0	8.33108	0	0	0	0	0	0	0	0
118	NSP2	ASFSASTSAFVETVK	0	0	0	0	0	7.68928	0	0	8.07309	0	0	0	0	0	0	0	0	0	0	0	0	0	0
119	NSP2	ASTSAFVETVKGLDY	0	0	0	0	0	0	0	0	0	0	0	0	0	0	6.98447	0	0	0	0	0	0	0	8.29544
120	NSP2	VETVKGLDYKAFKQI	0	0	0	0	8.70643	0	0	0	7.36688	0	0	0	0	0	0	0	0	0	0	0	0	0	7.84741
121	NSP2	TVKGLDYKAFKQIVE	0	0	0	0	0	0	0	0	0	0	0	0	8.20713	0	0	0	0	0	0	0	0	0	0
122	NSP2	LDYKAFKQIVESCGN	0	0	0	0	0	0	0	0	6.9613	0	0	0	0	0	0	0	0	0	0	0	9.04013	0	0
123	NSP2	IVESCGNFKVTKGKA	0	0	0	0	0	0	0	0	6.0897	0	0	0	0	0	0	0	0	0	0	0	0	0	0
124	NSP2	ESCGNFKVTKGKAKK	8.88793	11.639	0	0	10.0895	8.78977	0	7.83326	7.40983	8.05129	0	8.60818	0	0	0	9.35651	0	9.03805	0	8.82404	0	0	0
125	NSP2	CGNFKVTKGKAKKGA	0	0	0	0	0	0	0	0	0	0	0	6.54346	0	0	0	0	0	0	0	0	0	0	0
126	NSP2	NIGEQKSILSPLYAF	0	0	0	0	0	6.5395	0	0	0	0	0	5.94693	0	0	0	0	0	0	0	0	0	0	0
127	NSP2	AARVVRSIFSRTLET	0	0	0	0	0	0	0	0	0	0	0	0	0	0	8.46773	0	0	0	0	0	0	0	0
128	NSP2	RVVRSIFSRTLETAQ	0	0	0	0	0	0	0	0	0	0	0	0	0	0	8.31129	0	0	0	0	0	0	0	0
129	NSP2	VRSIFSRTLETAQNS	0	0	0	0	0	0	0	0	0	0	0	0	0	0	7.41447	0	0	0	0	0	0	0	0
130	NSP2	SIFSRTLETAQNSVR	0	0	0	0	0	0	0	0	0	0	6.5775	0	0	0	0	0	0	0	0	0	0	0	0
131	NSP2	FSRTLETAQNSVRVL	0	0	0	0	0	6.77272	0	0	5.71394	0	0	0	0	0	0	0	0	0	0	0	0	0	0
132	NSP2	RTLETAQNSVRVLQK	9.20382	0	0	0	0	0	0	0	0	0	0	0	0	0	0	0	0	0	7.55665	0	0	0	0
133	NSP2	LQKAAITILDGISQY	0	0	0	0	0	7.0379	0	0	7.09694	0	0	0	0	0	0	0	0	0	7.47788	0	0	0	0
134	NSP2	KAAITILDGISQYSL	0	0	0	0	0	6.40828	0	0	6.08065	0	0	0	0	0	6.7975	0	0	0	0	0	0	0	0
135	NSP2	TILDGISQYSLRLID	0	0	0	0	0	0	0	0	6.44676	0	0	0	0	0	7.07767	0	0	0	7.69103	0	0	0	0
136	NSP2	LDGISQYSLRLIDAM	0	0	0	0	0	0	0	0	6.77774	0	0	0	0	0	0	0	0	0	0	0	0	0	0
137	NSP2	GISQYSLRLIDAMMF	0	0	0	0	0	0	0	0	5.93548	0	0	0	0	0	0	0	0	0	0	0	0	0	0
138	NSP2	YSLRLIDAMMFTSDL	0	0	0	0	0	0	0	0	0	0	8.31088	7.40887	0	0	0	0	0	0	0	0	0	0	0
139	NSP2	LRLIDAMMFTSDLAT	0	0	0	0	0	0	0	0	7.88575	0	0	0	0	0	0	0	0	0	0	0	0	0	0
140	NSP2	LIDAMMFTSDLATNN	0	0	8.82418	0	0	7.15515	0	0	7.03272	0	0	0	0	0	0	0	0	0	0	0	0	0	0
141	NSP2	FTSDLATNNLVVMAY	0	0	0	0	0	6.12902	0	0	0	0	0	0	0	0	0	0	0	0	0	0	0	0	8.50465
142	NSP2	SDLATNNLVVMAYIT	0	0	0	0	0	0	0	0	0	0	8.00701	0	0	0	0	0	0	0	0	0	0	0	0
143	NSP2	LATNNLVVMAYITGG	0	0	0	0	0	0	0	0	5.98625	0	0	0	0	0	0	0	0	0	0	0	0	0	0
144	NSP2	LTSQWLTNIFGTVYE	0	0	0	0	0	0	0	0	0	0	0	6.31205	6.4551	0	0	0	7.21517	0	0	0	0	0	0
145	NSP2	IFGTVYEKLKPVLDW	0	0	0	0	0	0	0	0	5.23179	0	0	6.23629	0	0	0	0	0	0	0	0	0	0	0
146	NSP2	GTVYEKLKPVLDWLE	0	0	0	0	0	0	0	0	0	0	0	0	8.26313	0	0	0	0	0	0	0	0	0	0
147	NSP2	VYEKLKPVLDWLEEK	0	0	0	0	0	0	0	0	0	0	0	0	0	0	8.45734	0	0	0	0	0	0	0	0
148	NSP2	PVLDWLEEKFKEGVE	0	0	9.72277	9.62039	0	0	0	0	0	9.55658	0	0	7.8323	0	0	0	0	0	0	0	0	0	8.08505
149	NSP2	LDWLEEKFKEGVEFL	0	0	0	0	0	0	9.64415	0	7.54646	0	0	6.88515	0	0	8.20013	0	8.17928	7.93337	8.39491	0	0	0	9.03518
150	NSP2	WLEEKFKEGVEFLRD	0	0	0	0	0	0	0	0	0	0	0	6.37621	0	0	0	0	7.33556	7.72023	8.77061	0	0	0	9.14363
151	NSP2	EEKFKEGVEFLRDGW	0	0	0	0	0	0	0	0	0	9.48319	6.5484	6.71035	0	0	0	0	7.02655	0	7.88027	8.52427	0	0	8.53563
152	NSP2	KFKEGVEFLRDGWEI	0	0	0	0	0	6.09054	0	0	0	0	0	0	0	0	0	0	7.40284	8.67033	7.66541	0	0	0	8.76321
153	NSP2	KEGVEFLRDGWEIVK	0	0	0	0	0	0	0	0	0	0	0	0	0	0	0	0	0	0	7.57687	0	0	0	0
154	NSP2	GVEFLRDGWEIVKFI	0	0	0	0	0	6.89339	0	0	0	0	0	6.84078	0	0	0	0	0	0	0	0	0	0	7.8433
155	NSP2	EFLRDGWEIVKFIST	0	0	0	0	0	7.54262	0	0	6.16581	0	0	0	0	0	0	0	0	0	0	0	0	0	0
156	NSP2	LRDGWEIVKFISTCA	0	0	0	0	0	0	0	0	6.08852	0	0	0	0	0	0	0	0	0	0	0	0	0	0
157	NSP2	DGWEIVKFISTCACE	0	0	8.76519	0	0	0	0	0	6.12433	0	0	0	8.62208	0	0	0	0	0	0	0	0	0	0
158	NSP2	WEIVKFISTCACEIV	0	0	0	0	0	0	0	0	6.05908	0	0	0	0	0	0	0	0	0	0	0	0	0	0
159	NSP2	IVKFISTCACEIVGG	0	0	0	0	0	0	0	0	6.20774	0	0	7.27668	0	0	0	0	0	0	0	0	0	0	0
160	NSP2	ISTCACEIVGGQIVT	0	0	0	0	0	8.62801	0	0	8.9218	0	0	0	0	0	0	0	0	0	0	0	0	0	0
161	NSP2	ACEIVGGQIVTCAKE	0	0	0	0	0	0	0	0	0	0	0	0	8.58991	0	0	0	0	0	0	0	0	0	0
162	NSP2	EIVGGQIVTCAKEIK	0	0	0	0	0	0	0	8.37578	0	0	0	0	0	0	0	0	0	0	0	0	0	0	0
163	NSP2	IVTCAKEIKESVQTF	0	0	0	0	0	0	0	0	7.6001	0	0	0	0	0	7.11831	0	0	0	0	0	0	0	0
164	NSP2	EIKESVQTFFKLVNK	0	0	0	0	0	0	0	0	0	7.83512	0	0	0	0	0	0	0	0	7.71529	0	0	0	0
165	NSP2	VNKFLALCADSIIIG	0	0	0	0	0	0	0	0	7.74676	0	7.52889	0	0	0	0	0	0	0	0	0	0	0	0
166	NSP2	KFLALCADSIIIGGA	0	0	0	0	0	0	0	0	7.50882	0	8.01804	0	0	0	0	0	0	0	0	0	0	0	0
167	NSP2	LALCADSIIIGGAKL	0	0	0	0	0	0	0	0	6.50735	0	0	0	0	0	0	0	0	0	0	0	0	0	0
168	NSP2	LCADSIIIGGAKLKA	0	0	0	0	0	0	0	0	6.01154	0	0	0	0	0	0	0	0	0	0	0	0	0	0
169	NSP2	ADSIIIGGAKLKALN	0	0	0	0	0	0	0	0	0	0	7.47484	0	0	0	0	0	0	0	0	0	0	0	0
170	NSP2	VTHSKGLYRKCVKSR	0	0	0	0	0	0	0	0	5.67618	0	0	7.50977	0	0	0	0	0	0	0	0	0	0	0
171	NSP2	HSKGLYRKCVKSREE	0	0	0	0	0	0	0	0	0	0	0	0	7.33859	0	0	0	0	0	0	0	0	0	0
172	NSP2	REETGLLMPLKAPKE	0	0	0	0	0	0	0	0	0	0	0	0	0	0	0	0	0	0	0	0	0	0	8.35742
173	NSP2	ETGLLMPLKAPKEII	0	0	0	0	0	0	0	0	0	8.26725	0	0	0	0	0	0	0	0	0	0	0	0	0
174	NSP2	GLLMPLKAPKEIIFL	0	0	0	0	0	0	0	0	0	0	0	6.02749	0	0	0	0	0	0	0	0	0	0	0
175	NSP2	KAPKEIIFLEGETLP	0	0	0	0	0	0	0	0	0	0	0	0	0	0	0	0	0	0	0	0	0	8.41545	0
176	NSP2	PKEIIFLEGETLPTE	0	0	0	0	0	0	0	0	0	0	0	0	8.33245	0	0	0	0	0	0	0	0	0	0
177	NSP2	EIIFLEGETLPTEVL	0	0	0	0	0	6.86767	0	0	0	9.07818	6.81899	0	0	0	0	0	7.37446	0	0	0	0	9.82528	0
178	NSP2	IFLEGETLPTEVLTE	0	0	0	0	0	0	0	0	9.37471	0	0	6.15275	8.22365	0	0	0	0	0	0	0	0	10.0546	0
179	NSP2	LEGETLPTEVLTEEV	0	0	0	0	0	0	0	0	8.23082	8.63873	0	0	0	0	6.97281	0	0	0	0	0	0	9.42094	0
180	NSP2	GETLPTEVLTEEVVL	0	0	0	0	0	8.30875	0	0	6.13036	8.81752	7.72447	7.74636	0	0	0	0	0	0	0	0	0	12.1321	0
181	NSP2	TLPTEVLTEEVVLKT	9.66954	0	0	9.75063	0	7.22371	10.5723	8.2494	0	8.00839	9.17937	0	7.49256	12.4444	7.07162	10.0489	0	0	0	0	0	0	0
182	NSP2	PTEVLTEEVVLKTGD	9.32419	0	0	10.6102	8.6087	0	0	0	5.64185	8.00677	8.63686	0	0	11.1583	0	8.8435	0	0	0	0	0	0	0
183	NSP2	EVLTEEVVLKTGDLQ	8.075	0	0	0	0	0	0	0	0	9.19104	8.59873	0	0	0	0	0	0	0	0	0	0	0	0
184	NSP2	LTEEVVLKTGDLQPL	0	0	0	0	0	0	0	0	8.7281	0	0	0	0	0	0	0	0	0	0	0	0	0	0
185	NSP2	EEVVLKTGDLQPLEQ	0	0	0	0	0	0	0	7.74099	0	9.46406	6.83575	0	0	0	8.34858	0	0	0	0	0	0	0	0
186	NSP2	LKTGDLQPLEQPTSE	0	0	0	0	0	0	0	0	6.94129	0	0	0	0	0	0	0	0	0	0	0	0	0	0
187	NSP2	TGDLQPLEQPTSEAV	0	0	0	0	10.4496	10.1672	0	10.0987	0	0	8.38339	0	0	0	0	0	0	0	0	0	0	10.3616	0
188	NSP2	DLQPLEQPTSEAVEA	0	0	0	0	10.9823	10.4334	0	10.4913	5.53935	0	8.5457	0	0	0	7.47303	0	0	0	0	0	0	8.96676	0
189	NSP2	QPLEQPTSEAVEAPL	0	0	0	0	10.336	10.5347	0	9.44608	0	0	8.09496	0	0	0	0	0	0	0	0	0	0	0	0
190	NSP2	LEQPTSEAVEAPLVG	0	0	0	0	10.7481	9.84001	0	9.20976	8.90658	0	0	0	0	0	0	0	0	0	0	0	0	0	0
191	NSP2	TSEAVEAPLVGTPVC	0	0	0	0	9.21966	0	0	0	0	0	0	0	6.91369	0	8.21378	0	0	0	0	0	0	0	0
192	NSP2	EAVEAPLVGTPVCIN	0	0	0	0	0	0	0	0	0	9.15945	0	0	0	0	0	0	0	0	0	0	0	0	0
193	NSP2	LVGTPVCINGLMLLE	0	0	0	0	0	0	0	0	0	0	0	0	7.87836	0	0	0	0	0	0	0	0	0	0
194	NSP2	CINGLMLLEIKDTEK	0	0	0	0	0	0	0	0	6.25164	0	0	0	0	0	0	0	0	0	0	0	0	0	0
195	NSP2	NGLMLLEIKDTEKYC	0	0	0	0	0	0	0	0	5.61641	0	0	0	0	0	0	0	0	0	0	0	0	0	0
196	NSP2	LMLLEIKDTEKYCAL	0	0	0	0	0	0	0	0	7.29515	0	0	0	0	0	0	0	0	0	0	0	0	0	0
197	NSP2	LLEIKDTEKYCALAP	0	0	0	0	0	0	0	0	8.22847	0	0	0	0	0	0	0	0	0	0	0	0	0	0
198	NSP2	KYCALAPNMMVTNNT	0	0	0	0	0	0	0	0	9.9111	0	0	0	0	0	0	0	0	0	0	0	0	0	0
199	NSP2	CALAPNMMVTNNTFT	0	0	0	0	0	0	0	0	6.06271	0	0	0	0	0	0	0	0	0	0	0	0	0	0
200	NSP3	MMVTNNTFTLKGGAP	0	0	0	0	9.94979	0	0	0	0	0	0	0	0	0	0	0	8.79271	0	0	0	0	0	0
201	NSP3	VTNNTFTLKGGAPTK	0	0	0	0	0	0	0	0	0	0	0	0	0	0	0	0	7.56467	0	0	0	0	0	0
202	NSP3	TLKGGAPTKVTFGDD	0	0	0	0	0	0	0	0	0	0	8.86749	0	0	0	0	0	0	0	0	0	0	0	0
203	NSP3	KGGAPTKVTFGDDTV	0	0	0	0	0	0	0	0	0	0	6.4659	0	0	0	0	0	0	0	0	0	0	0	0
204	NSP3	GAPTKVTFGDDTVIE	0	0	0	0	0	0	0	0	0	0	7.16086	0	7.44522	8.90183	8.09078	0	0	0	0	0	0	0	0
205	NSP3	PTKVTFGDDTVIEVQ	0	0	0	0	0	0	0	0	0	0	7.0715	0	0	0	9.80878	0	0	0	0	0	0	0	0
206	NSP3	KVTFGDDTVIEVQGY	0	0	0	0	0	0	0	0	0	0	0	0	0	0	9.28199	0	7.27755	0	0	0	0	0	0
207	NSP3	VIEVQGYKSVNITFE	0	0	0	0	0	5.96532	0	0	0	0	0	0	7.62412	0	8.23486	0	0	0	0	0	0	0	0
208	NSP3	EVQGYKSVNITFELD	0	0	0	0	0	0	0	0	0	0	6.22659	0	0	0	0	0	0	8.27704	0	0	0	0	0
209	NSP3	YKSVNITFELDERID	0	0	0	0	0	0	0	0	6.24798	0	0	0	0	9.06482	0	0	0	0	0	0	0	0	0
210	NSP3	SVNITFELDERIDKV	8.78435	0	0	0	0	0	0	0	0	0	8.24272	6.57944	0	0	0	0	0	0	0	0	0	0	0
211	NSP3	NITFELDERIDKVLN	0	0	0	0	0	7.04765	0	0	0	0	6.35501	0	0	0	0	0	0	0	0	0	0	0	0
212	NSP3	ELDERIDKVLNEKCS	0	0	0	0	0	0	0	0	0	0	6.16353	0	0	0	0	0	0	0	0	0	0	0	0
213	NSP3	DKVLNEKCSAYTVEL	0	0	0	0	0	0	0	0	0	0	0	0	0	0	8.41231	0	0	0	0	0	0	0	0
214	NSP3	VLNEKCSAYTVELGT	0	0	0	0	0	0	0	0	5.58057	0	0	0	0	0	0	0	0	0	0	0	0	0	0
215	NSP3	KCSAYTVELGTEVNE	0	0	8.77132	0	0	0	0	0	0	0	0	0	10.752	0	0	0	0	0	0	0	0	0	0
216	NSP3	SAYTVELGTEVNEFA	0	10.5288	0	0	0	6.8462	0	8.01417	0	0	0	0	0	0	0	0	7.24151	0	0	0	0	0	0
217	NSP3	YTVELGTEVNEFACV	0	10.1021	0	0	0	0	0	0	0	0	0	0	0	0	0	0	7.10052	0	0	0	0	0	0
218	NSP3	LGTEVNEFACVVADA	0	0	0	0	0	0	0	0	6.974	0	0	0	0	0	0	0	0	0	0	0	0	0	0
219	NSP3	VVADAVIKTLQPVSE	0	0	0	0	0	0	0	0	0	0	6.6431	0	8.12796	0	0	0	0	0	7.60321	0	0	0	0
220	NSP3	ADAVIKTLQPVSELL	0	0	0	0	0	0	0	0	0	0	0	0	0	0	0	0	8.02767	0	0	0	0	0	0
221	NSP3	IKTLQPVSELLTPLG	0	0	0	0	0	0	0	0	7.18425	0	0	7.39514	0	0	0	0	0	0	0	0	0	0	0
222	NSP3	TLQPVSELLTPLGID	0	0	0	0	0	6.76253	0	8.58683	0	0	8.35482	0	0	0	0	0	0	0	0	0	0	0	0
223	NSP3	QPVSELLTPLGIDLD	0	0	0	9.60371	0	0	0	8.25219	6.0893	0	0	0	0	0	0	0	0	0	0	0	0	0	0
224	NSP3	VSELLTPLGIDLDEW	7.94869	0	8.79549	0	0	8.65608	0	0	7.66827	0	0	7.58656	0	0	0	7.75035	8.48329	8.10896	8.82378	8.26683	9.26468	9.27595	9.24533
225	NSP3	ELLTPLGIDLDEWSM	0	0	0	9.61844	0	6.1685	0	0	0	9.37045	0	6.13454	0	0	0	7.70864	0	0	0	0	0	0	0
226	NSP3	LTPLGIDLDEWSMAT	0	0	0	0	0	6.96898	0	0	6.59163	0	0	0	0	0	0	0	0	0	0	0	0	0	0
227	NSP3	PLGIDLDEWSMATYY	0	0	0	10.3853	0	7.22455	0	0	7.12875	8.17888	0	7.33994	0	0	7.10593	7.76736	8.12358	8.20678	8.68241	8.62417	9.06785	9.07999	8.86043
228	NSP3	GIDLDEWSMATYYLF	8.17709	0	0	10.6446	0	8.41562	0	0	0	0	0	7.22753	0	0	0	0	7.90438	7.75433	8.7166	8.50595	8.71588	8.76124	8.62168
229	NSP3	DLDEWSMATYYLFDE	8.80445	0	9.57201	10.8014	0	0	9.21385	0	5.19703	7.89688	6.58788	7.41133	9.2017	9.5463	7.21092	7.92871	8.10505	8.46267	8.94401	8.9795	8.95588	9.59129	9.52579
230	NSP3	DEWSMATYYLFDESG	8.74245	0	0	0	0	0	0	0	0	0	0	0	7.00364	0	0	0	0	0	0	0	0	0	7.8317
231	NSP3	WSMATYYLFDESGEF	8.00558	0	0	0	0	0	9.94233	7.98983	0	0	6.42726	7.35633	6.9319	9.54523	7.26238	7.58263	7.82572	7.95268	8.48023	8.637	8.61097	8.83404	9.01164
232	NSP3	TYYLFDESGEFKLAS	0	0	0	0	0	0	0	0	0	0	0	0	0	8.65236	0	0	0	0	0	0	0	0	0
233	NSP3	FDESGEFKLASHMYC	0	0	0	0	0	0	0	8.90147	0	0	0	0	0	0	0	0	0	0	0	0	0	0	0
234	NSP3	ESGEFKLASHMYCSF	0	0	0	0	0	0	0	8.23985	0	8.80259	6.68904	0	0	0	0	0	0	0	0	0	0	0	0
235	NSP3	LASHMYCSFYPPDED	0	0	0	0	0	0	0	7.7279	7.47265	0	0	5.95365	0	0	0	0	0	0	0	0	0	0	0
236	NSP3	SHMYCSFYPPDEDEE	8.03732	10.472	9.88134	0	10.5415	0	0	0	5.52774	0	0	6.73037	7.42362	0	7.37548	0	0	0	0	0	0	0	0
237	NSP3	MYCSFYPPDEDEEEG	7.94184	10.2186	9.49311	0	10.1474	0	0	8.12643	0	0	0	6.11679	0	0	0	7.60932	0	0	0	0	0	0	0
238	NSP3	CSFYPPDEDEEEGDC	8.2439	0	9.59441	0	10.0944	0	0	8.50412	0	0	6.48753	6.89864	0	0	6.88899	8.15799	0	8.01636	7.58103	8.25671	0	8.51132	0
239	NSP3	FYPPDEDEEEGDCEE	8.23442	10.2745	10.483	9.66881	10.6526	6.41207	9.40635	8.48045	0	8.28341	6.40504	7.07405	7.10985	9.0735	7.30833	8.65679	0	8.55484	0	8.70962	0	9.15076	8.47356
240	NSP3	PPDEDEEEGDCEEEE	8.35708	10.996	10.652	9.97735	10.7376	6.89144	9.68604	8.42151	0	8.69052	6.48037	7.08894	6.84059	9.40096	7.93045	8.6883	0	8.43685	0	8.50264	0	8.89673	9.65907
241	NSP3	DEDEEEGDCEEEEFE	9.1008	11.1081	10.5581	10.9499	10.8185	7.3736	10.3568	8.57317	0	9.14731	7.19378	7.40596	7.40475	9.55914	8.73697	8.83166	8.09142	8.8878	7.77792	9.10497	9.32194	9.54385	10.2373
242	NSP3	DEEEGDCEEEEFEPS	8.66593	10.4562	10.012	10.9581	10.6915	6.18132	9.42995	8.19719	0	8.61645	7.38277	6.4276	0	8.9466	8.60772	8.26607	7.11624	7.97572	0	8.7015	0	0	9.59586
243	NSP3	EEGDCEEEEFEPSTQ	7.94576	0	9.50456	9.71322	10.1529	0	0	8.81069	0	9.43583	8.76168	0	0	0	8.25435	8.41868	0	7.53519	0	8.93104	0	0	0
244	NSP3	GDCEEEEFEPSTQYE	0	0	9.7383	9.93067	9.53181	0	9.68823	0	0	0	6.95521	6.80831	8.36345	8.59273	8.38474	8.36315	8.15351	8.53967	8.53992	8.97331	8.67117	9.30455	8.69845
245	NSP3	CEEEEFEPSTQYEYG	0	0	8.58164	0	9.57251	0	9.50416	0	0	0	6.9399	6.48608	0	0	8.20868	8.12484	8.37591	8.50793	8.40589	9.06914	8.73513	9.27207	8.66461
246	NSP3	EEEFEPSTQYEYGTE	8.20767	0	9.11855	10.405	0	0	0	9.21786	0	9.36503	9.20819	5.99585	8.40202	0	6.91772	8.27384	7.4132	7.85874	0	8.98524	0	8.51959	8.33399
247	NSP3	EFEPSTQYEYGTEDD	0	0	0	0	8.82651	0	9.22779	8.30432	0	8.64648	8.73347	6.32402	0	0	0	8.12876	7.5619	11.1557	0	8.61592	0	8.56327	0
248	NSP3	EPSTQYEYGTEDDYQ	8.49158	0	0	0	0	0	0	8.68152	0	0	8.68435	0	0	0	0	0	8.15381	7.89231	8.12341	8.87327	0	8.74164	7.96492
249	NSP3	STQYEYGTEDDYQGK	0	0	0	0	0	0	0	0	0	0	0	0	0	0	0	0	0	0	7.68805	0	0	0	0
250	NSP3	QYEYGTEDDYQGKPL	0	0	0	0	0	0	0	0	0	0	0	9.0229	0	0	0	0	0	0	7.82651	0	0	0	0
251	NSP3	EYGTEDDYQGKPLEF	0	0	0	0	0	0	0	8.21355	0	0	7.13395	7.573	6.62538	0	8.39933	0	8.04733	8.23872	8.61266	8.62006	0	9.00805	0
252	NSP3	GTEDDYQGKPLEFGA	0	0	0	0	0	0	0	0	0	0	0	8.13077	0	0	0	0	0	0	7.86663	0	0	0	0
253	NSP3	EDDYQGKPLEFGATS	0	0	0	0	0	0	0	0	0	0	0	8.50651	0	0	7.3442	0	0	0	0	8.2584	0	0	8.10554
254	NSP3	LEFGATSAALQPEEE	0	0	0	0	9.71646	0	0	0	7.74803	0	0	0	0	0	0	0	0	0	0	0	0	0	0
255	NSP3	FGATSAALQPEEEQE	0	0	8.73076	0	9.28652	0	0	0	0	0	0	0	6.67277	0	6.83472	0	0	0	0	0	0	0	0
256	NSP3	ATSAALQPEEEQEED	0	10.5937	9.37663	0	10.1666	6.33251	0	0	0	0	0	0	0	0	0	7.79117	0	0	0	0	0	0	0
257	NSP3	SAALQPEEEQEEDWL	0	0	0	0	9.29852	6.10008	10.25	8.26493	0	0	0	7.44401	0	0	0	0	7.79191	0	7.9776	0	0	8.32121	0
258	NSP3	ALQPEEEQEEDWLDD	0	0	8.61258	9.8536	9.3451	6.68959	9.69476	0	0	0	9.02725	7.3561	0	0	7.45406	8.19847	7.49833	8.48853	8.24596	8.38684	0	9.32991	8.85505
259	NSP3	QPEEEQEEDWLDDDS	0	0	8.82563	10.1175	0	0	9.12108	0	0	0	6.99033	5.92548	0	0	0	0	0	7.6604	0	0	0	8.67217	8.73626
260	NSP3	EEEQEEDWLDDDSQQ	0	0	8.68598	10.1507	0	0	0	8.13775	0	8.33449	8.76585	0	0	0	0	7.85203	0	7.76952	7.60239	8.20363	0	8.4238	9.12552
261	NSP3	EQEEDWLDDDSQQTV	0	0	0	0	0	0	0	8.21933	0	0	7.82447	0	0	0	0	0	0	0	0	0	0	0	8.05351
262	NSP3	EEDWLDDDSQQTVGQ	0	0	0	0	0	0	0	0	0	8.20522	8.71695	0	0	0	0	0	7.15199	0	0	0	0	0	8.12001
263	NSP3	DWLDDDSQQTVGQQD	8.28933	0	0	0	0	0	0	0	0	0	0	0	0	0	0	0	8.08223	0	0	0	0	0	0
264	NSP3	LDDDSQQTVGQQDGS	0	0	0	0	0	0	0	0	5.34597	0	0	0	0	0	0	0	0	0	0	0	0	0	0
265	NSP3	DDSQQTVGQQDGSED	8.41747	10.3244	0	0	0	0	0	0	0	0	0	0	0	0	0	7.70266	0	0	0	0	0	0	0
266	NSP3	SQQTVGQQDGSEDNQ	0	0	0	0	0	0	0	0	0	0	0	0	0	0	0	7.63715	0	0	0	0	0	0	0
267	NSP3	SEDNQTTTIQTIVEV	0	0	0	0	0	0	0	0	7.00206	0	0	0	0	0	8.70416	0	0	0	0	0	0	0	0
268	NSP3	DNQTTTIQTIVEVQP	8.02655	0	0	0	0	0	0	0	7.08326	0	0	0	0	0	8.80814	0	0	0	0	0	0	0	0
269	NSP3	QTTTIQTIVEVQPQL	0	0	0	0	0	0	0	0	6.44071	0	0	0	0	0	8.87943	0	0	0	0	0	0	0	0
270	NSP3	TTIQTIVEVQPQLEM	0	0	0	0	0	0	0	0	6.59092	0	0	0	0	0	9.25115	0	0	0	0	0	0	0	0
271	NSP3	IQTIVEVQPQLEMEL	0	0	0	0	0	6.35216	9.40924	0	8.88495	0	0	0	0	0	9.40675	0	0	0	0	0	0	0	0
272	NSP3	TIVEVQPQLEMELTP	0	0	0	0	0	0	0	0	0	0	0	0	0	0	8.61844	0	0	0	0	0	0	0	0
273	NSP3	VEVQPQLEMELTPVV	0	0	0	0	0	0	0	0	5.21315	0	0	0	0	0	8.42631	0	0	0	0	0	0	0	0
274	NSP3	VQPQLEMELTPVVQT	0	0	0	0	0	0	0	0	6.61111	0	0	0	0	0	7.71658	0	0	0	0	0	0	0	0
275	NSP3	PQLEMELTPVVQTIE	0	0	8.63823	0	0	0	0	0	0	0	0	0	7.49613	8.94202	8.20698	0	0	0	0	0	0	0	0
276	NSP3	LEMELTPVVQTIEVN	0	0	0	0	0	0	9.54404	0	8.73744	0	0	0	0	0	9.58747	0	0	0	0	0	0	0	0
277	NSP3	MELTPVVQTIEVNSF	0	0	0	0	0	0	0	0	0	0	0	7.47126	0	0	9.45156	0	0	0	0	0	0	0	0
278	NSP3	PVVQTIEVNSFSGYL	0	0	0	0	0	0	0	0	0	0	0	0	0	0	7.68422	0	0	0	0	0	0	0	0
279	NSP3	VQTIEVNSFSGYLKL	0	0	0	0	0	0	0	0	7.06851	0	0	0	0	0	0	0	0	0	0	0	0	0	8.68789
280	NSP3	EVNSFSGYLKLTDNV	0	0	0	0	0	0	0	0	0	7.83222	7.21571	0	0	0	0	0	0	0	0	0	0	0	0
281	NSP3	NSFSGYLKLTDNVYI	0	0	0	0	0	0	0	0	6.8436	0	0	0	0	0	0	0	0	0	0	0	0	0	0
282	NSP3	LKLTDNVYIKNADIV	0	0	0	0	0	0	0	0	7.17397	0	0	0	0	0	0	0	0	0	0	0	0	0	0
283	NSP3	LTDNVYIKNADIVEE	0	0	9.41671	0	0	0	0	0	8.00706	7.8841	0	0	7.47197	0	8.64175	0	0	0	0	0	0	0	0
284	NSP3	DNVYIKNADIVEEAK	0	0	0	0	0	0	0	8.36039	0	0	0	0	0	0	0	0	0	0	0	0	0	0	0
285	NSP3	VYIKNADIVEEAKKV	0	0	0	0	0	0	0	8.27642	8.12049	0	0	0	0	0	0	0	0	0	0	0	0	0	0
286	NSP3	IKNADIVEEAKKVKP	0	0	0	0	0	0	0	0	8.19044	0	6.79673	7.92749	0	0	0	0	0	0	0	0	0	0	0
287	NSP3	NADIVEEAKKVKPTV	0	0	0	0	0	6.03957	0	0	5.39891	0	0	0	0	0	0	0	0	0	0	0	0	0	0
288	NSP3	KHGGGVAGALNKATN	0	0	0	0	0	0	0	0	7.76913	0	0	0	0	0	0	0	0	0	0	0	0	0	0
289	NSP3	GGGVAGALNKATNNA	0	0	0	0	0	0	0	0	7.97857	0	0	0	0	0	0	0	0	0	0	0	0	0	0
290	NSP3	GVAGALNKATNNAMQ	0	0	0	0	0	0	0	0	6.96848	0	0	0	0	0	0	0	0	0	0	0	0	0	0
291	NSP3	AGALNKATNNAMQVE	0	0	8.61258	0	0	0	0	0	6.40308	0	0	0	7.399	0	0	0	0	0	0	0	0	0	0
292	NSP3	ALNKATNNAMQVESD	0	0	0	0	0	0	0	0	5.93136	0	0	0	0	0	0	0	0	0	0	0	0	0	0
293	NSP3	NKATNNAMQVESDDY	0	0	9.36571	0	0	7.29677	0	0	0	0	0	6.11517	0	0	0	0	7.62741	0	7.48705	0	0	8.34521	7.69627
294	NSP3	ATNNAMQVESDDYIA	0	0	8.79922	0	0	0	0	0	0	0	0	7.25032	0	0	0	0	8.25782	0	0	0	0	0	0
295	NSP3	NNAMQVESDDYIATN	0	0	9.80926	0	0	7.32304	0	0	6.31017	0	0	0	0	0	0	0	0	0	0	0	0	0	0
296	NSP3	AMQVESDDYIATNGP	0	0	8.90562	0	0	0	0	0	5.26001	0	0	0	0	0	0	0	0	0	0	0	0	0	0
297	NSP3	ESDDYIATNGPLKVG	0	0	0	0	0	0	0	8.26162	0	0	0	0	0	0	0	0	0	0	0	0	0	0	0
298	NSP3	ATNGPLKVGGSCVLS	0	0	0	0	0	0	0	0	6.26816	0	0	0	0	0	0	0	0	0	0	0	0	0	0
299	NSP3	LAKHCLHVVGPNVNK	0	0	0	0	0	0	0	0	0	0	0	0	0	0	0	0	0	0	7.49523	0	0	0	0
300	NSP3	KHCLHVVGPNVNKGE	0	0	0	0	0	0	0	0	0	0	0	0	9.87933	0	0	0	0	0	0	0	0	0	0
301	NSP3	CLHVVGPNVNKGEDI	0	0	0	0	0	0	0	0	0	0	7.55302	0	0	0	0	0	0	0	0	0	0	0	0
302	NSP3	VNKGEDIQLLKSAYE	0	0	0	0	0	0	0	0	0	0	0	0	8.27214	0	0	0	0	0	0	0	0	0	0
303	NSP3	KGEDIQLLKSAYENF	0	0	0	0	0	0	0	0	0	0	0	0	0	0	0	0	7.23229	0	8.35703	0	0	0	0
304	NSP3	EDIQLLKSAYENFNQ	0	0	0	0	0	0	0	0	0	7.93952	0	0	0	0	0	0	0	0	0	0	0	0	0
305	NSP3	IQLLKSAYENFNQHE	0	0	0	0	0	0	0	0	6.30891	0	0	0	9.2554	0	0	0	0	0	0	0	0	0	0
306	NSP3	LLKSAYENFNQHEVL	0	0	0	0	0	0	0	0	5.4477	0	0	0	0	0	0	0	0	0	0	0	0	0	0
307	NSP3	AYENFNQHEVLLAPL	0	0	0	0	0	0	0	0	0	0	0	6.05556	0	0	0	0	0	0	0	0	0	0	0
308	NSP3	QHEVLLAPLLSAGIF	0	0	0	0	0	0	0	0	0	0	6.61462	7.14896	0	0	0	0	0	0	0	0	0	0	0
309	NSP3	EVLLAPLLSAGIFGA	0	0	0	0	0	0	0	0	0	8.70559	0	0	0	0	0	0	0	0	0	0	0	0	0
310	NSP3	APLLSAGIFGADPIH	0	0	0	0	0	6.34813	0	0	0	0	0	0	6.16465	0	0	0	0	0	0	0	0	0	0
311	NSP3	LLSAGIFGADPIHSL	0	0	0	0	0	0	0	0	5.78011	0	0	0	0	0	0	0	0	0	0	0	0	0	0
312	NSP3	ADPIHSLRVCVDTVR	0	0	0	0	0	0	0	0	5.39578	0	0	0	0	0	7.71099	0	0	0	0	0	0	0	0
313	NSP3	PIHSLRVCVDTVRTN	0	0	0	0	8.76502	6.15551	0	0	6.29243	0	0	0	0	0	0	0	0	0	0	0	0	0	0
314	NSP3	LRVCVDTVRTNVYLA	0	0	0	0	0	0	0	0	6.206	0	0	0	0	0	0	0	0	0	0	0	0	0	0
315	NSP3	VDTVRTNVYLAVFDK	0	0	0	0	9.26259	0	0	0	6.51455	8.42087	0	0	0	8.86422	0	0	0	0	0	0	0	0	0
316	NSP3	RTNVYLAVFDKNLYD	0	0	0	0	0	0	0	0	0	0	0	6.28697	5.98533	8.87058	0	0	7.40997	7.51224	7.60726	0	0	8.39854	0
317	NSP3	AVFDKNLYDKLVSSF	0	12.0203	0	0	0	0	0	0	0	0	0	0	0	9.02211	0	0	0	0	0	0	0	0	0
318	NSP3	FDKNLYDKLVSSFLE	0	0	0	0	0	0	0	0	0	8.16579	0	0	8.50152	0	7.24658	0	0	0	7.49884	0	0	0	0
319	NSP3	LYDKLVSSFLEMKSE	0	0	0	0	0	0	0	0	7.18674	0	0	0	8.07221	0	0	0	0	0	0	0	0	0	0
320	NSP3	DKLVSSFLEMKSEKQ	0	0	0	0	0	0	0	0	0	0	0	0	0	0	8.59208	0	0	0	0	0	0	0	0
321	NSP3	LVSSFLEMKSEKQVE	0	0	0	0	0	0	0	0	7.60415	0	0	0	8.03492	0	8.03475	0	0	0	0	0	0	0	0
322	NSP3	SSFLEMKSEKQVEQK	0	0	0	0	0	0	0	0	0	0	0	0	0	0	7.3766	0	0	0	0	0	0	0	0
323	NSP3	FLEMKSEKQVEQKIA	0	0	0	0	0	0	0	0	0	0	0	0	0	0	7.65839	0	0	0	0	0	0	0	0
324	NSP3	EMKSEKQVEQKIAEI	0	10.2904	0	0	0	0	0	0	0	8.4914	6.68436	0	6.75075	0	7.93558	0	0	0	0	0	0	0	0
325	NSP3	EKQVEQKIAEIPKEE	0	0	8.53238	0	0	0	0	0	0	8.89503	6.94848	0	7.01522	0	0	0	0	0	0	0	0	0	0
326	NSP3	QVEQKIAEIPKEEVK	0	0	0	0	0	0	0	0	0	0	0	0	0	0	0	0	0	7.93519	0	0	0	0	0
327	NSP3	EQKIAEIPKEEVKPF	0	0	0	0	0	0	0	0	0	8.38309	7.21812	0	5.9496	0	0	0	0	0	0	0	0	0	0
328	NSP3	KIAEIPKEEVKPFIT	0	0	0	0	0	0	0	0	0	0	0	0	0	0	0	0	0	8.26617	0	0	0	0	0
329	NSP3	AEIPKEEVKPFITES	0	0	0	9.63966	0	0	0	0	0	0	0	0	0	0	0	0	0	8.07464	0	0	0	0	0
330	NSP3	IPKEEVKPFITESKP	0	0	0	0	0	0	0	0	7.32245	0	0	9.85879	0	0	0	0	0	0	0	0	0	0	0
331	NSP3	KEEVKPFITESKPSV	0	0	0	0	0	0	0	0	6.17664	0	0	9.55536	0	0	0	0	0	0	0	0	0	0	0
332	NSP3	EVKPFITESKPSVEQ	0	0	0	0	0	0	0	0	6.04403	8.07739	7.43333	9.33074	0	0	8.34964	0	0	0	0	0	0	0	0
333	NSP3	KPFITESKPSVEQRK	0	0	0	0	0	0	0	0	0	0	0	7.70435	0	0	0	0	0	0	0	0	0	0	0
334	NSP3	FITESKPSVEQRKQD	0	0	0	0	0	0	0	0	6.27696	0	0	0	0	0	0	0	0	0	0	0	0	0	0
335	NSP3	TESKPSVEQRKQDDK	0	0	0	0	0	0	0	0	0	0	0	0	0	0	0	0	0	0	7.49794	0	0	0	0
336	NSP3	VEQRKQDDKKIKACV	0	0	0	0	0	0	0	0	6.51914	0	0	0	0	0	0	0	0	0	0	0	0	0	0
337	NSP3	QRKQDDKKIKACVEE	0	0	0	0	0	0	0	0	0	0	0	0	6.68604	0	7.85329	0	0	0	0	0	0	0	0
338	NSP3	KQDDKKIKACVEEVT	0	0	0	0	0	0	0	0	0	7.81168	0	0	0	0	6.91595	0	0	0	0	0	0	0	0
339	NSP3	DDKKIKACVEEVTTT	0	0	0	0	0	0	0	0	0	8.31676	0	0	0	0	0	0	0	0	0	0	0	0	0
340	NSP3	KKIKACVEEVTTTLE	0	0	0	0	0	0	0	0	0	0	0	0	6.85541	0	0	0	0	0	0	0	0	0	0
341	NSP3	IKACVEEVTTTLEET	0	0	0	0	0	0	9.75065	0	9.32711	0	0	7.74573	0	0	8.11191	0	0	0	0	0	0	0	0
342	NSP3	ACVEEVTTTLEETKF	0	0	0	0	0	0	0	0	0	0	0	0	0	0	8.68303	0	0	0	7.70066	0	0	0	0
343	NSP3	VEEVTTTLEETKFLT	0	0	0	0	0	0	0	0	0	0	0	0	0	0	7.63405	0	0	0	0	0	0	0	0
344	NSP3	EVTTTLEETKFLTEN	0	0	0	0	0	0	0	7.78107	0	8.27412	6.97028	0	0	0	7.06247	0	0	0	0	0	0	0	0
345	NSP3	TLEETKFLTENLLLY	8.07586	0	0	0	9.81077	0	0	0	0	0	0	6.79229	0	0	7.45613	0	0	0	7.65235	0	0	0	8.43602
346	NSP3	EETKFLTENLLLYID	8.3674	0	0	0	0	0	0	7.74932	5.7569	8.87748	6.80507	6.47987	0	0	0	0	7.85553	7.50759	7.861	8.21164	0	8.15286	8.16758
347	NSP3	TKFLTENLLLYIDIN	0	0	0	0	0	10.3283	0	0	6.36397	0	0	0	0	0	0	0	7.08007	0	0	0	0	0	0
348	NSP3	FLTENLLLYIDINGN	0	0	0	0	0	7.63011	0	0	6.30923	0	0	0	0	0	0	0	8.25948	0	0	0	9.11512	0	0
349	NSP3	TENLLLYIDINGNLH	0	0	0	0	0	6.94367	0	0	0	0	0	7.89613	0	0	0	0	8.50492	0	0	0	0	0	0
350	NSP3	NLLLYIDINGNLHPD	0	0	0	0	0	7.63048	0	0	5.45585	0	0	0	0	0	0	0	8.51502	0	0	0	0	0	0
351	NSP3	LLYIDINGNLHPDSA	0	0	0	0	0	0	0	0	5.6897	0	6.84327	0	0	0	0	0	0	0	0	0	0	0	0
352	NSP3	YIDINGNLHPDSATL	0	0	0	0	0	0	0	0	0	0	6.47316	0	0	0	0	0	0	0	0	0	0	0	0
353	NSP3	NGNLHPDSATLVSDI	0	0	0	0	0	7.41756	0	0	0	0	7.983	0	0	0	0	0	0	0	0	0	0	0	0
354	NSP3	NLHPDSATLVSDIDI	0	0	0	0	0	8.00981	0	0	6.69319	0	8.38607	0	0	0	0	0	0	0	0	0	0	0	0
355	NSP3	HPDSATLVSDIDITF	0	0	0	0	0	0	0	0	0	0	7.63304	0	0	0	0	0	7.1857	0	0	0	0	0	0
356	NSP3	DSATLVSDIDITFLK	9.04078	0	0	0	0	0	0	8.43785	0	0	0	0	0	0	0	0	0	0	0	0	0	0	0
357	NSP3	ATLVSDIDITFLKKD	0	0	0	0	0	0	0	0	7.14237	0	0	0	0	0	0	0	0	0	0	0	0	0	7.988
358	NSP3	LVSDIDITFLKKDAP	0	0	0	0	0	0	0	0	7.4295	0	0	0	0	0	0	0	0	0	0	0	0	0	0
359	NSP3	SDIDITFLKKDAPYI	0	0	0	0	0	0	0	0	0	0	0	0	0	0	0	0	0	0	0	0	0	0	7.73556
360	NSP3	IDITFLKKDAPYIVG	0	0	0	0	0	0	0	0	6.04731	0	0	0	0	0	0	0	0	0	0	0	0	0	0
361	NSP3	ITFLKKDAPYIVGDV	0	0	0	0	0	6.46261	0	0	5.7309	0	8.74151	0	0	0	0	0	0	0	0	0	0	0	0
362	NSP3	IVGDVVQEGVLTAVV	0	0	0	0	0	0	0	0	7.94772	0	0	0	0	0	0	0	0	0	0	0	0	0	0
363	NSP3	TEMLAKALRKVPTDN	0	0	0	9.6387	0	0	0	0	0	0	6.81231	0	0	0	0	0	0	0	0	0	0	0	0
364	NSP3	ITTYPGQGLNGYTVE	0	0	0	0	0	6.1924	0	0	7.5763	0	0	0	7.91374	0	0	0	0	0	0	0	0	0	0
365	NSP3	TYPGQGLNGYTVEEA	0	0	0	0	0	0	0	0	0	0	0	0	0	0	8.33709	0	0	0	0	0	0	0	0
366	NSP3	QGLNGYTVEEAKTVL	0	0	0	0	0	0	0	0	0	0	0	0	0	0	7.22599	0	0	0	0	0	0	0	0
367	NSP3	LNGYTVEEAKTVLKK	0	0	0	0	0	0	0	0	7.35535	0	0	0	0	0	0	0	0	0	0	0	0	0	0
368	NSP3	EEAKTVLKKCKSAFY	0	0	0	0	0	0	0	0	0	8.60355	6.4818	0	0	0	0	0	0	0	0	0	0	0	0
369	NSP3	KCKSAFYILPSIISN	0	0	0	0	0	7.44268	0	0	5.79809	0	0	0	0	0	0	0	0	0	0	0	0	0	0
370	NSP3	KSAFYILPSIISNEK	0	0	0	0	0	7.22791	0	0	5.19894	0	0	0	0	0	0	0	0	0	0	0	0	0	0
371	NSP3	AFYILPSIISNEKQE	0	0	0	0	0	0	0	0	5.37359	0	0	0	7.74854	0	0	0	0	0	0	0	0	0	0
372	NSP3	YILPSIISNEKQEIL	0	0	0	0	0	0	0	0	0	0	0	0	0	0	7.83118	0	0	0	0	0	0	0	0
373	NSP3	SIISNEKQEILGTVS	0	0	0	0	0	0	0	0	0	0	0	0	0	0	0	0	0	0	0	8.59439	0	0	0
374	NSP3	ISNEKQEILGTVSWN	0	0	0	0	0	7.27993	0	0	9.21875	0	0	0	0	0	0	0	0	0	0	0	0	0	0
375	NSP3	LGTVSWNLREMLAHA	0	0	0	0	0	0	0	0	5.33936	0	0	0	0	0	0	0	0	0	0	0	0	0	0
376	NSP3	TVSWNLREMLAHAEE	0	0	0	0	0	0	0	0	6.10947	0	0	0	7.01826	0	0	0	0	0	0	0	0	0	0
377	NSP3	SWNLREMLAHAEETR	0	0	0	0	0	0	0	0	6.01408	0	0	0	0	0	0	0	0	0	0	0	0	0	0
378	NSP3	AHAEETRKLMPVCVE	0	0	0	0	0	0	0	0	0	0	0	0	6.86293	0	0	0	0	0	0	0	0	8.15583	0
379	NSP3	ETRKLMPVCVETKAI	0	0	0	0	0	0	0	0	0	0	0	0	6.25844	0	0	0	0	0	0	0	0	0	0
380	NSP3	PVCVETKAIVSTIQR	0	0	0	0	0	0	0	0	6.27306	0	0	0	0	0	0	0	0	0	0	0	0	0	0
381	NSP3	KAIVSTIQRKYKGIK	8.70515	0	0	0	0	8.01999	0	0	0	0	6.23213	8.84391	0	0	7.07314	0	0	0	0	0	0	0	0
382	NSP3	IVSTIQRKYKGIKIQ	0	0	0	0	0	0	0	0	5.66845	0	0	0	0	0	0	0	0	0	0	0	0	0	0
383	NSP3	IQRKYKGIKIQEGVV	0	0	0	0	0	6.06403	0	0	7.58564	0	0	0	0	0	0	0	0	0	0	0	0	0	0
384	NSP3	GIKIQEGVVDYGARF	0	0	0	0	0	0	0	0	0	0	0	0	0	0	0	0	0	0	7.4346	0	8.50481	0	0
385	NSP3	KIQEGVVDYGARFYF	0	0	0	0	0	0	0	0	0	0	0	6.59872	0	0	0	0	0	0	8.0309	0	8.82617	0	0
386	NSP3	FYFYTSKTTVASLIN	0	0	0	0	0	0	0	0	6.6176	0	0	0	0	0	0	0	0	0	0	0	0	0	0
387	NSP3	FYTSKTTVASLINTL	0	0	0	0	0	0	0	0	5.78597	0	0	0	0	0	0	0	0	0	0	0	0	0	0
388	NSP3	TSKTTVASLINTLND	0	0	0	0	0	8.09556	0	8.14211	9.82783	0	0	7.08369	0	0	0	0	0	0	0	0	0	0	0
389	NSP3	KTTVASLINTLNDLN	0	0	0	0	0	7.39417	0	7.87232	8.92704	7.96357	0	6.95826	0	0	6.9644	0	0	0	0	0	0	0	0
390	NSP3	TVASLINTLNDLNET	0	0	0	0	0	6.43951	0	7.76305	7.28856	0	0	0	0	0	0	0	0	0	0	0	0	0	0
391	NSP3	ASLINTLNDLNETLV	12.2887	0	0	0	0	6.99648	9.4078	0	8.5122	0	0	8.56404	5.97963	0	0	0	0	0	0	0	0	0	0
392	NSP3	LINTLNDLNETLVTM	11.3771	0	0	0	0	7.04698	9.39763	0	9.45782	0	0	8.22194	6.56826	0	0	0	0	0	0	0	0	0	0
393	NSP3	NTLNDLNETLVTMPL	9.84018	0	0	0	0	7.15124	0	0	0	0	0	6.3623	0	0	0	0	0	0	0	9.18546	0	9.06099	0
394	NSP3	LNDLNETLVTMPLGY	8.76858	0	0	0	0	0	0	0	7.72266	0	0	7.58881	0	0	0	0	0	0	7.78472	8.79824	0	8.67688	0
395	NSP3	DLNETLVTMPLGYVT	9.0679	0	0	0	0	6.10868	0	0	0	0	0	6.68255	0	0	0	0	0	0	0	8.17093	0	0	0
396	NSP3	VTMPLGYVTHGLNLE	0	0	0	0	0	0	0	0	6.72148	0	0	0	7.88605	0	0	0	0	0	0	0	0	0	7.98586
397	NSP3	MPLGYVTHGLNLEEA	0	0	0	0	0	0	0	0	0	0	0	0	0	0	8.1808	0	0	0	0	0	0	0	0
398	NSP3	LGYVTHGLNLEEAAR	0	0	0	0	0	0	0	0	7.06261	0	0	0	0	0	0	0	0	0	0	0	0	0	0
399	NSP3	YVTHGLNLEEAARYM	0	0	0	0	0	0	0	0	0	0	0	0	0	0	7.36648	0	0	0	0	0	0	0	0
400	NSP3	EEAARYMRSLKVPAT	0	0	0	0	0	0	0	7.878	0	8.6344	6.57358	0	0	0	0	0	0	0	0	0	0	0	0
401	NSP3	AVTAYNGYLTSSSKT	0	0	0	0	0	7.06852	0	9.50511	0	0	0	0	0	0	0	0	0	0	0	0	0	0	0
402	NSP3	TAYNGYLTSSSKTPE	0	0	0	0	0	6.95695	0	9.80498	0	0	0	0	0	0	0	0	0	0	0	0	0	0	0
403	NSP3	YNGYLTSSSKTPEEH	0	0	0	0	0	6.83756	0	9.08408	0	0	8.4671	0	0	0	0	0	0	0	0	0	0	0	0
404	NSP3	GYLTSSSKTPEEHFI	0	0	0	0	0	0	0	8.4906	0	0	0	0	0	0	0	0	0	0	0	0	0	0	0
405	NSP3	LTSSSKTPEEHFIET	0	0	0	0	0	0	0	0	9.07067	0	0	0	0	0	8.89156	0	0	0	0	0	0	0	0
406	NSP3	SSSKTPEEHFIETIS	0	0	0	0	0	8.47526	9.374	0	5.40747	0	0	6.75517	0	0	8.72977	10.7467	0	0	0	0	0	0	0
407	NSP3	SKTPEEHFIETISLA	0	0	0	0	0	0	0	0	6.76526	0	0	7.95259	0	0	8.15648	0	0	0	0	0	0	0	0
408	NSP3	TPEEHFIETISLAGS	0	0	0	0	0	6.73271	0	0	5.2725	0	0	0	0	0	7.39873	0	0	0	0	0	0	0	0
409	NSP3	EEHFIETISLAGSYK	0	0	0	0	0	0	0	8.31275	0	7.80075	8.06919	0	0	0	0	0	0	0	7.49974	0	0	0	7.80468
410	NSP3	IETISLAGSYKDWSY	0	0	0	0	0	0	10.2168	0	8.8044	0	0	7.918	0	0	0	0	0	0	0	0	0	0	8.25151
411	NSP3	AGSYKDWSYSGQSTQ	0	0	0	0	0	6.08879	0	0	0	0	6.30321	0	0	0	0	0	0	0	0	0	0	0	0
412	NSP3	WSYSGQSTQLGIEFL	0	0	0	0	0	0	9.65493	0	0	0	0	7.09752	0	0	7.82904	0	7.71399	0	7.64847	0	0	0	0
413	NSP3	GQSTQLGIEFLKRGD	0	0	0	0	0	0	0	0	0	0	0	0	0	0	0	0	0	0	0	0	0	0	7.85721
414	NSP3	DKSVYYTSNPTTFHL	0	0	0	0	0	0	0	0	0	0	6.39649	0	0	0	0	0	0	0	0	0	0	0	0
415	NSP3	SVYYTSNPTTFHLDG	0	0	0	0	0	0	0	0	0	0	6.49605	0	0	0	0	0	0	0	0	0	0	0	0
416	NSP3	YYTSNPTTFHLDGEV	8.17475	0	0	0	0	0	0	0	6.83286	8.40789	8.16293	0	0	0	0	0	7.89169	8.49689	0	0	0	0	0
417	NSP3	NPTTFHLDGEVITFD	8.5526	0	0	0	0	0	0	0	0	0	6.90293	5.94789	0	8.65674	0	0	7.8889	0	0	0	0	0	0
418	NSP3	LDGEVITFDNLKTLL	0	0	0	0	0	0	0	0	6.10908	0	0	0	0	0	0	0	0	0	0	0	0	0	0
419	NSP3	VITFDNLKTLLSLRE	0	0	0	0	0	0	0	0	6.61436	0	0	0	8.51869	0	0	0	0	0	0	0	0	0	0
420	NSP3	TFDNLKTLLSLREVR	0	0	0	0	0	0	0	0	6.33161	0	0	0	7.48242	0	0	0	0	0	0	0	0	0	0
421	NSP3	DNLKTLLSLREVRTI	0	0	0	0	0	8.75237	0	0	6.04444	0	6.21635	0	0	0	0	0	0	0	0	0	0	0	0
422	NSP3	LSLREVRTIKVFTTV	0	0	0	0	0	0	0	0	7.59194	0	0	0	0	0	0	0	0	0	0	0	0	0	0
423	NSP3	LREVRTIKVFTTVDN	0	0	0	0	0	7.03756	0	0	8.06688	0	0	0	0	0	0	0	0	0	0	0	0	0	0
424	NSP3	EVRTIKVFTTVDNIN	0	0	0	0	0	0	0	0	0	8.36734	6.34602	0	0	0	0	0	0	0	0	0	0	0	0
425	NSP3	IKVFTTVDNINLHTQ	0	0	0	0	0	0	0	0	7.87844	0	0	6.37307	0	0	0	0	0	0	0	0	0	0	0
426	NSP3	VFTTVDNINLHTQVV	0	0	9.14573	0	0	0	0	0	5.92399	0	0	0	0	0	0	0	0	0	0	0	0	0	8.04142
427	NSP3	VDNINLHTQVVDMSM	0	0	0	0	9.22276	0	0	0	6.89844	0	0	0	0	0	0	0	0	0	0	0	0	0	0
428	NSP3	NINLHTQVVDMSMTY	0	0	0	0	0	6.96861	0	0	5.796	0	0	0	0	0	6.96525	0	0	0	0	0	0	0	0
429	NSP3	VDMSMTYGQQFGPTY	0	0	0	0	0	0	0	0	0	0	0	0	0	0	0	0	0	0	0	8.17093	0	0	0
430	NSP3	MSMTYGQQFGPTYLD	0	0	0	0	0	0	0	0	5.95762	0	0	0	0	0	0	0	0	0	0	0	0	0	0
431	NSP3	YGQQFGPTYLDGADV	0	0	0	0	0	0	0	0	0	0	7.76901	0	0	0	0	0	0	0	0	0	0	0	0
432	NSP3	DGADVTKIKPHNSHE	8.63302	0	0	0	0	6.03035	0	0	0	0	0	0	8.87959	0	0	0	0	0	0	0	0	0	0
433	NSP3	KIKPHNSHEGKTFYV	0	0	0	0	0	0	0	0	0	0	6.52669	0	0	0	7.6668	0	0	0	0	0	0	0	0
434	NSP3	HNSHEGKTFYVLPND	0	10.0973	0	0	0	9.33111	0	0	0	0	0	0	0	0	0	8.95211	0	0	0	0	0	0	0
435	NSP3	EGKTFYVLPNDDTLR	0	0	0	0	0	0	0	0	0	0	6.15262	0	0	0	0	0	0	0	0	0	0	0	0
436	NSP3	KTFYVLPNDDTLRVE	0	0	0	0	0	0	0	0	0	0	0	0	7.4724	0	0	0	0	0	0	0	0	0	0
437	NSP3	FYVLPNDDTLRVEAF	0	0	0	0	0	0	0	0	0	0	0	0	0	0	7.40309	0	7.6766	7.78731	8.0673	0	0	0	0
438	NSP3	VLPNDDTLRVEAFEY	0	0	0	0	0	9.61981	9.34133	0	5.47123	0	0	6.85372	0	0	8.90838	0	8.56265	9.06612	8.6259	8.72034	8.54595	9.3978	8.87169
439	NSP3	PNDDTLRVEAFEYYH	0	0	0	0	0	0	0	0	0	0	0	6.84982	0	0	0	0	8.01857	7.99079	8.71847	8.637	8.74697	9.21308	8.84693
440	NSP3	RVEAFEYYHTTDPSF	0	0	0	0	0	0	0	0	0	0	0	0	0	0	0	0	7.40544	7.90305	0	0	0	0	0
441	NSP3	EAFEYYHTTDPSFLG	0	0	0	0	0	0	0	0	0	0	6.63205	0	0	0	0	0	0	0	0	0	0	0	0
442	NSP3	FEYYHTTDPSFLGRY	0	0	0	0	0	0	0	0	0	0	0	6.90013	0	0	0	0	0	0	0	0	0	0	0
443	NSP3	TDPSFLGRYMSALNH	0	0	0	0	0	6.07295	0	0	5.50411	0	0	0	0	0	0	0	0	0	0	10.4449	0	0	0
444	NSP3	PSFLGRYMSALNHTK	0	0	0	0	0	0	0	0	5.92998	0	0	0	0	0	0	0	0	0	0	0	0	0	0
445	NSP3	FLGRYMSALNHTKKW	0	0	0	0	0	0	0	0	0	0	0	0	0	0	0	0	0	0	7.82651	0	0	0	0
446	NSP3	LNHTKKWKYPQVNGL	0	0	0	0	0	0	0	0	6.65433	0	0	0	0	0	0	0	0	0	0	0	0	0	0
447	NSP3	KKWKYPQVNGLTSIK	0	0	0	0	0	0	0	10.4098	0	0	0	0	0	0	6.80743	0	0	0	0	0	0	0	0
448	NSP3	QVNGLTSIKWADNNC	0	0	0	0	0	0	0	0	5.50972	0	0	0	0	0	0	0	0	0	0	0	0	0	0
449	NSP3	NGLTSIKWADNNCYL	0	0	0	0	0	6.14152	0	0	0	0	0	0	0	0	0	0	0	0	7.44417	0	0	0	0
450	NSP3	LTSIKWADNNCYLAT	0	0	0	0	0	0	0	0	6.86168	0	0	0	0	0	0	0	0	0	0	0	0	0	0
451	NSP3	CYLATALLTLQQIEL	0	0	0	0	0	0	0	0	5.60439	0	0	0	0	0	9.5882	0	0	0	0	0	0	0	0
452	NSP3	LATALLTLQQIELKF	0	0	0	0	0	0	0	0	0	0	0	0	0	0	8.81174	0	0	0	0	0	0	0	0
453	NSP3	TALLTLQQIELKFNP	0	0	0	0	0	0	0	0	0	0	0	0	0	0	7.83719	0	0	0	0	0	0	0	0
454	NSP3	QQIELKFNPPALQDA	0	0	0	0	0	0	0	0	0	0	0	0	0	0	0	0	0	0	8.00406	0	0	0	7.88208
455	NSP3	IELKFNPPALQDAYY	0	0	0	0	0	0	0	0	6.90591	0	0	7.30038	6.39647	0	7.72293	0	8.0656	7.54242	8.72906	8.68673	9.07069	8.59752	8.94985
456	NSP3	PPALQDAYYRARAGE	0	0	8.65038	0	0	0	0	0	0	8.04973	0	0	10.7932	0	0	0	0	0	0	0	0	0	0
457	NSP3	AGEAANFCALILAYC	0	0	0	0	0	0	0	0	0	0	0	0	0	0	0	0	0	0	7.6113	0	0	0	0
458	NSP3	FCALILAYCNKTVGE	0	0	0	0	0	0	0	0	0	0	0	0	9.93471	0	0	0	0	0	0	0	0	0	0
459	NSP3	ILAYCNKTVGELGDV	0	0	0	0	0	0	0	0	7.00864	0	8.54843	0	0	0	0	0	0	0	0	0	0	0	0
460	NSP3	AYCNKTVGELGDVRE	0	0	0	0	0	0	0	0	0	0	0	0	8.21614	0	0	0	0	0	0	0	0	0	0
461	NSP3	KTVGELGDVRETMSY	0	0	0	0	0	0	0	0	0	0	0	0	0	0	0	0	0	0	0	0	0	0	8.1562
462	NSP3	VGELGDVRETMSYLF	0	0	0	0	0	0	0	0	6.27241	0	0	0	0	0	7.61308	0	7.48822	0	0	0	0	0	0
463	NSP3	ELGDVRETMSYLFQH	0	0	0	0	0	0	0	8.58603	0	9.32407	7.16413	0	0	0	0	0	0	0	0	0	0	0	0
464	NSP3	VRETMSYLFQHANLD	0	0	0	0	0	0	0	0	7.06689	0	0	0	0	0	0	0	0	0	0	0	0	0	0
465	NSP3	ETMSYLFQHANLDSC	0	0	0	0	0	0	0	0	0	8.86928	0	0	0	0	0	0	0	0	0	0	0	0	0
466	NSP3	HANLDSCKRVLNVVC	0	0	0	0	0	0	0	0	7.04469	0	0	0	0	0	0	0	0	0	0	0	0	0	0
467	NSP3	LNVVCKTCGQQQTTL	0	0	0	0	0	0	0	0	0	0	0	7.71065	0	0	0	0	0	0	0	0	0	0	0
468	NSP3	VVCKTCGQQQTTLKG	0	0	0	0	0	0	0	0	0	0	0	7.74189	0	0	0	0	8.43672	0	0	0	0	0	0
469	NSP3	CKTCGQQQTTLKGVE	0	0	0	0	0	0	0	0	0	0	0	7.51099	7.1163	0	0	0	0	0	0	0	0	0	0
470	NSP3	TCGQQQTTLKGVEAV	0	0	0	0	0	0	0	0	0	0	0	6.28491	0	0	0	0	0	0	0	0	0	0	0
471	NSP3	GQQQTTLKGVEAVMY	0	0	0	0	0	0	0	0	0	0	0	6.00135	0	0	0	0	0	0	0	0	0	0	0
472	NSP3	LKGVEAVMYMGTLSY	0	0	0	0	0	0	0	0	6.16907	0	0	0	0	0	0	0	0	0	0	9.37241	0	0	0
473	NSP3	GVEAVMYMGTLSYEQ	0	0	0	0	0	6.77404	0	0	0	0	0	0	0	0	6.89806	0	0	0	0	0	0	0	0
474	NSP3	EAVMYMGTLSYEQFK	0	0	0	0	0	0	0	0	0	0	6.17237	0	0	0	0	0	0	0	0	0	0	0	0
475	NSP3	LSYEQFKKGVQIPCT	0	0	0	0	0	0	0	0	7.80082	0	0	0	0	0	0	0	0	0	0	0	0	0	0
476	NSP3	TCGKQATKYLVQQES	0	0	0	0	0	0	0	0	0	0	0	0	0	0	8.06132	0	0	0	0	0	0	0	0
477	NSP3	SPFVMMSAPPAQYEL	0	0	0	0	0	0	0	0	0	0	0	0	0	0	7.45095	0	7.20729	0	0	0	0	0	0
478	NSP3	AQYELKHGTFTCASE	0	0	0	0	0	0	0	0	0	0	0	0	8.78748	0	0	0	0	0	0	0	0	0	0
479	NSP3	YELKHGTFTCASEYT	0	0	0	0	0	0	0	0	0	0	0	6.34172	0	0	6.937	0	0	0	0	0	0	0	0
480	NSP3	LKHGTFTCASEYTGN	0	0	0	0	0	0	0	0	7.55065	0	0	0	0	0	0	0	0	0	0	0	9.32459	0	0
481	NSP3	TCASEYTGNYQCGHY	0	0	0	0	0	0	0	0	0	0	0	6.45813	0	0	0	0	0	0	0	0	0	0	0
482	NSP3	ASEYTGNYQCGHYKH	0	0	0	0	0	0	0	0	0	0	0	0	0	0	0	0	0	0	0	0	0	0	8.4342
483	NSP3	QCGHYKHITSKETLY	0	0	0	0	0	0	0	0	0	0	0	8.74268	0	0	0	0	0	0	0	0	0	0	0
484	NSP3	YKHITSKETLYCIDG	0	0	0	0	0	0	0	0	0	0	6.82257	0	0	0	0	0	0	0	0	0	0	0	0
485	NSP3	TLYCIDGALLTKSSE	0	0	0	0	0	0	0	0	0	0	0	0	7.88321	0	0	0	0	0	0	0	0	0	0
486	NSP3	IDGALLTKSSEYKGP	0	0	0	0	0	0	0	0	5.37839	0	0	0	0	0	0	0	0	0	0	0	0	0	0
487	NSP3	LLTKSSEYKGPITDV	0	0	0	0	0	6.67025	0	0	7.56884	0	6.20222	0	0	0	0	0	0	0	0	0	0	0	0
488	NSP3	TKSSEYKGPITDVFY	0	0	0	0	0	6.29698	0	9.99862	0	0	0	0	0	0	0	0	0	0	0	0	0	0	0
489	NSP3	SSEYKGPITDVFYKE	0	0	0	0	0	6.94218	0	11.0801	0	0	0	0	7.6044	0	0	0	0	0	0	0	0	0	7.74832
490	NSP3	EYKGPITDVFYKENS	0	0	0	0	0	0	0	0	5.41287	0	0	0	0	0	0	0	0	0	0	0	0	0	0
491	NSP3	KGPITDVFYKENSYT	0	0	0	0	0	6.00027	0	8.64079	0	0	0	0	0	0	0	0	0	0	0	0	0	0	0
492	NSP3	PITDVFYKENSYTTT	0	0	0	0	0	0	0	7.89806	5.48351	0	0	6.30735	0	0	0	0	0	0	0	0	0	0	0
493	NSP3	VFYKENSYTTTIKPV	0	0	0	0	0	0	0	0	5.48852	0	0	0	0	0	0	0	0	0	0	0	0	0	0
494	NSP3	TTTIKPVTYKLDGVV	0	0	0	0	0	0	0	0	5.76506	0	0	0	0	0	0	0	0	0	0	0	0	0	0
495	NSP3	VTYKLDGVVCTEIDP	0	0	0	0	0	6.04506	0	0	0	0	0	0	0	8.63109	0	0	0	0	0	0	0	0	0
496	NSP3	YKLDGVVCTEIDPKL	0	0	0	0	0	0	0	0	0	0	0	0	0	0	0	0	0	0	7.77519	0	0	0	0
497	NSP3	LDGVVCTEIDPKLDN	0	0	0	0	0	0	0	0	8.05362	0	0	0	0	0	0	0	0	0	0	0	0	0	0
498	NSP3	GVVCTEIDPKLDNYY	0	0	0	0	0	6.55277	0	0	5.31247	0	0	6.08874	0	0	0	0	7.21517	0	8.17562	0	0	8.65612	0
499	NSP3	TEIDPKLDNYYKKDN	0	0	0	9.87267	0	0	0	0	0	0	0	7.49491	0	0	0	0	0	0	0	0	0	0	0
500	NSP3	IDPKLDNYYKKDNSY	0	0	0	0	0	0	0	0	0	0	0	6.27245	0	0	0	0	0	0	0	0	0	0	0
501	NSP3	LDNYYKKDNSYFTEQ	9.76819	0	0	0	8.56598	9.20817	0	0	7.99046	0	0	7.39673	0	0	7.79024	0	0	0	0	0	0	0	0
502	NSP3	YKKDNSYFTEQPIDL	0	0	0	0	0	7.50307	0	0	0	0	7.60358	0	0	0	0	0	0	0	0	0	0	0	0
503	NSP3	NSYFTEQPIDLVPNQ	8.32746	0	0	0	0	7.92119	0	0	0	0	0	0	0	0	0	0	0	0	8.04927	0	0	0	0
504	NSP3	YFTEQPIDLVPNQPY	0	0	0	0	0	0	0	0	0	0	0	6.48777	0	0	0	0	7.49714	0	8.65724	0	0	8.37501	7.73739
505	NSP3	TEQPIDLVPNQPYPN	7.95258	0	0	9.87418	0	6.93995	0	8.35688	5.59352	0	0	0	0	0	0	0	0	0	0	0	0	0	0
506	NSP3	IDLVPNQPYPNASFD	0	0	0	0	8.77875	8.12312	0	0	6.13149	0	0	0	0	0	0	0	7.55074	7.61453	7.87533	0	0	0	0
507	NSP3	LVPNQPYPNASFDNF	0	0	0	0	0	7.06656	0	0	0	0	0	6.51162	0	0	0	0	7.27459	0	8.29838	0	0	0	0
508	NSP3	DNFKFVCDNIKFADD	8.25474	0	0	0	0	0	0	0	0	0	7.57249	0	0	0	0	0	0	0	8.68406	0	0	0	0
509	NSP3	FKFVCDNIKFADDLN	0	0	0	0	0	0	9.75372	0	0	0	0	0	0	0	0	0	0	0	7.54982	0	0	0	0
510	NSP3	FVCDNIKFADDLNQL	0	0	0	0	0	0	0	0	0	0	0	0	0	0	0	0	0	0	7.8439	0	0	0	0
511	NSP3	KFADDLNQLTGYKKP	0	0	0	0	0	0	0	0	0	0	0	0	0	0	0	0	0	8.63259	0	0	0	0	0
512	NSP3	ADDLNQLTGYKKPAS	0	0	0	0	0	0	0	0	0	0	0	0	0	0	0	0	0	0	7.54724	0	0	0	0
513	NSP3	DLNQLTGYKKPASRE	0	0	0	0	0	0	0	0	0	0	0	0	7.81783	0	0	0	0	0	0	0	0	0	0
514	NSP3	SRELKVTFFPDLNGD	0	0	0	0	0	0	0	0	0	0	0	0	0	0	0	0	6.98691	0	0	0	0	0	0
515	NSP3	ELKVTFFPDLNGDVV	0	0	0	0	0	0	0	0	0	8.29506	0	0	0	0	0	0	0	0	0	0	0	0	0
516	NSP3	TFFPDLNGDVVAIDY	0	0	0	0	0	0	0	0	5.58965	0	7.49353	6.64775	6.29877	0	7.43419	0	8.59338	7.86333	8.40261	8.56245	8.95333	9.08234	9.14004
517	NSP3	FPDLNGDVVAIDYKH	0	0	0	0	0	0	0	0	0	0	0	0	0	0	0	0	0	0	8.61798	0	0	0	0
518	NSP3	IDYKHYTPSFKKGAK	0	0	0	0	9.39742	0	0	0	0	0	0	7.64224	0	0	0	0	0	0	0	0	0	0	0
519	NSP3	HYTPSFKKGAKLLHK	8.28377	0	0	0	8.88731	6.76253	0	0	5.87231	0	0	0	0	0	0	0	0	0	0	0	0	0	0
520	NSP3	KKGAKLLHKPIVWHV	0	0	0	0	0	6.28413	0	0	0	0	0	0	0	0	7.95333	0	0	0	0	0	0	0	0
521	NSP3	GAKLLHKPIVWHVNN	0	0	8.60176	0	0	0	0	0	5.17773	0	0	0	0	0	0	0	0	0	0	0	0	0	0
522	NSP3	LHKPIVWHVNNATNK	8.22558	0	0	0	0	0	0	0	6.17232	0	0	0	0	0	0	0	0	0	0	0	0	0	0
523	NSP3	KPIVWHVNNATNKAT	0	0	0	0	0	0	0	0	5.64552	0	0	0	0	0	0	0	0	0	0	0	0	0	0
524	NSP3	KATYKPNTWCIRCLW	0	0	0	0	0	0	0	0	0	0	0	6.32799	0	0	0	0	0	0	0	0	0	0	0
525	NSP3	NTWCIRCLWSTKPVE	0	0	0	0	0	0	0	0	0	0	0	0	7.87205	0	0	0	0	0	0	0	0	0	0
526	NSP3	IRCLWSTKPVETSNS	0	0	0	0	0	0	0	0	7.21254	0	0	0	0	0	7.90868	0	0	0	0	0	0	0	0
527	NSP3	CLWSTKPVETSNSFD	9.61796	0	0	0	0	0	0	0	5.84618	0	0	0	0	0	8.72004	0	0	0	0	0	0	0	0
528	NSP3	WSTKPVETSNSFDVL	8.46864	0	0	0	0	0	0	0	0	0	0	0	0	0	7.87119	0	0	0	0	0	0	0	0
529	NSP3	PVETSNSFDVLKSED	0	0	0	0	0	0	0	0	5.84168	7.93254	6.6989	0	6.13813	0	6.98942	0	0	0	0	0	0	0	0
530	NSP3	ETSNSFDVLKSEDAQ	0	0	0	0	0	0	0	0	0	8.88291	0	0	0	0	0	0	0	0	0	0	0	0	0
531	NSP3	SNSFDVLKSEDAQGM	0	0	0	0	0	8.04697	0	0	0	0	0	0	0	0	0	8.58319	0	0	0	0	0	0	0
532	NSP3	SFDVLKSEDAQGMDN	0	0	0	0	0	0	0	0	6.88138	0	0	0	0	0	0	0	0	7.88914	0	0	0	0	0
533	NSP3	LKSEDAQGMDNLACE	0	0	0	0	0	0	0	0	6.14603	0	0	0	7.71242	0	0	0	0	0	0	0	0	0	0
534	NSP3	SEDAQGMDNLACEDL	0	0	0	0	0	0	0	0	0	0	7.3399	0	0	0	0	0	0	0	0	0	0	0	0
535	NSP3	QGMDNLACEDLKPVS	0	0	0	0	0	0	0	0	6.1006	0	0	0	0	0	0	0	0	0	0	0	0	0	0
536	NSP3	MDNLACEDLKPVSEE	0	0	0	0	0	0	0	0	0	0	0	0	6.83898	0	0	0	0	0	0	0	0	0	0
537	NSP3	NLACEDLKPVSEEVV	0	0	0	0	0	7.3801	0	0	0	8.47576	0	0	0	0	0	0	0	0	0	0	0	0	0
538	NSP3	ACEDLKPVSEEVVEN	0	0	0	0	0	0	0	0	0	9.14131	6.46005	0	0	0	7.34593	0	0	0	0	0	0	0	0
539	NSP3	EDLKPVSEEVVENPT	0	0	0	0	0	0	0	0	0	8.55635	6.99248	0	6.0416	0	0	0	0	0	0	0	0	0	0
540	NSP3	LKPVSEEVVENPTIQ	0	0	0	0	0	0	0	0	8.27809	0	0	0	0	0	0	0	0	0	0	0	0	0	0
541	NSP3	PVSEEVVENPTIQKD	7.96706	0	0	10.3536	0	0	0	0	7.69395	7.87021	0	0	6.549	0	0	0	0	0	0	0	9.69326	0	0
542	NSP3	SEEVVENPTIQKDVL	0	0	0	0	0	0	0	0	7.08688	0	0	0	0	0	0	0	0	0	0	0	0	0	0
543	NSP3	EVVENPTIQKDVLEC	0	0	0	0	0	0	0	0	5.22438	8.88764	6.2789	0	6.09741	0	7.45095	0	0	0	0	0	0	0	0
544	NSP3	VENPTIQKDVLECNV	0	0	0	0	0	0	0	0	0	0	0	0	0	0	8.26797	0	0	0	0	0	0	0	0
545	NSP3	TIQKDVLECNVKTTE	0	0	0	0	0	0	0	0	0	0	0	0	7.48433	0	0	0	0	0	0	0	0	0	0
546	NSP3	QKDVLECNVKTTEVV	0	0	0	0	0	0	0	0	0	0	0	0	0	0	6.87432	0	0	0	0	0	0	0	0
547	NSP3	DVLECNVKTTEVVGD	8.44872	0	0	0	0	0	0	0	0	0	0	0	0	0	0	0	7.17513	0	0	9.99016	0	0	0
548	NSP3	LECNVKTTEVVGDII	0	0	0	0	0	0	0	0	6.62381	0	0	0	0	0	0	0	0	0	0	0	0	0	0
549	NSP3	VKTTEVVGDIILKPA	0	0	0	0	0	0	0	0	5.52223	0	0	0	0	0	0	0	0	0	0	0	0	0	8.12872
550	NSP3	TTEVVGDIILKPANN	0	0	9.18086	0	0	0	0	0	0	0	0	6.85838	0	0	0	0	0	0	0	0	0	0	0
551	NSP3	EVVGDIILKPANNSL	0	0	0	0	0	0	0	0	5.37359	8.50582	0	0	0	0	0	0	0	0	0	0	0	0	0
552	NSP3	DIILKPANNSLKITE	0	0	0	0	0	6.17172	0	0	0	0	0	0	8.54442	0	0	0	0	0	0	0	0	0	0
553	NSP3	ILKPANNSLKITEEV	0	0	0	0	0	0	0	0	9.25058	8.46758	0	8.68268	0	0	6.86596	0	0	0	0	0	0	0	0
554	NSP3	KPANNSLKITEEVGH	0	0	0	0	0	7.84015	0	0	6.06271	7.86554	0	0	0	0	7.24594	0	0	0	0	0	0	0	0
555	NSP3	LKITEEVGHTDLMAA	0	0	0	0	0	0	0	0	9.0093	0	0	0	0	0	0	0	0	0	0	0	0	0	0
556	NSP3	ITEEVGHTDLMAAYV	0	0	0	0	0	8.45907	0	0	8.82524	0	0	0	0	0	0	0	0	0	0	0	0	0	8.18529
557	NSP3	EEVGHTDLMAAYVDN	0	0	0	0	0	0	0	9.00563	0	9.59932	7.88693	0	7.15416	0	0	0	0	0	0	0	0	0	0
558	NSP3	VGHTDLMAAYVDNSS	0	0	0	0	0	0	0	0	0	0	0	0	0	0	0	8.90019	0	0	0	0	0	0	0
559	NSP3	HTDLMAAYVDNSSLT	0	0	0	0	0	6.42026	0	0	0	0	0	7.96137	0	0	0	8.86678	0	0	0	0	0	0	0
560	NSP3	AYVDNSSLTIKKPNE	0	0	0	0	0	0	0	0	0	0	0	0	9.3719	0	0	0	0	0	0	0	0	0	0
561	NSP3	VDNSSLTIKKPNELS	0	0	0	0	0	0	0	0	5.41595	0	0	0	0	0	0	8.152	0	0	0	0	0	0	0
562	NSP3	NSSLTIKKPNELSRV	0	0	0	0	0	9.02269	0	0	5.66367	0	0	0	0	0	0	9.41787	0	0	0	0	0	0	0
563	NSP3	ELSRVLGLKTLATHG	0	0	0	0	0	0	0	0	0	8.17063	0	0	0	0	0	0	0	0	0	0	0	0	0
564	NSP3	LATHGLAAVNSVPWD	0	0	0	0	0	6.15469	0	0	7.57851	0	0	0	0	0	0	0	7.24227	0	0	0	0	0	7.76182
565	NSP3	GLAAVNSVPWDTIAN	0	0	0	0	0	0	0	0	5.66006	0	0	0	0	0	0	0	0	0	0	0	0	0	0
566	NSP3	IANYAKPFLNKVVST	0	0	0	0	0	0	0	0	7.26913	0	0	0	0	0	0	0	0	0	0	0	0	0	0
567	NSP3	IVTRCLNRVCTNYMP	0	0	0	0	0	0	0	0	5.3377	0	0	0	0	0	0	0	0	0	0	0	0	0	0
568	NSP3	TRCLNRVCTNYMPYF	0	0	0	0	0	0	0	0	0	0	0	6.54293	0	0	0	0	0	0	7.47141	8.45306	0	0	0
569	NSP3	TNSRIKASMPTTIAK	0	0	0	0	0	6.8078	0	0	0	0	0	0	0	0	0	8.33304	0	0	0	0	0	0	0
570	NSP3	IKASMPTTIAKNTVK	0	0	0	0	0	0	0	0	8.51056	0	0	8.58419	0	0	0	0	0	0	0	0	0	0	0
571	NSP3	MPTTIAKNTVKSVGK	0	0	0	0	0	0	0	0	0	0	0	6.09292	0	0	0	0	0	0	0	0	0	0	0
572	NSP3	IAKNTVKSVGKFCLE	0	0	0	0	0	0	0	0	7.30727	0	0	6.04338	7.98043	0	0	0	0	0	0	0	0	0	0
573	NSP3	KNTVKSVGKFCLEAS	0	0	0	0	0	0	0	0	0	0	0	0	0	0	7.93717	0	0	0	0	0	0	0	0
574	NSP3	TVKSVGKFCLEASFN	0	0	0	0	0	6.48812	0	0	0	0	0	0	0	0	8.04998	0	0	0	0	0	0	0	0
575	NSP3	KSVGKFCLEASFNYL	0	0	0	0	0	0	0	0	0	0	0	0	0	0	0	0	0	0	7.67225	0	0	0	0
576	NSP3	SFNYLKSPNFSKLIN	0	0	0	0	0	0	0	0	5.72132	0	0	7.31913	0	0	0	0	0	0	0	0	0	0	0
577	NSP3	IYSTAALGVLMSNLG	0	0	0	0	0	0	0	0	6.77102	0	0	0	0	0	0	0	0	0	0	0	0	0	0
578	NSP3	AALGVLMSNLGMPSY	0	0	0	0	0	0	0	0	0	0	0	0	0	0	0	0	0	0	0	0	0	0	8.31156
579	NSP3	MSNLGMPSYCTGYRE	0	0	0	0	0	0	0	0	0	0	0	0	7.83559	0	0	0	0	0	0	0	0	0	0
580	NSP3	NLGMPSYCTGYREGY	0	0	9.21626	0	0	6.73408	0	0	0	0	0	6.24205	0	0	0	0	7.28123	0	0	0	0	0	0
581	NSP3	PSYCTGYREGYLNST	0	0	0	0	0	0	0	0	0	0	0	0	0	0	0	9.42784	0	0	0	0	0	0	0
582	NSP3	YCTGYREGYLNSTNV	0	0	0	0	0	6.22418	0	0	10.005	0	7.18955	0	0	0	0	7.7247	0	0	0	0	0	0	0
583	NSP3	TGYREGYLNSTNVTI	0	0	0	0	0	0	0	0	9.451	0	0	0	0	0	0	0	0	0	7.9207	0	0	0	0
584	NSP3	YREGYLNSTNVTIAT	0	0	0	0	0	0	0	0	8.0732	0	0	0	0	0	0	0	0	0	0	0	0	0	0
585	NSP3	EGYLNSTNVTIATYC	0	0	0	0	0	0	0	0	7.96185	0	0	0	0	0	0	0	0	0	0	0	0	0	0
586	NSP3	IATYCTGSIPCSVCL	0	0	0	0	0	6.2257	0	0	6.61806	0	0	0	0	0	0	0	0	0	0	0	0	0	0
587	NSP3	CTGSIPCSVCLSGLD	0	0	0	0	0	0	0	0	6.14269	0	0	0	0	0	0	0	0	0	0	0	0	0	0
588	NSP3	IPCSVCLSGLDSLDT	0	0	0	0	0	0	0	0	5.90251	0	0	0	0	0	0	0	0	0	0	0	0	0	0
589	NSP3	CSVCLSGLDSLDTYP	0	0	0	0	0	0	0	0	5.58771	0	0	0	0	0	0	0	0	0	0	0	0	0	0
590	NSP3	LSGLDSLDTYPSLET	0	0	0	0	0	8.80079	0	0	9.11814	0	0	0	0	0	7.29507	0	0	0	0	0	0	0	0
591	NSP3	GLDSLDTYPSLETIQ	0	0	0	0	0	6.34272	0	0	0	0	0	0	0	0	7.51432	0	0	0	0	0	0	0	0
592	NSP3	DSLDTYPSLETIQIT	8.91651	0	0	0	0	0	0	0	6.64269	0	0	0	0	0	7.93558	0	0	0	0	0	0	0	0
593	NSP3	LDTYPSLETIQITIS	0	0	0	0	0	8.25777	0	0	8.48662	0	0	0	0	0	0	0	0	0	0	0	0	0	0
594	NSP3	TYPSLETIQITISSF	0	0	0	0	0	7.37794	0	0	5.87329	0	0	0	0	0	6.86503	0	0	0	0	0	0	0	0
595	NSP3	LETIQITISSFKWDL	0	0	0	0	0	0	0	0	5.38237	0	8.83917	0	0	0	0	0	0	0	0	0	0	0	0
596	NSP3	SSFKWDLTAFGLVAE	0	0	0	0	0	6.19555	0	0	0	0	0	0	7.50073	0	0	0	0	0	0	0	0	0	0
597	NSP3	FKWDLTAFGLVAEWF	0	0	0	0	0	0	0	0	0	0	0	7.35113	5.98723	0	0	0	8.43996	7.88595	9.01714	8.88101	9.10803	0	8.84512
598	NSP3	WDLTAFGLVAEWFLA	0	0	0	0	0	0	0	0	0	0	0	6.36675	0	0	0	0	7.22765	0	7.59505	0	0	0	8.12188
599	NSP3	LTAFGLVAEWFLAYI	0	0	0	0	0	0	0	0	0	0	0	6.00044	0	0	0	0	7.30159	0	0	0	0	0	0
600	NSP3	AFGLVAEWFLAYILF	0	0	0	0	0	0	0	0	0	0	0	6.41741	0	0	0	0	7.69668	0	7.96353	0	0	0	0
601	NSP3	VAEWFLAYILFTRFF	0	0	0	0	0	0	0	0	0	0	0	6.02749	0	0	0	0	0	0	0	0	0	0	0
602	NSP3	VLGLAAIMQLFFSYF	0	0	0	0	0	0	0	0	0	0	0	6.44122	0	0	0	0	0	0	8.14491	0	0	0	0
603	NSP3	AAIMQLFFSYFAVHF	0	0	0	0	0	0	0	0	0	0	0	0	0	0	0	0	0	0	0	0	0	0	8.74131
604	NSP3	IMQLFFSYFAVHFIS	0	0	0	0	0	7.58223	0	0	7.68461	0	0	0	0	0	0	0	0	0	0	0	0	0	0
605	NSP3	FFSYFAVHFISNSWL	0	0	0	0	0	0	0	0	6.04485	0	0	0	0	0	0	0	0	0	0	0	0	0	0
606	NSP3	SYFAVHFISNSWLMW	0	0	0	0	0	0	0	0	0	0	0	6.64775	0	0	0	0	0	0	7.62808	0	0	0	0
607	NSP3	FAVHFISNSWLMWLI	0	0	0	0	0	0	0	0	0	0	0	5.96792	0	0	0	0	0	0	0	0	0	0	0
608	NSP3	VHFISNSWLMWLIIN	0	0	0	0	0	0	0	0	5.77262	0	0	0	0	0	0	0	0	0	0	0	0	0	0
609	NSP3	SNSWLMWLIINLVQM	0	0	0	0	0	6.33524	0	0	5.20938	0	0	0	0	0	0	8.37721	0	0	0	0	0	0	0
610	NSP3	SWLMWLIINLVQMAP	0	0	0	0	0	0	0	0	5.38316	0	0	0	0	0	0	0	0	0	0	0	0	0	0
611	NSP3	IINLVQMAPISAMVR	0	0	0	0	0	6.55988	0	0	7.13812	0	0	0	0	0	0	0	0	0	0	0	0	0	0
612	NSP3	VQMAPISAMVRMYIF	0	0	0	0	0	0	0	0	6.3592	0	0	0	0	0	0	0	0	0	0	0	0	0	0
613	NSP3	TCMMCYKRNRATRVE	0	0	0	0	0	0	0	0	0	0	0	0	7.55805	0	0	0	0	0	0	0	0	0	0
614	NSP3	KRNRATRVECTTIVN	0	0	0	0	0	0	0	0	6.44949	0	0	0	0	0	0	0	0	0	0	0	0	0	0
615	NSP3	FCKLHNWNCVNCDTF	0	0	0	0	0	0	0	0	0	0	0	0	0	0	0	0	7.13001	0	0	0	0	0	0
616	NSP3	NCDTFCAGSTFISDE	0	0	8.69839	0	0	7.72375	0	0	5.24555	0	0	0	8.64763	0	0	0	0	0	0	0	0	0	0
617	NSP3	DTFCAGSTFISDEVA	0	0	0	0	0	8.3148	0	0	5.27516	0	0	0	0	0	0	0	0	8.4641	0	0	0	0	0
618	NSP3	STFISDEVARDLSLQ	0	0	0	0	0	7.48009	0	0	5.26001	0	0	6.2556	0	0	0	0	0	0	0	0	0	0	0
619	NSP3	FISDEVARDLSLQFK	0	0	0	0	0	0	0	0	0	0	0	0	0	0	0	0	0	0	7.68581	0	0	0	0
620	NSP3	EVARDLSLQFKRPIN	0	0	0	0	0	0	0	0	0	8.26725	7.06351	0	0	0	0	0	0	0	0	0	0	0	0
621	NSP3	QFKRPINPTDQSSYI	0	0	0	0	0	0	0	0	0	0	0	6.08874	0	0	0	0	0	0	0	0	0	0	0
622	NSP3	KRPINPTDQSSYIVD	0	0	0	0	0	7.06392	0	0	0	0	0	0	0	0	0	0	0	0	8.05807	0	0	0	0
623	NSP3	PINPTDQSSYIVDSV	0	0	8.53819	0	0	7.18156	0	7.81875	6.10716	7.93952	0	6.60374	0	0	0	0	0	8.96564	0	0	0	8.50993	8.01541
624	NSP3	NPTDQSSYIVDSVTV	0	0	0	0	0	7.50858	0	0	0	0	0	0	0	0	0	0	0	8.17809	0	0	0	0	0
625	NSP3	IVDSVTVKNGSIHLY	0	0	0	0	0	0	0	0	6.62014	0	0	6.34042	0	0	0	0	0	0	0	0	0	0	0
626	NSP3	DSVTVKNGSIHLYFD	9.03289	0	0	0	0	0	0	0	0	0	0	6.5556	0	0	0	0	8.34419	0	7.97312	0	0	0	7.84165
627	NSP3	SIHLYFDKAGQKTYE	0	0	0	0	0	0	0	0	0	0	0	0	7.8266	0	0	0	7.57184	0	0	0	0	0	0
628	NSP3	TYERHSLSHFVNLDN	0	0	0	0	0	0	0	0	7.69819	0	0	0	0	0	0	0	0	0	0	0	0	0	0
629	NSP3	ERHSLSHFVNLDNLR	0	0	0	0	0	0	0	0	6.43519	7.95076	6.79516	0	6.50879	0	0	0	0	0	0	0	0	0	0
630	NSP3	HSLSHFVNLDNLRAN	0	0	0	0	0	0	0	0	7.58406	0	0	0	0	0	0	0	0	0	0	0	0	0	0
631	NSP3	LSHFVNLDNLRANNT	0	0	8.857	0	0	7.04195	0	0	8.86034	0	0	0	0	0	0	0	0	0	0	0	0	0	0
632	NSP3	LDNLRANNTKGSLPI	0	0	0	0	0	0	0	0	7.01425	0	0	0	0	0	0	0	0	0	0	0	0	0	0
633	NSP3	NNTKGSLPINVIVFD	0	0	0	0	0	7.25303	0	0	0	0	6.40504	6.01315	0	11.2058	0	0	7.35486	7.63033	0	0	0	0	0
634	NSP3	LPINVIVFDGKSKCE	0	0	0	0	0	0	0	0	0	0	0	0	7.63803	0	0	0	0	0	0	0	0	0	0
635	NSP3	INVIVFDGKSKCEES	0	0	0	0	0	0	0	0	7.22596	0	0	0	0	0	0	0	0	0	0	0	0	0	0
636	NSP3	VIVFDGKSKCEESSA	0	0	0	0	0	0	0	0	0	0	0	9.00045	0	0	0	0	0	0	0	0	0	0	0
637	NSP3	VFDGKSKCEESSAKS	0	0	0	0	0	0	0	0	5.75581	0	0	7.8997	0	0	0	0	0	0	0	0	0	0	0
638	NSP3	KSKCEESSAKSASVY	0	0	0	0	0	8.31932	0	0	0	0	0	0	0	0	0	0	0	0	0	9.04208	0	0	0
639	NSP3	EESSAKSASVYYSQL	0	0	0	0	0	6.23178	0	8.41822	0	9.27817	7.65237	0	6.83574	0	0	0	0	0	0	0	0	0	0
640	NSP3	AKSASVYYSQLMCQP	0	0	0	0	0	0	0	0	0	0	6.82664	0	0	0	0	0	0	0	0	0	0	0	0
641	NSP3	YYSQLMCQPILLLDQ	0	0	0	0	0	0	0	0	5.98364	0	7.22155	0	0	0	6.87339	0	7.10666	0	0	0	0	0	0
642	NSP3	LMCQPILLLDQALVS	0	0	0	0	0	0	0	0	5.23915	0	0	0	0	0	0	0	0	0	0	0	0	0	0
643	NSP3	CQPILLLDQALVSDV	0	0	0	0	0	6.03127	0	0	5.36069	0	7.5785	0	0	0	0	0	0	0	0	0	0	0	0
644	NSP3	PILLLDQALVSDVGD	0	0	0	0	0	6.09054	0	0	7.04499	0	0	0	0	0	0	0	0	0	0	0	0	0	0
645	NSP3	LLLDQALVSDVGDSA	0	0	0	0	0	0	0	0	7.69198	0	0	0	0	0	0	0	0	0	0	0	0	0	0
646	NSP3	LDQALVSDVGDSAEV	0	0	0	0	0	0	0	0	9.48641	0	0	0	0	0	0	0	0	0	0	0	0	0	0
647	NSP3	QALVSDVGDSAEVAV	0	0	0	0	0	0	0	0	8.4883	0	0	0	0	0	0	0	0	0	0	0	0	0	0
648	NSP3	LVSDVGDSAEVAVKM	0	0	0	0	0	0	0	0	8.02231	0	0	0	0	0	0	0	0	0	0	0	0	0	0
649	NSP3	VGDSAEVAVKMFDAY	0	10.2387	0	0	0	0	0	0	5.74315	0	0	0	0	0	0	0	0	0	0	0	0	0	0
650	NSP3	DSAEVAVKMFDAYVN	8.86087	0	0	0	0	0	0	0	0	0	0	0	0	0	0	0	0	0	8.21604	0	0	0	0
651	NSP3	VAVKMFDAYVNTFSS	0	0	0	0	0	0	0	0	5.34844	0	0	0	0	0	0	0	8.31221	0	0	0	0	0	0
652	NSP3	VKMFDAYVNTFSSTF	0	0	0	0	0	0	0	0	0	0	0	0	0	0	0	0	7.82997	0	0	0	0	0	0
653	NSP3	MFDAYVNTFSSTFNV	0	0	0	0	0	0	0	0	0	0	0	0	0	0	0	0	7.34939	0	0	0	0	0	0
654	NSP3	YVNTFSSTFNVPMEK	0	0	0	0	0	0	0	0	0	0	0	0	0	0	6.88168	0	0	0	0	0	0	0	0
655	NSP3	VPMEKLKTLVATAEA	0	0	0	0	0	0	0	0	0	0	0	0	6.0371	0	0	0	0	0	0	0	0	0	0
656	NSP3	MEKLKTLVATAEAEL	0	0	0	0	0	0	0	0	0	0	0	7.51662	0	0	7.96737	0	0	0	0	0	0	0	0
657	NSP3	LVATAEAELAKNVSL	0	0	0	0	0	0	0	0	6.44813	0	0	0	0	0	0	0	0	0	0	0	0	0	0
658	NSP3	ATAEAELAKNVSLDN	0	0	0	0	0	0	0	0	0	0	0	0	0	0	0	0	0	0	0	0	0	0	8.94712
659	NSP3	AEAELAKNVSLDNVL	0	0	0	0	0	0	0	0	0	0	0	0	0	0	0	0	0	0	0	0	0	0	8.0648
660	NSP3	AELAKNVSLDNVLST	0	0	0	0	0	0	0	0	5.98755	0	0	0	0	0	0	0	0	0	0	0	0	0	0
661	NSP3	LAKNVSLDNVLSTFI	0	0	0	0	0	0	0	0	6.89074	0	0	0	0	0	0	0	0	0	0	0	0	0	0
662	NSP3	KNVSLDNVLSTFISA	0	0	0	0	0	6.69817	0	0	5.2627	0	0	0	0	0	0	0	0	0	0	0	0	0	0
663	NSP3	VSLDNVLSTFISAAR	0	0	0	0	0	8.27076	0	0	6.5833	0	0	0	0	0	0	0	0	0	0	0	0	0	0
664	NSP3	LDNVLSTFISAARQG	0	0	0	0	0	0	0	0	7.10846	0	0	0	6.44974	0	0	0	0	0	0	0	0	0	0
665	NSP3	LSTFISAARQGFVDS	0	0	0	0	0	6.38841	0	0	7.32439	0	0	0	0	0	0	0	0	0	0	0	0	0	0
666	NSP3	TFISAARQGFVDSDV	0	0	0	0	0	0	0	0	6.34201	0	8.03639	0	0	0	0	0	0	0	7.6562	0	0	0	7.88525
667	NSP3	ISAARQGFVDSDVET	0	0	0	0	0	8.56566	0	0	9.13006	0	0	0	0	0	6.81824	0	0	0	0	0	0	0	0
668	NSP3	AARQGFVDSDVETKD	0	0	0	0	0	0	0	0	0	0	0	0	0	0	6.94737	0	0	0	0	0	0	0	0
669	NSP3	RQGFVDSDVETKDVV	0	0	0	0	0	0	0	0	0	0	0	0	0	0	7.28715	0	0	0	0	0	0	0	0
670	NSP3	GFVDSDVETKDVVEC	0	0	0	0	0	5.99261	0	0	6.47352	0	0	0	0	0	7.78393	0	0	0	0	0	0	0	7.75464
671	NSP3	VDSDVETKDVVECLK	0	0	0	0	0	0	0	0	6.4915	0	0	0	0	0	0	0	0	0	0	8.55869	0	0	0
672	NSP3	VETKDVVECLKLSHQ	0	0	0	0	0	0	9.23124	0	0	0	0	0	0	0	7.2981	0	0	0	0	0	0	0	0
673	NSP3	TKDVVECLKLSHQSD	0	0	0	0	0	0	0	0	5.80956	0	0	0	0	0	0	0	0	0	0	0	0	0	0
674	NSP3	DVVECLKLSHQSDIE	8.36161	0	0	0	0	0	0	0	0	0	0	0	7.67566	0	7.34824	0	7.38974	0	0	0	0	0	0
675	NSP3	VECLKLSHQSDIEVT	0	0	0	0	0	0	0	0	0	0	0	0	0	0	8.7215	0	0	0	0	0	0	0	0
676	NSP3	CLKLSHQSDIEVTGD	0	0	0	0	0	0	0	0	0	0	0	0	0	0	7.02978	0	0	0	0	0	0	0	0
677	NSP3	KLSHQSDIEVTGDSC	0	0	0	0	0	0	0	0	5.47195	0	0	7.80641	0	0	0	0	0	0	0	0	0	0	0
678	NSP3	SHQSDIEVTGDSCNN	0	0	9.27939	0	0	0	0	0	0	0	0	7.4453	0	0	0	0	0	0	0	0	0	0	0
679	NSP3	EVTGDSCNNYMLTYN	0	0	0	0	0	0	0	0	0	8.83578	0	0	6.04785	0	6.85566	0	0	0	0	0	0	0	0
680	NSP3	DSCNNYMLTYNKVEN	8.34139	0	0	0	0	6.33045	0	0	0	0	0	0	0	0	7.51237	0	0	0	0	0	0	0	0
681	NSP3	VENMTPRDLGACIDC	0	0	0	0	0	0	0	0	0	0	6.18499	0	0	0	0	0	6.98296	0	0	0	0	0	0
682	NSP3	TPRDLGACIDCSARH	0	0	0	0	0	0	0	0	0	0	0	6.25913	0	0	0	0	0	0	0	0	0	0	0
683	NSP3	RDLGACIDCSARHIN	0	0	0	0	0	0	0	0	5.21691	0	0	0	0	0	0	0	0	0	0	0	0	0	0
684	NSP3	ACIDCSARHINAQVA	0	0	0	0	0	0	0	0	5.50552	0	0	0	0	0	0	0	0	0	0	0	0	0	0
685	NSP3	IWNVKDFMSLSEQLR	0	0	0	0	0	0	0	0	7.39508	0	0	0	0	0	0	0	0	0	0	0	0	0	0
686	NSP3	NVKDFMSLSEQLRKQ	0	0	0	0	0	0	0	0	0	0	0	0	0	0	0	0	0	0	7.4916	0	0	0	0
687	NSP3	SLSEQLRKQIRSAAK	8.50789	0	10.9074	0	0	7.69033	0	0	0	0	0	6.96246	0	0	0	0	0	0	0	0	0	0	0
688	NSP3	SEQLRKQIRSAAKKN	0	0	0	0	0	0	0	0	5.44173	0	0	6.18519	0	0	0	0	0	0	0	0	0	0	0
689	NSP3	LPFKLTCATTRQVVN	0	0	0	0	0	0	0	0	6.74676	0	0	0	6.16544	0	0	0	0	0	0	0	0	0	0
690	NSP4	IALKGGKIVNNWLKQ	0	0	0	0	0	0	0	0	5.79442	0	0	0	0	0	0	0	0	0	0	0	0	0	0
691	NSP4	ITPVHVMSKHTDFSS	0	0	0	0	0	0	0	0	6.73307	0	0	0	0	0	0	0	0	0	0	0	0	0	0
692	NSP4	PVHVMSKHTDFSSEI	0	0	0	0	0	0	0	0	5.63076	0	0	0	0	0	0	0	0	0	0	0	0	0	0
693	NSP4	HVMSKHTDFSSEIIG	0	0	0	0	0	6.78412	0	8.26658	0	0	0	0	0	0	0	0	0	0	0	0	0	0	0
694	NSP4	FSSEIIGYKAIDGGV	0	0	0	0	0	0	0	0	0	0	0	0	0	0	0	0	0	0	0	0	0	0	7.6934
695	NSP4	SEIIGYKAIDGGVTR	0	0	0	0	0	0	0	0	0	0	0	0	6.60159	0	0	0	0	0	0	0	0	0	0
696	NSP4	IIGYKAIDGGVTRDI	0	0	0	0	0	0	0	0	6.80663	0	0	0	0	0	0	0	0	0	0	0	0	0	0
697	NSP4	IDGGVTRDIASTDTC	0	0	0	0	0	0	0	0	6.9727	0	0	0	0	0	0	0	0	0	0	0	0	0	0
698	NSP4	IASTDTCFANKHADF	0	0	0	0	0	0	0	0	7.45151	0	0	0	0	0	0	0	7.04626	0	7.74322	0	0	0	0
699	NSP4	DTCFANKHADFDTWF	8.28307	0	0	0	0	0	0	0	0	0	0	7.11506	0	0	0	0	7.46526	0	9.04692	0	0	0	0
700	NSP4	DKACPLIAAVITREV	0	0	0	0	0	0	0	0	0	0	0	0	0	0	8.08198	0	0	0	0	0	0	0	0
701	NSP4	IAAVITREVGFVVPG	0	0	0	0	0	0	0	0	7.40005	0	0	0	0	0	0	0	0	0	0	0	0	0	0
702	NSP4	ITREVGFVVPGLPGT	0	0	0	0	0	8.00236	0	0	6.91161	0	0	0	0	0	0	0	0	0	0	0	0	0	0
703	NSP4	GLPGTILRTTNGDFL	0	0	0	0	0	6.57665	0	0	0	0	0	0	0	0	0	0	0	0	7.88027	0	0	0	0
704	NSP4	PGTILRTTNGDFLHF	0	0	0	0	0	0	0	0	0	0	0	6.81804	0	0	0	0	0	0	7.86601	0	0	0	0
705	NSP4	TTNGDFLHFLPRVFS	0	0	0	0	0	0	0	0	5.34432	0	0	0	0	0	0	0	0	0	0	0	0	0	0
706	NSP4	NGDFLHFLPRVFSAV	0	0	0	0	0	0	0	0	0	0	0	6.07186	0	0	0	0	0	0	0	0	0	0	0
707	NSP4	SAVGNICYTPSKLIE	0	0	0	0	0	0	0	0	0	0	0	0	7.15061	0	6.89986	0	0	0	0	0	0	0	0
708	NSP4	VGNICYTPSKLIEYT	0	0	0	0	0	0	0	0	0	0	0	0	0	0	8.39852	0	0	0	0	0	0	0	0
709	NSP4	NICYTPSKLIEYTDF	0	0	0	0	0	6.88081	0	0	0	0	0	6.82167	6.38509	0	8.73583	0	10.3415	0	8.69038	0	8.54307	8.38134	8.55845
710	NSP4	CYTPSKLIEYTDFAT	0	0	0	0	0	0	0	0	0	0	0	0	0	0	6.87061	0	0	0	0	0	0	0	0
711	NSP4	LIEYTDFATSACVLA	0	0	0	0	0	0	0	0	6.83843	0	0	0	0	0	0	0	0	0	0	0	0	0	0
712	NSP4	EYTDFATSACVLAAE	0	0	0	0	0	0	0	0	0	0	0	0	7.94897	0	0	0	0	0	0	0	0	0	0
713	NSP4	FATSACVLAAECTIF	0	0	0	0	0	0	0	0	5.92029	0	0	0	0	0	0	0	7.35895	0	0	0	0	0	0
714	NSP4	SGKPVPYCYDTNVLE	0	0	0	0	0	0	0	0	0	0	0	0	7.52075	0	0	0	0	0	0	0	0	0	0
715	NSP4	YCYDTNVLEGSVAYE	0	0	0	0	0	0	0	0	0	0	0	6.31739	8.37587	0	0	0	7.70489	7.87114	7.54552	0	0	8.48322	7.75013
716	NSP4	YDTNVLEGSVAYESL	0	0	0	0	0	0	0	0	0	0	0	0	0	0	7.51724	0	7.51475	0	0	0	0	0	0
717	NSP4	EGSVAYESLRPDTRY	0	0	0	0	0	0	0	7.82304	5.7309	8.01567	0	0	7.17919	0	0	0	7.30087	0	0	0	0	0	0
718	NSP4	AYESLRPDTRYVLMD	0	0	0	0	0	0	0	0	5.78914	0	0	0	0	0	0	0	0	7.90305	0	0	0	0	0
719	NSP4	ESLRPDTRYVLMDGS	0	0	0	0	0	0	0	0	0	8.53356	0	0	0	0	0	0	0	0	0	0	0	0	0
720	NSP4	LRPDTRYVLMDGSII	0	0	0	0	0	0	0	0	7.00582	0	0	0	0	0	0	0	0	0	0	0	0	0	0
721	NSP4	LMDGSIIQFPNTYLE	0	0	0	0	0	0	0	0	6.76267	0	0	0	7.56823	0	0	0	0	8.65889	0	0	0	0	0
722	NSP4	IQFPNTYLEGSVRVV	0	0	9.1309	0	0	0	0	0	6.03291	0	0	0	0	0	0	0	0	0	0	0	0	0	0
723	NSP4	NTYLEGSVRVVTTFD	0	0	0	0	0	6.84045	0	0	0	0	0	0	0	0	0	0	7.21674	0	0	0	0	0	0
724	NSP4	YLEGSVRVVTTFDSE	0	0	8.61705	9.61649	0	6.02478	0	0	0	0	0	0	8.60461	0	0	0	0	0	0	0	0	0	0
725	NSP4	EGSVRVVTTFDSEYC	0	0	0	0	0	6.02942	0	7.82645	0	7.91754	0	6.14487	7.02063	9.98436	0	0	7.61486	7.57869	7.66388	8.18103	0	8.7177	8.62054
726	NSP4	SVRVVTTFDSEYCRH	0	0	0	0	0	0	0	0	0	0	0	0	0	8.54114	0	0	0	0	0	0	0	0	0
727	NSP4	VTTFDSEYCRHGTCE	0	0	8.61437	0	0	6.36151	0	0	0	0	0	0	8.28763	9.36463	0	0	0	0	0	0	0	0	9.02537
728	NSP4	DSEYCRHGTCERSEA	8.6876	0	0	0	0	0	0	0	0	0	0	0	5.9545	0	0	0	0	0	0	0	0	0	0
729	NSP4	EYCRHGTCERSEAGV	0	0	0	0	0	0	0	0	0	7.8996	6.22381	0	0	0	0	0	0	0	0	0	0	0	0
730	NSP4	ERSEAGVCVSTSGRW	0	0	0	0	0	0	0	0	0	8.91948	6.5045	0	7.18034	0	0	0	0	0	0	0	0	0	0
731	NSP4	AGVCVSTSGRWVLNN	0	0	9.11801	0	0	0	0	7.81098	0	0	0	0	0	0	0	0	0	0	0	0	0	0	0
732	NSP4	VCVSTSGRWVLNNDY	0	0	8.65297	0	0	0	0	0	6.13636	0	0	6.6728	0	0	0	0	7.31801	0	8.10833	0	0	0	8.42779
733	NSP4	VSTSGRWVLNNDYYR	0	0	0	0	0	8.00262	0	0	6.6229	0	0	6.71662	0	0	0	0	0	0	0	0	8.5574	0	7.93155
734	NSP4	WVLNNDYYRSLPGVF	0	0	0	0	0	0	0	0	0	0	0	6.21439	0	0	0	0	0	0	0	0	0	0	0
735	NSP4	LNNDYYRSLPGVFCG	0	0	0	0	0	0	0	0	6.04649	0	0	0	0	0	0	0	0	0	0	0	0	0	0
736	NSP4	NDYYRSLPGVFCGVD	0	0	0	0	0	7.56382	0	0	0	0	0	0	0	0	0	0	0	0	8.49333	0	0	0	0
737	NSP4	RSLPGVFCGVDAVNL	0	0	0	0	8.81806	6.30545	0	0	6.90954	0	0	0	0	0	8.14591	0	0	0	0	0	0	0	0
738	NSP4	LPGVFCGVDAVNLLT	0	0	0	0	0	0	0	0	5.8844	0	0	0	0	0	0	0	0	0	0	0	0	0	0
739	NSP4	GVFCGVDAVNLLTNM	0	0	0	0	0	6.66633	0	0	6.2953	0	0	0	0	0	0	0	0	0	0	0	0	0	0
740	NSP4	FCGVDAVNLLTNMFT	0	0	0	0	0	0	0	0	6.5453	0	0	0	0	0	0	0	0	0	0	0	0	0	0
741	NSP4	VNLLTNMFTPLIQPI	0	0	0	0	0	0	0	0	0	0	0	0	0	0	0	0	0	0	0	0	0	8.39544	0
742	NSP4	LIQPIGALDISASIV	0	0	0	0	0	7.04698	0	9.54736	7.13193	0	0	0	0	0	0	0	0	0	0	0	0	0	0
743	NSP4	IGALDISASIVAGGI	0	0	0	0	0	0	0	0	6.62175	0	0	0	0	0	0	0	0	0	0	0	0	0	0
744	NSP4	LAYYFMRFRRAFGEY	0	0	0	0	0	0	0	0	0	0	6.62648	6.44122	0	0	0	0	7.967	7.83145	8.33382	8.22134	0	0	8.43146
745	NSP4	SVIYLYLTFYLTNDV	0	0	0	0	0	0	0	0	5.68736	0	7.77336	0	0	0	0	0	0	0	0	0	0	0	0
746	NSP4	IYLYLTFYLTNDVSF	0	0	0	0	0	0	0	0	6.31518	0	0	0	0	0	0	0	0	0	0	0	0	0	0
747	NSP4	LYLTFYLTNDVSFLA	0	0	0	0	0	0	0	0	5.35988	0	0	0	0	0	0	0	0	0	0	0	0	0	0
748	NSP4	LTFYLTNDVSFLAHI	0	0	0	0	0	0	0	0	5.27073	0	0	0	0	0	0	0	0	0	0	0	0	0	0
749	NSP4	FYLTNDVSFLAHIQW	0	0	0	0	0	0	0	0	0	0	0	6.42162	0	0	0	0	0	0	8.30364	0	8.58177	0	0
750	NSP4	LTNDVSFLAHIQWMV	0	0	0	0	0	0	0	0	7.9663	0	0	0	0	0	0	0	0	0	0	0	0	0	0
751	NSP4	NDVSFLAHIQWMVMF	0	0	0	0	0	6.55112	0	0	0	0	0	0	0	0	7.91261	0	0	0	0	0	0	0	0
752	NSP4	AHIQWMVMFTPLVPF	0	0	0	0	0	0	0	0	0	0	6.17919	5.9527	0	0	6.9886	0	0	0	0	0	0	0	0
753	NSP4	VPFWITIAYIICIST	0	0	0	0	0	6.24606	0	0	5.41441	0	0	0	0	0	0	0	0	0	0	0	0	0	0
[truncated: 1,301 more rows]

## Sheet: LIMMA results severe vs mild
LIMMA package (version 3.44.3) (for details please see Material and Method section 2.5)
[truncated: 2,055 more rows]

[truncated: 2 more sheets: LIMMA results severe vs naive, LIMMA results mild vs naive]
