# Supplementary material for: SARS-CoV-2 Proteome-Wide Analysis Revealed Significant Epitope Signatures in COVID-19 Patients
Source: Front Immunol. 2021 Mar 23;12:629185. doi: 10.3389/fimmu.2021.629185 (PMC8021850; doi:10.3389/fimmu.2021.629185)
Supplement: Supplementary Table 4 — Peptide microarray data – Severe vs mild - IgA. [file Table_4.xlsx]

## Sheet: raw data
Background-corrected intensity values
					SARS-CoV-2 negative cohort							SARS-CoV-2 infected cohort, week 3 post symptom onset, mild COVID-19 disease									SARS-CoV-2 infected cohort, week 3 post symptom onset, severe COVID-19 disease
Number	Antigen	Peptide	Naive #C03	Naive #C04	Naive #C05	Naive #C06	Naive #C01	Naive #C02	Naive #C07	Mild Patient #2	Mild Patient #4	Mild Patient #3	Mild Patient #8	Mild Patient #7	Mild Patient #1	Mild Patient #10	Mild Patient #16	Mild Patient #14	Severe Patient 20-03-CV-12	Severe Patient 20-03-CV-20	Severe Patient 20-03-CV-25	Severe Patient 20-03-CV-16	Severe Patient 20-03-CV-11	Severe Patient 20-03-CV-13	Severe Patient 20-03-CV-09
1	NSP1	GSGSGSGMESLVPGF	0	0	0	0	0	378	0	466.5	0	0	0	343	0	0	98	0	0	0	0	0	0	0	0
2	NSP1	GSGSGMESLVPGFNE	217.5	0	142	136	110	518	0	187	244	0	43.5	0	510	0	0	0	0	0	0	0	0	0	0
3	NSP1	GSGMESLVPGFNEKT	0	0	0	0	0	647	0	0	0	0	0	0	0	0	0	0	0	0	0	0	0	0	0
4	NSP1	GMESLVPGFNEKTHV	0	0	0	271	0	209	0	0	196.5	0	0	0	0	0	0	0	0	0	0	0	0	0	0
5	NSP1	ESLVPGFNEKTHVQL	223	0	0	0	0	0	0	453.5	217	0	2195.5	0	0	0	0	0	0	0	0	224.5	0	40	0
6	NSP1	LVPGFNEKTHVQLSL	0	0	0	0	0	0	0	0	0	0	0	0	0	0	0	0	0	0	0	0	0	0	0
7	NSP1	PGFNEKTHVQLSLPV	0	0	0	0	0	0	0	0	389.5	0	0	0	0	0	0	0	0	0	0	0	0	0	0
8	NSP1	FNEKTHVQLSLPVLQ	0	0	0	0	0	0	0	0	0	0	1168	0	0	0	0	0	0	0	0	0	0	0	0
9	NSP1	EKTHVQLSLPVLQVR	123	0	0	0	0	0	0	0	0	0	590.5	0	0	0	0	0	0	0	0	0	0	0	0
10	NSP1	THVQLSLPVLQVRDV	0	0	0	0	0	0	0	0	0	0	536	0	0	0	0	0	0	0	0	0	0	0	0
11	NSP1	VQLSLPVLQVRDVLV	0	0	0	0	34	0	0	0	0	0	1288	0	0	0	0	0	0	72.5	0	0	0	0	0
12	NSP1	LSLPVLQVRDVLVRG	0	0	0	0	0	0	0	0	0	0	0	0	0	0	0	60.5	0	0	0	0	0	0	0
13	NSP1	LPVLQVRDVLVRGFG	0	0	0	0	0	0	0	0	0	0	0	0	0	0	0	0	0	7	0	0	0	0	0
14	NSP1	VLQVRDVLVRGFGDS	0	0	0	0	6.5	0	0	0	0	0	0	0	0	0	0	0	0	0	0	0	0	0	0
15	NSP1	QVRDVLVRGFGDSVE	0	0	261	929	0	0	0	0	245	0	0	0	4804.5	0	0	17	0	14	0	0	0	0	0
16	NSP1	RDVLVRGFGDSVEEV	128	19.5	262	0	228	0	0	131	174	112.5	263	311.5	342	0	0	57	0	0	0	261.5	0	0	0
17	NSP1	VLVRGFGDSVEEVLS	0	0	0	0	101.5	55.5	0	101	181	0	46.5	0	0	0	0	0	0	0	0	0	0	0	0
18	NSP1	VRGFGDSVEEVLSEA	120	0	47.5	0	754	0	0	978.5	256	0	676	0	0	0	0	0	0	0	0	0	0	0	0
19	NSP1	GFGDSVEEVLSEARQ	0	0	16	0	0	453	25	17.5	632.5	0	796	0	0	0	29	0	0	0	0	0	0	0	0
20	NSP1	GDSVEEVLSEARQHL	0	0	0	0	0	0	139	0	0	0	0	0	0	0	0	44	0	0	473	0	0	0	0
21	NSP1	SVEEVLSEARQHLKD	148	0	0	0	165	147	0	0	358	176	0	0	0	0	0	0	0	0	18	0	0	0	0
22	NSP1	EEVLSEARQHLKDGT	305	0	45.5	176	0	0	0	2163.5	0	254.5	765	0	172	0	0	0	0	0	0	292	0	0	0
23	NSP1	VLSEARQHLKDGTCG	0	0	0	0	0	0	0	0	0	0	0	0	0	0	0	0	0	0	0	0	0	0	0
24	NSP1	SEARQHLKDGTCGLV	0	0	0	0	0	0	0	0	0	0	0	1760	0	0	0	0	0	0	0	0	0	0	0
25	NSP1	ARQHLKDGTCGLVEV	0	0	39.5	0	0	272.5	0	0	0	0	0	2417	0	0	0	0	0	0	0	0	0	0	0
26	NSP1	QHLKDGTCGLVEVEK	0	0	0	0	0	742.5	0	0	0	0	0	2437	0	0	0	0	0	0	0	0	0	0	0
27	NSP1	LKDGTCGLVEVEKGV	0	0	0	132	0	726.5	0	0	0	0	0	4819	0	0	0	0	0	0	0	0	0	0	0
28	NSP1	DGTCGLVEVEKGVLP	332	0	0	449.5	0	306	0	0	0	0	293	609.5	198	0	0	0	45.5	0	0	0	0	0	0
29	NSP1	TCGLVEVEKGVLPQL	0	0	0	77.5	0	0	0	0	0	0	0	0	0	0	0	0	0	0	0	0	0	0	0
30	NSP1	GLVEVEKGVLPQLEQ	0	0	0	354.5	0	495	65	0	0	0	0	0	0	0	0	0	0	0	0	0	0	0	0
31	NSP1	VEVEKGVLPQLEQPY	0	0	62.5	107.5	0	47	59.5	37	0	0	0	0	0	81.5	480	0	171	0	0	0	88	0	0
32	NSP1	VEKGVLPQLEQPYVF	0	0	0	0	0	0	0	0	0	0	1157	719	0	0	205.5	482.5	0	0	0	0	0	0	0
33	NSP1	KGVLPQLEQPYVFIK	0	0	0	0	0	0	0	0	0	0	0	0	0	0	0	0	0	0	0	0	0	0	0
34	NSP1	VLPQLEQPYVFIKRS	0	0	0	0	0	0	0	0	0	0	0	0	0	0	0	0	0	0	0	0	0	0	0
35	NSP1	PQLEQPYVFIKRSDA	0	0	0	0	0	0	0	0	0	0	0	0	0	0	0	0	0	0	0	0	0	0	0
36	NSP1	LEQPYVFIKRSDART	0	0	36	0	0	0	0	0	0	0	0	1193	0	0	0	0	0	0	0	0	0	0	0
37	NSP1	QPYVFIKRSDARTAP	0	0	0	0	0	0	0	0	0	44.5	0	688.5	0	0	0	0	0	0	0	0	0	0	0
38	NSP1	YVFIKRSDARTAPHG	0	0	0	0	0	0	0	0	0	43	0	612.5	0	0	0	0	0	0	0	0	0	0	0
39	NSP1	FIKRSDARTAPHGHV	0	0	0	0	0	823.5	0	0	0	0	0	683	0	0	0	0	0	0	0	0	0	0	0
40	NSP1	KRSDARTAPHGHVMV	0	0	0	0	0	379	0	0	969	0	0	0	0	0	0	0	0	0	0	0	0	0	0
41	NSP1	SDARTAPHGHVMVEL	0	0	0	0	0	602	0	0	485	0	0	0	0	0	0	0	0	0	0	0	0	0	0
42	NSP1	ARTAPHGHVMVELVA	0	0	0	0	0	0	0	0	641	0	0	0	0	0	0	0	0	0	0	0	0	0	0
43	NSP1	TAPHGHVMVELVAEL	131.5	0	0	0	98.5	689.5	0	0	483.5	0	685	0	0	0	0	0	0	0	0	0	0	0	0
44	NSP1	PHGHVMVELVAELEG	0	77	372	25.5	0	0	0	0	0	0	91	0	109.5	0	0	0	0	0	0	34	0	0	0
45	NSP1	GHVMVELVAELEGIQ	0	0	0	0	0	1127.5	259	0	501	0	157.5	0	46	0	351.5	63	0	0	97.5	0	0	0	0
46	NSP1	VMVELVAELEGIQYG	0	0	0	0	0	1089.5	0	0	48	0	0	0	0	0	21	0	0	12	0	0	66.5	0	0
47	NSP1	VELVAELEGIQYGRS	315	0	0	0	0	221.5	0	0	569.5	0	0	0	0	0	0	0	0	0	0	0	0	189.5	0
48	NSP1	LVAELEGIQYGRSGE	0	0	457	186.5	0	542	0	165	481.5	942.5	0	363.5	3401	0	0	193	0	0	0	0	0	0	0
49	NSP1	AELEGIQYGRSGETL	0	0	0	260	0	0	14.5	0	0	0	0	0	0	0	0	0	0	0	0	0	0	0	0
50	NSP1	LEGIQYGRSGETLGV	0	0	0	0	0	60.5	0	0	468.5	0	0	0	0	0	0	0	0	0	0	0	0	0	0
51	NSP1	GIQYGRSGETLGVLV	0	0	0	0	0	182.5	0	0	0	0	554.5	0	0	0	0	0	0	0	0	0	0	0	0
52	NSP1	QYGRSGETLGVLVPH	0	0	0	0	25.5	0	0	0	676.5	0	0	0	0	0	0	0	0	0	0	0	0	0	0
53	NSP1	GRSGETLGVLVPHVG	0	0	0	0	0	0	0	0	0	0	0	0	0	0	0	0	0	0	0	0	0	0	0
54	NSP1	SGETLGVLVPHVGEI	0	43.5	0	0	175	200	0	150.5	0	0	0	0	0	0	0	0	0	0	0	0	0	0	0
55	NSP1	ETLGVLVPHVGEIPV	79.5	0	0	0	0	0	0	127	451	72	474.5	0	35.5	0	0	0	0	0	0	55	0	0	0
56	NSP1	LGVLVPHVGEIPVAY	0	0	0	19.5	0	344.5	0	98	1010	69	0	0	0	0	0	0	0	20.5	0	225	68	282.5	0
57	NSP1	VLVPHVGEIPVAYRK	0	0	0	0	0	0	0	0	866.5	0	0	0	0	0	0	139	0	0	0	0	0	0	0
58	NSP1	VPHVGEIPVAYRKVL	0	0	0	0	0	0	0	0	582	0	0	0	0	0	0	77	0	0	0	0	0	0	0
59	NSP1	HVGEIPVAYRKVLLR	164.5	0	0	0	0	0	0	0	0	0	145.5	2074	0	0	0	0	0	0	98.5	0	129	0	0
60	NSP1	GEIPVAYRKVLLRKN	0	0	0	0	0	609.5	24.5	0	0	0	241	0	0	0	0	0	0	0	0	0	0	0	0
61	NSP1	IPVAYRKVLLRKNGN	0	0	0	0	0	786	0	0	180	0	0	0	0	0	0	0	0	0	0	0	149	0	0
62	NSP1	VAYRKVLLRKNGNKG	0	0	0	0	0	0	0	0	0	0	0	0	0	0	0	0	0	0	0	0	0	0	0
63	NSP1	YRKVLLRKNGNKGAG	0	0	0	0	0	0	0	0	0	0	0	0	0	0	0	0	0	0	0	0	0	0	0
64	NSP1	KVLLRKNGNKGAGGH	0	0	0	0	0	829	0	0	0	0	0	0	0	0	0	0	0	0	0	0	0	0	0
65	NSP1	LLRKNGNKGAGGHSY	0	0	0	0	0	0	0	0	0	78.5	0	188.5	0	0	0	0	0	0	0	0	0	0	0
66	NSP1	RKNGNKGAGGHSYGA	0	0	0	0	0	0	0	0	0	0	0	0	0	0	0	0	0	0	0	0	0	0	0
67	NSP1	NGNKGAGGHSYGADL	0	0	0	0	517	227.5	0	0	0	0	0	0	0	0	0	0	0	0	0	0	0	0	0
68	NSP1	NKGAGGHSYGADLKS	0	0	0	0	0	0	0	0	0	0	0	0	0	0	0	0	0	0	0	0	0	0	0
69	NSP1	GAGGHSYGADLKSFD	0	0	0	0	0	673	0	0	0	0	0	0	0	0	0	0	0	0	0	0	0	0	0
70	NSP1	GGHSYGADLKSFDLG	0	0	0	0	0	125	0	200	0	0	0	0	0	0	0	0	0	0	0	0	0	0	0
71	NSP1	HSYGADLKSFDLGDE	202	65	412.5	503	233.5	195	55.5	750	0	185	0	0	283.5	0	0	0	933.5	0	0	0	0	0	166
72	NSP1	YGADLKSFDLGDELG	0	61.5	49	0	0	0	27.5	0	0	10	0	0	0	0	0	0	344	113	0	131	0	128	331.5
73	NSP1	ADLKSFDLGDELGTD	0	243	26.5	0	0	256	0	525	0	0	0	0	0	0	0	0	407	0	0	0	106	0	82.5
74	NSP1	LKSFDLGDELGTDPY	367.5	89.5	116	216.5	259	590.5	53.5	1816	0	109.5	0	372.5	136	172	353.5	233	1552	192.5	355.5	895	760	671.5	423
75	NSP1	SFDLGDELGTDPYED	831	269	571	416	966.5	1222	205	1612	773	475	492	6542.5	364.5	668	387.5	331	4169	555	539	1081	840.5	843.5	883
76	NSP1	DLGDELGTDPYEDFQ	989.5	163.5	258	399.5	410	622	182	438	734	357	0	2544.5	310	296	722.5	692	2554	424	967	995	597	903.5	718.5
77	NSP1	GDELGTDPYEDFQEN	620.5	749	779.5	593.5	566.5	1691.5	414.5	0	254	932	1082.5	696	364.5	361.5	747	515.5	1718	229	1046.5	1196	1165	1147	0
78	NSP1	ELGTDPYEDFQENWN	1822	970	409	399	799	1742.5	175	1310	1862.5	1891	5823.5	4848	665.5	618	832	1039.5	1982	506	996.5	1710.5	749.5	811.5	0
79	NSP1	GTDPYEDFQENWNTK	0	0	0	210	0	525	24	0	0	136	0	0	0	0	0	0	0	0	0	392	0	0	0
80	NSP1	DPYEDFQENWNTKHS	722	0	0	113.5	0	0	0	69	250	0	0	91	0	0	0	0	1528	0	0	0	8.5	20	0
81	NSP1	YEDFQENWNTKHSSG	0	0	0	0	0	0	0	0	0	0	0	0	0	0	0	0	215	0	0	0	0	0	0
82	NSP1	DFQENWNTKHSSGVT	327.5	0	0	0	0	0	0	0	0	0	0	0	0	0	0	0	0	0	0	0	0	0	0
83	NSP1	QENWNTKHSSGVTRE	0	0	330.5	0	0	0	0	0	0	0	0	0	146.5	0	0	0	0	0	0	0	0	0	0
84	NSP1	NWNTKHSSGVTRELM	0	0	0	0	0	0	0	0	0	0	0	0	0	0	0	0	0	0	0	0	0	0	0
85	NSP1	NTKHSSGVTRELMRE	0	0	189.5	22	0	0	0	0	0	0	0	0	109.5	0	0	0	0	344	0	0	0	0	0
86	NSP1	KHSSGVTRELMRELN	0	0	0	0	0	0	0	0	0	0	150	1045	0	0	0	0	0	0	0	0	0	0	0
87	NSP1	SSGVTRELMRELNGG	358	0	0	0	0	0	0	0	0	0	0	371.5	0	0	0	0	0	0	0	0	0	0	0
88	NSP2	GVTRELMRELNGGAY	16.5	0	0	59	0	0	76	0	0	156	0	506.5	0	0	192.5	0	147	140	0	200	0	97.5	0
89	NSP2	TRELMRELNGGAYTR	514	19.5	0	0	233.5	0	0	0	0	108.5	0	1090	0	0	0	0	0	60	161	0	0	0	0
90	NSP2	ELMRELNGGAYTRYV	348	56	0	37.5	0	0	0	608	400	246.5	2562.5	702	157	0	53.5	0	0	142	0	419	115	0	0
91	NSP2	MRELNGGAYTRYVDN	100	86.5	18	0	34	0	0	0	889.5	0	148	0	39	0	0	56.5	0	198.5	0	326.5	0	0	0
92	NSP2	ELNGGAYTRYVDNNF	0	28.5	0	106	219	0	0	447	1860	327	2081	11305.5	157.5	37.5	166.5	383	471.5	203	269.5	818	0	0	593
93	NSP2	NGGAYTRYVDNNFCG	0	23.5	0	0	0	0	0	0	0	0	0	0	0	0	0	42	0	0	0	0	0	0	24
94	NSP2	GAYTRYVDNNFCGPD	362	67	0	0	0	1135	42.5	0	615	0	0	0	0	0	0	0	0	0	0	0	0	0	0
95	NSP2	YTRYVDNNFCGPDGY	106	140.5	91.5	144.5	305.5	543	55.5	257	0	180.5	221	2888	179	177.5	635	407.5	601.5	221.5	0	401	146	609	0
96	NSP2	RYVDNNFCGPDGYPL	0	122.5	39.5	291	0	471	0	89	0	0	758	1178	0	95.5	430	194.5	202	0	0	106	0	210.5	0
97	NSP2	VDNNFCGPDGYPLEC	194.5	184	93.5	152	263.5	1837	108	311	3318	400.5	403.5	1199	0	422	402	51.5	406	0	186	203.5	73.5	244	0
98	NSP2	NNFCGPDGYPLECIK	0	0	0	0	0	894	0	0	0	0	0	0	0	0	0	0	0	0	0	0	0	0	0
99	NSP2	FCGPDGYPLECIKDL	0	0	0	0	0	0	0	0	0	0	188.5	0	0	0	0	0	0	0	0	0	0	0	167.5
100	NSP2	GPDGYPLECIKDLLA	340	0	0	88	0	2145	90.5	665	0	0	0	0	107.5	0	28.5	70	0	0	505	119.5	0	567.5	0
101	NSP2	DGYPLECIKDLLARA	272.5	0	0	38	0	0	0	0	0	0	168.5	2856.5	0	0	57	0	0	0	0	0	0	53.5	43.5
102	NSP2	YPLECIKDLLARAGK	0	0	0	0	0	0	0	0	149	0	0	1606.5	0	0	190	0	0	0	0	0	0	0	0
103	NSP2	LECIKDLLARAGKAS	0	0	0	0	0	0	0	0	0	0	0	0	0	0	0	0	0	0	0	0	0	0	0
104	NSP2	CIKDLLARAGKASCT	0	0	0	0	0	0	0	0	0	0	0	0	0	0	0	0	0	0	0	0	0	0	0
105	NSP2	KDLLARAGKASCTLS	0	0	0	0	0	0	0	0	0	0	0	0	0	0	0	0	0	0	0	0	0	0	0
106	NSP2	LLARAGKASCTLSEQ	0	0	0	0	0	0	0	0	384.5	0	0	0	0	0	0	0	0	0	0	0	0	0	0
107	NSP2	ARAGKASCTLSEQLD	0	0	0	0	0	0	0	0	116.5	0	0	0	0	0	0	0	0	0	0	0	0	0	0
108	NSP2	AGKASCTLSEQLDFI	137.5	0	0	0	0	0	0	92.5	0	0	436	6592.5	0	0	178	202	622	214	458	198.5	243.5	505	0
109	NSP2	KASCTLSEQLDFIDT	0	0	0	0	0	0	40.5	0	378	0	0	0	0	365	37	121.5	0	0	0	105	0	58	0
110	NSP2	SCTLSEQLDFIDTKR	0	210.5	0	0	0	144	0	0	0	0	0	0	0	0	0	0	0	0	0	0	0	0	0
111	NSP2	TLSEQLDFIDTKRGV	339	0	0	0	190.5	531.5	0	0	276	185	0	0	0	0	0	0	0	0	0	0	1369	0	0
112	NSP2	SEQLDFIDTKRGVYC	0	0	0	0	219	0	0	0	0	0	0	86	0	0	0	0	0	0	0	0	60.5	0	0
113	NSP2	QLDFIDTKRGVYCCR	0	0	0	0	0	0	0	0	0	0	0	0	0	0	0	66	0	0	0	0	0	0	0
114	NSP2	DFIDTKRGVYCCREH	801.5	0	116	41	0	310	0	0	139	0	3021.5	691.5	0	143.5	191.5	511.5	877.5	0	305	0	0	0	165
115	NSP2	IDTKRGVYCCREHEH	229.5	78	363.5	66.5	454.5	470.5	0	0	737	478	7137	811	0	243	103.5	846	592	56	0	98	0	0	0
116	NSP2	TKRGVYCCREHEHEI	124	97	417	121.5	463	504	0	331	0	255	3119	0	0	516.5	0	770	443	80	0	105.5	0	0	0
117	NSP2	RGVYCCREHEHEIAW	336.5	93	113	299.5	595.5	740	65	255	819.5	803	5126	7503	165.5	411	443	1459	1871	547	851	741	515.5	732	782
118	NSP2	VYCCREHEHEIAWYT	196.5	109	0	161	0	256	25.5	122	358	104.5	3558	5310.5	0	173	144.5	1053	855	175	0	246	173.5	164.5	454
119	NSP2	CCREHEHEIAWYTER	449	207.5	415.5	321	279	421.5	42	352	1650	276	4748.5	4850	444	399.5	187.5	1036	2033	0	479	345	164.5	307	194
120	NSP2	REHEHEIAWYTERSE	224.5	294	1941	727	421.5	578.5	0	738.5	951	808	3596	1056.5	1196.5	412	42.5	1086	1790	172.5	0	192.5	0	57.5	143.5
121	NSP2	HEHEIAWYTERSEKS	0	123	133	0	0	0	33	0	0	0	3446.5	0	0	0	0	693.5	0	0	0	0	0	0	0
122	NSP2	HEIAWYTERSEKSYE	310.5	114.5	975	496	303.5	561.5	48.5	159	396.5	561	274.5	2527	531.5	0	0	223	380	0	0	0	0	0	0
123	NSP2	IAWYTERSEKSYELQ	163	116	0	0	0	0	59.5	0	377	1018.5	0	0	0	0	0	173	0	0	0	0	0	0	119
124	NSP2	WYTERSEKSYELQTP	0	0	0	0	0	0	0	0	0	0	0	0	0	0	0	0	0	0	0	0	0	0	0
125	NSP2	TERSEKSYELQTPFE	0	0	556	1132	276	0	0	289	0	191	0	0	245.5	34.5	0	0	333	0	0	114.5	0	0	223.5
126	NSP2	RSEKSYELQTPFEIK	0	0	0	0	0	0	0	0	0	0	0	0	0	0	0	0	0	0	0	0	0	0	0
127	NSP2	EKSYELQTPFEIKLA	0	0	0	0	0	0	0	198	0	0	682.5	0	0	0	0	0	0	0	0	0	0	0	206
128	NSP2	SYELQTPFEIKLAKK	289.5	0	0	0	0	0	0	0	0	0	0	0	0	0	0	0	0	0	0	0	0	0	0
129	NSP2	ELQTPFEIKLAKKFD	52	0	0	0	0	0	0	146.5	0	0	147.5	0	0	0	0	0	0	0	70.5	153.5	41	0	260.5
130	NSP2	QTPFEIKLAKKFDTF	35.5	0	0	0	0	0	0	0	0	0	0	55.5	0	0	0	0	0	0	0	0	0	81	469.5
131	NSP2	PFEIKLAKKFDTFNG	0	0	0	0	0	0	0	0	0	0	0	0	0	0	0	0	0	0	0	0	0	0	360
132	NSP2	EIKLAKKFDTFNGEC	0	26	37.5	0	278	874	0	0	0	0	0	0	14.5	0	0	0	0	45.5	0	0	0	0	79
133	NSP2	KLAKKFDTFNGECPN	0	0	0	0	0	1316.5	0	0	0	0	351.5	0	0	67.5	0	0	0	0	0	0	0	0	0
134	NSP2	AKKFDTFNGECPNFV	0	0	0	0	0	411	0	0	0	0	0	0	0	0	0	0	0	0	0	0	0	96	0
135	NSP2	KFDTFNGECPNFVFP	0	0	0	38	0	0	0	0	0	0	0	754	0	0	0	78	91.5	224	0	0	37	266	0
136	NSP2	DTFNGECPNFVFPLN	287	0	0	29	0	117	0	116.5	368	249	133	2595.5	0	0	0	0	143	20	0	0	0	165	71
137	NSP2	FNGECPNFVFPLNSI	0	0	0	0	0	0	0	133	0	92.5	2774.5	0	0	0	0	0	0	0	0	0	0	133	96.5
138	NSP2	GECPNFVFPLNSIIK	0	0	0	0	0	0	0	0	0	0	0	0	0	0	0	0	0	0	0	0	0	0	0
139	NSP2	CPNFVFPLNSIIKTI	0	0	0	0	0	0	0	0	0	0	0	0	0	0	0	0	0	0	0	0	0	0	0
140	NSP2	NFVFPLNSIIKTIQP	0	0	0	0	0	0	0	0	408.5	0	0	0	0	0	0	0	0	0	0	0	0	0	0
141	NSP2	VFPLNSIIKTIQPRV	0	0	0	0	0	0	0	0	0	0	0	0	0	0	0	0	0	0	0	0	0	0	0
142	NSP2	PLNSIIKTIQPRVEK	0	0	0	0	0	0	0	0	0	0	0	0	0	0	0	0	0	0	0	0	0	0	0
143	NSP2	NSIIKTIQPRVEKKK	523	73	0	0	1257.5	0	49.5	1773.5	1912	0	1546	14644	0	0	0	0	0	658.5	0	0	0	0	0
144	NSP2	IIKTIQPRVEKKKLD	0	0	0	0	0	0	0	0	0	0	0	0	0	0	0	0	0	0	0	0	0	0	0
145	NSP2	KTIQPRVEKKKLDGF	0	0	0	0	0	0	0	0	0	0	0	0	0	0	0	0	0	24	0	0	0	0	0
146	NSP2	IQPRVEKKKLDGFMG	0	5.5	0	0	0	0	0	0	0	0	0	0	0	0	0	0	0	0	0	0	0	0	0
147	NSP2	PRVEKKKLDGFMGRI	0	16.5	0	0	0	67	0	0	160.5	0	0	686	0	0	0	0	0	0	161.5	122	0	0	0
148	NSP2	VEKKKLDGFMGRIRS	0	0	0	0	0	0	0	0	0	0	0	907.5	0	0	0	0	0	0	0	0	0	0	0
149	NSP2	KKKLDGFMGRIRSVY	199.5	0	0	0	0	0	0	0	458.5	0	0	829.5	0	0	58.5	0	0	0	0	0	0	0	0
150	NSP2	KLDGFMGRIRSVYPV	0	0	0	0	137.5	103.5	0	0	910	0	9.5	0	0	0	0	0	0	0	0	0	0	0	0
151	NSP2	DGFMGRIRSVYPVAS	382	0	0	0	0	0	0	0	331.5	0	0	0	71	0	0	0	65	0	0	0	0	0	0
152	NSP2	FMGRIRSVYPVASPN	0	0	0	0	0	2244	0	0	616.5	0	0	0	0	0	0	0	0	0	0	0	0	0	0
153	NSP2	GRIRSVYPVASPNEC	215.5	0	0	0	84	2749	0	23	512.5	62	0	0	0	0	0	0	0	0	0	0	0	0	0
154	NSP2	IRSVYPVASPNECNQ	0	0	0	0	0	804	0	0	1612.5	0	0	0	0	0	0	0	0	0	0	0	0	0	0
155	NSP2	SVYPVASPNECNQMC	0	0	0	0	467.5	1100.5	0	0	652.5	0	0	0	0	0	0	0	0	0	0	0	0	0	0
156	NSP2	YPVASPNECNQMCLS	0	0	0	0	0	0	0	0	0	0	0	0	0	0	0	0	0	0	0	0	0	0	0
157	NSP2	VASPNECNQMCLSTL	0	0	0	0	0	0	0	0	0	0	0	0	0	0	0	0	0	0	0	0	0	0	0
158	NSP2	SPNECNQMCLSTLMK	0	0	0	0	0	0	0	0	0	0	0	0	0	0	0	0	0	0	0	0	0	0	0
159	NSP2	NECNQMCLSTLMKCD	0	0	0	0	0	0	0	0	0	0	0	0	0	0	0	0	0	0	0	0	0	0	0
160	NSP2	CNQMCLSTLMKCDHC	0	0	0	0	0	0	0	0	0	0	0	0	0	24	0	0	0	0	0	0	0	0	0
161	NSP2	QMCLSTLMKCDHCGE	0	0	475	47.5	0	157	13.5	0	185	995.5	0	0	1878.5	72.5	0	0	0	0	0	0	0	0	0
162	NSP2	CLSTLMKCDHCGETS	0	0	0	0	0	0	0	0	0	0	0	0	0	0	0	0	0	0	0	0	0	0	0
163	NSP2	STLMKCDHCGETSWQ	0	0	0	0	8	335.5	0	0	0	0	88	683.5	0	0	0	0	0	552	19.5	0	0	0	0
164	NSP2	LMKCDHCGETSWQTG	0	0	0	0	0	0	0	0	0	0	0	0	0	0	0	0	0	0	0	0	0	0	0
165	NSP2	KCDHCGETSWQTGDF	0	0	70.5	129	116	697	0	31.5	6837	111	223	1500.5	0	0	265	507	650.5	390	1378	346	305	390.5	0
166	NSP2	DHCGETSWQTGDFVK	252	0	0	0	127	0	0	0	0	0	0	0	0	0	0	226	0	0	0	0	0	0	0
167	NSP2	CGETSWQTGDFVKAT	0	0	0	0	0	0	0	0	0	0	0	0	0	0	0	0	0	0	0	0	0	0	0
168	NSP2	ETSWQTGDFVKATCE	178.5	0	834	211.5	461.5	75	0	235	0	196	2437.5	0	398	96	0	0	0	0	0	376.5	0	0	0
169	NSP2	SWQTGDFVKATCEFC	0	297	0	0	0	0	43	0	0	0	0	0	0	83	134.5	157.5	348	189	379	358.5	242.5	197	325
170	NSP2	QTGDFVKATCEFCGT	0	214	0	0	0	0	0	0	0	0	0	0	0	0	0	0	0	0	0	0	0	0	0
171	NSP2	GDFVKATCEFCGTEN	0	470	523	0	480	627	91.5	407.5	1597	566	2041	0	91	80	0	234.5	95	0	344	0	97	5702.5	0
172	NSP2	FVKATCEFCGTENLT	0	0	0	0	177	0	19.5	0	0	0	0	0	0	0	0	0	34	0	0	0	0	0	0
173	NSP2	KATCEFCGTENLTKE	0	0	281	0	0	0	0	0	0	0	0	0	214	0	0	0	0	0	0	0	0	0	0
174	NSP2	TCEFCGTENLTKEGA	99	0	150	0	170.5	462	22	0	0	0	0	0	0	0	0	0	219	25	29	0	0	0	0
175	NSP2	EFCGTENLTKEGATT	0	0	0	0	0	0	0	91.5	0	0	1399.5	0	0	0	0	0	0	0	0	0	0	0	0
176	NSP2	CGTENLTKEGATTCG	0	0	0	0	0	0	0	0	0	0	0	0	0	0	0	0	0	0	0	0	0	0	0
177	NSP2	TENLTKEGATTCGYL	166	0	0	352	316.5	1314	0	0	0	109.5	0	651.5	0	0	0	0	18	0	164.5	0	0	0	46
178	NSP2	NLTKEGATTCGYLPQ	0	0	0	0	0	0	0	0	804	0	24.5	0	0	0	0	0	0	0	0	0	0	0	0
179	NSP2	TKEGATTCGYLPQNA	0	0	0	0	0	0	0	0	0	41	0	0	0	0	0	0	0	0	0	0	0	0	0
180	NSP2	EGATTCGYLPQNAVV	0	0	66.5	0	57	0	0	243	0	0	314	0	0	0	0	0	0	28.5	0	0	0	0	0
181	NSP2	ATTCGYLPQNAVVKI	0	0	0	0	0	0	0	0	0	0	0	0	0	0	0	0	0	0	0	0	0	0	0
182	NSP2	TCGYLPQNAVVKIYC	0	0	0	0	0	0	0	0	0	0	0	0	0	0	0	0	0	0	0	0	0	0	0
183	NSP2	GYLPQNAVVKIYCPA	0	0	0	0	0	0	0	0	0	0	0	0	0	0	0	0	0	0	0	0	0	0	0
184	NSP2	LPQNAVVKIYCPACH	0	0	0	0	192.5	0	0	0	0	0	0	0	0	0	0	0	0	0	0	0	0	0	0
185	NSP2	QNAVVKIYCPACHNS	0	0	0	0	0	0	0	0	0	0	0	0	0	0	0	0	0	0	0	0	0	0	0
186	NSP2	AVVKIYCPACHNSEV	0	0	0	0	0	0	0	0	246.5	0	0	0	0	0	0	0	0	0	0	0	0	0	0
187	NSP2	VKIYCPACHNSEVGP	0	0	0	0	0	0	0	0	0	0	0	0	0	0	0	0	0	0	0	0	0	0	0
188	NSP2	IYCPACHNSEVGPEH	0	7	0	40	0	532	0	0	258	115.5	942	0	0	120	0	0	0	0	76	0	0	0	0
189	NSP2	CPACHNSEVGPEHSL	0	0	0	0	0	0	0	0	0	0	0	0	0	19.5	0	0	0	0	98	0	0	0	0
190	NSP2	ACHNSEVGPEHSLAE	0	0	337	80	0	0	0	0	0	0	0	0	81	0	0	0	0	0	0	0	0	0	0
191	NSP2	HNSEVGPEHSLAEYH	169	71.5	125	103	331.5	0	99.5	0	501	472	0	0	0	206	0	435.5	391	106.5	461.5	292	68.5	312.5	319
192	NSP2	SEVGPEHSLAEYHNE	54	303	1310.5	0	504.5	0	89.5	0	461.5	375	0	0	1580.5	169.5	0	199	0	38	86.5	156	0	212.5	186
193	NSP2	VGPEHSLAEYHNESG	0	462	0	0	0	0	22.5	283.5	0	0	0	0	0	31.5	0	0	0	466.5	0	0	0	240	0
194	NSP2	PEHSLAEYHNESGLK	0	0	0	0	276.5	0	191.5	62.5	0	0	0	0	0	0	0	0	0	0	0	0	0	0	0
195	NSP2	HSLAEYHNESGLKTI	118.5	0	0	0	0	5587.5	0	0	0	0	0	0	0	0	0	0	0	0	0	0	0	0	0
196	NSP2	LAEYHNESGLKTILR	104	0	0	0	0	2559	0	0	192	0	0	20	0	0	0	0	0	3.5	1.5	0	0	0	0
197	NSP2	EYHNESGLKTILRKG	62.5	0	0	119	0	0	0	72.5	0	0	234	0	0	0	0	0	0	0	0	0	0	0	0
198	NSP2	HNESGLKTILRKGGR	0	0	0	0	0	0	4.5	0	0	13	508.5	0	0	0	0	0	0	0	0	0	0	0	0
199	NSP2	ESGLKTILRKGGRTI	154.5	0	0	0	0	0	0	206.5	43	0	608.5	0	117	0	0	0	0	0	0	0	0	0	0
200	NSP2	GLKTILRKGGRTIAF	0	0	0	0	0	0	0	0	894.5	0	0	0	0	0	0	0	0	0	0	0	0	0	0
201	NSP2	KTILRKGGRTIAFGG	0	0	0	0	0	0	0	0	312	0	0	0	0	0	0	0	0	0	0	0	0	0	0
202	NSP2	ILRKGGRTIAFGGCV	0	0	0	0	0	0	0	0	28.5	0	0	0	0	0	0	0	0	0	0	0	0	0	0
203	NSP2	RKGGRTIAFGGCVFS	0	0	0	0	0	0	0	0	0	0	0	0	0	0	0	0	0	0	0	0	0	0	0
204	NSP2	GGRTIAFGGCVFSYV	0	13	0	0	0	0	0	0	0	0	0	0	0	0	0	0	0	0	0	0	0	0	0
205	NSP2	RTIAFGGCVFSYVGC	42	11	0	0	0	46.5	0	0	0	0	0	0	0	0	95.5	0	0	0	0	0	0	0	0
206	NSP2	IAFGGCVFSYVGCHN	0	7.5	12	0	28	163	0	0	0	89	0	75	0	46	68.5	35.5	125.5	0	0	0	317.5	129.5	166
207	NSP2	FGGCVFSYVGCHNKC	0	0	0	0	0	0	0	0	0	0	0	0	0	0	0	0	0	0	0	0	0	0	0
208	NSP2	GCVFSYVGCHNKCAY	0	0	0	0	0	80	0	0	0	0	0	0	0	0	0	0	0	0	394.5	0	64.5	243.5	0
209	NSP2	VFSYVGCHNKCAYWV	0	0	0	0	0	0	0	0	0	0	0	411.5	0	0	73	0	0	0	0	30.5	131	102.5	29
210	NSP2	SYVGCHNKCAYWVPR	88	0	0	0	0	0	0	0	0	63.5	176	723	20.5	0	0	0	0	0	98	144	111	0	0
211	NSP2	VGCHNKCAYWVPRAS	0	0	0	0	0	0	0	0	0	0	0	0	0	0	0	0	0	0	0	0	0	0	0
212	NSP2	CHNKCAYWVPRASAN	0	0	0	0	17167	46	0	0	0	0	307	0	0	0	0	0	0	0	0	0	0	0	0
213	NSP2	NKCAYWVPRASANIG	0	0	0	0	250.5	0	0	0	0	0	0	0	0	0	0	0	0	0	0	0	0	0	0
214	NSP2	CAYWVPRASANIGCN	0	0	0	0	703	321	0	0	0	42	142.5	0	0	62.5	0	0	56.5	0	0	197	24.5	80.5	0
215	NSP2	YWVPRASANIGCNHT	0	0	0	0	38	0	0	0	0	0	0	0	0	0	0	0	0	0	0	0	0	0	0
216	NSP2	VPRASANIGCNHTGV	0	0	0	0	0	0	0	0	0	0	0	0	0	0	0	0	0	0	0	30.5	0	0	0
217	NSP2	RASANIGCNHTGVVG	0	0	0	0	0	0	0	0	0	0	0	0	0	0	0	0	0	0	0	0	0	0	0
218	NSP2	SANIGCNHTGVVGEG	0	0	0	0	0	166	0	0	114	0	0	0	0	0	0	0	0	0	0	0	0	0	0
219	NSP2	NIGCNHTGVVGEGSE	0	161.5	2339	52.5	0	0	0	0	0	674	0	571	383	41	0	131.5	0	0	0	0	0	0	0
220	NSP2	GCNHTGVVGEGSEGL	0	0	189	0	0	0	76.5	0	0	177.5	0	0	0	0	0	0	0	0	66	0	0	0	0
221	NSP2	NHTGVVGEGSEGLND	0	310	416	0	145.5	570	0	89	0	745	0	4388	0	0	0	0	0	0	0	79	0	0	0
222	NSP2	TGVVGEGSEGLNDNL	109.5	80	0	199.5	214.5	0	0	266.5	0	362	105	3575	0	0	0	789.5	0	0	0	0	0	91.5	0
223	NSP2	VVGEGSEGLNDNLLE	41.5	34	1798	485.5	264	413.5	0	1043	0	387	1141.5	862.5	133.5	25	0	403.5	561	0	0	0	0	190	177
224	NSP2	GEGSEGLNDNLLEIL	0	0	123	155.5	0	219.5	116.5	148	0	602.5	603	8614	64	42	222	178.5	1306	483.5	649	399	0	272.5	263.5
225	NSP2	GSEGLNDNLLEILQK	0	0	0	54.5	0	0	22	0	0	0	0	0	0	0	0	0	0	0	260	0	0	0	0
226	NSP2	EGLNDNLLEILQKEK	0	0	0	0	0	0	0	272	0	0	823.5	0	112.5	0	0	0	0	57	0	0	0	0	0
227	NSP2	LNDNLLEILQKEKVN	0	0	0	0	0	0	0	0	0	0	0	0	0	0	0	0	0	0	0	0	0	0	0
228	NSP2	DNLLEILQKEKVNIN	124	0	0	0	0	0	0	0	0	103	1224	0	0	0	0	0	0	0	0	0	0	0	0
229	NSP2	LLEILQKEKVNINIV	0	0	30.5	0	0	0	0	0	0	0	0	0	0	0	0	0	0	0	0	0	0	0	0
230	NSP2	EILQKEKVNINIVGD	513	0	0	0	0	0	0	0	0	0	1301.5	0	0	0	0	0	0	0	0	0	463	0	0
231	NSP2	LQKEKVNINIVGDFK	0	0	0	0	0	0	0	0	0	0	0	0	0	0	0	0	0	0	0	0	0	0	0
232	NSP2	KEKVNINIVGDFKLN	0	0	0	0	0	0	0	0	0	0	0	0	0	0	0	235	0	0	0	0	0	0	0
233	NSP2	KVNINIVGDFKLNEE	0	192	855.5	145.5	2245	387	0	983	0	1948	0	0	161	56.5	0	83.5	0	0	0	0	0	0	0
234	NSP2	NINIVGDFKLNEEIA	0	221	137.5	0	0	0	64	249.5	0	2367.5	0	0	0	140	0	106	344	0	0	233	0	0	0
235	NSP2	NIVGDFKLNEEIAII	184	0	101.5	94	321	416.5	0	1020	176	0	1868	0	0	0	0	0	0	49.5	0	269.5	118.5	0	0
236	NSP2	VGDFKLNEEIAIILA	0	0	0	0	1294	0	0	1995	0	0	0	0	0	0	0	97	0	67.5	0	0	0	0	0
237	NSP2	DFKLNEEIAIILASF	218	0	0	48.5	0	0	0	74	0	0	226	0	0	22	0	185	234	197	474.5	83.5	0	147.5	0
238	NSP2	KLNEEIAIILASFSA	0	0	0	0	0	0	0	0	0	0	0	0	0	0	0	0	0	0	0	0	0	0	0
239	NSP2	NEEIAIILASFSAST	0	0	0	442	0	0	0	0	0	0	0	0	0	0	0	0	0	0	0	0	0	0	0
240	NSP2	EIAIILASFSASTSA	0	0	0	0	0	0	0	143	123	0	386	0	0	0	0	0	0	0	0	213.5	0	0	0
241	NSP2	AIILASFSASTSAFV	0	0	0	175.5	0	0	0	0	0	0	0	0	0	0	0	0	0	0	0	0	0	0	0
242	NSP2	ILASFSASTSAFVET	0	0	0	0	0	0	0	0	0	0	0	0	0	0	0	0	0	0	0	0	0	0	0
243	NSP2	ASFSASTSAFVETVK	0	0	0	2868	0	0	0	500	0	0	0	0	179	0	595	0	0	0	0	0	0	0	0
244	NSP2	FSASTSAFVETVKGL	0	0	0	0	0	0	0	461	0	0	0	0	0	0	296	0	0	0	0	0	0	0	0
245	NSP2	ASTSAFVETVKGLDY	0	0	0	93	0	0	0	80.5	116	0	135	778	33.5	0	326.5	0	200	0	174	127	0	196	315
246	NSP2	TSAFVETVKGLDYKA	141	0	0	0	0	0	0	0	0	0	0	0	0	0	0	0	0	0	0	0	0	0	0
247	NSP2	AFVETVKGLDYKAFK	0	0	0	0	0	1224.5	0	350.5	0	0	0	0	0	0	0	0	0	0	0	0	0	0	0
248	NSP2	VETVKGLDYKAFKQI	0	0	0	0	0	0	0	0	0	0	0	0	0	0	0	0	0	0	0	0	0	0	0
249	NSP2	TVKGLDYKAFKQIVE	0	0	0	95.5	0	0	0	0	0	0	0	0	4733.5	0	0	0	0	0	0	0	0	0	0
250	NSP2	KGLDYKAFKQIVESC	0	0	0	0	0	0	0	0	0	0	0	0	0	0	0	0	0	0	0	0	0	350	0
251	NSP2	LDYKAFKQIVESCGN	0	0	0	0	0	0	0	0	478	173.5	0	0	0	0	0	0	0	0	0	0	2504	317	0
252	NSP2	YKAFKQIVESCGNFK	0	0	0	0	0	0	0	0	0	0	0	1262.5	0	0	0	0	0	0	0	317.5	0	0	0
253	NSP2	AFKQIVESCGNFKVT	0	0	0	0	0	0	0	0	0	0	0	736	0	0	0	0	0	0	0	0	0	0	0
254	NSP2	KQIVESCGNFKVTKG	0	0	0	0	0	0	0	0	0	0	0	0	0	0	0	0	0	0	0	0	0	0	0
255	NSP2	IVESCGNFKVTKGKA	0	0	0	0	0	0	0	0	0	0	0	1699.5	0	0	0	0	0	0	0	0	0	0	0
256	NSP2	ESCGNFKVTKGKAKK	2831	1356.5	0	0	1879.5	5213	101	446.5	3960	651	2134.5	25504	603.5	0	182	1180	783.5	775	0	860	359.5	0	199
257	NSP2	CGNFKVTKGKAKKGA	41	0	0	0	0	0	0	0	0	0	0	2767	0	0	0	0	0	0	0	0	0	0	0
258	NSP2	NFKVTKGKAKKGAWN	0	0	0	0	0	0	0	0	0	0	0	0	0	0	0	0	0	0	0	0	0	0	0
259	NSP2	KVTKGKAKKGAWNIG	0	0	0	0	0	0	0	0	0	0	0	0	0	0	0	0	0	0	0	0	0	0	0
260	NSP2	TKGKAKKGAWNIGEQ	0	0	0	0	0	0	0	0	244	0	0	0	0	0	0	0	0	0	0	0	0	0	0
261	NSP2	GKAKKGAWNIGEQKS	0	0	0	0	0	0	0	0	0	0	0	0	0	0	0	0	0	0	0	0	0	0	0
262	NSP2	AKKGAWNIGEQKSIL	0	0	0	0	0	0	0	0	0	0	0	0	0	0	0	0	0	0	0	0	0	0	0
263	NSP2	KGAWNIGEQKSILSP	0	0	0	0	0	0	0	0	0	0	0	0	0	0	0	0	0	0	0	0	0	0	0
264	NSP2	AWNIGEQKSILSPLY	0	0	0	0	77	0	0	0	0	0	0	116	0	0	0	0	0	27	0	0	0	0	115
265	NSP2	NIGEQKSILSPLYAF	0	0	0	0	0	178.5	0	0	717.5	0	0	1926	0	0	49	28	0	0	0	0	0	14.5	0
266	NSP2	GEQKSILSPLYAFAS	0	0	0	0	0	0	0	0	0	0	0	0	0	0	0	0	0	0	0	0	0	0	0
267	NSP2	QKSILSPLYAFASEA	0	0	0	0	0	0	0	0	0	0	0	0	0	0	0	0	0	0	0	0	0	0	0
268	NSP2	SILSPLYAFASEAAR	401	0	17	0	0	0	0	52.5	0	0	402.5	0	0	0	0	0	0	0	0	0	0	0	0
269	NSP2	LSPLYAFASEAARVV	901	0	896.5	0	0	0	0	51.5	0	0	0	0	0	0	0	21	0	0	0	0	0	0	0
270	NSP2	PLYAFASEAARVVRS	53.5	7.5	0	65.5	12	0	0	0	437.5	94.5	0	0	79.5	0	0	0	0	0	0	0	0	0	0
271	NSP2	YAFASEAARVVRSIF	0	0	0	65	0	0	0	0	0	0	0	370.5	0	0	0	0	77	101	0	0	0	0	0
272	NSP2	FASEAARVVRSIFSR	0	0	0	0	0	0	0	0	179.5	0	0	475	0	0	0	0	0	0	53	105.5	43.5	0	0
273	NSP2	SEAARVVRSIFSRTL	6	0	0	0	0	0	0	98	0	0	0	0	0	0	0	0	0	0	0	0	0	0	0
274	NSP2	AARVVRSIFSRTLET	0	191.5	0	0	0	0	0	0	0	0	0	0	0	0	0	0	0	0	0	0	0	0	0
275	NSP2	RVVRSIFSRTLETAQ	0	0	0	0	0	74.5	0	0	704	0	0	0	0	0	0	0	0	0	0	0	0	0	0
276	NSP2	VRSIFSRTLETAQNS	0	0	0	0	0	0	0	0	0	0	224	0	0	0	0	0	0	0	0	46	0	0	0
277	NSP2	SIFSRTLETAQNSVR	635	0	0	0	0	0	0	0	0	0	1524	0	0	0	0	0	0	0	0	73	0	0	0
278	NSP2	FSRTLETAQNSVRVL	436	0	0	0	0	0	0	0	56.5	0	989	0	0	0	0	0	0	34	0	0	0	346	0
279	NSP2	RTLETAQNSVRVLQK	409.5	0	0	0	0	0	0	0	0	0	0	0	0	0	0	0	0	78.5	144.5	0	0	0	0
280	NSP2	LETAQNSVRVLQKAA	0	0	41	0	0	0	0	0	0	0	0	0	0	0	0	0	0	0	0	0	0	0	0
281	NSP2	TAQNSVRVLQKAAIT	138	0	16	0	0	0	0	0	0	0	327.5	0	0	0	0	0	0	0	0	0	0	0	0
282	NSP2	QNSVRVLQKAAITIL	0	0	0	0	0	0	0	0	0	0	80	0	0	0	0	0	0	0	0	0	0	0	0
283	NSP2	SVRVLQKAAITILDG	0	0	0	0	0	0	0	0	0	0	0	0	0	0	0	0	0	77.5	0	0	0	0	0
284	NSP2	RVLQKAAITILDGIS	0	0	0	0	0	0	0	0	0	0	0	0	0	0	0	0	0	0	0	0	0	0	0
285	NSP2	LQKAAITILDGISQY	31	0	0	0	0	0	0	0	242.5	0	84	257.5	57.5	0	45	120.5	156.5	11	209.5	162	0	288.5	0
286	NSP2	KAAITILDGISQYSL	0	0	0	0	0	0	0	0	105	0	0	0	0	0	0	0	0	0	0	0	0	50	0
287	NSP2	AITILDGISQYSLRL	0	0	0	0	0	0	0	0	0	0	168	248	0	0	0	0	0	0	0	0	0	49.5	0
288	NSP2	TILDGISQYSLRLID	231	0	160.5	0	309	398	0	107	1309	107	1011	0	0	0	98	0	393.5	243	0	164.5	749	0	0
289	NSP2	LDGISQYSLRLIDAM	0	0	0	41	29	0	0	0	46	0	0	0	0	0	0	0	0	0	0	92.5	0	0	0
290	NSP2	GISQYSLRLIDAMMF	0	0	0	91.5	266	0	24.5	0	640.5	0	0	226.5	0	0	0	0	148.5	0	0	264.5	82.5	0	0
291	NSP2	SQYSLRLIDAMMFTS	317	0	0	0	0	0	0	0	0	0	0	0	0	0	0	0	0	0	0	0	0	0	0
292	NSP2	YSLRLIDAMMFTSDL	0	0	0	0	0	0	0	55	0	0	113	0	0	0	0	0	222	0	0	0	0	0	245
293	NSP2	LRLIDAMMFTSDLAT	0	0	0	0	0	0	0	0	0	0	0	0	0	0	0	0	193.5	0	0	0	0	0	0
294	NSP2	LIDAMMFTSDLATNN	353	0	111.5	0	0	411.5	0	0	954	0	116	0	198	0	0	0	0	0	668	80	738	0	43
295	NSP2	DAMMFTSDLATNNLV	721	76	0	0	146.5	291	0	0	397.5	0	1154	0	0	0	0	0	904.5	0	0	0	0	0	0
296	NSP2	MMFTSDLATNNLVVM	0	0	0	0	579	0	0	0	0	0	0	0	0	0	0	0	0	0	0	0	0	0	0
297	NSP2	FTSDLATNNLVVMAY	0	0	0	0	77.5	87	0	0	7314.5	0	0	481.5	0	0	0	0	235.5	91.5	0	222.5	92	265	707
298	NSP2	SDLATNNLVVMAYIT	0	0	0	0	0	0	0	0	3953	0	0	0	0	0	0	0	0	0	0	0	0	3.5	0
299	NSP2	LATNNLVVMAYITGG	0	0	0	0	0	0	0	0	0	0	0	0	0	0	0	0	0	0	0	0	0	0	0
300	NSP2	TNNLVVMAYITGGVV	0	0	0	0	0	501	0	0	0	34.5	0	0	0	0	0	0	0	0	0	0	0	0	0
301	NSP2	NLVVMAYITGGVVQL	0	0	0	0	0	325	0	0	365.5	0	0	0	0	0	0	0	0	0	0	0	0	0	0
302	NSP2	VVMAYITGGVVQLTS	0	0	0	0	0	0	0	0	0	0	0	0	0	0	0	0	0	0	0	0	0	0	0
303	NSP2	MAYITGGVVQLTSQW	622	0	0	0	0	0	0	0	396	80.5	0	568.5	0	0	0	25.5	0	0	0	0	69	0	0
304	NSP2	YITGGVVQLTSQWLT	0	0	0	0	0	0	0	0	0	0	0	0	0	0	0	0	0	0	0	0	0	0	0
305	NSP2	TGGVVQLTSQWLTNI	326.5	0	0	0	60.5	0	0	0	0	0	0	1423	0	0	0	0	0	0	0	0	0	0	0
306	NSP2	GVVQLTSQWLTNIFG	0	0	0	0	0	0	0	0	0	0	0	330	0	0	0	0	0	0	0	0	0	0	0
307	NSP2	VQLTSQWLTNIFGTV	0	0	0	0	0	0	0	0	0	0	0	0	0	0	0	0	0	0	0	0	0	0	0
308	NSP2	LTSQWLTNIFGTVYE	0	0	205	0	0	391	0	0	85.5	194	101	5494.5	67	0	0	240.5	535	331	0	0	241	0	240
309	NSP2	SQWLTNIFGTVYEKL	0	0	0	0	0	0	0	0	0	0	0	0	0	0	0	0	0	0	0	0	58	0	0
310	NSP2	WLTNIFGTVYEKLKP	0	0	0	0	0	0	0	0	0	0	0	0	0	0	0	0	0	0	0	0	0	0	0
311	NSP2	TNIFGTVYEKLKPVL	0	0	0	0	0	0	0	0	120	0	0	0	0	0	0	0	0	0	0	0	0	0	0
312	NSP2	IFGTVYEKLKPVLDW	0	0	0	0	0	0	0	0	0	68	122.5	2350	0	0	49.5	255.5	353.5	0	0	116	251.5	188.5	242
313	NSP2	GTVYEKLKPVLDWLE	0	0	265.5	737	0	0	0	0	0	230.5	0	495	282	0	0	14.5	0	123	0	0	13	0	0
314	NSP2	VYEKLKPVLDWLEEK	0	0	0	0	0	0	0	0	0	0	0	0	0	0	0	0	0	0	0	0	0	0	0
315	NSP2	EKLKPVLDWLEEKFK	0	0	0	0	0	0	0	0	0	0	0	0	0	0	0	0	0	0	0	0	0	0	0
316	NSP2	LKPVLDWLEEKFKEG	0	0	267	0	0	0	0	0	0	0	0	0	0	0	0	0	0	0	258	0	0	0	0
317	NSP2	PVLDWLEEKFKEGVE	0	137.5	2609.5	656.5	531.5	1022	36	656.5	825.5	1299	0	0	5529	272	0	348.5	408.5	107.5	0	31.5	0	0	287
318	NSP2	LDWLEEKFKEGVEFL	0	0	26.5	0	0	0	66.5	0	0	0	300.5	2826	0	54.5	369.5	564	1876.5	964	802	737	392	518	1269
319	NSP2	WLEEKFKEGVEFLRD	0	0	0	101	0	151	41.5	0	0	0	0	1855.5	0	111	118	749	891.5	387	565.5	493	253	188	908
320	NSP2	EEKFKEGVEFLRDGW	170.5	0	335	234.5	0	0	82	2125.5	0	1130	1405	4036	11.5	298	273	1558	797.5	418.5	570	1028.5	309.5	396.5	757.5
321	NSP2	KFKEGVEFLRDGWEI	0	0	0	0	0	0	64.5	0	0	348	0	1056	0	331.5	131.5	1074	1077	522	346	475	241.5	94.5	887.5
322	NSP2	KEGVEFLRDGWEIVK	0	0	0	0	0	0	0	0	0	0	0	0	0	0	0	0	0	0	135	0	0	0	0
323	NSP2	GVEFLRDGWEIVKFI	0	0	0	414.5	0	1119.5	0	0	0	0	0	2725	0	0	191.5	372	232	0	0	0	139	0	460.5
324	NSP2	EFLRDGWEIVKFIST	0	0	0	0	0	0	0	0	49.5	0	445	0	0	0	0	180	0	0	0	0	0	0	0
325	NSP2	LRDGWEIVKFISTCA	0	0	0	0	0	0	0	0	0	0	0	0	0	0	0	0	0	0	0	0	0	0	0
326	NSP2	DGWEIVKFISTCACE	352.5	0	803	217.5	193.5	0	0	259	370	321.5	537	626	591	388	0	162	720.5	96.5	200.5	71.5	0	68	196.5
327	NSP2	WEIVKFISTCACEIV	140.5	0	48.5	0	0	0	0	0	0	0	186	0	0	135	0	0	50.5	0	86.5	60.5	0	0	47.5
328	NSP2	IVKFISTCACEIVGG	0	0	0	0	0	0	0	0	0	0	0	0	0	0	0	78.5	0	0	0	0	0	0	0
329	NSP2	KFISTCACEIVGGQI	0	0	0	0	0	0	0	0	0	36	0	0	0	0	0	0	0	0	0	0	0	0	0
330	NSP2	ISTCACEIVGGQIVT	0	0	38	0	0	275	0	0	439	0	50	0	162.5	0	0	0	0	0	0	0	0	0	0
331	NSP2	TCACEIVGGQIVTCA	0	0	0	0	0	0	0	0	0	0	0	0	218.5	0	0	0	0	0	0	0	0	0	0
332	NSP2	ACEIVGGQIVTCAKE	0	0	0	0	0	90.5	0	0	0	0	0	0	498	0	0	0	0	0	110.5	0	0	0	0
333	NSP2	EIVGGQIVTCAKEIK	255.5	0	0	0	0	0	0	0	0	0	468	0	0	0	0	0	0	0	90	0	0	0	0
334	NSP2	VGGQIVTCAKEIKES	0	0	0	0	0	0	0	0	0	0	0	0	0	0	0	0	0	0	0	0	0	0	0
335	NSP2	GQIVTCAKEIKESVQ	0	0	0	0	0	0	26	0	0	0	0	0	0	0	0	0	0	0	0	0	0	0	0
336	NSP2	IVTCAKEIKESVQTF	57	0	0	0	0	0	0	87	510	0	0	0	0	0	0	0	0	0	20	0	0	0	0
337	NSP2	TCAKEIKESVQTFFK	70.5	0	0	0	0	0	0	0	0	0	0	2220	0	0	0	0	0	0	0	0	0	0	0
338	NSP2	AKEIKESVQTFFKLV	0	0	0	0	0	0	0	0	0	0	0	0	0	0	0	0	0	0	0	97	0	0	0
339	NSP2	EIKESVQTFFKLVNK	249.5	0	0	0	0	65.5	0	233.5	2968	0	1000	0	42.5	0	0	0	0	0	0	378	0	0	0
340	NSP2	KESVQTFFKLVNKFL	0	0	0	0	0	0	0	0	0	0	0	0	0	0	0	0	0	0	0	0	0	27.5	0
341	NSP2	SVQTFFKLVNKFLAL	0	0	0	0	0	0	0	0	0	0	0	0	0	0	0	0	0	0	0	0	0	0	0
342	NSP2	QTFFKLVNKFLALCA	0	0	0	0	0	0	0	0	0	0	0	0	0	0	0	0	0	0	0	0	0	0	0
343	NSP2	FFKLVNKFLALCADS	0	0	0	0	0	82.5	0	0	0	0	0	0	0	0	0	0	0	0	0	0	0	0	143.5
344	NSP2	KLVNKFLALCADSII	0	0	0	0	0	0	0	0	0	0	0	0	0	0	66	0	16	0	0	0	0	0	0
345	NSP2	VNKFLALCADSIIIG	2620.5	0	0	0	29.5	0	0	0	727	0	0	0	0	0	0	0	0	0	0	0	0	39	0
346	NSP2	KFLALCADSIIIGGA	4858.5	0	0	0	6.5	0	0	0	602	428	270.5	0	0	0	0	0	0	0	0	0	0	0	0
347	NSP2	LALCADSIIIGGAKL	1779.5	0	0	0	48	0	0	0	82	0	0	0	0	0	0	0	0	0	0	0	0	0	0
348	NSP2	LCADSIIIGGAKLKA	1447	35.5	0	0	0	0	0	0	0	0	0	370.5	0	0	0	0	0	0	0	0	0	0	0
349	NSP2	ADSIIIGGAKLKALN	656	0	0	0	0	0	0	0	0	0	0	1770	0	0	0	0	0	0	0	0	0	0	0
350	NSP2	SIIIGGAKLKALNLG	0	0	0	0	0	0	0	0	0	0	0	152	0	0	0	0	0	0	0	0	0	0	0
351	NSP2	IIGGAKLKALNLGET	0	0	0	0	0	0	0	0	0	0	0	0	0	0	0	0	0	0	0	0	0	0	0
352	NSP2	GGAKLKALNLGETFV	0	0	0	0	0	0	0	0	0	0	0	267.5	0	0	0	0	50	0	0	0	0	0	0
353	NSP2	AKLKALNLGETFVTH	0	0	0	0	0	0	0	0	0	0	0	0	0	0	0	0	0	0	0	0	0	0	0
354	NSP2	LKALNLGETFVTHSK	0	0	0	0	0	0	0	0	0	0	0	0	0	0	0	0	0	0	0	0	0	0	0
355	NSP2	ALNLGETFVTHSKGL	0	0	0	0	0	0	0	0	0	0	0	285.5	0	0	0	0	0	0	0	0	0	0	0
356	NSP2	NLGETFVTHSKGLYR	0	0	0	0	0	0	0	0	0	0	0	936.5	0	0	0	0	0	0	0	91	0	0	0
357	NSP2	GETFVTHSKGLYRKC	0	0	0	0	0	0	0	0	0	0	0	0	0	0	0	0	0	0	0	0	0	0	0
358	NSP2	TFVTHSKGLYRKCVK	589	0	0	0	0	182	677	0	244.5	0	312.5	1476.5	0	0	0	0	0	0	0	0	0	234	0
359	NSP2	VTHSKGLYRKCVKSR	1140	0	0	0	0	418	472	0	1568	0	1641.5	10027	0	0	229.5	0	400.5	333.5	127.5	950	503	478	0
360	NSP2	HSKGLYRKCVKSREE	60	0	638.5	0	1757.5	418.5	54.5	0	0	881	0	0	60	0	0	14.5	0	0	0	0	0	0	0
361	NSP2	KGLYRKCVKSREETG	0	0	34	0	0	0	0	0	0	0	0	0	0	0	0	0	0	0	0	0	0	0	0
362	NSP2	LYRKCVKSREETGLL	0	0	0	0	0	150.5	0	0	0	0	154	2148	0	0	0	0	0	0	0	0	0	0	0
363	NSP2	RKCVKSREETGLLMP	0	0	0	0	0	0	0	0	0	0	0	0	0	0	0	0	0	0	0	0	0	0	0
364	NSP2	CVKSREETGLLMPLK	0	0	0	0	0	0	0	0	37	0	0	0	0	0	0	0	0	0	0	0	0	0	0
365	NSP2	KSREETGLLMPLKAP	32.5	0	0	0	0	0	0	0	0	0	0	0	0	0	0	0	0	0	0	0	0	0	0
366	NSP2	REETGLLMPLKAPKE	0	0	0	0	0	0	0	0	0	0	0	0	0	0	0	0	0	0	0	0	0	0	0
367	NSP2	ETGLLMPLKAPKEII	110	0	0	0	0	0	0	0	0	0	786.5	0	72	0	0	0	0	0	172.5	444.5	0	0	0
368	NSP2	GLLMPLKAPKEIIFL	0	0	0	0	0	286	0	0	0	0	2297.5	1036	0	0	36	0	0	0	52	0	82	0	0
369	NSP2	LMPLKAPKEIIFLEG	0	0	0	0	0	0	0	0	0	0	582	0	0	0	39.5	48	0	0	0	0	108.5	0	0
370	NSP2	PLKAPKEIIFLEGET	0	0	604	0	0	821	0	110.5	436	243	0	0	558	0	0	149	0	0	0	0	0	0	0
371	NSP2	KAPKEIIFLEGETLP	0	0	0	0	0	134	0	0	0	41	0	0	0	0	0	64	0	0	0	0	0	0	0
372	NSP2	PKEIIFLEGETLPTE	0	0	333	0	0	401	0	0	0	0	0	0	400	0	0	0	0	66	0	0	0	0	0
373	NSP2	EIIFLEGETLPTEVL	1130	0	181	0	462	3089	0	108.5	868	326.5	4594	0	462	186.5	0	0	602	143.5	1275	320.5	0	155	79.5
374	NSP2	IFLEGETLPTEVLTE	0	108.5	464	178.5	0	362.5	0	0	2293.5	0	0	2497.5	463.5	0	0	162	108	142	0	0	0	47.5	189.5
375	NSP2	LEGETLPTEVLTEEV	29	178.5	551	0	0	342	0	0	0	0	0	0	0	0	0	0	0	0	0	0	0	0	0
376	NSP2	GETLPTEVLTEEVVL	0	0	70	335	93	3337	54	988	0	232.5	0	0	81.5	176	0	0	0	119.5	232	0	0	2118.5	0
377	NSP2	TLPTEVLTEEVVLKT	2580.5	0	0	604	1420	5748	55.5	640	2806	1319	944.5	1558	255	2291	148	302	0	0	0	0	2687.5	0	0
378	NSP2	PTEVLTEEVVLKTGD	1003	114.5	0	1620	1058	1014.5	0	1072.5	5033	1211.5	1349	0	692	2634.5	0	325.5	0	0	0	0	0	0	0
379	NSP2	EVLTEEVVLKTGDLQ	489	0	0	97	401	601.5	52	909.5	383	0	7135.5	0	0	38.5	0	0	0	0	0	0	0	188	0
380	NSP2	LTEEVVLKTGDLQPL	0	0	0	0	0	0	0	0	0	0	0	61	0	0	0	0	0	0	649.5	0	0	0	0
381	NSP2	EEVVLKTGDLQPLEQ	0	0	0	0	0	0	0	1854.5	0	0	3299.5	0	128.5	0	108.5	0	0	0	0	0	0	0	0
382	NSP2	VVLKTGDLQPLEQPT	0	0	0	0	0	0	0	0	0	0	0	0	0	0	0	0	0	0	0	0	0	0	0
383	NSP2	LKTGDLQPLEQPTSE	0	0	151.5	0	391	0	0	0	0	0	119	0	0	0	0	96	0	0	0	0	0	0	0
384	NSP2	TGDLQPLEQPTSEAV	213.5	211	0	508.5	1207	25454.5	0	4808.5	0	0	13576	0	0	0	451	0	0	0	0	0	0	0	0
385	NSP2	DLQPLEQPTSEAVEA	0	0	0	0	0	27234.5	0	6736	3082.5	0	7250	0	0	0	0	0	0	0	0	0	0	0	0
386	NSP2	QPLEQPTSEAVEAPL	0	0	0	0	574	35418	0	2716.5	1096	0	10961	0	0	68.5	0	0	0	0	0	0	0	0	0
387	NSP2	LEQPTSEAVEAPLVG	0	0	0	0	250	20338	0	1593.5	480	0	0	0	0	0	0	0	0	0	0	0	0	0	0
388	NSP2	QPTSEAVEAPLVGTP	0	0	0	0	0	15769	0	0	0	0	0	0	0	0	0	0	0	0	0	0	0	0	0
389	NSP2	TSEAVEAPLVGTPVC	373.5	0	24	0	202	1050.5	0	0	362.5	0	0	0	0	12.5	0	0	0	0	0	0	0	0	0
390	NSP2	EAVEAPLVGTPVCIN	399	0	34	399	0	0	12	994	442	583.5	2213	0	0	47.5	0	0	0	0	0	0	0	0	0
391	NSP2	VEAPLVGTPVCINGL	0	0	0	0	0	0	0	483	0	73	0	0	0	0	0	0	0	0	0	0	0	0	0
392	NSP2	APLVGTPVCINGLML	0	0	0	0	0	235	0	0	0	0	0	0	0	0	0	0	0	0	0	0	0	0	0
393	NSP2	LVGTPVCINGLMLLE	26.5	0	316.5	260	0	98	0	0	0	0	0	0	241.5	0	0	0	0	0	0	0	0	0	0
394	NSP2	GTPVCINGLMLLEIK	0	0	0	0	0	347.5	0	0	0	0	0	0	0	0	0	0	0	0	0	0	0	0	0
395	NSP2	PVCINGLMLLEIKDT	0	0	0	0	0	0	0	0	0	0	0	0	0	0	0	0	0	0	0	0	0	0	0
396	NSP2	CINGLMLLEIKDTEK	0	0	0	0	0	0	0	0	0	0	0	0	0	0	0	0	0	0	0	0	0	0	0
397	NSP2	NGLMLLEIKDTEKYC	0	0	0	0	0	0	0	0	0	0	0	0	0	0	0	0	0	0	66.5	0	0	0	0
398	NSP2	LMLLEIKDTEKYCAL	0	0	0	0	0	0	0	0	0	0	0	0	0	0	0	0	0	0	0	0	0	0	0
399	NSP2	LLEIKDTEKYCALAP	0	0	0	0	0	0	0	0	210.5	0	0	0	0	0	0	0	0	0	0	0	0	0	0
400	NSP2	EIKDTEKYCALAPNM	0	0	0	0	0	198	0	77	0	0	285	0	0	0	0	0	0	0	0	0	0	0	0
401	NSP2	KDTEKYCALAPNMMV	0	0	0	0	0	0	0	0	0	0	0	0	0	0	0	0	0	0	0	0	0	0	0
402	NSP2	TEKYCALAPNMMVTN	0	0	0	0	0	0	0	0	577.5	0	0	0	0	0	0	0	0	0	0	0	0	0	0
403	NSP2	KYCALAPNMMVTNNT	0	0	0	0	0	0	0	0	0	0	0	0	196	0	0	0	0	0	0	0	0	0	0
404	NSP2	CALAPNMMVTNNTFT	0	0	0	0	0	0	0	0	0	0	0	0	0	0	0	0	0	65	0	0	0	0	0
405	NSP2	LAPNMMVTNNTFTLK	0	0	0	0	0	0	0	0	0	0	0	0	0	0	0	0	0	0	0	0	0	0	0
406	NSP2	PNMMVTNNTFTLKGG	0	0	0	0	0	0	0	0	0	0	0	0	0	0	0	0	0	0	0	0	0	0	0
407	NSP3	MMVTNNTFTLKGGAP	0	0	0	0	4348	0	0	0	512.5	0	0	0	0	0	0	0	0	0	0	0	0	0	0
408	NSP3	VTNNTFTLKGGAPTK	0	0	0	0	0	0	0	0	0	0	0	0	0	0	0	0	0	0	0	0	0	0	0
409	NSP3	NNTFTLKGGAPTKVT	0	0	0	0	0	70	0	0	0	0	0	0	0	0	0	0	0	0	0	0	0	0	0
410	NSP3	TFTLKGGAPTKVTFG	0	0	0	0	0	0	0	0	0	0	0	0	0	0	0	0	0	0	0	0	0	0	0
411	NSP3	TLKGGAPTKVTFGDD	0	127.5	0	0	0	0	0	416	0	0	1003	0	0	0	0	0	0	0	0	0	254.5	0	0
412	NSP3	KGGAPTKVTFGDDTV	0	0	0	0	0	0	0	0	0	0	0	0	0	0	0	0	0	0	0	0	0	0	0
413	NSP3	GAPTKVTFGDDTVIE	0	0	349.5	0	0	856	118	0	182	123.5	0	0	447	2058	0	0	0	0	0	0	0	0	0
414	NSP3	PTKVTFGDDTVIEVQ	0	0	0	0	16	0	0	0	0	0	0	0	0	0	113	0	0	0	0	0	0	0	0
415	NSP3	KVTFGDDTVIEVQGY	27.5	0	33	0	85	0	0	0	283	0	235.5	304.5	0	119	266.5	0	820.5	0	322	42.5	182.5	487	256.5
416	NSP3	TFGDDTVIEVQGYKS	0	0	0	0	0	68	0	0	0	0	0	0	0	0	0	0	0	0	0	0	0	0	0
417	NSP3	GDDTVIEVQGYKSVN	0	0	0	0	0	0	225.5	0	0	0	0	0	0	0	0	0	0	0	353	0	0	0	0
418	NSP3	DTVIEVQGYKSVNIT	228.5	0	0	0	0	0	0	0	0	0	0	0	0	0	0	0	0	0	0	0	0	0	0
419	NSP3	VIEVQGYKSVNITFE	0	0	200	0	0	0	0	0	0	0	0	0	291.5	0	0	0	0	85	256.5	336	0	0	0
420	NSP3	EVQGYKSVNITFELD	117	93	0	0	0	0	0	0	0	0	1032	0	92.5	0	0	0	0	301	0	0	0	0	0
421	NSP3	QGYKSVNITFELDER	0	220.5	0	0	0	0	0	0	0	0	35.5	85	0	0	119.5	0	0	0	0	0	0	33.5	0
422	NSP3	YKSVNITFELDERID	0	111	222	0	92.5	0	63.5	64.5	0	122	0	0	27.5	2294	139	68	0	0	254	0	0	0	0
423	NSP3	SVNITFELDERIDKV	0	0	0	0	302.5	0	0	0	0	0	0	0	0	0	0	0	0	0	82	0	0	0	0
424	NSP3	NITFELDERIDKVLN	0	0	0	0	0	0	0	0	0	0	0	0	0	0	0	0	0	0	0	0	0	0	0
425	NSP3	TFELDERIDKVLNEK	0	0	0	0	0	0	0	0	0	0	0	0	0	0	0	0	0	0	0	0	0	0	139.5
426	NSP3	ELDERIDKVLNEKCS	0	0	0	0	0	0	0	0	0	0	0	0	0	0	0	0	0	0	0	0	0	0	0
427	NSP3	DERIDKVLNEKCSAY	200.5	0	0	149	0	0	0	0	0	0	0	0	0	0	0	0	0	0	0	0	184	0	0
428	NSP3	RIDKVLNEKCSAYTV	0	0	0	0	0	0	0	0	14	0	0	0	0	0	0	0	0	0	0	0	0	0	0
429	NSP3	DKVLNEKCSAYTVEL	79	0	0	0	0	0	0	0	0	0	0	0	0	0	0	0	0	0	85	291	0	0	0
430	NSP3	VLNEKCSAYTVELGT	0	0	0	0	0	87	0	0	0	0	0	0	0	0	0	0	0	0	0	0	0	0	0
431	NSP3	NEKCSAYTVELGTEV	0	0	0	71	0	0	0	0	0	0	304	0	0	0	0	0	0	0	0	0	0	0	0
432	NSP3	KCSAYTVELGTEVNE	0	0	892	0	106.5	0	0	0	301	297	0	0	4353	144	0	45.5	0	0	0	0	0	0	0
433	NSP3	SAYTVELGTEVNEFA	0	832	0	0	0	2308.5	0	163	0	0	306	0	0	67	0	142	0	87	0	0	29	144.5	0
434	NSP3	YTVELGTEVNEFACV	0	518	0	142.5	226.5	99.5	0	0	150.5	0	0	172.5	0	0	0	0	398.5	97	0	0	148.5	203.5	0
435	NSP3	VELGTEVNEFACVVA	0	0	0	0	0	254.5	0	0	442.5	0	0	0	0	0	0	0	0	0	0	0	128.5	0	0
436	NSP3	LGTEVNEFACVVADA	0	0	0	0	0	0	0	0	0	0	0	0	367.5	0	0	0	0	0	0	0	0	0	0
437	NSP3	TEVNEFACVVADAVI	291.5	0	0	0	477	1835	0	0	1058	0	0	0	0	0	0	0	0	0	0	0	429.5	0	0
438	NSP3	VNEFACVVADAVIKT	0	0	0	0	482	0	0	0	0	0	0	0	0	0	0	835	0	0	0	0	0	0	0
439	NSP3	EFACVVADAVIKTLQ	0	0	0	0	0	0	0	0	0	0	352.5	0	0	0	0	0	0	0	0	0	0	0	0
440	NSP3	ACVVADAVIKTLQPV	0	0	0	0	44.5	0	0	0	719	0	0	0	0	86	0	0	0	0	0	0	0	0	0
441	NSP3	VVADAVIKTLQPVSE	0	0	0	0	273	0	0	0	0	0	0	0	115.5	71.5	0	0	0	0	0	0	0	0	0
442	NSP3	ADAVIKTLQPVSELL	0	0	0	0	0	0	0	0	326.5	0	0	4468.5	0	0	0	0	765.5	0	33	0	0	0	0
443	NSP3	AVIKTLQPVSELLTP	0	0	0	0	134.5	0	0	145	786.5	0	0	0	0	0	0	0	0	0	0	0	0	0	0
444	NSP3	IKTLQPVSELLTPLG	0	0	0	0	0	0	0	0	0	0	0	0	0	0	0	0	0	0	0	0	0	0	0
445	NSP3	TLQPVSELLTPLGID	0	0	0	672.5	0	908.5	0	0	1725	0	0	0	0	150	0	0	0	0	0	0	771	0	0
446	NSP3	QPVSELLTPLGIDLD	0	101.5	0	0	0	0	0	0	842	0	1976	0	0	217	0	0	211	0	0	0	0	0	0
447	NSP3	VSELLTPLGIDLDEW	348.5	218	106.5	484.5	473	836.5	156.5	95	1704	669	147	7341	326	1255	670	1080.5	2218.5	643	936	823.5	1112.5	1192.5	1614
448	NSP3	ELLTPLGIDLDEWSM	306.5	116	0	587.5	301	842	0	0	943	0	1254.5	2187.5	0	462	191.5	331.5	0	0	0	0	123.5	0	255
449	NSP3	LTPLGIDLDEWSMAT	0	0	0	503.5	0	0	0	0	1462	0	0	1489	0	0	0	0	0	0	0	0	0	0	0
450	NSP3	PLGIDLDEWSMATYY	304	249	156.5	1214	0	1242	110.5	311	7393.5	2083.5	0	19441	905.5	475.5	756	1843.5	1706	1176	1588.5	668	1020.5	1649	1289.5
451	NSP3	GIDLDEWSMATYYLF	0	0	0	1849	1206	0	115	0	995.5	169.5	0	8173.5	0	200	717	1106.5	1388	956.5	1207	331.5	692	952	1237.5
452	NSP3	DLDEWSMATYYLFDE	649	169	1422	2136	183	477.5	275.5	804	754	975.5	0	4454.5	1394	575	358	1082	2728	519	1270	622.5	705	1333.5	1483.5
453	NSP3	DEWSMATYYLFDESG	573.5	0	0	0	1687	0	0	0	0	239.5	0	0	0	133.5	0	475	745.5	0	179.5	0	0	0	190
454	NSP3	WSMATYYLFDESGEF	0	246	0	0	0	0	0	722	638	1020	723	17813	0	268.5	497	1491	868	586	859	706	590	1085	919.5
455	NSP3	MATYYLFDESGEFKL	0	0	0	0	0	0	0	0	1153	0	0	0	0	0	0	0	0	0	33.5	0	0	0	0
456	NSP3	TYYLFDESGEFKLAS	0	0	0	0	0	0	0	0	0	0	0	0	0	0	0	0	0	0	0	0	0	0	0
457	NSP3	YLFDESGEFKLASHM	0	0	0	341.5	173	818.5	0	0	0	0	0	0	0	0	0	134	47.5	0	0	152	0	0	0
458	NSP3	FDESGEFKLASHMYC	0	0	0	61.5	480	159	28	0	132.5	0	0	1383	0	107	208	671	246	152	235.5	313.5	87	213	0
459	NSP3	ESGEFKLASHMYCSF	323	71	0	167	542	0	0	1124.5	164.5	390	1820	943	374.5	53.5	140.5	414	0	0	0	458	0	0	0
460	NSP3	GEFKLASHMYCSFYP	104	33.5	0	0	0	0	20	0	0	0	0	848	0	0	82	187.5	0	0	62.5	0	0	0	0
461	NSP3	FKLASHMYCSFYPPD	100.5	80.5	0	0	0	0	0	155.5	240	0	0	0	0	0	75.5	0	0	0	0	0	0	0	0
462	NSP3	LASHMYCSFYPPDED	229.5	372.5	128	12	402	516	0	975.5	400.5	0	0	0	117	0	0	177	0	0	0	0	0	0	33
463	NSP3	SHMYCSFYPPDEDEE	481.5	349	2085	270.5	7234	751	0	1296.5	1160	571	0	1967	0	0	0	0	0	0	0	0	0	0	0
464	NSP3	MYCSFYPPDEDEEEG	402	431	1695.5	221.5	4388.5	1128	0	853.5	557	184	0	910.5	0	296.5	2	0	0	0	0	0	0	0	0
465	NSP3	CSFYPPDEDEEEGDC	872.5	327.5	1871	375.5	4306.5	0	0	1753.5	2449.5	724.5	795	1091.5	0	491	145	0	297.5	0	0	0	65.5	0	239
466	NSP3	FYPPDEDEEEGDCEE	890.5	650.5	4155	1059.5	7373	2545.5	0	2046.5	2676.5	1379.5	1021	1876	128	1753	265.5	790	781.5	443	211	686	207	0	792.5
467	NSP3	PPDEDEEEGDCEEEE	990	1083	5383.5	1494.5	7486	3841	105	2010	3551	2070	1479	1943.5	179.5	2488	541	1132.5	1151	577	322	1002	428	0	1725.5
468	NSP3	DEDEEEGDCEEEEFE	1833.5	2070.5	5334	3417	9209	4406	523.5	2335	3646	2934	3508	3484.5	505.5	2764	1048	1559.5	4044.5	1006	681	1858	887	533.5	3444.5
469	NSP3	DEEEGDCEEEEFEPS	1147.5	1209.5	3168	2972	13118	2248	139.5	2136	1684.5	1772.5	3402	1226	168.5	1673	932.5	906.5	2241	278.5	364.5	1349	392	0	1789.5
470	NSP3	EEGDCEEEEFEPSTQ	750	530	2050	1212	5424	869	0	3775	1704	2669	10592.5	364.5	392.5	794.5	433.5	1372.5	893.5	271	328.5	2178	169.5	0	190.5
471	NSP3	GDCEEEEFEPSTQYE	169	395	2203	1252	3716	695	363	777	701.5	908	1693	2351.5	198	1340.5	483	1405.5	3389	632	908	2010.5	660	395	870
472	NSP3	CEEEEFEPSTQYEYG	91.5	365.5	957.5	917.5	3428	356	202.5	528	0	632.5	1543.5	1547	0	713	552	1286.5	4142	699	672.5	2305	572	421	825.5
473	NSP3	EEEFEPSTQYEYGTE	796	770	1795.5	1945	1491	0	110.5	7940	1474.5	2575.5	12887	1095.5	598	410	249	1350.5	1534	472	250	2019	129.5	216.5	630
474	NSP3	EFEPSTQYEYGTEDD	473.5	582.5	808	603	1277.5	0	108	1094	892.5	1965.5	4603	892	0	1094.5	188.5	873	1694	832.5	215	1193	174	735	250
475	NSP3	EPSTQYEYGTEDDYQ	787.5	350.5	0	251	1371	0	0	728	681	1064	6551	704.5	0	669.5	496.5	399	2589.5	323	756	2989	247	1364	376.5
476	NSP3	STQYEYGTEDDYQGK	0	30	0	0	0	0	0	0	0	0	0	0	0	0	0	0	0	0	0	0	0	0	0
477	NSP3	QYEYGTEDDYQGKPL	0	0	0	0	0	0	0	0	0	0	0	608	0	0	0	0	0	0	380	0	0	0	0
478	NSP3	EYGTEDDYQGKPLEF	271.5	137	0	334	154	291	38.5	1020	0	342	2540.5	1812	389	270.5	513.5	135	2131	813	1191	1003	86	1096.5	246
479	NSP3	GTEDDYQGKPLEFGA	0	0	0	347.5	0	244	71.5	0	0	0	0	0	0	0	0	0	31	0	663	128.5	0	0	195.5
480	NSP3	EDDYQGKPLEFGATS	145	0	0	0	332.5	248.5	0	1254.5	159.5	441	3220	1421	360	0	260	0	0	0	172.5	1043	0	0	697.5
481	NSP3	DYQGKPLEFGATSAA	188.5	0	0	0	0	431	0	0	0	0	0	0	0	0	0	0	0	0	0	0	0	0	0
482	NSP3	QGKPLEFGATSAALQ	0	0	0	0	0	0	0	0	0	0	0	0	0	0	0	0	0	0	0	0	0	0	0
483	NSP3	KPLEFGATSAALQPE	0	0	0	0	0	0	0	0	0	0	0	5995	0	0	0	0	0	0	0	0	0	0	0
484	NSP3	LEFGATSAALQPEEE	0	239.5	961	10	3422	0	48	1079.5	312	837	0	742	0	0	0	0	0	0	0	0	0	0	24.5
485	NSP3	FGATSAALQPEEEQE	0	220.5	1535.5	13	2876	0	68	436.5	0	742	0	0	161	0	128.5	0	0	0	0	0	0	0	0
486	NSP3	ATSAALQPEEEQEED	215	710	2001.5	382	5145.5	1948	211	1267.5	0	2071	0	0	112.5	618	342	961	0	0	0	0	0	0	172.5
487	NSP3	SAALQPEEEQEEDWL	625.5	354	581	234	2825.5	1607.5	231	973.5	0	964	0	3893.5	137.5	164	334	669	1383.5	248	550.5	412	204	292	707
488	NSP3	ALQPEEEQEEDWLDD	447.5	392.5	722	1227	2748	2094	445.5	1225	1384.5	1308.5	0	1710	462	471.5	363	847	1926.5	416	591	949	484.5	782	1507.5
489	NSP3	QPEEEQEEDWLDDDS	184	190	993	1717	1339	1046	270.5	1074	556	992.5	0	0	274	313	171	436.5	825	160.5	289	633.5	360	282	987
490	NSP3	EEEQEEDWLDDDSQQ	427.5	217.5	974	1510	1877	1368.5	364	2903	928	1831.5	9073	0	556	25.5	218	1653	557	418.5	561	1327.5	222.5	3059.5	1048
491	NSP3	EQEEDWLDDDSQQTV	396	124	209.5	1072	1038	1396	128.5	1792	0	597	4044	0	325	0	0	829	319.5	188	0	503	60	664.5	438
492	NSP3	EEDWLDDDSQQTVGQ	271	0	0	777.5	1012.5	0	140	1852	579.5	672.5	8220.5	0	462	0	0	668	0	120	0	335	0	819	591
493	NSP3	DWLDDDSQQTVGQQD	694	54	0	759	0	148.5	42.5	0	554	0	0	0	161.5	0	58.5	233	1298	0	0	0	105.5	645.5	337
494	NSP3	LDDDSQQTVGQQDGS	0	0	0	0	0	0	0	0	0	0	0	0	0	0	0	0	0	0	0	0	0	0	0
495	NSP3	DDSQQTVGQQDGSED	571	587.5	257	382	309	607	84	0	285	1213	158.5	191	263.5	164	0	0	678	0	0	0	0	0	0
496	NSP3	SQQTVGQQDGSEDNQ	0	292	0	0	0	342.5	0	0	1185	559	147	0	0	0	0	0	0	0	0	0	0	0	0
497	NSP3	QTVGQQDGSEDNQTT	0	0	0	0	0	0	0	0	0	0	0	0	0	0	0	0	0	376.5	0	0	0	0	0
498	NSP3	VGQQDGSEDNQTTTI	0	0	0	0	0	0	0	0	1234	0	0	2093	0	0	0	0	0	0	0	0	0	0	0
499	NSP3	QQDGSEDNQTTTIQT	0	0	0	0	0	0	0	0	6577	0	0	0	0	0	0	0	0	0	0	0	0	0	0
500	NSP3	DGSEDNQTTTIQTIV	774.5	0	0	335.5	0	0	0	334	1779.5	0	2265.5	2327.5	406.5	0	0	0	0	0	0	0	209.5	0	0
501	NSP3	SEDNQTTTIQTIVEV	0	0	55	0	0	394.5	34	0	2636	0	0	0	0	0	0	0	0	0	0	0	297	0	0
502	NSP3	DNQTTTIQTIVEVQP	474	0	0	0	84.5	533.5	0	0	684.5	0	0	0	0	18.5	38.5	0	0	0	0	0	0	0	0
503	NSP3	QTTTIQTIVEVQPQL	0	0	0	0	0	0	0	0	0	0	0	0	0	0	0	0	0	0	0	0	0	0	0
504	NSP3	TTIQTIVEVQPQLEM	0	0	0	0	11	439.5	0	0	0	0	0	0	0	0	0	0	0	0	0	0	0	0	0
505	NSP3	IQTIVEVQPQLEMEL	0	0	40.5	0	210	0	15	0	592	0	0	0	39	0	0	0	0	0	0	0	0	0	0
506	NSP3	TIVEVQPQLEMELTP	197	44.5	0	0	474	2032	0	0	0	0	1049	0	80.5	45	0	0	449	0	0	0	2166	204	0
507	NSP3	VEVQPQLEMELTPVV	0	35	0	0	184.5	1307.5	23	8	0	0	0	0	0	161	0	0	0	0	0	0	112.5	0	0
508	NSP3	VQPQLEMELTPVVQT	0	0	0	0	0	0	0	0	0	0	1750	0	0	0	0	0	0	0	0	0	0	0	0
509	NSP3	PQLEMELTPVVQTIE	0	0	518	409	517.5	783	134	0	717	0	0	0	778.5	2384.5	0	34.5	0	0	2748.5	0	0	0	0
510	NSP3	LEMELTPVVQTIEVN	0	116.5	120.5	0	0	205.5	96.5	0	979	0	0	0	0	1102	0	0	0	317.5	0	0	0	70.5	0
511	NSP3	MELTPVVQTIEVNSF	0	0	0	0	217.5	0	0	0	886.5	0	0	0	0	0	0	0	0	127	0	0	0	98	0
512	NSP3	LTPVVQTIEVNSFSG	0	23.5	0	0	0	0	0	0	0	0	0	0	0	0	0	0	0	0	0	0	0	0	0
513	NSP3	PVVQTIEVNSFSGYL	0	35	0	0	675	260	0	0	1677	297	187	0	0	54.5	0	0	0	0	0	0	0	71	0
514	NSP3	VQTIEVNSFSGYLKL	0	0	0	0	0	0	0	0	0	0	0	0	0	0	0	0	0	0	0	0	0	0	0
515	NSP3	TIEVNSFSGYLKLTD	178	0	0	0	282	0	0	0	0	0	0	0	0	0	0	0	0	0	0	0	539	0	0
516	NSP3	EVNSFSGYLKLTDNV	0	0	0	0	0	0	0	0	0	0	1678	0	0	0	0	0	0	0	0	625	0	0	0
517	NSP3	NSFSGYLKLTDNVYI	81	0	0	0	0	0	0	0	0	0	0	16.5	0	0	0	0	0	0	0	0	0	0	0
518	NSP3	FSGYLKLTDNVYIKN	0	0	0	0	0	0	0	0	139	0	0	0	0	0	0	0	0	0	0	0	0	0	0
519	NSP3	GYLKLTDNVYIKNAD	0	0	0	0	0	0	0	0	0	0	0	0	0	0	0	0	0	0	0	0	0	0	0
520	NSP3	LKLTDNVYIKNADIV	0	0	0	0	0	0	0	0	0	0	0	0	0	0	0	0	0	0	0	0	0	0	0
521	NSP3	LTDNVYIKNADIVEE	0	52.5	1506.5	168.5	327.5	1085.5	0	404	247.5	1531	526	0	90	244.5	0	166.5	0	0	0	0	0	0	0
522	NSP3	DNVYIKNADIVEEAK	534	17.5	161.5	0	0	0	0	467.5	0	0	0	0	0	0	0	0	0	0	0	0	0	0	0
523	NSP3	VYIKNADIVEEAKKV	201.5	0	0	0	0	0	0	1227	0	0	608	0	0	0	0	0	0	0	0	0	0	0	0
524	NSP3	IKNADIVEEAKKVKP	0	0	0	0	0	0	0	222	0	0	0	0	0	0	0	0	0	0	0	0	0	0	0
525	NSP3	NADIVEEAKKVKPTV	0	0	0	0	0	0	0	0	0	0	0	0	0	0	0	0	0	0	0	0	0	0	0
526	NSP3	DIVEEAKKVKPTVVV	312.5	0	235	0	0	0	0	0	0	0	0	0	0	0	0	0	0	0	0	0	0	0	0
527	NSP3	VEEAKKVKPTVVVNA	0	0	0	0	0	0	0	0	84	0	0	0	0	0	0	0	0	0	0	0	0	0	0
528	NSP3	EAKKVKPTVVVNAAN	0	0	0	0	349	0	0	235.5	0	240.5	1029.5	0	332	0	0	0	0	0	0	0	0	0	0
529	NSP3	KKVKPTVVVNAANVY	0	0	0	0	0	0	0	0	0	0	226.5	0	0	0	0	0	0	0	0	0	0	0	0
530	NSP3	VKPTVVVNAANVYLK	0	0	0	0	0	0	0	0	0	0	0	0	0	0	0	0	0	0	0	0	0	0	0
531	NSP3	PTVVVNAANVYLKHG	0	0	0	0	0	0	0	0	0	0	0	0	0	0	0	0	0	0	0	0	0	0	0
532	NSP3	VVVNAANVYLKHGGG	0	0	0	0	0	0	0	0	0	0	0	0	0	0	0	0	0	0	0	0	0	0	0
533	NSP3	VNAANVYLKHGGGVA	0	0	0	0	0	0	0	0	0	0	0	0	0	0	0	0	0	0	0	0	0	0	0
534	NSP3	AANVYLKHGGGVAGA	0	0	0	0	0	0	0	0	0	0	0	0	0	0	0	0	0	0	0	0	0	0	0
535	NSP3	NVYLKHGGGVAGALN	0	0	0	0	0	0	0	0	0	0	0	0	0	0	0	0	0	0	0	0	0	0	0
536	NSP3	YLKHGGGVAGALNKA	0	0	0	0	0	0	0	0	0	0	0	0	0	0	0	0	0	0	0	0	0	0	0
537	NSP3	KHGGGVAGALNKATN	0	0	0	0	0	0	0	0	1487.5	0	0	0	0	0	0	0	0	0	0	0	0	0	0
538	NSP3	GGGVAGALNKATNNA	0	0	0	0	0	0	0	0	6838	0	0	0	0	0	0	0	0	0	0	0	0	0	0
539	NSP3	GVAGALNKATNNAMQ	0	0	0	0	0	0	0	0	563.5	0	0	0	0	0	0	0	0	0	0	0	0	0	0
540	NSP3	AGALNKATNNAMQVE	0	0	62	0	0	0	0	0	2742	0	0	0	2120	0	0	0	0	0	0	0	0	0	0
541	NSP3	ALNKATNNAMQVESD	0	88.5	0	0	0	0	0	0	0	0	0	0	0	105	0	0	0	0	0	0	0	1071	0
542	NSP3	NKATNNAMQVESDDY	0	202	248	0	167	359	0	0	0	1359.5	0	0	0	554	0	0	1896	26	804	149.5	0	2282	250
543	NSP3	ATNNAMQVESDDYIA	0	61.5	0	0	30	0	0	0	0	0	0	0	0	263.5	0	0	1097	0	0	0	0	0	0
544	NSP3	NNAMQVESDDYIATN	0	0	127	0	139	285.5	81.5	0	320	72.5	0	0	56	0	0	0	307	0	0	0	84	0	0
545	NSP3	AMQVESDDYIATNGP	0	0	0	0	0	0	1.5	0	0	0	0	0	0	0	0	0	0	0	0	0	0	0	0
546	NSP3	QVESDDYIATNGPLK	0	0	0	122.5	74	295.5	0	0	0	0	0	0	0	0	0	0	0	0	0	0	0	0	0
547	NSP3	ESDDYIATNGPLKVG	169.5	0	0	0	221	173.5	0	962.5	326	50.5	2412	0	170	0	0	0	0	219	0	728	0	0	0
548	NSP3	DDYIATNGPLKVGGS	282	0	0	0	0	408	0	0	0	0	0	0	0	0	0	0	0	0	0	0	0	0	0
549	NSP3	YIATNGPLKVGGSCV	0	0	0	0	0	465	0	0	0	0	0	0	0	0	0	0	0	0	0	0	0	0	0
550	NSP3	ATNGPLKVGGSCVLS	0	0	0	0	0	0	0	0	0	0	0	0	0	0	0	0	0	0	0	0	0	0	0
551	NSP3	NGPLKVGGSCVLSGH	0	0	0	0	0	498	0	0	0	0	0	0	0	0	0	0	0	0	0	0	0	0	0
552	NSP3	PLKVGGSCVLSGHNL	0	0	0	0	0	0	0	0	0	0	0	0	0	0	0	0	0	0	0	0	0	0	0
553	NSP3	KVGGSCVLSGHNLAK	0	0	0	0	0	0	0	0	0	0	0	0	0	0	0	0	0	0	0	0	0	0	0
554	NSP3	GGSCVLSGHNLAKHC	0	0	0	0	0	0	0	0	0	0	0	0	0	0	0	0	0	0	0	0	0	0	0
555	NSP3	SCVLSGHNLAKHCLH	0	0	0	0	14	0	0	0	0	0	0	0	0	0	0	0	0	0	0	0	0	0	0
556	NSP3	VLSGHNLAKHCLHVV	0	0	0	0	0	0	0	0	0	0	0	0	0	0	0	0	0	0	0	0	0	0	0
557	NSP3	SGHNLAKHCLHVVGP	0	0	0	0	0	270.5	0	0	0	0	0	0	0	0	0	0	0	0	0	0	0	0	0
558	NSP3	HNLAKHCLHVVGPNV	0	0	0	0	0	1075.5	0	0	0	0	0	0	0	0	0	0	0	0	0	0	0	0	0
559	NSP3	LAKHCLHVVGPNVNK	0	0	0	0	0	0	0	0	108	0	0	0	0	0	0	0	0	0	0	0	0	0	0
560	NSP3	KHCLHVVGPNVNKGE	0	0	104	0	0	0	0	0	0	78	0	0	1398.5	0	0	0	0	0	0	0	0	0	0
561	NSP3	CLHVVGPNVNKGEDI	0	0	96	0	0	0	0	0	0	0	1734	0	0	0	0	0	0	0	0	0	0	0	0
562	NSP3	HVVGPNVNKGEDIQL	255.5	0	0	0	0	169	0	0	0	0	0	0	0	0	0	0	0	0	0	0	0	0	0
563	NSP3	VGPNVNKGEDIQLLK	128	40	0	0	0	0	0	0	0	0	0	0	0	0	0	0	0	51.5	0	0	0	0	0
564	NSP3	PNVNKGEDIQLLKSA	0	0	0	0	0	0	0	0	0	0	0	0	0	0	0	0	0	0	0	0	0	0	0
565	NSP3	VNKGEDIQLLKSAYE	0	0	269	184	0	0	0	0	0	0	0	0	128.5	0	0	34	234.5	70.5	240	146	0	0	0
566	NSP3	KGEDIQLLKSAYENF	0	153	76.5	0	0	139.5	0	0	0	146	104	0	0	116.5	271.5	397	835	330	981	583	181	405	537
567	NSP3	EDIQLLKSAYENFNQ	244	197.5	90	0	0	0	37.5	531	1289.5	238	2520.5	0	0	54.5	0	0	156	0	0	1327.5	98.5	90	333.5
568	NSP3	IQLLKSAYENFNQHE	0	280.5	459	243.5	0	510.5	0	0	84.5	317.5	0	946.5	973	97	0	233.5	176	0	0	120.5	0	0	138
569	NSP3	LLKSAYENFNQHEVL	0	0	0	0	0	0	0	0	0	0	0	1582	0	0	0	0	0	0	59	0	0	0	95.5
570	NSP3	KSAYENFNQHEVLLA	0	0	0	0	0	0	0	2847.5	0	0	1229.5	0	0	0	0	67.5	0	92.5	0	0	0	0	0
571	NSP3	AYENFNQHEVLLAPL	0	0	0	114	0	0	0	0	0	0	478	246.5	0	0	0	28	418.5	0	43.5	0	0	748	368
572	NSP3	ENFNQHEVLLAPLLS	0	0	0	0	0	0	0	0	0	0	313.5	0	0	0	0	0	0	0	0	0	0	0	0
573	NSP3	FNQHEVLLAPLLSAG	0	0	0	0	0	0	0	0	0	0	0	527	0	0	0	0	0	0	0	0	0	0	0
574	NSP3	QHEVLLAPLLSAGIF	0	0	0	0	0	430	0	0	0	0	293	2104	10.5	0	0	0	0	0	0	0	0	0	0
575	NSP3	EVLLAPLLSAGIFGA	0	0	0	0	0	0	0	119.5	0	0	0	0	0	0	0	0	0	0	0	0	0	0	0
576	NSP3	LLAPLLSAGIFGADP	0	0	0	0	0	207.5	0	380	0	0	0	0	0	258	0	0	0	0	0	0	271	0	0
577	NSP3	APLLSAGIFGADPIH	0	0	76	0	0	2197	0	0	0	243	372	187	324.5	0	0	1337	0	0	0	0	210.5	0	0
578	NSP3	LLSAGIFGADPIHSL	0	24.5	0	0	0	0	0	0	0	0	0	0	0	0	0	263.5	0	0	0	0	0	0	0
579	NSP3	SAGIFGADPIHSLRV	0	0	0	0	0	758.5	0	0	0	0	0	0	0	0	0	0	0	0	0	0	0	0	0
580	NSP3	GIFGADPIHSLRVCV	0	0	0	0	0	0	0	0	0	0	0	0	0	0	0	0	0	0	0	0	0	0	0
581	NSP3	FGADPIHSLRVCVDT	0	0	0	0	0	0	0	0	230	0	0	0	0	114	0	0	0	0	0	0	0	0	0
582	NSP3	ADPIHSLRVCVDTVR	0	0	0	0	0	0	0	0	160	410.5	0	0	0	0	0	0	0	0	0	0	0	0	0
583	NSP3	PIHSLRVCVDTVRTN	651	65.5	41.5	89	274.5	647	0	98	2141	975	805.5	0	1608.5	195.5	0	0	0	0	0	0	0	0	0
584	NSP3	HSLRVCVDTVRTNVY	566.5	0	0	0	0	722	33.5	0	504	356	0	786	313	34.5	0	0	78	14.5	0	0	60.5	0	0
585	NSP3	LRVCVDTVRTNVYLA	554	0	0	0	0	0	0	871.5	0	0	0	0	0	0	0	0	0	0	0	0	0	0	0
586	NSP3	VCVDTVRTNVYLAVF	0	0	0	0	0	0	0	0	0	0	0	2246.5	0	0	81.5	253	0	0	0	93	0	0	0
587	NSP3	VDTVRTNVYLAVFDK	0	0	0	0	0	0	0	0	347	0	0	325	0	0	0	0	0	0	0	130	0	0	0
588	NSP3	TVRTNVYLAVFDKNL	0	0	0	0	0	0	0	0	0	64	0	676	0	0	0	0	0	0	0	0	0	0	0
589	NSP3	RTNVYLAVFDKNLYD	219	141	60	0	0	496.5	0	0	196.5	245	0	2352	313.5	140.5	174.5	544.5	427.5	187	326	224	259	240.5	0
590	NSP3	NVYLAVFDKNLYDKL	0	37.5	0	0	0	0	0	0	0	0	0	0	0	37.5	0	0	0	0	0	0	0	0	0
591	NSP3	YLAVFDKNLYDKLVS	0	0	0	0	0	0	0	0	0	0	0	0	0	0	0	0	0	0	0	0	0	0	0
592	NSP3	AVFDKNLYDKLVSSF	0	0	0	0	0	0	0	0	0	0	0	379	0	134	103.5	295.5	0	0	0	0	0	0	0
593	NSP3	FDKNLYDKLVSSFLE	0	0	389.5	234.5	0	0	0	122	0	0	0	0	238	0	118.5	225	0	95	159.5	0	78.5	0	0
594	NSP3	KNLYDKLVSSFLEMK	0	0	0	0	0	0	0	0	0	0	0	0	0	0	0	0	0	0	0	0	0	0	0
595	NSP3	LYDKLVSSFLEMKSE	0	0	184	0	0	0	0	0	0	0	0	0	146	0	0	0	0	0	0	0	0	0	0
596	NSP3	DKLVSSFLEMKSEKQ	322	0	0	0	0	0	0	0	0	0	0	0	53.5	0	0	0	0	0	0	0	0	0	0
597	NSP3	LVSSFLEMKSEKQVE	22.5	0	401	116	159.5	0	0	256.5	172.5	0	148	0	2287.5	0	0	0	0	0	0	0	0	0	0
598	NSP3	SSFLEMKSEKQVEQK	2159	0	0	0	20	367	0	0	0	0	0	0	201	0	0	0	0	0	0	0	0	0	0
599	NSP3	FLEMKSEKQVEQKIA	0	0	0	0	0	0	0	0	0	0	0	0	0	0	0	0	0	0	0	0	0	0	0
600	NSP3	EMKSEKQVEQKIAEI	149	407	31	0	10	0	0	409	0	0	2423.5	0	192	0	0	0	0	0	0	488.5	0	0	0
601	NSP3	KSEKQVEQKIAEIPK	0	0	0	0	0	0	0	0	0	0	0	0	0	0	0	0	0	0	0	0	0	0	0
602	NSP3	EKQVEQKIAEIPKEE	252	98	786	319.5	634	165.5	0	223.5	0	636.5	1862.5	0	198.5	139	0	0	0	0	0	627	0	0	249.5
603	NSP3	QVEQKIAEIPKEEVK	0	0	0	0	0	0	0	0	106	0	0	0	0	0	0	0	0	0	0	722	0	0	0
604	NSP3	EQKIAEIPKEEVKPF	194.5	0	0	213	0	0	0	1855	0	123.5	2473.5	0	174.5	0	0	0	0	0	0	398	0	0	0
605	NSP3	KIAEIPKEEVKPFIT	78.5	0	0	0	0	0	0	2639	0	0	474	0	0	0	0	0	0	0	0	0	0	0	0
606	NSP3	AEIPKEEVKPFITES	0	0	118.5	739.5	0	0	0	1486	1061	0	2391	0	0	0	0	0	0	892	80.5	0	0	0	0
607	NSP3	IPKEEVKPFITESKP	136	485.5	0	20.5	143	0	0	3345.5	3728	218	1737	8563	0	0	0	88.5	0	0	0	5374	0	0	0
608	NSP3	KEEVKPFITESKPSV	0	59	0	0	0	0	0	273	2283.5	0	0	4891.5	0	0	0	0	0	0	0	0	0	0	0
609	NSP3	EVKPFITESKPSVEQ	156	120.5	75.5	0	299.5	483	0	551.5	2088	0	2583.5	3492	65.5	0	0	0	0	0	0	321	0	0	0
610	NSP3	KPFITESKPSVEQRK	0	0	0	0	0	0	0	0	0	0	0	1838	0	0	0	0	0	0	0	0	0	0	0
611	NSP3	FITESKPSVEQRKQD	0	0	0	0	0	0	0	56	968	0	1219.5	0	0	92	0	0	0	0	0	0	0	0	0
612	NSP3	TESKPSVEQRKQDDK	0	0	0	146.5	0	456.5	0	0	0	0	0	441.5	0	0	0	0	0	0	0	0	0	0	0
613	NSP3	SKPSVEQRKQDDKKI	1067	322	0	0	0	0	0	0	596	0	0	727	0	0	0	0	0	0	0	0	0	0	0
614	NSP3	PSVEQRKQDDKKIKA	0	0	0	0	0	0	0	0	0	0	0	0	0	0	0	0	0	0	0	0	0	0	0
615	NSP3	VEQRKQDDKKIKACV	0	0	0	0	0	0	0	0	0	0	0	0	0	0	0	0	0	0	0	0	0	0	0
616	NSP3	QRKQDDKKIKACVEE	0	50.5	632	120.5	379.5	0	0	0	0	747.5	0	0	0	358	0	0	0	0	0	0	0	0	0
617	NSP3	KQDDKKIKACVEEVT	0	0	30	0	0	0	0	0	0	0	0	0	0	0	0	0	0	0	0	0	0	0	0
618	NSP3	DDKKIKACVEEVTTT	408	0	0	0	0	0	0	188	0	0	0	0	0	0	0	0	0	0	0	0	0	0	0
619	NSP3	KKIKACVEEVTTTLE	0	0	0	0	0	0	0	0	0	0	0	0	113.5	0	0	0	0	0	0	0	0	0	0
620	NSP3	IKACVEEVTTTLEET	0	0	256	0	0	0	0	0	1205	0	0	0	90.5	94.5	0	0	369	0	0	0	0	0	0
621	NSP3	ACVEEVTTTLEETKF	0	0	0	0	0	0	0	0	0	0	0	0	0	0	0	104	0	0	346	0	0	0	0
622	NSP3	VEEVTTTLEETKFLT	157.5	0	0	246	0	0	77	0	1388.5	0	0	0	0	0	0	0	0	0	0	0	0	0	0
623	NSP3	EVTTTLEETKFLTEN	546	0	79.5	0	720.5	689	14	1165	1444	87	4032	0	338	42.5	0	0	0	0	328	772	0	1305	0
624	NSP3	TTTLEETKFLTENLL	14	0	0	0	0	0	0	0	0	0	0	0	0	0	0	0	0	0	0	0	0	0	0
625	NSP3	TLEETKFLTENLLLY	580	0	0	144	386	1043	17	0	127	382.5	0	2896.5	0	0	417.5	159.5	1357.5	580.5	851.5	816	1958	462.5	592
626	NSP3	EETKFLTENLLLYID	501	106	101.5	0	0	0	194.5	1178	796	299.5	2603	481	32.5	422	143	235.5	1379.5	277	518.5	804	90	524	231.5
627	NSP3	TKFLTENLLLYIDIN	0	0	0	0	141	1828	43.5	0	184	0	1471	1869.5	0	298.5	15.5	0	282.5	0	163.5	0	69.5	187.5	113.5
628	NSP3	FLTENLLLYIDINGN	0	15.5	0	0	0	892	0	0	1301	80.5	91.5	744.5	0	157.5	0	0	0	0	176.5	0	2214	0	110
629	NSP3	TENLLLYIDINGNLH	175.5	0	0	0	171.5	1593	0	139.5	0	179	0	1327	0	0	0	349	0	0	135	0	111.5	218.5	0
630	NSP3	NLLLYIDINGNLHPD	0	0	39.5	0	0	356	0	0	1220.5	0	0	0	0	49.5	0	0	173.5	0	0	0	120	315.5	0
631	NSP3	LLYIDINGNLHPDSA	0	0	0	0	0	0	0	0	0	0	1742	0	0	0	0	0	0	0	0	0	0	0	0
632	NSP3	YIDINGNLHPDSATL	0	0	0	0	0	0	0	0	0	0	1241	0	0	0	0	0	0	0	0	0	0	0	0
633	NSP3	DINGNLHPDSATLVS	197	0	0	0	0	0	0	0	0	0	0	0	0	0	0	0	0	0	0	0	0	0	0
634	NSP3	NGNLHPDSATLVSDI	0	0	0	0	0	0	0	275.5	1237	0	1111	0	0	88.5	0	0	0	0	0	0	0	0	0
635	NSP3	NLHPDSATLVSDIDI	0	0	0	0	118.5	0	0	1259	2852	0	1041	0	0	181	0	0	73	0	0	42	0	0	0
636	NSP3	HPDSATLVSDIDITF	126	0	0	53.5	249	157	37	563	944.5	173.5	1496.5	0	0	104.5	0	393	561.5	246	232.5	254.5	0	72.5	0
637	NSP3	DSATLVSDIDITFLK	1095	0	0	0	0	0	0	266	593	0	0	0	44.5	0	0	0	0	0	0	526	456	0	0
638	NSP3	ATLVSDIDITFLKKD	167	0	0	0	0	0	0	0	444	0	0	0	0	9.5	0	0	0	0	0	0	341.5	0	368
639	NSP3	LVSDIDITFLKKDAP	0	0	0	0	0	0	0	0	676.5	0	0	0	0	0	0	0	0	0	0	0	532.5	0	0
640	NSP3	SDIDITFLKKDAPYI	0	0	0	37.5	0	0	0	0	0	0	674	0	0	0	0	0	0	0	0	0	0	0	0
641	NSP3	IDITFLKKDAPYIVG	0	0	0	0	0	0	0	0	0	0	342	0	0	0	0	0	0	0	0	0	0	0	0
642	NSP3	ITFLKKDAPYIVGDV	0	0	0	0	0	0	0	0	62.5	0	532.5	0	0	0	0	0	0	0	0	0	0	0	0
643	NSP3	FLKKDAPYIVGDVVQ	0	0	0	0	0	0	0	0	743.5	0	0	0	0	0	0	0	0	0	0	0	0	0	0
644	NSP3	KKDAPYIVGDVVQEG	0	0	0	0	0	0	0	0	182	0	0	0	0	0	0	0	0	0	0	0	0	0	0
645	NSP3	DAPYIVGDVVQEGVL	718	58	61.5	0	0	4902.5	0	0	526.5	140	376	0	382.5	32	18.5	0	409	142.5	0	0	0	0	0
646	NSP3	PYIVGDVVQEGVLTA	0	0	0	0	0	0	0	0	0	0	387	0	364	0	0	0	0	0	0	0	98	0	0
647	NSP3	IVGDVVQEGVLTAVV	136	0	207	0	1053	0	0	46	854	585.5	360	0	0	0	0	208.5	0	0	0	0	0	0	0
648	NSP3	GDVVQEGVLTAVVIP	8.5	0	8.5	0	0	420	157.5	0	0	0	417.5	0	0	0	0	0	0	0	303	0	0	86.5	0
649	NSP3	VVQEGVLTAVVIPTK	0	0	0	0	0	0	0	0	0	0	0	0	0	0	0	0	0	0	0	0	0	0	0
650	NSP3	QEGVLTAVVIPTKKA	0	0	0	0	0	0	0	0	0	0	0	0	0	0	0	0	0	0	0	0	0	0	0
651	NSP3	GVLTAVVIPTKKAGG	0	0	0	0	0	0	16	0	0	0	0	0	0	0	0	0	0	0	0	0	0	0	0
652	NSP3	LTAVVIPTKKAGGTT	0	0	0	0	0	0	0	0	0	0	0	0	0	0	0	0	0	0	0	0	0	0	0
653	NSP3	AVVIPTKKAGGTTEM	0	0	0	90	0	0	0	0	0	0	0	0	0	0	0	0	0	0	0	0	0	0	0
654	NSP3	VIPTKKAGGTTEMLA	0	0	0	0	0	0	0	0	0	0	0	0	0	0	0	0	0	0	0	0	0	0	0
655	NSP3	PTKKAGGTTEMLAKA	0	0	0	0	0	0	0	0	0	0	0	0	0	0	0	0	0	0	0	0	0	0	0
656	NSP3	KKAGGTTEMLAKALR	0	0	0	0	0	0	0	0	0	0	0	0	0	0	0	0	0	0	0	0	0	0	0
657	NSP3	AGGTTEMLAKALRKV	0	0	0	0	0	0	0	0	0	0	0	0	0	0	0	0	0	0	0	0	0	0	0
658	NSP3	GTTEMLAKALRKVPT	0	0	0	55	0	0	0	0	0	0	0	0	0	0	0	0	0	0	0	0	0	0	0
659	NSP3	TEMLAKALRKVPTDN	96.5	0	18	486.5	517	0	0	219.5	0	0	0	0	0	0	0	0	0	0	14	0	0	0	0
660	NSP3	MLAKALRKVPTDNYI	0	0	125.5	0	0	0	0	0	0	0	0	0	0	0	0	0	0	0	0	0	0	0	0
661	NSP3	AKALRKVPTDNYITT	0	0	0	0	0	0	0	0	0	0	175	0	0	0	0	0	0	0	0	0	0	0	0
662	NSP3	ALRKVPTDNYITTYP	0	0	0	0	0	31.5	0	295	0	0	113	0	0	0	0	0	0	0	0	0	0	0	0
663	NSP3	RKVPTDNYITTYPGQ	0	0	0	0	0	0	0	0	0	0	0	0	0	0	0	0	0	0	0	0	0	0	0
664	NSP3	VPTDNYITTYPGQGL	0	0	0	0	0	0	0	0	43	0	0	0	0	0	0	0	0	0	0	0	0	0	0
665	NSP3	TDNYITTYPGQGLNG	0	0	0	0	0	207	0	0	0	0	0	1341	0	0	0	0	0	0	98	0	0	0	0
666	NSP3	NYITTYPGQGLNGYT	0	57.5	0	0	0	0	0	0	0	0	0	390.5	0	0	0	0	0	0	0	0	0	0	0
667	NSP3	ITTYPGQGLNGYTVE	0	0	0	196	0	0	0	0	0	0	0	0	2642	0	0	0	84	0	0	0	0	0	0
668	NSP3	TYPGQGLNGYTVEEA	0	37.5	0	0	0	0	0	0	0	0	0	0	0	0	145	0	12	0	0	0	0	0	0
669	NSP3	PGQGLNGYTVEEAKT	0	0	0	0	0	0	0	0	0	0	880	0	0	0	0	0	0	0	0	0	0	0	0
670	NSP3	QGLNGYTVEEAKTVL	0	0	0	0	0	0	0	141	0	0	0	0	0	0	0	0	748	0	0	0	0	0	0
671	NSP3	LNGYTVEEAKTVLKK	0	0	0	0	0	0	0	0	0	0	639.5	5326.5	0	0	0	0	0	60	0	0	0	0	0
672	NSP3	GYTVEEAKTVLKKCK	74.5	0	0	0	0	0	0	0	0	0	0	1772	0	0	0	0	0	0	0	0	0	0	0
673	NSP3	TVEEAKTVLKKCKSA	336	0	0	0	470	1215.5	0	0	0	0	0	0	0	0	0	0	0	0	0	0	615	0	0
674	NSP3	EEAKTVLKKCKSAFY	131	0	70	0	0	0	8	1773.5	0	162	3187.5	0	74.5	0	94.5	0	0	0	0	378	0	215	0
675	NSP3	AKTVLKKCKSAFYIL	0	0	0	0	0	0	0	0	0	0	0	0	0	0	0	0	0	0	0	0	0	0	0
676	NSP3	TVLKKCKSAFYILPS	0	0	0	0	0	0	0	0	0	0	0	0	0	0	0	0	0	0	0	0	0	0	0
677	NSP3	LKKCKSAFYILPSII	0	0	0	0	0	0	0	0	0	0	0	0	0	0	0	0	0	0	0	0	0	0	0
678	NSP3	KCKSAFYILPSIISN	0	0	0	0	0	0	0	0	696	471	569.5	0	0	0	0	0	0	0	0	0	43.5	112.5	0
679	NSP3	KSAFYILPSIISNEK	0	0	0	0	99.5	0	0	0	64	0	0	0	0	0	0	0	0	0	0	0	0	0	0
680	NSP3	AFYILPSIISNEKQE	0	50.5	314	133	68	0	0	0	0	348.5	0	0	144	0	0	0	0	56	0	0	0	0	0
681	NSP3	YILPSIISNEKQEIL	0	0	0	0	0	0	0	0	0	0	774	410	0	0	0	0	0	0	162	0	0	0	0
682	NSP3	LPSIISNEKQEILGT	0	0	0	42.5	0	0	0	0	0	0	0	0	0	0	0	0	0	0	0	0	0	0	0
683	NSP3	SIISNEKQEILGTVS	192.5	0	0	0	148.5	0	0	0	0	0	549.5	0	0	0	0	0	0	0	0	0	0	0	0
684	NSP3	ISNEKQEILGTVSWN	0	0	0	0	0	103.5	0	0	1514	0	0	0	0	0	0	0	21.5	155	0	0	0	0	181.5
685	NSP3	NEKQEILGTVSWNLR	0	0	0	0	0	0	0	0	0	0	0	812.5	0	0	0	0	0	0	0	0	0	0	80.5
686	NSP3	KQEILGTVSWNLREM	0	0	0	0	114	153	0	0	0	0	0	3004	0	0	0	0	0	0	0	0	0	0	0
687	NSP3	EILGTVSWNLREMLA	0	0	0	0	0	0	0	0	22	0	0	0	0	0	0	0	0	0	0	0	0	0	0
688	NSP3	LGTVSWNLREMLAHA	0	0	0	0	0	0	0	0	0	0	0	0	0	0	0	0	0	0	0	0	0	0	0
689	NSP3	TVSWNLREMLAHAEE	0	118.5	657.5	178	269.5	157.5	0	38.5	0	799.5	106.5	0	60.5	187	0	0	0	0	0	0	0	0	0
690	NSP3	SWNLREMLAHAEETR	0	0	0	0	0	0	0	0	0	0	0	0	0	37	0	0	0	0	0	0	0	0	0
691	NSP3	NLREMLAHAEETRKL	0	0	0	0	0	0	0	0	0	0	0	0	0	0	0	0	0	0	0	0	0	0	0
692	NSP3	REMLAHAEETRKLMP	0	0	0	0	0	0	0	0	0	0	0	0	0	0	0	0	0	0	0	92	0	0	0
693	NSP3	MLAHAEETRKLMPVC	0	0	0	0	0	0	0	0	748.5	0	0	0	0	0	0	0	0	0	0	0	0	0	0
694	NSP3	AHAEETRKLMPVCVE	0	0	109.5	138	0	0	0	0	180.5	0	0	0	2650	55	0	0	0	0	0	0	0	0	0
695	NSP3	AEETRKLMPVCVETK	0	0	0	368	0	0	0	0	0	0	0	0	0	0	0	0	0	0	0	0	0	0	0
696	NSP3	ETRKLMPVCVETKAI	374	0	0	0	91	0	0	88.5	0	0	1613	0	137	0	0	0	0	0	0	260	0	0	0
697	NSP3	RKLMPVCVETKAIVS	0	0	0	0	0	0	0	0	0	0	0	0	0	0	0	0	0	0	0	0	0	0	0
698	NSP3	LMPVCVETKAIVSTI	53	0	0	0	452	0	0	387.5	647	0	101	0	0	0	0	0	0	0	0	0	0	0	0
699	NSP3	PVCVETKAIVSTIQR	0	41	18.5	110	829	314	0	469.5	3006	607	413.5	0	345	187	0	0	0	0	208	0	0	0	0
700	NSP3	CVETKAIVSTIQRKY	0	0	0	0	16	0	0	0	0	0	0	97	0	0	0	0	0	0	0	0	0	0	0
701	NSP3	ETKAIVSTIQRKYKG	0	0	0	0	0	0	0	0	0	0	196	0	0	0	0	0	0	0	0	0	0	0	0
702	NSP3	KAIVSTIQRKYKGIK	2668	0	0	0	0	20323	477	0	729	0	5851	61683	221.5	0	0	0	0	131	0	416.5	0	0	0
703	NSP3	IVSTIQRKYKGIKIQ	0	0	0	0	0	8974.5	98.5	0	298	0	0	0	0	0	0	0	0	0	0	0	0	0	0
704	NSP3	STIQRKYKGIKIQEG	0	0	248.5	0	0	721	0	0	0	0	0	0	0	0	0	0	0	0	0	0	0	0	0
705	NSP3	IQRKYKGIKIQEGVV	0	29.5	101.5	0	0	476	0	0	0	0	0	0	0	0	0	0	0	0	0	0	0	0	0
706	NSP3	RKYKGIKIQEGVVDY	0	170.5	74	109.5	0	539	16.5	0	189.5	205	0	2718	89	0	72	0	179.5	0	0	42	0	0	0
707	NSP3	YKGIKIQEGVVDYGA	0	0	0	0	0	0	0	0	0	0	0	1238	0	0	0	0	0	0	0	0	0	0	0
708	NSP3	GIKIQEGVVDYGARF	0	0	0	92	67	427.5	28	0	0	160.5	0	1319	0	45.5	87.5	265	0	198	493	0	310.5	0	0
709	NSP3	KIQEGVVDYGARFYF	169.5	67.5	17	88	82	175	34.5	153	24	130.5	1201	4949.5	142.5	150	286.5	630.5	526	572	639	448	679.5	701.5	389
710	NSP3	QEGVVDYGARFYFYT	0	0	0	0	66.5	0	0	0	0	0	0	176.5	0	0	0	239.5	0	0	0	170.5	0	63.5	0
711	NSP3	GVVDYGARFYFYTSK	0	0	0	0	0	0	0	0	0	0	0	0	0	0	0	0	0	0	0	0	0	0	0
712	NSP3	VDYGARFYFYTSKTT	0	0	0	0	0	0	0	0	0	0	0	0	0	0	0	0	0	0	0	0	0	0	0
713	NSP3	YGARFYFYTSKTTVA	0	0	0	0	0	0	0	0	0	0	0	0	0	0	0	0	0	0	0	0	0	0	0
714	NSP3	ARFYFYTSKTTVASL	0	0	0	0	0	0	0	0	281.5	0	0	0	0	0	0	0	0	0	0	0	0	0	0
715	NSP3	FYFYTSKTTVASLIN	0	0	0	0	0	0	0	0	375.5	0	0	0	0	0	0	0	0	0	0	0	0	0	0
716	NSP3	FYTSKTTVASLINTL	0	0	0	415	0	0	0	0	0	0	0	0	0	0	0	0	0	0	0	0	0	0	0
717	NSP3	TSKTTVASLINTLND	0	65	205	0	148.5	915.5	0	1528.5	9938.5	156	0	6813.5	0	0	34	0	0	0	0	0	318	0	0
718	NSP3	KTTVASLINTLNDLN	22.5	0	0	16	385.5	236	126.5	1363	5716	987.5	0	7430	0	45.5	65025	0	0	109	0	0	0	49	0
719	NSP3	TVASLINTLNDLNET	0	0	138	0	213	940	15.5	1272	1562	0	0	1237.5	0	41.5	2885.5	0	0	0	0	123	0	0	0
720	NSP3	ASLINTLNDLNETLV	2156	0	0	0	119	1112	0	1935	2808	0	0	3572.5	0	0	1121	0	14.5	0	0	0	0	0	0
721	NSP3	LINTLNDLNETLVTM	1744	133.5	0	0	0	1646.5	0	829	3997.5	0	80	1433	188.5	0	1028	0	0	0	0	222.5	0	0	272.5
722	NSP3	NTLNDLNETLVTMPL	535.5	34.5	0	0	355	0	0	367	2834	0	77.5	821	36.5	0	0	0	0	567	45.5	0	0	18.5	0
723	NSP3	LNDLNETLVTMPLGY	404	21	0	0	313	863.5	0	164	580	180	0	3278	266.5	45.5	215.5	348.5	0	174.5	374	148	56	148.5	0
724	NSP3	DLNETLVTMPLGYVT	678	0	0	89.5	0	0	0	0	0	0	0	0	0	0	0	0	0	0	50	0	0	0	0
725	NSP3	NETLVTMPLGYVTHG	0	0	0	0	0	0	0	0	0	0	0	0	0	0	0	0	0	0	0	0	0	0	0
726	NSP3	TLVTMPLGYVTHGLN	0	206	0	0	108	0	0	0	0	0	0	3870	0	0	0	0	0	0	0	0	126.5	0	0
727	NSP3	VTMPLGYVTHGLNLE	0	0	57.5	0	0	124.5	0	595	0	0	0	2866	32	0	0	0	0	0	0	0	0	0	0
728	NSP3	MPLGYVTHGLNLEEA	0	26	206.5	0	124	95.5	0	113	0	0	183	0	0	0	0	0	0	0	0	0	0	0	0
729	NSP3	LGYVTHGLNLEEAAR	0	178.5	0	0	0	0	0	490	0	0	152	0	9	0	0	0	0	0	0	0	0	0	0
730	NSP3	YVTHGLNLEEAARYM	155	254.5	77.5	143	557.5	0	0	0	101.5	0	268.5	0	50.5	0	0	122	134	0	22.5	203	50	0	0
731	NSP3	THGLNLEEAARYMRS	142.5	122	37	0	326	0	0	0	0	96	0	157.5	0	0	0	0	0	0	0	106	0	0	0
732	NSP3	GLNLEEAARYMRSLK	0	0	0	0	0	319	44	0	0	0	0	0	0	0	0	0	0	0	0	0	0	0	0
733	NSP3	NLEEAARYMRSLKVP	0	0	0	0	0	0	0	0	560	0	0	0	0	0	0	0	0	0	0	0	0	0	0
734	NSP3	EEAARYMRSLKVPAT	237	0	0	0	0	0	0	1538	0	0	2785	0	0	0	0	0	0	0	0	175	0	0	0
735	NSP3	AARYMRSLKVPATVS	0	0	0	0	0	0	0	0	0	0	0	0	0	0	0	0	0	0	0	0	0	0	0
736	NSP3	RYMRSLKVPATVSVS	0	0	0	0	0	0	0	0	0	0	0	0	0	0	0	0	0	0	0	0	0	0	0
737	NSP3	MRSLKVPATVSVSSP	0	0	0	0	0	0	0	0	309.5	0	0	0	0	0	0	0	0	0	0	0	0	0	0
738	NSP3	SLKVPATVSVSSPDA	313.5	0	25.5	0	0	0	0	0	0	0	0	0	0	0	0	0	0	0	0	0	0	0	0
739	NSP3	KVPATVSVSSPDAVT	0	0	0	0	357	0	0	0	0	0	0	0	0	0	0	0	0	0	0	0	0	0	0
740	NSP3	PATVSVSSPDAVTAY	0	0	0	163.5	0	154	0	0	1240	102.5	0	0	93	9.5	0	0	0	0	0	0	0	0	0
741	NSP3	TVSVSSPDAVTAYNG	0	0	0	0	0	438	0	0	183	0	0	0	0	25.5	0	0	0	0	0	0	0	0	0
742	NSP3	SVSSPDAVTAYNGYL	239	34.5	214.5	0	194.5	208	0	141.5	0	0	91.5	605	0	44.5	63	13	0	56	144.5	169.5	43	373.5	94.5
743	NSP3	SSPDAVTAYNGYLTS	467	151	0	0	0	888.5	0	120.5	0	0	0	0	0	0	0	0	0	0	0	0	0	0	0
744	NSP3	PDAVTAYNGYLTSSS	0	0	0	0	0	0	0	0	232.5	0	0	0	0	0	0	0	0	0	0	0	0	0	0
745	NSP3	AVTAYNGYLTSSSKT	0	0	0	0	0	0	0	7244.5	1521.5	0	0	1758	0	0	0	0	0	0	0	0	0	0	0
746	NSP3	TAYNGYLTSSSKTPE	0	0	0	0	0	452.5	0	7232	610	0	0	378	0	0	0	0	0	0	0	0	0	0	0
747	NSP3	YNGYLTSSSKTPEEH	0	63	0	0	656	0	0	4259	203	0	211	0	0	0	0	0	0	0	0	0	0	0	0
748	NSP3	GYLTSSSKTPEEHFI	0	0	0	0	0	0	0	2803	0	82.5	0	0	0	0	0	0	0	0	0	0	0	0	100
749	NSP3	LTSSSKTPEEHFIET	0	0	0	0	0	898	0	0	1887	77.5	0	0	0	143.5	214.5	0	0	0	0	0	4324.5	0	0
750	NSP3	SSSKTPEEHFIETIS	2420	589	0	0	138	2052	66	375.5	0	0	0	6166	43.5	0	0	283.5	0	0	0	0	0	0	0
751	NSP3	SKTPEEHFIETISLA	704.5	105	0	0	0	1081	0	770.5	934	0	0	5015	0	0	0	0	0	0	0	0	0	0	0
752	NSP3	TPEEHFIETISLAGS	887.5	24	0	125	111.5	3161	146	0	7974	774	0	311	0	0	0	0	0	0	0	0	0	0	0
753	NSP3	EEHFIETISLAGSYK	255	0	131.5	530.5	69	637.5	87	2560	743	255.5	4606.5	0	237	0	0	0	0	0	0	0	0	0	0
754	NSP3	HFIETISLAGSYKDW	259.5	23	0	0	0	293	123.5	0	255.5	120	0	393	0	23.5	0	0	0	0	433	0	0	0	0
755	NSP3	IETISLAGSYKDWSY	0	0	0	0	0	0	46.5	0	1272	0	0	173.5	0	0	105.5	0	0	0	0	0	0	0	0
756	NSP3	TISLAGSYKDWSYSG	0	0	0	0	245	293	0	0	0	0	0	0	0	0	0	0	0	0	0	0	0	0	0
757	NSP3	SLAGSYKDWSYSGQS	0	0	28.5	0	0	0	0	0	0	0	0	0	0	0	0	0	0	0	0	53.5	0	0	0
758	NSP3	AGSYKDWSYSGQSTQ	0	0	0	0	0	0	26.5	0	0	0	1011	0	0	0	0	0	0	0	0	0	0	0	0
759	NSP3	SYKDWSYSGQSTQLG	0	0	0	0	0	0	0	0	0	0	0	1243	0	0	0	0	0	0	0	0	0	0	0
760	NSP3	KDWSYSGQSTQLGIE	0	0	131	0	0	317.5	0	0	0	105	0	1098	56.5	268	58	0	0	205	0	0	0	0	0
761	NSP3	WSYSGQSTQLGIEFL	183.5	248.5	0	0	0	108	31.5	197	0	103	1422.5	3450.5	0	49	478	346.5	1025	1076	638	869.5	379	628	517
762	NSP3	YSGQSTQLGIEFLKR	0	0	0	0	0	0	0	0	0	0	0	0	0	0	0	0	0	0	0	0	0	0	0
763	NSP3	GQSTQLGIEFLKRGD	0	57	0	0	0	0	8.5	55	0	0	0	0	0	0	132	43	0	0	92	108	714	0	181
764	NSP3	STQLGIEFLKRGDKS	0	0	0	0	0	0	0	0	0	0	0	0	0	0	0	0	0	0	0	0	0	0	0
765	NSP3	QLGIEFLKRGDKSVY	0	0	0	0	0	0	0	0	0	0	0	0	0	0	123	0	0	38	255.5	0	13.5	0	148
766	NSP3	GIEFLKRGDKSVYYT	0	0	0	264.5	0	130.5	0	0	0	0	0	0	0	0	50.5	0	0	0	124.5	0	5	0	141
767	NSP3	EFLKRGDKSVYYTSN	250.5	0	0	0	46	0	0	0	0	95.5	874	0	45	0	0	0	0	0	0	280.5	0	170.5	0
768	NSP3	LKRGDKSVYYTSNPT	0	0	0	0	0	0	0	0	0	0	0	0	0	0	0	0	0	0	0	0	0	0	0
769	NSP3	RGDKSVYYTSNPTTF	0	0	0	42.5	0	0	0	0	0	0	107	0	0	0	0	0	0	0	0	0	0	0	0
770	NSP3	DKSVYYTSNPTTFHL	253.5	0	0	0	0	0	0	0	0	0	0	0	65	0	0	0	0	0	0	0	0	0	0
771	NSP3	SVYYTSNPTTFHLDG	0	0	0	0	0	0	0	0	0	0	0	0	0	0	0	0	0	0	0	0	0	0	0
772	NSP3	YYTSNPTTFHLDGEV	0	93	0	0	0	203	0	0	322	219	0	0	0	49.5	0	0	0	0	0	139	0	0	0
773	NSP3	TSNPTTFHLDGEVIT	242	0	0	0	342	732	0	1027.5	430	194.5	0	0	0	0	0	0	0	0	0	0	0	0	0
774	NSP3	NPTTFHLDGEVITFD	430	0	121.5	136.5	0	448	47	8172	464.5	149	1778	0	161	308.5	298	92	980.5	417	471	297	85	0	0
775	NSP3	TTFHLDGEVITFDNL	108.5	0	0	0	221.5	368	32.5	330	0	0	0	0	13.5	0	0	49.5	0	55.5	282	207.5	52.5	0	0
776	NSP3	FHLDGEVITFDNLKT	0	0	0	0	16.5	0	0	0	0	0	0	0	0	0	0	0	0	0	0	0	0	0	0
777	NSP3	LDGEVITFDNLKTLL	0	0	0	0	0	0	0	0	0	0	0	0	0	0	0	0	0	0	0	0	0	67	0
778	NSP3	GEVITFDNLKTLLSL	0	0	0	0	0	504	47	0	0	0	0	0	0	0	0	0	0	0	0	0	0	22	0
779	NSP3	VITFDNLKTLLSLRE	0	0	370	0	0	0	0	87	0	100	0	361	395	0	0	231	0	0	0	0	0	0	0
780	NSP3	TFDNLKTLLSLREVR	0	36.5	0	0	0	0	0	0	0	30.5	231	0	2515.5	0	0	0	0	0	292	0	0	0	0
781	NSP3	DNLKTLLSLREVRTI	0	0	0	0	0	0	0	0	0	0	0	0	0	0	0	0	0	0	0	0	0	0	0
782	NSP3	LKTLLSLREVRTIKV	0	0	0	0	0	0	0	0	0	0	0	0	0	0	0	0	0	0	0	0	0	0	0
783	NSP3	TLLSLREVRTIKVFT	0	0	0	0	59.5	0	0	0	0	0	0	0	0	0	0	0	0	0	0	0	0	0	0
784	NSP3	LSLREVRTIKVFTTV	0	0	0	0	0	0	0	0	0	0	0	0	0	0	0	0	0	0	0	0	0	0	0
785	NSP3	LREVRTIKVFTTVDN	0	0	0	0	0	0	0	0	0	0	0	0	288	0	0	0	0	0	0	769.5	0	0	0
786	NSP3	EVRTIKVFTTVDNIN	109	0	0	0	0	821	0	0	0	351	1045.5	0	0	79	0	0	0	0	0	502	0	0	0
787	NSP3	RTIKVFTTVDNINLH	0	0	0	0	0	0	0	0	0	0	0	0	0	0	0	434.5	0	0	0	0	0	0	0
788	NSP3	IKVFTTVDNINLHTQ	0	0	0	0	0	0	0	0	331	0	0	0	0	0	0	0	0	0	0	0	0	0	0
789	NSP3	VFTTVDNINLHTQVV	0	0	737	0	0	0	0	0	109.5	0	0	0	0	0	0	0	0	0	0	0	0	0	0
790	NSP3	TTVDNINLHTQVVDM	0	0	0	0	291	404.5	0	0	374	0	0	0	0	25	0	0	0	0	0	0	0	0	0
791	NSP3	VDNINLHTQVVDMSM	0	0	0	0	914.5	625	0	0	434.5	0	0	0	0	0	0	0	0	0	0	0	0	0	0
792	NSP3	NINLHTQVVDMSMTY	0	0	0	0	1182	0	0	0	1894	0	0	0	70	0	0	132.5	0	0	0	0	0	0	0
793	NSP3	NLHTQVVDMSMTYGQ	0	0	0	0	210	0	0	0	1918	0	0	0	0	0	0	0	0	0	0	0	0	0	0
794	NSP3	HTQVVDMSMTYGQQF	703	137.5	0	0	212.5	0	0	0	876	0	0	610	0	0	0	105.5	9	0	0	0	0	0	0
795	NSP3	QVVDMSMTYGQQFGP	62.5	0	0	0	155	0	0	0	287.5	0	0	0	0	0	0	0	0	0	0	0	0	0	0
796	NSP3	VDMSMTYGQQFGPTY	0	29.5	0	71	0	0	0	0	1124	0	0	0	0	0	0	0	0	0	75	190	0	0	0
797	NSP3	MSMTYGQQFGPTYLD	115	70.5	0	63.5	49	96	0	95	691.5	0	89	0	0	0	0	66	0	201.5	0	109	0	0	0
798	NSP3	MTYGQQFGPTYLDGA	0	0	0	0	0	0	0	0	0	0	0	0	0	0	0	0	0	0	0	0	0	0	0
799	NSP3	YGQQFGPTYLDGADV	0	51	0	0	0	627.5	3	0	0	97.5	1011.5	0	0	0	0	0	0	70.5	0	120	0	0	0
800	NSP3	QQFGPTYLDGADVTK	0	0	0	0	0	0	0	0	0	0	0	0	0	0	0	0	0	0	0	0	0	0	0
801	NSP3	FGPTYLDGADVTKIK	0	0	0	0	0	0	0	0	0	0	0	0	0	0	0	0	0	0	0	0	0	0	0
802	NSP3	PTYLDGADVTKIKPH	520	0	0	235	0	202	0	0	1867	0	0	0	10	0	0	0	0	0	0	0	0	0	0
803	NSP3	YLDGADVTKIKPHNS	0	0	0	0	0	0	0	0	0	0	0	0	0	0	0	0	0	0	0	0	0	0	0
804	NSP3	DGADVTKIKPHNSHE	577	5.5	361.5	20	181	298	7.5	252	0	202.5	495	1708	730	39.5	87	0	709	0	0	0	0	0	0
805	NSP3	ADVTKIKPHNSHEGK	0	0	0	0	0	0	0	0	0	0	347	0	0	0	0	0	0	0	0	0	0	0	0
806	NSP3	VTKIKPHNSHEGKTF	0	0	0	0	0	0	0	115	0	0	287.5	0	0	0	0	0	0	0	0	0	0	0	0
807	NSP3	KIKPHNSHEGKTFYV	22.5	0	0	0	0	0	0	0	0	0	665	0	0	0	70	0	0	0	0	0	0	0	0
808	NSP3	KPHNSHEGKTFYVLP	0	0	0	0	0	0	0	0	0	0	115.5	0	0	0	0	0	0	63	0	0	0	0	0
809	NSP3	HNSHEGKTFYVLPND	128	229	0	0	86	573	11.5	183	0	0	386	0	0	0	0	152.5	118.5	215	0	159	704	0	0
810	NSP3	SHEGKTFYVLPNDDT	0	0	0	0	236.5	0	0	0	0	89	65	0	0	27	0	0	0	0	0	0	24	0	99
811	NSP3	EGKTFYVLPNDDTLR	247	101	0	0	0	241	0	0	0	185	3215	0	22.5	0	0	0	0	0	0	620.5	0	158	0
812	NSP3	KTFYVLPNDDTLRVE	0	0	13.5	0	0	0	0	0	0	0	0	0	2168	0	0	0	0	0	0	259.5	0	0	0
813	NSP3	FYVLPNDDTLRVEAF	0	0	0	0	0	0	0	0	0	0	0	0	0	0	0	137	491	354	359	338.5	0	0	416.5
814	NSP3	VLPNDDTLRVEAFEY	30	339.5	298.5	337	0	1424	171	125.5	0	480.5	645	985.5	0	611	411	835	2319	924	977	1224.5	0	1252	1261
815	NSP3	PNDDTLRVEAFEYYH	0	354.5	0	552	346	1093.5	174	0	357.5	632	1059.5	4128.5	0	383	663	881	1835	888.5	1505.5	1494	118	2182.5	1038
816	NSP3	DDTLRVEAFEYYHTT	314.5	0	0	397	0	0	51.5	0	0	0	364	0	0	0	0	0	541.5	0	0	0	0	1305.5	0
817	NSP3	TLRVEAFEYYHTTDP	0	0	0	0	142	343	0	0	0	0	0	0	0	317	0	0	0	0	0	0	1118.5	0	0
818	NSP3	RVEAFEYYHTTDPSF	84.5	0	0	239.5	212.5	0	0	0	0	0	0	1759.5	0	0	0	0	730	158.5	960	0	0	0	0
819	NSP3	EAFEYYHTTDPSFLG	0	0	0	0	0	0	0	0	0	0	614	0	91	0	0	0	0	0	0	0	0	0	0
820	NSP3	FEYYHTTDPSFLGRY	0	219	0	0	86.5	409	66.5	0	0	0	0	3823.5	0	223	230.5	276	672.5	101	344.5	0	305	292	344
821	NSP3	YYHTTDPSFLGRYMS	0	0	0	0	239	0	0	0	445	0	0	0	0	0	0	121.5	0	0	0	0	0	0	0
822	NSP3	HTTDPSFLGRYMSAL	672	0	0	0	0	0	56.5	0	2976.5	0	0	0	0	0	0	0	0	296	0	0	0	0	148.5
823	NSP3	TDPSFLGRYMSALNH	137.5	0	0	281.5	251.5	2122.5	0	385.5	16526.5	203	66	0	0	0	74.5	0	0	0	544	525	0	0	185
824	NSP3	PSFLGRYMSALNHTK	0	0	0	0	0	0	0	0	444	0	0	0	0	0	0	0	0	0	0	0	0	0	0
825	NSP3	FLGRYMSALNHTKKW	0	0	0	0	0	0	0	0	495.5	0	0	0	0	0	0	0	0	35	0	215.5	102	0	0
826	NSP3	GRYMSALNHTKKWKY	223.5	0	0	0	0	0	149	0	541	0	1194.5	2475	0	0	123	0	0	122.5	0	842	226.5	0	0
827	NSP3	YMSALNHTKKWKYPQ	0	90.5	0	0	167	0	0	0	383	0	0	0	0	0	0	0	0	0	0	0	0	0	0
828	NSP3	SALNHTKKWKYPQVN	46.5	0	0	0	0	153	0	0	80	261	0	0	0	0	0	0	0	0	0	0	0	0	0
829	NSP3	LNHTKKWKYPQVNGL	0	0	0	0	0	0	0	0	0	148.5	0	0	0	0	0	0	0	0	0	0	0	0	0
830	NSP3	HTKKWKYPQVNGLTS	271.5	0	0	0	0	0	0	0	0	0	0	0	0	0	0	0	0	0	0	0	0	0	0
831	NSP3	KKWKYPQVNGLTSIK	57	0	0	0	0	0	0	341.5	0	0	0	0	0	0	0	0	0	0	0	0	0	0	0
832	NSP3	WKYPQVNGLTSIKWA	0	0	0	0	0	0	0	0	0	0	0	0	0	0	0	0	0	0	0	0	0	0	0
833	NSP3	YPQVNGLTSIKWADN	0	0	117.5	0	77.5	357.5	0	0	207	43.5	0	0	0	78	0	0	0	0	50.5	0	0	0	0
834	NSP3	QVNGLTSIKWADNNC	14856.5	0	44.5	0	65.5	152	0	0	1083	166.5	0	0	0	155.5	0	0	72.5	0	204	0	0	0	0
835	NSP3	NGLTSIKWADNNCYL	2567	0	0	29.5	0	0	0	8	0	0	0	745	0	94.5	204	123.5	294	151.5	436	262	0	507	128
836	NSP3	LTSIKWADNNCYLAT	506	0	0	0	0	0	0	0	0	0	0	0	0	0	0	0	0	0	0	0	0	290.5	0
837	NSP3	SIKWADNNCYLATAL	85	0	0	0	31.5	0	0	0	0	0	0	0	0	0	0	0	0	0	0	0	0	0	0
838	NSP3	KWADNNCYLATALLT	0	0	0	0	0	0	0	0	0	0	0	0	0	0	0	0	0	0	0	0	0	0	0
839	NSP3	ADNNCYLATALLTLQ	0	0	0	0	0	0	0	0	778.5	0	0	0	0	0	0	0	0	0	0	0	0	0	0
840	NSP3	NNCYLATALLTLQQI	0	0	0	0	0	0	0	0	0	0	0	0	0	0	0	0	0	0	0	0	0	0	0
841	NSP3	CYLATALLTLQQIEL	83	0	67.5	0	0	0	48.5	0	0	0	409.5	106.5	0	0	110.5	0	0	187	0	0	0	0	0
842	NSP3	LATALLTLQQIELKF	0	0	0	0	0	0	0	0	0	0	0	0	0	0	0	0	0	0	0	0	0	0	0
843	NSP3	TALLTLQQIELKFNP	0	0	0	0	82	0	0	0	0	0	0	0	0	27.5	0	0	0	0	0	0	0	0	0
844	NSP3	LLTLQQIELKFNPPA	0	0	0	0	0	0	0	0	395	9	0	0	0	0	0	0	0	0	0	0	0	0	0
845	NSP3	TLQQIELKFNPPALQ	0	0	0	0	0	72.5	0	0	271.5	0	0	0	0	0	0	0	0	0	0	0	0	0	0
846	NSP3	QQIELKFNPPALQDA	0	0	65.5	0	0	151.5	0	0	292.5	0	0	0	0	14	0	0	0	0	0	0	0	0	0
847	NSP3	IELKFNPPALQDAYY	0	110	201.5	243	386	507	36	493.5	996	225	618	4493	327.5	371.5	1109	824	1522.5	471	1239	1391.5	941	937.5	791.5
848	NSP3	LKFNPPALQDAYYRA	0	0	0	0	0	0	0	0	0	0	67.5	0	0	0	0	521.5	0	0	0	0	834	0	0
849	NSP3	FNPPALQDAYYRARA	0	0	0	0	0	0	0	0	0	0	0	0	0	0	0	0	0	0	0	0	0	0	0
850	NSP3	PPALQDAYYRARAGE	0	0	646	400	0	0	0	90.5	0	783	0	0	3869	0	0	0	0	0	0	0	0	0	0
851	NSP3	ALQDAYYRARAGEAA	0	0	175	0	0	0	0	45	0	251	0	0	0	0	0	0	0	0	0	0	0	0	0
852	NSP3	QDAYYRARAGEAANF	0	126	79	74	247	898.5	0	110.5	0	319	159	3572	34	14.5	141.5	711.5	165	197.5	166.5	128.5	89.5	0	128.5
853	NSP3	AYYRARAGEAANFCA	0	20.5	0	0	0	0	0	0	0	0	0	0	0	0	0	209	0	0	0	0	0	0	0
854	NSP3	YRARAGEAANFCALI	0	0	0	0	0	0	0	0	0	0	0	0	0	0	0	0	0	83	0	0	0	0	0
855	NSP3	ARAGEAANFCALILA	0	0	0	0	0	0	0	0	0	0	0	0	0	0	0	0	0	0	0	0	0	0	0
856	NSP3	AGEAANFCALILAYC	0	0	0	0	0	0	0	0	0	0	0	349	0	107.5	131.5	137	0	119	225	120	76	0	200
857	NSP3	EAANFCALILAYCNK	0	0	0	0	0	0	0	0	0	0	0	0	0	0	0	0	0	0	0	0	0	0	0
858	NSP3	ANFCALILAYCNKTV	0	0	0	0	0	0	0	0	0	0	0	0	0	0	0	0	0	0	0	0	0	0	0
859	NSP3	FCALILAYCNKTVGE	0	0	105	40	183	0	0	0	0	0	0	0	1179	0	0	0	0	0	0	0	0	0	0
860	NSP3	ALILAYCNKTVGELG	0	0	0	0	0	0	0	0	0	0	0	0	0	0	0	0	0	0	0	0	0	0	0
861	NSP3	ILAYCNKTVGELGDV	0	0	0	0	0	0	0	0	0	0	320	0	0	0	0	0	0	0	0	0	0	0	0
862	NSP3	AYCNKTVGELGDVRE	0	0	149	0	0	0	0	0	0	0	85.5	0	231	0	0	0	0	0	0	0	0	0	0
863	NSP3	CNKTVGELGDVRETM	0	0	0	0	0	469.5	0	0	0	0	0	0	0	0	0	0	0	0	0	0	0	0	0
864	NSP3	KTVGELGDVRETMSY	396	0	0	0	0	0	0	0	6754.5	0	0	0	0	48.5	0	0	0	415	0	0	0	0	0
865	NSP3	VGELGDVRETMSYLF	19.5	411.5	0	0	994.5	0	15	0	10928.5	0	146	0	0	103	139.5	139	559	327	0	0	108	362	0
866	NSP3	ELGDVRETMSYLFQH	384	104	52.5	105	120	331	0	361.5	2315.5	501	4129	0	202	65	42.5	144	177.5	137.5	134.5	0	40	364.5	0
867	NSP3	GDVRETMSYLFQHAN	0	35	0	0	498	67.5	117	0	0	132.5	0	0	0	0	0	0	0	0	325	0	0	351.5	0
868	NSP3	VRETMSYLFQHANLD	34.5	90.5	0	0	111	0	0	0	0	0	0	0	0	53	0	0	32	126.5	0	0	8.5	0	0
869	NSP3	ETMSYLFQHANLDSC	59.5	0	38.5	0	289.5	210.5	20.5	90	0	79	829.5	0	60	121	0	0	131	0	87	520	0	156	0
870	NSP3	MSYLFQHANLDSCKR	0	0	0	0	0	0	0	0	333	0	53.5	0	0	0	0	0	0	0	0	139.5	0	0	0
871	NSP3	YLFQHANLDSCKRVL	0	0	0	0	0	0	0	0	0	0	0	0	0	0	0	0	0	0	0	0	0	0	0
872	NSP3	FQHANLDSCKRVLNV	0	0	0	0	32	0	0	0	266	0	0	0	0	0	0	0	307	0	0	0	0	0	0
873	NSP3	HANLDSCKRVLNVVC	399.5	0	0	0	0	0	61	0	547.5	292	113	0	0	0	0	0	0	0	0	0	0	0	0
874	NSP3	NLDSCKRVLNVVCKT	0	0	0	0	0	64	0	0	0	0	0	0	0	0	0	0	0	0	0	0	0	0	0
875	NSP3	DSCKRVLNVVCKTCG	0	0	0	0	0	0	0	0	0	0	0	0	0	0	0	0	0	0	0	0	0	0	0
876	NSP3	CKRVLNVVCKTCGQQ	0	0	0	0	0	0	0	0	376	0	0	0	0	0	0	0	0	0	0	0	0	0	0
877	NSP3	RVLNVVCKTCGQQQT	0	0	55	0	0	0	0	0	0	0	0	0	93	0	0	0	0	0	0	0	0	0	0
878	NSP3	LNVVCKTCGQQQTTL	0	0	0	0	0	0	0	0	0	0	0	61216.5	0	0	0	0	0	0	218.5	0	0	0	0
879	NSP3	VVCKTCGQQQTTLKG	0	0	0	0	0	0	0	0	0	0	0	7350.5	0	0	0	0	745	0	0	0	0	0	0
880	NSP3	CKTCGQQQTTLKGVE	0	0	0	0	0	726	0	0	0	0	0	22078.2	1385.5	0	0	0	0	0	0	0	0	0	0
881	NSP3	TCGQQQTTLKGVEAV	0	0	0	0	0	1424.5	0	0	0	0	0	6979.5	0	0	0	0	0	0	0	0	0	0	0
882	NSP3	GQQQTTLKGVEAVMY	0	16.5	0	0	0	987	0	0	0	0	0	5393	0	0	0	0	0	0	0	0	0	0	0
883	NSP3	QQTTLKGVEAVMYMG	47.5	0	0	0	499	0	0	0	292.5	0	0	0	0	0	0	0	0	0	0	0	0	0	0
884	NSP3	TTLKGVEAVMYMGTL	20	0	0	0	0	1440	0	0	539	0	0	0	0	0	0	0	0	69.5	0	0	0	0	0
885	NSP3	LKGVEAVMYMGTLSY	0	0	0	0	262.5	826	0	0	819	0	0	0	0	0	0	0	0	0	0	0	0	0	0
886	NSP3	GVEAVMYMGTLSYEQ	0	130	0	511.5	0	645	200	0	327	5	0	0	0	33.5	0	0	0	0	0	0	0	0	0
887	NSP3	EAVMYMGTLSYEQFK	182	0	0	0	0	0	0	552	0	0	1702.5	0	0	0	0	0	0	0	0	0	0	0	0
888	NSP3	VMYMGTLSYEQFKKG	0	0	0	0	0	0	0	0	0	0	0	0	0	0	0	0	0	0	0	0	0	0	0
889	NSP3	YMGTLSYEQFKKGVQ	0	0	0	0	77.5	969	30.5	0	0	0	0	0	0	0	0	0	0	0	0	0	0	0	0
890	NSP3	GTLSYEQFKKGVQIP	0	0	0	0	0	2985	13	0	0	0	0	0	0	0	0	0	0	0	0	0	0	0	0
891	NSP3	LSYEQFKKGVQIPCT	0	0	0	0	0	0	0	0	0	0	0	0	0	0	0	0	0	0	0	0	0	0	0
892	NSP3	YEQFKKGVQIPCTCG	0	0	0	0	0	0	0	0	0	0	0	0	0	0	0	0	0	0	0	0	0	0	0
893	NSP3	QFKKGVQIPCTCGKQ	0	0	0	0	0	0	0	0	0	0	0	0	0	0	0	0	0	0	0	0	0	0	0
894	NSP3	KKGVQIPCTCGKQAT	0	0	0	0	0	0	0	0	0	0	0	0	0	0	0	0	0	0	0	0	0	0	0
895	NSP3	GVQIPCTCGKQATKY	0	0	0	0	0	0	0	0	169.5	0	0	0	68.5	0	0	0	0	0	0	0	0	0	0
896	NSP3	QIPCTCGKQATKYLV	0	0	0	0	0	0	0	0	414.5	0	0	0	123.5	0	0	0	0	0	0	0	0	0	0
897	NSP3	PCTCGKQATKYLVQQ	0	0	0	0	0	0	0	0	0	0	0	0	0	0	0	0	0	0	0	0	0	0	0
898	NSP3	TCGKQATKYLVQQES	0	0	26	0	0	0	0	0	0	0	0	0	0	0	0	0	0	0	0	0	0	0	0
899	NSP3	GKQATKYLVQQESPF	0	19.5	0	0	0	200.5	0	650	0	0	149.5	822	38	0	145	0	391	0	157.5	513	0	0	0
900	NSP3	QATKYLVQQESPFVM	0	0	0	0	0	503	0	0	3633.5	0	113.5	0	0	0	0	0	0	0	0	0	0	0	0
901	NSP3	TKYLVQQESPFVMMS	0	0	0	0	566	218.5	0	0	3447.5	0	337	0	0	0	0	0	0	0	0	0	0	0	0
902	NSP3	YLVQQESPFVMMSAP	0	0	0	505.5	230	241	0	0	5157	0	0	0	0	0	0	0	0	0	0	0	0	0	0
903	NSP3	VQQESPFVMMSAPPA	0	0	0	0	0	0	0	0	1389.5	0	0	0	0	0	0	0	0	0	0	0	0	0	0
904	NSP3	QESPFVMMSAPPAQY	44	75	59.5	66	210.5	410	17	0	2026.5	0	52.5	0	55	134	0	119	0	12.5	0	598.5	51.5	0	307
905	NSP3	SPFVMMSAPPAQYEL	124.5	72.5	30.5	0	0	0	17.5	46.5	318	47.5	530	0	84.5	162	32.5	0	168.5	147	0	77.5	63	0	0
906	NSP3	FVMMSAPPAQYELKH	0	0	0	222.5	404	161.5	0	0	934.5	0	0	0	24	0	0	0	0	0	0	74	0	0	0
907	NSP3	MMSAPPAQYELKHGT	0	0	0	0	0	0	0	0	0	24.5	0	0	0	0	0	0	0	0	0	0	0	0	0
908	NSP3	SAPPAQYELKHGTFT	0	0	0	0	0	584	49	0	0	0	0	0	0	0	0	0	0	0	0	0	0	0	0
909	NSP3	PPAQYELKHGTFTCA	0	0	0	0	0	0	0	0	0	0	0	0	0	0	0	0	139	0	0	0	0	0	0
910	NSP3	AQYELKHGTFTCASE	0	0	497	179	1146	0	0	0	0	0	0	0	493	78	0	0	116	0	0	0	0	141	0
911	NSP3	YELKHGTFTCASEYT	0	0	115	0	889.5	176.5	63	0	0	0	0	56	0	67	0	70.5	304.5	0	0	77	0	0	0
912	NSP3	LKHGTFTCASEYTGN	0	173	87.5	0	530.5	218.5	0	0	335	339	0	335	0	76.5	0	0	0	0	0	0	0	0	0
913	NSP3	HGTFTCASEYTGNYQ	0	0	11	0	0	296	132	0	435.5	265	0	299.5	0	0	65	0	0	0	0	0	140.5	0	0
914	NSP3	TFTCASEYTGNYQCG	377.5	0	0	0	0	0	62	0	94	0	0	0	0	0	0	0	0	0	0	0	0	0	0
915	NSP3	TCASEYTGNYQCGHY	0	144	51	0	130.5	1061	0	0	800	206	204.5	5160.5	0	71	534.5	516	421.5	159	506	176	391	672	286.5
916	NSP3	ASEYTGNYQCGHYKH	0	0	0	58	0	0	0	0	0	0	0	0	0	0	0	0	0	0	0	0	0	0	383
917	NSP3	EYTGNYQCGHYKHIT	0	0	0	0	0	0	0	0	0	0	0	0	0	0	0	0	0	0	0	0	0	0	0
918	NSP3	TGNYQCGHYKHITSK	0	0	0	0	0	0	0	0	0	0	0	0	0	0	0	0	0	0	0	0	0	0	0
919	NSP3	NYQCGHYKHITSKET	0	0	0	0	0	423.5	0	991	0	0	0	0	0	0	0	0	0	0	0	0	0	0	0
920	NSP3	QCGHYKHITSKETLY	0	0	0	0	1355.5	314	0	1329.5	0	0	0	766.5	0	0	0	0	0	0	0	0	0	0	0
921	NSP3	GHYKHITSKETLYCI	253	0	0	0	45	1471.5	128.5	0	0	0	0	143.5	54.5	0	1136.5	0	0	0	0	0	0	0	0
922	NSP3	YKHITSKETLYCIDG	0	0	0	0	0	0	0	0	0	97.5	0	0	0	0	0	25.5	0	0	0	0	0	0	0
923	NSP3	HITSKETLYCIDGAL	191.5	9	0	0	0	1520	0	0	0	353.5	0	0	0	0	0	0	0	0	0	0	0	0	0
924	NSP3	TSKETLYCIDGALLT	0	0	0	0	0	1057.5	0	0	0	0	0	0	0	0	0	0	0	0	0	0	0	0	0
925	NSP3	KETLYCIDGALLTKS	0	0	0	0	0	0	0	0	0	0	0	0	0	0	0	0	0	0	0	0	0	0	0
926	NSP3	TLYCIDGALLTKSSE	0	0	0	41.5	0	140	0	0	0	0	0	0	312	0	0	0	0	0	0	0	0	0	0
927	NSP3	YCIDGALLTKSSEYK	0	0	0	0	0	0	0	0	0	0	0	0	0	0	126	0	0	0	0	0	0	0	0
928	NSP3	IDGALLTKSSEYKGP	0	0	0	0	124	0	0	0	253.5	0	0	0	0	0	0	0	0	0	0	0	0	0	0
929	NSP3	GALLTKSSEYKGPIT	0	0	0	192	0	824	0	0	0	0	0	0	0	0	0	0	0	0	0	0	0	0	0
930	NSP3	LLTKSSEYKGPITDV	0	289.5	0	0	0	634.5	0	328.5	156.5	362	0	1625.5	0	0	0	0	0	0	0	0	0	0	0
931	NSP3	TKSSEYKGPITDVFY	0	0	0	0	158	816.5	0	128	0	87.5	0	1362	0	59.5	0	0	0	47	65	0	128	0	0
932	NSP3	SSEYKGPITDVFYKE	430	8	123.5	0	0	846	0	447	0	0	0	0	152.5	0	0	0	0	0	0	0	0	0	0
933	NSP3	EYKGPITDVFYKENS	0	0	47	0	0	0	0	0	0	47.5	425.5	0	94	0	0	0	0	0	0	0	0	0	0
934	NSP3	KGPITDVFYKENSYT	0	24.5	0	0	0	0	0	0	0	0	0	0	0	0	0	0	0	0	0	0	0	0	0
935	NSP3	PITDVFYKENSYTTT	84	217.5	0	396.5	390	949.5	0	514	2259.5	1236.5	841	4123	477	198	0	0	0	0	0	0	0	0	0
936	NSP3	TDVFYKENSYTTTIK	141	0	0	0	0	477	0	142	0	0	0	550	0	0	0	0	0	0	0	0	0	0	0
937	NSP3	VFYKENSYTTTIKPV	0	0	0	0	0	0	0	0	849	0	0	0	0	90	0	0	0	0	0	0	0	0	0
938	NSP3	YKENSYTTTIKPVTY	0	0	0	0	0	0	0	0	0	0	0	0	0	43	0	0	0	0	0	0	0	98	0
939	NSP3	ENSYTTTIKPVTYKL	80	0	0	0	0	0	0	313	0	0	921	127.5	63.5	0	0	0	0	0	0	0	0	0	0
940	NSP3	SYTTTIKPVTYKLDG	0	0	0	0	0	0	0	0	0	0	0	0	0	0	0	0	0	0	0	0	0	0	0
941	NSP3	TTTIKPVTYKLDGVV	0	0	0	0	0	420	0	0	0	93.5	0	0	0	0	0	0	0	66	175	0	0	0	0
942	NSP3	TIKPVTYKLDGVVCT	0	0	0	0	283	838	0	0	0	0	0	0	0	0	0	0	0	0	0	0	0	0	0
943	NSP3	KPVTYKLDGVVCTEI	0	0	0	0	0	103.5	0	0	292.5	0	97.5	0	0	0	0	0	0	0	0	0	118	0	0
944	NSP3	VTYKLDGVVCTEIDP	219	15	13	0	0	0	98.5	0	462.5	0	0	0	0	1985.5	0	0	0	0	0	0	0	0	39
945	NSP3	YKLDGVVCTEIDPKL	0	0	0	0	0	0	0	0	0	0	0	0	0	202.5	0	0	0	0	0	0	0	0	0
946	NSP3	LDGVVCTEIDPKLDN	0	105	0	0	0	0	0	0	1274	0	0	410	0	622.5	120	0	0	0	0	0	0	0	0
947	NSP3	GVVCTEIDPKLDNYY	146.5	195	99.5	78	560	562.5	99	57	194	267	180	2314	59	365	590.5	538.5	1014	482.5	716	393	381.5	1317.5	647
948	NSP3	VCTEIDPKLDNYYKK	0	0	0	0	0	0	0	0	0	0	0	0	0	0	0	0	0	0	251	0	0	0	0
949	NSP3	TEIDPKLDNYYKKDN	151.5	0	0	613.5	267	1183	0	82.5	707	101	0	3217.5	0	0	0	0	0	0	0	0	366.5	0	0
950	NSP3	IDPKLDNYYKKDNSY	0	18	0	0	121	0	0	0	810	0	0	1154.5	0	76.5	77	0	0	0	0	0	0	0	0
951	NSP3	PKLDNYYKKDNSYFT	0	0	0	0	0	0	0	0	0	0	0	0	0	0	0	16.5	0	0	0	0	0	0	0
952	NSP3	LDNYYKKDNSYFTEQ	0	12	0	0	0	718	0	0	451.5	0	0	0	0	0	0	0	0	0	0	0	0	0	0
953	NSP3	NYYKKDNSYFTEQPI	0	0	0	0	0	284.5	0	0	151.5	0	0	0	437	0	0	0	0	0	0	0	400.5	0	0
954	NSP3	YKKDNSYFTEQPIDL	0	0	0	0	0	0	0	122.5	0	23.5	152	0	0	0	0	71	164.5	0	0	0	1337.5	0	299
955	NSP3	KDNSYFTEQPIDLVP	0	0	0	0	0	320	0	0	0	0	0	439.5	11	351.5	0	0	0	0	0	0	1364.5	0	0
956	NSP3	NSYFTEQPIDLVPNQ	0	0	0	47.5	0	0	0	333	1214	0	0	0	0	0	0	0	0	0	0	0	0	0	0
957	NSP3	YFTEQPIDLVPNQPY	165	0	10	169.5	0	0	0	0	47	0	319	4569	148	170	202.5	356	737	378.5	1201	638	510	910	781.5
958	NSP3	TEQPIDLVPNQPYPN	635	142	133	808	0	4488	68.5	511	2561.5	0	0	1113.5	0	237.5	0	62	0	37.5	378	78	847	156	105
959	NSP3	QPIDLVPNQPYPNAS	0	0	0	0	0	859	0	0	891	0	0	0	269	0	0	0	0	0	0	0	0	0	0
960	NSP3	IDLVPNQPYPNASFD	265	0	45	71	93	966.5	0	40.5	720	0	0	0	0	0	118.5	68	773	379	679	474	130	471	229
961	NSP3	LVPNQPYPNASFDNF	203	265.5	0	87.5	170	749	0	224	270	165	429.5	4403.5	0	129.5	396.5	372.5	770	513	1012	808	315	826	575.5
962	NSP3	PNQPYPNASFDNFKF	0	0	0	76	0	0	0	0	0	0	0	1024	0	0	0	0	0	0	0	0	0	0	263
963	NSP3	QPYPNASFDNFKFVC	0	0	0	0	0	267.5	0	0	0	0	0	349.5	0	0	0	0	0	0	0	0	0	0	0
964	NSP3	YPNASFDNFKFVCDN	0	0	138.5	0	0	0	48.5	0	0	0	0	0	0	259.5	0	0	154.5	144.5	0	200	167	0	204
965	NSP3	NASFDNFKFVCDNIK	0	0	0	0	0	0	0	0	0	0	0	0	0	0	0	0	0	0	0	0	0	0	0
966	NSP3	SFDNFKFVCDNIKFA	0	0	0	0	0	0	0	0	0	0	0	0	0	0	0	0	0	0	445	0	0	0	0
967	NSP3	DNFKFVCDNIKFADD	601	0	107.5	215	67.5	361	77	335.5	515	0	865.5	0	323	250	67	235	567	0	1138	251.5	316	169.5	166
968	NSP3	FKFVCDNIKFADDLN	0	0	58.5	75.5	0	408.5	413	111	255.5	290	366.5	756	102	115	1031	227.5	0	26	0	263	246.5	204	0
969	NSP3	FVCDNIKFADDLNQL	0	0	0	75.5	0	0	33.5	0	0	0	0	0	67	0	184	238	0	112.5	296.5	249.5	150.5	346.5	166.5
970	NSP3	CDNIKFADDLNQLTG	0	0	0	0	0	0	0	0	0	0	0	0	0	0	0	0	0	0	0	0	0	0	0
971	NSP3	NIKFADDLNQLTGYK	0	0	0	0	0	62	0	0	0	0	0	0	0	0	0	0	0	0	0	84.5	0	0	0
972	NSP3	KFADDLNQLTGYKKP	0	0	0	0	0	0	0	0	0	0	0	0	0	0	0	0	0	0	0	0	0	0	0
973	NSP3	ADDLNQLTGYKKPAS	0	0	0	0	0	0	0	0	1062	0	0	0	0	0	0	0	0	0	306	0	0	0	0
974	NSP3	DLNQLTGYKKPASRE	122	0	106	90.5	0	75	0	0	0	46.5	0	0	343	0	0	0	0	0	0	0	0	0	54
975	NSP3	NQLTGYKKPASRELK	0	0	0	0	0	0	0	0	0	0	0	0	0	0	0	0	0	0	0	0	0	0	0
976	NSP3	LTGYKKPASRELKVT	0	0	0	0	0	0	0	0	0	0	0	0	0	0	0	0	0	0	0	0	0	0	0
977	NSP3	GYKKPASRELKVTFF	0	0	0	44	0	58	0	0	0	0	0	868	0	0	104	0	0	0	225	0	0	0	0
978	NSP3	KKPASRELKVTFFPD	0	0	16	0	0	1098.5	0	0	0	0	0	0	0	0	0	141	180	0	0	0	0	0	0
979	NSP3	PASRELKVTFFPDLN	0	0	42.5	0	0	0	252	0	0	82	678	0	0	156	338.5	0	0	25.5	137.5	0	61.5	0	0
980	NSP3	SRELKVTFFPDLNGD	0	0	50	0	0	0	0	125	0	98	0	0	17.5	103	0	51	0	54	233	0	647	0	0
981	NSP3	ELKVTFFPDLNGDVV	0	0	0	0	0	301.5	0	82	0	0	713	0	0	0	0	0	0	0	0	0	0	0	0
982	NSP3	KVTFFPDLNGDVVAI	0	0	0	0	133.5	0	0	0	0	832	0	0	0	0	0	0	0	0	0	0	0	0	0
983	NSP3	TFFPDLNGDVVAIDY	196.5	92	219	413	559	697	0	295	3151	1157.5	366	2321.5	349	535	1530	655	2108.5	398	749.5	670	634	1023	818
984	NSP3	FPDLNGDVVAIDYKH	0	0	0	209	0	199.5	0	0	964	0	0	134	0	0	148	232.5	0	54.5	0	0	0	0	0
985	NSP3	DLNGDVVAIDYKHYT	290	0	0	87	0	0	0	0	0	0	0	0	36.5	0	200.5	48.5	0	0	0	0	427	0	0
986	NSP3	NGDVVAIDYKHYTPS	0	0	0	0	0	0	0	0	0	0	0	0	0	0	0	0	0	0	0	0	0	0	0
987	NSP3	DVVAIDYKHYTPSFK	285.5	0	0	0	0	0	0	0	0	0	0	0	0	0	0	0	44.5	0	0	0	0	0	0
988	NSP3	VAIDYKHYTPSFKKG	0	0	0	0	0	0	0	0	0	0	0	0	0	0	0	0	0	0	0	0	0	0	0
989	NSP3	IDYKHYTPSFKKGAK	407	74.5	0	0	4037	1826.5	85	0	353.5	0	671	0	0	0	0	0	0	0	0	0	0	0	0
990	NSP3	YKHYTPSFKKGAKLL	0	24	0	0	0	0	0	0	0	0	328	0	0	0	0	0	0	0	0	0	0	0	0
991	NSP3	HYTPSFKKGAKLLHK	1010.5	0	0	0	1008.5	791	198	506.5	540.5	0	1004.5	1046.5	0	0	158	21.5	75	453	57.5	183	0	229	0
992	NSP3	TPSFKKGAKLLHKPI	93.5	0	0	0	0	0	0	66	462.5	0	358	0	0	0	0	0	0	0	0	0	0	0	0
993	NSP3	SFKKGAKLLHKPIVW	88.5	0	0	0	0	0	0	0	0	0	58.5	1582.5	0	0	0	0	0	0	0	0	0	0	0
994	NSP3	KKGAKLLHKPIVWHV	0	0	0	0	27.5	0	0	0	0	0	0	0	0	0	0	0	0	0	0	0	0	0	0
995	NSP3	GAKLLHKPIVWHVNN	16.5	0	0	0	130.5	0	0	0	2550	145	0	0	0	0	0	0	0	0	0	0	68.5	0	0
996	NSP3	KLLHKPIVWHVNNAT	0	0	0	0	0	0	0	0	0	0	0	0	0	0	0	0	0	0	0	0	0	0	0
997	NSP3	LHKPIVWHVNNATNK	0	0	39	0	0	0	0	0	0	140.5	527	0	50.5	0	0	0	0	0	0	0	0	0	0
998	NSP3	KPIVWHVNNATNKAT	0	0	0	0	0	0	0	0	0	0	0	0	0	0	0	0	0	0	0	0	0	0	0
999	NSP3	IVWHVNNATNKATYK	0	0	0	0	0	0	0	441	0	0	0	0	0	0	0	0	0	0	0	0	0	0	0
1000	NSP3	WHVNNATNKATYKPN	109	0	0	0	0	0	0	210	0	0	0	0	0	0	0	0	0	0	0	0	0	0	0
1001	NSP3	VNNATNKATYKPNTW	0	0	30.5	0	103.5	0	0	0	0	0	0	0	0	0	0	8	0	0	0	0	0	0	175
1002	NSP3	NATNKATYKPNTWCI	0	0	0	0	0	0	0	0	0	0	0	0	0	0	0	0	0	0	0	0	0	0	0
1003	NSP3	TNKATYKPNTWCIRC	0	0	0	0	0	0	0	0	0	0	0	0	0	24.5	0	0	0	0	0	0	0	0	0
1004	NSP3	KATYKPNTWCIRCLW	67.5	14	3	0	0	0	0	0	0	111.5	173	3014	20.5	74	394	0	213	78.5	158.5	229.5	116.5	131	211.5
1005	NSP3	TYKPNTWCIRCLWST	0	0	0	0	0	0	0	0	0	0	0	0	0	0	0	0	0	0	0	0	0	0	0
1006	NSP3	KPNTWCIRCLWSTKP	0	0	0	0	0	0	0	0	0	0	0	0	0	0	0	0	0	0	0	0	0	0	0
1007	NSP3	NTWCIRCLWSTKPVE	0	20.5	85.5	16	0	0	0	30.5	481.5	0	0	0	2998	189	0	0	0	167	0	0	0	0	0
1008	NSP3	WCIRCLWSTKPVETS	0	66	0	0	0	0	0	0	185	0	0	0	76	25.5	0	0	0	0	0	0	0	0	0
1009	NSP3	IRCLWSTKPVETSNS	0	0	0	0	0	0	0	0	163	0	0	0	94	0	0	0	0	0	0	0	0	0	0
1010	NSP3	CLWSTKPVETSNSFD	300	185	0	0	94	0	0	187	227.5	224	293.5	0	77.5	0	0	102.5	304.5	0	0	0	191.5	297	0
1011	NSP3	WSTKPVETSNSFDVL	0	11	0	0	0	0	0	0	142.5	0	0	0	0	0	0	43	92.5	133	0	52.5	36.5	0	0
1012	NSP3	TKPVETSNSFDVLKS	331.5	0	0	0	0	0	0	0	0	0	0	0	0	0	0	0	0	0	0	0	0	0	0
1013	NSP3	PVETSNSFDVLKSED	0	170	0	408.5	1177	0	48.5	882.5	1742.5	1395	0	0	403.5	184	0	0	0	0	0	0	0	0	0
1014	NSP3	ETSNSFDVLKSEDAQ	136	21	0	0	0	0	20.5	129.5	146	318	1129	0	60.5	0	0	0	0	0	0	362	0	0	0
1015	NSP3	SNSFDVLKSEDAQGM	0	0	0	0	0	167	0	0	0	0	0	0	0	0	0	0	0	0	0	0	0	0	0
1016	NSP3	SFDVLKSEDAQGMDN	0	0	47	0	494.5	0	70	0	630.5	261	209	0	0	104	0	0	0	0	0	0	840	0	0
1017	NSP3	DVLKSEDAQGMDNLA	193.5	0	0	0	0	0	0	1002.5	0	0	0	0	0	0	0	0	0	0	0	0	0	0	0
1018	NSP3	LKSEDAQGMDNLACE	0	0	298.5	124	0	0	26.5	43	0	0	0	0	134	153.5	0	0	0	0	0	0	0	0	0
1019	NSP3	SEDAQGMDNLACEDL	19.5	18	173.5	0	130	0	173.5	51.5	0	0	0	0	0	461	0	31.5	0	0	0	173.5	0	78.5	0
1020	NSP3	DAQGMDNLACEDLKP	165	0	0	16.5	0	79.5	0	0	0	0	0	0	0	0	0	0	0	0	125.5	0	0	0	0
1021	NSP3	QGMDNLACEDLKPVS	0	0	0	0	0	0	0	0	204	0	0	0	0	0	0	0	0	0	0	0	0	0	0
1022	NSP3	MDNLACEDLKPVSEE	0	116.5	658	267.5	2379.5	0	25	400.5	0	1283.5	535	0	0	386	0	0	0	0	0	0	0	0	0
1023	NSP3	NLACEDLKPVSEEVV	0	0	144	0	459.5	0	41	0	906	0	422.5	0	0	0	213.5	0	0	0	0	0	0	0	0
1024	NSP3	ACEDLKPVSEEVVEN	0	142	521.5	0	130	264	105.5	116	0	1865.5	1093.5	0	138.5	352.5	244	209	0	0	0	0	0	318.5	0
1025	NSP3	EDLKPVSEEVVENPT	506.5	318.5	261.5	94	287	0	0	1099	61	112	4589	0	141.5	0	0	0	0	0	0	624	0	0	0
1026	NSP3	LKPVSEEVVENPTIQ	0	0	0	0	0	0	663	0	2153	0	0	0	0	0	0	0	0	0	0	0	0	0	0
1027	NSP3	PVSEEVVENPTIQKD	206.5	0	84	1393	964	853.5	640.5	2014	3777	1250	843.5	0	696	1301.5	0	123	0	0	0	0	425	0	0
1028	NSP3	SEEVVENPTIQKDVL	0	0	0	0	0	0	238	0	496.5	0	0	0	0	0	0	0	0	0	0	0	0	0	0
1029	NSP3	EVVENPTIQKDVLEC	303	48	272	37	214	464	135.5	868.5	424	265	2093.5	0	242	407	0	0	106	95	157	416.5	0	0	0
1030	NSP3	VENPTIQKDVLECNV	0	0	0	0	0	0	56	0	0	71.5	431	0	0	14	0	0	0	0	0	0	148	0	0
1031	NSP3	NPTIQKDVLECNVKT	0	0	0	0	0	0	0	0	0	0	0	1077.5	0	0	0	0	0	0	0	0	0	0	0
1032	NSP3	TIQKDVLECNVKTTE	0	0	119.5	0	661.5	1422	0	0	0	0	365.5	3883	151	0	0	0	0	0	0	0	984.5	0	0
1033	NSP3	QKDVLECNVKTTEVV	0	0	0	0	0	501	0	0	0	0	0	17011.5	0	0	0	0	0	0	0	0	0	0	0
1034	NSP3	DVLECNVKTTEVVGD	752	0	55.5	153	0	334	0	98	144.5	50.5	254	5014.5	208.5	55.5	73	0	1178.5	0	0	211	132	0	0
1035	NSP3	LECNVKTTEVVGDII	0	0	0	0	0	194.5	38	126	0	0	130	4329.5	0	0	0	173	0	0	0	0	0	0	0
1036	NSP3	CNVKTTEVVGDIILK	0	0	0	0	0	0	0	0	0	0	0	0	0	0	0	0	0	0	0	0	0	0	0
1037	NSP3	VKTTEVVGDIILKPA	0	0	0	0	0	0	0	0	0	0	0	0	0	0	0	0	0	0	0	0	0	0	0
1038	NSP3	TTEVVGDIILKPANN	0	0	128.5	0	323.5	1098.5	0	180.5	316.5	124.5	0	741	0	24	0	0	0	0	0	0	93	0	0
1039	NSP3	EVVGDIILKPANNSL	229.5	0	0	50	0	0	12.5	367	944.5	168	1896	0	91	0	0	0	60	0	0	581.5	0	0	0
1040	NSP3	VGDIILKPANNSLKI	0	0	0	0	0	0	0	0	0	0	0	0	32	0	0	233	0	0	0	0	0	0	0
1041	NSP3	DIILKPANNSLKITE	124	0	102.5	145	146.5	0	0	0	0	0	0	0	482.5	0	0	0	0	0	0	0	0	0	0
1042	NSP3	ILKPANNSLKITEEV	0	0	473	0	0	0	0	0	761.5	0	207.5	0	0	209	0	0	0	0	0	114	0	0	0
1043	NSP3	KPANNSLKITEEVGH	0	0	171.5	0	0	158.5	0	0	0	0	0	0	0	0	0	0	0	0	0	0	0	0	0
1044	NSP3	ANNSLKITEEVGHTD	0	0	63	0	852	0	0	0	0	90	0	0	0	62.5	0	0	0	0	0	0	0	0	0
1045	NSP3	NSLKITEEVGHTDLM	0	0	39.5	0	0	108.5	0	0	0	0	0	0	0	0	0	0	0	0	0	0	0	0	0
1046	NSP3	LKITEEVGHTDLMAA	0	0	0	0	0	0	0	0	997	0	0	0	0	0	0	118	203	0	0	0	0	0	0
1047	NSP3	ITEEVGHTDLMAAYV	0	62	165	0	770.5	0	0	0	3440.5	0	0	0	0	301.5	0	308.5	0	94.5	0	0	0	0	0
1048	NSP3	EEVGHTDLMAAYVDN	330.5	151	477	309.5	116.5	0	0	3531.5	1263.5	731	4820	0	594	313.5	128	295	268.5	101.5	0	496	55.5	257.5	0
1049	NSP3	VGHTDLMAAYVDNSS	0	381	0	0	0	0	0	514	0	0	0	0	0	0	0	40	0	0	0	0	0	0	0
1050	NSP3	HTDLMAAYVDNSSLT	178.5	0	0	0	152	0	0	0	0	0	0	0	0	0	0	0	0	0	0	0	0	0	0
1051	NSP3	DLMAAYVDNSSLTIK	242	0	0	0	0	0	0	0	26	0	0	0	0	0	0	0	0	0	0	0	0	0	0
1052	NSP3	MAAYVDNSSLTIKKP	0	0	0	0	0	0	0	0	0	0	0	0	0	0	0	0	0	0	0	0	0	0	0
1053	NSP3	AYVDNSSLTIKKPNE	0	0	258	73.5	26	85	0	47	178.5	0	0	0	933.5	14.5	0	0	0	0	0	0	0	0	0
1054	NSP3	VDNSSLTIKKPNELS	0	0	4	0	7	0	0	0	231.5	0	0	0	0	0	0	41.5	0	0	0	0	0	0	0
1055	NSP3	NSSLTIKKPNELSRV	0	0	0	0	0	573	0	0	0	0	0	301.5	0	0	0	0	0	0	0	0	0	0	0
1056	NSP3	SLTIKKPNELSRVLG	0	0	0	0	0	0	0	0	0	0	55.5	0	0	0	0	0	0	0	0	0	0	0	0
1057	NSP3	TIKKPNELSRVLGLK	0	0	0	0	0	399	0	0	0	0	0	0	0	0	0	0	0	0	0	0	0	0	0
1058	NSP3	KKPNELSRVLGLKTL	0	0	0	0	0	0	0	39.5	0	0	0	0	0	0	0	0	0	0	0	0	0	0	0
1059	NSP3	PNELSRVLGLKTLAT	0	0	0	0	0	0	0	0	0	0	0	0	0	0	0	0	0	0	0	0	0	0	0
1060	NSP3	ELSRVLGLKTLATHG	0	0	0	0	0	0	0	103	0	0	870	0	0	0	0	0	0	0	0	0	0	0	0
1061	NSP3	SRVLGLKTLATHGLA	0	0	0	0	0	222	0	66	0	0	0	0	0	0	0	0	0	0	0	0	0	0	0
1062	NSP3	VLGLKTLATHGLAAV	0	0	0	0	0	0	0	0	0	0	0	0	0	0	0	0	0	0	0	0	0	0	0
1063	NSP3	GLKTLATHGLAAVNS	0	0	0	0	0	883.5	0	0	0	0	0	0	0	0	0	0	0	0	0	0	0	0	0
1064	NSP3	KTLATHGLAAVNSVP	0	0	0	0	0	0	0	0	0	0	0	0	0	0	0	0	0	0	0	0	0	0	0
1065	NSP3	LATHGLAAVNSVPWD	255	145	27.5	97	409.5	360	9.5	266	593	116	629	1000.5	0	167	177.5	320	420	294	197	232	223	0	302.5
1066	NSP3	THGLAAVNSVPWDTI	0	44.5	0	88.5	257.5	0	0	0	0	115.5	0	0	0	23	0	79	0	55	0	0	123.5	0	0
1067	NSP3	GLAAVNSVPWDTIAN	67.5	0	101.5	41.5	592.5	184.5	180	0	2193	86.5	116	0	226.5	26	0	20.5	0	0	0	0	0	0	0
1068	NSP3	AAVNSVPWDTIANYA	0	0	37.5	0	0	0	0	0	1786	0	0	0	0	0	0	83.5	33	0	0	0	0	0	252
1069	NSP3	VNSVPWDTIANYAKP	0	0	0	0	0	0	0	0	104.5	0	0	0	0	0	0	0	0	0	0	0	0	0	0
1070	NSP3	SVPWDTIANYAKPFL	0	0	0	0	0	0	0	0	404	0	0	483	0	0	0	0	0	61.5	0	0	0	240	162.5
1071	NSP3	PWDTIANYAKPFLNK	25.5	0	0	0	0	665.5	0	0	0	0	0	353	0	0	0	0	0	0	0	0	0	0	0
1072	NSP3	DTIANYAKPFLNKVV	142	0	0	0	0	11	0	0	0	0	0	0	0	0	0	0	0	0	0	0	0	0	0
1073	NSP3	IANYAKPFLNKVVST	0	0	0	0	0	73.5	0	0	312	0	0	0	0	0	0	0	0	0	0	0	0	0	0
1074	NSP3	NYAKPFLNKVVSTTT	0	0	0	0	0	0	0	0	0	0	0	0	0	0	0	0	0	0	0	0	0	0	0
1075	NSP3	AKPFLNKVVSTTTNI	0	0	0	0	0	0	8	0	0	0	0	0	0	0	0	0	0	0	0	0	0	0	0
1076	NSP3	PFLNKVVSTTTNIVT	0	0	0	0	0	0	0	0	0	0	0	0	90	0	0	0	0	0	0	0	0	0	0
1077	NSP3	LNKVVSTTTNIVTRC	0	0	0	0	0	0	0	0	265	0	0	0	57.5	0	0	0	0	0	0	0	0	0	0
1078	NSP3	KVVSTTTNIVTRCLN	0	0	0	0	0	0	0	0	0	0	0	0	0	0	0	0	0	0	0	0	0	0	0
1079	NSP3	VSTTTNIVTRCLNRV	0	0	0	0	0	0	0	0	0	0	0	355	0	0	0	0	0	0	0	0	0	0	0
1080	NSP3	TTTNIVTRCLNRVCT	0	0	0	0	0	0	0	0	0	0	0	0	0	0	0	0	0	0	0	0	0	0	0
1081	NSP3	TNIVTRCLNRVCTNY	44	8.5	0	0	0	0	0	0	0	0	220	1285	0	0	0	0	0	0	0	0	0	0	0
1082	NSP3	IVTRCLNRVCTNYMP	0	125.5	0	0	0	0	0	0	532.5	0	0	0	0	0	0	0	0	0	0	0	0	0	0
1083	NSP3	TRCLNRVCTNYMPYF	293	232.5	0	97	328.5	691	0	72.5	581	56	621.5	4465	114.5	70.5	386	293	260.5	0	413	432.5	315	317	287.5
1084	NSP3	CLNRVCTNYMPYFFT	0	0	0	0	0	0	0	135	0	0	0	730	0	0	0	0	0	0	0	0	0	0	0
1085	NSP3	NRVCTNYMPYFFTLL	0	0	0	0	0	0	0	0	0	0	0	575	0	0	0	0	0	0	0	0	0	0	0
1086	NSP3	VCTNYMPYFFTLLLQ	0	0	0	0	0	0	0	0	0	0	0	69.5	0	0	0	0	0	0	0	0	0	0	0
1087	NSP3	TNYMPYFFTLLLQLC	0	0	0	0	73.5	0	0	0	0	0	0	0	0	0	0	0	0	0	0	0	0	0	0
1088	NSP3	YMPYFFTLLLQLCTF	0	0	0	0	0	0	0	0	0	0	0	703	0	0	52.5	0	0	79	0	0	0	235.5	115.5
1089	NSP3	PYFFTLLLQLCTFTR	0	0	0	0	0	0	0	0	0	0	0	544	0	0	0	0	0	0	0	0	0	0	0
1090	NSP3	FFTLLLQLCTFTRST	0	0	0	0	0	0	0	0	0	0	0	0	0	0	0	0	0	0	0	0	0	0	0
1091	NSP3	TLLLQLCTFTRSTNS	0	0	0	0	0	367	0	0	0	0	0	0	0	0	0	0	0	0	0	0	264	0	0
1092	NSP3	LLQLCTFTRSTNSRI	0	0	0	0	0	501.5	0	0	0	0	0	1163.5	0	0	0	0	0	27	122	216.5	36.5	0	0
1093	NSP3	QLCTFTRSTNSRIKA	0	0	0	0	0	0	0	0	0	0	0	0	0	0	0	0	0	0	0	0	0	0	0
1094	NSP3	CTFTRSTNSRIKASM	0	0	0	0	0	32.5	0	0	0	0	0	0	0	0	0	0	0	0	0	0	0	0	0
1095	NSP3	FTRSTNSRIKASMPT	0	0	0	0	0	0	0	0	414	0	0	0	0	0	0	0	0	0	0	0	0	0	0
1096	NSP3	RSTNSRIKASMPTTI	155	0	0	0	31	313	0	0	214	0	0	0	0	0	0	0	0	0	0	0	0	0	0
1097	NSP3	TNSRIKASMPTTIAK	0	0	0	0	327	506	0	0	262	0	0	0	270.5	0	0	129	0	0	0	0	0	0	0
1098	NSP3	SRIKASMPTTIAKNT	1902.5	0	0	0	0	0	0	0	605	0	0	3451	0	0	0	0	0	0	0	0	0	0	0
1099	NSP3	IKASMPTTIAKNTVK	250	0	0	0	22.5	117	0	0	1180	0	0	1003.5	116	0	0	0	0	0	0	0	0	0	0
1100	NSP3	ASMPTTIAKNTVKSV	0	0	0	0	164	1655	0	0	311	0	0	0	0	0	0	0	0	0	0	0	0	0	0
1101	NSP3	MPTTIAKNTVKSVGK	239	0	0	0	564	164	0	0	819.5	0	0	3136	49	0	0	0	0	0	0	0	0	0	0
1102	NSP3	TTIAKNTVKSVGKFC	0	0	0	0	0	0	0	0	0	0	0	0	0	0	0	0	0	0	0	0	0	0	0
1103	NSP3	IAKNTVKSVGKFCLE	0	0	78	192.5	0	0	0	0	0	0	0	0	233	0	0	0	0	0	0	0	0	0	0
1104	NSP3	KNTVKSVGKFCLEAS	0	0	0	0	0	0	0	0	0	0	0	0	15.5	0	0	0	0	0	0	0	0	0	0
1105	NSP3	TVKSVGKFCLEASFN	0	81.5	0	0	0	406	0	0	0	0	22.5	0	31.5	0	0	0	0	0	0	0	83.5	0	157
1106	NSP3	KSVGKFCLEASFNYL	0	0	0	0	0	0	0	71.5	0	0	29	137	0	39	197	109	155.5	60.5	351.5	3	159	366	246
1107	NSP3	VGKFCLEASFNYLKS	0	0	0	0	0	0	0	0	0	0	0	0	0	0	0	0	0	0	0	0	0	0	0
1108	NSP3	KFCLEASFNYLKSPN	0	0	0	0	0	1600.5	0	0	0	0	0	0	0	0	0	0	0	0	0	0	0	0	0
1109	NSP3	CLEASFNYLKSPNFS	0	0	0	0	0	0	0	0	0	0	0	0	0	0	0	0	0	0	0	0	0	0	0
1110	NSP3	EASFNYLKSPNFSKL	0	0	0	0	102	0	0	0	0	0	768.5	0	0	0	0	0	0	0	0	186	0	0	0
1111	NSP3	SFNYLKSPNFSKLIN	73	0	0	0	0	0	0	0	0	0	0	23437.5	0	0	0	0	0	0	0	0	0	0	0
1112	NSP3	NYLKSPNFSKLINII	0	0	0	0	0	0	0	0	0	0	0	4087.5	0	0	0	0	0	0	0	0	0	0	0
1113	NSP3	LKSPNFSKLINIIIW	0	0	0	0	0	0	0	0	0	0	0	421.5	0	0	0	0	0	0	63	0	0	0	0
1114	NSP3	SPNFSKLINIIIWFL	0	0	0	0	0	0	0	0	0	0	0	0	0	0	0	0	0	0	0	0	0	0	0
1115	NSP3	NFSKLINIIIWFLLL	0	0	0	0	0	0	0	0	0	0	0	0	0	0	0	0	0	0	0	0	0	0	0
1116	NSP3	SKLINIIIWFLLLSV	0	0	0	0	0	0	0	0	0	0	0	0	0	0	0	0	0	0	0	0	0	0	0
1117	NSP3	LINIIIWFLLLSVCL	0	0	0	0	0	0	0	0	0	0	0	0	0	0	0	0	149.5	0	27	0	0	17.5	0
1118	NSP3	NIIIWFLLLSVCLGS	0	0	0	0	0	0	0	0	0	0	0	0	0	0	0	0	0	0	0	0	0	0	0
1119	NSP3	IIWFLLLSVCLGSLI	0	0	0	0	0	55	0	0	0	0	0	289.5	0	0	0	0	0	0	0	0	0	0	0
1120	NSP3	WFLLLSVCLGSLIYS	0	0	0	0	0	0	0	0	0	0	0	267.5	0	35.5	8.5	0	0	0	0	0	0	39	0
1121	NSP3	LLLSVCLGSLIYSTA	0	0	0	0	0	0	0	0	0	0	0	0	0	0	0	0	0	0	0	0	0	0	0
1122	NSP3	LSVCLGSLIYSTAAL	0	0	0	0	84	0	0	0	0	0	0	0	0	0	0	0	0	0	0	0	0	0	0
1123	NSP3	VCLGSLIYSTAALGV	0	0	0	0	0	0	0	0	0	0	0	0	0	0	0	0	0	0	0	0	0	0	0
1124	NSP3	LGSLIYSTAALGVLM	0	0	0	0	0	7.5	0	34	0	0	0	0	0	0	0	0	0	0	0	0	0	0	0
1125	NSP3	SLIYSTAALGVLMSN	29.5	0	0	0	0	106	0	0	154.5	0	802	0	0	0	0	0	0	0	0	0	0	0	0
1126	NSP3	IYSTAALGVLMSNLG	0	0	0	0	0	0	0	0	0	0	0	0	0	0	0	0	0	0	0	0	0	0	0
1127	NSP3	STAALGVLMSNLGMP	0	0	0	0	24	560	0	0	411	0	0	0	0	0	0	0	0	0	0	0	0	0	0
1128	NSP3	AALGVLMSNLGMPSY	0	0	26	119	0	193	0	55	4818.5	0	0	0	0	0	0	47.5	0	0	27	0	43.5	116	503.5
1129	NSP3	LGVLMSNLGMPSYCT	0	0	0	0	0	0	0	183	12.5	0	0	0	0	0	0	0	0	0	0	0	0	0	0
1130	NSP3	VLMSNLGMPSYCTGY	0	0	15	19	0	0	0	0	419.5	0	0	203.5	0	22	83	0	0	0	0	139.5	0	87	0
1131	NSP3	MSNLGMPSYCTGYRE	0	56.5	428.5	144.5	0	66	0	0	0	0	109	0	183.5	74.5	0	83	50	0	0	0	0	0	0
1132	NSP3	NLGMPSYCTGYREGY	155	135.5	564	144.5	0	0	41.5	167	273	0	478	2505.5	78	326	518	336	861	143	372.5	641	160	344	145.5
1133	NSP3	GMPSYCTGYREGYLN	78.5	226.5	146	102	0	1340	44.5	0	0	458.5	280.5	1111.5	126	116	458	161.5	275.5	0	243	222.5	73.5	0	160
1134	NSP3	PSYCTGYREGYLNST	0	0	0	0	0	0	0	0	0	0	1742.5	0	0	0	0	167	0	0	0	0	0	0	0
1135	NSP3	YCTGYREGYLNSTNV	0	0	915.5	0	356.5	0	0	211	4586	0	36435.5	0	64	0	0	0	0	0	0	551	0	0	0
1136	NSP3	TGYREGYLNSTNVTI	132.5	0	0	25	262	362.5	69	537	2339	0	8930	0	205.5	0	0	0	0	0	1693.5	0	31	0	0
1137	NSP3	YREGYLNSTNVTIAT	0	0	0	0	0	0	0	155	0	0	4596.5	0	108	0	0	0	0	248	590	0	0	0	0
1138	NSP3	EGYLNSTNVTIATYC	114	0	0	0	192.5	81	26.5	184.5	877	0	1372.5	0	240	90	0	0	157.5	147	0	358	0	110	74
1139	NSP3	YLNSTNVTIATYCTG	0	0	0	0	0	0	0	0	0	0	0	0	0	0	0	0	0	0	0	0	0	0	0
1140	NSP3	NSTNVTIATYCTGSI	0	0	0	0	0	0	0	0	0	0	0	0	0	0	0	0	0	0	0	0	0	0	0
1141	NSP3	TNVTIATYCTGSIPC	0	127	0	0	85.5	232	0	0	0	0	0	0	0	60.5	0	0	21.5	0	0	0	0	0	85.5
1142	NSP3	VTIATYCTGSIPCSV	0	0	0	0	0	0	0	0	0	0	0	0	0	0	0	0	0	0	0	0	0	0	0
1143	NSP3	IATYCTGSIPCSVCL	0	0	0	0	0	0	0	0	52.5	0	0	0	0	0	0	0	84	24.5	76.5	0	0	174	104
1144	NSP3	TYCTGSIPCSVCLSG	0	0	0	0	0	0	0	0	0	0	0	0	0	0	0	0	0	0	0	0	0	0	0
1145	NSP3	CTGSIPCSVCLSGLD	75	0	0	0	0	310	0	124.5	1734	49	48	0	0	0	0	0	0	29	0	0	134.5	0	0
1146	NSP3	GSIPCSVCLSGLDSL	357	243.5	0	0	0	332	16	0	295.5	0	0	0	0	0	24.5	0	0	46	334	0	0	67	31
1147	NSP3	IPCSVCLSGLDSLDT	0	0	0	0	0	0	0	0	0	0	0	0	0	0	0	0	0	0	0	0	0	0	0
1148	NSP3	CSVCLSGLDSLDTYP	0	0	0	0	253	90	8	168	85.5	0	0	0	0	33.5	92.5	0	222.5	0	180.5	0	39.5	197	0
1149	NSP3	VCLSGLDSLDTYPSL	0	0	0	0	0	0	0	0	0	0	0	0	0	0	0	0	0	0	0	0	0	212.5	0
1150	NSP3	LSGLDSLDTYPSLET	0	0	0	0	0	638.5	0	105	553	0	0	0	64.5	0	0	32.5	0	70.5	0	0	0	0	0
1151	NSP3	GLDSLDTYPSLETIQ	169.5	0	0	366	0	1601	334.5	0	1145	0	0	0	0	0	0	0	0	0	192.5	0	0	0	0
1152	NSP3	DSLDTYPSLETIQIT	1691	0	0	660.5	0	1914	0	287	90	7.5	109.5	0	174	30.5	0	0	154	0	184	0	0	0	0
1153	NSP3	LDTYPSLETIQITIS	0	0	0	0	0	203.5	0	0	293	0	0	0	0	0	0	0	0	0	0	0	0	0	0
1154	NSP3	TYPSLETIQITISSF	150.5	0	0	0	37	633	0	0	747.5	429	1437	273.5	0	0	0	0	0	164.5	0	0	0	0	0
1155	NSP3	PSLETIQITISSFKW	0	0	0	0	70	0	0	0	321	0	0	0	0	0	0	0	0	0	0	0	0	0	0
1156	NSP3	LETIQITISSFKWDL	0	0	0	0	0	0	0	139.5	0	0	556	0	25	0	59.5	167.5	216	147.5	383	211	0	233	169
1157	NSP3	TIQITISSFKWDLTA	0	0	0	0	0	0	0	0	0	0	0	0	0	0	0	0	0	0	0	0	0	0	0
1158	NSP3	QITISSFKWDLTAFG	0	0	0	0	0	0	0	0	0	0	0	0	0	0	0	0	0	0	0	0	0	0	0
1159	NSP3	TISSFKWDLTAFGLV	0	0	0	0	357.5	865	0	0	0	0	0	0	0	0	0	0	0	0	0	0	0	0	0
1160	NSP3	SSFKWDLTAFGLVAE	0	0	230	371.5	0	757.5	10	0	0	0	0	0	117.5	0	0	26	0	0	0	0	0	0	0
1161	NSP3	FKWDLTAFGLVAEWF	346	130.5	144	421	504	588.5	156	465	784.5	438	2574	6723.5	211	346	1469	1425.5	3331	1352	2019	2337	1210	1721.5	1104
1162	NSP3	WDLTAFGLVAEWFLA	0	0	0	88.5	0	0	0	108.5	28	66	267	916	14	0	238	273.5	534.5	378	281.5	525	367.5	629	584
1163	NSP3	LTAFGLVAEWFLAYI	0	0	0	18	0	0	0	0	309	21.5	319.5	1325.5	0	0	277	253	382.5	313.5	183.5	503	205	829	382.5
1164	NSP3	AFGLVAEWFLAYILF	12	0	4.5	71.5	0	0	4.5	0	0	0	318	1790	0	0	406	190.5	610.5	235.5	288.5	613	334	1268	451.5
1165	NSP3	GLVAEWFLAYILFTR	0	0	0	0	0	217	58	0	0	0	0	0	0	0	101	0	0	0	0	42	145	720.5	0
1166	NSP3	VAEWFLAYILFTRFF	0	0	0	0	0	0	0	0	0	5.5	196	2020	0	0	293	293	0	0	0	0	158	215.5	209
1167	NSP3	EWFLAYILFTRFFYV	0	12	0	0	0	0	0	0	0	110	351	678	0	0	136.5	52	0	0	0	440.5	77.5	329	0
1168	NSP3	FLAYILFTRFFYVLG	0	0	0	0	0	0	0	0	0	0	0	0	0	0	0	0	0	0	0	324	0	0	0
1169	NSP3	AYILFTRFFYVLGLA	0	0	0	0	0	0	0	0	0	0	0	0	0	0	0	0	0	0	0	0	0	0	0
1170	NSP3	ILFTRFFYVLGLAAI	286.5	0	0	0	253.5	0	0	0	0	0	0	0	25.5	0	0	0	0	0	0	0	0	0	0
1171	NSP3	FTRFFYVLGLAAIMQ	0	0	0	0	0	0	91	0	0	0	0	0	0	0	0	0	0	0	0	0	0	1051	0
1172	NSP3	RFFYVLGLAAIMQLF	45.5	0	0	0	0	0	0	0	176	0	160	1247.5	0	0	68.5	11.5	107.5	0	59	0	98.5	0	0
1173	NSP3	FYVLGLAAIMQLFFS	0	0	0	0	0	0	0	0	0	0	0	0	0	0	0	0	0	0	0	0	0	0	0
1174	NSP3	VLGLAAIMQLFFSYF	0	0	0	80.5	0	0	0	0	0	0	274.5	3385	0	10	404	207	348	201	603	351	390	131.5	363
1175	NSP3	GLAAIMQLFFSYFAV	0	0	0	0	86	37.5	76	0	0	56.5	0	0	0	0	77	0	0	0	39.5	0	102	98	62
1176	NSP3	AAIMQLFFSYFAVHF	0	27.5	0	132.5	0	0	0	0	0	46	239.5	1884	0	0	308.5	276.5	322	59.5	169	0	0	30.5	694
1177	NSP3	IMQLFFSYFAVHFIS	0	0	0	0	0	0	0	0	0	0	0	0	0	0	0	0	0	0	0	0	0	0	0
1178	NSP3	QLFFSYFAVHFISNS	0	0	0	0	0	0	0	0	682.5	79	509	0	0	0	0	0	0	0	0	0	0	0	0
1179	NSP3	FFSYFAVHFISNSWL	0	0	0	71	0	0	0	0	1162.5	0	701	1369	0	0	115	181	181.5	84	253.5	249.5	77.5	126	190
1180	NSP3	SYFAVHFISNSWLMW	168	109.5	43	263	201	508	0	163	326	306	492	4192	67	111	363	739	595	155.5	411	287	313.5	172.5	432
1181	NSP3	FAVHFISNSWLMWLI	0	0	68.5	79.5	0	0	0	42	0	0	141.5	2006.5	0	0	195.5	237	225.5	94.5	0	35	123	7	157
1182	NSP3	VHFISNSWLMWLIIN	0	0	50	66	132	233.5	0	0	0	312	37.5	0	0	20	60.5	0	0	0	0	0	36.5	0	0
1183	NSP3	FISNSWLMWLIINLV	0	0	29	0	0	0	0	0	0	0	0	0	0	0	0	0	0	0	0	0	0	0	0
1184	NSP3	SNSWLMWLIINLVQM	0	0	0	0	31	186	0	0	296	0	0	0	98	0	0	162.5	0	0	0	0	0	0	0
1185	NSP3	SWLMWLIINLVQMAP	0	0	0	0	32	0	0	0	10055.5	0	0	0	0	0	0	0	0	0	0	0	0	0	0
1186	NSP3	LMWLIINLVQMAPIS	0	0	0	0	0	179	0	0	4940.5	72.5	0	0	0	22.5	0	0	0	0	0	0	0	0	0
1187	NSP3	WLIINLVQMAPISAM	0	0	0	0	0	175	0	0	2689	101	0	0	0	0	0	0	0	0	0	0	0	0	0
1188	NSP3	IINLVQMAPISAMVR	0	0	0	0	0	0	0	0	3494	0	94	0	0	0	0	0	0	0	42.5	0	0	0	0
1189	NSP3	NLVQMAPISAMVRMY	78	0	8.5	0	330	214.5	0	84.5	12399	8.5	0	0	0	0	0	45.5	0	0	0	29	0	0	0
1190	NSP3	VQMAPISAMVRMYIF	0	0	0	10	0	0	0	0	10443	0	795	218.5	0	0	0	0	0	0	0	0	0	0	0
1191	NSP3	MAPISAMVRMYIFFA	0	0	0	0	0	0	0	0	1917	0	109.5	0	0	0	0	0	0	0	0	0	0	0	0
1192	NSP3	PISAMVRMYIFFASF	0	0	0	115	0	240.5	0	17.5	0	0	250	0	130.5	0	0	0	0	0	0	0	0	0	0
1193	NSP3	SAMVRMYIFFASFYY	78	0	0	80	0	0	0	52.5	0	0	223	1872	0	56	0	0	0	0	89	133.5	84	241	0
1194	NSP3	MVRMYIFFASFYYVW	50	0	0	71	52.5	0	5	0	0	0	247	1354.5	0	54	185	173	0	42	0	185	133.5	84	83
1195	NSP3	RMYIFFASFYYVWKS	0	0	0	0	0	0	0	0	0	0	0	0	0	0	0	0	0	0	0	0	0	0	0
1196	NSP3	YIFFASFYYVWKSYV	0	0	0	0	0	0	0	0	0	0	0	0	0	0	0	0	0	0	0	0	0	0	0
1197	NSP3	FFASFYYVWKSYVHV	0	0	0	0	0	0	0	0	0	0	0	0	0	0	0	0	0	0	0	0	0	0	0
1198	NSP3	ASFYYVWKSYVHVVD	0	0	0	0	0	0	0	0	2854.5	0	23	0	0	0	0	0	0	0	0	0	0	0	0
1199	NSP3	FYYVWKSYVHVVDGC	0	0	0	0	0	159	0	0	467	0	0	0	0	0	0	0	0	0	0	127.5	0	0	0
1200	NSP3	YVWKSYVHVVDGCNS	0	0	0	0	0	0	0	0	1053.5	0	0	0	0	0	0	0	0	0	0	0	0	0	0
1201	NSP3	WKSYVHVVDGCNSST	0	0	0	0	0	0	0	0	0	0	0	0	0	0	0	0	0	0	0	0	0	0	0
1202	NSP3	SYVHVVDGCNSSTCM	0	0	0	73.5	0	156	0	45	0	0	0	0	0	0	0	0	0	0	0	0	0	0	0
1203	NSP3	VHVVDGCNSSTCMMC	11.5	0	0	59	564	212	0	0	0	0	0	0	0	97.5	7.5	0	0	0	0	129	0	0	0
1204	NSP3	VVDGCNSSTCMMCYK	0	0	0	0	0	0	0	0	0	0	0	0	0	0	0	0	0	0	0	0	0	0	0
1205	NSP3	DGCNSSTCMMCYKRN	274	0	0	0	0	0	0	0	173.5	0	455	625	114	0	0	0	0	0	0	0	22	0	0
1206	NSP3	CNSSTCMMCYKRNRA	98	0	0	0	0	0	0	0	0	0	0	0	0	0	0	0	0	0	0	0	0	0	0
1207	NSP3	SSTCMMCYKRNRATR	2042	367	0	0	0	73	241.5	36	438	148	427	557	69.5	11	0	0	166.5	0	315	209.5	319	280	0
1208	NSP3	TCMMCYKRNRATRVE	66	0	63.5	67	60.5	0	39	0	0	0	0	737	2018	0	0	0	0	0	0	0	202	0	0
1209	NSP3	MMCYKRNRATRVECT	0	0	0	0	0	0	0	0	253.5	0	0	0	0	0	0	0	0	0	0	0	0	0	0
1210	NSP3	CYKRNRATRVECTTI	0	0	0	0	0	0	0	0	0	0	0	0	0	0	0	0	0	0	0	0	0	0	0
1211	NSP3	KRNRATRVECTTIVN	0	0	0	0	0	0	0	0	1690	216.5	0	0	0	0	0	0	0	0	0	0	0	0	0
1212	NSP3	NRATRVECTTIVNGV	0	0	17.5	0	0	230	0	0	0	0	0	0	0	0	0	0	0	0	0	0	0	0	0
1213	NSP3	ATRVECTTIVNGVRR	197	165	0	0	0	74	177.5	0	281	133.5	0	1256.5	0	0	0	0	58	471.5	997.5	880	621.5	26	0
1214	NSP3	RVECTTIVNGVRRSF	15	114.5	0	0	0	0	0	0	23	38	173	979	7.5	0	194	0	0	0	0	0	205.5	0	0
1215	NSP3	ECTTIVNGVRRSFYV	0	25.5	0	0	0	0	0	0	0	40	1534.5	526	79.5	0	93	0	85	59	0	237	0	91	0
1216	NSP3	TTIVNGVRRSFYVYA	0	0	0	0	0	0	0	0	0	0	0	0	0	0	0	0	0	0	0	0	0	0	0
1217	NSP3	IVNGVRRSFYVYANG	0	25.5	0	0	0	0	0	0	0	0	0	0	0	0	0	0	0	0	0	0	0	0	0
1218	NSP3	NGVRRSFYVYANGGK	0	0	0	0	0	192	0	0	235	0	0	0	0	0	0	0	0	0	0	0	0	0	0
1219	NSP3	VRRSFYVYANGGKGF	0	0	0	0	0	0	0	0	0	0	0	0	0	0	18	0	0	0	67.5	0	0	0	0
1220	NSP3	RSFYVYANGGKGFCK	0	0	0	0	0	0	0	0	0	0	0	0	0	0	0	0	0	0	0	0	0	0	0
1221	NSP3	FYVYANGGKGFCKLH	0	0	0	0	0	0	0	0	0	0	0	0	0	0	0	0	0	0	0	0	0	0	0
1222	NSP3	VYANGGKGFCKLHNW	0	48	37.5	52.5	95	0	0	0	0	0	191.5	2035.5	0	49	102	88.5	101.5	0	168.5	218	106.5	0	268.5
1223	NSP3	ANGGKGFCKLHNWNC	0	0	0	0	391.5	0	0	0	0	0	0	456	55	5.5	127.5	51	0	0	129.5	136	61.5	59	207
1224	NSP3	GGKGFCKLHNWNCVN	0	0	0	0	0	65	0	0	166	186	0	0	0	0	0	0	0	0	0	0	0	0	0
1225	NSP3	KGFCKLHNWNCVNCD	255	0	0	0	0	424.5	77.5	273.5	473	150.5	514.5	0	59.5	77.5	0	102.5	205.5	0	204	0	415.5	29	0
1226	NSP3	FCKLHNWNCVNCDTF	96.5	0	0	0	0	9	0	163.5	537	0	364	1098	0	0	158.5	224	726	93.5	273.5	375	218.5	742.5	0
1227	NSP3	KLHNWNCVNCDTFCA	0	0	0	0	0	0	0	0	0	0	0	0	0	0	0	34	0	0	0	0	0	142	0
1228	NSP3	HNWNCVNCDTFCAGS	464	0	0	0	0	0	292	0	0	249	0	0	0	0	0	0	0	0	0	0	0	0	0
1229	NSP3	WNCVNCDTFCAGSTF	0	0	0	0	13	0	34	0	0	109.5	0	0	0	0	0	0	261	0	0	123	0	0	0
1230	NSP3	CVNCDTFCAGSTFIS	0	0	0	0	0	41	0	0	0	0	0	0	0	0	0	0	0	0	0	0	0	0	0
1231	NSP3	NCDTFCAGSTFISDE	0	122	645	583	221	556.5	194	228	633.5	367.5	0	0	553	383	0	157.5	251	69	0	61	0	698.5	0
1232	NSP3	DTFCAGSTFISDEVA	331	0	58.5	0	25.5	222	49	0	0	141.5	0	0	190	90.5	0	0	168.5	0	0	0	0	0	0
1233	NSP3	FCAGSTFISDEVARD	0	181	49	64	160	0	55.5	216.5	217.5	467	155.5	0	119.5	115.5	0	56.5	88.5	0	0	85.5	122	147	0
1234	NSP3	AGSTFISDEVARDLS	0	0	0	106	0	91	0	0	0	0	0	0	0	0	0	0	0	0	0	0	0	0	0
1235	NSP3	STFISDEVARDLSLQ	84	0	0	0	74.5	295	13.5	154.5	139.5	0	0	455.5	0	0	0	0	54.5	166	162	0	0	164.5	0
1236	NSP3	FISDEVARDLSLQFK	52.5	0	0	151	0	0	0	0	587	0	0	0	0	0	0	0	0	0	0	0	0	0	0
1237	NSP3	SDEVARDLSLQFKRP	0	0	0	0	30.5	0	0	0	0	0	0	0	0	0	0	0	0	0	0	0	0	0	0
1238	NSP3	EVARDLSLQFKRPIN	192	34	0	119.5	185.5	489	0	318	0	367.5	2724.5	0	617	83.5	0	0	0	0	0	428.5	0	0	0
1239	NSP3	ARDLSLQFKRPINPT	0	55.5	32	0	0	355	0	0	611.5	149.5	0	0	167	194.5	0	0	0	0	0	275	0	0	0
1240	NSP3	DLSLQFKRPINPTDQ	264.5	706	0	0	0	390	0	0	146	56.5	0	0	225.5	0	0	0	0	0	0	0	0	0	0
1241	NSP3	SLQFKRPINPTDQSS	0	132.5	0	0	0	0	18.5	0	0	0	0	0	0	0	0	0	0	0	0	0	0	0	0
1242	NSP3	QFKRPINPTDQSSYI	0	276	117	0	44.5	367	0	167	0	0	0	0	162	0	0	0	0	0	0	59.5	0	3078	0
1243	NSP3	KRPINPTDQSSYIVD	81	110.5	100	0	0	581	0	122.5	702.5	144	40	0	154	0	0	47.5	137	56.5	397.5	74	0	3268.5	0
1244	NSP3	PINPTDQSSYIVDSV	478	466	522	338.5	884	2547	51	686	3096	2013	811	3565	768	692	0	230	277.5	0	1061.5	87.5	0	10408	125.5
1245	NSP3	NPTDQSSYIVDSVTV	0	0	5.5	0	0	742	0	0	0	0	0	0	275	0	0	0	0	0	0	0	0	8588	0
1246	NSP3	TDQSSYIVDSVTVKN	0	0	0	0	0	1493.5	0	44.5	1025.5	0	0	0	165	0	0	0	0	0	0	0	0	0	0
1247	NSP3	QSSYIVDSVTVKNGS	0	0	0	0	0	0	0	0	0	0	0	0	0	0	0	0	0	0	0	0	0	0	0
1248	NSP3	SYIVDSVTVKNGSIH	468.5	0	0	0	0	1305.5	0	430	0	0	88.5	40898	0	0	0	0	0	0	0	0	0	0	0
1249	NSP3	IVDSVTVKNGSIHLY	0	41	0	37.5	254.5	690.5	0	104.5	0	125.5	154.5	56716	0	27	127	0	164	0	0	0	60.5	165	0
1250	NSP3	DSVTVKNGSIHLYFD	966.5	145	41	279	218	559.5	0	481	0	236.5	492.5	18362	336	156	766.5	442	1776.5	159	0	0	84.5	154	197
1251	NSP3	VTVKNGSIHLYFDKA	0	0	0	0	0	0	0	0	0	0	0	7446.5	0	0	0	0	0	0	0	0	0	0	0
1252	NSP3	VKNGSIHLYFDKAGQ	0	0	0	0	0	0	0	0	0	0	0	832.5	0	0	0	50.5	0	0	0	0	0	0	0
1253	NSP3	NGSIHLYFDKAGQKT	0	0	0	0	0	0	0	0	0	0	0	0	0	0	0	0	0	0	0	0	0	0	0
1254	NSP3	SIHLYFDKAGQKTYE	0	0	309	80.5	155.5	0	0	0	0	0	0	0	36	0	0	0	80	106.5	107.5	21	0	19	0
1255	NSP3	HLYFDKAGQKTYERH	367	0	10.5	0	0	219	0	0	0	0	0	989	0	0	0	107.5	0	85	0	144	0	0	0
1256	NSP3	YFDKAGQKTYERHSL	0	0	0	16	96	0	0	0	0	0	0	0	0	0	0	93.5	0	0	0	84	0	0	20.5
1257	NSP3	DKAGQKTYERHSLSH	309.5	0	0	0	0	0	0	0	0	0	0	0	0	0	0	25.5	0	0	0	0	0	0	0
1258	NSP3	AGQKTYERHSLSHFV	0	0	0	0	0	0	0	0	0	0	0	0	0	0	0	34	0	0	0	0	0	0	0
1259	NSP3	QKTYERHSLSHFVNL	0	0	0	0	0	0	0	0	0	0	0	0	0	0	0	0	0	0	0	0	0	0	0
1260	NSP3	TYERHSLSHFVNLDN	0	0	0	41.5	156.5	0	0	0	392	0	109.5	0	0	0	0	119	0	0	156	0	0	0	0
1261	NSP3	ERHSLSHFVNLDNLR	0	21	30	93.5	0	49.5	0	256	0	89	1992	723	0	26	0	78	0	49	292	479	134.5	0	0
1262	NSP3	HSLSHFVNLDNLRAN	154	0	0	85	631	0	10.5	5	0	268	1492.5	0	0	0	0	0	0	0	0	372.5	169	0	0
1263	NSP3	LSHFVNLDNLRANNT	0	0	97.5	0	218	0	43	0	415	58	157.5	18730	102.5	0	0	116.5	0	46.5	0	0	0	0	0
1264	NSP3	HFVNLDNLRANNTKG	183	0	0	0	0	0	28.5	0	0	46	0	0	0	0	0	0	0	0	0	0	0	0	0
1265	NSP3	VNLDNLRANNTKGSL	349.5	0	0	0	181	0	0	0	0	0	0	0	0	0	0	0	0	0	0	0	0	0	0
1266	NSP3	LDNLRANNTKGSLPI	0	0	0	0	0	0	0	0	0	0	0	0	105	0	0	0	0	0	0	0	0	0	0
1267	NSP3	NLRANNTKGSLPINV	0	0	0	0	0	0	0	0	0	0	0	0	0	0	0	0	0	0	0	0	0	0	0
1268	NSP3	RANNTKGSLPINVIV	0	0	0	0	0	0	0	0	0	0	612	0	0	0	0	0	0	0	0	0	0	0	0
1269	NSP3	NNTKGSLPINVIVFD	82.5	182	74	0	0	67.5	0	0	0	0	2460	463	0	297	0	0	438.5	315	0	0	189	0	159
1270	NSP3	TKGSLPINVIVFDGK	0	0	0	0	0	0	0	0	0	0	0	0	0	0	0	0	0	0	0	0	0	0	0
1271	NSP3	GSLPINVIVFDGKSK	0	0	0	0	0	123	0	0	0	0	0	0	0	0	0	12780	0	0	0	10179	0	0	0
1272	NSP3	LPINVIVFDGKSKCE	0	0	0	77.5	0	0	0	0	0	0	0	0	114	0	0	7278	0	109.5	0	2286	0	0	0
1273	NSP3	INVIVFDGKSKCEES	0	0	127	0	0	0	58	56	473.5	141	155.5	0	0	162	0	4101.5	0	0	0	1147	0	0	0
1274	NSP3	VIVFDGKSKCEESSA	0	0	0	0	0	16	0	81	0	0	64.5	124	0	0	0	5593.5	441.5	0	0	2839	0	0	0
1275	NSP3	VFDGKSKCEESSAKS	0	0	0	0	0	0	0	55	0	0	0	0	0	0	0	5926	289	0	0	5075.5	0	0	0
1276	NSP3	DGKSKCEESSAKSAS	356	0	0	0	0	264	0	317.5	0	0	0	0	177	0	0	12214	377	0	0	7601	619	0	0
1277	NSP3	KSKCEESSAKSASVY	170	0	0	0	0	1627.5	0	146.5	0	0	0	0	0	0	0	0	0	0	0	0	0	0	0
1278	NSP3	KCEESSAKSASVYYS	0	0	0	7.5	0	51	0	0	0	0	0	0	28	0	0	0	0	0	0	0	0	0	0
1279	NSP3	EESSAKSASVYYSQL	263.5	42	193	174	80.5	121	103	3337.5	269.5	892	6180	0	383.5	0	50	0	0	0	0	813.5	0	0	0
1280	NSP3	SSAKSASVYYSQLMC	486	120	0	0	83	697	0	0	0	0	0	0	0	0	0	0	0	0	0	0	0	0	0
1281	NSP3	AKSASVYYSQLMCQP	0	0	0	0	0	0	0	0	0	0	0	0	0	0	0	0	0	0	0	0	0	0	0
1282	NSP3	SASVYYSQLMCQPIL	0	0	0	0	0	66	0	0	350	0	775.5	0	108.5	63.5	0	0	0	0	0	0	0	0	0
1283	NSP3	SVYYSQLMCQPILLL	0	0	0	0	0	0	0	0	0	0	2855	902.5	0	0	0	0	126.5	533	0	0	0	0	0
1284	NSP3	YYSQLMCQPILLLDQ	0	0	0	0	0	0	0	42	0	0	2302	199.5	16.5	0	130	125	249.5	90.5	101	10.5	40	58	0
1285	NSP3	SQLMCQPILLLDQAL	0	0	0	0	165	0	0	116	0	0	110	0	0	0	83.5	230.5	309.5	0	0	0	0	0	0
1286	NSP3	LMCQPILLLDQALVS	0	0	0	0	0	0	0	0	0	0	0	0	0	0	0	246.5	0	0	0	0	0	0	0
1287	NSP3	CQPILLLDQALVSDV	0	0	0	0	0	0	0	103.5	740.5	0	416.5	0	0	246	0	357	0	0	0	0	0	0	0
1288	NSP3	PILLLDQALVSDVGD	142.5	0	0	85.5	206	430	11	2309	2320	338	1100	0	470	89	0	170	31.5	20.5	0	0	425	98	0
1289	NSP3	LLLDQALVSDVGDSA	0	0	0	0	149	0	0	195	0	0	0	0	0	0	0	261.5	0	291	0	0	0	0	0
1290	NSP3	LDQALVSDVGDSAEV	0	0	0	0	335	12	12.5	766	1630.5	0	344	0	0	0	0	0	0	0	0	0	0	19	0
1291	NSP3	QALVSDVGDSAEVAV	0	0	0	0	528.5	0	0	770	686	0	155	0	0	0	0	0	0	0	0	0	0	0	0
1292	NSP3	LVSDVGDSAEVAVKM	0	0	0	0	696	1104.5	9.5	189.5	1360	1133	0	0	0	0	0	0	0	0	0	0	0	0	0
1293	NSP3	SDVGDSAEVAVKMFD	2897	125	0	0	31.5	939.5	2.5	369.5	0	0	0	0	52	17	0	0	127	34	0	0	0	0	0
1294	NSP3	VGDSAEVAVKMFDAY	0	1074.5	84.5	98	6839	0	80.5	177	1420.5	67	0	0	92.5	95	193.5	246	344.5	153	437.5	453	316.5	252	303.5
1295	NSP3	DSAEVAVKMFDAYVN	1219.5	196	0	203.5	0	662	41.5	154.5	211	192.5	566.5	0	342	39	149.5	127.5	981.5	0	0	0	0	0	0
1296	NSP3	AEVAVKMFDAYVNTF	0	35	0	148.5	0	0	0	0	0	0	62.5	433.5	0	0	0	77	0	0	0	0	0	0	215.5
1297	NSP3	VAVKMFDAYVNTFSS	0	0	0	0	0	0	0	0	0	0	0	0	0	0	0	0	0	0	0	0	0	0	0
1298	NSP3	VKMFDAYVNTFSSTF	0	0	0	0	0	0	0	0	0	0	0	328.5	0	0	0	0	0	0	0	0	0	0	0
1299	NSP3	MFDAYVNTFSSTFNV	0	0	0	0	0	0	0	0	0	0	0	0	0	0	0	0	0	0	0	87	0	0	0
1300	NSP3	DAYVNTFSSTFNVPM	609	65	0	90.5	63	330	0	0	0	34	0	0	59.5	0	0	0	0	0	0	106	0	0	0
1301	NSP3	YVNTFSSTFNVPMEK	0	0	0	210.5	0	0	0	0	0	0	0	0	0	2673	0	0	0	0	0	0	0	0	0
1302	NSP3	NTFSSTFNVPMEKLK	0	0	0	0	0	0	0	0	0	0	0	0	0	0	0	0	0	0	0	0	0	0	0
1303	NSP3	FSSTFNVPMEKLKTL	0	0	0	0	0	0	0	0	0	0	0	0	0	248	0	0	0	0	0	0	0	0	0
1304	NSP3	STFNVPMEKLKTLVA	336	0	0	0	0	0	0	0	0	0	0	0	0	456.5	0	0	0	537	0	0	0	0	0
1305	NSP3	FNVPMEKLKTLVATA	0	0	0	0	0	0	0	0	0	0	0	0	0	315.5	0	0	0	0	0	0	0	0	0
1306	NSP3	VPMEKLKTLVATAEA	0	0	32.5	56	0	0	0	0	1062.5	237.5	0	0	0	0	0	203.5	0	0	0	426	142	0	0
1307	NSP3	MEKLKTLVATAEAEL	0	0	129	0	0	21.5	0	568	0	0	0	0	0	18	0	0	0	0	12	0	0	0	0
1308	NSP3	KLKTLVATAEAELAK	0	0	0	0	0	0	0	151	0	0	0	0	0	0	0	0	0	0	0	0	0	0	0
1309	NSP3	KTLVATAEAELAKNV	0	0	0	0	0	0	0	33	0	214	0	0	0	0	0	0	0	0	0	0	0	0	0
1310	NSP3	LVATAEAELAKNVSL	0	0	0	0	0	0	0	24.5	0	0	0	0	0	0	0	0	0	0	0	0	0	0	0
1311	NSP3	ATAEAELAKNVSLDN	0	0	42	0	0	0	0	0	0	0	0	0	0	0	0	0	82.5	0	48.5	0	37	0	639
1312	NSP3	AEAELAKNVSLDNVL	0	0	0	234.5	0	0	0	0	0	0	0	0	0	0	0	0	166.5	26.5	0	0	0	0	249
1313	NSP3	AELAKNVSLDNVLST	0	0	0	0	0	0	0	0	0	0	0	0	0	0	0	0	0	0	0	0	0	0	127.5
1314	NSP3	LAKNVSLDNVLSTFI	0	0	0	0	0	0	0	43	222.5	0	0	0	0	0	0	0	0	0	0	0	0	0	0
1315	NSP3	KNVSLDNVLSTFISA	0	0	0	0	0	0	0	0	0	0	0	0	0	0	0	0	0	0	0	0	0	0	0
1316	NSP3	VSLDNVLSTFISAAR	0	0	0	0	0	229.5	0	43	998	0	0	0	0	0	0	0	0	0	35	0	0	0	0
1317	NSP3	LDNVLSTFISAARQG	0	0	0	0	0	40	0	0	0	0	0	0	472	0	0	0	0	0	0	0	0	0	0
1318	NSP3	NVLSTFISAARQGFV	9.5	0	0	0	0	109.5	0	0	0	0	0	0	0	0	0	0	0	17	0	0	0	0	0
1319	NSP3	LSTFISAARQGFVDS	0	0	0	0	0	0	0	0	0	38	0	0	0	0	0	29.5	0	0	0	0	0	0	674
1320	NSP3	TFISAARQGFVDSDV	0	114.5	39	0	0	314	0	0	0	298	317	0	0	0	0	0	0	0	318	0	0	0	588.5
1321	NSP3	ISAARQGFVDSDVET	0	0	56	0	106	615.5	0	36	1939.5	0	0	0	0	0	0	0	0	0	0	0	0	0	0
1322	NSP3	AARQGFVDSDVETKD	0	0	0	0	901	0	0	0	691	0	463.5	0	0	0	0	0	0	0	0	0	0	0	0
1323	NSP3	RQGFVDSDVETKDVV	0	0	0	0	1092	0	0	0	523	0	0	0	0	0	0	0	0	0	0	0	0	0	0
1324	NSP3	GFVDSDVETKDVVEC	0	0	87	360	645	1567.5	0	78	1384.5	104	212	0	169	190	0	0	166	0	99.5	0	0	0	0
1325	NSP3	VDSDVETKDVVECLK	0	0	0	0	241	0	6	57.5	1421.5	0	556.5	0	0	15.5	0	0	0	0	267	0	0	0	0
1326	NSP3	SDVETKDVVECLKLS	140.5	0	0	119	0	0	0	0	0	0	0	0	0	0	0	0	0	0	0	0	0	0	0
1327	NSP3	VETKDVVECLKLSHQ	0	0	0	0	0	0	0	0	0	0	0	0	0	0	0	0	0	0	0	0	0	0	0
1328	NSP3	TKDVVECLKLSHQSD	0	0	0	0	0	49	0	0	0	0	0	0	0	0	0	0	0	0	93	0	206	0	0
1329	NSP3	DVVECLKLSHQSDIE	366	95.5	448	247	0	233	41	86	0	0	0	0	464	457	89.5	0	1617.5	0	89	0	0	185	0
1330	NSP3	VECLKLSHQSDIEVT	0	0	0	0	38.5	175.5	7.5	0	0	0	0	0	0	83	58.5	0	682	0	0	0	0	0	0
1331	NSP3	CLKLSHQSDIEVTGD	0	0	0	0	0	0	0	679	12	0	395.5	0	0	374	0	0	0	0	0	0	0	0	0
1332	NSP3	KLSHQSDIEVTGDSC	0	0	0	0	768.5	35.5	0	234	0	0	0	0	0	114	0	0	384	0	0	0	0	0	0
1333	NSP3	SHQSDIEVTGDSCNN	170	0	179	0	0	192	65	713	786	202	137	0	51.5	51.5	0	0	235	0	0	285	315.5	133	0
1334	NSP3	QSDIEVTGDSCNNYM	122	117	47	0	193.5	0	55	0	0	130	112	220	0	0	42	155	234.5	135	0	242.5	188	171	193.5
1335	NSP3	DIEVTGDSCNNYMLT	410	33	0	381	0	0	0	0	0	0	0	0	21.5	0	0	0	195	0	0	0	0	33.5	0
1336	NSP3	EVTGDSCNNYMLTYN	275	109	0	0	357.5	160	0	373	182.5	204.5	2655	843	114.5	52	33	0	171.5	21	354.5	699	287.5	334	198.5
1337	NSP3	TGDSCNNYMLTYNKV	125.5	73	0	0	106	152.5	0	0	0	0	211.5	398.5	0	0	0	0	0	0	0	0	0	0	0
1338	NSP3	DSCNNYMLTYNKVEN	589	0	172	0	61	373.5	0	0	694	1091.5	213	0	188	62.5	0	0	0	0	0	0	254.5	0	0
1339	NSP3	CNNYMLTYNKVENMT	0	1273.5	0	0	231	0	0	0	291	0	0	0	0	0	0	0	0	0	0	0	0	0	0
1340	NSP3	NYMLTYNKVENMTPR	0	144.5	0	0	192	0	0	0	3124	0	0	0	0	0	0	0	0	0	0	0	0	0	0
1341	NSP3	MLTYNKVENMTPRDL	0	0	0	0	0	0	0	0	503.5	0	0	0	0	0	0	0	0	0	0	0	0	0	0
1342	NSP3	TYNKVENMTPRDLGA	0	0	0	0	0	0	0	0	0	0	0	0	0	0	0	0	0	0	0	0	0	0	0
1343	NSP3	NKVENMTPRDLGACI	0	0	0	0	0	0	0	0	0	0	0	0	0	0	0	0	0	0	0	0	0	0	0
1344	NSP3	VENMTPRDLGACIDC	106	0	0	45.5	0	298.5	125.5	134.5	397.5	80	1005	0	25.5	299	200	44	279.5	0	79.5	0	152	0	148.5
1345	NSP3	NMTPRDLGACIDCSA	0	0	0	0	0	0	44	71	0	0	0	0	0	28.5	0	0	0	0	0	0	0	0	0
1346	NSP3	TPRDLGACIDCSARH	0	55.5	0	121	22.5	376.5	79	95	4030.5	128	435.5	2487	0	39	46	0	0	181	455	0	230	0	190.5
1347	NSP3	RDLGACIDCSARHIN	0	0	0	102.5	107	546	11	0	1368	172	0	1384.5	0	0	0	0	0	0	144	0	170	0	23
1348	NSP3	LGACIDCSARHINAQ	0	0	0	0	0	0	42.5	0	0	277.5	0	0	0	0	0	0	0	0	0	0	0	0	0
1349	NSP3	ACIDCSARHINAQVA	0	0	0	0	0	0	0	0	152	0	0	0	0	0	0	0	0	0	0	0	0	0	0
1350	NSP3	IDCSARHINAQVAKS	0	0	0	0	0	0	0	0	155	0	0	0	0	0	0	0	0	0	0	0	0	0	0
1351	NSP3	CSARHINAQVAKSHN	0	0	0	0	0	0	0	0	343.5	0	0	0	0	0	0	0	0	0	0	0	0	0	0
1352	NSP3	ARHINAQVAKSHNIA	0	0	0	0	0	0	0	0	0	0	0	0	0	0	0	0	0	0	0	0	0	0	0
1353	NSP3	HINAQVAKSHNIALI	423	0	16.5	0	0	376.5	76	0	5213.5	0	0	0	0	0	0	0	0	0	480.5	122	0	0	0
1354	NSP3	NAQVAKSHNIALIWN	319	0	0	0	39	0	0	0	649	132.5	0	2120	0	0	0	0	0	0	0	0	0	0	0
1355	NSP3	QVAKSHNIALIWNVK	118.5	0	0	0	0	0	0	0	78	0	0	0	0	0	0	0	0	0	0	0	0	0	0
1356	NSP3	AKSHNIALIWNVKDF	0	0	0	0	0	0	0	0	0	0	0	867	0	0	0	0	0	0	0	0	0	0	137
1357	NSP3	SHNIALIWNVKDFMS	0	0	0	135	98.5	0	0	0	0	0	0	0	0	0	0	91	0	0	0	0	0	0	0
1358	NSP3	NIALIWNVKDFMSLS	0	0	0	0	0	0	0	0	4179	0	0	0	0	0	0	0	0	0	0	0	0	0	0
1359	NSP3	ALIWNVKDFMSLSEQ	0	0	0	0	0	218	0	0	521	0	0	0	0	0	0	0	0	0	0	0	0	0	0
1360	NSP3	IWNVKDFMSLSEQLR	0	0	0	0	0	0	0	0	395.5	0	60	0	0	0	0	0	0	0	0	91.5	0	0	56.5
1361	NSP3	NVKDFMSLSEQLRKQ	0	0	0	0	0	0	16.5	0	0	0	0	0	0	0	0	0	0	0	0	0	0	0	0
1362	NSP3	KDFMSLSEQLRKQIR	0	0	0	0	0	0	9	0	139	0	0	0	0	0	0	0	0	0	74.5	0	0	0	0
1363	NSP3	FMSLSEQLRKQIRSA	0	0	0	0	0	0	0	0	0	0	0	0	0	0	0	0	0	0	0	0	0	0	0
1364	NSP3	SLSEQLRKQIRSAAK	737	0	166	0	0	278.5	0	0	378.5	0	0	3134	0	0	0	0	0	0	0	441	0	0	0
1365	NSP3	SEQLRKQIRSAAKKN	571.5	343	0	0	0	0	0	0	0	0	253	6687	0	27	0	661	0	0	0	0	0	0	0
1366	NSP3	QLRKQIRSAAKKNNL	0	0	0	0	0	0	0	0	0	0	0	0	0	0	0	0	0	0	0	0	0	0	0
1367	NSP3	RKQIRSAAKKNNLPF	33	0	0	0	0	0	0	0	0	0	184.5	920	80	0	0	0	0	0	0	99	0	0	241.5
1368	NSP3	QIRSAAKKNNLPFKL	0	0	0	0	0	0	0	0	0	0	0	0	0	0	0	0	0	0	0	0	0	0	0
1369	NSP3	RSAAKKNNLPFKLTC	0	0	0	0	0	0	0	0	0	0	0	0	0	0	0	0	0	0	0	0	0	0	0
1370	NSP3	AAKKNNLPFKLTCAT	0	0	0	0	0	0	0	0	0	0	0	0	0	0	0	0	0	0	0	0	0	0	0
1371	NSP3	KKNNLPFKLTCATTR	0	0	0	0	0	0	0	0	0	0	0	0	0	0	0	0	0	0	0	0	0	0	0
1372	NSP3	NNLPFKLTCATTRQV	0	52	0	0	0	0	0	0	0	0	0	0	0	0	0	0	0	0	0	0	0	0	0
1373	NSP3	LPFKLTCATTRQVVN	0	0	0	0	0	0	0	0	5821	366	0	0	59	0	0	0	0	0	0	0	0	0	0
1374	NSP3	FKLTCATTRQVVNVV	0	0	731	0	0	0	0	0	2689.5	0	0	0	0	0	0	0	0	0	0	0	0	0	0
1375	NSP3	LTCATTRQVVNVVTT	0	0	20	0	0	0	0	0	604.5	0	0	0	265	0	0	0	0	0	0	0	0	0	0
1376	NSP3	CATTRQVVNVVTTKI	0	0	0	0	0	1392	0	0	442	0	0	0	0	0	0	0	0	0	0	0	0	0	0
1377	NSP3	TTRQVVNVVTTKIAL	0	0	0	0	0	0	0	0	1526	0	0	0	0	0	0	0	0	0	0	0	0	0	0
1378	NSP3	RQVVNVVTTKIALKG	0	0	0	0	0	0	0	0	2477	0	0	0	0	0	0	0	0	0	0	0	0	0	0
1379	NSP3	VVNVVTTKIALKGGK	407.5	0	0	0	0	745	0	0	1930.5	0	0	0	0	0	32.5	0	0	0	0	0	0	0	0
1380	NSP4	NVVTTKIALKGGKIV	0	0	0	0	0	525	0	0	685	0	0	0	0	0	0	0	0	0	0	0	0	0	0
1381	NSP4	VTTKIALKGGKIVNN	0	0	33.5	0	0	1108	0	0	4135	407	0	0	146	0	0	0	0	0	0	0	0	0	0
1382	NSP4	TKIALKGGKIVNNWL	0	0	0	31	40	0	0	0	497	223	0	943	0	11.5	0	0	0	0	60	0	0	0	0
1383	NSP4	IALKGGKIVNNWLKQ	0	0	0	0	0	0	0	0	234.5	0	0	0	0	0	0	0	0	0	0	0	0	0	0
1384	NSP4	LKGGKIVNNWLKQLI	0	0	42	0	0	0	0	0	0	0	0	0	0	0	0	0	0	0	0	0	0	0	0
1385	NSP4	GGKIVNNWLKQLIKV	0	0	0	0	0	0	0	0	0	0	0	0	0	0	0	0	0	0	0	0	0	0	0
1386	NSP4	KIVNNWLKQLIKVTL	0	0	0	0	0	0	0	0	0	0	0	0	0	0	0	0	0	0	0	0	0	0	0
1387	NSP4	VNNWLKQLIKVTLVF	0	0	0	0	0	0	0	0	0	0	0	0	0	0	0	0	0	0	0	0	0	0	0
1388	NSP4	NWLKQLIKVTLVFLF	0	0	0	0	0	0	0	0	0	0	0	0	0	0	0	0	0	0	0	0	0	0	0
1389	NSP4	LKQLIKVTLVFLFVA	0	0	0	0	0	0	0	0	0	0	0	0	0	0	0	0	0	0	0	0	0	0	0
1390	NSP4	QLIKVTLVFLFVAAI	0	0	0	0	0	0	0	0	539	0	0	0	0	0	0	0	0	0	0	0	0	0	0
1391	NSP4	IKVTLVFLFVAAIFY	0	0	0	0	0	0	0	0	0	0	0	798.5	0	0	112	0	0	0	0	0	76.5	144.5	45.5
1392	NSP4	VTLVFLFVAAIFYLI	0	0	19.5	0	0	0	0	0	0	0	0	0	0	0	61	0	0	0	0	0	0	0	0
1393	NSP4	LVFLFVAAIFYLITP	0	0	5	0	0	0	0	0	0	0	0	0	0	0	0	0	0	0	0	0	0	0	0
1394	NSP4	FLFVAAIFYLITPVH	0	0	0	0	0	0	0	0	0	0	0	170	0	0	0	0	0	0	0	0	0	0	0
1395	NSP4	FVAAIFYLITPVHVM	0	0	0	0	0	0	0	0	0	0	0	0	0	0	0	0	0	0	0	0	0	0	0
1396	NSP4	AAIFYLITPVHVMSK	0	0	0	0	0	0	0	0	1485	0	0	0	0	0	0	0	0	0	0	0	0	0	0
1397	NSP4	IFYLITPVHVMSKHT	0	0	0	0	0	0	0	0	0	0	0	0	0	0	0	0	0	0	0	0	0	0	0
1398	NSP4	YLITPVHVMSKHTDF	0	0	0	0	0	176.5	0	0	1178	0	0	0	0	0	0	0	0	0	0	0	0	0	0
1399	NSP4	ITPVHVMSKHTDFSS	0	0	0	0	0	0	0	0	222	0	0	0	0	0	0	0	0	0	0	0	0	0	0
1400	NSP4	PVHVMSKHTDFSSEI	145.5	83	0	353.5	659	693	112	1194.5	2802	965	258	0	390	0	0	163	0	0	0	0	0	0	0
1401	NSP4	HVMSKHTDFSSEIIG	136.5	0	0	0	444	556	15	0	237	86.5	0	0	300	0	0	0	0	0	0	0	44	0	0
1402	NSP4	MSKHTDFSSEIIGYK	56.5	0	0	0	0	973.5	0	0	622.5	0	0	0	0	0	0	0	0	0	0	0	0	0	0
1403	NSP4	KHTDFSSEIIGYKAI	156.5	0	0	0	187	0	0	0	0	0	0	0	91	0	0	0	0	0	0	0	0	0	0
1404	NSP4	TDFSSEIIGYKAIDG	0	0	0	63.5	185	389.5	44	0	5470.5	0	0	0	0	0	0	0	0	0	0	0	0	0	0
1405	NSP4	FSSEIIGYKAIDGGV	0	0	0	0	0	45.5	15.5	0	0	0	0	0	0	0	0	0	0	0	0	0	0	0	343.5
1406	NSP4	SEIIGYKAIDGGVTR	0	20	0	0	0	0	0	0	0	0	0	0	0	0	0	0	0	0	0	0	0	0	0
1407	NSP4	IIGYKAIDGGVTRDI	0	20	0	96	0	0	0	0	0	0	0	0	0	0	0	0	0	0	135	0	0	0	106.5
1408	NSP4	GYKAIDGGVTRDIAS	0	0	0	0	0	0	29.5	0	0	129	0	0	0	0	0	0	0	0	0	0	0	0	0
1409	NSP4	KAIDGGVTRDIASTD	0	222	0	0	0	0	0	0	0	0	0	0	0	0	0	0	0	0	0	0	0	0	0
1410	NSP4	IDGGVTRDIASTDTC	0	112	0	0	0	0	0	0	250	0	0	0	0	0	0	0	0	0	0	0	0	0	0
1411	NSP4	GGVTRDIASTDTCFA	0	0	0	0	0	71.5	73.5	0	0	0	0	0	0	0	0	0	0	0	0	0	0	0	0
1412	NSP4	VTRDIASTDTCFANK	0	0	0	0	0	0	0	0	0	0	0	0	0	0	0	0	0	0	0	0	0	0	0
1413	NSP4	RDIASTDTCFANKHA	0	0	0	0	0	0	0	35	0	0	0	0	0	0	0	0	0	0	0	0	0	0	0
1414	NSP4	IASTDTCFANKHADF	0	107.5	0	0	0	265	0	0	0	0	0	0	17	0	0	85	485.5	0	712	0	129.5	0	194
1415	NSP4	STDTCFANKHADFDT	0	98.5	0	0	179	0	22.5	135	0	0	375.5	0	0	0	0	77.5	0	0	163	0	0	0	252
1416	NSP4	DTCFANKHADFDTWF	715	166	0	234.5	318.5	449	59	250	0	312	1277	4723	160.5	0	1387.5	935.5	1461	905	2451.5	769.5	683	978	544.5
1417	NSP4	CFANKHADFDTWFSQ	0	57.5	0	0	0	0	18	0	0	0	0	0	0	0	127	148	0	0	205	0	179.5	0	0
1418	NSP4	ANKHADFDTWFSQRG	0	42	0	0	220.5	0	0	0	0	0	0	0	0	0	0	0	0	0	0	0	0	0	0
1419	NSP4	KHADFDTWFSQRGGS	0	0	0	0	0	0	0	0	0	0	0	0	0	0	0	0	0	0	0	0	0	0	0
1420	NSP4	ADFDTWFSQRGGSYT	0	43.5	0	68.5	0	0	0	0	0	0	0	222.5	0	0	0	0	0	42	445.5	0	0	0	0
1421	NSP4	FDTWFSQRGGSYTND	138	455	0	0	274	361.5	0	0	796.5	192	1141	0	0	0	60	163	0	124.5	149.5	217	917	0	0
1422	NSP4	TWFSQRGGSYTNDKA	0	0	0	0	0	0	0	0	0	0	0	0	0	0	0	0	0	0	0	0	0	0	0
1423	NSP4	FSQRGGSYTNDKACP	0	0	0	0	0	0	0	0	0	0	0	0	0	0	0	0	0	0	0	0	0	0	0
1424	NSP4	QRGGSYTNDKACPLI	0	0	0	0	0	0	0	0	0	0	0	0	0	0	0	24.5	0	0	0	0	0	0	0
1425	NSP4	GGSYTNDKACPLIAA	0	0	0	0	0	46.5	86	0	0	0	0	0	0	0	0	0	0	0	0	0	0	0	96
1426	NSP4	SYTNDKACPLIAAVI	0	0	0	0	130.5	0	0	567.5	320.5	0	0	0	0	0	0	0	0	0	0	0	0	0	0
1427	NSP4	TNDKACPLIAAVITR	0	0	0	0	261	0	0	0	0	0	0	0	0	0	0	0	0	0	0	0	0	0	0
1428	NSP4	DKACPLIAAVITREV	183	0	120	0	0	0	0	0	0	0	0	0	20.5	0	0	0	0	0	0	0	0	0	0
1429	NSP4	ACPLIAAVITREVGF	0	43.5	0	11	72	0	0	0	0	0	0	1219	0	59	97	140	203.5	35.5	143.5	0	103	208.5	154.5
1430	NSP4	PLIAAVITREVGFVV	0	79	43.5	0	67	0	0	0	579.5	237	1960	0	346	36.5	0	123	0	0	0	0	0	0	0
1431	NSP4	IAAVITREVGFVVPG	0	0	0	0	0	0	0	0	0	0	0	0	0	0	0	0	0	0	0	0	0	0	0
1432	NSP4	AVITREVGFVVPGLP	0	0	0	142.5	118	855	0	0	0	0	0	0	0	0	0	0	0	0	0	30.5	0	0	0
1433	NSP4	ITREVGFVVPGLPGT	0	0	0	0	0	557.5	0	0	0	0	0	0	0	0	0	0	0	0	0	0	0	0	0
1434	NSP4	REVGFVVPGLPGTIL	0	0	0	0	0	398.5	0	0	0	0	123	0	0	0	0	0	0	0	0	0	0	0	0
1435	NSP4	VGFVVPGLPGTILRT	0	0	0	0	0	0	0	0	0	0	0	0	0	0	0	0	0	0	0	0	0	0	0
1436	NSP4	FVVPGLPGTILRTTN	0	0	52	0	0	338.5	117	0	0	44.5	87.5	0	373	0	0	0	0	0	0	0	0	0	0
1437	NSP4	VPGLPGTILRTTNGD	41	0	0	0	0	0	0	0	0	56	0	0	50	0	0	0	0	0	31.5	0	374	0	0
1438	NSP4	GLPGTILRTTNGDFL	0	0	0	710	0	2318	128.5	0	0	188.5	76.5	0	116	0	165	0	0	0	703.5	192	124	0	0
1439	NSP4	PGTILRTTNGDFLHF	0	29.5	0	135	0	149	0	142	0	219	542.5	3451	90.5	119	456	378	391	0	646	310.5	0	362.5	0
1440	NSP4	TILRTTNGDFLHFLP	22	0	0	0	0	131	0	0	0	0	125.5	0	0	0	0	0	0	0	0	0	131.5	111	0
1441	NSP4	LRTTNGDFLHFLPRV	0	0	0	0	0	0	0	0	0	0	0	446	0	0	0	0	0	0	0	0	0	0	0
1442	NSP4	TTNGDFLHFLPRVFS	0	0	0	0	0	0	0	0	0	0	0	150	0	0	0	0	0	0	0	0	0	0	0
1443	NSP4	NGDFLHFLPRVFSAV	0	0	0	0	65	0	0	63	0	0	0	0	0	0	0	0	0	0	0	0	0	0	0
1444	NSP4	DFLHFLPRVFSAVGN	226	21.5	0	0	0	164	0	0	0	229	61.5	0	60.5	9.5	0	0	0	0	0	0	129.5	0	0
1445	NSP4	LHFLPRVFSAVGNIC	45	0	102	0	0	0	0	0	0	110	0	0	0	645	0	22	0	0	0	0	0	0	0
1446	NSP4	FLPRVFSAVGNICYT	13.5	0	0	0	0	0	0	0	0	0	0	0	0	0	0	0	0	0	0	0	0	0	0
1447	NSP4	PRVFSAVGNICYTPS	0	0	0	0	0	0	0	0	0	0	0	0	0	0	0	0	0	0	0	0	0	0	0
1448	NSP4	VFSAVGNICYTPSKL	0	0	0	0	0	0	0	0	0	0	0	0	0	0	0	0	0	0	0	0	0	0	0
1449	NSP4	SAVGNICYTPSKLIE	0	0	599	0	0	0	0	0	0	0	0	0	101	100	0	0	0	0	28.5	0	0	0	0
1450	NSP4	VGNICYTPSKLIEYT	21.5	43.5	200.5	0	0	0	0	0	0	0	0	0	0	95	0	0	440	0	0	0	11.5	60	0
1451	NSP4	NICYTPSKLIEYTDF	0	723.5	104.5	0	198	794.5	0	435	0	398.5	233.5	1715	0	157.5	920	577.5	461.5	79	894.5	20	299	558	590
1452	NSP4	CYTPSKLIEYTDFAT	0	0	29	0	0	162	0	0	0	0	346.5	0	0	0	0	0	0	0	0	0	0	0	0
1453	NSP4	TPSKLIEYTDFATSA	0	0	0	0	0	362	0	0	3448	0	251	0	0	0	0	0	0	0	0	0	0	0	0
1454	NSP4	SKLIEYTDFATSACV	593.5	0	0	0	0	0	0	61	324.5	0	0	1204	0	0	0	0	35	0	0	0	0	0	0
1455	NSP4	LIEYTDFATSACVLA	0	0	0	0	0	0	0	879	1288.5	0	0	0	0	0	0	0	0	0	412	0	0	0	0
1456	NSP4	EYTDFATSACVLAAE	154.5	0	243.5	226	273.5	0	0	285	0	0	1104.5	0	225	0	0	0	0	0	87	338.5	0	0	0
1457	NSP4	TDFATSACVLAAECT	0	0	0	0	85.5	439.5	16	30	2472	25	0	0	0	0	0	0	0	0	226.5	0	0	0	0
1458	NSP4	FATSACVLAAECTIF	0	0	0	0	0	0	0	0	15	0	275	519	0	0	117.5	205	492	159.5	221	0	123.5	93.5	133.5
1459	NSP4	TSACVLAAECTIFKD	0	0	0	0	0	0	0	0	0	0	228	0	0	0	0	0	0	0	0	0	0	0	0
1460	NSP4	ACVLAAECTIFKDAS	0	0	0	0	0	0	0	323	0	0	0	0	0	0	0	0	0	0	0	0	0	0	0
1461	NSP4	VLAAECTIFKDASGK	0	0	0	0	0	0	0	0	0	0	0	0	0	0	0	0	0	0	0	0	0	0	0
1462	NSP4	AAECTIFKDASGKPV	0	0	0	0	0	451	0	0	0	0	0	0	0	0	0	0	0	0	0	0	0	0	0
1463	NSP4	ECTIFKDASGKPVPY	0	76	0	0	65.5	585.5	0	199	0	0	345	0	171.5	87	0	0	0	0	0	391	0	136.5	0
1464	NSP4	TIFKDASGKPVPYCY	0	42.5	0	0	64.5	513.5	15.5	0	0	14.5	0	0	89.5	96	0	74.5	174.5	0	0	0	82.5	277.5	0
1465	NSP4	FKDASGKPVPYCYDT	0	0	0	0	0	0	0	0	0	0	0	0	15	79.5	0	0	0	0	0	0	0	0	0
1466	NSP4	DASGKPVPYCYDTNV	681.5	0	0	0	0	113.5	0	0	0	566	305	1046.5	46	36.5	0	0	0	0	0	0	0	0	0
1467	NSP4	SGKPVPYCYDTNVLE	0	0	159	425	96.5	156	0	764.5	0	258	0	448	121	0	0	0	95.5	0	0	0	0	0	0
1468	NSP4	KPVPYCYDTNVLEGS	0	0	121	0	0	0	0	0	0	0	0	0	23.5	0	0	0	0	0	0	0	0	0	0
1469	NSP4	VPYCYDTNVLEGSVA	0	0	0	0	0	0	0	1022	2391	0	0	0	0	0	0	0	0	0	0	0	0	0	0
1470	NSP4	YCYDTNVLEGSVAYE	0	136	316	398	184.5	519	53.5	3363.5	284	156.5	0	2255.5	514	115	75.5	0	1569	486.5	260	290	313.5	308.5	407
1471	NSP4	YDTNVLEGSVAYESL	0	14.5	30.5	0	0	0	36	3083.5	0	0	0	0	0	25.5	0	432	712	36	0	0	0	374	0
1472	NSP4	TNVLEGSVAYESLRP	0	0	0	0	448	0	0	895	648	0	0	0	0	0	0	0	0	0	0	0	0	0	0
1473	NSP4	VLEGSVAYESLRPDT	0	0	0	0	0	0	0	930.5	177	126	677.5	0	0	0	0	0	72.5	0	0	0	123	0	48
1474	NSP4	EGSVAYESLRPDTRY	433	250.5	295	194	342.5	281.5	68	2203	647	522	2812.5	569.5	741.5	140.5	0	245.5	825	357.5	284	1114	245	806	185.5
1475	NSP4	SVAYESLRPDTRYVL	0	0	0	0	86.5	0	0	306	0	0	16	0	0	0	0	0	0	0	0	0	61	0	0
1476	NSP4	AYESLRPDTRYVLMD	106.5	0	0	163.5	379	41	6.5	0	838	75	0	0	0	63	0	0	0	178	0	0	1061.5	0	51
1477	NSP4	ESLRPDTRYVLMDGS	115	0	0	0	70.5	0	0	257	0	0	1168	0	110	0	0	0	0	0	0	0	0	0	0
1478	NSP4	LRPDTRYVLMDGSII	0	36.5	0	0	0	62	0	147	0	0	0	0	0	0	0	0	0	155.5	67.5	0	0	0	0
1479	NSP4	PDTRYVLMDGSIIQF	27.5	381	0	202.5	0	0	0	0	0	0	543	921	0	0	0	166.5	264	466	441.5	255.5	227.5	0	0
1480	NSP4	TRYVLMDGSIIQFPN	0	95.5	0	0	0	189	0	0	0	0	46.5	0	0	0	0	0	0	0	0	104	273	0	0
1481	NSP4	YVLMDGSIIQFPNTY	144	114	0	90	355.5	988.5	33	185	198.5	0	241.5	496	33.5	21	0	200	129	0	257.5	271	241.5	219.5	332.5
1482	NSP4	LMDGSIIQFPNTYLE	74	104	196	495	0	204.5	48.5	96	0	81.5	0	0	143.5	0	67	95.5	268	0	106	32	10	0	85
1483	NSP4	DGSIIQFPNTYLEGS	447.5	0	167	0	0	0	0	20	0	19.5	0	0	195.5	0	0	0	0	0	0	0	0	0	0
1484	NSP4	SIIQFPNTYLEGSVR	0	0	0	0	0	0	0	0	0	0	0	0	0	0	0	0	0	0	0	32.5	0	0	0
1485	NSP4	IQFPNTYLEGSVRVV	0	0	668.5	0	0	0	0	0	32	0	4	0	0	0	0	0	0	0	0	94.5	0	0	0
1486	NSP4	FPNTYLEGSVRVVTT	0	0	0	0	0	0	0	0	0	0	0	0	0	0	0	0	0	0	0	128.5	0	0	0
1487	NSP4	NTYLEGSVRVVTTFD	122	93	0	0	0	0	0	73.5	0	0	187.5	0	203.5	0	0	0	417.5	491	0	0	0	0	0
1488	NSP4	YLEGSVRVVTTFDSE	0	188	589	749.5	320	772	52	330	0	243.5	365	0	435.5	24	0	120.5	373	120.5	0	0	0	0	0
1489	NSP4	EGSVRVVTTFDSEYC	713	277	496	144.5	711.5	643.5	163.5	1057.5	929	674.5	1706.5	402	721	567.5	187.5	265	1103	524	583	1031	478	585	552
1490	NSP4	SVRVVTTFDSEYCRH	287	185	0	0	173	292.5	56	0	161	285	0	443.5	54	155.5	134.5	202	238.5	122	167.5	213	312	134	170
1491	NSP4	RVVTTFDSEYCRHGT	0	0	0	0	0	0	0	0	0	0	0	0	0	0	0	0	0	0	0	0	0	0	38.5
1492	NSP4	VTTFDSEYCRHGTCE	0	53	652	231	0	591.5	91	228	0	253.5	104.5	328	413.5	407	0	33	362.5	158	237	0	0	0	451
1493	NSP4	TFDSEYCRHGTCERS	0	62.5	144.5	0	116.5	180.5	56.5	0	0	250.5	0	0	155.5	218.5	0	108	0	0	286	0	0	0	0
1494	NSP4	DSEYCRHGTCERSEA	1026.5	93.5	148.5	580	993.5	372	42.5	247	207	210	0	0	351.5	202.5	71.5	116.5	643.5	0	157	0	0	0	0
1495	NSP4	EYCRHGTCERSEAGV	0	54.5	55	0	0	412	34.5	291	0	374.5	1163	0	167	69	0	0	0	0	0	97	0	0	0
1496	NSP4	CRHGTCERSEAGVCV	0	0	0	0	0	0	8.5	0	0	74	0	0	0	0	0	10	0	0	0	0	0	0	0
1497	NSP4	HGTCERSEAGVCVST	275	0	0	0	0	0	90.5	0	0	95	0	0	0	0	0	0	0	0	0	0	0	0	0
1498	NSP4	TCERSEAGVCVSTSG	252	0	0	0	141	0	27	0	0	74.5	0	0	0	0	0	0	0	0	0	0	0	0	0
1499	NSP4	ERSEAGVCVSTSGRW	266.5	116	71.5	137.5	40	161.5	0	618.5	0	507	2124.5	0	464.5	0	4	85.5	307	155	365	729	24.5	313	0
1500	NSP4	SEAGVCVSTSGRWVL	0	0	0	0	0	0	0	0	0	0	0	0	0	0	0	0	0	0	0	0	0	0	0
1501	NSP4	AGVCVSTSGRWVLNN	0	0	23	0	45.5	213.5	0	1509	0	230.5	53.5	7203.5	0	0	0	0	0	0	0	0	0	0	0
1502	NSP4	VCVSTSGRWVLNNDY	378	128.5	160.5	88	260	569	29.5	1345	458	739	879	48726	247	379	312	718	742	158.5	930.5	385.5	165	588	549
1503	NSP4	VSTSGRWVLNNDYYR	195.5	160	51.5	0	148.5	359	28	840	0	629	530.5	17355	192	223	405	453	235	0	473.5	466	262	156.5	427
1504	NSP4	TSGRWVLNNDYYRSL	79.5	65	0	0	189	0	0	243	0	143	16.5	2300	0	0	0	96	0	0	140.5	0	0	0	0
1505	NSP4	GRWVLNNDYYRSLPG	0	0	0	0	0	0	7.5	0	0	0	0	0	0	0	0	0	0	0	0	0	0	0	0
1506	NSP4	WVLNNDYYRSLPGVF	0	0	0	49	0	74	0	80	0	0	241	2115.5	0	0	0	74.5	111	37.5	179	102	0	0	0
1507	NSP4	LNNDYYRSLPGVFCG	0	0	8	0	0	0	0	0	0	0	0	0	0	0	0	0	0	0	0	0	0	0	0
1508	NSP4	NDYYRSLPGVFCGVD	145	146.5	40	0	0	457.5	0	167.5	1409	495.5	53	0	0	40.5	0	0	180.5	0	676	99	0	0	0
1509	NSP4	YYRSLPGVFCGVDAV	0	0	0	0	141	0	0	0	0	164.5	0	0	0	0	0	0	0	0	0	0	0	0	0
1510	NSP4	RSLPGVFCGVDAVNL	0	0	0	0	0	113.5	0	0	476	140.5	0	0	0	0	0	0	0	40	0	0	0	0	0
1511	NSP4	LPGVFCGVDAVNLLT	0	0	0	0	0	0	0	244	0	0	0	0	0	0	0	0	0	0	0	0	0	0	0
1512	NSP4	GVFCGVDAVNLLTNM	0	0	0	0	0	1398	0	697	322	0	0	0	0	0	0	0	0	0	0	0	0	0	0
1513	NSP4	FCGVDAVNLLTNMFT	0	0	0	0	0	78	0	118	197.5	0	0	0	0	0	0	0	0	0	0	0	0	0	62
1514	NSP4	GVDAVNLLTNMFTPL	0	0	0	359.5	0	774	0	35.5	417.5	0	0	0	0	0	0	0	0	0	0	0	0	0	0
1515	NSP4	DAVNLLTNMFTPLIQ	303	0	0	0	0	0	0	0	60	0	0	0	13	0	0	0	45.5	0	0	0	0	0	0
1516	NSP4	VNLLTNMFTPLIQPI	0	0	21	0	0	341	0	0	0	168.5	0	0	358	66	0	0	0	0	0	0	0	0	0
1517	NSP4	LLTNMFTPLIQPIGA	0	0	0	0	0	60.5	0	0	0	204.5	0	0	259	0	0	0	0	0	0	0	0	0	0
1518	NSP4	TNMFTPLIQPIGALD	0	20	0	0	82	409.5	0	0	0	192	159	0	0	0	0	0	0	29	14	0	0	0	0
1519	NSP4	MFTPLIQPIGALDIS	0	0	0	0	0	126	0	0	89.5	0	0	0	0	0	0	0	0	0	0	0	0	0	0
1520	NSP4	TPLIQPIGALDISAS	0	0	0	0	0	112.5	0	0	5953	0	74.5	0	0	0	0	0	0	0	0	0	0	0	0
1521	NSP4	LIQPIGALDISASIV	0	0	0	0	0	0	0	59	812	0	0	0	0	0	0	0	0	0	0	0	0	0	0
1522	NSP4	QPIGALDISASIVAG	0	0	0	0	0	0	0	0	0	0	0	0	0	0	0	0	0	0	0	0	0	0	0
1523	NSP4	IGALDISASIVAGGI	30.5	0	0	57.5	0	0	0	0	64.5	0	0	0	0	0	0	0	0	0	0	0	0	0	0
1524	NSP4	ALDISASIVAGGIVA	0	0	0	0	0	0	0	0	0	0	0	0	0	0	0	0	0	0	0	0	0	0	0
1525	NSP4	DISASIVAGGIVAIV	161	0	0	0	0	0	0	0	886.5	0	0	0	0	0	0	0	0	0	0	0	0	0	0
1526	NSP4	SASIVAGGIVAIVVT	0	0	0	0	0	0	0	0	0	0	0	0	0	0	0	0	0	0	0	0	0	0	0
1527	NSP4	SIVAGGIVAIVVTCL	0	0	0	0	0	0	0	0	0	0	0	0	0	0	0	0	0	0	0	0	0	0	0
1528	NSP4	VAGGIVAIVVTCLAY	0	0	0	0	0	0	0	0	0	0	0	0	0	0	0	0	18	0	0	0	0	0	0
1529	NSP4	GGIVAIVVTCLAYYF	0	0	0	0	0	0	87	0	0	0	0	932.5	0	0	229	95.5	493	61	0	0	0	600	0
1530	NSP4	IVAIVVTCLAYYFMR	0	0	0	0	0	0	0	0	193.5	0	0	0	0	0	0	0	0	0	0	0	0	0	0
1531	NSP4	AIVVTCLAYYFMRFR	190	110.5	0	0	0	0	0	164	0	0	853.5	2302	0	56.5	130	0	0	131	169.5	383	136.5	0	0
1532	NSP4	VVTCLAYYFMRFRRA	0	19.5	0	0	0	0	35.5	0	0	0	0	0	0	29	0	0	433	0	0	0	235	0	0
1533	NSP4	TCLAYYFMRFRRAFG	0	0	0	0	0	0	0	0	0	0	0	0	0	0	0	0	0	0	0	0	0	0	0
1534	NSP4	LAYYFMRFRRAFGEY	159	264	109	152.5	0	552	61.5	277.5	109	336.5	932	2376.5	117.5	326.5	611	619	1251.5	901	620	773	315	0	764
1535	NSP4	YYFMRFRRAFGEYSH	63	201	0	152	79.5	243	0	0	301	0	274.5	2167.5	37	125	302	704	211.5	141.5	0	253.5	118.5	95.5	154
1536	NSP4	FMRFRRAFGEYSHVV	0	0	180.5	0	0	0	0	0	0	0	0	0	0	0	0	0	0	0	0	0	0	0	0
1537	NSP4	RFRRAFGEYSHVVAF	0	81	0	108	0	0	0	0	771	0	386	450	0	16	113.5	0	0	268	0	184	0	0	0
1538	NSP4	RRAFGEYSHVVAFNT	0	66.5	0	0	0	0	0	0	0	0	0	0	0	0	0	0	0	0	0	0	0	0	0
1539	NSP4	AFGEYSHVVAFNTLL	0	0	0	0	131	0	0	0	0	0	0	0	0	0	0	0	0	0	0	0	0	0	29
1540	NSP4	GEYSHVVAFNTLLFL	0	0	0	29.5	128	124.5	61	0	0	0	0	609	0	0	157	44.5	172.5	190	0	0	0	0	133.5
1541	NSP4	YSHVVAFNTLLFLMS	0	0	0	0	0	0	0	0	0	0	0	0	0	0	0	0	0	0	0	0	0	0	0
1542	NSP4	HVVAFNTLLFLMSFT	425.5	0	0	0	0	0	47	0	4170	0	0	0	0	0	0	0	0	0	0	0	0	0	0
1543	NSP4	VAFNTLLFLMSFTVL	216	0	0	0	0	0	0	0	2814	67	0	0	0	0	0	0	0	0	0	0	0	0	0
1544	NSP4	FNTLLFLMSFTVLCL	0	0	0	0	1206	0	0	0	0	0	0	0	0	0	0	0	0	0	0	0	0	0	0
1545	NSP4	TLLFLMSFTVLCLTP	0	0	0	0	0	0	0	0	0	0	0	0	0	0	0	0	0	0	0	0	0	0	0
1546	NSP4	LFLMSFTVLCLTPVY	0	0	0	0	8.5	0	0	0	136.5	0	263.5	436	0	0	0	0	0	43.5	0	0	0	0	0
1547	NSP4	LMSFTVLCLTPVYSF	0	0	0	0	0	0	0	0	0	0	176	717	0	0	0	46.5	0	0	0	0	0	0	0
1548	NSP4	SFTVLCLTPVYSFLP	82	0	0	0	0	0	0	0	0	0	0	0	0	0	0	0	0	0	0	0	0	0	0
1549	NSP4	TVLCLTPVYSFLPGV	0	0	0	0	0	316	0	0	0	42.5	0	0	0	0	0	0	0	0	0	0	0	0	0
1550	NSP4	LCLTPVYSFLPGVYS	0	0	0	0	0	26.5	0	0	0	0	0	0	0	0	0	0	0	0	0	0	0	0	0
1551	NSP4	LTPVYSFLPGVYSVI	0	0	0	0	0	0	0	0	0	0	0	0	0	0	0	0	0	0	0	0	0	0	0
1552	NSP4	PVYSFLPGVYSVIYL	0	8.5	0	24	121.5	0	0	0	0	194.5	0	365	94	0	0	0	0	0	0	0	0	0	0
1553	NSP4	YSFLPGVYSVIYLYL	0	0	0	0	0	0	0	0	0	0	0	703	0	0	115.5	0	0	5	0	0	0	0	0
1554	NSP4	FLPGVYSVIYLYLTF	0	0	0	0	0	0	0	0	0	0	0	673.5	0	0	108.5	0	0	0	0	0	0	0	0
1555	NSP4	PGVYSVIYLYLTFYL	0	0	0	0	0	0	0	0	0	0	0	328	0	0	67.5	0	0	0	0	0	0	0	0
1556	NSP4	VYSVIYLYLTFYLTN	0	0	0	0	0	0	34.5	0	0	0	0	0	0	0	0	0	0	0	0	0	0	0	0
1557	NSP4	SVIYLYLTFYLTNDV	0	15	0	0	0	0	0	0	0	0	300	0	0	0	0	0	0	0	0	0	0	0	0
1558	NSP4	IYLYLTFYLTNDVSF	0	32	0	0	28	0	0	57	143	0	312	1021.5	0	0	249	57.5	271.5	116.5	0	319	137.5	292	149
1559	NSP4	LYLTFYLTNDVSFLA	0	0	0	0	0	0	0	290	408	0	0	0	0	0	0	0	0	0	0	0	0	0	0
1560	NSP4	LTFYLTNDVSFLAHI	0	0	0	0	0	0	0	0	162.5	0	0	1101	0	0	0	37	0	0	0	0	0	0	0
1561	NSP4	FYLTNDVSFLAHIQW	0	88.5	0	148.5	22.5	138	41.5	39	0	118	0	3464	75	73	416.5	307	525	356	775	322.5	377.5	470	383
1562	NSP4	LTNDVSFLAHIQWMV	0	25	0	0	44.5	0	0	0	0	0	0	232	0	0	0	37	0	0	0	0	96	0	170.5
1563	NSP4	NDVSFLAHIQWMVMF	0	161	0	223.5	182.5	142.5	0	0	4185.5	0	640.5	1703.5	0	10	207.5	283.5	282	0	230.5	0	92.5	502	311.5
1564	NSP4	VSFLAHIQWMVMFTP	0	0	0	0	0	0	0	0	2088.5	0	56	0	0	0	0	93.5	0	0	0	0	0	0	0
1565	NSP4	FLAHIQWMVMFTPLV	0	0	0	0	0	0	0	0	1036	0	0	0	0	0	0	0	0	0	0	0	0	0	0
1566	NSP4	AHIQWMVMFTPLVPF	177.5	123	0	146	199.5	174	0	180	2218.5	88.5	1016.5	955	285	0	0	290	279	127.5	33.5	0	0	0	221
1567	NSP4	IQWMVMFTPLVPFWI	68.5	87	0	107	219	0	0	80	0	100	474	806	53	57.5	84.5	251.5	112	189.5	179.5	196.5	114.5	20.5	417
1568	NSP4	WMVMFTPLVPFWITI	0	0	0	0	0	0	0	0	0	0	0	200.5	0	0	0	0	0	0	0	0	0	0	33.5
1569	NSP4	VMFTPLVPFWITIAY	0	0	0	0	48	0	0	0	0	0	0	134	0	0	0	0	0	0	2	0	0	64.5	0
1570	NSP4	FTPLVPFWITIAYII	0	0	0	0	51.5	0	0	0	0	0	0	0	0	0	0	0	0	0	0	0	0	0	0
1571	NSP4	PLVPFWITIAYIICI	0	0	0	0	0	0	0	0	0	0	0	0	67	0	0	0	0	0	0	0	0	0	0
1572	NSP4	VPFWITIAYIICIST	0	0	0	0	0	0	0	0	0	0	0	0	0	0	0	0	0	0	0	0	0	0	0
1573	NSP4	FWITIAYIICISTKH	0	0	0	0	0	0	0	0	930	0	0	0	0	0	0	0	0	0	0	0	0	0	0
1574	NSP4	ITIAYIICISTKHFY	0	0	0	0	0	0	0	0	907	0	0	312	0	0	0	0	0	0	57.5	0	0	0	0
1575	NSP4	IAYIICISTKHFYWF	87.5	0	0	0	0	72	0	0	0	0	215.5	2540	0	0	178	289	0	0	145	148	52	0	0
1576	NSP4	YIICISTKHFYWFFS	0	0	0	0	0	0	0	0	0	0	0	0	0	0	0	0	0	0	0	0	0	0	0
1577	NSP4	ICISTKHFYWFFSNY	0	0	31.5	0	34	0	0	0	0	0	480.5	1795	0	0	0	78	0	0	182	130	0	50.5	0
1578	NSP4	ISTKHFYWFFSNYLK	56	0	0	0	0	0	0	0	368	0	0	0	0	0	0	0	0	0	0	322	0	0	0
1579	NSP4	TKHFYWFFSNYLKRR	813	0	0	0	104	0	2623	0	0	0	1063	3223	0	0	5	0	1025	0	3857.5	2706.5	1218	1229	0
1580	NSP4	HFYWFFSNYLKRRVV	294.5	0	296	0	0	0	0	0	0	0	0	0	0	0	0	0	0	0	0	0	664.5	0	0
1581	NSP4	YWFFSNYLKRRVVFN	354	145	0	0	0	0	0	0	0	0	0	0	0	0	0	0	0	0	0	0	0	0	0
1582	NSP4	FFSNYLKRRVVFNGV	0	27.5	0	0	0	155	0	0	0	0	0	0	0	0	0	0	0	0	0	0	0	0	0
1583	NSP4	SNYLKRRVVFNGVSF	0	0	0	0	0	0	0	0	0	0	0	0	0	0	0	0	0	0	0	0	0	0	0
1584	NSP4	YLKRRVVFNGVSFST	0	0	0	0	0	0	0	0	0	0	37	0	0	0	0	0	0	0	0	0	0	0	0
1585	NSP4	KRRVVFNGVSFSTFE	0	0	0	305	0	0	0	0	0	0	0	0	54.5	0	0	0	0	0	0	0	0	0	0
1586	NSP4	RVVFNGVSFSTFEEA	0	0	239	0	0	0	0	0	0	0	181	0	0	0	0	0	0	0	0	0	0	0	0
1587	NSP4	VFNGVSFSTFEEAAL	0	0	19.5	0	0	0	0	13.5	0	0	0	0	0	0	0	0	256.5	0	0	30	0	0	0
1588	NSP4	NGVSFSTFEEAALCT	0	0	0	0	0	0	0	0	0	0	0	0	0	0	0	0	0	0	0	0	0	0	0
1589	NSP4	VSFSTFEEAALCTFL	0	0	0	0	0	0	0	0	0	0	0	538	0	0	81.5	163.5	186	0	0	0	48	0	0
1590	NSP4	FSTFEEAALCTFLLN	0	0	0	0	0	0	0	0	0	0	119	0	0	0	0	29.5	0	0	31	0	71	0	301.5
1591	NSP4	TFEEAALCTFLLNKE	0	0	193	49	0	0	0	0	0	0	0	0	177	0	0	0	0	0	0	0	0	0	0
1592	NSP4	EEAALCTFLLNKEMY	151	56.5	188.5	168.5	0	0	97	903.5	342.5	143.5	3167	429.5	203	0	0	0	0	0	78.5	633.5	0	243	0
1593	NSP4	AALCTFLLNKEMYLK	0	0	0	0	0	0	0	0	5248.5	0	0	0	0	0	0	0	0	0	0	0	0	0	0
1594	NSP4	LCTFLLNKEMYLKLR	0	0	0	0	0	0	0	0	2540	0	0	0	0	0	0	0	0	0	0	0	0	0	0
1595	NSP4	TFLLNKEMYLKLRSD	0	0	0	0	125	0	0	0	82	0	0	0	0	0	0	0	0	0	0	0	518	0	0
1596	NSP4	LLNKEMYLKLRSDVL	0	0	0	0	0	0	0	0	0	0	0	0	0	0	0	0	0	0	0	0	0	0	0
1597	NSP4	NKEMYLKLRSDVLLP	0	0	0	0	0	0	0	0	0	0	0	0	0	0	0	0	0	0	0	0	0	0	0
1598	NSP4	EMYLKLRSDVLLPLT	0	0	0	0	0	0	0	282.5	0	0	1055	0	65	0	0	0	0	0	0	0	0	0	0
1599	NSP4	YLKLRSDVLLPLTQY	130	0	0	0	0	60	0	0	0	0	0	113	0	14.5	0	0	0	0	0	0	0	0	0
1600	NSP4	KLRSDVLLPLTQYNR	114	0	0	0	0	0	0	0	1883.5	0	0	0	0	8	0	0	0	0	0	0	0	0	0
1601	NSP4	RSDVLLPLTQYNRYL	0	17.5	0	0	19	0	0	0	0	0	0	254.5	0	10.5	54	0	0	55	0	0	0	0	0
1602	NSP4	DVLLPLTQYNRYLAL	176.5	0	0	0	221	0	0	71	0	0	0	0	0	0	0	0	0	0	0	0	0	0	0
1603	NSP4	LLPLTQYNRYLALYN	46	0	0	0	0	39	0	0	187	0	0	517.5	30.5	0	9	0	0	0	0	0	85	0	48
1604	NSP4	PLTQYNRYLALYNKY	18	0	0	0	0	49	0	0	0	0	0	0	24.5	54	0	0	0	0	0	0	0	0	0
1605	NSP4	TQYNRYLALYNKYKY	0	0	0	0	0	0	0	0	0	0	0	0	0	11	0	0	0	0	0	0	0	0	0
1606	NSP4	YNRYLALYNKYKYFS	0	0	0	0	0	0	0	0	0	0	0	0	0	0	0	0	0	0	0	0	0	0	0
1607	NSP4	RYLALYNKYKYFSGA	0	0	0	0	0	0	0	0	0	0	0	0	0	0	0	0	0	0	0	0	0	0	0
1608	NSP4	LALYNKYKYFSGAMD	0	175.5	0	94	331	325	0	0	0	0	0	0	0	0	46	0	0	45	0	0	419	0	0
1609	NSP4	LYNKYKYFSGAMDTT	0	0	0	0	0	0	0	0	0	0	0	0	0	0	0	0	0	0	0	0	0	0	0
1610	NSP4	NKYKYFSGAMDTTSY	0	131	0	101	0	0	0	0	0	0	0	0	0	0	0	0	0	0	0	0	0	0	0
1611	NSP4	YKYFSGAMDTTSYRE	0	168.5	357.5	415	40	123.5	22.5	0	0	364.5	53.5	0	280	0	32	264	0	72	0	97	0	0	0
1612	NSP4	YFSGAMDTTSYREAA	0	46	136.5	0	0	0	41	0	0	0	0	0	0	0	0	33	0	0	0	344.5	0	0	0
1613	NSP4	SGAMDTTSYREAACC	0	145	0	0	0	145	0	0	0	0	0	0	10.5	104.5	0	0	0	0	63	234.5	121	0	168
1614	NSP4	AMDTTSYREAACCHL	0	68	0	44.5	0	0	0	0	0	81.5	0	0	0	0	0	0	152	0	192	0	0	0	284
1615	NSP4	DTTSYREAACCHLAK	87	0	0	0	0	0	0	0	0	86.5	0	0	0	0	0	0	0	0	0	0	0	0	0
1616	NSP4	TSYREAACCHLAKAL	0	0	0	0	0	0	0	0	0	0	0	0	0	0	0	0	0	0	0	0	0	0	0
1617	NSP4	YREAACCHLAKALND	0	0	0	0	68.5	609	0	1007	142.5	0	0	0	0	0	0	35	192	298	195.5	202.5	582	0	0
1618	NSP4	EAACCHLAKALNDFS	110.5	11	16	122	0	470	0	668	114.5	115.5	1569	0	92.5	3	77	117.5	118.5	0	128	574	42.5	41.5	0
1619	NSP4	ACCHLAKALNDFSNS	0	0	0	0	106.5	211	9	27.5	0	12	89	0	0	0	0	0	0	0	0	0	0	0	0
1620	NSP4	CHLAKALNDFSNSGS	0	0	0	0	0	0	0	0	0	0	0	0	0	0	0	0	0	0	0	0	0	0	0
1621	NSP4	LAKALNDFSNSGSDV	0	0	0	0	0	1308.5	0	0	0	0	0	0	0	0	0	0	0	0	0	0	0	0	0
1622	NSP4	KALNDFSNSGSDVLY	35.5	50	8.5	55.5	13	354.5	0	154	0	0	0	580.5	0	0	154	170	362	201	348	385	151.5	214	156.5
1623	NSP4	LNDFSNSGSDVLYQP	0	0	28	23.5	0	0	0	0	0	56.5	0	1583.5	0	0	0	92	0	60	0	0	67	0	0
1624	NSP4	DFSNSGSDVLYQPPQ	659.5	70.5	0	0	0	0	0	0	912.5	0	0	0	0	0	0	0	0	0	137.5	0	0	0	31.5
1625	NSP4	SNSGSDVLYQPPQTS	0	147	0	0	483	1191	0	0	0	0	593	0	0	0	0	0	0	0	0	2432.5	0	0	0
1626	NSP4	SGSDVLYQPPQTSIT	0	0	0	0	0	0	0	0	0	0	388	0	0	0	0	0	0	0	0	1952	0	0	0
1627	NSP4	SDVLYQPPQTSITSA	0	0	0	0	0	0	0	176.5	0	0	0	0	0	0	0	0	0	0	0	872.5	0	0	0
1628	NSP4	VLYQPPQTSITSAVL	104	0	0	0	0	0	0	0	0	0	0	0	0	0	0	0	0	0	0	0	0	0	0
1629	NSP4	YQPPQTSITSAVLQS	0	0	0	0	0	0	0	0	0	0	0	0	0	0	0	0	0	0	0	0	0	0	0
1630	NSP5	PPQTSITSAVLQSGF	0	0	0	0	0	310.5	0	0	0	0	195.5	394.5	0	0	0	0	0	0	0	0	0	130	0
1631	NSP5	QTSITSAVLQSGFRK	183.5	0	0	0	0	0	230	0	0	0	0	0	0	0	0	0	0	0	0	281.5	0	0	0
1632	NSP5	SITSAVLQSGFRKMA	69.5	0	0	0	0	0	0	0	0	0	0	0	0	0	0	0	0	0	0	0	0	0	0
1633	NSP5	TSAVLQSGFRKMAFP	0	0	0	0	0	0	0	0	7884.5	0	0	0	0	0	0	0	0	0	0	0	0	0	0
1634	NSP5	AVLQSGFRKMAFPSG	0	0	0	0	0	0	0	0	1241.5	0	0	0	0	0	0	0	0	0	0	0	0	0	0
1635	NSP5	LQSGFRKMAFPSGKV	0	0	0	0	0	117	0	0	455	0	0	0	0	0	0	0	0	0	0	145	0	0	0
1636	NSP5	SGFRKMAFPSGKVEG	0	0	0	0	0	0	0	0	0	0	0	0	1338	0	0	0	0	0	0	0	0	0	0
1637	NSP5	FRKMAFPSGKVEGCM	0	0	101.5	185.5	86.5	327	0	0	0	0	0	0	992	0	0	0	0	0	0	0	0	0	0
1638	NSP5	KMAFPSGKVEGCMVQ	0	0	0	0	0	0	15	0	1086.5	0	0	0	0	0	0	0	0	0	0	0	0	0	0
1639	NSP5	AFPSGKVEGCMVQVT	0	0	22.5	0	0	0	0	0	331.5	0	0	0	123	0	0	0	0	0	0	0	0	0	0
1640	NSP5	PSGKVEGCMVQVTCG	0	0	0	0	0	0	0	0	0	0	0	0	0	0	0	0	0	0	0	0	0	0	0
1641	NSP5	GKVEGCMVQVTCGTT	0	0	0	0	0	375	0	0	0	0	0	0	0	0	0	0	0	0	0	0	0	0	0
1642	NSP5	VEGCMVQVTCGTTTL	0	0	0	0	0	0	0	0	158.5	0	0	0	0	0	0	0	0	0	0	0	0	0	0
1643	NSP5	GCMVQVTCGTTTLNG	0	0	0	0	0	0	0	0	0	0	0	0	0	0	0	0	0	0	0	0	0	0	0
1644	NSP5	MVQVTCGTTTLNGLW	0	0	0	0	0	0	0	0	0	0	51	0	0	0	0	0	0	0	0	0	0	0	0
1645	NSP5	QVTCGTTTLNGLWLD	113	0	0	0	0	93	0	87	0	170.5	159	0	73.5	0	0	0	0	0	0	0	0	0	0
1646	NSP5	TCGTTTLNGLWLDDV	0	0	0	0	0	410.5	0	189	0	0	0	0	0	0	0	0	0	0	0	0	0	0	0
1647	NSP5	GTTTLNGLWLDDVVY	91	0	0	0	0	759	0	346	0	262	0	1428.5	84.5	94.5	329	171	230.5	126.5	0	0	62.5	299	162
1648	NSP5	TTLNGLWLDDVVYCP	0	0	0	0	94.5	94	0	0	0	158	0	0	0	0	111	0	0	0	0	0	0	0	0
1649	NSP5	LNGLWLDDVVYCPRH	0	0	0	79.5	75	292.5	0	0	0	0	0	0	0	72	147	146	0	65.5	0	0	0	0	0
1650	NSP5	GLWLDDVVYCPRHVI	0	0	0	0	0	105	0	0	0	0	250.5	0	0	0	0	0	0	0	211	0	0	0	0
1651	NSP5	WLDDVVYCPRHVICT	0	0	0	0	0	0	0	0	0	0	0	0	0	0	0	0	0	0	0	0	0	0	0
1652	NSP5	DDVVYCPRHVICTSE	420.5	0	94.5	156	0	0	0	0	0	0	0	0	290	0	0	0	383	0	0	0	0	0	0
1653	NSP5	VVYCPRHVICTSEDM	0	0	0	236	489	442	0	0	205.5	0	0	0	0	0	0	0	0	0	0	0	0	0	0
1654	NSP5	YCPRHVICTSEDMLN	0	0	0	0	235	0	0	0	258	25.5	0	0	0	17.5	0	0	0	0	0	0	0	0	0
1655	NSP5	PRHVICTSEDMLNPN	0	0	0	0	57	319	0	0	236.5	0	0	0	0	0	0	0	0	0	0	0	135	0	0
1656	NSP5	HVICTSEDMLNPNYE	363.5	454.5	483	359.5	344	380	73	0	275	127	83	969.5	521.5	196.5	0	124	254.5	0	0	0	189	0	0
1657	NSP5	ICTSEDMLNPNYEDL	0	344	186	50.5	0	0	130	0	584	280.5	369	1762	93.5	224.5	43	0	245	47	103	0	176.5	74.5	0
1658	NSP5	TSEDMLNPNYEDLLI	0	201.5	157.5	90.5	193	1324	110	123.5	239.5	160	0	616	0	62	73.5	0	434.5	163	251	0	137.5	109	0
1659	NSP5	EDMLNPNYEDLLIRK	45	0	3.5	0	0	0	0	416.5	0	0	2089	0	161.5	0	0	0	0	0	0	148	0	0	0
1660	NSP5	MLNPNYEDLLIRKSN	0	0	0	0	0	0	0	0	0	0	721.5	0	0	0	0	0	0	0	0	0	0	0	0
1661	NSP5	NPNYEDLLIRKSNHN	0	28.5	0	0	0	0	0	0	556	0	821.5	0	0	55.5	0	92	0	0	0	0	505	0	0
1662	NSP5	NYEDLLIRKSNHNFL	0	31.5	0	81.5	0	0	0	0	0	0	1441	607.5	0	28	68	83	268	185.5	106.5	246.5	0	297	164.5
1663	NSP5	EDLLIRKSNHNFLVQ	206.5	0	0	0	0	0	0	387.5	688	0	2468.5	0	51.5	0	0	0	0	0	0	706	0	156.5	0
1664	NSP5	LLIRKSNHNFLVQAG	0	0	0	0	0	0	0	0	0	0	0	0	0	0	0	0	0	0	0	0	0	0	0
1665	NSP5	IRKSNHNFLVQAGNV	0	0	14	0	0	0	0	0	221	0	0	0	0	0	0	0	0	0	0	0	0	0	0
1666	NSP5	KSNHNFLVQAGNVQL	0	0	0	0	0	0	0	0	0	0	0	0	0	0	0	0	0	0	0	0	0	0	0
1667	NSP5	NHNFLVQAGNVQLRV	0	11	0	0	0	0	0	0	53.5	0	0	0	0	0	0	0	0	0	0	0	0	0	0
1668	NSP5	NFLVQAGNVQLRVIG	0	0	0	0	0	0	0	0	0	0	0	0	0	0	0	0	0	0	0	0	0	0	0
1669	NSP5	LVQAGNVQLRVIGHS	0	0	0	0	0	0	0	0	0	0	0	0	0	0	0	0	0	0	0	0	0	0	0
1670	NSP5	QAGNVQLRVIGHSMQ	0	0	0	0	0	0	54	0	0	0	0	0	0	0	0	0	0	0	0	0	0	166	0
1671	NSP5	GNVQLRVIGHSMQNC	0	0	0	0	9	222.5	49.5	0	1043	0	0	0	0	0	0	0	0	0	0	0	0	0	0
1672	NSP5	VQLRVIGHSMQNCVL	0	0	0	0	0	0	0	0	0	0	0	0	0	0	0	0	0	0	0	0	0	0	0
1673	NSP5	LRVIGHSMQNCVLKL	0	0	0	0	0	0	0	0	0	0	0	0	0	0	0	0	0	0	0	0	0	0	0
1674	NSP5	VIGHSMQNCVLKLKV	0	0	0	0	0	0	0	0	224	0	0	0	0	0	0	0	0	0	0	0	0	0	0
1675	NSP5	GHSMQNCVLKLKVDT	0	0	0	0	0	1171	189	0	0	0	0	0	0	0	0	0	0	0	0	0	0	0	0
1676	NSP5	SMQNCVLKLKVDTAN	0	0	0	0	220	0	6	0	0	0	0	0	0	0	88	0	0	0	0	218	0	180	0
1677	NSP5	QNCVLKLKVDTANPK	0	0	0	0	0	0	0	231	0	0	0	0	0	0	0	0	0	0	0	0	0	0	0
1678	NSP5	CVLKLKVDTANPKTP	150	0	0	0	72.5	0	0	155.5	0	0	0	0	16	0	0	0	0	0	0	0	0	0	0
1679	NSP5	LKLKVDTANPKTPKY	0	0	0	0	0	0	0	275.5	0	0	0	0	0	0	108.5	0	0	0	0	0	0	0	0
1680	NSP5	LKVDTANPKTPKYKF	334	0	0	0	0	139	0	410.5	0	0	0	523	0	51	0	0	0	0	0	0	0	0	0
1681	NSP5	VDTANPKTPKYKFVR	294	0	0	0	0	0	178	291	0	0	112	253	0	0	0	0	0	0	0	123	0	0	0
1682	NSP5	TANPKTPKYKFVRIQ	0	0	0	0	0	0	133	0	0	0	22.5	0	0	0	0	0	0	0	0	0	0	0	0
1683	NSP5	NPKTPKYKFVRIQPG	0	0	0	0	0	0	0	0	0	0	0	0	0	0	0	0	0	0	0	0	0	0	0
1684	NSP5	KTPKYKFVRIQPGQT	0	0	0	0	0	0	0	0	0	0	0	0	0	0	0	0	0	0	0	0	0	0	0
1685	NSP5	PKYKFVRIQPGQTFS	0	0	0	0	0	0	0	0	0	0	0	0	0	0	0	0	0	0	0	0	0	0	0
1686	NSP5	YKFVRIQPGQTFSVL	0	0	0	0	0	0	0	0	0	0	0	0	0	0	0	0	0	0	0	0	0	0	0
1687	NSP5	FVRIQPGQTFSVLAC	0	0	0	0	0	0	0	0	0	0	0	0	0	0	0	0	0	0	0	0	0	0	0
1688	NSP5	RIQPGQTFSVLACYN	0	0	0	0	0	45	2	0	0	25	149.5	0	0	36	24	36.5	0	0	66	0	81.5	0	0
1689	NSP5	QPGQTFSVLACYNGS	0	0	0	0	0	0	0	0	1005	0	0	0	0	0	0	0	0	0	0	0	0	0	0
1690	NSP5	GQTFSVLACYNGSPS	0	0	0	0	0	850	4	0	0	0	0	0	0	0	0	0	0	0	0	0	0	0	0
1691	NSP5	TFSVLACYNGSPSGV	0	0	0	0	0	518.5	0	0	0	0	0	0	0	0	0	0	0	0	0	0	0	0	0
1692	NSP5	SVLACYNGSPSGVYQ	18	0	0	0	0	223	0	0	0	0	0	547	0	0	0	0	0	0	0	0	0	0	0
1693	NSP5	LACYNGSPSGVYQCA	0	0	0	0	0	0	0	0	0	0	0	0	0	0	0	0	0	0	0	0	0	0	0
1694	NSP5	CYNGSPSGVYQCAMR	0	46	0	0	0	0	0	0	0	0	0	318	0	0	0	0	0	0	220	70	62.5	0	0
1695	NSP5	NGSPSGVYQCAMRPN	0	44	113	0	0	296	0	0	2072.5	77.5	0	0	0	0	0	0	0	0	0	0	313	0	0
1696	NSP5	SPSGVYQCAMRPNFT	0	2.5	0	0	0	0	0	0	0	0	0	0	0	0	0	0	0	0	0	0	0	0	0
1697	NSP5	SGVYQCAMRPNFTIK	0	0	0	0	0	0	4	0	139.5	0	0	0	0	0	0	0	0	0	0	0	0	0	0
1698	NSP5	VYQCAMRPNFTIKGS	0	0	0	0	0	0	0	0	0	0	0	0	0	0	0	0	0	0	0	0	0	0	0
1699	NSP5	QCAMRPNFTIKGSFL	0	0	0	0	0	196	0	0	0	0	0	0	0	0	0	0	0	0	0	0	0	0	0
1700	NSP5	AMRPNFTIKGSFLNG	0	0	0	0	0	0	0	0	0	0	0	0	0	0	0	0	0	0	0	0	0	0	0
1701	NSP5	RPNFTIKGSFLNGSC	0	0	0	0	0	0	0	0	0	0	0	0	0	13.5	0	0	0	0	0	0	0	0	0
1702	NSP5	NFTIKGSFLNGSCGS	0	0	0	0	0	0	0	0	0	0	0	0	0	0	0	0	0	0	0	0	0	0	0
1703	NSP5	TIKGSFLNGSCGSVG	0	0	0	0	0	0	0	0	0	0	0	0	0	0	0	0	0	0	0	0	0	0	0
1704	NSP5	KGSFLNGSCGSVGFN	0	0	0	0	0	0	0	0	0	0	0	0	0	0	0	0	0	0	0	0	0	0	0
1705	NSP5	SFLNGSCGSVGFNID	0	0	192.5	0	289	0	43.5	0	885	0	0	4075	58.5	3320	0	0	0	0	0	0	0	0	0
1706	NSP5	LNGSCGSVGFNIDYD	285.5	206.5	567	232.5	0	1182	230.5	348	802	632.5	1898.5	3801.5	332	1323.5	335	345.5	898.5	438	920	653	331.5	503	503.5
1707	NSP5	GSCGSVGFNIDYDCV	104	135	88	0	0	219	174	0	658	226	1031.5	1351	100.5	314.5	0	0	172	0	404.5	219.5	117.5	0	0
1708	NSP5	CGSVGFNIDYDCVSF	199.5	69	0	177.5	0	1526	63.5	0	625	0	876	1325	105	0	184	188.5	965.5	216	681	0	288	579	0
1709	NSP5	SVGFNIDYDCVSFCY	417	94	92.5	283	177	0	0	0	1202	273	510	3572	46.5	0	376.5	360.5	769	174	812	0	511	697	0
1710	NSP5	GFNIDYDCVSFCYMH	112.5	26.5	71	201	259	0	56.5	0	397	121	0	0	0	183.5	171.5	283	0	105.5	820.5	0	375	0	252.5
1711	NSP5	NIDYDCVSFCYMHHM	0	0	105	277	837.5	1661	0	0	1331.5	0	0	0	0	183.5	0	0	0	0	147	0	89	0	0
1712	NSP5	DYDCVSFCYMHHMEL	474	0	70.5	587.5	635	272	0	0	52	0	97	0	0	146.5	163	0	687	0	324	0	0	26	0
1713	NSP5	DCVSFCYMHHMELPT	458.5	0	0	0	614	0	0	0	0	0	0	0	0	0	0	484.5	0	0	0	0	0	0	0
1714	NSP5	VSFCYMHHMELPTGV	0	0	0	0	0	247	0	0	0	0	0	0	0	0	0	0	0	0	0	0	0	0	0
1715	NSP5	FCYMHHMELPTGVHA	0	0	0	0	105	65.5	0	0	0	0	0	0	0	0	0	0	0	0	0	0	0	0	0
1716	NSP5	YMHHMELPTGVHAGT	0	0	0	0	288	0	0	0	0	0	0	0	0	0	0	0	0	0	0	0	0	0	0
1717	NSP5	HHMELPTGVHAGTDL	0	0	0	0	0	0	0	0	0	0	93.5	0	0	0	0	0	0	0	0	0	0	0	0
1718	NSP5	MELPTGVHAGTDLEG	0	0	0	0	0	0	0	0	0	0	0	0	0	0	0	0	0	0	0	0	0	0	0
1719	NSP5	LPTGVHAGTDLEGNF	0	0	0	0	0	377	0	22	106	0	107	0	0	0	0	1562	0	0	0	0	195	0	0
1720	NSP5	TGVHAGTDLEGNFYG	0	66.5	0	17.5	0	236.5	0	0	36.5	0	0	705	0	0	0	335.5	0	0	0	0	0	0	0
1721	NSP5	VHAGTDLEGNFYGPF	158.5	80.5	15	215	11.5	0	0	0	32.5	0	812	2585.5	0	84.5	198	689	483	0	182	0	150.5	315.5	0
1722	NSP5	AGTDLEGNFYGPFVD	67.5	98.5	0	55.5	0	0	0	0	1157	0	55	0	0	53	0	144.5	316.5	0	144.5	0	0	0	0
1723	NSP5	TDLEGNFYGPFVDRQ	60.5	87	0	0	0	373.5	41	0	1252.5	0	0	0	0	66.5	0	0	0	0	403.5	0	0	0	0
1724	NSP5	LEGNFYGPFVDRQTA	0	0	0	0	0	0	0	0	0	0	0	0	0	0	0	0	0	0	0	0	0	0	0
1725	NSP5	GNFYGPFVDRQTAQA	0	0	0	0	0	0	20	0	0	0	0	0	0	0	0	0	0	0	0	0	0	0	0
1726	NSP5	FYGPFVDRQTAQAAG	0	0	0	0	0	0	4.5	0	0	0	0	0	0	0	0	0	0	0	0	0	0	0	0
1727	NSP5	GPFVDRQTAQAAGTD	0	212.5	0	28.5	0	1483	88	0	0	0	0	0	0	0	0	0	9	0	0	0	99	0	0
1728	NSP5	FVDRQTAQAAGTDTT	0	58	0	0	50	0	0	0	0	0	0	0	0	0	0	0	0	0	0	0	0	0	0
1729	NSP5	DRQTAQAAGTDTTIT	312	0	0	0	0	0	0	0	0	0	0	0	167	0	0	0	0	0	0	0	0	0	0
1730	NSP5	QTAQAAGTDTTITVN	0	267.5	0	0	0	0	0	0	80.5	0	0	1623	0	53	0	0	0	298.5	0	0	0	0	0
1731	NSP5	AQAAGTDTTITVNVL	0	0	0	0	0	0	0	0	0	0	0	0	0	0	0	0	0	0	0	0	0	0	0
1732	NSP5	AAGTDTTITVNVLAW	0	0	0	0	0	0	0	0	177	0	0	0	0	0	0	0	0	0	166.5	0	16.5	0	386
1733	NSP5	GTDTTITVNVLAWLY	0	0	0	24	0	316.5	71	17.5	0	71	0	0	20	34.5	0	0	203	0	396	118.5	99.5	56	114
1734	NSP5	DTTITVNVLAWLYAA	99	0	0	0	0	0	0	0	0	73.5	0	0	0	0	0	0	0	0	0	0	0	0	0
1735	NSP5	TITVNVLAWLYAAVI	0	0	0	0	116	0	0	0	0	0	0	0	0	0	0	0	0	0	0	0	0	0	0
1736	NSP5	TVNVLAWLYAAVING	0	0	0	0	0	0	0	0	0	0	0	0	0	0	0	0	0	0	0	0	0	0	0
1737	NSP5	NVLAWLYAAVINGDR	0	0	0	0	0	0	21.5	0	0	0	0	0	0	0	0	0	0	0	0	0	0	0	0
1738	NSP5	LAWLYAAVINGDRWF	164	118	56.5	181	138	158	39	142	196	197	403	1571	97.5	218	0	180	392	423	520.5	652	259	228	397.5
1739	NSP5	WLYAAVINGDRWFLN	0	40	20	0	36	113	0	0	0	174.5	0	0	0	19	0	0	0	0	0	0	68	135	219
1740	NSP5	YAAVINGDRWFLNRF	52.5	103.5	47	32.5	0	98	0	172	0	97	498	1992.5	0	80.5	9.5	0	160	70.5	354	303	191	16.5	392
1741	NSP5	AVINGDRWFLNRFTT	0	0	0	0	0	0	0	0	0	0	0	0	0	0	0	0	0	0	0	0	0	0	0
1742	NSP5	INGDRWFLNRFTTTL	0	0	0	0	0	0	0	0	0	0	0	0	0	0	0	0	0	0	0	0	0	0	0
1743	NSP5	GDRWFLNRFTTTLND	0	36.5	0	0	0	636	19	579	0	0	0	3444.5	0	0	0	0	43	129	162	0	685	0	0
1744	NSP5	RWFLNRFTTTLNDFN	0	278.5	62.5	0	0	305	132	327.5	0	892	650	5500.5	15.5	66	60623.5	109.5	48	107	212	109.5	257.5	0	36
1745	NSP5	FLNRFTTTLNDFNLV	0	49	15	0	0	0	0	490.5	0	71	76	2399.5	0	0	187	0	237	73	0	0	0	0	0
1746	NSP5	NRFTTTLNDFNLVAM	0	0	0	0	0	30	0	483	0	0	0	0	0	0	0	0	0	0	0	0	0	0	0
1747	NSP5	FTTTLNDFNLVAMKY	0	0	0	0	0	0	0	220	2776	0	0	0	0	0	0	0	0	0	0	0	0	0	0
1748	NSP5	TTLNDFNLVAMKYNY	92	56.5	0	31	77.5	271	0	45.5	808.5	16.5	0	1919.5	0	138.5	28	84.5	205	72	255	74.5	101	0	230.5
1749	NSP5	LNDFNLVAMKYNYEP	135	114	116.5	101.5	121.5	193	0	113	0	331	1115.5	1051.5	134	174	951.5	136	320	116	0	707	38	151	137.5
1750	NSP5	DFNLVAMKYNYEPLT	272.5	84	0	0	0	66.5	0	233	0	192.5	178	0	46	0	895	0	0	0	0	0	0	0	0
1751	NSP5	NLVAMKYNYEPLTQD	123	100	0	0	0	373	0	84	741.5	223.5	4311	0	88	0	130	125.5	0	0	0	0	0	0	0
1752	NSP5	VAMKYNYEPLTQDHV	0	35.5	0	0	0	0	0	0	28.5	0	0	0	0	0	108	80	0	0	0	0	0	0	0
1753	NSP5	MKYNYEPLTQDHVDI	0	55.5	0	137.5	65	0	0	30	70	75	159.5	0	24	72	140	42.5	186	24	182.5	454	0	58	223
1754	NSP5	YNYEPLTQDHVDILG	0	23.5	3	135	0	0	0	152	0	0	57	0	0	17.5	228.5	212	349	226	185	0	155.5	78.5	242
1755	NSP5	YEPLTQDHVDILGPL	69.5	76	0	191.5	70	862.5	0	206	0	116.5	248.5	0	50	0	167	180	392	224	318.5	147	149	275.5	259.5
1756	NSP5	PLTQDHVDILGPLSA	0	50.5	0	104	0	307	54	175	515	156	0	0	325.5	0	0	124	0	11.5	0	0	0	292	0
1757	NSP5	TQDHVDILGPLSAQT	0	0	0	0	135	591	0	0	0	0	0	0	0	0	0	0	0	0	0	0	0	0	0
1758	NSP5	DHVDILGPLSAQTGI	774	0	0	216	0	0	0	350	0	129	58	0	331	0	0	0	0	0	0	0	0	0	0
1759	NSP5	VDILGPLSAQTGIAV	84	0	0	0	226.5	554.5	0	0	283	57	0	0	0	0	0	0	0	0	0	0	0	0	0
1760	NSP5	ILGPLSAQTGIAVLD	51.5	0	0	0	0	472	0	61.5	0	0	110.5	0	0	0	0	0	49.5	94.5	0	0	0	0	0
1761	NSP5	GPLSAQTGIAVLDMC	0	0	19.5	712.5	1039	2635.5	229.5	0	0	418.5	0	0	296.5	0	125	0	110	0	295.5	66	0	115.5	0
1762	NSP5	LSAQTGIAVLDMCAS	0	0	0	0	0	0	0	0	0	0	0	0	0	0	0	0	0	0	0	0	0	0	0
1763	NSP5	AQTGIAVLDMCASLK	0	0	0	0	0	0	0	0	0	0	0	0	0	0	0	0	0	0	0	0	0	0	0
1764	NSP5	TGIAVLDMCASLKEL	75	13.5	0	61.5	0	0	0	0	0	0	107	0	0	0	0	0	0	0	0	0	0	0	0
1765	NSP5	IAVLDMCASLKELLQ	0	0	0	0	0	0	0	0	0	0	0	0	0	0	0	32	0	0	0	0	0	0	0
1766	NSP5	VLDMCASLKELLQNG	0	0	0	0	0	383.5	0	0	0	0	0	0	0	0	0	117.5	0	0	0	0	0	0	0
1767	NSP5	DMCASLKELLQNGMN	108	67.5	0	0	868	511.5	0	0	0	93.5	128.5	0	0	0	0	0	0	0	0	57	2787.5	0	0
1768	NSP5	CASLKELLQNGMNGR	0	134	0	0	0	465.5	0	0	0	71	0	0	0	57.5	0	0	0	0	326.5	0	160.5	0	0
1769	NSP5	SLKELLQNGMNGRTI	0	0	0	0	0	0	0	0	0	0	0	2130	0	0	0	0	0	0	0	0	0	0	0
1770	NSP5	KELLQNGMNGRTILG	0	0	0	0	0	0	0	0	0	0	0	0	0	0	0	0	0	0	0	0	0	0	0
1771	NSP5	LLQNGMNGRTILGSA	0	0	0	0	0	0	0	0	0	0	0	0	0	0	0	0	0	0	0	0	0	0	0
1772	NSP5	QNGMNGRTILGSALL	0	0	0	0	0	0	0	0	0	0	0	0	0	0	0	0	0	0	0	0	0	0	0
1773	NSP5	GMNGRTILGSALLED	0	0	225	0	0	0	0	0	0	0	0	0	0	0	0	0	0	0	0	0	0	0	0
1774	NSP5	NGRTILGSALLEDEF	176	325	415	0	794.5	273	72	506	894	280	203	8517	296	273.5	181	0	721	439	0	465	0	332	605
1775	NSP5	RTILGSALLEDEFTP	0	184.5	250	0	0	0	0	0	0	108	0	5759	56.5	0	0	0	0	0	0	0	0	0	0
1776	NSP5	ILGSALLEDEFTPFD	400	246	195.5	37	284.5	3354.5	0	500.5	346	357.5	426	5075	365.5	0	241	461	804	296	423.5	193.5	126	161	589
1777	NSP5	GSALLEDEFTPFDVV	0	221	135.5	0	0	2747.5	30.5	86.5	0	0	0	4876	82	134	0	0	0	0	0	0	0	0	93
1778	NSP5	ALLEDEFTPFDVVRQ	0	14	77.5	0	117	296	0	0	259	0	0	0	0	0	0	0	0	0	0	0	0	0	520
1779	NSP5	LEDEFTPFDVVRQCS	0	0	40	0	3361.5	0	0	0	0	0	0	0	0	0	0	0	0	0	0	0	0	0	0
1780	NSP5	DEFTPFDVVRQCSGV	286	0	30	256.5	0	268.5	0	0	0	0	0	0	130.5	0	0	0	0	0	0	0	0	0	0
1781	NSP5	FTPFDVVRQCSGVTF	0	0	0	0	0	0	0	0	0	0	0	0	0	0	0	0	0	0	0	0	0	0	0
1782	NSP5	PFDVVRQCSGVTFQS	0	0	0	188.5	0	0	0	0	0	0	0	0	0	0	0	0	0	0	0	0	0	0	0
1783	NSP6	DVVRQCSGVTFQSAV	148.5	0	0	0	0	0	0	0	28	0	0	0	0	0	0	0	0	0	0	0	0	0	0
1784	NSP6	VRQCSGVTFQSAVKR	0	0	0	0	0	0	135.5	0	728.5	0	0	0	0	0	0	0	0	42.5	0	0	95	0	0
1785	NSP6	QCSGVTFQSAVKRTI	0	0	0	0	0	0	0	0	0	0	0	0	0	0	0	0	0	0	0	0	0	0	0
1786	NSP6	SGVTFQSAVKRTIKG	0	0	0	0	0	0	0	0	0	0	0	0	0	0	0	0	0	0	0	0	0	0	0
1787	NSP6	VTFQSAVKRTIKGTH	0	0	0	0	0	981	0	0	0	0	0	0	0	0	0	0	0	0	0	0	0	0	0
1788	NSP6	FQSAVKRTIKGTHHW	0	0	0	0	0	0	0	0	0	0	0	267	0	0	0	40.5	0	0	0	0	0	0	0
1789	NSP6	SAVKRTIKGTHHWLL	0	0	0	0	0	0	0	0	0	0	0	0	0	0	0	0	0	0	0	0	0	0	0
1790	NSP6	VKRTIKGTHHWLLLT	0	0	0	0	0	0	0	0	0	0	0	0	0	0	0	0	0	0	0	0	0	0	0
1791	NSP6	RTIKGTHHWLLLTIL	0	0	0	0	0	0	0	0	0	0	147	0	0	0	0	0	0	0	0	0	0	0	0
1792	NSP6	IKGTHHWLLLTILTS	0	0	0	0	0	0	0	0	0	0	0	0	0	0	0	0	0	0	0	0	0	0	0
1793	NSP6	GTHHWLLLTILTSLL	0	0	0	0	0	0	0	0	0	0	0	0	0	25	0	0	0	0	0	0	0	0	0
1794	NSP6	HHWLLLTILTSLLVL	0	0	0	0	0	0	0	0	0	0	241	0	0	0	0	0	0	0	0	0	0	0	0
1795	NSP6	WLLLTILTSLLVLVQ	0	0	0	0	0	0	0	0	157.5	0	3.5	0	0	0	0	0	0	0	0	0	0	0	0
1796	NSP6	LLTILTSLLVLVQST	0	0	0	0	0	0	0	0	0	0	0	0	0	0	0	0	0	0	0	0	0	0	0
1797	NSP6	TILTSLLVLVQSTQW	407	37.5	0	0	0	422	5.5	145	161.5	0	128.5	0	0	0	0	0	86.5	36	0	118.5	0	0	0
1798	NSP6	LTSLLVLVQSTQWSL	0	0	0	0	0	0	0	118	0	0	0	0	0	0	0	0	0	0	0	0	0	0	0
1799	NSP6	SLLVLVQSTQWSLFF	44	0	0	0	0	0	0	181	0	0	244.5	817	0	0	78	0	264	212.5	0	309	0	165	0
1800	NSP6	LVLVQSTQWSLFFFL	0	0	0	0	0	0	0	0	0	0	0	0	0	0	17	0	0	0	0	0	0	0	0
1801	NSP6	LVQSTQWSLFFFLYE	57	0	377	466	0	230	0	417.5	0	220	239.5	1310	451.5	0	413	208	1667	1100	440	560.5	311	440	254
1802	NSP6	QSTQWSLFFFLYENA	0	222.5	61.5	0	0	0	0	0	0	0	139	0	123	0	41	100	0	0	0	0	0	99.5	118.5
1803	NSP6	TQWSLFFFLYENAFL	0	127	0	0	0	0	0	387	0	0	0	0	21	51.5	0	0	306.5	512	0	471	0	0	319.5
1804	NSP6	WSLFFFLYENAFLPF	88.5	97	0	267.5	91.5	217	0	391	147	128.5	437.5	2175	111	0	0	226.5	644	1102.5	257	598	0	379	302.5
1805	NSP6	LFFFLYENAFLPFAM	0	44	0	54	0	82.5	0	0	0	0	0	0	0	0	0	0	0	0	0	9	164	0	43.5
1806	NSP6	FFLYENAFLPFAMGI	0	0	1.5	130.5	0	0	0	0	0	0	0	0	0	0	0	0	0	0	0	0	74	0	0
1807	NSP6	LYENAFLPFAMGIIA	0	0	18	0	25.5	0	0	0	0	21	0	0	0	0	0	0	0	0	0	0	0	0	0
1808	NSP6	ENAFLPFAMGIIAMS	0	0	0	0	63	31	0	63.5	1306.5	0	440.5	0	32.5	0	0	0	0	0	0	310	0	0	0
1809	NSP6	AFLPFAMGIIAMSAF	0	0	0	83.5	0	35	0	0	11895	0	0	0	0	0	0	0	0	0	111.5	62	83	0	0
1810	NSP6	LPFAMGIIAMSAFAM	155	0	0	77.5	300	63	0	0	3292	120.5	0	0	0	0	0	0	0	0	0	0	0	0	0
1811	NSP6	FAMGIIAMSAFAMMF	118	32	46	190	712	159	0	0	3540.5	0	77	774	0	0	14.5	223	92.5	140.5	348	519	117.5	0	0
1812	NSP6	MGIIAMSAFAMMFVK	0	0	0	0	0	0	0	0	2790	0	0	0	0	0	0	0	0	0	0	0	0	0	0
1813	NSP6	IIAMSAFAMMFVKHK	30.5	0	0	0	0	0	18	0	1915	0	0	0	0	0	0	0	0	0	0	0	0	0	0
1814	NSP6	AMSAFAMMFVKHKHA	0	0	0	0	0	0	0	0	0	0	0	0	0	0	0	0	0	0	0	0	0	0	0
1815	NSP6	SAFAMMFVKHKHAFL	0	0	0	0	0	0	0	0	0	0	0	0	0	0	0	0	0	0	0	0	0	0	0
1816	NSP6	FAMMFVKHKHAFLCL	0	0	0	0	0	0	0	0	0	0	0	0	0	0	0	0	0	0	0	0	0	0	0
1817	NSP6	MMFVKHKHAFLCLFL	0	0	0	0	0	0	0	0	0	0	0	0	0	0	0	0	0	0	0	0	0	0	0
1818	NSP6	FVKHKHAFLCLFLLP	0	0	0	0	0	0	0	0	0	0	0	0	0	0	0	0	0	0	0	0	0	0	0
1819	NSP6	KHKHAFLCLFLLPSL	0	0	0	0	0	0	0	0	0	0	0	0	0	0	52	0	0	0	0	0	0	0	0
1820	NSP6	KHAFLCLFLLPSLAT	0	0	0	0	0	0	0	0	0	0	0	0	0	0	0	0	0	0	0	0	0	0	0
1821	NSP6	AFLCLFLLPSLATVA	0	0	0	0	0	0	0	0	0	0	0	0	0	0	0	0	0	0	0	0	0	0	0
1822	NSP6	LCLFLLPSLATVAYF	0	0	0	0	0	0	0	0	607	0	0	850	0	0	0	0	0	0	0	0	0	0	0
1823	NSP6	LFLLPSLATVAYFNM	0	0	0	8.5	32	288.5	0	0	0	0	0	0	0	0	0	0	0	0	0	101.5	0	0	0
1824	NSP6	LLPSLATVAYFNMVY	26	85.5	30	50.5	0	59	0	125.5	959	0	0	797.5	34.5	34.5	20.5	119.5	0	69	0	226	65	241	210
1825	NSP6	PSLATVAYFNMVYMP	0	223	54.5	61	62	0	0	0	7937	0	0	0	615	0	0	0	0	0	0	0	0	0	0
1826	NSP6	LATVAYFNMVYMPAS	0	16	0	0	0	0	0	0	2343	0	0	0	0	0	0	0	0	0	0	0	0	0	0
1827	NSP6	TVAYFNMVYMPASWV	0	0	0	0	0	0	0	0	2398	0	0	0	0	0	0	0	0	0	0	0	0	0	0
1828	NSP6	AYFNMVYMPASWVMR	0	104	0	22	306	181	0	0	647.5	0	0	0	0	0	0	0	0	0	97	144.5	0	0	0
1829	NSP6	FNMVYMPASWVMRIM	0	9.5	47.5	181	372	348	0	0	2176.5	0	0	0	0	0	0	0	0	0	0	174.5	0	0	0
1830	NSP6	MVYMPASWVMRIMTW	97.5	133	12.5	248	597	287.5	0	0	3711.5	131.5	204	0	85	22.5	0	196.5	0	0	20	238.5	0	0	0
1831	NSP6	YMPASWVMRIMTWLD	139.5	133	0	91	111.5	213	0	71	0	75.5	278.5	0	193.5	59.5	0	174.5	86	205.5	0	0	313.5	0	0
1832	NSP6	PASWVMRIMTWLDMV	0	8.5	0	0	949	0	0	0	233.5	0	0	0	0	0	0	0	0	0	0	0	0	0	0
1833	NSP6	SWVMRIMTWLDMVDT	0	0	0	183.5	714	0	0	0	144	0	0	0	0	151.5	0	0	0	0	0	0	0	0	0
1834	NSP6	VMRIMTWLDMVDTSL	0	0	0	58.5	346	0	0	0	97	0	0	0	0	9.5	0	0	0	0	0	0	0	0	0
1835	NSP6	RIMTWLDMVDTSLSG	0	0	0	0	206.5	0	0	0	0	0	0	0	0	0	0	0	0	0	0	0	0	0	0
1836	NSP6	MTWLDMVDTSLSGFK	0	0	0	0	248	0	0	0	0	0	0	0	0	0	0	0	0	0	0	88	0	0	0
1837	NSP6	WLDMVDTSLSGFKLK	0	0	0	0	0	0	0	0	0	0	0	328	0	0	0	0	0	0	0	0	0	0	0
1838	NSP6	DMVDTSLSGFKLKDC	79	0	0	405.5	0	0	0	0	0	0	0	0	0	0	0	0	0	0	0	0	0	0	0
1839	NSP6	VDTSLSGFKLKDCVM	0	0	0	0	0	0	0	0	0	0	0	0	0	0	0	0	0	0	0	0	0	0	0
1840	NSP6	TSLSGFKLKDCVMYA	0	0	0	0	0	0	0	0	0	0	0	0	0	0	0	0	0	0	0	0	0	0	0
1841	NSP6	LSGFKLKDCVMYASA	0	0	0	0	0	0	0	0	0	0	0	0	0	0	0	0	0	0	0	0	0	0	0
1842	NSP6	GFKLKDCVMYASAVV	0	0	0	0	0	0	0	0	40	0	0	0	0	0	0	0	0	0	0	0	0	0	0
1843	NSP6	KLKDCVMYASAVVLL	0	0	0	0	0	0	0	0	0	0	0	0	0	0	0	0	0	0	0	0	0	0	0
1844	NSP6	KDCVMYASAVVLLIL	0	0	0	0	0	0	0	0	0	0	0	0	0	0	0	0	0	0	0	0	0	0	0
1845	NSP6	CVMYASAVVLLILMT	0	0	0	0	0	0	0	0	0	0	0	0	0	0	0	0	0	0	0	0	0	0	0
1846	NSP6	MYASAVVLLILMTAR	0	0	0	0	0	0	0	0	95	0	0	0	0	0	0	0	0	0	0	0	0	0	0
1847	NSP6	ASAVVLLILMTARTV	0	0	0	0	0	0	0	0	0	0	0	0	0	0	0	0	0	0	0	0	0	0	0
1848	NSP6	AVVLLILMTARTVYD	0	0	0	0	0	0	0	0	0	0	207	0	90	0	0	136	0	13.5	204.5	0	0	0	290.5
1849	NSP6	VLLILMTARTVYDDG	0	0	0	0	0	0	0	0	0	0	81.5	0	0	0	0	0	0	0	0	0	0	54	0
1850	NSP6	LILMTARTVYDDGAR	0	0	0	0	183	0	0	80	345.5	0	0	0	0	0	0	0	0	0	0	0	0	0	0
1851	NSP6	LMTARTVYDDGARRV	23	0	0	0	0	0	0	14.5	0	0	0	0	24.5	0	0	0	0	0	0	0	0	0	0
1852	NSP6	TARTVYDDGARRVWT	32	35	19	54.5	83	33.5	0	0	0	0	106	370	0	0	0	21	0	0	0	0	0	131.5	0
1853	NSP6	RTVYDDGARRVWTLM	0	0	0	69	0	0	0	0	0	0	0	0	0	0	0	0	23.5	112	0	0	0	0	0
1854	NSP6	VYDDGARRVWTLMNV	0	0	0	0	0	0	0	0	212.5	0	0	0	0	0	0	0	7	34	0	0	0	0	20
1855	NSP6	DDGARRVWTLMNVLT	290	0	0	0	0	0	0	0	0	0	0	0	0	0	0	0	0	0	0	0	0	0	0
1856	NSP6	GARRVWTLMNVLTLV	0	0	0	0	0	0	0	0	0	0	100.5	0	0	0	0	0	0	0	0	0	0	0	0
1857	NSP6	RRVWTLMNVLTLVYK	0	0	0	0	0	0	0	0	334	0	0	0	0	0	0	0	0	0	0	0	0	0	0
1858	NSP6	VWTLMNVLTLVYKVY	0	0	0	0	0	0	0	0	0	0	0	0	0	0	0	0	0	0	0	0	0	0	0
1859	NSP6	TLMNVLTLVYKVYYG	0	0	0	0	0	186.5	0	0	0	20.5	0	0	0	0	0	0	0	0	0	0	247	0	96
1860	NSP6	MNVLTLVYKVYYGNA	0	0	0	0	0	0	0	0	0	0	346	0	0	0	0	2.5	0	0	0	0	0	0	0
1861	NSP6	VLTLVYKVYYGNALD	103.5	44	0	0	29.5	0	0	80	101	44	0	0	3	0	0	48.5	277	64.5	98.5	0	0	28	43
1862	NSP6	TLVYKVYYGNALDQA	0	0	0	0	0	0	0	86.5	0	0	0	0	0	0	0	132	0	0	0	0	25.5	0	0
1863	NSP6	VYKVYYGNALDQAIS	70	0	0	0	179.5	53.5	0	0	0	0	0	0	0	0	0	0	0	0	0	0	0	0	0
1864	NSP6	KVYYGNALDQAISMW	55.5	50	0	149.5	171.5	285	0	0	209	0	125	126	0	100	0	232	136	101.5	584	0	177.5	0	244
1865	NSP6	YYGNALDQAISMWAL	0	0	0	85	281.5	133	0	0	0	0	0	0	0	0	12	0	0	0	263	0	124.5	0	222
1866	NSP6	GNALDQAISMWALII	0	0	159	31	176	500	60.5	0	0	0	246	0	0	0	26.5	0	0	89	201.5	0	74	0	0
1867	NSP6	ALDQAISMWALIISV	0	0	37.5	0	132.5	0	0	0	304	0	0	0	0	0	0	0	0	0	0	0	0	0	0
1868	NSP6	DQAISMWALIISVTS	0	0	0	0	0	0	0	0	416	0	0	0	0	0	0	0	0	0	0	0	0	0	0
1869	NSP6	AISMWALIISVTSNY	46	66	0	0	112	156	0	0	1767.5	0	106	0	302.5	0	0	0	0	0	0	0	68	0	0
1870	NSP6	SMWALIISVTSNYSG	0	137	0	0	0	0	0	0	0	0	0	0	0	0	0	0	0	0	0	253	0	0	0
1871	NSP6	WALIISVTSNYSGVV	0	0	0	0	0	174	0	0	0	39	0	0	0	0	0	0	0	0	0	0	0	0	0
1872	NSP6	LIISVTSNYSGVVTT	0	0	0	0	0	0	0	0	0	0	0	0	0	0	0	0	0	0	0	0	0	0	0
1873	NSP6	ISVTSNYSGVVTTVM	0	0	0	0	56.5	273	0	0	0	0	0	0	0	0	0	0	0	0	0	0	0	0	0
1874	NSP6	VTSNYSGVVTTVMFL	0	0	0	0	0	0	0	0	214	0	0	615	0	0	0	0	0	0	0	0	0	0	199
1875	NSP6	SNYSGVVTTVMFLAR	0	0	0	0	0	0	0	0	0	0	0	0	0	0	0	0	0	0	0	0	0	0	0
1876	NSP6	YSGVVTTVMFLARGI	0	0	0	0	0	134	0	0	0	0	0	0	0	0	0	0	0	0	0	0	0	0	0
1877	NSP6	GVVTTVMFLARGIVF	0	99	0	0	0	554.5	0	0	0	0	315.5	0	0	0	0	0	0	0	0	0	0	0	0
1878	NSP6	VTTVMFLARGIVFMC	0	0	0	0	0	51.5	0	0	0	0	0	0	0	150	0	0	0	0	0	0	0	0	406
1879	NSP6	TVMFLARGIVFMCVE	0	0	52.5	362	0	546	16	0	0	0	0	0	2428	67	0	0	0	0	0	0	157	0	0
1880	NSP6	MFLARGIVFMCVEYC	95.5	66	73	104.5	128	445	127	98.5	554.5	234	244.5	1135.5	0	273.5	262	206	937.5	202.5	343.5	453.5	446.5	424	183.5
1881	NSP6	LARGIVFMCVEYCPI	0	54	0	40	63	381	65	59	258.5	245	111.5	0	354	168	86	100.5	133	158.5	70.5	132.5	315.5	235	99.5
1882	NSP6	RGIVFMCVEYCPIFF	424.5	146	0	179	115	221	0	161	0	214	1215.5	3731	0	81	698.5	377	1373	724	593.5	657.5	883.5	1142.5	371
1883	NSP6	IVFMCVEYCPIFFIT	0	12.5	0	0	0	0	0	0	0	0	0	0	0	0	0	0	0	0	0	0	0	0	0
1884	NSP6	FMCVEYCPIFFITGN	0	0	21.5	0	0	36	0	0	187	103	0	0	0	0	0	0	0	0	0	0	339.5	157	12.5
1885	NSP6	CVEYCPIFFITGNTL	0	0	0	0	0	0	0	0	0	0	0	0	0	0	0	0	0	93.5	176	0	76.5	177	0
1886	NSP6	EYCPIFFITGNTLQC	0	0	0	0	0	160.5	0	70	85	0	71.5	0	105.5	0	0	0	0	66	0	270	0	281	52.5
1887	NSP6	CPIFFITGNTLQCIM	0	0	0	24	28.5	0	57	0	0	0	0	0	0	0	0	0	0	0	0	0	0	381	0
1888	NSP6	IFFITGNTLQCIMLV	0	0	0	0	0	0	0	0	661	0	0	0	0	0	0	0	0	0	0	0	0	0	0
1889	NSP6	FITGNTLQCIMLVYC	0	0	0	0	0	0	0	0	0	0	0	0	0	33	136	0	58	0	0	0	0	0	0
1890	NSP6	TGNTLQCIMLVYCFL	0	0	0	85	115	0	0	0	0	0	0	1049	0	0	159.5	0	0	70.5	0	0	65	171	0
1891	NSP6	NTLQCIMLVYCFLGY	0	23	0	59.5	0	0	0	0	0	0	81.5	920.5	0	32.5	211.5	74.5	0	431	219.5	0	148	277	89
1892	NSP6	LQCIMLVYCFLGYFC	0	0	0	0	0	0	0	0	0	0	0	521	0	41	252.5	53	250.5	13	141.5	0	118.5	0	161
1893	NSP6	CIMLVYCFLGYFCTC	0	0	0	0	0	0	0	0	0	0	0	0	0	0	0	0	0	0	0	0	0	0	0
1894	NSP6	MLVYCFLGYFCTCYF	30.5	3	0	84	11.5	0	0	0	0	0	381	1388	44.5	62.5	361	172	481	282.5	0	321.5	0	582	298.5
1895	NSP6	VYCFLGYFCTCYFGL	0	0	0	0	0	0	0	0	0	0	0	0	0	0	90.5	0	0	0	0	110	0	181.5	0
1896	NSP6	CFLGYFCTCYFGLFC	6.5	0	0	0	0	0	0	0	0	0	0	0	44	0	188.5	80	196	52.5	227	143.5	137.5	283	56.5
1897	NSP6	LGYFCTCYFGLFCLL	0	0	0	0	0	0	0	0	0	0	0	0	0	0	0	0	0	64.5	15.5	0	92	0	10
1898	NSP6	YFCTCYFGLFCLLNR	0	0	0	0	0	0	0	0	0	0	0	900	91	19	0	0	0	0	153.5	0	63	0	0
1899	NSP6	CTCYFGLFCLLNRYF	97	85	0	0	0	205.5	0	0	0	0	0	3258	50.5	123.5	297	178	0	128.5	0	0	65	220.5	237.5
1900	NSP6	CYFGLFCLLNRYFRL	0	87.5	0	0	0	0	0	0	0	0	0	1165	0	69.5	0	0	0	0	0	0	89	0	0
1901	NSP6	FGLFCLLNRYFRLTL	0	4	0	0	0	0	0	0	0	0	0	95	0	0	0	0	0	0	0	0	0	0	0
1902	NSP6	LFCLLNRYFRLTLGV	0	0	0	0	0	0	0	0	0	0	0	0	0	0	0	0	0	0	0	0	0	0	0
1903	NSP6	CLLNRYFRLTLGVYD	98.5	81.5	0	0	0	334.5	0	0	0	0	0	763	0	0	197	235	525	96	0	0	163	198	0
1904	NSP6	LNRYFRLTLGVYDYL	0	32	10.5	17	0	240.5	0	0	0	0	0	2960.5	0	0	689	429.5	541	341	299	340	231.5	569	472
1905	NSP6	RYFRLTLGVYDYLVS	0	0	0	0	0	0	0	0	0	0	0	0	0	0	134	0	0	0	0	0	0	0	0
1906	NSP6	FRLTLGVYDYLVSTQ	0	0	0	0	0	0	0	0	0	0	0	0	0	0	0	0	0	0	0	0	0	0	0
1907	NSP6	LTLGVYDYLVSTQEF	0	497.5	73	87	51	0	0	350.5	0	0	686.5	1683	129.5	209	380	861	1505	669	746	519	0	516.5	270
1908	NSP6	LGVYDYLVSTQEFRY	351	306	175	139	109	245.5	50	733	287	484	1477	6377.5	323.5	649	814	1202	1092	643.5	963	461.5	297	638	449.5
1909	NSP6	VYDYLVSTQEFRYMN	144	164	147	45.5	693	0	26.5	152	149	259	0	1146	93.5	276.5	146.5	388.5	224	126	226	0	533	121	251
1910	NSP6	DYLVSTQEFRYMNSQ	146	0	0	0	204	0	0	25.5	0	0	574.5	0	113.5	0	0	0	0	0	0	0	0	0	0
1911	NSP6	LVSTQEFRYMNSQGL	0	0	0	0	0	0	0	0	0	0	0	0	0	0	0	0	0	0	0	0	0	0	0
1912	NSP6	STQEFRYMNSQGLLP	0	0	0	0	0	166.5	0	31.5	0	0	0	0	0	0	0	0	0	11	0	0	0	0	0
1913	NSP6	QEFRYMNSQGLLPPK	0	0	0	0	0	0	0	0	0	0	0	0	0	0	0	0	0	0	0	0	0	0	0
1914	NSP6	FRYMNSQGLLPPKNS	0	0	0	0	0	0	0	0	0	0	0	0	0	0	0	0	0	0	0	0	0	0	0
1915	NSP6	YMNSQGLLPPKNSID	0	0	0	0	0	0	0	0	525	0	0	0	0	0	0	0	0	0	0	0	0	0	0
1916	NSP6	NSQGLLPPKNSIDAF	0	0	0	76	0	0	0	92	0	0	95	0	0	0	0	0	0	0	0	0	0	72	0
1917	NSP6	QGLLPPKNSIDAFKL	0	0	0	0	0	0	0	102.5	0	0	0	0	0	0	0	0	0	0	0	0	0	0	0
1918	NSP6	LLPPKNSIDAFKLNI	0	0	0	0	0	0	0	0	0	0	0	0	0	0	0	0	0	0	0	0	0	0	0
1919	NSP6	PPKNSIDAFKLNIKL	0	0	0	0	0	0	0	0	0	0	0	0	0	0	0	0	0	0	0	0	0	0	0
1920	NSP6	KNSIDAFKLNIKLLG	0	0	0	0	0	0	0	0	0	0	0	0	0	0	0	0	0	0	0	0	0	0	0
1921	NSP6	SIDAFKLNIKLLGVG	0	0	0	0	0	0	0	0	0	0	0	0	0	0	0	0	0	0	0	0	0	0	0
1922	NSP6	DAFKLNIKLLGVGGK	35.5	0	0	0	0	0	0	0	0	0	0	0	0	0	0	0	0	0	0	0	0	0	0
1923	NSP6	FKLNIKLLGVGGKPC	18.5	0	38	0	0	558	0	0	0	0	0	0	0	19	0	0	0	0	0	0	0	0	0
1924	NSP6	LNIKLLGVGGKPCIK	0	0	0	0	0	304	37	0	0	0	0	0	0	0	0	0	0	0	0	0	69.5	0	0
1925	NSP6	IKLLGVGGKPCIKVA	0	0	0	0	0	0	0	0	0	0	0	0	0	0	0	0	0	0	0	0	0	0	0
1926	NSP6	LLGVGGKPCIKVATV	0	0	0	0	0	0	0	0	290	0	0	0	0	188	0	0	0	0	0	0	0	0	0
1927	NSP6	GVGGKPCIKVATVQS	0	0	0	0	0	165	0	0	124	0	0	0	28	0	0	0	0	0	0	0	0	0	0
1928	NSP7	GGKPCIKVATVQSKM	0	0	0	0	0	394.5	23	0	0	0	0	0	0	0	0	0	0	0	0	0	0	0	0
1929	NSP7	KPCIKVATVQSKMSD	0	0	0	0	0	233.5	0	0	0	0	0	0	0	0	0	0	0	0	0	0	1096.5	0	0
1930	NSP7	CIKVATVQSKMSDVK	0	0	0	0	0	0	0	487	0	0	0	0	0	0	0	0	0	0	0	0	0	0	0
1931	NSP7	KVATVQSKMSDVKCT	0	0	0	0	0	116	0	0	0	0	0	0	0	0	0	0	0	0	0	0	0	0	0
1932	NSP7	ATVQSKMSDVKCTSV	0	0	0	0	0	0	0	0	0	0	0	0	0	0	0	0	0	651	0	0	0	0	0
1933	NSP7	VQSKMSDVKCTSVVL	0	0	0	0	0	0	0	0	0	0	0	0	0	0	0	0	0	0	0	0	0	0	0
1934	NSP7	SKMSDVKCTSVVLLS	952	67	0	0	0	42	0	352	303.5	0	0	0	0	0	0	0	0	0	0	0	0	0	0
1935	NSP7	MSDVKCTSVVLLSVL	0	0	0	0	0	0	0	0	0	0	0	0	0	0	0	0	0	0	0	0	0	0	0
1936	NSP7	DVKCTSVVLLSVLQQ	145.5	0	0	0	0	0	12.5	0	0	0	0	0	0	0	0	0	0	0	0	0	0	0	0
1937	NSP7	KCTSVVLLSVLQQLR	0	0	0	0	0	0	0	0	0	0	0	270.5	0	0	0	0	0	0	0	0	26	0	0
1938	NSP7	TSVVLLSVLQQLRVE	0	0	143	135	0	0	0	0	0	86	179	0	1639	0	0	0	58	66.5	0	0	28	0	0
1939	NSP7	VVLLSVLQQLRVESS	6	0	0	0	0	0	25	0	0	0	0	0	0	0	0	0	0	0	0	0	0	298	0
1940	NSP7	LLSVLQQLRVESSSK	0	0	0	0	0	3078.5	0	0	0	0	0	0	0	0	0	0	0	0	0	0	0	0	0
1941	NSP7	SVLQQLRVESSSKLW	0	0	0	0	0	235	0	169	0	0	60.5	0	0	0	0	0	0	0	316	0	0	0	0
1942	NSP7	LQQLRVESSSKLWAQ	0	0	0	0	0	0	0	26.5	0	0	0	0	0	0	0	0	0	0	0	0	0	0	0
1943	NSP7	QLRVESSSKLWAQCV	0	0	0	0	0	0	0	0	0	0	0	0	0	0	0	0	0	0	0	0	0	0	0
1944	NSP7	RVESSSKLWAQCVQL	0	0	0	0	0	0	0	0	0	0	0	0	0	0	0	0	0	0	257.5	0	0	0	0
1945	NSP7	ESSSKLWAQCVQLHN	233	0	0	11	179.5	105.5	0	373	169	191.5	2430	0	88.5	0	0	0	0	0	0	362.5	0	0	0
1946	NSP7	SSKLWAQCVQLHNDI	306	190	0	0	127	331.5	0	185	224	0	0	522	0	23	0	98.5	0	0	0	0	0	0	0
1947	NSP7	KLWAQCVQLHNDILL	0	0	0	0	0	0	0	87	0	0	0	0	0	1.5	0	60	71	77	0	0	0	0	0
1948	NSP7	WAQCVQLHNDILLAK	0	0	0	0	0	0	0	0	0	0	0	0	0	0	0	0	0	0	0	0	0	0	0
1949	NSP7	QCVQLHNDILLAKDT	0	0	0	0	0	0	0	0	0	0	0	0	0	0	0	0	0	0	0	0	0	0	0
1950	NSP7	VQLHNDILLAKDTTE	0	0	106	64.5	0	0	0	0	0	0	0	0	188	0	0	0	0	0	0	0	0	0	0
1951	NSP7	LHNDILLAKDTTEAF	327	93.5	0	0	334	487	0	481	219.5	100	395	0	0	0	0	559	113	161	0	0	0	56	0
1952	NSP7	NDILLAKDTTEAFEK	0	0	8.5	0	92	210	0	112.5	0	0	569	0	0	96	0	244.5	0	0	0	0	0	0	0
1953	NSP7	ILLAKDTTEAFEKMV	0	0	0	0	107	296.5	0	0	0	0	0	0	0	0	0	0	0	0	0	0	0	0	0
1954	NSP7	LAKDTTEAFEKMVSL	0	0	0	0	99	474.5	0	0	1590.5	0	0	0	0	0	0	0	0	0	0	8.5	0	0	0
1955	NSP7	KDTTEAFEKMVSLLS	0	0	0	0	0	0	0	1842.5	1549.5	0	0	2100.5	0	0	579.5	0	0	0	0	0	0	0	0
1956	NSP7	TTEAFEKMVSLLSVL	309.5	0	0	0	388	1349	0	297	971	0	0	0	0	0	0	0	0	0	0	0	0	0	0
1957	NSP7	EAFEKMVSLLSVLLS	330	0	133	81	0	0	0	987	968	241	3319	0	253	0	214.5	0	0	0	0	360	0	0	0
1958	NSP7	FEKMVSLLSVLLSMQ	0	0	0	0	0	158	0	0	243.5	0	0	0	0	0	0	0	0	0	0	0	0	98	0
1959	NSP7	KMVSLLSVLLSMQGA	0	0	0	0	0	0	0	0	0	0	0	0	0	0	0	0	0	0	0	0	0	0	0
1960	NSP7	VSLLSVLLSMQGAVD	111	0	0	0	0	286.5	0	0	1687	0	0	0	0	0	0	0	0	0	79	0	0	0	0
1961	NSP7	LLSVLLSMQGAVDIN	0	0	0	0	143	855	32.5	0	1340	0	1723	0	0	0	0	0	0	0	0	0	0	0	0
1962	NSP7	SVLLSMQGAVDINKL	0	0	0	0	0	0	0	0	0	0	0	0	0	0	0	0	0	0	0	0	0	0	0
1963	NSP7	LLSMQGAVDINKLCE	0	0	527	128.5	0	152	0	65	0	0	0	0	161.5	0	0	0	0	0	0	0	0	0	0
1964	NSP7	SMQGAVDINKLCEEM	0	92	312	164.5	283	288	62.5	357.5	0	0	0	0	60	321	0	0	0	0	0	537	0	0	0
1965	NSP7	QGAVDINKLCEEMLD	8	84	256	0	0	142	71	383.5	228.5	233	185	0	115	333	0	113	112.5	75.5	0	137	58.5	0	0
1966	NSP7	AVDINKLCEEMLDNR	0	27.5	84.5	42	0	146.5	38.5	216	27.5	0	196	1095	76.5	0	0	36.5	0	0	100	0	72	0	0
1967	NSP7	DINKLCEEMLDNRAT	23.5	0	121.5	0	0	0	0	0	0	0	0	0	0	0	0	0	0	0	0	0	0	0	0
1968	NSP7	NKLCEEMLDNRATLQ	0	0	0	0	0	0	0	0	0	0	0	0	0	0	0	0	0	0	0	0	0	0	0
1969	NSP8	LCEEMLDNRATLQAI	186.5	23	130	52	251	0	45.5	0	0	0	0	0	0	0	0	0	319	59.5	0	0	61	63	0
1970	NSP8	EEMLDNRATLQAIAS	236	100	358	160.5	0	0	99.5	4705	0	682	5616.5	0	353	0	0	168	0	0	0	449.5	0	92.5	0
1971	NSP8	MLDNRATLQAIASEF	126.5	293.5	0	0	320.5	203	0	0	2845.5	0	0	0	107	0	0	200.5	0	80.5	111.5	0	0	55	121.5
1972	NSP8	DNRATLQAIASEFSS	479.5	0	0	0	0	0	0	0	0	0	0	0	0	0	0	0	0	0	0	0	0	0	0
1973	NSP8	RATLQAIASEFSSLP	0	0	0	0	152.5	0	0	0	116	0	0	0	0	0	0	0	0	0	0	0	0	0	0
1974	NSP8	TLQAIASEFSSLPSY	147	107.5	72.5	84.5	368.5	335	0	86	210	0	79.5	306.5	53	8	31.5	91.5	70	0	228	91	490	0	0
1975	NSP8	QAIASEFSSLPSYAA	0	0	25.5	0	0	1175.5	0	0	0	0	0	0	0	0	0	0	0	0	0	0	0	0	0
1976	NSP8	IASEFSSLPSYAAFA	0	0	0	0	0	0	0	0	0	0	0	0	0	0	0	0	0	0	81.5	0	0	0	0
1977	NSP8	SEFSSLPSYAAFATA	0	0	0	0	0	209	0	0	0	0	0	0	0	0	0	0	0	0	0	0	0	0	0
1978	NSP8	FSSLPSYAAFATAQE	0	35	448	49	78	272	0	0	0	0	0	0	359	0	0	185.5	0	0	0	0	0	0	0
1979	NSP8	SLPSYAAFATAQEAY	0	157.5	867	51	0	756	0	55.5	0	110	0	0	148	95	0	96	0	0	135	52.5	0	0	0
1980	NSP8	PSYAAFATAQEAYEQ	110	254.5	529	0	0	602	0	102.5	0	0	91.5	0	106	93	40.5	100	0	0	49.5	33	0	0	164
1981	NSP8	YAAFATAQEAYEQAV	107.5	0	0	0	203.5	0	0	0	0	0	148	0	0	0	0	0	0	0	0	0	0	0	0
1982	NSP8	AFATAQEAYEQAVAN	222	0	67.5	62.5	682.5	0	0	0	418	0	546	0	239	0	0	0	0	0	0	0	0	75.5	0
1983	NSP8	ATAQEAYEQAVANGD	206.5	29	176.5	64	169	0	0	0	0	0	163	0	316	0	0	0	0	0	0	0	0	0	0
1984	NSP8	AQEAYEQAVANGDSE	0	75.5	577	383	270	109	0	117	0	76.5	285.5	0	424	0	0	0	157.5	0	0	0	0	87.5	0
1985	NSP8	EAYEQAVANGDSEVV	472.5	0	263	263.5	202	0	0	814	436	306.5	3005	0	222	22.5	0	26.5	77.5	0	29.5	640	0	0	0
1986	NSP8	YEQAVANGDSEVVLK	0	0	28	0	315.5	0	0	0	0	227.5	91	0	0	0	0	0	0	0	0	0	0	0	0
1987	NSP8	QAVANGDSEVVLKKL	0	0	0	0	0	0	0	0	0	0	0	0	0	0	0	0	0	0	0	0	0	0	0
1988	NSP8	VANGDSEVVLKKLKK	462	278	0	0	721	1555	0	165	1290	125.5	4167.5	3243	54.5	167.5	0	119.5	0	0	17	328	0	152	0
1989	NSP8	NGDSEVVLKKLKKSL	0	0	0	0	0	0	0	27.5	0	0	582.5	0	0	0	0	0	0	0	0	0	0	0	0
1990	NSP8	DSEVVLKKLKKSLNV	524.5	0	0	275.5	0	0	0	0	0	0	0	560	0	0	0	0	0	0	0	0	0	0	0
1991	NSP8	EVVLKKLKKSLNVAK	299	0	0	0	127	0	0	186.5	0	0	1668.5	0	0	0	0	0	0	0	0	0	0	82	0
1992	NSP8	VLKKLKKSLNVAKSE	0	0	0	0	0	0	0	0	0	0	0	0	60.5	0	0	0	0	0	0	0	0	0	0
1993	NSP8	KKLKKSLNVAKSEFD	0	495	76	53.5	0	0	0	0	0	61.5	0	0	0	0	0	0	309	246	0	0	0	0	0
1994	NSP8	LKKSLNVAKSEFDRD	203	628	49.5	0	89	179	26.5	159	137	315.5	542	336	29	66.5	125	180	284	73	137.5	403	0	0	0
1995	NSP8	KSLNVAKSEFDRDAA	0	227.5	160.5	0	0	0	0	0	0	60.5	600.5	0	0	0	0	35.5	0	0	0	0	0	0	0
1996	NSP8	LNVAKSEFDRDAAMQ	0	0	20	32.5	0	0	21	0	0	143	0	0	0	0	0	90.5	0	0	0	161.5	0	1672.5	0
1997	NSP8	VAKSEFDRDAAMQRK	0	0	0	0	0	0	0	0	636.5	0	0	0	0	0	0	0	0	0	0	0	0	0	0
[truncated: 2,857 more rows]

## Sheet: pre-processed raw data
Pre-processed by: (i) Signals below 500 FU were set to zero , (ii) peptides with 0 FU in all individuals were removed and (iii) peptides with 0 FU in all infected individuals were removed (please see Material and Method section 2.5 and Figure 1B for details)
					SARS-CoV-2 negative cohort							SARS-CoV-2 infected cohort, week 3 post symptom onset, mild COVID-19 disease									SARS-CoV-2 infected cohort, week 3 post symptom onset, severe COVID-19 disease
Number	Antigen	Peptide	Naive #C03	Naive #C04	Naive #C05	Naive #C06	Naive #C01	Naive #C02	Naive #C07	Mild Patient #2	Mild Patient #4	Mild Patient #3	Mild Patient #8	Mild Patient #7	Mild Patient #1	Mild Patient #10	Mild Patient #16	Mild Patient #14	Severe Patient 20-03-CV-12	Severe Patient 20-03-CV-20	Severe Patient 20-03-CV-25	Severe Patient 20-03-CV-16	Severe Patient 20-03-CV-11	Severe Patient 20-03-CV-13	Severe Patient 20-03-CV-09
1	NSP1	GSGSGMESLVPGFNE	0	0	0	0	0	518	0	0	0	0	0	0	510	0	0	0	0	0	0	0	0	0	0
2	NSP1	ESLVPGFNEKTHVQL	0	0	0	0	0	0	0	0	0	0	2195.5	0	0	0	0	0	0	0	0	0	0	0	0
3	NSP1	FNEKTHVQLSLPVLQ	0	0	0	0	0	0	0	0	0	0	1168	0	0	0	0	0	0	0	0	0	0	0	0
4	NSP1	EKTHVQLSLPVLQVR	0	0	0	0	0	0	0	0	0	0	590.5	0	0	0	0	0	0	0	0	0	0	0	0
5	NSP1	THVQLSLPVLQVRDV	0	0	0	0	0	0	0	0	0	0	536	0	0	0	0	0	0	0	0	0	0	0	0
6	NSP1	VQLSLPVLQVRDVLV	0	0	0	0	0	0	0	0	0	0	1288	0	0	0	0	0	0	0	0	0	0	0	0
7	NSP1	QVRDVLVRGFGDSVE	0	0	0	929	0	0	0	0	0	0	0	0	4804.5	0	0	0	0	0	0	0	0	0	0
8	NSP1	VRGFGDSVEEVLSEA	0	0	0	0	754	0	0	978.5	0	0	676	0	0	0	0	0	0	0	0	0	0	0	0
9	NSP1	GFGDSVEEVLSEARQ	0	0	0	0	0	0	0	0	632.5	0	796	0	0	0	0	0	0	0	0	0	0	0	0
10	NSP1	EEVLSEARQHLKDGT	0	0	0	0	0	0	0	2163.5	0	0	765	0	0	0	0	0	0	0	0	0	0	0	0
11	NSP1	SEARQHLKDGTCGLV	0	0	0	0	0	0	0	0	0	0	0	1760	0	0	0	0	0	0	0	0	0	0	0
12	NSP1	ARQHLKDGTCGLVEV	0	0	0	0	0	0	0	0	0	0	0	2417	0	0	0	0	0	0	0	0	0	0	0
13	NSP1	QHLKDGTCGLVEVEK	0	0	0	0	0	742.5	0	0	0	0	0	2437	0	0	0	0	0	0	0	0	0	0	0
14	NSP1	LKDGTCGLVEVEKGV	0	0	0	0	0	726.5	0	0	0	0	0	4819	0	0	0	0	0	0	0	0	0	0	0
15	NSP1	DGTCGLVEVEKGVLP	0	0	0	0	0	0	0	0	0	0	0	609.5	0	0	0	0	0	0	0	0	0	0	0
16	NSP1	VEKGVLPQLEQPYVF	0	0	0	0	0	0	0	0	0	0	1157	719	0	0	0	0	0	0	0	0	0	0	0
17	NSP1	LEQPYVFIKRSDART	0	0	0	0	0	0	0	0	0	0	0	1193	0	0	0	0	0	0	0	0	0	0	0
18	NSP1	QPYVFIKRSDARTAP	0	0	0	0	0	0	0	0	0	0	0	688.5	0	0	0	0	0	0	0	0	0	0	0
19	NSP1	YVFIKRSDARTAPHG	0	0	0	0	0	0	0	0	0	0	0	612.5	0	0	0	0	0	0	0	0	0	0	0
20	NSP1	FIKRSDARTAPHGHV	0	0	0	0	0	823.5	0	0	0	0	0	683	0	0	0	0	0	0	0	0	0	0	0
21	NSP1	KRSDARTAPHGHVMV	0	0	0	0	0	0	0	0	969	0	0	0	0	0	0	0	0	0	0	0	0	0	0
22	NSP1	ARTAPHGHVMVELVA	0	0	0	0	0	0	0	0	641	0	0	0	0	0	0	0	0	0	0	0	0	0	0
23	NSP1	TAPHGHVMVELVAEL	0	0	0	0	0	689.5	0	0	0	0	685	0	0	0	0	0	0	0	0	0	0	0	0
24	NSP1	GHVMVELVAELEGIQ	0	0	0	0	0	1127.5	0	0	501	0	0	0	0	0	0	0	0	0	0	0	0	0	0
25	NSP1	VELVAELEGIQYGRS	0	0	0	0	0	0	0	0	569.5	0	0	0	0	0	0	0	0	0	0	0	0	0	0
26	NSP1	LVAELEGIQYGRSGE	0	0	0	0	0	542	0	0	0	942.5	0	0	3401	0	0	0	0	0	0	0	0	0	0
27	NSP1	GIQYGRSGETLGVLV	0	0	0	0	0	0	0	0	0	0	554.5	0	0	0	0	0	0	0	0	0	0	0	0
28	NSP1	QYGRSGETLGVLVPH	0	0	0	0	0	0	0	0	676.5	0	0	0	0	0	0	0	0	0	0	0	0	0	0
29	NSP1	LGVLVPHVGEIPVAY	0	0	0	0	0	0	0	0	1010	0	0	0	0	0	0	0	0	0	0	0	0	0	0
30	NSP1	VLVPHVGEIPVAYRK	0	0	0	0	0	0	0	0	866.5	0	0	0	0	0	0	0	0	0	0	0	0	0	0
31	NSP1	VPHVGEIPVAYRKVL	0	0	0	0	0	0	0	0	582	0	0	0	0	0	0	0	0	0	0	0	0	0	0
32	NSP1	HVGEIPVAYRKVLLR	0	0	0	0	0	0	0	0	0	0	0	2074	0	0	0	0	0	0	0	0	0	0	0
33	NSP1	HSYGADLKSFDLGDE	0	0	0	503	0	0	0	750	0	0	0	0	0	0	0	0	933.5	0	0	0	0	0	0
34	NSP1	ADLKSFDLGDELGTD	0	0	0	0	0	0	0	525	0	0	0	0	0	0	0	0	0	0	0	0	0	0	0
35	NSP1	LKSFDLGDELGTDPY	0	0	0	0	0	590.5	0	1816	0	0	0	0	0	0	0	0	1552	0	0	895	760	671.5	0
36	NSP1	SFDLGDELGTDPYED	831	0	571	0	966.5	1222	0	1612	773	0	0	6542.5	0	668	0	0	4169	555	539	1081	840.5	843.5	883
37	NSP1	DLGDELGTDPYEDFQ	989.5	0	0	0	0	622	0	0	734	0	0	2544.5	0	0	722.5	692	2554	0	967	995	597	903.5	718.5
38	NSP1	GDELGTDPYEDFQEN	620.5	749	779.5	593.5	566.5	1691.5	0	0	0	932	1082.5	696	0	0	747	515.5	1718	0	1046.5	1196	1165	1147	0
39	NSP1	ELGTDPYEDFQENWN	1822	970	0	0	799	1742.5	0	1310	1862.5	1891	5823.5	4848	665.5	618	832	1039.5	1982	506	996.5	1710.5	749.5	811.5	0
40	NSP1	DPYEDFQENWNTKHS	722	0	0	0	0	0	0	0	0	0	0	0	0	0	0	0	1528	0	0	0	0	0	0
41	NSP1	KHSSGVTRELMRELN	0	0	0	0	0	0	0	0	0	0	0	1045	0	0	0	0	0	0	0	0	0	0	0
42	NSP2	GVTRELMRELNGGAY	0	0	0	0	0	0	0	0	0	0	0	506.5	0	0	0	0	0	0	0	0	0	0	0
43	NSP2	TRELMRELNGGAYTR	514	0	0	0	0	0	0	0	0	0	0	1090	0	0	0	0	0	0	0	0	0	0	0
44	NSP2	ELMRELNGGAYTRYV	0	0	0	0	0	0	0	608	0	0	2562.5	702	0	0	0	0	0	0	0	0	0	0	0
45	NSP2	MRELNGGAYTRYVDN	0	0	0	0	0	0	0	0	889.5	0	0	0	0	0	0	0	0	0	0	0	0	0	0
46	NSP2	ELNGGAYTRYVDNNF	0	0	0	0	0	0	0	0	1860	0	2081	11305.5	0	0	0	0	0	0	0	818	0	0	593
47	NSP2	GAYTRYVDNNFCGPD	0	0	0	0	0	1135	0	0	615	0	0	0	0	0	0	0	0	0	0	0	0	0	0
48	NSP2	YTRYVDNNFCGPDGY	0	0	0	0	0	543	0	0	0	0	0	2888	0	0	635	0	601.5	0	0	0	0	609	0
49	NSP2	RYVDNNFCGPDGYPL	0	0	0	0	0	0	0	0	0	0	758	1178	0	0	0	0	0	0	0	0	0	0	0
50	NSP2	VDNNFCGPDGYPLEC	0	0	0	0	0	1837	0	0	3318	0	0	1199	0	0	0	0	0	0	0	0	0	0	0
51	NSP2	GPDGYPLECIKDLLA	0	0	0	0	0	2145	0	665	0	0	0	0	0	0	0	0	0	0	505	0	0	567.5	0
52	NSP2	DGYPLECIKDLLARA	0	0	0	0	0	0	0	0	0	0	0	2856.5	0	0	0	0	0	0	0	0	0	0	0
53	NSP2	YPLECIKDLLARAGK	0	0	0	0	0	0	0	0	0	0	0	1606.5	0	0	0	0	0	0	0	0	0	0	0
54	NSP2	AGKASCTLSEQLDFI	0	0	0	0	0	0	0	0	0	0	0	6592.5	0	0	0	0	622	0	0	0	0	505	0
55	NSP2	TLSEQLDFIDTKRGV	0	0	0	0	0	531.5	0	0	0	0	0	0	0	0	0	0	0	0	0	0	1369	0	0
56	NSP2	DFIDTKRGVYCCREH	801.5	0	0	0	0	0	0	0	0	0	3021.5	691.5	0	0	0	511.5	877.5	0	0	0	0	0	0
57	NSP2	IDTKRGVYCCREHEH	0	0	0	0	0	0	0	0	737	0	7137	811	0	0	0	846	592	0	0	0	0	0	0
58	NSP2	TKRGVYCCREHEHEI	0	0	0	0	0	504	0	0	0	0	3119	0	0	516.5	0	770	0	0	0	0	0	0	0
59	NSP2	RGVYCCREHEHEIAW	0	0	0	0	595.5	740	0	0	819.5	803	5126	7503	0	0	0	1459	1871	547	851	741	515.5	732	782
60	NSP2	VYCCREHEHEIAWYT	0	0	0	0	0	0	0	0	0	0	3558	5310.5	0	0	0	1053	855	0	0	0	0	0	0
61	NSP2	CCREHEHEIAWYTER	0	0	0	0	0	0	0	0	1650	0	4748.5	4850	0	0	0	1036	2033	0	0	0	0	0	0
62	NSP2	REHEHEIAWYTERSE	0	0	1941	727	0	578.5	0	738.5	951	808	3596	1056.5	1196.5	0	0	1086	1790	0	0	0	0	0	0
63	NSP2	HEHEIAWYTERSEKS	0	0	0	0	0	0	0	0	0	0	3446.5	0	0	0	0	693.5	0	0	0	0	0	0	0
64	NSP2	HEIAWYTERSEKSYE	0	0	975	0	0	561.5	0	0	0	561	0	2527	531.5	0	0	0	0	0	0	0	0	0	0
65	NSP2	IAWYTERSEKSYELQ	0	0	0	0	0	0	0	0	0	1018.5	0	0	0	0	0	0	0	0	0	0	0	0	0
66	NSP2	EKSYELQTPFEIKLA	0	0	0	0	0	0	0	0	0	0	682.5	0	0	0	0	0	0	0	0	0	0	0	0
67	NSP2	KFDTFNGECPNFVFP	0	0	0	0	0	0	0	0	0	0	0	754	0	0	0	0	0	0	0	0	0	0	0
68	NSP2	DTFNGECPNFVFPLN	0	0	0	0	0	0	0	0	0	0	0	2595.5	0	0	0	0	0	0	0	0	0	0	0
69	NSP2	FNGECPNFVFPLNSI	0	0	0	0	0	0	0	0	0	0	2774.5	0	0	0	0	0	0	0	0	0	0	0	0
70	NSP2	NSIIKTIQPRVEKKK	523	0	0	0	1257.5	0	0	1773.5	1912	0	1546	14644	0	0	0	0	0	658.5	0	0	0	0	0
71	NSP2	PRVEKKKLDGFMGRI	0	0	0	0	0	0	0	0	0	0	0	686	0	0	0	0	0	0	0	0	0	0	0
72	NSP2	VEKKKLDGFMGRIRS	0	0	0	0	0	0	0	0	0	0	0	907.5	0	0	0	0	0	0	0	0	0	0	0
73	NSP2	KKKLDGFMGRIRSVY	0	0	0	0	0	0	0	0	0	0	0	829.5	0	0	0	0	0	0	0	0	0	0	0
74	NSP2	KLDGFMGRIRSVYPV	0	0	0	0	0	0	0	0	910	0	0	0	0	0	0	0	0	0	0	0	0	0	0
75	NSP2	FMGRIRSVYPVASPN	0	0	0	0	0	2244	0	0	616.5	0	0	0	0	0	0	0	0	0	0	0	0	0	0
76	NSP2	GRIRSVYPVASPNEC	0	0	0	0	0	2749	0	0	512.5	0	0	0	0	0	0	0	0	0	0	0	0	0	0
77	NSP2	IRSVYPVASPNECNQ	0	0	0	0	0	804	0	0	1612.5	0	0	0	0	0	0	0	0	0	0	0	0	0	0
78	NSP2	SVYPVASPNECNQMC	0	0	0	0	0	1100.5	0	0	652.5	0	0	0	0	0	0	0	0	0	0	0	0	0	0
79	NSP2	QMCLSTLMKCDHCGE	0	0	0	0	0	0	0	0	0	995.5	0	0	1878.5	0	0	0	0	0	0	0	0	0	0
80	NSP2	STLMKCDHCGETSWQ	0	0	0	0	0	0	0	0	0	0	0	683.5	0	0	0	0	0	552	0	0	0	0	0
81	NSP2	KCDHCGETSWQTGDF	0	0	0	0	0	697	0	0	6837	0	0	1500.5	0	0	0	507	650.5	0	1378	0	0	0	0
82	NSP2	ETSWQTGDFVKATCE	0	0	834	0	0	0	0	0	0	0	2437.5	0	0	0	0	0	0	0	0	0	0	0	0
83	NSP2	GDFVKATCEFCGTEN	0	0	523	0	0	627	0	0	1597	566	2041	0	0	0	0	0	0	0	0	0	0	5702.5	0
84	NSP2	EFCGTENLTKEGATT	0	0	0	0	0	0	0	0	0	0	1399.5	0	0	0	0	0	0	0	0	0	0	0	0
85	NSP2	TENLTKEGATTCGYL	0	0	0	0	0	1314	0	0	0	0	0	651.5	0	0	0	0	0	0	0	0	0	0	0
86	NSP2	NLTKEGATTCGYLPQ	0	0	0	0	0	0	0	0	804	0	0	0	0	0	0	0	0	0	0	0	0	0	0
87	NSP2	IYCPACHNSEVGPEH	0	0	0	0	0	532	0	0	0	0	942	0	0	0	0	0	0	0	0	0	0	0	0
88	NSP2	HNSEVGPEHSLAEYH	0	0	0	0	0	0	0	0	501	0	0	0	0	0	0	0	0	0	0	0	0	0	0
89	NSP2	SEVGPEHSLAEYHNE	0	0	1310.5	0	504.5	0	0	0	0	0	0	0	1580.5	0	0	0	0	0	0	0	0	0	0
90	NSP2	HNESGLKTILRKGGR	0	0	0	0	0	0	0	0	0	0	508.5	0	0	0	0	0	0	0	0	0	0	0	0
91	NSP2	ESGLKTILRKGGRTI	0	0	0	0	0	0	0	0	0	0	608.5	0	0	0	0	0	0	0	0	0	0	0	0
92	NSP2	GLKTILRKGGRTIAF	0	0	0	0	0	0	0	0	894.5	0	0	0	0	0	0	0	0	0	0	0	0	0	0
93	NSP2	SYVGCHNKCAYWVPR	0	0	0	0	0	0	0	0	0	0	0	723	0	0	0	0	0	0	0	0	0	0	0
94	NSP2	NIGCNHTGVVGEGSE	0	0	2339	0	0	0	0	0	0	674	0	571	0	0	0	0	0	0	0	0	0	0	0
95	NSP2	NHTGVVGEGSEGLND	0	0	0	0	0	570	0	0	0	745	0	4388	0	0	0	0	0	0	0	0	0	0	0
96	NSP2	TGVVGEGSEGLNDNL	0	0	0	0	0	0	0	0	0	0	0	3575	0	0	0	789.5	0	0	0	0	0	0	0
97	NSP2	VVGEGSEGLNDNLLE	0	0	1798	0	0	0	0	1043	0	0	1141.5	862.5	0	0	0	0	561	0	0	0	0	0	0
98	NSP2	GEGSEGLNDNLLEIL	0	0	0	0	0	0	0	0	0	602.5	603	8614	0	0	0	0	1306	0	649	0	0	0	0
99	NSP2	EGLNDNLLEILQKEK	0	0	0	0	0	0	0	0	0	0	823.5	0	0	0	0	0	0	0	0	0	0	0	0
100	NSP2	DNLLEILQKEKVNIN	0	0	0	0	0	0	0	0	0	0	1224	0	0	0	0	0	0	0	0	0	0	0	0
101	NSP2	EILQKEKVNINIVGD	513	0	0	0	0	0	0	0	0	0	1301.5	0	0	0	0	0	0	0	0	0	0	0	0
102	NSP2	KVNINIVGDFKLNEE	0	0	855.5	0	2245	0	0	983	0	1948	0	0	0	0	0	0	0	0	0	0	0	0	0
103	NSP2	NINIVGDFKLNEEIA	0	0	0	0	0	0	0	0	0	2367.5	0	0	0	0	0	0	0	0	0	0	0	0	0
104	NSP2	NIVGDFKLNEEIAII	0	0	0	0	0	0	0	1020	0	0	1868	0	0	0	0	0	0	0	0	0	0	0	0
105	NSP2	VGDFKLNEEIAIILA	0	0	0	0	1294	0	0	1995	0	0	0	0	0	0	0	0	0	0	0	0	0	0	0
106	NSP2	ASFSASTSAFVETVK	0	0	0	2868	0	0	0	500	0	0	0	0	0	0	595	0	0	0	0	0	0	0	0
107	NSP2	ASTSAFVETVKGLDY	0	0	0	0	0	0	0	0	0	0	0	778	0	0	0	0	0	0	0	0	0	0	0
108	NSP2	TVKGLDYKAFKQIVE	0	0	0	0	0	0	0	0	0	0	0	0	4733.5	0	0	0	0	0	0	0	0	0	0
109	NSP2	LDYKAFKQIVESCGN	0	0	0	0	0	0	0	0	0	0	0	0	0	0	0	0	0	0	0	0	2504	0	0
110	NSP2	YKAFKQIVESCGNFK	0	0	0	0	0	0	0	0	0	0	0	1262.5	0	0	0	0	0	0	0	0	0	0	0
111	NSP2	AFKQIVESCGNFKVT	0	0	0	0	0	0	0	0	0	0	0	736	0	0	0	0	0	0	0	0	0	0	0
112	NSP2	IVESCGNFKVTKGKA	0	0	0	0	0	0	0	0	0	0	0	1699.5	0	0	0	0	0	0	0	0	0	0	0
113	NSP2	ESCGNFKVTKGKAKK	2831	1356.5	0	0	1879.5	5213	0	0	3960	651	2134.5	25504	603.5	0	0	1180	783.5	775	0	860	0	0	0
114	NSP2	CGNFKVTKGKAKKGA	0	0	0	0	0	0	0	0	0	0	0	2767	0	0	0	0	0	0	0	0	0	0	0
115	NSP2	NIGEQKSILSPLYAF	0	0	0	0	0	0	0	0	717.5	0	0	1926	0	0	0	0	0	0	0	0	0	0	0
116	NSP2	RVVRSIFSRTLETAQ	0	0	0	0	0	0	0	0	704	0	0	0	0	0	0	0	0	0	0	0	0	0	0
117	NSP2	SIFSRTLETAQNSVR	635	0	0	0	0	0	0	0	0	0	1524	0	0	0	0	0	0	0	0	0	0	0	0
118	NSP2	FSRTLETAQNSVRVL	0	0	0	0	0	0	0	0	0	0	989	0	0	0	0	0	0	0	0	0	0	0	0
119	NSP2	TILDGISQYSLRLID	0	0	0	0	0	0	0	0	1309	0	1011	0	0	0	0	0	0	0	0	0	749	0	0
120	NSP2	GISQYSLRLIDAMMF	0	0	0	0	0	0	0	0	640.5	0	0	0	0	0	0	0	0	0	0	0	0	0	0
121	NSP2	LIDAMMFTSDLATNN	0	0	0	0	0	0	0	0	954	0	0	0	0	0	0	0	0	0	668	0	738	0	0
122	NSP2	DAMMFTSDLATNNLV	721	0	0	0	0	0	0	0	0	0	1154	0	0	0	0	0	904.5	0	0	0	0	0	0
123	NSP2	FTSDLATNNLVVMAY	0	0	0	0	0	0	0	0	7314.5	0	0	0	0	0	0	0	0	0	0	0	0	0	707
124	NSP2	SDLATNNLVVMAYIT	0	0	0	0	0	0	0	0	3953	0	0	0	0	0	0	0	0	0	0	0	0	0	0
125	NSP2	MAYITGGVVQLTSQW	622	0	0	0	0	0	0	0	0	0	0	568.5	0	0	0	0	0	0	0	0	0	0	0
126	NSP2	TGGVVQLTSQWLTNI	0	0	0	0	0	0	0	0	0	0	0	1423	0	0	0	0	0	0	0	0	0	0	0
127	NSP2	LTSQWLTNIFGTVYE	0	0	0	0	0	0	0	0	0	0	0	5494.5	0	0	0	0	535	0	0	0	0	0	0
128	NSP2	IFGTVYEKLKPVLDW	0	0	0	0	0	0	0	0	0	0	0	2350	0	0	0	0	0	0	0	0	0	0	0
129	NSP2	PVLDWLEEKFKEGVE	0	0	2609.5	656.5	531.5	1022	0	656.5	825.5	1299	0	0	5529	0	0	0	0	0	0	0	0	0	0
130	NSP2	LDWLEEKFKEGVEFL	0	0	0	0	0	0	0	0	0	0	0	2826	0	0	0	564	1876.5	964	802	737	0	518	1269
131	NSP2	WLEEKFKEGVEFLRD	0	0	0	0	0	0	0	0	0	0	0	1855.5	0	0	0	749	891.5	0	565.5	0	0	0	908
132	NSP2	EEKFKEGVEFLRDGW	0	0	0	0	0	0	0	2125.5	0	1130	1405	4036	0	0	0	1558	797.5	0	570	1028.5	0	0	757.5
133	NSP2	KFKEGVEFLRDGWEI	0	0	0	0	0	0	0	0	0	0	0	1056	0	0	0	1074	1077	522	0	0	0	0	887.5
134	NSP2	GVEFLRDGWEIVKFI	0	0	0	0	0	1119.5	0	0	0	0	0	2725	0	0	0	0	0	0	0	0	0	0	0
135	NSP2	DGWEIVKFISTCACE	0	0	803	0	0	0	0	0	0	0	537	626	591	0	0	0	720.5	0	0	0	0	0	0
136	NSP2	IVTCAKEIKESVQTF	0	0	0	0	0	0	0	0	510	0	0	0	0	0	0	0	0	0	0	0	0	0	0
137	NSP2	TCAKEIKESVQTFFK	0	0	0	0	0	0	0	0	0	0	0	2220	0	0	0	0	0	0	0	0	0	0	0
138	NSP2	EIKESVQTFFKLVNK	0	0	0	0	0	0	0	0	2968	0	1000	0	0	0	0	0	0	0	0	0	0	0	0
139	NSP2	VNKFLALCADSIIIG	2620.5	0	0	0	0	0	0	0	727	0	0	0	0	0	0	0	0	0	0	0	0	0	0
140	NSP2	KFLALCADSIIIGGA	4858.5	0	0	0	0	0	0	0	602	0	0	0	0	0	0	0	0	0	0	0	0	0	0
141	NSP2	ADSIIIGGAKLKALN	656	0	0	0	0	0	0	0	0	0	0	1770	0	0	0	0	0	0	0	0	0	0	0
142	NSP2	NLGETFVTHSKGLYR	0	0	0	0	0	0	0	0	0	0	0	936.5	0	0	0	0	0	0	0	0	0	0	0
143	NSP2	TFVTHSKGLYRKCVK	589	0	0	0	0	0	677	0	0	0	0	1476.5	0	0	0	0	0	0	0	0	0	0	0
144	NSP2	VTHSKGLYRKCVKSR	1140	0	0	0	0	0	0	0	1568	0	1641.5	10027	0	0	0	0	0	0	0	950	503	0	0
145	NSP2	HSKGLYRKCVKSREE	0	0	638.5	0	1757.5	0	0	0	0	881	0	0	0	0	0	0	0	0	0	0	0	0	0
146	NSP2	LYRKCVKSREETGLL	0	0	0	0	0	0	0	0	0	0	0	2148	0	0	0	0	0	0	0	0	0	0	0
147	NSP2	ETGLLMPLKAPKEII	0	0	0	0	0	0	0	0	0	0	786.5	0	0	0	0	0	0	0	0	0	0	0	0
148	NSP2	GLLMPLKAPKEIIFL	0	0	0	0	0	0	0	0	0	0	2297.5	1036	0	0	0	0	0	0	0	0	0	0	0
149	NSP2	LMPLKAPKEIIFLEG	0	0	0	0	0	0	0	0	0	0	582	0	0	0	0	0	0	0	0	0	0	0	0
150	NSP2	PLKAPKEIIFLEGET	0	0	604	0	0	821	0	0	0	0	0	0	558	0	0	0	0	0	0	0	0	0	0
151	NSP2	EIIFLEGETLPTEVL	1130	0	0	0	0	3089	0	0	868	0	4594	0	0	0	0	0	602	0	1275	0	0	0	0
152	NSP2	IFLEGETLPTEVLTE	0	0	0	0	0	0	0	0	2293.5	0	0	2497.5	0	0	0	0	0	0	0	0	0	0	0
153	NSP2	GETLPTEVLTEEVVL	0	0	0	0	0	3337	0	988	0	0	0	0	0	0	0	0	0	0	0	0	0	2118.5	0
154	NSP2	TLPTEVLTEEVVLKT	2580.5	0	0	604	1420	5748	0	640	2806	1319	944.5	1558	0	2291	0	0	0	0	0	0	2687.5	0	0
155	NSP2	PTEVLTEEVVLKTGD	1003	0	0	1620	1058	1014.5	0	1072.5	5033	1211.5	1349	0	692	2634.5	0	0	0	0	0	0	0	0	0
156	NSP2	EVLTEEVVLKTGDLQ	0	0	0	0	0	601.5	0	909.5	0	0	7135.5	0	0	0	0	0	0	0	0	0	0	0	0
157	NSP2	LTEEVVLKTGDLQPL	0	0	0	0	0	0	0	0	0	0	0	0	0	0	0	0	0	0	649.5	0	0	0	0
158	NSP2	EEVVLKTGDLQPLEQ	0	0	0	0	0	0	0	1854.5	0	0	3299.5	0	0	0	0	0	0	0	0	0	0	0	0
159	NSP2	TGDLQPLEQPTSEAV	0	0	0	508.5	1207	25454.5	0	4808.5	0	0	13576	0	0	0	0	0	0	0	0	0	0	0	0
160	NSP2	DLQPLEQPTSEAVEA	0	0	0	0	0	27234.5	0	6736	3082.5	0	7250	0	0	0	0	0	0	0	0	0	0	0	0
161	NSP2	QPLEQPTSEAVEAPL	0	0	0	0	574	35418	0	2716.5	1096	0	10961	0	0	0	0	0	0	0	0	0	0	0	0
162	NSP2	LEQPTSEAVEAPLVG	0	0	0	0	0	20338	0	1593.5	0	0	0	0	0	0	0	0	0	0	0	0	0	0	0
163	NSP2	EAVEAPLVGTPVCIN	0	0	0	0	0	0	0	994	0	583.5	2213	0	0	0	0	0	0	0	0	0	0	0	0
164	NSP2	TEKYCALAPNMMVTN	0	0	0	0	0	0	0	0	577.5	0	0	0	0	0	0	0	0	0	0	0	0	0	0
165	NSP3	MMVTNNTFTLKGGAP	0	0	0	0	4348	0	0	0	512.5	0	0	0	0	0	0	0	0	0	0	0	0	0	0
166	NSP3	TLKGGAPTKVTFGDD	0	0	0	0	0	0	0	0	0	0	1003	0	0	0	0	0	0	0	0	0	0	0	0
167	NSP3	GAPTKVTFGDDTVIE	0	0	0	0	0	856	0	0	0	0	0	0	0	2058	0	0	0	0	0	0	0	0	0
168	NSP3	KVTFGDDTVIEVQGY	0	0	0	0	0	0	0	0	0	0	0	0	0	0	0	0	820.5	0	0	0	0	0	0
169	NSP3	EVQGYKSVNITFELD	0	0	0	0	0	0	0	0	0	0	1032	0	0	0	0	0	0	0	0	0	0	0	0
170	NSP3	YKSVNITFELDERID	0	0	0	0	0	0	0	0	0	0	0	0	0	2294	0	0	0	0	0	0	0	0	0
171	NSP3	KCSAYTVELGTEVNE	0	0	892	0	0	0	0	0	0	0	0	0	4353	0	0	0	0	0	0	0	0	0	0
172	NSP3	TEVNEFACVVADAVI	0	0	0	0	0	1835	0	0	1058	0	0	0	0	0	0	0	0	0	0	0	0	0	0
173	NSP3	VNEFACVVADAVIKT	0	0	0	0	0	0	0	0	0	0	0	0	0	0	0	835	0	0	0	0	0	0	0
174	NSP3	ACVVADAVIKTLQPV	0	0	0	0	0	0	0	0	719	0	0	0	0	0	0	0	0	0	0	0	0	0	0
175	NSP3	ADAVIKTLQPVSELL	0	0	0	0	0	0	0	0	0	0	0	4468.5	0	0	0	0	765.5	0	0	0	0	0	0
176	NSP3	AVIKTLQPVSELLTP	0	0	0	0	0	0	0	0	786.5	0	0	0	0	0	0	0	0	0	0	0	0	0	0
177	NSP3	TLQPVSELLTPLGID	0	0	0	672.5	0	908.5	0	0	1725	0	0	0	0	0	0	0	0	0	0	0	771	0	0
178	NSP3	QPVSELLTPLGIDLD	0	0	0	0	0	0	0	0	842	0	1976	0	0	0	0	0	0	0	0	0	0	0	0
179	NSP3	VSELLTPLGIDLDEW	0	0	0	0	0	836.5	0	0	1704	669	0	7341	0	1255	670	1080.5	2218.5	643	936	823.5	1112.5	1192.5	1614
180	NSP3	ELLTPLGIDLDEWSM	0	0	0	587.5	0	842	0	0	943	0	1254.5	2187.5	0	0	0	0	0	0	0	0	0	0	0
181	NSP3	LTPLGIDLDEWSMAT	0	0	0	503.5	0	0	0	0	1462	0	0	1489	0	0	0	0	0	0	0	0	0	0	0
182	NSP3	PLGIDLDEWSMATYY	0	0	0	1214	0	1242	0	0	7393.5	2083.5	0	19441	905.5	0	756	1843.5	1706	1176	1588.5	668	1020.5	1649	1289.5
183	NSP3	GIDLDEWSMATYYLF	0	0	0	1849	1206	0	0	0	995.5	0	0	8173.5	0	0	717	1106.5	1388	956.5	1207	0	692	952	1237.5
184	NSP3	DLDEWSMATYYLFDE	649	0	1422	2136	0	0	0	804	754	975.5	0	4454.5	1394	575	0	1082	2728	519	1270	622.5	705	1333.5	1483.5
185	NSP3	DEWSMATYYLFDESG	573.5	0	0	0	1687	0	0	0	0	0	0	0	0	0	0	0	745.5	0	0	0	0	0	0
186	NSP3	WSMATYYLFDESGEF	0	0	0	0	0	0	0	722	638	1020	723	17813	0	0	0	1491	868	586	859	706	590	1085	919.5
187	NSP3	MATYYLFDESGEFKL	0	0	0	0	0	0	0	0	1153	0	0	0	0	0	0	0	0	0	0	0	0	0	0
188	NSP3	FDESGEFKLASHMYC	0	0	0	0	0	0	0	0	0	0	0	1383	0	0	0	671	0	0	0	0	0	0	0
189	NSP3	ESGEFKLASHMYCSF	0	0	0	0	542	0	0	1124.5	0	0	1820	943	0	0	0	0	0	0	0	0	0	0	0
190	NSP3	GEFKLASHMYCSFYP	0	0	0	0	0	0	0	0	0	0	0	848	0	0	0	0	0	0	0	0	0	0	0
191	NSP3	LASHMYCSFYPPDED	0	0	0	0	0	516	0	975.5	0	0	0	0	0	0	0	0	0	0	0	0	0	0	0
192	NSP3	SHMYCSFYPPDEDEE	0	0	2085	0	7234	751	0	1296.5	1160	571	0	1967	0	0	0	0	0	0	0	0	0	0	0
193	NSP3	MYCSFYPPDEDEEEG	0	0	1695.5	0	4388.5	1128	0	853.5	557	0	0	910.5	0	0	0	0	0	0	0	0	0	0	0
194	NSP3	CSFYPPDEDEEEGDC	872.5	0	1871	0	4306.5	0	0	1753.5	2449.5	724.5	795	1091.5	0	0	0	0	0	0	0	0	0	0	0
195	NSP3	FYPPDEDEEEGDCEE	890.5	650.5	4155	1059.5	7373	2545.5	0	2046.5	2676.5	1379.5	1021	1876	0	1753	0	790	781.5	0	0	686	0	0	792.5
196	NSP3	PPDEDEEEGDCEEEE	990	1083	5383.5	1494.5	7486	3841	0	2010	3551	2070	1479	1943.5	0	2488	541	1132.5	1151	577	0	1002	0	0	1725.5
197	NSP3	DEDEEEGDCEEEEFE	1833.5	2070.5	5334	3417	9209	4406	523.5	2335	3646	2934	3508	3484.5	505.5	2764	1048	1559.5	4044.5	1006	681	1858	887	533.5	3444.5
198	NSP3	DEEEGDCEEEEFEPS	1147.5	1209.5	3168	2972	13118	2248	0	2136	1684.5	1772.5	3402	1226	0	1673	932.5	906.5	2241	0	0	1349	0	0	1789.5
199	NSP3	EEGDCEEEEFEPSTQ	750	530	2050	1212	5424	869	0	3775	1704	2669	10592.5	0	0	794.5	0	1372.5	893.5	0	0	2178	0	0	0
200	NSP3	GDCEEEEFEPSTQYE	0	0	2203	1252	3716	695	0	777	701.5	908	1693	2351.5	0	1340.5	0	1405.5	3389	632	908	2010.5	660	0	870
201	NSP3	CEEEEFEPSTQYEYG	0	0	957.5	917.5	3428	0	0	528	0	632.5	1543.5	1547	0	713	552	1286.5	4142	699	672.5	2305	572	0	825.5
202	NSP3	EEEFEPSTQYEYGTE	796	770	1795.5	1945	1491	0	0	7940	1474.5	2575.5	12887	1095.5	598	0	0	1350.5	1534	0	0	2019	0	0	630
203	NSP3	EFEPSTQYEYGTEDD	0	582.5	808	603	1277.5	0	0	1094	892.5	1965.5	4603	892	0	1094.5	0	873	1694	832.5	0	1193	0	735	0
204	NSP3	EPSTQYEYGTEDDYQ	787.5	0	0	0	1371	0	0	728	681	1064	6551	704.5	0	669.5	0	0	2589.5	0	756	2989	0	1364	0
205	NSP3	QYEYGTEDDYQGKPL	0	0	0	0	0	0	0	0	0	0	0	608	0	0	0	0	0	0	0	0	0	0	0
206	NSP3	EYGTEDDYQGKPLEF	0	0	0	0	0	0	0	1020	0	0	2540.5	1812	0	0	513.5	0	2131	813	1191	1003	0	1096.5	0
207	NSP3	GTEDDYQGKPLEFGA	0	0	0	0	0	0	0	0	0	0	0	0	0	0	0	0	0	0	663	0	0	0	0
208	NSP3	EDDYQGKPLEFGATS	0	0	0	0	0	0	0	1254.5	0	0	3220	1421	0	0	0	0	0	0	0	1043	0	0	697.5
209	NSP3	KPLEFGATSAALQPE	0	0	0	0	0	0	0	0	0	0	0	5995	0	0	0	0	0	0	0	0	0	0	0
210	NSP3	LEFGATSAALQPEEE	0	0	961	0	3422	0	0	1079.5	0	837	0	742	0	0	0	0	0	0	0	0	0	0	0
211	NSP3	FGATSAALQPEEEQE	0	0	1535.5	0	2876	0	0	0	0	742	0	0	0	0	0	0	0	0	0	0	0	0	0
212	NSP3	ATSAALQPEEEQEED	0	710	2001.5	0	5145.5	1948	0	1267.5	0	2071	0	0	0	618	0	961	0	0	0	0	0	0	0
213	NSP3	SAALQPEEEQEEDWL	625.5	0	581	0	2825.5	1607.5	0	973.5	0	964	0	3893.5	0	0	0	669	1383.5	0	550.5	0	0	0	707
214	NSP3	ALQPEEEQEEDWLDD	0	0	722	1227	2748	2094	0	1225	1384.5	1308.5	0	1710	0	0	0	847	1926.5	0	591	949	0	782	1507.5
215	NSP3	QPEEEQEEDWLDDDS	0	0	993	1717	1339	1046	0	1074	556	992.5	0	0	0	0	0	0	825	0	0	633.5	0	0	987
216	NSP3	EEEQEEDWLDDDSQQ	0	0	974	1510	1877	1368.5	0	2903	928	1831.5	9073	0	556	0	0	1653	557	0	561	1327.5	0	3059.5	1048
217	NSP3	EQEEDWLDDDSQQTV	0	0	0	1072	1038	1396	0	1792	0	597	4044	0	0	0	0	829	0	0	0	503	0	664.5	0
218	NSP3	EEDWLDDDSQQTVGQ	0	0	0	777.5	1012.5	0	0	1852	579.5	672.5	8220.5	0	0	0	0	668	0	0	0	0	0	819	591
219	NSP3	DWLDDDSQQTVGQQD	694	0	0	759	0	0	0	0	554	0	0	0	0	0	0	0	1298	0	0	0	0	645.5	0
220	NSP3	DDSQQTVGQQDGSED	571	587.5	0	0	0	607	0	0	0	1213	0	0	0	0	0	0	678	0	0	0	0	0	0
221	NSP3	SQQTVGQQDGSEDNQ	0	0	0	0	0	0	0	0	1185	559	0	0	0	0	0	0	0	0	0	0	0	0	0
222	NSP3	VGQQDGSEDNQTTTI	0	0	0	0	0	0	0	0	1234	0	0	2093	0	0	0	0	0	0	0	0	0	0	0
223	NSP3	QQDGSEDNQTTTIQT	0	0	0	0	0	0	0	0	6577	0	0	0	0	0	0	0	0	0	0	0	0	0	0
224	NSP3	DGSEDNQTTTIQTIV	774.5	0	0	0	0	0	0	0	1779.5	0	2265.5	2327.5	0	0	0	0	0	0	0	0	0	0	0
225	NSP3	SEDNQTTTIQTIVEV	0	0	0	0	0	0	0	0	2636	0	0	0	0	0	0	0	0	0	0	0	0	0	0
226	NSP3	DNQTTTIQTIVEVQP	0	0	0	0	0	533.5	0	0	684.5	0	0	0	0	0	0	0	0	0	0	0	0	0	0
227	NSP3	IQTIVEVQPQLEMEL	0	0	0	0	0	0	0	0	592	0	0	0	0	0	0	0	0	0	0	0	0	0	0
228	NSP3	TIVEVQPQLEMELTP	0	0	0	0	0	2032	0	0	0	0	1049	0	0	0	0	0	0	0	0	0	2166	0	0
229	NSP3	VQPQLEMELTPVVQT	0	0	0	0	0	0	0	0	0	0	1750	0	0	0	0	0	0	0	0	0	0	0	0
230	NSP3	PQLEMELTPVVQTIE	0	0	518	0	517.5	783	0	0	717	0	0	0	778.5	2384.5	0	0	0	0	2748.5	0	0	0	0
231	NSP3	LEMELTPVVQTIEVN	0	0	0	0	0	0	0	0	979	0	0	0	0	1102	0	0	0	0	0	0	0	0	0
232	NSP3	MELTPVVQTIEVNSF	0	0	0	0	0	0	0	0	886.5	0	0	0	0	0	0	0	0	0	0	0	0	0	0
233	NSP3	PVVQTIEVNSFSGYL	0	0	0	0	675	0	0	0	1677	0	0	0	0	0	0	0	0	0	0	0	0	0	0
234	NSP3	TIEVNSFSGYLKLTD	0	0	0	0	0	0	0	0	0	0	0	0	0	0	0	0	0	0	0	0	539	0	0
235	NSP3	EVNSFSGYLKLTDNV	0	0	0	0	0	0	0	0	0	0	1678	0	0	0	0	0	0	0	0	625	0	0	0
236	NSP3	LTDNVYIKNADIVEE	0	0	1506.5	0	0	1085.5	0	0	0	1531	526	0	0	0	0	0	0	0	0	0	0	0	0
237	NSP3	VYIKNADIVEEAKKV	0	0	0	0	0	0	0	1227	0	0	608	0	0	0	0	0	0	0	0	0	0	0	0
238	NSP3	EAKKVKPTVVVNAAN	0	0	0	0	0	0	0	0	0	0	1029.5	0	0	0	0	0	0	0	0	0	0	0	0
239	NSP3	KHGGGVAGALNKATN	0	0	0	0	0	0	0	0	1487.5	0	0	0	0	0	0	0	0	0	0	0	0	0	0
240	NSP3	GGGVAGALNKATNNA	0	0	0	0	0	0	0	0	6838	0	0	0	0	0	0	0	0	0	0	0	0	0	0
241	NSP3	GVAGALNKATNNAMQ	0	0	0	0	0	0	0	0	563.5	0	0	0	0	0	0	0	0	0	0	0	0	0	0
242	NSP3	AGALNKATNNAMQVE	0	0	0	0	0	0	0	0	2742	0	0	0	2120	0	0	0	0	0	0	0	0	0	0
243	NSP3	ALNKATNNAMQVESD	0	0	0	0	0	0	0	0	0	0	0	0	0	0	0	0	0	0	0	0	0	1071	0
244	NSP3	NKATNNAMQVESDDY	0	0	0	0	0	0	0	0	0	1359.5	0	0	0	554	0	0	1896	0	804	0	0	2282	0
245	NSP3	ATNNAMQVESDDYIA	0	0	0	0	0	0	0	0	0	0	0	0	0	0	0	0	1097	0	0	0	0	0	0
246	NSP3	ESDDYIATNGPLKVG	0	0	0	0	0	0	0	962.5	0	0	2412	0	0	0	0	0	0	0	0	728	0	0	0
247	NSP3	KHCLHVVGPNVNKGE	0	0	0	0	0	0	0	0	0	0	0	0	1398.5	0	0	0	0	0	0	0	0	0	0
248	NSP3	CLHVVGPNVNKGEDI	0	0	0	0	0	0	0	0	0	0	1734	0	0	0	0	0	0	0	0	0	0	0	0
249	NSP3	KGEDIQLLKSAYENF	0	0	0	0	0	0	0	0	0	0	0	0	0	0	0	0	835	0	981	583	0	0	537
250	NSP3	EDIQLLKSAYENFNQ	0	0	0	0	0	0	0	531	1289.5	0	2520.5	0	0	0	0	0	0	0	0	1327.5	0	0	0
251	NSP3	IQLLKSAYENFNQHE	0	0	0	0	0	510.5	0	0	0	0	0	946.5	973	0	0	0	0	0	0	0	0	0	0
252	NSP3	LLKSAYENFNQHEVL	0	0	0	0	0	0	0	0	0	0	0	1582	0	0	0	0	0	0	0	0	0	0	0
253	NSP3	KSAYENFNQHEVLLA	0	0	0	0	0	0	0	2847.5	0	0	1229.5	0	0	0	0	0	0	0	0	0	0	0	0
254	NSP3	AYENFNQHEVLLAPL	0	0	0	0	0	0	0	0	0	0	0	0	0	0	0	0	0	0	0	0	0	748	0
255	NSP3	FNQHEVLLAPLLSAG	0	0	0	0	0	0	0	0	0	0	0	527	0	0	0	0	0	0	0	0	0	0	0
256	NSP3	QHEVLLAPLLSAGIF	0	0	0	0	0	0	0	0	0	0	0	2104	0	0	0	0	0	0	0	0	0	0	0
257	NSP3	APLLSAGIFGADPIH	0	0	0	0	0	2197	0	0	0	0	0	0	0	0	0	1337	0	0	0	0	0	0	0
258	NSP3	PIHSLRVCVDTVRTN	651	0	0	0	0	647	0	0	2141	975	805.5	0	1608.5	0	0	0	0	0	0	0	0	0	0
259	NSP3	HSLRVCVDTVRTNVY	566.5	0	0	0	0	722	0	0	504	0	0	786	0	0	0	0	0	0	0	0	0	0	0
260	NSP3	LRVCVDTVRTNVYLA	554	0	0	0	0	0	0	871.5	0	0	0	0	0	0	0	0	0	0	0	0	0	0	0
261	NSP3	VCVDTVRTNVYLAVF	0	0	0	0	0	0	0	0	0	0	0	2246.5	0	0	0	0	0	0	0	0	0	0	0
262	NSP3	TVRTNVYLAVFDKNL	0	0	0	0	0	0	0	0	0	0	0	676	0	0	0	0	0	0	0	0	0	0	0
263	NSP3	RTNVYLAVFDKNLYD	0	0	0	0	0	0	0	0	0	0	0	2352	0	0	0	544.5	0	0	0	0	0	0	0
264	NSP3	LVSSFLEMKSEKQVE	0	0	0	0	0	0	0	0	0	0	0	0	2287.5	0	0	0	0	0	0	0	0	0	0
265	NSP3	EMKSEKQVEQKIAEI	0	0	0	0	0	0	0	0	0	0	2423.5	0	0	0	0	0	0	0	0	0	0	0	0
266	NSP3	EKQVEQKIAEIPKEE	0	0	786	0	634	0	0	0	0	636.5	1862.5	0	0	0	0	0	0	0	0	627	0	0	0
267	NSP3	QVEQKIAEIPKEEVK	0	0	0	0	0	0	0	0	0	0	0	0	0	0	0	0	0	0	0	722	0	0	0
268	NSP3	EQKIAEIPKEEVKPF	0	0	0	0	0	0	0	1855	0	0	2473.5	0	0	0	0	0	0	0	0	0	0	0	0
269	NSP3	KIAEIPKEEVKPFIT	0	0	0	0	0	0	0	2639	0	0	0	0	0	0	0	0	0	0	0	0	0	0	0
270	NSP3	AEIPKEEVKPFITES	0	0	0	739.5	0	0	0	1486	1061	0	2391	0	0	0	0	0	0	892	0	0	0	0	0
271	NSP3	IPKEEVKPFITESKP	0	0	0	0	0	0	0	3345.5	3728	0	1737	8563	0	0	0	0	0	0	0	5374	0	0	0
272	NSP3	KEEVKPFITESKPSV	0	0	0	0	0	0	0	0	2283.5	0	0	4891.5	0	0	0	0	0	0	0	0	0	0	0
273	NSP3	EVKPFITESKPSVEQ	0	0	0	0	0	0	0	551.5	2088	0	2583.5	3492	0	0	0	0	0	0	0	0	0	0	0
274	NSP3	KPFITESKPSVEQRK	0	0	0	0	0	0	0	0	0	0	0	1838	0	0	0	0	0	0	0	0	0	0	0
275	NSP3	FITESKPSVEQRKQD	0	0	0	0	0	0	0	0	968	0	1219.5	0	0	0	0	0	0	0	0	0	0	0	0
276	NSP3	SKPSVEQRKQDDKKI	1067	0	0	0	0	0	0	0	596	0	0	727	0	0	0	0	0	0	0	0	0	0	0
277	NSP3	QRKQDDKKIKACVEE	0	0	632	0	0	0	0	0	0	747.5	0	0	0	0	0	0	0	0	0	0	0	0	0
278	NSP3	IKACVEEVTTTLEET	0	0	0	0	0	0	0	0	1205	0	0	0	0	0	0	0	0	0	0	0	0	0	0
279	NSP3	VEEVTTTLEETKFLT	0	0	0	0	0	0	0	0	1388.5	0	0	0	0	0	0	0	0	0	0	0	0	0	0
280	NSP3	EVTTTLEETKFLTEN	546	0	0	0	720.5	689	0	1165	1444	0	4032	0	0	0	0	0	0	0	0	772	0	1305	0
281	NSP3	TLEETKFLTENLLLY	580	0	0	0	0	1043	0	0	0	0	0	2896.5	0	0	0	0	1357.5	580.5	851.5	816	1958	0	592
282	NSP3	EETKFLTENLLLYID	501	0	0	0	0	0	0	1178	796	0	2603	0	0	0	0	0	1379.5	0	518.5	804	0	524	0
283	NSP3	TKFLTENLLLYIDIN	0	0	0	0	0	1828	0	0	0	0	1471	1869.5	0	0	0	0	0	0	0	0	0	0	0
284	NSP3	FLTENLLLYIDINGN	0	0	0	0	0	892	0	0	1301	0	0	744.5	0	0	0	0	0	0	0	0	2214	0	0
285	NSP3	TENLLLYIDINGNLH	0	0	0	0	0	1593	0	0	0	0	0	1327	0	0	0	0	0	0	0	0	0	0	0
286	NSP3	NLLLYIDINGNLHPD	0	0	0	0	0	0	0	0	1220.5	0	0	0	0	0	0	0	0	0	0	0	0	0	0
287	NSP3	LLYIDINGNLHPDSA	0	0	0	0	0	0	0	0	0	0	1742	0	0	0	0	0	0	0	0	0	0	0	0
288	NSP3	YIDINGNLHPDSATL	0	0	0	0	0	0	0	0	0	0	1241	0	0	0	0	0	0	0	0	0	0	0	0
289	NSP3	NGNLHPDSATLVSDI	0	0	0	0	0	0	0	0	1237	0	1111	0	0	0	0	0	0	0	0	0	0	0	0
290	NSP3	NLHPDSATLVSDIDI	0	0	0	0	0	0	0	1259	2852	0	1041	0	0	0	0	0	0	0	0	0	0	0	0
291	NSP3	HPDSATLVSDIDITF	0	0	0	0	0	0	0	563	944.5	0	1496.5	0	0	0	0	0	561.5	0	0	0	0	0	0
292	NSP3	DSATLVSDIDITFLK	1095	0	0	0	0	0	0	0	593	0	0	0	0	0	0	0	0	0	0	526	0	0	0
293	NSP3	LVSDIDITFLKKDAP	0	0	0	0	0	0	0	0	676.5	0	0	0	0	0	0	0	0	0	0	0	532.5	0	0
294	NSP3	SDIDITFLKKDAPYI	0	0	0	0	0	0	0	0	0	0	674	0	0	0	0	0	0	0	0	0	0	0	0
295	NSP3	ITFLKKDAPYIVGDV	0	0	0	0	0	0	0	0	0	0	532.5	0	0	0	0	0	0	0	0	0	0	0	0
296	NSP3	FLKKDAPYIVGDVVQ	0	0	0	0	0	0	0	0	743.5	0	0	0	0	0	0	0	0	0	0	0	0	0	0
297	NSP3	DAPYIVGDVVQEGVL	718	0	0	0	0	4902.5	0	0	526.5	0	0	0	0	0	0	0	0	0	0	0	0	0	0
298	NSP3	IVGDVVQEGVLTAVV	0	0	0	0	1053	0	0	0	854	585.5	0	0	0	0	0	0	0	0	0	0	0	0	0
299	NSP3	TDNYITTYPGQGLNG	0	0	0	0	0	0	0	0	0	0	0	1341	0	0	0	0	0	0	0	0	0	0	0
300	NSP3	ITTYPGQGLNGYTVE	0	0	0	0	0	0	0	0	0	0	0	0	2642	0	0	0	0	0	0	0	0	0	0
301	NSP3	PGQGLNGYTVEEAKT	0	0	0	0	0	0	0	0	0	0	880	0	0	0	0	0	0	0	0	0	0	0	0
302	NSP3	QGLNGYTVEEAKTVL	0	0	0	0	0	0	0	0	0	0	0	0	0	0	0	0	748	0	0	0	0	0	0
303	NSP3	LNGYTVEEAKTVLKK	0	0	0	0	0	0	0	0	0	0	639.5	5326.5	0	0	0	0	0	0	0	0	0	0	0
304	NSP3	GYTVEEAKTVLKKCK	0	0	0	0	0	0	0	0	0	0	0	1772	0	0	0	0	0	0	0	0	0	0	0
305	NSP3	TVEEAKTVLKKCKSA	0	0	0	0	0	1215.5	0	0	0	0	0	0	0	0	0	0	0	0	0	0	615	0	0
306	NSP3	EEAKTVLKKCKSAFY	0	0	0	0	0	0	0	1773.5	0	0	3187.5	0	0	0	0	0	0	0	0	0	0	0	0
307	NSP3	KCKSAFYILPSIISN	0	0	0	0	0	0	0	0	696	0	569.5	0	0	0	0	0	0	0	0	0	0	0	0
308	NSP3	YILPSIISNEKQEIL	0	0	0	0	0	0	0	0	0	0	774	0	0	0	0	0	0	0	0	0	0	0	0
309	NSP3	SIISNEKQEILGTVS	0	0	0	0	0	0	0	0	0	0	549.5	0	0	0	0	0	0	0	0	0	0	0	0
310	NSP3	ISNEKQEILGTVSWN	0	0	0	0	0	0	0	0	1514	0	0	0	0	0	0	0	0	0	0	0	0	0	0
311	NSP3	NEKQEILGTVSWNLR	0	0	0	0	0	0	0	0	0	0	0	812.5	0	0	0	0	0	0	0	0	0	0	0
312	NSP3	KQEILGTVSWNLREM	0	0	0	0	0	0	0	0	0	0	0	3004	0	0	0	0	0	0	0	0	0	0	0
313	NSP3	TVSWNLREMLAHAEE	0	0	657.5	0	0	0	0	0	0	799.5	0	0	0	0	0	0	0	0	0	0	0	0	0
314	NSP3	MLAHAEETRKLMPVC	0	0	0	0	0	0	0	0	748.5	0	0	0	0	0	0	0	0	0	0	0	0	0	0
315	NSP3	AHAEETRKLMPVCVE	0	0	0	0	0	0	0	0	0	0	0	0	2650	0	0	0	0	0	0	0	0	0	0
316	NSP3	ETRKLMPVCVETKAI	0	0	0	0	0	0	0	0	0	0	1613	0	0	0	0	0	0	0	0	0	0	0	0
317	NSP3	LMPVCVETKAIVSTI	0	0	0	0	0	0	0	0	647	0	0	0	0	0	0	0	0	0	0	0	0	0	0
318	NSP3	PVCVETKAIVSTIQR	0	0	0	0	829	0	0	0	3006	607	0	0	0	0	0	0	0	0	0	0	0	0	0
319	NSP3	KAIVSTIQRKYKGIK	2668	0	0	0	0	20323	0	0	729	0	5851	61683	0	0	0	0	0	0	0	0	0	0	0
320	NSP3	RKYKGIKIQEGVVDY	0	0	0	0	0	539	0	0	0	0	0	2718	0	0	0	0	0	0	0	0	0	0	0
321	NSP3	YKGIKIQEGVVDYGA	0	0	0	0	0	0	0	0	0	0	0	1238	0	0	0	0	0	0	0	0	0	0	0
322	NSP3	GIKIQEGVVDYGARF	0	0	0	0	0	0	0	0	0	0	0	1319	0	0	0	0	0	0	0	0	0	0	0
323	NSP3	KIQEGVVDYGARFYF	0	0	0	0	0	0	0	0	0	0	1201	4949.5	0	0	0	630.5	526	572	639	0	679.5	701.5	0
324	NSP3	TSKTTVASLINTLND	0	0	0	0	0	915.5	0	1528.5	9938.5	0	0	6813.5	0	0	0	0	0	0	0	0	0	0	0
325	NSP3	KTTVASLINTLNDLN	0	0	0	0	0	0	0	1363	5716	987.5	0	7430	0	0	65025	0	0	0	0	0	0	0	0
326	NSP3	TVASLINTLNDLNET	0	0	0	0	0	940	0	1272	1562	0	0	1237.5	0	0	2885.5	0	0	0	0	0	0	0	0
327	NSP3	ASLINTLNDLNETLV	2156	0	0	0	0	1112	0	1935	2808	0	0	3572.5	0	0	1121	0	0	0	0	0	0	0	0
328	NSP3	LINTLNDLNETLVTM	1744	0	0	0	0	1646.5	0	829	3997.5	0	0	1433	0	0	1028	0	0	0	0	0	0	0	0
329	NSP3	NTLNDLNETLVTMPL	535.5	0	0	0	0	0	0	0	2834	0	0	821	0	0	0	0	0	567	0	0	0	0	0
330	NSP3	LNDLNETLVTMPLGY	0	0	0	0	0	863.5	0	0	580	0	0	3278	0	0	0	0	0	0	0	0	0	0	0
331	NSP3	TLVTMPLGYVTHGLN	0	0	0	0	0	0	0	0	0	0	0	3870	0	0	0	0	0	0	0	0	0	0	0
332	NSP3	VTMPLGYVTHGLNLE	0	0	0	0	0	0	0	595	0	0	0	2866	0	0	0	0	0	0	0	0	0	0	0
333	NSP3	NLEEAARYMRSLKVP	0	0	0	0	0	0	0	0	560	0	0	0	0	0	0	0	0	0	0	0	0	0	0
334	NSP3	EEAARYMRSLKVPAT	0	0	0	0	0	0	0	1538	0	0	2785	0	0	0	0	0	0	0	0	0	0	0	0
335	NSP3	PATVSVSSPDAVTAY	0	0	0	0	0	0	0	0	1240	0	0	0	0	0	0	0	0	0	0	0	0	0	0
336	NSP3	SVSSPDAVTAYNGYL	0	0	0	0	0	0	0	0	0	0	0	605	0	0	0	0	0	0	0	0	0	0	0
337	NSP3	AVTAYNGYLTSSSKT	0	0	0	0	0	0	0	7244.5	1521.5	0	0	1758	0	0	0	0	0	0	0	0	0	0	0
338	NSP3	TAYNGYLTSSSKTPE	0	0	0	0	0	0	0	7232	610	0	0	0	0	0	0	0	0	0	0	0	0	0	0
339	NSP3	YNGYLTSSSKTPEEH	0	0	0	0	656	0	0	4259	0	0	0	0	0	0	0	0	0	0	0	0	0	0	0
340	NSP3	GYLTSSSKTPEEHFI	0	0	0	0	0	0	0	2803	0	0	0	0	0	0	0	0	0	0	0	0	0	0	0
341	NSP3	LTSSSKTPEEHFIET	0	0	0	0	0	898	0	0	1887	0	0	0	0	0	0	0	0	0	0	0	4324.5	0	0
342	NSP3	SSSKTPEEHFIETIS	2420	589	0	0	0	2052	0	0	0	0	0	6166	0	0	0	0	0	0	0	0	0	0	0
343	NSP3	SKTPEEHFIETISLA	704.5	0	0	0	0	1081	0	770.5	934	0	0	5015	0	0	0	0	0	0	0	0	0	0	0
344	NSP3	TPEEHFIETISLAGS	887.5	0	0	0	0	3161	0	0	7974	774	0	0	0	0	0	0	0	0	0	0	0	0	0
345	NSP3	EEHFIETISLAGSYK	0	0	0	530.5	0	637.5	0	2560	743	0	4606.5	0	0	0	0	0	0	0	0	0	0	0	0
346	NSP3	IETISLAGSYKDWSY	0	0	0	0	0	0	0	0	1272	0	0	0	0	0	0	0	0	0	0	0	0	0	0
347	NSP3	AGSYKDWSYSGQSTQ	0	0	0	0	0	0	0	0	0	0	1011	0	0	0	0	0	0	0	0	0	0	0	0
348	NSP3	SYKDWSYSGQSTQLG	0	0	0	0	0	0	0	0	0	0	0	1243	0	0	0	0	0	0	0	0	0	0	0
349	NSP3	KDWSYSGQSTQLGIE	0	0	0	0	0	0	0	0	0	0	0	1098	0	0	0	0	0	0	0	0	0	0	0
350	NSP3	WSYSGQSTQLGIEFL	0	0	0	0	0	0	0	0	0	0	1422.5	3450.5	0	0	0	0	1025	1076	638	869.5	0	628	517
351	NSP3	GQSTQLGIEFLKRGD	0	0	0	0	0	0	0	0	0	0	0	0	0	0	0	0	0	0	0	0	714	0	0
352	NSP3	EFLKRGDKSVYYTSN	0	0	0	0	0	0	0	0	0	0	874	0	0	0	0	0	0	0	0	0	0	0	0
353	NSP3	TSNPTTFHLDGEVIT	0	0	0	0	0	732	0	1027.5	0	0	0	0	0	0	0	0	0	0	0	0	0	0	0
354	NSP3	NPTTFHLDGEVITFD	0	0	0	0	0	0	0	8172	0	0	1778	0	0	0	0	0	980.5	0	0	0	0	0	0
355	NSP3	TFDNLKTLLSLREVR	0	0	0	0	0	0	0	0	0	0	0	0	2515.5	0	0	0	0	0	0	0	0	0	0
356	NSP3	LREVRTIKVFTTVDN	0	0	0	0	0	0	0	0	0	0	0	0	0	0	0	0	0	0	0	769.5	0	0	0
357	NSP3	EVRTIKVFTTVDNIN	0	0	0	0	0	821	0	0	0	0	1045.5	0	0	0	0	0	0	0	0	502	0	0	0
358	NSP3	NINLHTQVVDMSMTY	0	0	0	0	1182	0	0	0	1894	0	0	0	0	0	0	0	0	0	0	0	0	0	0
359	NSP3	NLHTQVVDMSMTYGQ	0	0	0	0	0	0	0	0	1918	0	0	0	0	0	0	0	0	0	0	0	0	0	0
360	NSP3	HTQVVDMSMTYGQQF	703	0	0	0	0	0	0	0	876	0	0	610	0	0	0	0	0	0	0	0	0	0	0
361	NSP3	VDMSMTYGQQFGPTY	0	0	0	0	0	0	0	0	1124	0	0	0	0	0	0	0	0	0	0	0	0	0	0
362	NSP3	MSMTYGQQFGPTYLD	0	0	0	0	0	0	0	0	691.5	0	0	0	0	0	0	0	0	0	0	0	0	0	0
363	NSP3	YGQQFGPTYLDGADV	0	0	0	0	0	627.5	0	0	0	0	1011.5	0	0	0	0	0	0	0	0	0	0	0	0
364	NSP3	PTYLDGADVTKIKPH	520	0	0	0	0	0	0	0	1867	0	0	0	0	0	0	0	0	0	0	0	0	0	0
365	NSP3	DGADVTKIKPHNSHE	577	0	0	0	0	0	0	0	0	0	0	1708	730	0	0	0	709	0	0	0	0	0	0
366	NSP3	KIKPHNSHEGKTFYV	0	0	0	0	0	0	0	0	0	0	665	0	0	0	0	0	0	0	0	0	0	0	0
367	NSP3	HNSHEGKTFYVLPND	0	0	0	0	0	573	0	0	0	0	0	0	0	0	0	0	0	0	0	0	704	0	0
368	NSP3	EGKTFYVLPNDDTLR	0	0	0	0	0	0	0	0	0	0	3215	0	0	0	0	0	0	0	0	620.5	0	0	0
369	NSP3	KTFYVLPNDDTLRVE	0	0	0	0	0	0	0	0	0	0	0	0	2168	0	0	0	0	0	0	0	0	0	0
370	NSP3	VLPNDDTLRVEAFEY	0	0	0	0	0	1424	0	0	0	0	645	985.5	0	611	0	835	2319	924	977	1224.5	0	1252	1261
371	NSP3	PNDDTLRVEAFEYYH	0	0	0	552	0	1093.5	0	0	0	632	1059.5	4128.5	0	0	663	881	1835	888.5	1505.5	1494	0	2182.5	1038
372	NSP3	DDTLRVEAFEYYHTT	0	0	0	0	0	0	0	0	0	0	0	0	0	0	0	0	541.5	0	0	0	0	1305.5	0
373	NSP3	TLRVEAFEYYHTTDP	0	0	0	0	0	0	0	0	0	0	0	0	0	0	0	0	0	0	0	0	1118.5	0	0
374	NSP3	RVEAFEYYHTTDPSF	0	0	0	0	0	0	0	0	0	0	0	1759.5	0	0	0	0	730	0	960	0	0	0	0
375	NSP3	EAFEYYHTTDPSFLG	0	0	0	0	0	0	0	0	0	0	614	0	0	0	0	0	0	0	0	0	0	0	0
376	NSP3	FEYYHTTDPSFLGRY	0	0	0	0	0	0	0	0	0	0	0	3823.5	0	0	0	0	672.5	0	0	0	0	0	0
377	NSP3	HTTDPSFLGRYMSAL	672	0	0	0	0	0	0	0	2976.5	0	0	0	0	0	0	0	0	0	0	0	0	0	0
378	NSP3	TDPSFLGRYMSALNH	0	0	0	0	0	2122.5	0	0	16526.5	0	0	0	0	0	0	0	0	0	544	525	0	0	0
379	NSP3	GRYMSALNHTKKWKY	0	0	0	0	0	0	0	0	541	0	1194.5	2475	0	0	0	0	0	0	0	842	0	0	0
380	NSP3	QVNGLTSIKWADNNC	14856.5	0	0	0	0	0	0	0	1083	0	0	0	0	0	0	0	0	0	0	0	0	0	0
381	NSP3	NGLTSIKWADNNCYL	2567	0	0	0	0	0	0	0	0	0	0	745	0	0	0	0	0	0	0	0	0	507	0
382	NSP3	ADNNCYLATALLTLQ	0	0	0	0	0	0	0	0	778.5	0	0	0	0	0	0	0	0	0	0	0	0	0	0
383	NSP3	IELKFNPPALQDAYY	0	0	0	0	0	507	0	0	996	0	618	4493	0	0	1109	824	1522.5	0	1239	1391.5	941	937.5	791.5
384	NSP3	LKFNPPALQDAYYRA	0	0	0	0	0	0	0	0	0	0	0	0	0	0	0	521.5	0	0	0	0	834	0	0
385	NSP3	PPALQDAYYRARAGE	0	0	646	0	0	0	0	0	0	783	0	0	3869	0	0	0	0	0	0	0	0	0	0
386	NSP3	QDAYYRARAGEAANF	0	0	0	0	0	898.5	0	0	0	0	0	3572	0	0	0	711.5	0	0	0	0	0	0	0
387	NSP3	FCALILAYCNKTVGE	0	0	0	0	0	0	0	0	0	0	0	0	1179	0	0	0	0	0	0	0	0	0	0
388	NSP3	KTVGELGDVRETMSY	0	0	0	0	0	0	0	0	6754.5	0	0	0	0	0	0	0	0	0	0	0	0	0	0
389	NSP3	VGELGDVRETMSYLF	0	0	0	0	994.5	0	0	0	10928.5	0	0	0	0	0	0	0	559	0	0	0	0	0	0
390	NSP3	ELGDVRETMSYLFQH	0	0	0	0	0	0	0	0	2315.5	501	4129	0	0	0	0	0	0	0	0	0	0	0	0
391	NSP3	ETMSYLFQHANLDSC	0	0	0	0	0	0	0	0	0	0	829.5	0	0	0	0	0	0	0	0	520	0	0	0
392	NSP3	HANLDSCKRVLNVVC	0	0	0	0	0	0	0	0	547.5	0	0	0	0	0	0	0	0	0	0	0	0	0	0
393	NSP3	LNVVCKTCGQQQTTL	0	0	0	0	0	0	0	0	0	0	0	61216.5	0	0	0	0	0	0	0	0	0	0	0
394	NSP3	VVCKTCGQQQTTLKG	0	0	0	0	0	0	0	0	0	0	0	7350.5	0	0	0	0	745	0	0	0	0	0	0
395	NSP3	CKTCGQQQTTLKGVE	0	0	0	0	0	726	0	0	0	0	0	22078.2	1385.5	0	0	0	0	0	0	0	0	0	0
396	NSP3	TCGQQQTTLKGVEAV	0	0	0	0	0	1424.5	0	0	0	0	0	6979.5	0	0	0	0	0	0	0	0	0	0	0
397	NSP3	GQQQTTLKGVEAVMY	0	0	0	0	0	987	0	0	0	0	0	5393	0	0	0	0	0	0	0	0	0	0	0
398	NSP3	TTLKGVEAVMYMGTL	0	0	0	0	0	1440	0	0	539	0	0	0	0	0	0	0	0	0	0	0	0	0	0
399	NSP3	LKGVEAVMYMGTLSY	0	0	0	0	0	826	0	0	819	0	0	0	0	0	0	0	0	0	0	0	0	0	0
400	NSP3	EAVMYMGTLSYEQFK	0	0	0	0	0	0	0	552	0	0	1702.5	0	0	0	0	0	0	0	0	0	0	0	0
401	NSP3	GKQATKYLVQQESPF	0	0	0	0	0	0	0	650	0	0	0	822	0	0	0	0	0	0	0	513	0	0	0
402	NSP3	QATKYLVQQESPFVM	0	0	0	0	0	503	0	0	3633.5	0	0	0	0	0	0	0	0	0	0	0	0	0	0
403	NSP3	TKYLVQQESPFVMMS	0	0	0	0	566	0	0	0	3447.5	0	0	0	0	0	0	0	0	0	0	0	0	0	0
404	NSP3	YLVQQESPFVMMSAP	0	0	0	505.5	0	0	0	0	5157	0	0	0	0	0	0	0	0	0	0	0	0	0	0
405	NSP3	VQQESPFVMMSAPPA	0	0	0	0	0	0	0	0	1389.5	0	0	0	0	0	0	0	0	0	0	0	0	0	0
406	NSP3	QESPFVMMSAPPAQY	0	0	0	0	0	0	0	0	2026.5	0	0	0	0	0	0	0	0	0	0	598.5	0	0	0
407	NSP3	SPFVMMSAPPAQYEL	0	0	0	0	0	0	0	0	0	0	530	0	0	0	0	0	0	0	0	0	0	0	0
408	NSP3	FVMMSAPPAQYELKH	0	0	0	0	0	0	0	0	934.5	0	0	0	0	0	0	0	0	0	0	0	0	0	0
409	NSP3	TCASEYTGNYQCGHY	0	0	0	0	0	1061	0	0	800	0	0	5160.5	0	0	534.5	516	0	0	506	0	0	672	0
410	NSP3	NYQCGHYKHITSKET	0	0	0	0	0	0	0	991	0	0	0	0	0	0	0	0	0	0	0	0	0	0	0
411	NSP3	QCGHYKHITSKETLY	0	0	0	0	1355.5	0	0	1329.5	0	0	0	766.5	0	0	0	0	0	0	0	0	0	0	0
412	NSP3	GHYKHITSKETLYCI	0	0	0	0	0	1471.5	0	0	0	0	0	0	0	0	1136.5	0	0	0	0	0	0	0	0
413	NSP3	LLTKSSEYKGPITDV	0	0	0	0	0	634.5	0	0	0	0	0	1625.5	0	0	0	0	0	0	0	0	0	0	0
414	NSP3	TKSSEYKGPITDVFY	0	0	0	0	0	816.5	0	0	0	0	0	1362	0	0	0	0	0	0	0	0	0	0	0
415	NSP3	PITDVFYKENSYTTT	0	0	0	0	0	949.5	0	514	2259.5	1236.5	841	4123	0	0	0	0	0	0	0	0	0	0	0
416	NSP3	TDVFYKENSYTTTIK	0	0	0	0	0	0	0	0	0	0	0	550	0	0	0	0	0	0	0	0	0	0	0
417	NSP3	VFYKENSYTTTIKPV	0	0	0	0	0	0	0	0	849	0	0	0	0	0	0	0	0	0	0	0	0	0	0
418	NSP3	ENSYTTTIKPVTYKL	0	0	0	0	0	0	0	0	0	0	921	0	0	0	0	0	0	0	0	0	0	0	0
419	NSP3	VTYKLDGVVCTEIDP	0	0	0	0	0	0	0	0	0	0	0	0	0	1985.5	0	0	0	0	0	0	0	0	0
420	NSP3	LDGVVCTEIDPKLDN	0	0	0	0	0	0	0	0	1274	0	0	0	0	622.5	0	0	0	0	0	0	0	0	0
421	NSP3	GVVCTEIDPKLDNYY	0	0	0	0	560	562.5	0	0	0	0	0	2314	0	0	590.5	538.5	1014	0	716	0	0	1317.5	647
422	NSP3	TEIDPKLDNYYKKDN	0	0	0	613.5	0	1183	0	0	707	0	0	3217.5	0	0	0	0	0	0	0	0	0	0	0
423	NSP3	IDPKLDNYYKKDNSY	0	0	0	0	0	0	0	0	810	0	0	1154.5	0	0	0	0	0	0	0	0	0	0	0
424	NSP3	YKKDNSYFTEQPIDL	0	0	0	0	0	0	0	0	0	0	0	0	0	0	0	0	0	0	0	0	1337.5	0	0
425	NSP3	KDNSYFTEQPIDLVP	0	0	0	0	0	0	0	0	0	0	0	0	0	0	0	0	0	0	0	0	1364.5	0	0
426	NSP3	NSYFTEQPIDLVPNQ	0	0	0	0	0	0	0	0	1214	0	0	0	0	0	0	0	0	0	0	0	0	0	0
427	NSP3	YFTEQPIDLVPNQPY	0	0	0	0	0	0	0	0	0	0	0	4569	0	0	0	0	737	0	1201	638	510	910	781.5
428	NSP3	TEQPIDLVPNQPYPN	635	0	0	808	0	4488	0	511	2561.5	0	0	1113.5	0	0	0	0	0	0	0	0	847	0	0
429	NSP3	QPIDLVPNQPYPNAS	0	0	0	0	0	859	0	0	891	0	0	0	0	0	0	0	0	0	0	0	0	0	0
430	NSP3	IDLVPNQPYPNASFD	0	0	0	0	0	966.5	0	0	720	0	0	0	0	0	0	0	773	0	679	0	0	0	0
431	NSP3	LVPNQPYPNASFDNF	0	0	0	0	0	749	0	0	0	0	0	4403.5	0	0	0	0	770	513	1012	808	0	826	575.5
432	NSP3	PNQPYPNASFDNFKF	0	0	0	0	0	0	0	0	0	0	0	1024	0	0	0	0	0	0	0	0	0	0	0
433	NSP3	DNFKFVCDNIKFADD	601	0	0	0	0	0	0	0	515	0	865.5	0	0	0	0	0	567	0	1138	0	0	0	0
434	NSP3	FKFVCDNIKFADDLN	0	0	0	0	0	0	0	0	0	0	0	756	0	0	1031	0	0	0	0	0	0	0	0
435	NSP3	ADDLNQLTGYKKPAS	0	0	0	0	0	0	0	0	1062	0	0	0	0	0	0	0	0	0	0	0	0	0	0
436	NSP3	GYKKPASRELKVTFF	0	0	0	0	0	0	0	0	0	0	0	868	0	0	0	0	0	0	0	0	0	0	0
437	NSP3	PASRELKVTFFPDLN	0	0	0	0	0	0	0	0	0	0	678	0	0	0	0	0	0	0	0	0	0	0	0
438	NSP3	SRELKVTFFPDLNGD	0	0	0	0	0	0	0	0	0	0	0	0	0	0	0	0	0	0	0	0	647	0	0
439	NSP3	ELKVTFFPDLNGDVV	0	0	0	0	0	0	0	0	0	0	713	0	0	0	0	0	0	0	0	0	0	0	0
440	NSP3	KVTFFPDLNGDVVAI	0	0	0	0	0	0	0	0	0	832	0	0	0	0	0	0	0	0	0	0	0	0	0
441	NSP3	TFFPDLNGDVVAIDY	0	0	0	0	559	697	0	0	3151	1157.5	0	2321.5	0	535	1530	655	2108.5	0	749.5	670	634	1023	818
442	NSP3	FPDLNGDVVAIDYKH	0	0	0	0	0	0	0	0	964	0	0	0	0	0	0	0	0	0	0	0	0	0	0
443	NSP3	IDYKHYTPSFKKGAK	0	0	0	0	4037	1826.5	0	0	0	0	671	0	0	0	0	0	0	0	0	0	0	0	0
444	NSP3	HYTPSFKKGAKLLHK	1010.5	0	0	0	1008.5	791	0	506.5	540.5	0	1004.5	1046.5	0	0	0	0	0	0	0	0	0	0	0
445	NSP3	SFKKGAKLLHKPIVW	0	0	0	0	0	0	0	0	0	0	0	1582.5	0	0	0	0	0	0	0	0	0	0	0
446	NSP3	GAKLLHKPIVWHVNN	0	0	0	0	0	0	0	0	2550	0	0	0	0	0	0	0	0	0	0	0	0	0	0
447	NSP3	LHKPIVWHVNNATNK	0	0	0	0	0	0	0	0	0	0	527	0	0	0	0	0	0	0	0	0	0	0	0
448	NSP3	KATYKPNTWCIRCLW	0	0	0	0	0	0	0	0	0	0	0	3014	0	0	0	0	0	0	0	0	0	0	0
449	NSP3	NTWCIRCLWSTKPVE	0	0	0	0	0	0	0	0	0	0	0	0	2998	0	0	0	0	0	0	0	0	0	0
450	NSP3	PVETSNSFDVLKSED	0	0	0	0	1177	0	0	882.5	1742.5	1395	0	0	0	0	0	0	0	0	0	0	0	0	0
451	NSP3	ETSNSFDVLKSEDAQ	0	0	0	0	0	0	0	0	0	0	1129	0	0	0	0	0	0	0	0	0	0	0	0
452	NSP3	SFDVLKSEDAQGMDN	0	0	0	0	0	0	0	0	630.5	0	0	0	0	0	0	0	0	0	0	0	840	0	0
453	NSP3	DVLKSEDAQGMDNLA	0	0	0	0	0	0	0	1002.5	0	0	0	0	0	0	0	0	0	0	0	0	0	0	0
454	NSP3	MDNLACEDLKPVSEE	0	0	658	0	2379.5	0	0	0	0	1283.5	535	0	0	0	0	0	0	0	0	0	0	0	0
455	NSP3	NLACEDLKPVSEEVV	0	0	0	0	0	0	0	0	906	0	0	0	0	0	0	0	0	0	0	0	0	0	0
456	NSP3	ACEDLKPVSEEVVEN	0	0	521.5	0	0	0	0	0	0	1865.5	1093.5	0	0	0	0	0	0	0	0	0	0	0	0
457	NSP3	EDLKPVSEEVVENPT	506.5	0	0	0	0	0	0	1099	0	0	4589	0	0	0	0	0	0	0	0	624	0	0	0
458	NSP3	LKPVSEEVVENPTIQ	0	0	0	0	0	0	663	0	2153	0	0	0	0	0	0	0	0	0	0	0	0	0	0
459	NSP3	PVSEEVVENPTIQKD	0	0	0	1393	964	853.5	640.5	2014	3777	1250	843.5	0	696	1301.5	0	0	0	0	0	0	0	0	0
460	NSP3	EVVENPTIQKDVLEC	0	0	0	0	0	0	0	868.5	0	0	2093.5	0	0	0	0	0	0	0	0	0	0	0	0
461	NSP3	NPTIQKDVLECNVKT	0	0	0	0	0	0	0	0	0	0	0	1077.5	0	0	0	0	0	0	0	0	0	0	0
462	NSP3	TIQKDVLECNVKTTE	0	0	0	0	661.5	1422	0	0	0	0	0	3883	0	0	0	0	0	0	0	0	984.5	0	0
463	NSP3	QKDVLECNVKTTEVV	0	0	0	0	0	501	0	0	0	0	0	17011.5	0	0	0	0	0	0	0	0	0	0	0
464	NSP3	DVLECNVKTTEVVGD	752	0	0	0	0	0	0	0	0	0	0	5014.5	0	0	0	0	1178.5	0	0	0	0	0	0
465	NSP3	LECNVKTTEVVGDII	0	0	0	0	0	0	0	0	0	0	0	4329.5	0	0	0	0	0	0	0	0	0	0	0
466	NSP3	TTEVVGDIILKPANN	0	0	0	0	0	1098.5	0	0	0	0	0	741	0	0	0	0	0	0	0	0	0	0	0
467	NSP3	EVVGDIILKPANNSL	0	0	0	0	0	0	0	0	944.5	0	1896	0	0	0	0	0	0	0	0	581.5	0	0	0
468	NSP3	ILKPANNSLKITEEV	0	0	0	0	0	0	0	0	761.5	0	0	0	0	0	0	0	0	0	0	0	0	0	0
469	NSP3	LKITEEVGHTDLMAA	0	0	0	0	0	0	0	0	997	0	0	0	0	0	0	0	0	0	0	0	0	0	0
470	NSP3	ITEEVGHTDLMAAYV	0	0	0	0	770.5	0	0	0	3440.5	0	0	0	0	0	0	0	0	0	0	0	0	0	0
471	NSP3	EEVGHTDLMAAYVDN	0	0	0	0	0	0	0	3531.5	1263.5	731	4820	0	594	0	0	0	0	0	0	0	0	0	0
472	NSP3	VGHTDLMAAYVDNSS	0	0	0	0	0	0	0	514	0	0	0	0	0	0	0	0	0	0	0	0	0	0	0
473	NSP3	AYVDNSSLTIKKPNE	0	0	0	0	0	0	0	0	0	0	0	0	933.5	0	0	0	0	0	0	0	0	0	0
474	NSP3	ELSRVLGLKTLATHG	0	0	0	0	0	0	0	0	0	0	870	0	0	0	0	0	0	0	0	0	0	0	0
475	NSP3	LATHGLAAVNSVPWD	0	0	0	0	0	0	0	0	593	0	629	1000.5	0	0	0	0	0	0	0	0	0	0	0
476	NSP3	GLAAVNSVPWDTIAN	0	0	0	0	592.5	0	0	0	2193	0	0	0	0	0	0	0	0	0	0	0	0	0	0
477	NSP3	AAVNSVPWDTIANYA	0	0	0	0	0	0	0	0	1786	0	0	0	0	0	0	0	0	0	0	0	0	0	0
478	NSP3	TNIVTRCLNRVCTNY	0	0	0	0	0	0	0	0	0	0	0	1285	0	0	0	0	0	0	0	0	0	0	0
479	NSP3	IVTRCLNRVCTNYMP	0	0	0	0	0	0	0	0	532.5	0	0	0	0	0	0	0	0	0	0	0	0	0	0
480	NSP3	TRCLNRVCTNYMPYF	0	0	0	0	0	691	0	0	581	0	621.5	4465	0	0	0	0	0	0	0	0	0	0	0
481	NSP3	CLNRVCTNYMPYFFT	0	0	0	0	0	0	0	0	0	0	0	730	0	0	0	0	0	0	0	0	0	0	0
482	NSP3	NRVCTNYMPYFFTLL	0	0	0	0	0	0	0	0	0	0	0	575	0	0	0	0	0	0	0	0	0	0	0
483	NSP3	YMPYFFTLLLQLCTF	0	0	0	0	0	0	0	0	0	0	0	703	0	0	0	0	0	0	0	0	0	0	0
484	NSP3	PYFFTLLLQLCTFTR	0	0	0	0	0	0	0	0	0	0	0	544	0	0	0	0	0	0	0	0	0	0	0
485	NSP3	LLQLCTFTRSTNSRI	0	0	0	0	0	501.5	0	0	0	0	0	1163.5	0	0	0	0	0	0	0	0	0	0	0
486	NSP3	SRIKASMPTTIAKNT	1902.5	0	0	0	0	0	0	0	605	0	0	3451	0	0	0	0	0	0	0	0	0	0	0
487	NSP3	IKASMPTTIAKNTVK	0	0	0	0	0	0	0	0	1180	0	0	1003.5	0	0	0	0	0	0	0	0	0	0	0
488	NSP3	MPTTIAKNTVKSVGK	0	0	0	0	564	0	0	0	819.5	0	0	3136	0	0	0	0	0	0	0	0	0	0	0
489	NSP3	EASFNYLKSPNFSKL	0	0	0	0	0	0	0	0	0	0	768.5	0	0	0	0	0	0	0	0	0	0	0	0
490	NSP3	SFNYLKSPNFSKLIN	0	0	0	0	0	0	0	0	0	0	0	23437.5	0	0	0	0	0	0	0	0	0	0	0
491	NSP3	NYLKSPNFSKLINII	0	0	0	0	0	0	0	0	0	0	0	4087.5	0	0	0	0	0	0	0	0	0	0	0
492	NSP3	SLIYSTAALGVLMSN	0	0	0	0	0	0	0	0	0	0	802	0	0	0	0	0	0	0	0	0	0	0	0
493	NSP3	AALGVLMSNLGMPSY	0	0	0	0	0	0	0	0	4818.5	0	0	0	0	0	0	0	0	0	0	0	0	0	503.5
494	NSP3	NLGMPSYCTGYREGY	0	0	564	0	0	0	0	0	0	0	0	2505.5	0	0	518	0	861	0	0	641	0	0	0
495	NSP3	GMPSYCTGYREGYLN	0	0	0	0	0	1340	0	0	0	0	0	1111.5	0	0	0	0	0	0	0	0	0	0	0
496	NSP3	PSYCTGYREGYLNST	0	0	0	0	0	0	0	0	0	0	1742.5	0	0	0	0	0	0	0	0	0	0	0	0
497	NSP3	YCTGYREGYLNSTNV	0	0	915.5	0	0	0	0	0	4586	0	36435.5	0	0	0	0	0	0	0	0	551	0	0	0
498	NSP3	TGYREGYLNSTNVTI	0	0	0	0	0	0	0	537	2339	0	8930	0	0	0	0	0	0	0	1693.5	0	0	0	0
499	NSP3	YREGYLNSTNVTIAT	0	0	0	0	0	0	0	0	0	0	4596.5	0	0	0	0	0	0	0	590	0	0	0	0
500	NSP3	EGYLNSTNVTIATYC	0	0	0	0	0	0	0	0	877	0	1372.5	0	0	0	0	0	0	0	0	0	0	0	0
501	NSP3	CTGSIPCSVCLSGLD	0	0	0	0	0	0	0	0	1734	0	0	0	0	0	0	0	0	0	0	0	0	0	0
502	NSP3	LSGLDSLDTYPSLET	0	0	0	0	0	638.5	0	0	553	0	0	0	0	0	0	0	0	0	0	0	0	0	0
503	NSP3	GLDSLDTYPSLETIQ	0	0	0	0	0	1601	0	0	1145	0	0	0	0	0	0	0	0	0	0	0	0	0	0
504	NSP3	TYPSLETIQITISSF	0	0	0	0	0	633	0	0	747.5	0	1437	0	0	0	0	0	0	0	0	0	0	0	0
505	NSP3	LETIQITISSFKWDL	0	0	0	0	0	0	0	0	0	0	556	0	0	0	0	0	0	0	0	0	0	0	0
506	NSP3	FKWDLTAFGLVAEWF	0	0	0	0	504	588.5	0	0	784.5	0	2574	6723.5	0	0	1469	1425.5	3331	1352	2019	2337	1210	1721.5	1104
507	NSP3	WDLTAFGLVAEWFLA	0	0	0	0	0	0	0	0	0	0	0	916	0	0	0	0	534.5	0	0	525	0	629	584
508	NSP3	LTAFGLVAEWFLAYI	0	0	0	0	0	0	0	0	0	0	0	1325.5	0	0	0	0	0	0	0	503	0	829	0
509	NSP3	AFGLVAEWFLAYILF	0	0	0	0	0	0	0	0	0	0	0	1790	0	0	0	0	610.5	0	0	613	0	1268	0
510	NSP3	GLVAEWFLAYILFTR	0	0	0	0	0	0	0	0	0	0	0	0	0	0	0	0	0	0	0	0	0	720.5	0
511	NSP3	VAEWFLAYILFTRFF	0	0	0	0	0	0	0	0	0	0	0	2020	0	0	0	0	0	0	0	0	0	0	0
512	NSP3	EWFLAYILFTRFFYV	0	0	0	0	0	0	0	0	0	0	0	678	0	0	0	0	0	0	0	0	0	0	0
513	NSP3	FTRFFYVLGLAAIMQ	0	0	0	0	0	0	0	0	0	0	0	0	0	0	0	0	0	0	0	0	0	1051	0
514	NSP3	RFFYVLGLAAIMQLF	0	0	0	0	0	0	0	0	0	0	0	1247.5	0	0	0	0	0	0	0	0	0	0	0
515	NSP3	VLGLAAIMQLFFSYF	0	0	0	0	0	0	0	0	0	0	0	3385	0	0	0	0	0	0	603	0	0	0	0
516	NSP3	AAIMQLFFSYFAVHF	0	0	0	0	0	0	0	0	0	0	0	1884	0	0	0	0	0	0	0	0	0	0	694
517	NSP3	QLFFSYFAVHFISNS	0	0	0	0	0	0	0	0	682.5	0	509	0	0	0	0	0	0	0	0	0	0	0	0
518	NSP3	FFSYFAVHFISNSWL	0	0	0	0	0	0	0	0	1162.5	0	701	1369	0	0	0	0	0	0	0	0	0	0	0
519	NSP3	SYFAVHFISNSWLMW	0	0	0	0	0	508	0	0	0	0	0	4192	0	0	0	739	595	0	0	0	0	0	0
520	NSP3	FAVHFISNSWLMWLI	0	0	0	0	0	0	0	0	0	0	0	2006.5	0	0	0	0	0	0	0	0	0	0	0
521	NSP3	SWLMWLIINLVQMAP	0	0	0	0	0	0	0	0	10055.5	0	0	0	0	0	0	0	0	0	0	0	0	0	0
522	NSP3	LMWLIINLVQMAPIS	0	0	0	0	0	0	0	0	4940.5	0	0	0	0	0	0	0	0	0	0	0	0	0	0
523	NSP3	WLIINLVQMAPISAM	0	0	0	0	0	0	0	0	2689	0	0	0	0	0	0	0	0	0	0	0	0	0	0
524	NSP3	IINLVQMAPISAMVR	0	0	0	0	0	0	0	0	3494	0	0	0	0	0	0	0	0	0	0	0	0	0	0
525	NSP3	NLVQMAPISAMVRMY	0	0	0	0	0	0	0	0	12399	0	0	0	0	0	0	0	0	0	0	0	0	0	0
526	NSP3	VQMAPISAMVRMYIF	0	0	0	0	0	0	0	0	10443	0	795	0	0	0	0	0	0	0	0	0	0	0	0
527	NSP3	MAPISAMVRMYIFFA	0	0	0	0	0	0	0	0	1917	0	0	0	0	0	0	0	0	0	0	0	0	0	0
528	NSP3	SAMVRMYIFFASFYY	0	0	0	0	0	0	0	0	0	0	0	1872	0	0	0	0	0	0	0	0	0	0	0
529	NSP3	MVRMYIFFASFYYVW	0	0	0	0	0	0	0	0	0	0	0	1354.5	0	0	0	0	0	0	0	0	0	0	0
530	NSP3	ASFYYVWKSYVHVVD	0	0	0	0	0	0	0	0	2854.5	0	0	0	0	0	0	0	0	0	0	0	0	0	0
531	NSP3	YVWKSYVHVVDGCNS	0	0	0	0	0	0	0	0	1053.5	0	0	0	0	0	0	0	0	0	0	0	0	0	0
532	NSP3	DGCNSSTCMMCYKRN	0	0	0	0	0	0	0	0	0	0	0	625	0	0	0	0	0	0	0	0	0	0	0
533	NSP3	SSTCMMCYKRNRATR	2042	0	0	0	0	0	0	0	0	0	0	557	0	0	0	0	0	0	0	0	0	0	0
534	NSP3	TCMMCYKRNRATRVE	0	0	0	0	0	0	0	0	0	0	0	737	2018	0	0	0	0	0	0	0	0	0	0
535	NSP3	KRNRATRVECTTIVN	0	0	0	0	0	0	0	0	1690	0	0	0	0	0	0	0	0	0	0	0	0	0	0
536	NSP3	ATRVECTTIVNGVRR	0	0	0	0	0	0	0	0	0	0	0	1256.5	0	0	0	0	0	0	997.5	880	621.5	0	0
537	NSP3	RVECTTIVNGVRRSF	0	0	0	0	0	0	0	0	0	0	0	979	0	0	0	0	0	0	0	0	0	0	0
538	NSP3	ECTTIVNGVRRSFYV	0	0	0	0	0	0	0	0	0	0	1534.5	526	0	0	0	0	0	0	0	0	0	0	0
539	NSP3	VYANGGKGFCKLHNW	0	0	0	0	0	0	0	0	0	0	0	2035.5	0	0	0	0	0	0	0	0	0	0	0
540	NSP3	KGFCKLHNWNCVNCD	0	0	0	0	0	0	0	0	0	0	514.5	0	0	0	0	0	0	0	0	0	0	0	0
541	NSP3	FCKLHNWNCVNCDTF	0	0	0	0	0	0	0	0	537	0	0	1098	0	0	0	0	726	0	0	0	0	742.5	0
542	NSP3	NCDTFCAGSTFISDE	0	0	645	583	0	556.5	0	0	633.5	0	0	0	553	0	0	0	0	0	0	0	0	698.5	0
543	NSP3	FISDEVARDLSLQFK	0	0	0	0	0	0	0	0	587	0	0	0	0	0	0	0	0	0	0	0	0	0	0
544	NSP3	EVARDLSLQFKRPIN	0	0	0	0	0	0	0	0	0	0	2724.5	0	617	0	0	0	0	0	0	0	0	0	0
545	NSP3	ARDLSLQFKRPINPT	0	0	0	0	0	0	0	0	611.5	0	0	0	0	0	0	0	0	0	0	0	0	0	0
546	NSP3	QFKRPINPTDQSSYI	0	0	0	0	0	0	0	0	0	0	0	0	0	0	0	0	0	0	0	0	0	3078	0
547	NSP3	KRPINPTDQSSYIVD	0	0	0	0	0	581	0	0	702.5	0	0	0	0	0	0	0	0	0	0	0	0	3268.5	0
548	NSP3	PINPTDQSSYIVDSV	0	0	522	0	884	2547	0	686	3096	2013	811	3565	768	692	0	0	0	0	1061.5	0	0	10408	0
549	NSP3	NPTDQSSYIVDSVTV	0	0	0	0	0	742	0	0	0	0	0	0	0	0	0	0	0	0	0	0	0	8588	0
550	NSP3	TDQSSYIVDSVTVKN	0	0	0	0	0	1493.5	0	0	1025.5	0	0	0	0	0	0	0	0	0	0	0	0	0	0
551	NSP3	SYIVDSVTVKNGSIH	0	0	0	0	0	1305.5	0	0	0	0	0	40898	0	0	0	0	0	0	0	0	0	0	0
552	NSP3	IVDSVTVKNGSIHLY	0	0	0	0	0	690.5	0	0	0	0	0	56716	0	0	0	0	0	0	0	0	0	0	0
553	NSP3	DSVTVKNGSIHLYFD	966.5	0	0	0	0	559.5	0	0	0	0	0	18362	0	0	766.5	0	1776.5	0	0	0	0	0	0
554	NSP3	VTVKNGSIHLYFDKA	0	0	0	0	0	0	0	0	0	0	0	7446.5	0	0	0	0	0	0	0	0	0	0	0
555	NSP3	VKNGSIHLYFDKAGQ	0	0	0	0	0	0	0	0	0	0	0	832.5	0	0	0	0	0	0	0	0	0	0	0
556	NSP3	HLYFDKAGQKTYERH	0	0	0	0	0	0	0	0	0	0	0	989	0	0	0	0	0	0	0	0	0	0	0
557	NSP3	ERHSLSHFVNLDNLR	0	0	0	0	0	0	0	0	0	0	1992	723	0	0	0	0	0	0	0	0	0	0	0
558	NSP3	HSLSHFVNLDNLRAN	0	0	0	0	631	0	0	0	0	0	1492.5	0	0	0	0	0	0	0	0	0	0	0	0
559	NSP3	LSHFVNLDNLRANNT	0	0	0	0	0	0	0	0	0	0	0	18730	0	0	0	0	0	0	0	0	0	0	0
560	NSP3	RANNTKGSLPINVIV	0	0	0	0	0	0	0	0	0	0	612	0	0	0	0	0	0	0	0	0	0	0	0
561	NSP3	NNTKGSLPINVIVFD	0	0	0	0	0	0	0	0	0	0	2460	0	0	0	0	0	0	0	0	0	0	0	0
562	NSP3	GSLPINVIVFDGKSK	0	0	0	0	0	0	0	0	0	0	0	0	0	0	0	12780	0	0	0	10179	0	0	0
563	NSP3	LPINVIVFDGKSKCE	0	0	0	0	0	0	0	0	0	0	0	0	0	0	0	7278	0	0	0	2286	0	0	0
564	NSP3	INVIVFDGKSKCEES	0	0	0	0	0	0	0	0	0	0	0	0	0	0	0	4101.5	0	0	0	1147	0	0	0
565	NSP3	VIVFDGKSKCEESSA	0	0	0	0	0	0	0	0	0	0	0	0	0	0	0	5593.5	0	0	0	2839	0	0	0
566	NSP3	VFDGKSKCEESSAKS	0	0	0	0	0	0	0	0	0	0	0	0	0	0	0	5926	0	0	0	5075.5	0	0	0
567	NSP3	DGKSKCEESSAKSAS	0	0	0	0	0	0	0	0	0	0	0	0	0	0	0	12214	0	0	0	7601	619	0	0
568	NSP3	EESSAKSASVYYSQL	0	0	0	0	0	0	0	3337.5	0	892	6180	0	0	0	0	0	0	0	0	813.5	0	0	0
569	NSP3	SASVYYSQLMCQPIL	0	0	0	0	0	0	0	0	0	0	775.5	0	0	0	0	0	0	0	0	0	0	0	0
570	NSP3	SVYYSQLMCQPILLL	0	0	0	0	0	0	0	0	0	0	2855	902.5	0	0	0	0	0	533	0	0	0	0	0
571	NSP3	YYSQLMCQPILLLDQ	0	0	0	0	0	0	0	0	0	0	2302	0	0	0	0	0	0	0	0	0	0	0	0
572	NSP3	CQPILLLDQALVSDV	0	0	0	0	0	0	0	0	740.5	0	0	0	0	0	0	0	0	0	0	0	0	0	0
573	NSP3	PILLLDQALVSDVGD	0	0	0	0	0	0	0	2309	2320	0	1100	0	0	0	0	0	0	0	0	0	0	0	0
574	NSP3	LDQALVSDVGDSAEV	0	0	0	0	0	0	0	766	1630.5	0	0	0	0	0	0	0	0	0	0	0	0	0	0
575	NSP3	QALVSDVGDSAEVAV	0	0	0	0	528.5	0	0	770	686	0	0	0	0	0	0	0	0	0	0	0	0	0	0
576	NSP3	LVSDVGDSAEVAVKM	0	0	0	0	696	1104.5	0	0	1360	1133	0	0	0	0	0	0	0	0	0	0	0	0	0
577	NSP3	VGDSAEVAVKMFDAY	0	1074.5	0	0	6839	0	0	0	1420.5	0	0	0	0	0	0	0	0	0	0	0	0	0	0
578	NSP3	DSAEVAVKMFDAYVN	1219.5	0	0	0	0	662	0	0	0	0	566.5	0	0	0	0	0	981.5	0	0	0	0	0	0
579	NSP3	YVNTFSSTFNVPMEK	0	0	0	0	0	0	0	0	0	0	0	0	0	2673	0	0	0	0	0	0	0	0	0
580	NSP3	STFNVPMEKLKTLVA	0	0	0	0	0	0	0	0	0	0	0	0	0	0	0	0	0	537	0	0	0	0	0
581	NSP3	VPMEKLKTLVATAEA	0	0	0	0	0	0	0	0	1062.5	0	0	0	0	0	0	0	0	0	0	0	0	0	0
582	NSP3	MEKLKTLVATAEAEL	0	0	0	0	0	0	0	568	0	0	0	0	0	0	0	0	0	0	0	0	0	0	0
583	NSP3	ATAEAELAKNVSLDN	0	0	0	0	0	0	0	0	0	0	0	0	0	0	0	0	0	0	0	0	0	0	639
584	NSP3	VSLDNVLSTFISAAR	0	0	0	0	0	0	0	0	998	0	0	0	0	0	0	0	0	0	0	0	0	0	0
585	NSP3	LSTFISAARQGFVDS	0	0	0	0	0	0	0	0	0	0	0	0	0	0	0	0	0	0	0	0	0	0	674
586	NSP3	TFISAARQGFVDSDV	0	0	0	0	0	0	0	0	0	0	0	0	0	0	0	0	0	0	0	0	0	0	588.5
587	NSP3	ISAARQGFVDSDVET	0	0	0	0	0	615.5	0	0	1939.5	0	0	0	0	0	0	0	0	0	0	0	0	0	0
588	NSP3	AARQGFVDSDVETKD	0	0	0	0	901	0	0	0	691	0	0	0	0	0	0	0	0	0	0	0	0	0	0
589	NSP3	RQGFVDSDVETKDVV	0	0	0	0	1092	0	0	0	523	0	0	0	0	0	0	0	0	0	0	0	0	0	0
590	NSP3	GFVDSDVETKDVVEC	0	0	0	0	645	1567.5	0	0	1384.5	0	0	0	0	0	0	0	0	0	0	0	0	0	0
591	NSP3	VDSDVETKDVVECLK	0	0	0	0	0	0	0	0	1421.5	0	556.5	0	0	0	0	0	0	0	0	0	0	0	0
592	NSP3	DVVECLKLSHQSDIE	0	0	0	0	0	0	0	0	0	0	0	0	0	0	0	0	1617.5	0	0	0	0	0	0
593	NSP3	VECLKLSHQSDIEVT	0	0	0	0	0	0	0	0	0	0	0	0	0	0	0	0	682	0	0	0	0	0	0
594	NSP3	CLKLSHQSDIEVTGD	0	0	0	0	0	0	0	679	0	0	0	0	0	0	0	0	0	0	0	0	0	0	0
595	NSP3	SHQSDIEVTGDSCNN	0	0	0	0	0	0	0	713	786	0	0	0	0	0	0	0	0	0	0	0	0	0	0
596	NSP3	EVTGDSCNNYMLTYN	0	0	0	0	0	0	0	0	0	0	2655	843	0	0	0	0	0	0	0	699	0	0	0
597	NSP3	DSCNNYMLTYNKVEN	589	0	0	0	0	0	0	0	694	1091.5	0	0	0	0	0	0	0	0	0	0	0	0	0
598	NSP3	NYMLTYNKVENMTPR	0	0	0	0	0	0	0	0	3124	0	0	0	0	0	0	0	0	0	0	0	0	0	0
599	NSP3	MLTYNKVENMTPRDL	0	0	0	0	0	0	0	0	503.5	0	0	0	0	0	0	0	0	0	0	0	0	0	0
600	NSP3	VENMTPRDLGACIDC	0	0	0	0	0	0	0	0	0	0	1005	0	0	0	0	0	0	0	0	0	0	0	0
601	NSP3	TPRDLGACIDCSARH	0	0	0	0	0	0	0	0	4030.5	0	0	2487	0	0	0	0	0	0	0	0	0	0	0
602	NSP3	RDLGACIDCSARHIN	0	0	0	0	0	546	0	0	1368	0	0	1384.5	0	0	0	0	0	0	0	0	0	0	0
603	NSP3	HINAQVAKSHNIALI	0	0	0	0	0	0	0	0	5213.5	0	0	0	0	0	0	0	0	0	0	0	0	0	0
604	NSP3	NAQVAKSHNIALIWN	0	0	0	0	0	0	0	0	649	0	0	2120	0	0	0	0	0	0	0	0	0	0	0
605	NSP3	AKSHNIALIWNVKDF	0	0	0	0	0	0	0	0	0	0	0	867	0	0	0	0	0	0	0	0	0	0	0
606	NSP3	NIALIWNVKDFMSLS	0	0	0	0	0	0	0	0	4179	0	0	0	0	0	0	0	0	0	0	0	0	0	0
607	NSP3	ALIWNVKDFMSLSEQ	0	0	0	0	0	0	0	0	521	0	0	0	0	0	0	0	0	0	0	0	0	0	0
608	NSP3	SLSEQLRKQIRSAAK	737	0	0	0	0	0	0	0	0	0	0	3134	0	0	0	0	0	0	0	0	0	0	0
609	NSP3	SEQLRKQIRSAAKKN	571.5	0	0	0	0	0	0	0	0	0	0	6687	0	0	0	661	0	0	0	0	0	0	0
610	NSP3	RKQIRSAAKKNNLPF	0	0	0	0	0	0	0	0	0	0	0	920	0	0	0	0	0	0	0	0	0	0	0
611	NSP3	LPFKLTCATTRQVVN	0	0	0	0	0	0	0	0	5821	0	0	0	0	0	0	0	0	0	0	0	0	0	0
612	NSP3	FKLTCATTRQVVNVV	0	0	731	0	0	0	0	0	2689.5	0	0	0	0	0	0	0	0	0	0	0	0	0	0
613	NSP3	LTCATTRQVVNVVTT	0	0	0	0	0	0	0	0	604.5	0	0	0	0	0	0	0	0	0	0	0	0	0	0
614	NSP3	TTRQVVNVVTTKIAL	0	0	0	0	0	0	0	0	1526	0	0	0	0	0	0	0	0	0	0	0	0	0	0
615	NSP3	RQVVNVVTTKIALKG	0	0	0	0	0	0	0	0	2477	0	0	0	0	0	0	0	0	0	0	0	0	0	0
616	NSP3	VVNVVTTKIALKGGK	0	0	0	0	0	745	0	0	1930.5	0	0	0	0	0	0	0	0	0	0	0	0	0	0
617	NSP4	NVVTTKIALKGGKIV	0	0	0	0	0	525	0	0	685	0	0	0	0	0	0	0	0	0	0	0	0	0	0
618	NSP4	VTTKIALKGGKIVNN	0	0	0	0	0	1108	0	0	4135	0	0	0	0	0	0	0	0	0	0	0	0	0	0
619	NSP4	TKIALKGGKIVNNWL	0	0	0	0	0	0	0	0	0	0	0	943	0	0	0	0	0	0	0	0	0	0	0
620	NSP4	QLIKVTLVFLFVAAI	0	0	0	0	0	0	0	0	539	0	0	0	0	0	0	0	0	0	0	0	0	0	0
621	NSP4	IKVTLVFLFVAAIFY	0	0	0	0	0	0	0	0	0	0	0	798.5	0	0	0	0	0	0	0	0	0	0	0
622	NSP4	AAIFYLITPVHVMSK	0	0	0	0	0	0	0	0	1485	0	0	0	0	0	0	0	0	0	0	0	0	0	0
623	NSP4	YLITPVHVMSKHTDF	0	0	0	0	0	0	0	0	1178	0	0	0	0	0	0	0	0	0	0	0	0	0	0
624	NSP4	PVHVMSKHTDFSSEI	0	0	0	0	659	693	0	1194.5	2802	965	0	0	0	0	0	0	0	0	0	0	0	0	0
625	NSP4	MSKHTDFSSEIIGYK	0	0	0	0	0	973.5	0	0	622.5	0	0	0	0	0	0	0	0	0	0	0	0	0	0
626	NSP4	TDFSSEIIGYKAIDG	0	0	0	0	0	0	0	0	5470.5	0	0	0	0	0	0	0	0	0	0	0	0	0	0
627	NSP4	IASTDTCFANKHADF	0	0	0	0	0	0	0	0	0	0	0	0	0	0	0	0	0	0	712	0	0	0	0
628	NSP4	DTCFANKHADFDTWF	715	0	0	0	0	0	0	0	0	0	1277	4723	0	0	1387.5	935.5	1461	905	2451.5	769.5	683	978	544.5
629	NSP4	FDTWFSQRGGSYTND	0	0	0	0	0	0	0	0	796.5	0	1141	0	0	0	0	0	0	0	0	0	917	0	0
630	NSP4	SYTNDKACPLIAAVI	0	0	0	0	0	0	0	567.5	0	0	0	0	0	0	0	0	0	0	0	0	0	0	0
631	NSP4	ACPLIAAVITREVGF	0	0	0	0	0	0	0	0	0	0	0	1219	0	0	0	0	0	0	0	0	0	0	0
632	NSP4	PLIAAVITREVGFVV	0	0	0	0	0	0	0	0	579.5	0	1960	0	0	0	0	0	0	0	0	0	0	0	0
633	NSP4	GLPGTILRTTNGDFL	0	0	0	710	0	2318	0	0	0	0	0	0	0	0	0	0	0	0	703.5	0	0	0	0
634	NSP4	PGTILRTTNGDFLHF	0	0	0	0	0	0	0	0	0	0	542.5	3451	0	0	0	0	0	0	646	0	0	0	0
635	NSP4	LHFLPRVFSAVGNIC	0	0	0	0	0	0	0	0	0	0	0	0	0	645	0	0	0	0	0	0	0	0	0
636	NSP4	NICYTPSKLIEYTDF	0	723.5	0	0	0	794.5	0	0	0	0	0	1715	0	0	920	577.5	0	0	894.5	0	0	558	590
637	NSP4	TPSKLIEYTDFATSA	0	0	0	0	0	0	0	0	3448	0	0	0	0	0	0	0	0	0	0	0	0	0	0
638	NSP4	SKLIEYTDFATSACV	593.5	0	0	0	0	0	0	0	0	0	0	1204	0	0	0	0	0	0	0	0	0	0	0
639	NSP4	LIEYTDFATSACVLA	0	0	0	0	0	0	0	879	1288.5	0	0	0	0	0	0	0	0	0	0	0	0	0	0
640	NSP4	EYTDFATSACVLAAE	0	0	0	0	0	0	0	0	0	0	1104.5	0	0	0	0	0	0	0	0	0	0	0	0
641	NSP4	TDFATSACVLAAECT	0	0	0	0	0	0	0	0	2472	0	0	0	0	0	0	0	0	0	0	0	0	0	0
642	NSP4	FATSACVLAAECTIF	0	0	0	0	0	0	0	0	0	0	0	519	0	0	0	0	0	0	0	0	0	0	0
643	NSP4	DASGKPVPYCYDTNV	681.5	0	0	0	0	0	0	0	0	566	0	1046.5	0	0	0	0	0	0	0	0	0	0	0
644	NSP4	SGKPVPYCYDTNVLE	0	0	0	0	0	0	0	764.5	0	0	0	0	0	0	0	0	0	0	0	0	0	0	0
645	NSP4	VPYCYDTNVLEGSVA	0	0	0	0	0	0	0	1022	2391	0	0	0	0	0	0	0	0	0	0	0	0	0	0
646	NSP4	YCYDTNVLEGSVAYE	0	0	0	0	0	519	0	3363.5	0	0	0	2255.5	514	0	0	0	1569	0	0	0	0	0	0
647	NSP4	YDTNVLEGSVAYESL	0	0	0	0	0	0	0	3083.5	0	0	0	0	0	0	0	0	712	0	0	0	0	0	0
648	NSP4	TNVLEGSVAYESLRP	0	0	0	0	0	0	0	895	648	0	0	0	0	0	0	0	0	0	0	0	0	0	0
649	NSP4	VLEGSVAYESLRPDT	0	0	0	0	0	0	0	930.5	0	0	677.5	0	0	0	0	0	0	0	0	0	0	0	0
650	NSP4	EGSVAYESLRPDTRY	0	0	0	0	0	0	0	2203	647	522	2812.5	569.5	741.5	0	0	0	825	0	0	1114	0	806	0
651	NSP4	AYESLRPDTRYVLMD	0	0	0	0	0	0	0	0	838	0	0	0	0	0	0	0	0	0	0	0	1061.5	0	0
652	NSP4	ESLRPDTRYVLMDGS	0	0	0	0	0	0	0	0	0	0	1168	0	0	0	0	0	0	0	0	0	0	0	0
653	NSP4	PDTRYVLMDGSIIQF	0	0	0	0	0	0	0	0	0	0	543	921	0	0	0	0	0	0	0	0	0	0	0
654	NSP4	EGSVRVVTTFDSEYC	713	0	0	0	711.5	643.5	0	1057.5	929	674.5	1706.5	0	721	567.5	0	0	1103	524	583	1031	0	585	552
655	NSP4	DSEYCRHGTCERSEA	1026.5	0	0	580	993.5	0	0	0	0	0	0	0	0	0	0	0	643.5	0	0	0	0	0	0
656	NSP4	EYCRHGTCERSEAGV	0	0	0	0	0	0	0	0	0	0	1163	0	0	0	0	0	0	0	0	0	0	0	0
657	NSP4	ERSEAGVCVSTSGRW	0	0	0	0	0	0	0	618.5	0	507	2124.5	0	0	0	0	0	0	0	0	729	0	0	0
658	NSP4	AGVCVSTSGRWVLNN	0	0	0	0	0	0	0	1509	0	0	0	7203.5	0	0	0	0	0	0	0	0	0	0	0
659	NSP4	VCVSTSGRWVLNNDY	0	0	0	0	0	569	0	1345	0	739	879	48726	0	0	0	718	742	0	930.5	0	0	588	549
660	NSP4	VSTSGRWVLNNDYYR	0	0	0	0	0	0	0	840	0	629	530.5	17355	0	0	0	0	0	0	0	0	0	0	0
661	NSP4	TSGRWVLNNDYYRSL	0	0	0	0	0	0	0	0	0	0	0	2300	0	0	0	0	0	0	0	0	0	0	0
662	NSP4	WVLNNDYYRSLPGVF	0	0	0	0	0	0	0	0	0	0	0	2115.5	0	0	0	0	0	0	0	0	0	0	0
663	NSP4	NDYYRSLPGVFCGVD	0	0	0	0	0	0	0	0	1409	0	0	0	0	0	0	0	0	0	676	0	0	0	0
664	NSP4	GVFCGVDAVNLLTNM	0	0	0	0	0	1398	0	697	0	0	0	0	0	0	0	0	0	0	0	0	0	0	0
665	NSP4	TPLIQPIGALDISAS	0	0	0	0	0	0	0	0	5953	0	0	0	0	0	0	0	0	0	0	0	0	0	0
666	NSP4	LIQPIGALDISASIV	0	0	0	0	0	0	0	0	812	0	0	0	0	0	0	0	0	0	0	0	0	0	0
667	NSP4	DISASIVAGGIVAIV	0	0	0	0	0	0	0	0	886.5	0	0	0	0	0	0	0	0	0	0	0	0	0	0
668	NSP4	GGIVAIVVTCLAYYF	0	0	0	0	0	0	0	0	0	0	0	932.5	0	0	0	0	0	0	0	0	0	600	0
669	NSP4	AIVVTCLAYYFMRFR	0	0	0	0	0	0	0	0	0	0	853.5	2302	0	0	0	0	0	0	0	0	0	0	0
670	NSP4	LAYYFMRFRRAFGEY	0	0	0	0	0	552	0	0	0	0	932	2376.5	0	0	611	619	1251.5	901	620	773	0	0	764
671	NSP4	YYFMRFRRAFGEYSH	0	0	0	0	0	0	0	0	0	0	0	2167.5	0	0	0	704	0	0	0	0	0	0	0
672	NSP4	RFRRAFGEYSHVVAF	0	0	0	0	0	0	0	0	771	0	0	0	0	0	0	0	0	0	0	0	0	0	0
673	NSP4	GEYSHVVAFNTLLFL	0	0	0	0	0	0	0	0	0	0	0	609	0	0	0	0	0	0	0	0	0	0	0
674	NSP4	HVVAFNTLLFLMSFT	0	0	0	0	0	0	0	0	4170	0	0	0	0	0	0	0	0	0	0	0	0	0	0
675	NSP4	VAFNTLLFLMSFTVL	0	0	0	0	0	0	0	0	2814	0	0	0	0	0	0	0	0	0	0	0	0	0	0
676	NSP4	LMSFTVLCLTPVYSF	0	0	0	0	0	0	0	0	0	0	0	717	0	0	0	0	0	0	0	0	0	0	0
677	NSP4	YSFLPGVYSVIYLYL	0	0	0	0	0	0	0	0	0	0	0	703	0	0	0	0	0	0	0	0	0	0	0
678	NSP4	FLPGVYSVIYLYLTF	0	0	0	0	0	0	0	0	0	0	0	673.5	0	0	0	0	0	0	0	0	0	0	0
679	NSP4	IYLYLTFYLTNDVSF	0	0	0	0	0	0	0	0	0	0	0	1021.5	0	0	0	0	0	0	0	0	0	0	0
680	NSP4	LTFYLTNDVSFLAHI	0	0	0	0	0	0	0	0	0	0	0	1101	0	0	0	0	0	0	0	0	0	0	0
681	NSP4	FYLTNDVSFLAHIQW	0	0	0	0	0	0	0	0	0	0	0	3464	0	0	0	0	525	0	775	0	0	0	0
682	NSP4	NDVSFLAHIQWMVMF	0	0	0	0	0	0	0	0	4185.5	0	640.5	1703.5	0	0	0	0	0	0	0	0	0	502	0
683	NSP4	VSFLAHIQWMVMFTP	0	0	0	0	0	0	0	0	2088.5	0	0	0	0	0	0	0	0	0	0	0	0	0	0
684	NSP4	FLAHIQWMVMFTPLV	0	0	0	0	0	0	0	0	1036	0	0	0	0	0	0	0	0	0	0	0	0	0	0
685	NSP4	AHIQWMVMFTPLVPF	0	0	0	0	0	0	0	0	2218.5	0	1016.5	955	0	0	0	0	0	0	0	0	0	0	0
686	NSP4	IQWMVMFTPLVPFWI	0	0	0	0	0	0	0	0	0	0	0	806	0	0	0	0	0	0	0	0	0	0	0
687	NSP4	FWITIAYIICISTKH	0	0	0	0	0	0	0	0	930	0	0	0	0	0	0	0	0	0	0	0	0	0	0
688	NSP4	ITIAYIICISTKHFY	0	0	0	0	0	0	0	0	907	0	0	0	0	0	0	0	0	0	0	0	0	0	0
689	NSP4	IAYIICISTKHFYWF	0	0	0	0	0	0	0	0	0	0	0	2540	0	0	0	0	0	0	0	0	0	0	0
690	NSP4	ICISTKHFYWFFSNY	0	0	0	0	0	0	0	0	0	0	0	1795	0	0	0	0	0	0	0	0	0	0	0
691	NSP4	TKHFYWFFSNYLKRR	813	0	0	0	0	0	2623	0	0	0	1063	3223	0	0	0	0	1025	0	3857.5	2706.5	1218	1229	0
692	NSP4	HFYWFFSNYLKRRVV	0	0	0	0	0	0	0	0	0	0	0	0	0	0	0	0	0	0	0	0	664.5	0	0
693	NSP4	VSFSTFEEAALCTFL	0	0	0	0	0	0	0	0	0	0	0	538	0	0	0	0	0	0	0	0	0	0	0
694	NSP4	EEAALCTFLLNKEMY	0	0	0	0	0	0	0	903.5	0	0	3167	0	0	0	0	0	0	0	0	633.5	0	0	0
695	NSP4	AALCTFLLNKEMYLK	0	0	0	0	0	0	0	0	5248.5	0	0	0	0	0	0	0	0	0	0	0	0	0	0
696	NSP4	LCTFLLNKEMYLKLR	0	0	0	0	0	0	0	0	2540	0	0	0	0	0	0	0	0	0	0	0	0	0	0
697	NSP4	TFLLNKEMYLKLRSD	0	0	0	0	0	0	0	0	0	0	0	0	0	0	0	0	0	0	0	0	518	0	0
698	NSP4	EMYLKLRSDVLLPLT	0	0	0	0	0	0	0	0	0	0	1055	0	0	0	0	0	0	0	0	0	0	0	0
699	NSP4	KLRSDVLLPLTQYNR	0	0	0	0	0	0	0	0	1883.5	0	0	0	0	0	0	0	0	0	0	0	0	0	0
700	NSP4	LLPLTQYNRYLALYN	0	0	0	0	0	0	0	0	0	0	0	517.5	0	0	0	0	0	0	0	0	0	0	0
701	NSP4	YREAACCHLAKALND	0	0	0	0	0	609	0	1007	0	0	0	0	0	0	0	0	0	0	0	0	582	0	0
702	NSP4	EAACCHLAKALNDFS	0	0	0	0	0	0	0	668	0	0	1569	0	0	0	0	0	0	0	0	574	0	0	0
703	NSP4	KALNDFSNSGSDVLY	0	0	0	0	0	0	0	0	0	0	0	580.5	0	0	0	0	0	0	0	0	0	0	0
704	NSP4	LNDFSNSGSDVLYQP	0	0	0	0	0	0	0	0	0	0	0	1583.5	0	0	0	0	0	0	0	0	0	0	0
705	NSP4	DFSNSGSDVLYQPPQ	659.5	0	0	0	0	0	0	0	912.5	0	0	0	0	0	0	0	0	0	0	0	0	0	0
706	NSP4	SNSGSDVLYQPPQTS	0	0	0	0	0	1191	0	0	0	0	593	0	0	0	0	0	0	0	0	2432.5	0	0	0
707	NSP4	SGSDVLYQPPQTSIT	0	0	0	0	0	0	0	0	0	0	0	0	0	0	0	0	0	0	0	1952	0	0	0
708	NSP4	SDVLYQPPQTSITSA	0	0	0	0	0	0	0	0	0	0	0	0	0	0	0	0	0	0	0	872.5	0	0	0
709	NSP5	TSAVLQSGFRKMAFP	0	0	0	0	0	0	0	0	7884.5	0	0	0	0	0	0	0	0	0	0	0	0	0	0
710	NSP5	AVLQSGFRKMAFPSG	0	0	0	0	0	0	0	0	1241.5	0	0	0	0	0	0	0	0	0	0	0	0	0	0
711	NSP5	SGFRKMAFPSGKVEG	0	0	0	0	0	0	0	0	0	0	0	0	1338	0	0	0	0	0	0	0	0	0	0
712	NSP5	FRKMAFPSGKVEGCM	0	0	0	0	0	0	0	0	0	0	0	0	992	0	0	0	0	0	0	0	0	0	0
713	NSP5	KMAFPSGKVEGCMVQ	0	0	0	0	0	0	0	0	1086.5	0	0	0	0	0	0	0	0	0	0	0	0	0	0
714	NSP5	GTTTLNGLWLDDVVY	0	0	0	0	0	759	0	0	0	0	0	1428.5	0	0	0	0	0	0	0	0	0	0	0
715	NSP5	HVICTSEDMLNPNYE	0	0	0	0	0	0	0	0	0	0	0	969.5	521.5	0	0	0	0	0	0	0	0	0	0
716	NSP5	ICTSEDMLNPNYEDL	0	0	0	0	0	0	0	0	584	0	0	1762	0	0	0	0	0	0	0	0	0	0	0
717	NSP5	TSEDMLNPNYEDLLI	0	0	0	0	0	1324	0	0	0	0	0	616	0	0	0	0	0	0	0	0	0	0	0
718	NSP5	EDMLNPNYEDLLIRK	0	0	0	0	0	0	0	0	0	0	2089	0	0	0	0	0	0	0	0	0	0	0	0
719	NSP5	MLNPNYEDLLIRKSN	0	0	0	0	0	0	0	0	0	0	721.5	0	0	0	0	0	0	0	0	0	0	0	0
720	NSP5	NPNYEDLLIRKSNHN	0	0	0	0	0	0	0	0	556	0	821.5	0	0	0	0	0	0	0	0	0	505	0	0
721	NSP5	NYEDLLIRKSNHNFL	0	0	0	0	0	0	0	0	0	0	1441	607.5	0	0	0	0	0	0	0	0	0	0	0
722	NSP5	EDLLIRKSNHNFLVQ	0	0	0	0	0	0	0	0	688	0	2468.5	0	0	0	0	0	0	0	0	706	0	0	0
723	NSP5	GNVQLRVIGHSMQNC	0	0	0	0	0	0	0	0	1043	0	0	0	0	0	0	0	0	0	0	0	0	0	0
724	NSP5	LKVDTANPKTPKYKF	0	0	0	0	0	0	0	0	0	0	0	523	0	0	0	0	0	0	0	0	0	0	0
725	NSP5	QPGQTFSVLACYNGS	0	0	0	0	0	0	0	0	1005	0	0	0	0	0	0	0	0	0	0	0	0	0	0
726	NSP5	SVLACYNGSPSGVYQ	0	0	0	0	0	0	0	0	0	0	0	547	0	0	0	0	0	0	0	0	0	0	0
727	NSP5	NGSPSGVYQCAMRPN	0	0	0	0	0	0	0	0	2072.5	0	0	0	0	0	0	0	0	0	0	0	0	0	0
728	NSP5	SFLNGSCGSVGFNID	0	0	0	0	0	0	0	0	885	0	0	4075	0	3320	0	0	0	0	0	0	0	0	0
729	NSP5	LNGSCGSVGFNIDYD	0	0	567	0	0	1182	0	0	802	632.5	1898.5	3801.5	0	1323.5	0	0	898.5	0	920	653	0	503	503.5
730	NSP5	GSCGSVGFNIDYDCV	0	0	0	0	0	0	0	0	658	0	1031.5	1351	0	0	0	0	0	0	0	0	0	0	0
731	NSP5	CGSVGFNIDYDCVSF	0	0	0	0	0	1526	0	0	625	0	876	1325	0	0	0	0	965.5	0	681	0	0	579	0
732	NSP5	SVGFNIDYDCVSFCY	0	0	0	0	0	0	0	0	1202	0	510	3572	0	0	0	0	769	0	812	0	511	697	0
733	NSP5	GFNIDYDCVSFCYMH	0	0	0	0	0	0	0	0	0	0	0	0	0	0	0	0	0	0	820.5	0	0	0	0
734	NSP5	NIDYDCVSFCYMHHM	0	0	0	0	837.5	1661	0	0	1331.5	0	0	0	0	0	0	0	0	0	0	0	0	0	0
735	NSP5	DYDCVSFCYMHHMEL	0	0	0	587.5	635	0	0	0	0	0	0	0	0	0	0	0	687	0	0	0	0	0	0
736	NSP5	LPTGVHAGTDLEGNF	0	0	0	0	0	0	0	0	0	0	0	0	0	0	0	1562	0	0	0	0	0	0	0
737	NSP5	TGVHAGTDLEGNFYG	0	0	0	0	0	0	0	0	0	0	0	705	0	0	0	0	0	0	0	0	0	0	0
738	NSP5	VHAGTDLEGNFYGPF	0	0	0	0	0	0	0	0	0	0	812	2585.5	0	0	0	689	0	0	0	0	0	0	0
739	NSP5	AGTDLEGNFYGPFVD	0	0	0	0	0	0	0	0	1157	0	0	0	0	0	0	0	0	0	0	0	0	0	0
740	NSP5	TDLEGNFYGPFVDRQ	0	0	0	0	0	0	0	0	1252.5	0	0	0	0	0	0	0	0	0	0	0	0	0	0
741	NSP5	QTAQAAGTDTTITVN	0	0	0	0	0	0	0	0	0	0	0	1623	0	0	0	0	0	0	0	0	0	0	0
742	NSP5	LAWLYAAVINGDRWF	0	0	0	0	0	0	0	0	0	0	0	1571	0	0	0	0	0	0	520.5	652	0	0	0
743	NSP5	YAAVINGDRWFLNRF	0	0	0	0	0	0	0	0	0	0	0	1992.5	0	0	0	0	0	0	0	0	0	0	0
744	NSP5	GDRWFLNRFTTTLND	0	0	0	0	0	636	0	579	0	0	0	3444.5	0	0	0	0	0	0	0	0	685	0	0
745	NSP5	RWFLNRFTTTLNDFN	0	0	0	0	0	0	0	0	0	892	650	5500.5	0	0	60623.5	0	0	0	0	0	0	0	0
746	NSP5	FLNRFTTTLNDFNLV	0	0	0	0	0	0	0	0	0	0	0	2399.5	0	0	0	0	0	0	0	0	0	0	0
747	NSP5	FTTTLNDFNLVAMKY	0	0	0	0	0	0	0	0	2776	0	0	0	0	0	0	0	0	0	0	0	0	0	0
748	NSP5	TTLNDFNLVAMKYNY	0	0	0	0	0	0	0	0	808.5	0	0	1919.5	0	0	0	0	0	0	0	0	0	0	0
749	NSP5	LNDFNLVAMKYNYEP	0	0	0	0	0	0	0	0	0	0	1115.5	1051.5	0	0	951.5	0	0	0	0	707	0	0	0
750	NSP5	DFNLVAMKYNYEPLT	0	0	0	0	0	0	0	0	0	0	0	0	0	0	895	0	0	0	0	0	0	0	0
751	NSP5	NLVAMKYNYEPLTQD	0	0	0	0	0	0	0	0	741.5	0	4311	0	0	0	0	0	0	0	0	0	0	0	0
752	NSP5	PLTQDHVDILGPLSA	0	0	0	0	0	0	0	0	515	0	0	0	0	0	0	0	0	0	0	0	0	0	0
753	NSP5	DMCASLKELLQNGMN	0	0	0	0	868	511.5	0	0	0	0	0	0	0	0	0	0	0	0	0	0	2787.5	0	0
754	NSP5	SLKELLQNGMNGRTI	0	0	0	0	0	0	0	0	0	0	0	2130	0	0	0	0	0	0	0	0	0	0	0
755	NSP5	NGRTILGSALLEDEF	0	0	0	0	794.5	0	0	506	894	0	0	8517	0	0	0	0	721	0	0	0	0	0	605
756	NSP5	RTILGSALLEDEFTP	0	0	0	0	0	0	0	0	0	0	0	5759	0	0	0	0	0	0	0	0	0	0	0
757	NSP5	ILGSALLEDEFTPFD	0	0	0	0	0	3354.5	0	500.5	0	0	0	5075	0	0	0	0	804	0	0	0	0	0	589
758	NSP5	GSALLEDEFTPFDVV	0	0	0	0	0	2747.5	0	0	0	0	0	4876	0	0	0	0	0	0	0	0	0	0	0
759	NSP5	ALLEDEFTPFDVVRQ	0	0	0	0	0	0	0	0	0	0	0	0	0	0	0	0	0	0	0	0	0	0	520
760	NSP6	VRQCSGVTFQSAVKR	0	0	0	0	0	0	0	0	728.5	0	0	0	0	0	0	0	0	0	0	0	0	0	0
761	NSP6	SLLVLVQSTQWSLFF	0	0	0	0	0	0	0	0	0	0	0	817	0	0	0	0	0	0	0	0	0	0	0
762	NSP6	LVQSTQWSLFFFLYE	0	0	0	0	0	0	0	0	0	0	0	1310	0	0	0	0	1667	1100	0	560.5	0	0	0
763	NSP6	TQWSLFFFLYENAFL	0	0	0	0	0	0	0	0	0	0	0	0	0	0	0	0	0	512	0	0	0	0	0
764	NSP6	WSLFFFLYENAFLPF	0	0	0	0	0	0	0	0	0	0	0	2175	0	0	0	0	644	1102.5	0	598	0	0	0
765	NSP6	ENAFLPFAMGIIAMS	0	0	0	0	0	0	0	0	1306.5	0	0	0	0	0	0	0	0	0	0	0	0	0	0
766	NSP6	AFLPFAMGIIAMSAF	0	0	0	0	0	0	0	0	11895	0	0	0	0	0	0	0	0	0	0	0	0	0	0
767	NSP6	LPFAMGIIAMSAFAM	0	0	0	0	0	0	0	0	3292	0	0	0	0	0	0	0	0	0	0	0	0	0	0
768	NSP6	FAMGIIAMSAFAMMF	0	0	0	0	712	0	0	0	3540.5	0	0	774	0	0	0	0	0	0	0	519	0	0	0
769	NSP6	MGIIAMSAFAMMFVK	0	0	0	0	0	0	0	0	2790	0	0	0	0	0	0	0	0	0	0	0	0	0	0
770	NSP6	IIAMSAFAMMFVKHK	0	0	0	0	0	0	0	0	1915	0	0	0	0	0	0	0	0	0	0	0	0	0	0
771	NSP6	LCLFLLPSLATVAYF	0	0	0	0	0	0	0	0	607	0	0	850	0	0	0	0	0	0	0	0	0	0	0
772	NSP6	LLPSLATVAYFNMVY	0	0	0	0	0	0	0	0	959	0	0	797.5	0	0	0	0	0	0	0	0	0	0	0
773	NSP6	PSLATVAYFNMVYMP	0	0	0	0	0	0	0	0	7937	0	0	0	615	0	0	0	0	0	0	0	0	0	0
774	NSP6	LATVAYFNMVYMPAS	0	0	0	0	0	0	0	0	2343	0	0	0	0	0	0	0	0	0	0	0	0	0	0
775	NSP6	TVAYFNMVYMPASWV	0	0	0	0	0	0	0	0	2398	0	0	0	0	0	0	0	0	0	0	0	0	0	0
776	NSP6	AYFNMVYMPASWVMR	0	0	0	0	0	0	0	0	647.5	0	0	0	0	0	0	0	0	0	0	0	0	0	0
777	NSP6	FNMVYMPASWVMRIM	0	0	0	0	0	0	0	0	2176.5	0	0	0	0	0	0	0	0	0	0	0	0	0	0
778	NSP6	MVYMPASWVMRIMTW	0	0	0	0	597	0	0	0	3711.5	0	0	0	0	0	0	0	0	0	0	0	0	0	0
779	NSP6	KVYYGNALDQAISMW	0	0	0	0	0	0	0	0	0	0	0	0	0	0	0	0	0	0	584	0	0	0	0
780	NSP6	AISMWALIISVTSNY	0	0	0	0	0	0	0	0	1767.5	0	0	0	0	0	0	0	0	0	0	0	0	0	0
781	NSP6	VTSNYSGVVTTVMFL	0	0	0	0	0	0	0	0	0	0	0	615	0	0	0	0	0	0	0	0	0	0	0
782	NSP6	TVMFLARGIVFMCVE	0	0	0	0	0	546	0	0	0	0	0	0	2428	0	0	0	0	0	0	0	0	0	0
783	NSP6	MFLARGIVFMCVEYC	0	0	0	0	0	0	0	0	554.5	0	0	1135.5	0	0	0	0	937.5	0	0	0	0	0	0
784	NSP6	RGIVFMCVEYCPIFF	0	0	0	0	0	0	0	0	0	0	1215.5	3731	0	0	698.5	0	1373	724	593.5	657.5	883.5	1142.5	0
785	NSP6	IFFITGNTLQCIMLV	0	0	0	0	0	0	0	0	661	0	0	0	0	0	0	0	0	0	0	0	0	0	0
786	NSP6	TGNTLQCIMLVYCFL	0	0	0	0	0	0	0	0	0	0	0	1049	0	0	0	0	0	0	0	0	0	0	0
787	NSP6	NTLQCIMLVYCFLGY	0	0	0	0	0	0	0	0	0	0	0	920.5	0	0	0	0	0	0	0	0	0	0	0
788	NSP6	LQCIMLVYCFLGYFC	0	0	0	0	0	0	0	0	0	0	0	521	0	0	0	0	0	0	0	0	0	0	0
789	NSP6	MLVYCFLGYFCTCYF	0	0	0	0	0	0	0	0	0	0	0	1388	0	0	0	0	0	0	0	0	0	582	0
790	NSP6	YFCTCYFGLFCLLNR	0	0	0	0	0	0	0	0	0	0	0	900	0	0	0	0	0	0	0	0	0	0	0
791	NSP6	CTCYFGLFCLLNRYF	0	0	0	0	0	0	0	0	0	0	0	3258	0	0	0	0	0	0	0	0	0	0	0
792	NSP6	CYFGLFCLLNRYFRL	0	0	0	0	0	0	0	0	0	0	0	1165	0	0	0	0	0	0	0	0	0	0	0
793	NSP6	CLLNRYFRLTLGVYD	0	0	0	0	0	0	0	0	0	0	0	763	0	0	0	0	525	0	0	0	0	0	0
794	NSP6	LNRYFRLTLGVYDYL	0	0	0	0	0	0	0	0	0	0	0	2960.5	0	0	689	0	541	0	0	0	0	569	0
795	NSP6	LTLGVYDYLVSTQEF	0	0	0	0	0	0	0	0	0	0	686.5	1683	0	0	0	861	1505	669	746	519	0	516.5	0
796	NSP6	LGVYDYLVSTQEFRY	0	0	0	0	0	0	0	733	0	0	1477	6377.5	0	649	814	1202	1092	643.5	963	0	0	638	0
797	NSP6	VYDYLVSTQEFRYMN	0	0	0	0	693	0	0	0	0	0	0	1146	0	0	0	0	0	0	0	0	533	0	0
798	NSP6	DYLVSTQEFRYMNSQ	0	0	0	0	0	0	0	0	0	0	574.5	0	0	0	0	0	0	0	0	0	0	0	0
799	NSP6	YMNSQGLLPPKNSID	0	0	0	0	0	0	0	0	525	0	0	0	0	0	0	0	0	0	0	0	0	0	0
800	NSP7	KPCIKVATVQSKMSD	0	0	0	0	0	0	0	0	0	0	0	0	0	0	0	0	0	0	0	0	1096.5	0	0
801	NSP7	ATVQSKMSDVKCTSV	0	0	0	0	0	0	0	0	0	0	0	0	0	0	0	0	0	651	0	0	0	0	0
802	NSP7	TSVVLLSVLQQLRVE	0	0	0	0	0	0	0	0	0	0	0	0	1639	0	0	0	0	0	0	0	0	0	0
803	NSP7	ESSSKLWAQCVQLHN	0	0	0	0	0	0	0	0	0	0	2430	0	0	0	0	0	0	0	0	0	0	0	0
804	NSP7	SSKLWAQCVQLHNDI	0	0	0	0	0	0	0	0	0	0	0	522	0	0	0	0	0	0	0	0	0	0	0
805	NSP7	LHNDILLAKDTTEAF	0	0	0	0	0	0	0	0	0	0	0	0	0	0	0	559	0	0	0	0	0	0	0
806	NSP7	NDILLAKDTTEAFEK	0	0	0	0	0	0	0	0	0	0	569	0	0	0	0	0	0	0	0	0	0	0	0
807	NSP7	LAKDTTEAFEKMVSL	0	0	0	0	0	0	0	0	1590.5	0	0	0	0	0	0	0	0	0	0	0	0	0	0
808	NSP7	KDTTEAFEKMVSLLS	0	0	0	0	0	0	0	1842.5	1549.5	0	0	2100.5	0	0	579.5	0	0	0	0	0	0	0	0
809	NSP7	TTEAFEKMVSLLSVL	0	0	0	0	0	1349	0	0	971	0	0	0	0	0	0	0	0	0	0	0	0	0	0
810	NSP7	EAFEKMVSLLSVLLS	0	0	0	0	0	0	0	987	968	0	3319	0	0	0	0	0	0	0	0	0	0	0	0
811	NSP7	VSLLSVLLSMQGAVD	0	0	0	0	0	0	0	0	1687	0	0	0	0	0	0	0	0	0	0	0	0	0	0
812	NSP7	LLSVLLSMQGAVDIN	0	0	0	0	0	855	0	0	1340	0	1723	0	0	0	0	0	0	0	0	0	0	0	0
813	NSP7	SMQGAVDINKLCEEM	0	0	0	0	0	0	0	0	0	0	0	0	0	0	0	0	0	0	0	537	0	0	0
814	NSP7	AVDINKLCEEMLDNR	0	0	0	0	0	0	0	0	0	0	0	1095	0	0	0	0	0	0	0	0	0	0	0
815	NSP8	EEMLDNRATLQAIAS	0	0	0	0	0	0	0	4705	0	682	5616.5	0	0	0	0	0	0	0	0	0	0	0	0
816	NSP8	MLDNRATLQAIASEF	0	0	0	0	0	0	0	0	2845.5	0	0	0	0	0	0	0	0	0	0	0	0	0	0
817	NSP8	AFATAQEAYEQAVAN	0	0	0	0	682.5	0	0	0	0	0	546	0	0	0	0	0	0	0	0	0	0	0	0
818	NSP8	EAYEQAVANGDSEVV	0	0	0	0	0	0	0	814	0	0	3005	0	0	0	0	0	0	0	0	640	0	0	0
819	NSP8	VANGDSEVVLKKLKK	0	0	0	0	721	1555	0	0	1290	0	4167.5	3243	0	0	0	0	0	0	0	0	0	0	0
820	NSP8	NGDSEVVLKKLKKSL	0	0	0	0	0	0	0	0	0	0	582.5	0	0	0	0	0	0	0	0	0	0	0	0
821	NSP8	DSEVVLKKLKKSLNV	524.5	0	0	0	0	0	0	0	0	0	0	560	0	0	0	0	0	0	0	0	0	0	0
822	NSP8	EVVLKKLKKSLNVAK	0	0	0	0	0	0	0	0	0	0	1668.5	0	0	0	0	0	0	0	0	0	0	0	0
823	NSP8	LKKSLNVAKSEFDRD	0	628	0	0	0	0	0	0	0	0	542	0	0	0	0	0	0	0	0	0	0	0	0
824	NSP8	KSLNVAKSEFDRDAA	0	0	0	0	0	0	0	0	0	0	600.5	0	0	0	0	0	0	0	0	0	0	0	0
825	NSP8	LNVAKSEFDRDAAMQ	0	0	0	0	0	0	0	0	0	0	0	0	0	0	0	0	0	0	0	0	0	1672.5	0
826	NSP8	VAKSEFDRDAAMQRK	0	0	0	0	0	0	0	0	636.5	0	0	0	0	0	0	0	0	0	0	0	0	0	0
827	NSP8	QRKLEKMADQAMTQM	0	0	0	0	0	0	0	0	747.5	0	0	0	0	0	0	0	0	0	0	0	0	0	0
828	NSP8	KLEKMADQAMTQMYK	0	0	0	0	0	0	0	0	836.5	0	0	0	0	0	0	0	0	0	0	0	0	0	0
829	NSP8	EKMADQAMTQMYKQA	0	0	0	0	0	0	0	0	0	0	937	0	0	0	0	0	0	0	0	0	0	0	0
830	NSP8	AMTQMYKQARSEDKR	0	0	0	0	0	0	0	0	506	0	0	0	0	0	0	0	0	0	0	0	0	0	0
831	NSP8	SEDKRAKVTSAMQTM	0	0	0	0	0	0	0	0	821.5	0	0	0	0	0	0	0	0	0	0	0	0	0	0
832	NSP8	DKRAKVTSAMQTMLF	0	0	0	0	0	0	0	0	594	0	0	0	0	0	0	0	0	0	0	0	0	0	0
833	NSP8	MLFTMLRKLDNDALN	0	0	0	0	0	0	0	0	0	1212.5	0	0	0	0	0	0	0	0	0	0	0	0	0
834	NSP8	FTMLRKLDNDALNNI	0	0	0	0	0	0	0	0	0	944	0	0	0	0	0	0	0	0	0	0	0	0	0
835	NSP8	MLRKLDNDALNNIIN	0	0	0	0	0	0	0	0	0	571.5	0	0	0	0	0	0	0	0	0	0	0	0	0
836	NSP8	RKLDNDALNNIINNA	0	0	0	0	0	0	0	0	0	0	0	0	0	730	0	0	0	0	0	0	0	0	0
837	NSP8	LDNDALNNIINNARD	0	0	0	0	0	0	0	0	1094	0	0	0	0	0	0	0	0	0	608	0	0	0	0
838	NSP8	NIIPLTTAAKLMVVI	0	0	0	0	0	0	0	0	1250.5	0	0	0	0	0	0	0	0	0	0	0	0	0	0
839	NSP8	IPLTTAAKLMVVIPD	0	0	0	0	0	0	0	0	726	0	0	0	0	0	0	0	0	0	0	0	0	0	0
840	NSP8	LTTAAKLMVVIPDYN	0	0	0	0	0	0	0	0	833	0	0	0	0	0	1549	0	0	0	0	0	0	0	0
841	NSP8	TAAKLMVVIPDYNTY	0	0	0	0	0	0	0	0	0	0	1084.5	1668	0	0	0	0	0	0	0	0	0	0	0
842	NSP8	TYASALWEIQQVVDA	0	0	0	0	0	0	0	0	2447	0	0	0	0	0	0	0	0	0	0	0	0	0	0
843	NSP8	QVVDADSKIVQLSEI	0	0	0	0	0	0	0	0	0	0	0	0	0	0	0	0	0	0	0	5416.5	0	0	0
844	NSP8	VDADSKIVQLSEISM	0	0	0	0	0	0	0	0	1412	0	0	0	0	0	0	0	0	0	0	3058	0	0	0
845	NSP8	QLSEISMDNSPNLAW	0	0	0	0	0	901	0	0	0	0	0	657.5	0	0	0	0	0	0	0	0	0	0	0
846	NSP8	ISMDNSPNLAWPLIV	0	0	0	0	0	1035	0	0	1332.5	0	582.5	0	0	0	0	0	0	0	0	0	0	0	0
847	NSP8	NSPNLAWPLIVTALR	0	0	0	0	0	0	0	0	0	0	0	609	0	0	0	0	0	0	0	0	0	0	0
848	NSP8	PNLAWPLIVTALRAN	0	0	0	0	0	0	0	0	0	0	698	0	0	0	0	0	0	0	0	0	0	0	0
849	NSP8	WPLIVTALRANSAVK	0	0	0	0	0	0	0	0	0	0	0	0	0	0	0	636.5	0	0	0	0	0	0	0
850	NSP9	ALRANSAVKLQNNEL	0	0	0	0	0	0	0	0	0	0	0	1162.5	0	0	0	0	0	0	0	0	0	0	0
851	NSP9	RANSAVKLQNNELSP	0	0	0	0	0	0	0	0	0	0	0	9358.5	0	0	0	0	0	0	0	0	0	0	0
852	NSP9	AVKLQNNELSPVALR	0	0	0	0	0	0	0	0	968	0	0	0	0	0	0	0	0	0	0	0	0	0	0
853	NSP9	NELSPVALRQMSCAA	0	0	0	0	0	0	0	0	660	0	0	0	0	0	0	0	0	0	0	0	0	0	0
854	NSP9	PVALRQMSCAAGTTQ	0	0	0	0	0	0	0	0	1032	0	0	0	0	0	0	0	0	0	0	0	0	0	0
855	NSP9	TTQTACTDDNALAYY	0	0	0	0	0	0	0	0	0	0	0	2034	0	0	0	0	1965	0	944.5	556	647	1275	0
856	NSP9	DNALAYYNTTKGGRF	532	0	0	0	0	0	0	0	0	0	0	776	0	0	0	0	0	0	0	0	0	0	0
857	NSP9	TTKGGRFVLALLSDL	0	0	0	0	0	0	0	0	0	0	0	0	0	0	0	620.5	0	0	0	0	0	0	0
858	NSP9	KGGRFVLALLSDLQD	0	0	0	0	0	0	0	0	654	0	0	0	0	0	0	0	0	0	0	0	0	0	0
859	NSP9	LALLSDLQDLKWARF	0	0	0	0	0	0	0	0	0	0	0	1781	0	0	0	0	0	0	0	0	0	0	0
860	NSP9	KSDGTGTIYTELEPP	0	0	0	0	0	0	0	1391.5	0	0	0	0	0	0	1690	0	0	0	0	0	0	0	0
861	NSP9	DGTGTIYTELEPPCR	0	0	0	0	0	0	0	0	0	0	0	1529.5	0	0	0	0	0	0	0	0	0	0	0
862	NSP9	TGTIYTELEPPCRFV	0	0	0	0	0	0	0	0	0	0	0	2112.5	0	0	0	0	0	0	0	0	0	0	0
863	NSP9	TIYTELEPPCRFVTD	0	0	0	0	0	1127.5	0	0	807	0	0	0	0	0	0	0	0	0	0	0	629	0	0
864	NSP9	ELEPPCRFVTDTPKG	0	0	0	0	0	0	0	993.5	0	0	0	0	0	0	0	0	0	0	0	0	0	0	0
865	NSP9	PCRFVTDTPKGPKVK	0	0	0	0	0	0	0	0	0	0	0	705.5	0	0	0	0	0	0	0	0	0	0	0
866	NSP9	FIKGLNNLNRGMVLG	0	0	0	0	0	0	0	0	1529	0	0	0	0	0	0	0	0	0	0	0	0	0	0
867	NSP9	KGLNNLNRGMVLGSL	0	0	0	0	0	0	0	0	927	0	0	0	0	0	0	0	0	0	0	0	0	0	0
868	NSP10	GSLAATVRLQAGNAT	0	0	0	0	0	0	0	0	999	0	0	0	0	0	0	0	0	0	0	0	0	0	0
869	NSP10	LAATVRLQAGNATEV	0	0	0	0	0	0	0	0	1109	0	0	0	0	0	0	0	0	0	0	0	0	0	0
870	NSP10	ATVRLQAGNATEVPA	0	0	0	0	0	0	0	0	947	0	0	0	0	0	0	0	0	0	0	0	0	0	0
871	NSP10	VRLQAGNATEVPANS	0	0	0	0	0	0	0	0	588	0	0	0	0	654.5	0	0	0	0	0	0	0	0	0
872	NSP10	LQAGNATEVPANSTV	0	0	0	0	0	0	0	0	917	0	0	0	0	0	0	0	0	0	0	0	0	0	0
873	NSP10	AGNATEVPANSTVLS	0	0	0	0	0	0	0	0	758	0	0	0	0	0	0	0	0	0	0	0	0	0	0
874	NSP10	ANSTVLSFCAFAVDA	0	0	0	0	0	0	0	0	0	0	0	0	0	0	0	0	615	0	0	0	0	0	0
875	NSP10	CAFAVDAAKAYKDYL	0	0	0	0	0	0	0	0	0	0	0	0	0	0	0	0	0	0	966.5	0	0	0	0
876	NSP10	KAYKDYLASGGQPIT	0	0	0	0	0	0	0	0	0	0	0	772	0	0	0	0	0	0	0	0	0	0	0
877	NSP10	YKDYLASGGQPITNC	0	0	0	0	0	0	0	0	0	0	0	527	0	0	0	0	0	0	0	0	0	0	0
878	NSP10	KMLCTHTGTGQAITV	0	0	0	0	0	0	0	0	0	0	0	1344	0	0	0	0	0	0	0	0	0	0	0
879	NSP10	QESFGGASCCLYCRC	0	0	0	0	0	0	0	0	0	0	0	829.5	0	0	0	0	0	0	0	0	0	0	0
880	NSP10	SFGGASCCLYCRCHI	0	0	0	0	0	0	0	0	0	0	0	1292	0	0	0	0	0	0	0	0	0	0	0
881	NSP10	GGASCCLYCRCHIDH	0	0	0	0	0	661.5	0	0	0	0	0	1903	0	0	0	0	0	0	659.5	0	0	0	0
882	NSP10	ASCCLYCRCHIDHPN	0	0	0	0	0	1793	0	0	963.5	0	0	0	0	2100.5	0	0	0	0	0	0	686	0	0
883	NSP10	CRCHIDHPNPKGFCD	0	0	0	0	0	0	0	0	0	0	0	0	0	0	0	0	505.5	0	792.5	0	513.5	0	0
884	NSP10	NPKGFCDLKGKYVQI	0	0	0	0	0	0	0	0	0	0	0	0	584	0	0	0	0	0	0	0	0	0	0
885	NSP10	CTVCGMWKGYGCSCD	0	0	0	0	0	0	0	0	0	0	0	657	0	0	0	0	0	0	0	0	0	0	0
886	NSP12	LREPMLQSADAQSFL	0	0	0	0	0	0	0	0	547	0	0	0	0	0	0	0	0	0	0	0	0	0	0
887	NSP12	EPMLQSADAQSFLNR	0	0	0	0	0	0	0	0	0	0	3035.5	0	0	0	0	0	0	0	0	1059.5	0	0	0
888	NSP12	TPCGTGTSTDVVYRA	0	0	0	0	0	0	0	0	1136	0	0	0	0	0	0	0	0	0	0	0	0	0	0
889	NSP12	TGTSTDVVYRAFDIY	0	0	0	0	0	860	0	0	500.5	0	808.5	3118.5	0	0	0	0	899	0	0	0	0	662	0
890	NSP12	TSTDVVYRAFDIYND	0	0	0	0	0	669.5	0	0	1238.5	0	0	0	0	0	0	0	0	0	0	0	1236	0	0
891	NSP12	VAGFAKFLKTNCCRF	0	0	0	0	0	0	0	0	0	0	0	953	0	0	0	0	0	0	0	0	0	0	0
892	NSP12	GFAKFLKTNCCRFQE	0	0	0	0	0	0	0	513.5	0	0	0	0	0	0	0	0	0	0	0	0	0	0	0
893	NSP12	FLKTNCCRFQEKDED	0	0	0	557	0	967.5	0	0	0	620	1656	0	0	0	0	0	0	0	0	0	0	0	0
894	NSP12	KTNCCRFQEKDEDDN	0	0	547	667	760	1263	0	0	0	3111	0	0	0	879.5	0	0	0	0	0	0	1036.5	0	0
895	NSP12	NCCRFQEKDEDDNLI	0	0	0	0	0	0	0	0	0	610	0	0	0	0	0	0	0	0	0	0	0	0	0
896	NSP12	FQEKDEDDNLIDSYF	0	0	0	0	0	0	0	535.5	0	0	720	2473	0	0	553	1021.5	2431	642.5	1985.5	858	0	1274.5	975.5
897	NSP12	EKDEDDNLIDSYFVV	0	0	0	0	0	0	0	1213	0	0	3702	1288	0	0	0	0	0	0	0	714.5	0	0	0
898	NSP12	DEDDNLIDSYFVVKR	0	0	0	1005	0	0	0	0	0	0	724	0	0	0	0	0	0	0	0	0	0	0	632
899	NSP12	IDSYFVVKRHTFSNY	0	0	0	0	0	0	0	0	0	0	0	735	0	0	0	0	0	0	0	0	0	0	0
900	NSP12	FVVKRHTFSNYQHEE	0	0	1127	0	2954.5	923.5	0	0	0	1501	0	0	511	0	0	0	0	0	0	0	0	0	0
901	NSP12	VKRHTFSNYQHEETI	0	0	0	0	0	0	0	0	0	1287.5	0	0	0	0	0	0	0	0	0	0	0	0	0
902	NSP12	RHTFSNYQHEETIYN	0	0	0	0	0	0	0	0	610	0	1167.5	0	0	0	0	0	0	0	0	0	0	0	0
903	NSP12	FKFRIDGDMVPHISR	0	0	0	0	0	0	0	0	1314.5	0	0	0	0	0	0	0	0	0	0	0	0	0	0
904	NSP12	FRIDGDMVPHISRQR	0	0	0	0	0	0	0	0	1122.5	0	0	0	0	0	0	0	0	0	0	0	0	0	0
905	NSP12	IDGDMVPHISRQRLT	0	0	0	0	0	0	0	0	845.5	0	0	0	0	0	0	0	0	0	0	0	0	0	0
906	NSP12	ISRQRLTKYTMADLV	0	0	0	0	0	0	0	0	1453	0	0	0	0	0	0	0	0	0	0	0	0	0	0
907	NSP12	TKYTMADLVYALRHF	0	0	0	0	0	0	0	0	0	0	0	918.5	0	0	0	0	0	0	0	0	0	0	0
908	NSP12	YTMADLVYALRHFDE	0	0	945	1154	0	0	0	0	0	0	0	0	0	0	0	0	1181	0	0	0	0	0	546.5
909	NSP12	MADLVYALRHFDEGN	0	0	609	0	0	0	0	0	0	0	0	0	0	0	0	0	0	0	0	0	7066.5	0	0
910	NSP12	DLVYALRHFDEGNCD	555	0	0	0	0	569	0	0	626	556.5	0	0	0	0	0	0	1515.5	0	0	0	708	0	0
911	NSP12	FDEGNCDTLKEILVT	0	0	0	0	0	0	0	0	0	0	988.5	0	0	0	0	0	0	0	0	0	0	0	552.5
912	NSP12	EGNCDTLKEILVTYN	0	0	0	0	0	0	0	521	0	0	2187.5	0	0	0	0	0	0	0	0	0	0	0	0
913	NSP12	DTLKEILVTYNCCDD	552	0	0	0	0	0	0	0	773.5	0	0	0	0	0	0	0	0	0	0	0	0	0	0
914	NSP12	LKEILVTYNCCDDDY	620	0	0	0	0	549.5	0	870	1893.5	1398.5	1027	1407.5	0	780	0	930.5	2389	0	1850.5	867	905.5	971.5	0
915	NSP12	EILVTYNCCDDDYFN	642	0	0	0	0	0	0	613	1859.5	1675.5	2306	1796	0	0	0	684.5	905	0	719	1112	684.5	871	0
916	NSP12	TYNCCDDDYFNKKDW	0	0	0	0	0	0	0	0	0	0	0	0	0	0	0	0	0	0	1441	0	0	0	0
917	NSP12	NCCDDDYFNKKDWYD	0	0	0	0	0	0	0	0	694.5	557	561.5	2536.5	0	580	501.5	612	2519	638	1518.5	884.5	1673	885	759
918	NSP12	CDDDYFNKKDWYDFV	0	0	0	0	0	0	0	0	0	0	0	2367.5	0	0	0	804	1689	0	1424.5	1534.5	1003	0	1289.5
919	NSP12	DDYFNKKDWYDFVEN	649.5	0	0	0	0	1786	0	0	0	1991	1370	0	0	0	0	523	970.5	0	1049.5	0	0	2322	0
920	NSP12	VENPDILRVYANLGE	0	0	0	0	0	0	0	0	0	0	0	0	1366.5	0	0	0	0	0	0	0	0	0	0
921	NSP12	DAMRNAGIVGVLTLD	0	0	0	0	0	0	0	0	0	0	1250.5	0	0	0	0	0	691.5	0	0	0	0	0	0
922	NSP12	VGVLTLDNQDLNGNW	0	0	0	0	0	0	0	0	0	0	0	1954.5	0	0	537	0	0	0	0	0	0	0	0
923	NSP12	VLTLDNQDLNGNWYD	0	0	0	0	0	0	0	0	720	0	601	3377	0	0	0	857.5	925.5	956	1167	793.5	0	509	617.5
924	NSP12	TLDNQDLNGNWYDFG	0	0	0	0	0	0	0	0	0	0	0	0	0	0	0	0	0	0	713	0	0	0	0
925	NSP12	DNQDLNGNWYDFGDF	872	0	0	890	0	1007	0	0	0	0	0	4627	512.5	622.5	953	1591.5	2697	1461.5	2273.5	0	601	1094	1197.5
926	NSP12	QDLNGNWYDFGDFIQ	0	0	0	0	0	0	0	0	0	0	0	0	0	0	0	666	0	0	0	0	0	0	0
927	NSP12	QTTPGSGVPVVDSYY	0	0	0	0	0	0	0	0	0	0	0	0	0	0	0	0	602.5	0	0	0	0	0	0
928	NSP12	TPGSGVPVVDSYYSL	0	0	0	0	0	0	0	0	3779.5	0	0	0	0	0	0	0	0	0	0	0	0	0	0
929	NSP12	GVPVVDSYYSLLMPI	0	0	0	0	0	1923.5	0	0	1038.5	0	0	0	0	0	0	0	0	0	0	0	0	0	0
930	NSP12	PVVDSYYSLLMPILT	0	0	0	0	0	0	0	646	837.5	0	550	0	0	0	0	0	0	0	0	0	0	0	0
931	NSP12	LLMPILTLTRALTAE	0	0	0	0	0	0	0	847.5	0	0	0	0	0	0	0	0	0	0	0	0	0	0	0
932	NSP12	MPILTLTRALTAESH	0	0	0	0	0	0	0	616.5	851	0	0	0	0	0	0	0	0	0	0	0	0	0	0
933	NSP12	ILTLTRALTAESHVD	0	0	0	0	0	0	0	0	1086	0	0	0	0	0	0	0	0	0	0	0	0	0	0
934	NSP12	TLTRALTAESHVDTD	0	0	0	0	0	0	0	0	1165	0	2351	0	0	0	0	0	0	0	0	0	0	0	0
935	NSP12	TRALTAESHVDTDLT	0	0	0	0	0	0	0	0	567.5	0	0	0	0	0	0	0	0	0	0	0	0	0	0
936	NSP12	ALTAESHVDTDLTKP	0	0	0	0	0	682	0	723	0	0	0	4716	0	1602	0	2709	0	0	0	0	0	0	0
937	NSP12	TAESHVDTDLTKPYI	0	0	0	0	556.5	1418	0	0	840	0	0	3042.5	0	0	0	0	0	0	0	0	0	0	0
938	NSP12	ESHVDTDLTKPYIKW	0	0	0	0	0	0	0	744.5	0	0	2606.5	0	0	0	0	0	0	0	0	0	0	0	0
939	NSP12	PYIKWDLLKYDFTEE	0	0	1162	0	2156.5	1091	0	0	0	1292	0	0	0	0	0	0	0	0	0	0	0	0	0
940	NSP12	IKWDLLKYDFTEERL	0	0	0	0	0	0	0	0	0	0	0	1034.5	0	0	0	0	0	0	0	0	0	0	0
941	NSP12	KYDFTEERLKLFDRY	0	0	0	0	0	0	0	0	0	0	0	1757.5	0	0	0	0	0	0	0	0	0	0	0
942	NSP12	LKLFDRYFKYWDQTY	0	0	0	0	0	0	0	0	0	0	0	584	0	0	0	0	0	0	0	0	0	0	0
943	NSP12	WDQTYHPNCVNCLDD	0	0	0	0	0	0	0	0	0	0	0	0	0	0	0	0	597.5	0	0	0	0	0	0
944	NSP12	CVNCLDDRCILHCAN	0	0	0	0	577.5	0	0	0	0	0	0	0	0	0	0	0	0	0	0	0	758	0	0
945	NSP12	NCLDDRCILHCANFN	0	0	0	0	0	0	0	0	0	0	0	1145.5	0	0	0	0	0	0	0	0	0	0	0
946	NSP12	LDDRCILHCANFNVL	0	0	0	0	0	0	0	0	0	0	0	664	0	0	0	0	0	0	0	0	0	0	0
947	NSP12	PPTSFGPLVRKIFVD	0	0	0	0	0	0	0	0	731.5	0	0	0	0	0	0	0	0	0	0	0	0	0	0
948	NSP12	FGPLVRKIFVDGVPF	0	0	0	0	0	1195	0	0	0	0	0	963	0	0	0	0	0	0	0	0	0	0	0
949	NSP12	PLVRKIFVDGVPFVV	0	0	0	0	0	0	0	0	0	0	1697.5	0	0	0	0	0	0	0	0	0	0	0	0
950	NSP12	FVDGVPFVVSTGYHF	0	0	0	0	0	579	0	0	0	0	0	1571	0	0	0	0	0	0	0	0	0	0	0
951	NSP12	DGVPFVVSTGYHFRE	0	0	0	0	0	829	0	0	0	0	0	0	534.5	0	0	0	0	0	0	0	0	0	0
952	NSP12	VSTGYHFRELGVVHN	0	0	0	0	0	0	0	0	719	0	0	0	0	0	0	0	0	0	0	0	0	0	0
953	NSP12	TGYHFRELGVVHNQD	0	0	0	0	0	0	0	0	606	0	0	0	0	0	0	0	0	0	0	0	0	0	0
954	NSP12	YHFRELGVVHNQDVN	0	0	0	0	0	517	0	0	966	0	0	0	0	0	507	0	0	0	0	0	0	0	0
955	NSP12	VHNQDVNLHSSRLSF	0	0	0	0	0	0	0	0	0	0	0	803.5	0	0	0	0	0	0	0	0	0	0	0
956	NSP12	NLHSSRLSFKELLVY	0	0	0	0	0	0	0	0	0	0	577	1129	0	0	0	0	0	0	0	0	0	0	0
957	NSP12	ELLVYAADPAMHAAS	0	0	0	0	0	0	0	0	0	0	941	0	0	0	0	0	0	0	0	0	0	0	0
958	NSP12	LVYAADPAMHAASGN	0	0	0	0	0	0	0	0	0	0	0	2950	0	0	0	0	0	0	0	0	0	0	0
959	NSP12	TCFSVAALTNNVAFQ	0	0	0	0	0	0	0	0	2695	0	0	0	0	0	0	0	0	0	0	0	0	0	0
960	NSP12	AFQTVKPGNFNKDFY	0	0	0	0	0	0	0	0	0	0	0	1391	0	0	0	0	0	0	0	0	0	0	0
961	NSP12	QTVKPGNFNKDFYDF	0	0	0	0	0	0	0	0	0	0	834.5	3041.5	0	0	541	0	2487.5	6757.5	747.5	1197	0	0	717.5
962	NSP12	NFNKDFYDFAVSKGF	0	0	0	0	0	0	0	0	0	0	0	0	0	0	0	0	0	0	533	0	0	0	0
963	NSP12	NKDFYDFAVSKGFFK	0	0	0	0	0	0	0	0	0	0	0	1189	0	0	0	0	0	0	0	964	0	0	0
964	NSP12	DFYDFAVSKGFFKEG	0	0	0	0	0	0	0	0	0	0	0	0	0	0	0	0	0	0	708	0	0	0	0
965	NSP12	YDFAVSKGFFKEGSS	0	0	0	0	0	0	0	818	0	0	0	0	0	0	0	0	0	0	0	0	0	0	0
966	NSP12	FAVSKGFFKEGSSVE	0	0	0	0	0	0	0	0	0	0	0	0	3228.5	0	0	0	0	0	0	0	0	0	0
967	NSP12	FFKEGSSVELKHFFF	0	0	0	0	0	0	0	0	0	0	0	1543	0	0	0	0	0	0	0	0	0	0	0
968	NSP12	SVELKHFFFAQDGNA	0	0	0	0	0	0	0	0	754	0	0	0	0	0	0	0	0	0	0	0	0	0	0
969	NSP12	ELKHFFFAQDGNAAI	0	0	0	0	0	0	0	0	0	0	951	0	0	0	0	0	0	0	0	0	0	0	0
970	NSP12	KHFFFAQDGNAAISD	0	0	0	0	0	0	0	0	0	0	0	0	0	0	0	0	0	0	0	0	609.5	0	0
971	NSP12	FFFAQDGNAAISDYD	0	0	0	0	555.5	1007.5	0	883.5	845	857.5	1273	2017.5	0	568	0	613	2269.5	811.5	1395	1268	535.5	2032.5	613.5
972	NSP12	FAQDGNAAISDYDYY	798	672	0	672	1032	1631	627.5	1647.5	1271	1280	2215	11017.5	624	994.5	2314.5	3088	6806.5	1776	3470	3680	1496.5	3904.5	2160
973	NSP12	QDGNAAISDYDYYRY	0	514	0	0	532	999	0	1010	596.5	1066	1086.5	5859.5	0	0	1573.5	1565	3275.5	584	1970.5	1820.5	795	2277	1214.5
974	NSP12	GNAAISDYDYYRYNL	0	0	0	0	0	0	0	0	0	0	0	1018.5	0	0	0	0	760.5	0	796	548.5	0	850	0
975	NSP12	DYDYYRYNLPTMCDI	0	0	0	0	0	0	0	0	0	0	558	0	0	0	0	0	666	0	0	0	0	0	0
976	NSP12	LPTMCDIRQLLFVVE	0	0	0	0	0	0	0	0	0	0	961.5	0	1855	0	0	0	0	0	0	0	0	0	0
977	NSP12	TMCDIRQLLFVVEVV	0	0	0	0	0	0	0	0	0	0	1849.5	0	0	0	0	0	0	0	0	0	0	0	0
978	NSP12	CDIRQLLFVVEVVDK	0	0	0	0	0	0	0	0	0	0	1085.5	0	0	625.5	0	0	0	0	0	0	0	0	0
979	NSP12	IRQLLFVVEVVDKYF	0	0	0	0	0	0	0	0	0	0	1385	0	0	0	0	0	0	0	0	0	0	0	0
980	NSP12	LFVVEVVDKYFDCYD	0	0	0	0	0	576.5	0	0	1141	0	937	2861.5	0	532	0	827.5	2374	1021	1252	0	1176	723.5	0
981	NSP12	CYDGGCINANQVIVN	0	0	0	0	0	0	0	0	738.5	0	0	0	0	0	0	0	0	0	0	0	0	0	0
982	NSP12	AGFPFNKWGKARLYY	0	0	0	0	0	0	0	0	0	0	0	1310.5	0	0	0	0	0	0	0	0	0	0	0
983	NSP12	KWGKARLYYDSMSYE	0	0	0	544.5	0	0	0	0	3623	0	0	541	0	0	0	0	551.5	0	0	0	0	0	0
984	NSP12	GKARLYYDSMSYEDQ	0	0	0	0	0	558	0	0	0	0	0	1801	0	0	0	0	0	0	0	0	0	0	0
985	NSP12	ARLYYDSMSYEDQDA	0	0	0	0	0	0	0	0	0	623	1061	0	0	0	0	0	0	0	0	0	0	0	0
986	NSP12	LYYDSMSYEDQDALF	0	0	0	0	0	585	0	575	0	0	0	3609	0	0	0	0	1964	995	949.5	1135.5	0	0	980
987	NSP12	YDSMSYEDQDALFAY	0	0	0	0	0	1391	0	0	0	0	0	4570	0	0	538.5	692.5	2559.5	1068.5	1291	1480	529.5	1072.5	757.5
988	NSP12	EDQDALFAYTKRNVI	0	0	0	0	0	0	0	962	0	0	2129	0	0	0	0	0	0	0	0	697	0	0	0
989	NSP12	TITQMNLKYAISAKN	0	0	0	0	0	593	0	0	1827.5	0	0	0	0	0	0	0	0	0	0	0	0	0	0
990	NSP12	ISAKNRARTVAGVSI	0	0	0	0	0	0	0	0	1643	0	0	0	0	0	0	0	0	0	0	0	0	0	0
991	NSP12	AATRGATVVIGTSKF	0	0	0	0	0	523.5	0	0	0	0	0	5884	0	0	0	0	0	0	0	0	0	0	0
992	NSP12	FYGGWHNMLKTVYSD	0	0	0	0	0	0	0	0	0	0	0	0	0	0	0	0	0	0	0	0	1049	0	0
993	NSP12	GGWHNMLKTVYSDVE	0	0	0	582	0	0	0	0	0	0	0	0	3501	0	0	0	0	0	0	0	0	0	0
994	NSP12	WHNMLKTVYSDVENP	0	0	0	0	0	0	0	0	0	0	0	0	0	0	0	0	0	0	0	0	0	4138	0
995	NSP12	NMLKTVYSDVENPHL	0	0	0	0	0	0	0	0	0	0	0	0	0	0	0	0	0	0	0	0	0	960	0
996	NSP12	TVYSDVENPHLMGWD	0	0	0	0	640	1133	0	0	612.5	0	0	0	0	599.5	0	0	819	0	0	0	0	0	0
997	NSP12	YSDVENPHLMGWDYP	0	0	0	0	0	571	0	0	0	0	0	2734.5	0	1038	0	803	630	0	760	0	0	0	0
998	NSP12	DVENPHLMGWDYPKC	0	0	0	0	0	0	0	0	0	0	0	1209	0	0	0	0	0	0	0	0	0	0	0
999	NSP12	PKCDRAMPNMLRIMA	0	0	0	0	0	0	0	0	631	0	0	0	0	0	0	0	0	0	0	0	0	0	0
1000	NSP12	CDRAMPNMLRIMASL	0	0	0	0	0	0	0	0	4731	0	0	0	0	0	0	0	0	0	0	0	0	0	0
1001	NSP12	RAMPNMLRIMASLVL	0	0	0	0	0	0	0	0	3116.5	0	0	0	0	0	0	0	0	0	0	0	0	0	0
1002	NSP12	MPNMLRIMASLVLAR	0	0	0	0	0	1859.5	0	0	2652	0	0	0	0	0	0	0	0	0	0	0	0	0	0
1003	NSP12	NMLRIMASLVLARKH	0	0	0	0	0	0	0	0	1117.5	0	0	0	0	0	0	0	0	0	0	0	0	0	0
1004	NSP12	RKHTTCCSLSHRFYR	0	0	0	0	0	0	0	0	0	0	0	4205	0	0	0	0	0	0	546.5	916	0	0	0
1005	NSP12	TCCSLSHRFYRLANE	0	0	0	0	0	0	0	0	510.5	0	0	0	894	0	0	0	0	0	0	0	0	0	0
1006	NSP12	RLANECAQVLSEMVM	0	0	0	0	0	0	0	0	843.5	0	0	0	0	0	0	0	0	0	0	0	0	0	0
1007	NSP12	ECAQVLSEMVMCGGS	0	0	0	0	0	0	0	0	0	0	558	0	0	0	0	0	0	0	0	0	0	0	0
1008	NSP12	AQVLSEMVMCGGSLY	0	0	0	0	0	0	0	0	0	0	0	1083	0	0	0	0	0	0	0	0	0	0	0
1009	NSP12	ANSVFNICQAVTANV	0	0	0	0	676	0	0	0	0	0	0	0	514.5	0	0	0	0	0	0	0	0	0	0
1010	NSP12	SVFNICQAVTANVNA	0	0	0	0	0	0	0	0	516	0	0	0	0	0	0	0	0	0	0	0	0	0	0
1011	NSP12	VNALLSTDGNKIADK	0	0	0	0	0	0	0	0	0	0	0	5343	0	0	0	0	0	0	0	0	0	0	0
1012	NSP12	ALLSTDGNKIADKYV	0	0	0	0	0	0	0	0	0	0	0	4420.5	0	0	0	0	0	0	0	0	0	0	0
1013	NSP12	TDGNKIADKYVRNLQ	0	0	0	0	0	0	0	0	568.5	0	0	0	0	0	0	0	0	0	0	0	0	0	0
1014	NSP12	KIADKYVRNLQHRLY	0	0	0	0	0	0	0	0	0	0	0	1062	0	0	0	0	0	0	0	0	0	0	0
1015	NSP12	ADKYVRNLQHRLYEC	0	0	0	0	0	0	0	0	0	0	0	2580	0	0	0	0	746	0	0	0	0	0	0
1016	NSP12	KYVRNLQHRLYECLY	0	0	0	0	0	0	0	0	0	0	0	3935	0	0	683.5	986	1300.5	0	0	644.5	0	840.5	0
1017	NSP12	VRNLQHRLYECLYRN	0	0	0	0	0	0	0	0	0	0	0	1165.5	0	0	0	0	0	0	0	0	0	0	0
1018	NSP12	NLQHRLYECLYRNRD	0	0	0	0	0	0	0	0	635.5	0	0	0	0	0	0	0	0	0	0	0	0	0	0
1019	NSP12	QHRLYECLYRNRDVD	0	0	0	0	0	0	0	0	590.5	942.5	1994	0	0	0	0	0	0	0	0	0	0	0	0
1020	NSP12	RLYECLYRNRDVDTD	0	0	0	0	0	0	0	0	1191.5	2226	1905.5	0	0	0	0	0	0	0	0	0	0	0	0
1021	NSP12	YECLYRNRDVDTDFV	0	0	0	0	0	0	0	0	0	911	0	0	0	0	0	0	671	0	0	0	0	0	0
1022	NSP12	CLYRNRDVDTDFVNE	0	0	0	0	0	0	0	0	1283.5	975.5	0	0	1453	0	632	0	0	0	0	0	0	0	0
1023	NSP12	YRNRDVDTDFVNEFY	0	0	0	0	0	0	0	0	807.5	736.5	1273	4421	0	0	1165.5	1396	3584	1228	1371.5	0	819	1380.5	801
1024	NSP12	NRDVDTDFVNEFYAY	0	0	0	0	0	0	0	0	0	0	749.5	5751.5	0	0	0	609	1881	581.5	709.5	0	0	619.5	0
1025	NSP12	SIKNFKSVLYYQNNV	0	0	0	0	0	0	0	0	0	0	0	1939.5	0	0	0	0	0	0	0	0	0	0	0
1026	NSP12	EAKCWTETDLTKGPH	0	0	0	0	0	1186.5	0	0	0	0	1447.5	0	0	0	0	0	0	0	0	627	0	0	0
1027	NSP12	KCWTETDLTKGPHEF	0	0	0	0	0	979	0	0	0	0	0	778	0	0	0	0	1321	0	535	1143.5	0	896.5	507
1028	NSP12	ETDLTKGPHEFCSQH	0	0	0	0	0	0	0	574.5	0	0	2742	0	0	0	0	0	0	0	755	1158	0	0	0
1029	NSP12	HEFCSQHTMLVKQGD	0	0	0	0	0	0	0	0	0	0	0	0	0	0	0	0	0	0	0	0	571	0	0
1030	NSP12	FCSQHTMLVKQGDDY	0	0	0	0	0	0	0	0	0	0	801.5	0	0	0	0	0	718.5	0	1434.5	0	0	609.5	0
1031	NSP12	SQHTMLVKQGDDYVY	0	0	0	0	0	0	0	0	0	0	0	942.5	0	0	0	0	556.5	0	0	0	0	580.5	0
1032	NSP12	MLVKQGDDYVYLPYP	0	0	0	0	0	0	0	0	786	0	0	0	0	0	0	0	0	0	0	0	0	0	0
1033	NSP12	VKQGDDYVYLPYPDP	0	0	0	0	0	815	0	0	1613	0	0	0	0	0	0	0	0	0	0	0	0	0	0
1034	NSP12	QGDDYVYLPYPDPSR	0	0	0	0	0	757.5	0	699.5	1016.5	0	0	0	0	0	0	0	0	0	0	0	0	0	0
1035	NSP12	DDYVYLPYPDPSRIL	664	0	0	0	0	0	0	0	0	0	548	0	502	0	0	0	0	2043.5	931.5	0	0	0	0
1036	NSP12	PYPDPSRILGAGCFV	0	0	0	0	0	3253	0	0	2827	0	0	1290	0	0	0	0	0	0	0	0	0	0	0
1037	NSP12	PDPSRILGAGCFVDD	0	0	0	0	0	538	0	0	976	0	513.5	0	0	0	0	0	698.5	0	912	0	0	0	533.5
1038	NSP12	PSRILGAGCFVDDIV	0	0	0	0	0	0	0	0	0	0	548.5	0	0	0	0	0	0	0	0	0	0	0	0
1039	NSP12	VDDIVKTDGTLMIER	0	0	0	0	1352.5	0	0	0	1739.5	0	0	0	0	0	0	0	0	0	0	0	0	0	0
1040	NSP12	TDGTLMIERFVSLAI	0	0	0	0	0	877	0	0	788	0	0	0	0	0	0	0	0	0	0	0	0	0	0
1041	NSP12	GTLMIERFVSLAIDA	0	0	0	0	0	0	0	0	0	0	0	0	0	0	0	0	1103	0	0	0	0	0	0
1042	NSP12	LMIERFVSLAIDAYP	0	0	0	0	0	0	0	0	863	0	0	0	0	500	0	0	0	0	0	0	0	0	0
1043	NSP12	TKHPNQEYADVFHLY	0	0	0	0	0	0	0	0	0	0	0	1257.5	0	0	0	0	0	0	0	0	0	0	0
1044	NSP12	VFHLYLQYIRKLHDE	0	0	0	0	0	0	0	0	0	0	0	0	693	0	0	0	0	0	0	0	0	0	0
1045	NSP12	ELTGHMLDMYSVMLT	0	0	0	0	886	0	0	0	0	0	871.5	0	0	0	0	0	0	0	0	0	0	0	0
1046	NSP12	TGHMLDMYSVMLTND	0	0	0	0	1075.5	0	0	0	0	0	0	838	0	0	0	0	0	0	0	0	0	0	0
1047	NSP12	MYSVMLTNDNTSRYW	0	0	0	0	0	0	0	0	0	0	0	986	0	0	0	0	0	0	0	0	0	0	0
1048	NSP12	SVMLTNDNTSRYWEP	0	0	0	0	0	0	0	0	0	0	735.5	0	0	0	643	0	0	0	0	0	0	0	0
1049	NSP12	MLTNDNTSRYWEPEF	0	723.5	0	0	0	933	0	0	1057	0	1179.5	2123	0	0	0	0	1650.5	640	616	1282.5	0	0	0
1050	NSP12	TNDNTSRYWEPEFYE	544	746	1055	1714.5	1106	2314	0	1338	2159.5	927.5	1892.5	6731	1006	894	811.5	831	4339	748	751.5	1854	618	0	927
1051	NSP12	DNTSRYWEPEFYEAM	578.5	0	582.5	577	536	2590	0	0	679.5	0	936	509	0	0	0	0	0	0	0	0	0	0	0
1052	NSP12	TSRYWEPEFYEAMYT	0	0	0	0	727	991.5	0	0	936.5	0	876.5	1527	0	0	0	0	939	0	0	727	0	0	0
1053	NSP12	RYWEPEFYEAMYTPH	0	0	0	654.5	0	0	0	0	810	0	842	1294.5	0	0	0	0	1412	0	582	905.5	0	600	0
1054	NSP12	WEPEFYEAMYTPHTV	0	0	0	0	583.5	0	0	0	0	0	0	0	0	0	0	0	920.5	0	0	0	0	0	0
1055	NSP13	EAMYTPHTVLQAVGA	0	0	0	0	0	0	0	525	0	0	1377.5	0	0	0	0	0	0	0	0	0	0	0	0
1056	NSP13	TPHTVLQAVGACVLC	0	0	0	0	0	0	0	0	7548.5	0	0	739	0	0	0	0	0	0	0	0	0	0	0
1057	NSP13	CNSQTSLRCGACIRR	0	0	0	0	0	0	0	0	0	0	0	1532	0	0	0	0	0	0	801.5	1273.5	968	0	0
1058	NSP13	SQTSLRCGACIRRPF	0	0	0	0	0	0	834.5	0	0	0	0	1655	0	0	0	0	0	0	0	0	0	0	0
1059	NSP13	TSLRCGACIRRPFLC	0	0	0	0	0	0	0	0	0	0	0	519	0	0	0	0	0	0	0	0	0	0	0
1060	NSP13	VISTSHKLVLSVNPY	0	0	0	0	0	0	0	0	858	0	0	0	0	0	0	0	0	0	0	0	0	0	0
1061	NSP13	DVTDVTQLYLGGMSY	0	0	0	0	0	0	0	0	5083.5	0	0	0	0	0	0	0	0	0	0	0	0	0	0
1062	NSP13	TDVTQLYLGGMSYYC	0	0	0	0	0	0	0	0	619	0	0	1622.5	0	0	0	0	0	0	0	0	0	0	0
1063	NSP13	MSYYCKSHKPPISFP	0	0	0	0	0	0	0	0	612.5	0	0	0	0	0	0	0	0	0	0	0	0	0	0
1064	NSP13	LYKNTCVGSDNVTDF	0	0	0	0	0	0	0	0	0	0	0	0	0	0	0	0	596	0	0	0	0	0	0
1065	NSP13	SDNVTDFNAIATCDW	0	0	0	0	0	0	0	0	0	0	0	878.5	0	0	0	0	1008.5	0	0	0	0	0	0
1066	NSP13	NVTDFNAIATCDWTN	0	0	0	0	0	0	0	0	3450	0	0	0	0	0	0	0	0	0	0	0	0	0	0
1067	NSP13	ERLKLFAAETLKATE	0	0	0	0	0	0	0	0	0	0	879	0	0	0	0	0	0	0	0	0	1414.5	0	0
1068	NSP13	LKLFAAETLKATEET	0	0	0	0	0	0	0	0	0	0	0	0	0	0	0	0	0	0	0	0	559	0	0
1069	NSP13	LFAAETLKATEETFK	0	0	0	0	0	0	0	0	0	0	0	1070.5	0	0	0	0	0	0	0	0	613	0	0
1070	NSP13	AAETLKATEETFKLS	0	0	0	0	0	0	0	0	0	0	0	0	0	0	0	0	0	0	0	0	1347	0	0
1071	NSP13	ETLKATEETFKLSYG	0	0	0	0	0	0	0	0	0	0	1677	0	0	0	0	0	0	0	0	0	0	0	0
1072	NSP13	ATEETFKLSYGIATV	0	0	0	0	0	0	0	0	649.5	0	0	0	0	0	0	0	0	0	0	0	0	0	0
1073	NSP13	EETFKLSYGIATVRE	0	0	643.5	0	0	0	0	2714	1087.5	1171	4520	0	0	0	0	0	0	0	0	817	0	0	0
1074	NSP13	KLSYGIATVREVLSD	0	0	0	0	0	0	0	0	0	0	0	0	0	0	0	0	0	0	0	0	1908	0	0
1075	NSP13	VREVLSDRELHLSWE	0	0	0	0	0	0	0	0	530.5	535	611	0	629.5	0	0	691	2489.5	0	535	573	0	0	503
1076	NSP13	EVLSDRELHLSWEVG	0	0	0	0	0	659.5	0	844	0	0	2486	0	0	0	0	0	0	0	0	656	0	0	0
1077	NSP13	LSDRELHLSWEVGKP	0	0	0	0	0	0	0	0	0	1559.5	0	0	0	0	0	0	0	0	0	0	0	0	0
1078	NSP13	ELHLSWEVGKPRPPL	0	0	0	0	0	0	0	544	0	0	2127	0	0	0	0	0	0	0	0	0	0	0	0
1079	NSP13	HLSWEVGKPRPPLNR	593	0	0	0	0	1529.5	0	0	0	0	0	1675	0	0	0	0	0	0	886	0	0	0	0
1080	NSP13	SWEVGKPRPPLNRNY	0	0	0	0	0	0	0	0	0	0	0	1352	0	0	0	0	0	0	645	0	0	0	0
1081	NSP13	EVGKPRPPLNRNYVF	0	0	0	0	0	0	0	0	0	0	1802	0	0	0	0	0	0	0	0	0	0	0	0
1082	NSP13	PRPPLNRNYVFTGYR	0	0	0	0	0	0	0	0	0	0	0	1737.5	0	0	0	0	0	0	0	0	0	0	0
1083	NSP13	RNYVFTGYRVTKNSK	0	0	0	0	0	0	0	0	0	0	4543	1194	0	0	0	0	0	12520	0	0	0	0	0
1084	NSP13	QIGEYTFEKGDYGDA	0	0	0	0	0	0	0	0	0	0	535	0	0	0	0	0	0	0	0	0	0	0	0
1085	NSP13	YTFEKGDYGDAVVYR	0	0	0	0	0	0	0	0	0	0	0	1475.5	0	0	0	0	0	0	558	0	0	0	0
1086	NSP13	VYRGTTTYKLNVGDY	0	0	0	0	0	0	0	0	0	0	0	808	0	0	0	0	0	0	0	0	0	0	0
1087	NSP13	GDYFVLTSHTVMPLS	0	0	0	0	0	0	0	0	690	0	0	0	0	0	0	0	0	0	0	0	0	0	0
1088	NSP13	TSHTVMPLSAPTLVP	0	0	0	0	0	0	0	0	578	0	0	0	0	0	0	0	0	0	0	0	0	0	0
1089	NSP13	PQEHYVRITGLYPTL	0	0	0	798	0	0	0	642.5	0	0	0	0	0	0	0	0	0	0	0	0	0	0	0
1090	NSP13	EHYVRITGLYPTLNI	0	0	0	0	0	0	0	0	0	0	1459	0	0	0	0	0	0	0	0	0	0	0	0
1091	NSP13	YVRITGLYPTLNISD	0	0	0	0	0	0	0	0	0	0	0	0	0	0	0	0	0	0	0	0	877.5	2100	0
1092	NSP13	RITGLYPTLNISDEF	0	0	0	0	0	744	0	827.5	1202.5	1482	0	1188	0	0	0	0	1559.5	0	0	563.5	0	862	0
1093	NSP13	TGLYPTLNISDEFSS	0	0	0	0	0	643	0	0	622.5	0	0	0	0	0	0	0	0	0	0	0	0	0	0
1094	NSP13	LYPTLNISDEFSSNV	0	0	0	0	0	0	0	0	855.5	0	520	0	0	0	0	0	0	0	0	0	0	0	0
1095	NSP13	PTLNISDEFSSNVAN	0	0	0	0	715	915.5	0	0	1490.5	0	1013	0	728	0	0	0	0	0	0	0	0	0	0
1096	NSP13	LNISDEFSSNVANYQ	0	0	0	0	0	0	0	0	1513	0	0	0	0	0	0	0	0	0	0	0	0	0	0
1097	NSP13	ISDEFSSNVANYQKV	0	0	0	0	0	0	0	0	597	0	0	0	0	0	0	0	0	0	0	0	0	0	0
1098	NSP13	GPPGTGKSHFAIGLA	0	0	0	0	0	2447.5	0	0	0	0	0	0	0	0	504	0	0	0	0	0	0	0	0
1099	NSP13	AIGLALYYPSARIVY	0	0	0	0	0	0	0	0	0	0	0	1180.5	0	0	0	0	0	0	0	0	0	0	0
1100	NSP13	VDALCEKALKYLPID	0	0	0	0	0	0	0	0	1281.5	0	0	0	0	766	0	0	0	0	0	0	0	0	0
1101	NSP13	PIDKCSRIIPARARV	0	0	0	0	0	0	0	0	780.5	0	0	0	0	0	0	0	0	0	0	0	0	0	0
1102	NSP13	DKCSRIIPARARVEC	0	0	0	0	0	0	0	0	1030	0	0	0	0	0	0	0	0	0	0	0	0	0	0
1103	NSP13	CSRIIPARARVECFD	0	0	0	0	0	0	0	0	813.5	0	0	921	0	0	0	0	885.5	0	549	0	0	0	0
1104	NSP13	VNALPETTADIVVFD	0	0	0	0	560.5	0	0	0	0	0	0	0	0	0	0	0	573.5	0	0	0	0	0	0
1105	NSP13	ALPETTADIVVFDEI	0	0	0	0	0	0	0	0	0	625	0	0	0	0	0	0	868	0	0	0	0	0	0
1106	NSP13	TTADIVVFDEISMAT	0	0	0	0	0	993	0	0	1670	0	0	0	0	0	0	0	0	0	0	0	0	0	0
1107	NSP13	ADIVVFDEISMATNY	0	0	0	0	0	0	0	0	1365	0	0	1447.5	0	0	0	0	0	0	0	0	0	0	0
1108	NSP13	IVVFDEISMATNYDL	0	0	0	0	0	0	0	0	0	0	0	0	0	0	0	0	613	0	0	0	0	0	810
1109	NSP13	DEISMATNYDLSVVN	617.5	0	0	0	0	533	0	0	0	0	0	0	0	0	0	0	779.5	0	0	0	0	0	0
1110	NSP13	ISMATNYDLSVVNAR	0	0	0	0	0	0	0	0	1515	0	0	0	0	0	0	0	0	0	0	0	0	0	0
1111	NSP13	YDLSVVNARLRAKHY	0	0	0	0	0	0	0	0	0	0	0	672.5	0	0	0	0	0	0	0	0	0	0	0
1112	NSP13	YIGDPAQLPAPRTLL	0	0	0	0	0	0	0	0	0	0	0	0	1063	0	0	0	0	0	0	0	0	0	0
1113	NSP13	PAPRTLLTKGTLEPE	0	0	0	0	0	0	0	0	0	0	0	0	843	0	0	0	0	0	0	0	0	0	0
1114	NSP13	PRTLLTKGTLEPEYF	0	0	0	0	0	0	0	0	0	0	0	3142	0	0	579	0	1380	0	508	0	0	599	837.5
1115	NSP13	EPEYFNSVCRLMKTI	0	0	0	0	0	0	0	0	1089	0	2877	0	0	0	0	0	0	0	0	857.5	0	0	0
1116	NSP13	FNSVCRLMKTIGPDM	0	0	0	0	1183	1697	0	0	0	0	1312	0	0	0	0	0	0	0	0	0	0	0	0
1117	NSP13	SVCRLMKTIGPDMFL	0	0	0	0	0	0	0	0	1553	0	0	0	0	0	0	0	0	0	0	0	0	0	0
1118	NSP13	MFLGTCRRCPAEIVD	0	0	0	0	0	0	0	0	563	0	0	0	0	0	0	0	0	0	0	0	0	0	0
1119	NSP13	CPAEIVDTVSALVYD	0	0	0	0	0	0	0	0	0	0	0	0	0	0	0	0	1015.5	0	0	706	0	0	0
1120	NSP13	IVDTVSALVYDNKLK	0	0	0	0	0	0	0	0	0	0	0	8421	0	0	0	0	0	0	0	0	0	0	0
1121	NSP13	DTVSALVYDNKLKAH	0	0	0	0	0	0	0	0	0	0	0	1844	0	0	0	0	0	0	0	0	0	0	0
1122	NSP13	SAINRPQIGVVREFL	0	0	0	0	0	0	0	0	0	0	0	2158.5	0	0	0	0	0	0	0	0	0	0	0
1123	NSP13	INRPQIGVVREFLTR	0	0	0	0	0	0	0	0	0	0	0	886	0	0	0	0	0	0	0	0	0	0	0
1124	NSP13	GVVREFLTRNPAWRK	0	0	0	0	0	0	0	0	0	0	0	0	0	0	0	0	0	0	597	0	627.5	685	0
1125	NSP13	RNPAWRKAVFISPYN	0	0	0	0	0	0	0	0	1647	0	0	702.5	0	0	0	0	0	0	0	0	0	0	0
1126	NSP13	VFISPYNSQNAVASK	0	0	0	0	0	0	0	0	1069	0	0	0	0	0	0	1113.5	0	0	0	0	0	0	0
1127	NSP13	ISPYNSQNAVASKIL	0	0	0	0	0	0	0	0	1910	0	0	0	0	0	0	0	0	0	0	0	0	0	0
1128	NSP13	LPTQTVDSSQGSEYD	0	0	0	0	0	0	0	0	0	0	0	0	0	0	0	0	690	0	0	788.5	0	0	0
1129	NSP13	TQTVDSSQGSEYDYV	0	0	0	0	503	0	0	0	0	0	0	1244.5	0	0	0	0	997	4289.5	0	562	0	0	0
1130	NSP13	TVDSSQGSEYDYVIF	0	0	0	0	574	1036	0	0	0	673.5	1016	1952.5	0	0	3617	0	1970	0	591	706	0	627.5	0
1131	NSP13	GSEYDYVIFTQTTET	0	0	0	0	0	0	0	2200.5	0	0	0	0	0	0	0	0	0	0	0	0	1265	0	0
1132	NSP13	EYDYVIFTQTTETAH	0	0	0	0	0	0	0	1323	0	0	1671.5	0	0	0	0	0	0	0	0	605	590	0	0
1133	NSP13	TAHSCNVNRFNVAIT	0	0	0	0	0	0	0	0	2305	0	0	0	0	0	0	0	0	0	0	0	0	0	0
1134	NSP13	AITRAKVGILCIMSD	0	0	0	0	0	0	0	0	0	0	0	0	0	0	0	0	0	0	0	0	2215	0	0
1135	NSP13	TRAKVGILCIMSDRD	0	0	0	0	0	676.5	0	0	758	0	1842	0	0	0	0	0	0	0	0	0	0	0	0
1136	NSP13	AKVGILCIMSDRDLY	0	0	0	0	0	0	0	0	0	0	0	1252	0	0	0	0	614	0	0	534.5	0	535	0
1137	NSP13	DRDLYDKLQFTSLEI	0	0	0	0	0	0	0	0	0	0	0	0	0	0	0	0	621.5	0	0	0	0	0	0
1138	NSP14	RRNVATLQAENVTGL	0	0	0	0	0	0	0	0	0	0	0	520	0	0	0	0	0	0	0	0	0	0	0
1139	NSP14	APTHLSVDTKFKTEG	0	0	0	0	0	0	0	0	0	0	0	9951.5	0	0	0	0	0	0	0	0	0	0	0
1140	NSP14	THLSVDTKFKTEGLC	0	0	0	0	0	0	0	0	0	0	0	7811	0	0	0	0	0	0	0	0	0	0	0
1141	NSP14	LSVDTKFKTEGLCVD	0	0	0	0	0	0	0	0	928.5	0	0	1099.5	0	0	0	0	0	0	0	0	0	0	0
1142	NSP14	CVDIPGIPKDMTYRR	0	0	0	0	0	0	0	0	0	0	0	829.5	0	0	0	0	0	0	0	0	0	0	0
1143	NSP14	RLISMMGFKMNYQVN	0	0	0	0	0	858	0	0	0	701.5	0	0	0	0	0	0	0	0	0	0	0	0	0
1144	NSP14	ISMMGFKMNYQVNGY	0	0	0	0	0	0	0	0	1632	0	0	0	0	0	0	0	0	0	0	0	0	0	0
1145	NSP14	GFKMNYQVNGYPNMF	0	0	0	0	0	916	0	0	1014	0	0	1727	0	0	536	0	0	0	0	0	0	0	0
1146	NSP14	YPNMFITREEAIRHV	0	0	0	0	0	0	0	0	3191.5	0	0	0	0	0	0	0	0	0	0	0	0	0	0
1147	NSP14	NMFITREEAIRHVRA	0	0	0	0	0	0	0	0	827	0	0	0	0	0	0	0	0	0	0	0	0	0	0
1148	NSP14	FITREEAIRHVRAWI	0	0	0	0	0	0	0	0	0	0	0	1068.5	0	0	0	0	0	0	0	0	0	0	536.5
1149	NSP14	TREEAIRHVRAWIGF	0	0	0	0	0	0	0	0	0	0	0	2110	0	0	0	0	0	0	671.5	0	0	0	0
1150	NSP14	EEAIRHVRAWIGFDV	0	0	0	0	0	0	0	1542	0	621	3035.5	0	0	0	0	0	0	0	0	857.5	0	0	0
1151	NSP14	RHVRAWIGFDVEGCH	0	0	0	0	0	522	0	0	0	0	0	0	1557.5	0	0	0	0	0	0	0	0	0	0
1152	NSP14	VRAWIGFDVEGCHAT	0	0	0	0	0	0	0	0	0	0	0	0	0	0	0	0	0	0	0	0	0	540	0
1153	NSP14	EAVGTNLPLQLGFST	0	0	0	0	0	0	0	0	0	0	862.5	0	0	0	0	0	0	0	0	0	0	0	0
1154	NSP14	AVPTGYVDTPNNTDF	0	0	0	0	630.5	546	0	0	0	0	0	0	0	0	0	0	751.5	0	736.5	0	0	0	0
1155	NSP14	PTGYVDTPNNTDFSR	0	0	0	0	0	2429	0	0	923.5	0	0	914.5	0	0	0	0	0	0	0	0	0	0	0
1156	NSP14	VDTPNNTDFSRVSAK	0	0	0	0	0	0	0	0	2315.5	0	0	0	0	0	0	0	0	0	0	0	0	0	0
1157	NSP14	TPNNTDFSRVSAKPP	0	0	0	0	0	0	0	0	1266	0	0	0	0	0	0	0	0	0	0	0	0	0	0
1158	NSP14	TDFSRVSAKPPPGDQ	0	0	0	0	0	0	0	0	517.5	0	0	0	0	0	0	0	0	0	0	0	0	0	0
1159	NSP14	SAKPPPGDQFKHLIP	0	0	0	0	0	1619	0	0	0	0	0	6456.5	0	0	0	0	0	0	0	0	0	0	0
1160	NSP14	KGLPWNVVRIKIVQM	0	0	0	0	0	0	0	0	1381	0	0	0	0	0	0	0	0	0	0	0	0	0	0
1161	NSP14	KIVQMLSDTLKNLSD	0	0	0	0	0	0	0	0	0	0	0	0	0	0	0	0	0	0	0	0	569	0	0
1162	NSP14	SDTLKNLSDRVVFVL	0	0	0	0	0	0	0	0	0	0	700	0	0	0	0	0	0	0	0	0	0	0	0
1163	NSP14	LSDRVVFVLWAHGFE	0	0	0	0	0	817	0	0	0	0	0	1207	0	0	0	0	1585	0	0	0	0	0	0
1164	NSP14	LWAHGFELTSMKYFV	0	0	0	0	0	0	0	0	0	0	0	848	0	0	0	0	0	0	0	0	0	0	0
1165	NSP14	ELTSMKYFVKIGPER	0	0	0	0	0	0	0	0	0	0	1495	0	0	0	0	0	0	0	0	0	0	0	0
1166	NSP14	VKIGPERTCCLCDRR	0	0	0	0	0	0	0	0	0	0	0	783	0	0	0	0	0	0	0	0	0	0	0
1167	NSP14	PERTCCLCDRRATCF	0	0	0	0	0	0	0	0	0	0	0	1253	0	0	0	0	0	0	0	0	0	0	0
1168	NSP14	TCFSTASDTYACWHH	0	0	0	0	0	0	0	0	1000	0	0	909.5	0	0	0	0	0	0	0	0	0	0	0
1169	NSP14	SDTYACWHHSIGFDY	0	0	0	0	0	0	0	0	542	545	1546	2958.5	0	0	542.5	964	2491	819	1282	964	871.5	1261	661
1170	NSP14	TYACWHHSIGFDYVY	0	0	0	0	0	0	0	0	0	0	1634	3236.5	0	0	1395.5	598.5	1666	0	716.5	525	883.5	807	0
1171	NSP14	ACWHHSIGFDYVYNP	0	0	0	0	0	0	0	0	1017	0	0	0	0	0	0	0	0	0	0	0	0	0	0
1172	NSP14	WHHSIGFDYVYNPFM	0	0	0	0	0	0	0	0	774	0	0	1470.5	0	0	0	0	0	0	0	0	0	0	0
1173	NSP14	HSIGFDYVYNPFMID	503.5	0	0	0	0	0	0	0	1323	0	0	0	0	0	0	0	0	0	0	0	0	0	0
1174	NSP14	IGFDYVYNPFMIDVQ	0	0	0	0	0	0	0	0	0	0	0	0	0	0	0	0	0	0	0	0	0	1099	0
1175	NSP14	FDYVYNPFMIDVQQW	0	0	0	0	0	0	0	0	0	0	0	2056	0	0	0	668	707	0	1320	611.5	0	1717	664
1176	NSP14	YVYNPFMIDVQQWGF	0	0	0	0	0	0	0	0	0	0	0	2129	0	0	0	0	0	0	510	0	0	0	0
1177	NSP14	QQWGFTGNLQSNHDL	0	0	0	0	0	0	0	0	0	0	2266	0	0	0	0	0	0	0	0	0	0	0	0
1178	NSP14	SNHDLYCQVHGNAHV	0	0	0	0	0	0	0	0	1059	0	0	0	0	0	0	0	0	0	0	0	0	0	0
1179	NSP14	DAIMTRCLAVHECFV	0	0	0	0	0	0	0	0	0	0	0	503	0	0	0	0	616	0	0	0	0	0	0
1180	NSP14	TRCLAVHECFVKRVD	0	0	0	0	0	0	0	0	1166.5	0	0	0	0	0	0	0	0	0	0	0	0	0	0
1181	NSP14	AVHECFVKRVDWTIE	0	0	0	0	509	0	0	0	0	0	0	0	0	843	0	0	0	0	0	0	0	0	0
1182	NSP14	HECFVKRVDWTIEYP	0	0	0	0	0	0	0	0	0	0	0	863	0	0	0	0	537.5	0	0	0	0	0	0
1183	NSP14	CFVKRVDWTIEYPII	0	0	0	0	0	0	0	0	0	0	1513.5	0	0	0	0	0	0	0	0	0	0	0	0
1184	NSP14	RVDWTIEYPIIGDEL	0	0	0	0	2227	0	0	0	0	0	0	0	0	681.5	0	0	0	0	527	0	0	0	0
1185	NSP14	EYPIIGDELKINAAC	0	0	0	0	0	0	0	0	0	0	0	0	0	0	0	0	0	0	0	531.5	0	0	0
1186	NSP14	LKINAACRKVQHMVV	0	0	0	0	0	0	0	0	2071.5	0	0	0	0	0	0	0	0	0	0	0	0	0	0
1187	NSP14	INAACRKVQHMVVKA	0	0	0	0	0	0	0	0	2194.5	0	0	0	0	0	0	0	0	0	0	0	0	0	0
1188	NSP14	CRKVQHMVVKAALLA	0	0	0	0	0	0	0	1379.5	0	0	0	0	0	0	0	0	0	0	0	0	0	0	0
1189	NSP14	AALLADKFPVLHDIG	0	0	0	0	0	0	0	0	0	0	0	0	0	0	0	0	0	0	0	0	0	0	823
1190	NSP14	GNPKAIKCVPQADVE	0	0	0	0	0	1410.5	0	0	0	0	0	0	3162.5	0	0	0	0	0	0	0	0	0	0
1191	NSP14	AIKCVPQADVEWKFY	0	0	0	0	0	0	0	0	0	0	0	1275	0	0	0	0	0	0	0	0	0	0	0
1192	NSP14	EWKFYDAQPCSDKAY	0	0	0	0	0	576	0	0	0	0	0	0	0	0	0	0	0	0	0	0	0	0	699
1193	NSP14	YDAQPCSDKAYKIEE	0	0	923	0	0	0	0	0	0	1068.5	0	0	0	887.5	0	0	0	0	0	0	0	0	0
1194	NSP14	AQPCSDKAYKIEELF	0	0	587	0	0	0	0	0	0	0	0	0	0	0	0	0	1113	0	0	0	0	0	0
1195	NSP14	ELFYSYATHSDKFTD	0	0	0	0	0	0	0	0	0	0	1124	0	0	0	0	0	0	0	0	0	0	0	0
1196	NSP14	ATHSDKFTDGVCLFW	0	0	0	0	0	0	0	0	0	0	0	1558.5	0	0	0	0	0	0	0	0	0	0	0
1197	NSP14	CNVDRYPANSIVCRF	0	0	0	0	0	0	0	0	0	0	0	1551.5	0	0	0	0	0	0	0	0	0	0	0
1198	NSP14	SNLNLPGCDGGSLYV	0	0	0	0	0	0	0	0	0	0	0	571.5	0	0	0	0	0	0	0	0	0	0	0
1199	NSP14	GCDGGSLYVNKHAFH	0	0	0	0	0	0	0	0	0	0	0	636.5	0	0	0	0	0	0	0	0	0	0	0
1200	NSP14	FDKSAFVNLKQLPFF	0	0	0	0	0	0	0	0	0	0	0	1752	0	0	0	0	0	0	0	0	0	0	0
1201	NSP14	KSAFVNLKQLPFFYY	0	0	0	0	0	0	0	0	0	0	0	2363	0	0	0	0	0	0	0	0	0	0	0
1202	NSP14	AFVNLKQLPFFYYSD	0	0	0	0	0	0	0	0	0	0	0	584	0	0	0	0	0	0	0	0	1042	0	0
1203	NSP14	QLPFFYYSDSPCESH	0	0	0	0	0	0	0	0	0	0	0	0	0	0	0	0	0	0	0	0	0	1583	0
1204	NSP14	DSPCESHGKQVVSDI	686	0	0	0	0	0	0	0	801	0	0	0	0	0	0	0	0	0	0	0	0	0	0
1205	NSP14	PCESHGKQVVSDIDY	0	0	0	0	0	539	0	617	591.5	0	0	616	0	0	0	0	1348.5	0	888	0	0	0	0
1206	NSP14	ESHGKQVVSDIDYVP	0	0	0	0	0	0	0	1268	538	0	1908	0	0	0	0	0	0	0	0	689.5	0	0	0
1207	NSP14	VVSDIDYVPLKSATC	0	0	0	0	0	0	0	529	0	0	0	0	0	0	0	0	0	0	0	0	0	0	0
1208	NSP14	CITRCNLGGAVCRHH	0	0	0	0	0	0	0	0	1170.5	0	0	1558.5	0	0	0	0	0	0	0	0	0	0	0
1209	NSP14	TRCNLGGAVCRHHAN	0	0	0	0	0	0	0	0	519.5	0	0	0	0	0	0	0	0	0	0	0	0	0	0
1210	NSP14	CNLGGAVCRHHANEY	0	0	0	0	0	1168.5	0	0	1285	0	535	2108.5	0	0	0	0	972	0	0	0	0	0	0
1211	NSP14	LGGAVCRHHANEYRL	0	0	0	0	0	0	0	0	0	0	0	534	0	0	0	0	0	0	0	0	0	0	0
1212	NSP14	GAVCRHHANEYRLYL	0	0	0	0	0	0	0	0	0	0	557.5	1770	0	0	0	0	0	0	0	0	0	0	0
1213	NSP14	RHHANEYRLYLDAYN	0	0	0	0	0	643.5	0	0	0	0	0	1106	0	0	0	0	0	0	0	0	0	0	0
1214	NSP14	HANEYRLYLDAYNMM	887.5	0	0	0	1147	973.5	0	0	1045	0	0	0	0	0	0	0	0	0	0	0	0	0	0
1215	NSP14	SAGFSLWVYKQFDTY	0	0	0	0	0	554	0	0	0	0	0	0	0	0	0	0	0	0	742	531.5	0	0	0
1216	NSP14	SLWVYKQFDTYNLWN	0	0	0	0	0	0	0	0	0	0	0	1332	0	0	0	0	0	0	0	0	0	0	0
1217	NSP14	WVYKQFDTYNLWNTF	0	0	0	0	0	0	0	0	0	0	0	1570	0	0	0	0	0	0	0	0	0	0	0
1218	NSP15	LWNTFTRLQSLENVA	0	0	0	0	0	0	0	0	0	0	0	0	0	1095.5	0	0	0	0	0	0	0	0	0
1219	NSP15	NTFTRLQSLENVAFN	0	0	0	0	0	0	0	0	874.5	0	0	0	0	0	0	0	0	0	0	0	0	0	0
1220	NSP15	RLQSLENVAFNVVNK	0	0	0	0	0	0	0	0	10792.5	0	0	0	0	0	0	0	0	0	0	0	0	0	0
1221	NSP15	QSLENVAFNVVNKGH	0	0	0	0	0	0	0	0	1276	0	0	0	0	0	0	0	0	0	0	0	0	0	0
1222	NSP15	LENVAFNVVNKGHFD	0	0	0	0	0	0	0	0	612	0	0	0	0	0	0	0	603	0	0	0	0	0	0
1223	NSP15	VPVSIINNTVYTKVD	0	0	0	0	0	0	0	0	1243	0	0	0	0	0	0	0	0	0	0	0	0	0	0
1224	NSP15	TVYTKVDGVDVELFE	0	0	761.5	1000	0	1484.5	0	0	576	0	0	0	0	0	0	0	1722	0	0	0	0	0	0
1225	NSP15	DGVDVELFENKTTLP	0	0	0	0	0	0	0	0	0	0	0	646.5	0	0	0	0	0	0	0	0	0	0	0
1226	NSP15	VDVELFENKTTLPVN	0	0	0	0	0	0	0	0	687	0	0	0	0	0	0	0	0	0	0	0	0	0	0
1227	NSP15	LFENKTTLPVNVAFE	0	0	0	0	0	0	0	0	0	0	0	506	0	0	0	0	805	0	0	0	0	0	0
1228	NSP15	ENKTTLPVNVAFELW	0	0	0	0	0	0	0	0	0	0	1456	3028	0	0	0	0	1053.5	0	0	1027.5	0	0	0
1229	NSP15	TLPVNVAFELWAKRN	0	0	0	0	0	1385	0	0	0	0	0	0	0	0	0	0	0	0	0	0	735	0	0
1230	NSP15	NVAFELWAKRNIKPV	0	0	0	0	0	0	0	0	720	0	0	0	0	0	0	0	0	0	0	0	0	0	0
1231	NSP15	ELWAKRNIKPVPEVK	0	0	0	0	0	0	0	0	655.5	0	0	0	0	0	0	0	0	0	0	0	0	0	0
1232	NSP15	KRNIKPVPEVKILNN	0	0	0	0	0	0	0	0	926	0	0	0	0	0	0	0	0	0	0	0	0	0	0
1233	NSP15	KPVPEVKILNNLGVD	0	0	0	0	0	0	0	0	964	0	0	0	0	0	0	0	0	0	0	0	0	0	0
1234	NSP15	EVKILNNLGVDIAAN	0	0	0	0	0	508	0	0	887.5	0	0	0	0	0	0	0	0	0	0	0	0	0	0
1235	NSP15	LNNLGVDIAANTVIW	0	0	0	0	0	0	0	0	0	0	0	854	0	0	0	0	0	0	0	0	0	0	0
1236	NSP15	NLGVDIAANTVIWDY	0	0	0	0	0	0	0	0	0	0	507	2513	0	0	735	696	1817	0	1043	937	0	2091	711
1237	NSP15	DIAANTVIWDYKRDA	0	0	0	0	0	0	0	0	0	0	1004	0	0	0	0	0	0	0	0	0	0	0	0
1238	NSP15	APAHISTIGVCSMTD	0	0	0	0	0	0	0	0	0	0	0	0	0	0	0	0	0	0	0	0	1995	0	0
1239	NSP15	ISTIGVCSMTDIAKK	0	0	0	0	0	0	0	0	2378.5	0	1760	16927	0	0	0	0	0	0	0	0	0	0	0
1240	NSP15	TIGVCSMTDIAKKPT	0	0	0	0	758	700	0	0	561	0	1336	15213.5	0	0	0	0	0	0	0	0	0	0	0
1241	NSP15	GVCSMTDIAKKPTET	0	0	0	0	0	0	0	0	0	0	1447	11078	0	0	0	0	0	0	0	0	0	0	0
1242	NSP15	CSMTDIAKKPTETIC	0	0	0	0	0	0	0	0	0	0	636.5	8091.5	0	0	0	0	0	0	0	0	0	0	0
1243	NSP15	MTDIAKKPTETICAP	0	0	0	0	0	0	0	0	516	0	552.5	7582.5	0	0	0	0	0	0	0	0	0	0	0
1244	NSP15	KPTETICAPLTVFFD	0	0	0	0	0	0	0	0	0	0	0	0	0	0	0	0	1002.5	0	0	0	0	0	0
1245	NSP15	TICAPLTVFFDGRVD	0	0	0	0	0	0	0	0	1063.5	0	0	0	0	0	0	0	0	0	0	0	0	0	0
1246	NSP15	PLTVFFDGRVDGQVD	0	0	0	0	0	0	0	0	1364.5	0	0	0	0	0	0	0	0	0	0	0	0	0	0
1247	NSP15	TVFFDGRVDGQVDLF	0	0	0	0	0	0	0	964	0	0	0	1270	0	0	0	0	847.5	908	0	792.5	603	614	0
1248	NSP15	FFDGRVDGQVDLFRN	0	0	0	0	0	656	0	0	518	0	0	813	0	0	0	0	0	0	0	0	0	0	0
1249	NSP15	DLFRNARNGVLITEG	0	0	0	0	0	0	0	0	0	0	0	8328	0	0	0	0	0	0	0	0	0	0	0
1250	NSP15	FRNARNGVLITEGSV	0	0	0	0	0	0	0	0	0	0	0	20816	0	0	0	0	0	0	0	0	0	0	0
1251	NSP15	GLQPSVGPKQASLNG	0	0	0	0	0	0	0	0	0	0	0	709.5	0	0	0	0	0	0	0	0	0	0	0
1252	NSP15	GPKQASLNGVTLIGE	0	0	0	0	0	1198	0	0	0	0	0	0	647	0	0	0	0	0	0	0	0	0	0
1253	NSP15	TLIGEAVKTQFNYYK	0	0	0	0	0	0	0	0	0	0	0	0	0	0	0	0	0	0	0	1188	0	0	0
1254	NSP15	KKVDGVVQQLPETYF	0	0	0	0	0	0	0	0	0	0	0	1611.5	0	0	0	0	986.5	0	0	0	0	0	0
1255	NSP15	VDGVVQQLPETYFTQ	0	0	0	0	0	0	0	0	0	0	0	0	0	617	0	0	0	0	0	0	0	0	0
1256	NSP15	VQQLPETYFTQSRNL	0	0	0	0	0	0	0	0	0	0	0	545	0	0	0	0	0	0	0	0	0	0	0
1257	NSP15	QLPETYFTQSRNLQE	0	0	0	0	0	0	0	0	0	0	0	0	566.5	0	0	0	0	0	0	0	0	0	0
1258	NSP15	RNLQEFKPRSQMEID	0	0	0	0	0	0	0	0	0	0	0	0	0	527	0	0	0	0	0	0	0	0	0
1259	NSP15	LQEFKPRSQMEIDFL	0	0	0	0	0	0	0	0	0	0	0	1370	0	0	0	0	0	0	0	0	0	0	0
1260	NSP15	EFKPRSQMEIDFLEL	0	0	0	0	0	0	0	0	0	0	1278.5	1518	0	0	0	0	1148	0	0	0	0	0	0
1261	NSP15	QMEIDFLELAMDEFI	0	0	0	0	838	0	0	0	0	0	0	1183	0	0	0	0	1504	0	504	800	0	0	0
1262	NSP15	EIDFLELAMDEFIER	505.5	0	0	610	782.5	1739	0	3192	1896	897	2976.5	1085	0	1501	0	0	1731	0	1246	1897.5	0	610.5	0
1263	NSP15	LAMDEFIERYKLEGY	0	0	0	0	0	0	0	534	0	0	0	1493.5	0	0	0	0	928.5	0	622	502	0	0	0
1264	NSP15	MDEFIERYKLEGYAF	0	0	0	0	0	0	0	0	0	0	0	1169	0	0	0	0	813.5	0	0	0	0	0	0
1265	NSP15	EFIERYKLEGYAFEH	855.5	0	0	0	0	962.5	0	757	0	805	4774.5	2124	0	0	0	0	3390	591	1039	1064.5	0	932	610
1266	NSP15	IERYKLEGYAFEHIV	0	0	0	0	0	0	0	0	0	0	519.5	0	0	0	0	0	511	0	0	0	0	739	0
1267	NSP15	KLEGYAFEHIVYGDF	0	0	0	529	0	902.5	0	0	0	0	677	837.5	0	0	542.5	917	3707	1026	1484	1100	0	984.5	760
1268	NSP15	EGYAFEHIVYGDFSH	0	0	0	0	0	573	0	671	0	517.5	3065	0	537	0	0	0	1331	605	941	1061	0	902	753
1269	NSP15	YAFEHIVYGDFSHSQ	0	0	0	0	0	0	0	0	0	0	0	0	0	0	0	0	0	0	0	0	0	0	546
1270	NSP15	QLGGLHLLIGLAKRF	0	0	0	0	0	0	0	0	0	0	0	1074	0	0	0	0	0	0	0	0	0	0	0
1271	NSP15	LLIGLAKRFKESPFE	0	0	0	0	0	0	0	0	0	0	0	0	574.5	0	0	0	0	0	0	0	0	0	0
1272	NSP15	LAKRFKESPFELEDF	0	0	531	0	511	0	0	713	0	0	1099	911.5	0	0	0	539.5	2003	748	968.5	1440.5	0	0	0
1273	NSP15	KRFKESPFELEDFIP	0	0	0	0	0	0	0	0	0	0	0	8696	0	0	0	0	0	0	0	684.5	0	0	0
1274	NSP15	FKESPFELEDFIPMD	0	0	0	0	0	0	0	591	985.5	0	0	11729	0	0	0	0	0	0	0	748	0	0	0
1275	NSP15	ESPFELEDFIPMDST	0	0	0	0	0	0	0	782	0	0	2626	8454	0	0	0	0	0	0	0	1142	0	0	0
1276	NSP15	PFELEDFIPMDSTVK	0	0	0	704.5	0	0	0	0	0	0	569	7569	0	0	0	0	0	0	0	0	0	0	0
1277	NSP15	ELEDFIPMDSTVKNY	0	0	0	0	0	1083	0	922	0	0	1528	0	559.5	0	0	0	0	0	0	0	0	0	0
1278	NSP15	EDFIPMDSTVKNYFI	0	0	0	0	1039.5	0	0	532.5	0	0	999	0	0	0	0	0	0	0	0	0	0	0	553
1279	NSP15	FIPMDSTVKNYFITD	0	0	0	0	0	0	0	0	604	0	0	0	0	0	0	0	0	0	0	0	0	0	0
1280	NSP15	DAQTGSSKCVCSVID	0	0	0	0	0	0	0	0	1018	0	0	0	0	511.5	0	0	0	0	0	0	0	0	0
1281	NSP15	SKCVCSVIDLLLDDF	0	0	0	0	0	0	0	837	0	0	1152	1401	0	0	669	952.5	2161	715.5	861	660.5	0	0	0
1282	NSP15	CVCSVIDLLLDDFVE	0	0	0	1103.5	0	0	0	681.5	506	0	0	0	4174	0	0	0	1785.5	0	0	0	0	0	0
1283	NSP15	CSVIDLLLDDFVEII	0	0	0	0	0	0	0	871	0	0	1675.5	1242	0	517.5	996	687	2611.5	958.5	765	920	812	0	0
1284	NSP15	DLLLDDFVEIIKSQD	0	0	0	0	0	0	0	0	1731.5	0	0	0	0	0	0	0	1002.5	0	0	0	0	0	0
1285	NSP15	DDFVEIIKSQDLSVV	759	0	0	641	0	0	0	0	0	0	0	0	0	0	0	0	1452	0	0	0	0	0	0
1286	NSP15	EIIKSQDLSVVSKVV	1063	0	0	0	0	0	0	0	0	0	1154	0	0	0	0	0	0	0	0	0	0	0	0
1287	NSP15	DLSVVSKVVKVTIDY	0	0	0	0	0	0	0	0	0	0	0	0	0	0	1400	0	0	0	1121.5	0	0	0	0
1288	NSP15	KVVKVTIDYTEISFM	0	0	0	0	0	0	0	0	907	0	0	0	0	0	0	0	0	0	0	0	0	0	0
1289	NSP15	VKVTIDYTEISFMLW	0	0	0	0	0	0	0	0	548.5	0	0	1603.5	0	0	0	0	0	0	0	0	0	564	0
1290	NSP15	EISFMLWCKDGHVET	0	0	0	0	0	552	0	0	0	0	751	0	0	0	0	0	0	0	0	0	0	0	0
1291	NSP15	SFMLWCKDGHVETFY	0	0	0	0	0	535	0	0	0	0	0	3018	0	0	0	574	1150.5	0	0	0	0	554.5	0
1292	NSP16	QSSQAWQPGVAMPNL	0	0	0	0	0	0	0	0	5577.5	0	0	0	0	0	0	0	0	0	0	0	0	0	0
1293	NSP16	SQAWQPGVAMPNLYK	0	0	0	0	0	0	0	0	1694.5	0	0	0	0	0	0	0	0	0	0	0	0	0	0
1294	NSP16	GVAMPNLYKMQRMLL	0	0	0	0	0	0	0	0	2930.5	0	0	0	0	0	0	0	0	0	0	0	0	0	0
1295	NSP16	KMQRMLLEKCDLQNY	0	0	0	0	0	0	0	0	598.5	0	0	0	0	0	0	0	0	0	0	0	0	0	0
1296	NSP16	QRMLLEKCDLQNYGD	0	0	0	0	0	0	0	0	552	0	0	0	0	0	0	0	0	0	0	0	1237.5	0	0
1297	NSP16	LCQYLNTLTLAVPYN	0	0	0	0	0	0	0	0	0	0	0	519	0	0	0	0	0	0	0	0	0	0	0
1298	NSP16	TLTLAVPYNMRVIHF	0	0	0	0	0	0	0	0	0	0	0	2884	0	0	0	0	0	0	0	0	0	0	0
1299	NSP16	RVIHFGAGSDKGVAP	0	0	0	0	0	0	0	0	2016	0	0	0	0	0	0	0	0	0	0	0	0	0	0
1300	NSP16	WLPTGTLLVDSDLND	0	0	0	0	0	1031	0	2385.5	1258.5	0	0	0	0	0	0	0	0	0	0	0	0	0	619.5
1301	NSP16	PTGTLLVDSDLNDFV	0	0	0	0	0	1411	0	533.5	0	0	0	0	0	0	0	0	0	0	0	0	0	0	0
1302	NSP16	GTLLVDSDLNDFVSD	0	0	0	0	0	820	0	516	0	0	0	0	0	0	0	0	0	0	0	0	0	944	0
1303	NSP16	LLVDSDLNDFVSDAD	0	0	0	0	0	0	0	1001	1052.5	803	0	0	0	0	0	0	0	0	0	0	0	767.5	0
1304	NSP16	VDSDLNDFVSDADST	0	0	0	0	0	0	0	0	2334	623	0	0	0	0	0	0	0	0	764	0	0	0	0
1305	NSP16	SDLNDFVSDADSTLI	0	0	0	0	0	662	0	4101	0	0	0	0	0	0	0	0	0	0	0	0	0	0	0
1306	NSP16	LNDFVSDADSTLIGD	0	0	0	0	0	0	0	0	0	0	0	1204	0	0	0	0	0	0	0	0	0	0	0
1307	NSP16	DFVSDADSTLIGDCA	0	0	0	0	0	0	0	0	0	0	775	0	0	0	0	0	0	0	0	0	0	0	0
1308	NSP16	DADSTLIGDCATVHT	663.5	0	0	698	0	623.5	0	0	0	0	0	0	0	0	0	0	1131	0	0	0	0	0	0
1309	NSP16	DSTLIGDCATVHTAN	551.5	0	0	0	0	0	0	0	0	0	0	0	0	516	0	0	0	0	0	0	0	0	0
1310	NSP16	IGDCATVHTANKWDL	0	0	0	0	0	0	0	0	0	0	0	0	0	0	0	0	0	0	750	0	0	0	0
1311	NSP16	DCATVHTANKWDLII	0	0	0	0	0	0	0	0	0	0	0	0	0	0	0	0	0	567	0	0	0	0	0
1312	NSP16	ATVHTANKWDLIISD	0	0	0	0	0	0	0	0	0	0	0	0	0	0	0	0	0	0	0	0	557.5	2384	930
1313	NSP16	VHTANKWDLIISDMY	0	0	0	0	697.5	803	0	0	0	0	0	1617	0	0	0	0	0	0	0	789.5	0	563.5	509.5
1314	NSP16	TANKWDLIISDMYDP	0	0	0	0	695	549	0	0	0	0	0	0	0	611	0	0	532	0	0	774	0	0	0
1315	NSP16	YDPKTKNVTKENDSK	0	0	0	0	0	0	0	1576.5	0	0	0	0	0	0	0	0	0	0	0	0	0	0	0
1316	NSP16	PKTKNVTKENDSKEG	0	0	0	0	0	0	0	2903	0	0	0	0	0	0	0	0	0	0	0	0	0	0	0
1317	NSP16	TKNVTKENDSKEGFF	0	0	0	0	0	0	0	581.5	0	0	0	1435	0	0	0	0	855	0	0	0	0	0	0
1318	NSP16	NVTKENDSKEGFFTY	0	0	0	0	0	0	0	0	0	0	0	0	0	0	0	0	609.5	0	0	0	0	0	0
1319	NSP16	ENDSKEGFFTYICGF	0	0	0	0	0	0	0	0	0	0	1443	0	0	0	0	0	713	0	0	784	0	651.5	0
1320	NSP16	CGFIQQKLALGGSVA	0	0	0	0	0	0	0	1679.5	0	0	0	0	0	0	0	0	0	0	0	0	0	0	0
1321	NSP16	FIQQKLALGGSVAIK	0	0	0	0	0	0	0	0	1122	0	0	0	0	0	0	0	0	0	0	0	0	0	0
1322	NSP16	QQKLALGGSVAIKIT	0	0	0	0	0	0	0	0	619	0	0	0	0	0	0	0	0	0	0	0	0	0	0
1323	NSP16	ALGGSVAIKITEHSW	0	0	0	0	0	0	0	0	0	0	0	918	0	0	0	0	0	0	0	0	0	0	0
1324	NSP16	HSWNADLYKLMGHFA	0	0	0	0	0	0	0	0	0	0	0	531.5	0	0	0	0	0	0	0	0	0	0	0
1325	NSP16	WNADLYKLMGHFAWW	0	0	0	0	0	0	0	0	0	0	762	4168	0	0	0	1264.5	0	0	989	573.5	0	0	1329
1326	NSP16	LYKLMGHFAWWTAFV	0	0	0	0	0	0	0	0	1493	0	0	0	0	0	0	0	0	0	0	0	0	0	0
1327	NSP16	MGHFAWWTAFVTNVN	0	0	0	0	0	0	0	0	0	0	0	0	0	1155	0	0	0	0	0	0	0	0	0
1328	NSP16	LIGCNYLGKPREQID	0	0	0	0	0	0	0	0	1813.5	0	0	0	0	2085	0	0	0	0	0	0	0	0	0
1329	NSP16	GCNYLGKPREQIDGY	0	0	0	0	0	0	0	0	0	0	0	1583	0	0	0	0	704.5	0	680	630	0	560	0
1330	NSP16	KPREQIDGYVMHANY	0	0	0	0	0	502.5	0	0	542	0	0	0	0	0	0	0	0	0	0	0	0	0	0
1331	NSP16	REQIDGYVMHANYIF	0	0	0	0	0	0	0	0	0	0	0	0	0	0	0	0	657	0	0	0	0	0	0
1332	NSP16	QIDGYVMHANYIFWR	0	0	0	0	0	0	0	0	0	0	0	1101	0	0	0	0	0	0	580	0	0	0	0
1333	NSP16	DGYVMHANYIFWRNT	0	0	0	0	0	0	0	0	0	0	0	541	0	0	0	0	0	0	0	0	0	0	0
1334	NSP16	MHANYIFWRNTNPIQ	0	0	0	0	0	0	0	0	974	0	0	0	0	0	0	0	0	0	0	0	0	0	0
1335	NSP16	RNTNPIQLSSYSLFD	0	0	0	0	0	0	0	0	0	0	0	563	0	0	0	0	775	0	0	0	0	0	0
1336	NSP16	PIQLSSYSLFDMSKF	0	0	0	0	0	0	0	0	2268	0	0	0	0	0	0	0	0	0	0	0	0	0	0
1337	NSP16	QLSSYSLFDMSKFPL	0	0	0	0	0	0	0	0	2006	0	0	0	0	0	0	0	0	0	0	0	0	0	0
1338	NSP16	SKFPLKLRGTAVMSL	0	0	0	0	0	0	0	0	12288	0	0	0	0	0	0	0	0	0	0	0	0	0	0
1339	NSP16	FPLKLRGTAVMSLKE	0	0	0	0	0	0	0	0	1131	0	0	0	0	0	0	0	0	0	0	0	0	0	0
1340	NSP16	LKLRGTAVMSLKEGQ	0	0	0	0	0	0	0	0	601	0	0	0	0	0	0	0	0	0	0	0	0	0	0
1341	NSP16	LRGTAVMSLKEGQIN	0	0	0	0	0	1065	0	0	0	0	0	7450.5	0	0	0	0	0	0	0	0	0	0	0
1342	NSP16	AVMSLKEGQINDMIL	0	0	0	0	0	0	0	0	2116.5	0	0	0	0	0	0	0	0	0	0	0	0	0	0
1343	NSP16	EGQINDMILSLLSKG	0	0	0	0	0	0	0	0	0	0	691	0	0	0	0	0	0	0	0	0	0	0	0
1344	NSP16	LSLLSKGRLIIRENN	0	0	0	0	0	1130.5	0	0	1341.5	849.5	0	18384.5	0	0	0	0	0	0	0	0	0	0	0
1345	NSP16	LLSKGRLIIRENNRV	0	0	0	0	0	0	0	0	0	0	0	3148	0	0	0	0	0	0	0	0	0	0	0
1346	NSP16	ENNRVVISSDVLVNN	0	0	0	0	0	1103	0	0	1652	0	0	0	0	0	0	0	0	0	0	0	0	0	0
1347	Spike	LVLLPLVSSQCVNLT	0	0	0	0	0	0	0	0	0	0	0	0	0	0	0	0	0	0	0	786.5	0	0	0
1348	Spike	PDKVFRSSVLHSTQD	0	0	0	0	0	0	0	0	1297	0	757	0	0	0	0	0	0	0	0	0	0	0	0
1349	Spike	SSVLHSTQDLFLPFF	0	0	0	0	0	503	0	638	0	0	1118	4907	0	0	0	0	506	550.5	0	0	504.5	0	0
1350	Spike	VLHSTQDLFLPFFSN	0	0	0	0	0	0	0	0	0	0	1981	0	0	0	0	0	0	0	0	0	0	0	0
1351	Spike	TQDLFLPFFSNVTWF	0	0	0	0	0	0	0	0	0	0	540	2694	0	0	0	0	746	578	0	0	0	548.5	555
1352	Spike	FLPFFSNVTWFHAIH	0	0	0	0	0	538.5	0	0	0	0	0	921	0	0	0	0	0	0	0	0	0	0	0
1353	Spike	FHAIHVSGTNGTKRF	0	0	0	0	0	0	0	0	0	0	0	1075	0	0	0	0	0	0	0	0	0	0	0
1354	Spike	AIHVSGTNGTKRFDN	0	0	0	0	0	0	0	0	0	0	0	696	0	0	0	0	0	0	0	0	0	0	599.5
1355	Spike	HVSGTNGTKRFDNPV	0	0	0	0	0	0	0	0	650	0	0	0	0	0	0	0	0	0	0	0	0	0	0
1356	Spike	SGTNGTKRFDNPVLP	0	0	0	0	0	0	0	0	0	0	0	545	0	0	0	0	0	0	0	0	0	0	0
1357	Spike	TNGTKRFDNPVLPFN	0	0	0	0	0	0	0	0	0	0	0	1865.5	0	0	0	0	0	0	0	0	0	0	0
1358	Spike	KRFDNPVLPFNDGVY	0	0	0	0	0	0	0	0	0	0	0	2035.5	0	0	0	0	878	0	0	828.5	0	803.5	0
1359	Spike	FDNPVLPFNDGVYFA	0	0	0	0	0	0	0	0	0	0	0	1574	0	0	0	0	0	0	0	0	0	0	0
1360	Spike	YFASTEKSNIIRGWI	0	0	0	0	0	0	0	0	0	0	0	793.5	0	0	0	0	0	0	0	0	0	0	0
1361	Spike	IFGTTLDSKTQSLLI	0	0	0	0	0	0	0	0	0	0	0	878.5	0	0	0	0	0	0	0	0	0	0	0
1362	Spike	DSKTQSLLIVNNATN	0	0	0	0	0	0	0	0	1962	1220.5	0	0	0	0	0	0	0	0	0	0	0	0	0
1363	Spike	IVNNATNVVIKVCEF	0	0	0	0	0	0	0	0	0	0	0	0	0	0	0	0	1099.5	0	0	0	0	0	0
1364	Spike	NNATNVVIKVCEFQF	0	0	0	0	0	0	0	0	0	0	0	0	0	0	0	0	1096	0	0	0	0	0	0
1365	Spike	NVVIKVCEFQFCNDP	0	0	0	0	0	0	0	0	0	0	0	0	0	666	0	0	0	0	0	0	0	0	0
1366	Spike	VIKVCEFQFCNDPFL	0	0	0	0	0	0	0	0	0	0	1019.5	2501.5	0	697.5	0	0	1111.5	598	802	731.5	0	0	0
1367	Spike	CEFQFCNDPFLGVYY	0	0	0	0	0	978	0	524	557.5	0	1256	3520	0	537.5	839.5	1529	2485	833	1073	1559.5	929	1014	1028
1368	Spike	VYYHKNNKSWMESEF	0	0	0	0	0	620.5	0	0	0	0	0	2513.5	0	0	0	529	0	0	600	0	0	0	0
1369	Spike	YHKNNKSWMESEFRV	0	0	0	0	0	0	0	0	0	0	0	1563	0	0	0	0	0	0	0	0	0	0	0
1370	Spike	SWMESEFRVYSSANN	0	0	0	0	0	864	0	0	0	0	0	2372	0	0	0	0	0	0	0	0	0	0	0
1371	Spike	FRVYSSANNCTFEYV	0	0	0	0	0	0	0	0	0	0	0	615.5	0	0	0	0	541.5	0	0	0	0	0	0
1372	Spike	SSANNCTFEYVSQPF	0	0	0	0	0	0	0	0	0	0	0	1180.5	0	0	0	0	614.5	0	0	0	0	0	0
1373	Spike	NCTFEYVSQPFLMDL	0	0	0	0	0	0	0	0	0	0	0	0	0	0	0	0	592	0	0	0	0	0	0
1374	Spike	TFEYVSQPFLMDLEG	0	0	0	0	0	0	0	0	0	0	0	0	0	0	0	0	816.5	0	0	0	0	0	0
1375	Spike	EYVSQPFLMDLEGKQ	0	0	0	0	0	0	0	0	0	0	674	0	0	0	0	0	0	0	0	0	0	0	0
1376	Spike	VSQPFLMDLEGKQGN	0	0	0	0	0	0	0	0	0	0	0	0	0	0	0	0	0	0	0	0	1186.5	0	0
1377	Spike	KNLREFVFKNIDGYF	0	0	0	0	0	0	0	0	0	0	567	2007	0	0	0	0	1369	684.5	539	635.5	0	662	559.5
1378	Spike	EFVFKNIDGYFKIYS	0	0	0	0	0	0	0	0	0	0	772	0	0	0	0	0	0	0	0	0	0	0	0
1379	Spike	FKIYSKHTPINLVRD	0	0	0	0	0	0	0	0	648.5	0	0	0	0	0	0	0	0	0	0	0	0	0	0
1380	Spike	VRDLPQGFSALEPLV	0	0	0	0	0	0	0	0	0	0	0	0	0	0	536	0	0	0	0	0	0	0	0
1381	Spike	DLPQGFSALEPLVDL	0	0	0	0	0	0	0	0	0	0	703	0	0	0	0	0	0	0	0	0	0	0	0
1382	Spike	SALEPLVDLPIGINI	0	0	0	0	0	1621.5	0	0	0	0	0	3301.5	0	0	0	0	0	0	0	0	0	0	0
1383	Spike	PLVDLPIGINITRFQ	0	0	0	0	0	0	0	0	1153.5	0	0	0	0	0	0	0	0	0	0	0	0	0	0
1384	Spike	LPIGINITRFQTLLA	0	0	0	0	0	0	0	718.5	0	0	0	0	0	0	0	0	0	0	0	0	0	0	0
1385	Spike	IGINITRFQTLLALH	0	0	0	0	0	0	0	0	0	0	0	817.5	0	0	0	0	0	0	0	0	0	0	0
1386	Spike	ITRFQTLLALHRSYL	0	0	0	0	0	0	0	0	0	0	0	1320	0	0	0	0	0	0	0	0	0	0	0
1387	Spike	QTLLALHRSYLTPGD	0	0	0	0	0	0	0	676	0	0	0	0	0	0	0	0	0	0	0	0	1059	0	0
1388	Spike	GAAAYYVGYLQPRTF	0	0	0	0	0	0	0	0	0	0	0	545	0	0	0	0	0	0	0	0	0	0	0
1389	Spike	VGYLQPRTFLLKYNE	0	0	0	0	0	0	0	0	0	0	0	0	836	0	0	0	0	0	0	0	0	0	0
1390	Spike	PLSETKCTLKSFTVE	0	0	0	559	0	0	0	0	1093	0	0	0	1478	0	0	0	0	0	0	0	0	0	0
1391	Spike	TVEKGIYQTSNFRVQ	0	0	0	0	0	0	0	0	1259	0	0	0	0	0	0	0	0	0	0	0	0	0	0
1392	Spike	YQTSNFRVQPTESIV	0	0	0	0	0	0	0	0	0	0	0	0	0	1893	0	0	0	0	0	0	0	0	0
1393	Spike	FPNITNLCPFGEVFN	0	0	0	0	0	0	0	0	0	0	0	1288	0	0	0	0	0	0	0	0	0	0	0
1394	Spike	TNLCPFGEVFNATRF	0	0	0	0	0	0	0	0	0	0	0	1876	0	0	0	0	0	0	0	0	0	0	0
1395	Spike	PFGEVFNATRFASVY	0	0	0	0	0	0	0	0	0	0	0	675	0	0	0	0	0	0	0	0	0	693	0
1396	Spike	GEVFNATRFASVYAW	0	0	0	0	0	0	0	0	0	0	0	1491.5	0	0	0	0	0	0	0	0	0	665	501.5
1397	Spike	VFNATRFASVYAWNR	0	0	0	0	0	0	0	0	0	0	0	682	0	0	0	0	0	0	0	0	0	0	0
1398	Spike	NATRFASVYAWNRKR	0	0	0	0	0	0	1043	0	968.5	0	1064	1387.5	0	0	0	0	1498	629.5	767.5	2941	998	1348.5	0
1399	Spike	FASVYAWNRKRISNC	0	0	0	0	0	0	0	0	955	0	0	0	0	0	0	0	0	0	0	0	0	0	0
1400	Spike	YAWNRKRISNCVADY	0	0	0	0	0	0	0	0	1799.5	0	0	0	0	0	0	0	0	0	0	0	0	0	0
1401	Spike	WNRKRISNCVADYSV	0	0	0	0	0	0	0	0	978	0	0	0	0	0	0	0	0	0	0	0	0	0	0
1402	Spike	RKRISNCVADYSVLY	0	0	0	0	0	0	0	0	1388	0	0	0	0	0	0	0	0	0	0	0	0	0	0
1403	Spike	STFKCYGVSPTKLND	0	0	0	0	0	0	0	1294	0	0	0	0	0	0	0	0	0	0	0	0	0	0	0
1404	Spike	CYGVSPTKLNDLCFT	0	0	0	0	0	0	0	0	0	0	0	636.5	0	0	0	0	0	0	0	0	0	0	0
1405	Spike	LNDLCFTNVYADSFV	0	0	0	0	0	0	0	0	0	0	0	2053	0	0	0	0	674	0	0	0	0	0	0
1406	Spike	SFVIRGDEVRQIAPG	0	0	0	0	0	0	0	0	2010.5	0	0	0	0	0	0	0	0	0	0	0	0	0	0
1407	Spike	RGDEVRQIAPGQTGK	0	0	0	0	0	0	0	0	0	0	0	0	0	0	0	0	0	639	0	0	0	0	0
1408	Spike	VRQIAPGQTGKIADY	0	0	0	0	0	567	0	0	1692.5	0	0	0	0	0	0	0	0	0	0	0	0	0	0
1409	Spike	QIAPGQTGKIADYNY	0	0	0	0	0	861.5	0	0	0	0	0	2256.5	0	0	0	0	0	0	0	0	0	0	819
1410	Spike	LPDDFTGCVIAWNSN	0	0	0	0	0	548.5	0	0	0	0	764	0	0	0	0	0	0	0	0	0	641	0	0
1411	Spike	DDFTGCVIAWNSNNL	0	0	0	0	0	0	0	0	1184	0	507.5	0	0	0	0	0	0	0	0	0	0	0	0
1412	Spike	FTGCVIAWNSNNLDS	0	0	0	0	0	0	0	0	851	0	0	0	0	0	0	0	0	0	0	0	0	0	0
1413	Spike	NSNNLDSKVGGNYNY	0	0	0	0	0	0	0	0	0	0	0	671	0	0	0	0	0	0	0	0	0	0	0
1414	Spike	NNLDSKVGGNYNYLY	0	0	0	0	0	0	0	0	0	0	0	1733.5	0	0	0	0	0	0	0	0	0	569.5	0
1415	Spike	SKVGGNYNYLYRLFR	0	0	0	0	0	0	0	0	0	0	0	2002	0	0	0	0	0	0	0	0	0	0	0
1416	Spike	YNYLYRLFRKSNLKP	0	0	0	0	0	0	0	0	2755	0	0	0	0	0	0	0	0	0	0	0	0	0	0
1417	Spike	YRLFRKSNLKPFERD	0	0	0	0	0	0	0	0	0	0	0	0	0	0	0	0	0	567.5	0	0	0	0	0
1418	Spike	SNLKPFERDISTEIY	0	0	0	0	0	0	0	0	1051	0	0	1265.5	0	0	0	0	904.5	0	0	0	0	657	0
1419	Spike	ERDISTEIYQAGSTP	0	0	0	0	0	0	0	696.5	0	0	1140	0	0	0	0	0	0	0	0	0	0	0	0
1420	Spike	EIYQAGSTPCNGVEG	0	0	0	0	0	0	0	0	0	0	0	0	1055.5	0	0	0	0	0	0	0	0	0	0
1421	Spike	YQAGSTPCNGVEGFN	0	0	0	0	0	736	0	0	0	0	0	0	5260.5	0	0	0	0	0	0	0	0	0	0
1422	Spike	AGSTPCNGVEGFNCY	0	0	0	0	0	0	0	0	0	0	0	1116	571.5	0	0	0	687	0	0	0	0	0	0
1423	Spike	STPCNGVEGFNCYFP	0	0	0	0	0	0	0	0	0	0	0	848	0	0	0	0	0	0	0	0	0	0	0
1424	Spike	NGVEGFNCYFPLQSY	0	0	0	0	0	0	0	0	0	0	0	722.5	0	0	0	0	0	0	0	0	0	0	0
1425	Spike	VEGFNCYFPLQSYGF	0	0	0	0	0	0	0	0	0	0	0	1695.5	0	0	0	0	0	0	0	0	0	0	0
1426	Spike	YGFQPTNGVGYQPYR	0	0	0	0	0	0	0	0	535	0	0	1472	0	0	0	0	0	0	0	0	0	0	0
1427	Spike	NGVGYQPYRVVVLSF	0	0	0	0	0	0	0	0	0	0	0	515	0	0	0	0	0	0	0	0	0	0	0
1428	Spike	VGYQPYRVVVLSFEL	0	0	0	0	0	0	0	0	0	0	904	0	0	0	0	0	1509	0	0	0	0	0	0
1429	Spike	YQPYRVVVLSFELLH	0	0	0	0	0	0	0	0	0	0	1113	2046	0	0	0	512.5	649.5	0	0	0	0	0	0
1430	Spike	PATVCGPKKSTNLVK	0	0	0	0	0	0	0	0	0	0	0	2985	0	0	0	0	0	0	0	0	0	0	0
1431	Spike	TVCGPKKSTNLVKNK	0	0	0	0	0	595	0	0	1208	0	0	2656	0	0	0	0	0	0	0	0	0	0	0
1432	Spike	GLTGTGVLTESNKKF	0	0	0	0	0	0	0	0	0	0	0	56829	0	0	0	0	0	0	0	0	0	0	0
1433	Spike	TGTGVLTESNKKFLP	0	0	0	0	0	0	0	0	0	0	0	11229	0	0	0	0	0	0	0	0	0	0	0
1434	Spike	VLTESNKKFLPFQQF	0	0	0	0	0	0	0	0	0	0	0	627.5	0	0	0	704.5	0	0	0	0	0	0	0
1435	Spike	TESNKKFLPFQQFGR	0	0	0	516.5	0	0	0	0	0	0	0	954.5	0	0	0	0	0	0	0	0	0	0	0
1436	Spike	PFQQFGRDIADTTDA	0	0	0	0	0	0	0	0	0	565	0	0	0	0	0	0	0	0	0	0	0	0	0
1437	Spike	FGRDIADTTDAVRDP	0	0	0	0	0	0	0	0	0	0	0	0	0	579.5	0	0	1196	0	0	0	0	0	0
1438	Spike	RDIADTTDAVRDPQT	0	0	0	0	0	0	0	0	0	0	0	1198	0	0	0	0	0	0	0	0	0	0	0
1439	Spike	IADTTDAVRDPQTLE	0	0	0	0	0	0	0	0	0	0	0	3118.5	0	0	0	0	0	2017	0	0	0	0	0
1440	Spike	DTTDAVRDPQTLEIL	586.5	0	0	0	0	0	0	0	0	2058	0	3788	0	0	0	0	2137	1779	0	0	0	0	0
1441	Spike	TDAVRDPQTLEILDI	0	0	0	0	0	555	0	0	0	0	743	4696	0	0	0	0	2130	6829	1301.5	0	0	0	0
1442	Spike	AVRDPQTLEILDITP	0	0	0	0	0	0	0	0	0	0	0	1465	0	0	0	0	929	4287	0	0	0	0	0
1443	Spike	RDPQTLEILDITPCS	0	0	0	0	0	0	0	0	0	0	0	0	0	0	0	0	0	4929	0	0	0	0	0
1444	Spike	TLEILDITPCSFGGV	0	0	0	0	0	926	0	0	0	0	0	0	0	0	0	0	0	0	0	0	631.5	0	0
1445	Spike	EILDITPCSFGGVSV	0	0	0	0	0	561.5	0	1718.5	0	0	1733.5	0	0	0	0	0	0	0	0	0	0	0	0
1446	Spike	PCSFGGVSVITPGTN	0	0	0	0	0	0	0	886.5	0	0	0	0	0	0	0	2066	0	0	0	0	0	0	0
1447	Spike	SFGGVSVITPGTNTS	0	0	0	0	0	19327	0	0	0	0	0	0	0	0	0	0	628	0	0	0	1804	0	0
1448	Spike	GGVSVITPGTNTSNQ	0	0	0	0	0	6937	0	0	3429	0	983	0	0	0	0	0	0	0	0	0	0	0	0
1449	Spike	VSVITPGTNTSNQVA	0	0	0	0	0	7099	0	0	872.5	0	0	0	0	0	0	0	0	0	0	0	0	0	0
1450	Spike	VITPGTNTSNQVAVL	0	0	0	0	0	5992	0	0	1052.5	0	0	0	0	0	0	0	0	0	0	0	0	0	0
1451	Spike	TPGTNTSNQVAVLYQ	0	0	0	0	0	664	0	0	3468.5	0	0	811	0	0	0	0	0	0	0	0	0	0	0
1452	Spike	NTSNQVAVLYQDVNC	0	0	0	0	0	0	0	0	1619	0	0	0	0	0	0	0	0	0	0	0	0	0	0
1453	Spike	SNQVAVLYQDVNCTE	0	0	0	0	0	0	0	0	0	0	0	0	0	0	0	0	0	0	0	1549	0	0	0
1454	Spike	QVAVLYQDVNCTEVP	0	0	0	0	0	0	0	0	0	0	0	0	0	1162	0	0	0	0	0	0	0	0	0
1455	Spike	LYQDVNCTEVPVAIH	0	0	0	0	0	0	0	0	585	0	0	0	0	0	0	0	0	0	0	0	0	0	0
1456	Spike	EVPVAIHADQLTPTW	0	0	0	0	533	0	0	640	582.5	0	1418.5	0	0	0	0	0	0	0	0	0	0	0	0
1457	Spike	PVAIHADQLTPTWRV	0	0	0	0	642.5	618	0	0	1611	558	0	0	0	0	0	0	0	0	0	0	0	0	0
1458	Spike	AGCLIGAEHVNNSYE	0	0	0	0	0	0	0	0	0	0	0	1807	0	0	0	0	1755.5	0	0	0	0	0	0
1459	Spike	CLIGAEHVNNSYECD	0	0	0	0	0	558	0	575.5	974.5	854	584	1056.5	0	880	0	0	1988.5	0	571	632	0	737	0
1460	Spike	IGAEHVNNSYECDIP	0	0	0	0	0	0	0	0	543	0	0	0	0	637.5	0	0	703	0	725.5	542.5	0	0	0
1461	Spike	ECDIPIGAGICASYQ	0	0	0	0	0	0	0	0	0	0	1131.5	0	0	0	0	0	0	0	0	869	0	0	0
1462	Spike	PIGAGICASYQTQTN	0	0	0	0	0	982	0	0	0	0	0	0	0	0	0	0	0	0	0	0	0	1238.5	0
1463	Spike	GICASYQTQTNSPRR	0	0	0	0	0	0	0	0	0	0	0	0	0	0	0	0	0	0	1290.5	0	0	0	0
1464	Spike	CASYQTQTNSPRRAR	0	0	0	0	0	0	0	0	0	0	0	0	0	0	0	0	0	0	1667	668.5	0	0	0
1465	Spike	QTQTNSPRRARSVAS	0	0	0	0	0	0	0	590	0	0	0	0	0	0	0	0	0	0	0	0	0	0	0
1466	Spike	PRRARSVASQSIIAY	0	0	0	0	0	0	0	0	1061	0	0	0	0	0	0	0	0	0	0	0	0	0	0
1467	Spike	RSVASQSIIAYTMSL	0	0	0	0	0	0	0	0	16161	0	0	0	0	0	0	0	0	0	0	0	0	0	0
1468	Spike	VASQSIIAYTMSLGA	0	0	0	0	0	0	0	0	1953	0	0	0	0	0	0	0	0	0	0	0	0	0	0
1469	Spike	SQSIIAYTMSLGAEN	0	0	0	0	0	0	0	0	0	0	0	1190	0	0	0	0	0	0	0	0	0	0	0
1470	Spike	SIIAYTMSLGAENSV	0	0	0	0	0	0	0	0	564	0	0	0	0	0	0	0	0	0	0	0	0	0	0
1471	Spike	IAYTMSLGAENSVAY	0	0	0	0	0	0	0	0	1426	0	0	0	0	0	0	0	0	0	0	0	0	0	0
1472	Spike	YTMSLGAENSVAYSN	0	0	0	0	0	0	0	0	525	0	556	0	0	0	0	0	0	0	0	0	0	0	0
1473	Spike	LGAENSVAYSNNSIA	0	0	0	0	0	0	0	0	0	0	0	0	0	0	0	789	0	0	0	0	0	0	0
1474	Spike	AENSVAYSNNSIAIP	0	0	1723	0	11413.5	0	0	0	0	0	1032	0	10936	0	0	10850	0	0	0	0	0	0	0
1475	Spike	NSVAYSNNSIAIPTN	0	0	2871	0	6327.5	516	0	0	0	0	667	0	4959	0	0	985.5	0	0	0	0	0	0	0
1476	Spike	VAYSNNSIAIPTNFT	0	0	979.5	0	3158.5	0	0	0	0	0	0	0	2034.5	0	0	861	0	0	0	0	0	0	0
1477	Spike	YSNNSIAIPTNFTIS	0	0	822.5	0	2119.5	0	0	0	0	0	0	0	993.5	0	0	691.5	0	0	0	0	0	0	0
1478	Spike	NNSIAIPTNFTISVT	0	0	1066	0	10165.5	0	0	0	0	0	0	0	4362.5	0	0	4095.5	0	0	0	0	0	0	0
1479	Spike	SIAIPTNFTISVTTE	0	0	0	0	705	0	0	0	0	0	0	0	699.5	0	0	0	0	0	0	0	0	0	0
1480	Spike	PTNFTISVTTEILPV	0	0	0	0	0	0	0	0	1381	0	0	0	0	0	0	0	0	0	0	0	0	0	0
1481	Spike	TISVTTEILPVSMTK	0	0	0	0	0	1171.5	0	0	0	0	0	0	0	0	0	0	0	0	0	0	1046	0	0
1482	Spike	TTEILPVSMTKTSVD	0	0	0	0	0	1061	0	621.5	0	0	0	0	0	0	0	0	0	0	0	0	0	0	0
1483	Spike	EILPVSMTKTSVDCT	0	0	0	0	0	0	0	0	0	0	1410	0	0	0	0	0	0	0	0	0	0	0	0
1484	Spike	DCTMYICGDSTECSN	0	0	0	0	0	0	0	0	0	0	0	0	0	0	0	0	0	0	0	0	1112.5	1452	0
1485	Spike	DSTECSNLLLQYGSF	622.5	0	0	0	0	0	0	0	0	0	512.5	1384.5	0	0	0	0	0	0	0	0	0	0	0
1486	Spike	NLLLQYGSFCTQLNR	0	0	0	0	0	0	0	0	0	0	0	2398	0	0	0	0	0	0	0	0	0	0	0
1487	Spike	FCTQLNRALTGIAVE	0	0	0	0	0	0	0	0	0	0	0	0	2732	0	0	0	0	0	0	0	0	0	0
1488	Spike	TQLNRALTGIAVEQD	0	0	0	0	0	0	0	0	0	0	0	0	0	788	0	0	0	0	0	0	0	0	0
1489	Spike	LNRALTGIAVEQDKN	0	0	0	0	0	0	0	550.5	38547	859	0	40812.5	0	0	8308	794.5	0	0	0	5110	0	0	0
1490	Spike	RALTGIAVEQDKNTQ	0	0	0	0	0	0	0	0	12992	0	0	7005	0	0	0	0	0	0	0	1653	0	0	0
1491	Spike	LTGIAVEQDKNTQEV	0	0	0	0	0	0	0	0	8335	0	0	6927	0	0	673.5	0	0	0	0	0	0	0	0
1492	Spike	GIAVEQDKNTQEVFA	0	0	0	0	0	822	0	0	1859	0	0	2015	0	0	0	0	0	0	0	0	0	0	0
1493	Spike	AVEQDKNTQEVFAQV	0	0	0	0	0	0	0	0	1218	0	0	548	0	0	0	0	0	0	0	0	0	0	0
1494	Spike	EQDKNTQEVFAQVKQ	0	0	0	0	0	0	0	551	0	0	0	0	0	0	0	0	0	0	0	0	0	0	0
1495	Spike	QIYKTPPIKDFGGFN	0	0	0	0	0	0	0	0	0	0	0	1141	0	0	0	0	0	0	0	0	0	0	0
1496	Spike	GFNFSQILPDPSKPS	0	0	0	0	0	0	0	2083	0	0	0	0	0	0	0	0	0	0	0	0	0	0	0
1497	Spike	NFSQILPDPSKPSKR	0	0	0	0	0	0	0	1199	0	0	0	0	0	0	0	0	0	0	0	0	0	0	0
1498	Spike	SQILPDPSKPSKRSF	0	0	0	0	0	0	0	509.5	0	0	0	0	0	0	0	0	0	0	0	0	0	0	0
1499	Spike	ILPDPSKPSKRSFIE	0	0	0	0	0	0	0	776	0	0	0	0	0	0	0	0	0	0	0	0	0	0	0
1500	Spike	PDPSKPSKRSFIEDL	0	0	0	0	0	0	0	0	0	0	0	0	0	1255	0	0	0	0	0	0	0	0	0
1501	Spike	PSKPSKRSFIEDLLF	0	0	0	0	662	0	0	0	0	0	843.5	3055.5	0	0	0	0	0	0	0	0	0	0	0
1502	Spike	RSFIEDLLFNKVTLA	0	0	0	0	0	0	0	1494	0	0	0	0	0	0	0	0	0	0	0	634	0	0	0
1503	Spike	EDLLFNKVTLADAGF	0	0	0	0	0	0	0	0	0	0	1483.5	0	0	0	0	0	0	0	0	905	0	0	0
1504	Spike	KVTLADAGFIKQYGD	0	0	0	0	0	0	0	0	0	0	0	0	0	0	0	0	0	0	0	0	1026	0	0
1505	Spike	TLADAGFIKQYGDCL	0	0	0	0	0	0	0	0	0	0	504	0	0	0	0	0	0	0	0	0	626	0	0
1506	Spike	ADAGFIKQYGDCLGD	0	0	0	0	0	0	0	0	0	0	0	0	0	0	0	0	0	0	520	0	977	0	0
1507	Spike	FIKQYGDCLGDIAAR	0	0	0	0	0	0	0	0	1828.5	0	0	0	0	0	0	0	0	0	0	0	0	0	0
1508	Spike	KQYGDCLGDIAARDL	0	0	0	0	0	0	0	0	0	0	0	0	0	0	0	0	0	0	516	0	0	0	0
1509	Spike	YGDCLGDIAARDLIC	0	0	0	0	0	0	0	0	0	0	0	832	0	0	0	0	617	0	0	0	0	568	0
1510	Spike	DCLGDIAARDLICAQ	0	0	0	0	0	0	0	0	795	0	0	0	0	0	0	0	0	0	0	0	0	0	0
1511	Spike	CAQKFNGLTVLPPLL	0	0	0	0	0	0	0	0	0	0	0	0	0	0	0	0	680	0	0	0	0	0	0
1512	Spike	FNGLTVLPPLLTDEM	0	0	0	0	0	0	0	0	0	0	0	62215	0	0	0	0	0	0	0	0	0	0	0
1513	Spike	GLTVLPPLLTDEMIA	0	0	0	0	0	0	0	0	0	0	0	62213	0	0	0	0	0	0	0	0	0	0	0
1514	Spike	TVLPPLLTDEMIAQY	0	0	0	0	0	899.5	0	0	0	0	0	58367.5	0	0	0	611	797.5	0	0	0	0	0	0
1515	Spike	LPPLLTDEMIAQYTS	0	0	0	0	0	0	0	0	972	0	0	19196	0	0	0	0	0	0	0	0	0	0	0
1516	Spike	PLLTDEMIAQYTSAL	0	0	0	702	0	1138.5	0	0	2864	674	0	13584.5	0	0	0	0	0	0	0	0	0	0	0
1517	Spike	LTDEMIAQYTSALLA	0	0	0	0	0	0	0	1468.5	0	0	0	0	0	0	0	0	0	0	0	0	0	0	0
1518	Spike	DEMIAQYTSALLAGT	0	0	0	0	1758	0	0	0	0	0	537	0	0	0	0	0	0	0	0	0	0	0	0
1519	Spike	GAGAALQIPFAMQMA	0	0	0	0	0	0	0	0	1013	0	0	0	0	0	0	0	0	0	0	0	0	0	0
1520	Spike	GAALQIPFAMQMAYR	0	0	0	0	0	0	0	0	17938	0	0	0	0	0	0	0	0	0	0	0	0	0	0
1521	Spike	ALQIPFAMQMAYRFN	0	0	0	0	0	0	0	0	4997	0	0	686	0	0	0	0	0	0	0	0	0	0	0
1522	Spike	AYRFNGIGVTQNVLY	0	0	0	0	0	0	0	0	0	0	0	537	0	0	0	0	0	0	0	0	0	0	0
1523	Spike	RFNGIGVTQNVLYEN	0	0	0	0	0	665.5	0	0	0	0	0	0	0	0	0	718.5	0	0	0	0	0	0	0
1524	Spike	VTQNVLYENQKLIAN	0	0	0	0	0	0	0	0	623.5	0	696	0	0	0	0	0	0	0	0	0	0	0	0
1525	Spike	QNVLYENQKLIANQF	0	0	0	0	0	0	0	0	3139.5	0	0	900.5	0	0	0	0	0	0	0	0	0	0	0
1526	Spike	FNSAIGKIQDSLSST	0	0	0	0	0	0	0	0	0	0	0	1257.5	0	0	0	0	0	0	0	0	0	0	0
1527	Spike	SAIGKIQDSLSSTAS	0	0	0	0	0	0	0	0	0	0	0	3950	0	0	0	0	0	0	0	0	0	0	0
1528	Spike	IGKIQDSLSSTASAL	0	0	0	0	0	0	0	0	0	0	0	1843	0	0	0	0	0	0	0	0	0	0	0
1529	Spike	SSTASALGKLQDVVN	0	0	0	0	0	706	0	0	549.5	0	0	0	0	0	0	0	0	0	0	0	0	0	0
1530	Spike	TASALGKLQDVVNQN	0	0	0	0	0	0	0	0	629	0	0	0	0	0	0	0	0	0	0	0	0	0	0
1531	Spike	NAQALNTLVKQLSSN	0	0	0	0	0	0	0	0	0	0	1257	0	0	0	0	0	0	0	0	0	0	0	0
1532	Spike	QLSSNFGAISSVLND	0	0	0	0	0	0	0	897	0	0	0	0	0	0	0	0	0	0	0	0	0	0	0
1533	Spike	GAISSVLNDILSRLD	0	0	0	0	0	0	0	554.5	0	0	0	0	0	0	0	0	0	0	0	0	0	0	0
1534	Spike	LSRLDKVEAEVQIDR	0	0	0	0	0	758	0	0	982	0	0	0	0	0	0	0	0	0	0	0	0	0	0
1535	Spike	QLIRAAEIRASANLA	0	0	0	0	0	0	0	5765	0	0	0	0	0	0	0	0	0	0	0	0	0	0	0
1536	Spike	EIRASANLAATKMSE	0	0	0	0	0	0	0	0	0	0	763.5	0	0	0	0	0	0	0	0	0	0	0	0
1537	Spike	RVDFCGKGYHLMSFP	0	0	0	0	0	0	0	0	7488	0	0	0	0	0	0	0	0	0	0	0	0	0	0
1538	Spike	DFCGKGYHLMSFPQS	0	0	0	0	0	0	0	0	1752.5	0	0	0	0	0	0	0	0	0	0	0	0	0	0
1539	Spike	LMSFPQSAPHGVVFL	0	0	0	0	0	0	0	0	0	0	0	693	0	0	0	0	0	0	0	0	0	0	0
1540	Spike	PQSAPHGVVFLHVTY	0	0	0	0	0	0	0	0	0	0	0	804	0	0	0	0	0	0	0	0	0	0	0
1541	Spike	ICHDGKAHFPREGVF	0	0	0	0	0	0	0	0	0	0	564	1848	0	0	0	0	0	0	0	0	0	0	0
1542	Spike	FPREGVFVSNGTHWF	0	0	0	0	0	0	0	0	0	0	735	3371	0	0	0	591.5	0	0	525	0	0	0	0
1543	Spike	FVSNGTHWFVTQRNF	0	0	0	0	0	0	0	0	0	0	0	1316	0	0	0	0	0	0	0	0	0	0	0
1544	Spike	SNGTHWFVTQRNFYE	0	0	0	578	0	0	0	0	0	0	0	1519	0	0	0	0	968	0	0	0	0	0	0
1545	Spike	GTHWFVTQRNFYEPQ	732	0	0	0	0	587.5	0	0	1068.5	0	0	0	0	0	0	0	0	0	0	0	0	0	0
1546	Spike	HWFVTQRNFYEPQII	1154	0	0	0	0	0	0	0	0	0	0	1443	0	0	0	0	0	0	0	0	0	0	0
1547	Spike	TQRNFYEPQIITTDN	0	0	0	0	0	0	0	0	0	0	2180	0	0	0	0	0	0	995.5	0	15272	0	0	0
1548	Spike	RNFYEPQIITTDNTF	0	0	0	0	0	0	0	0	0	0	840	0	0	0	0	0	0	0	0	7663	0	0	0
1549	Spike	FYEPQIITTDNTFVS	0	0	0	0	0	0	0	0	0	0	0	0	0	0	0	0	0	0	0	4125.5	0	0	0
1550	Spike	EPQIITTDNTFVSGN	987	0	0	0	0	0	0	0	577	0	3222	0	0	0	0	0	0	0	0	1906.5	0	0	0
1551	Spike	ITTDNTFVSGNCDVV	0	0	0	0	0	0	0	0	0	0	0	0	0	0	0	0	0	0	0	629.5	0	0	0
1552	Spike	FVSGNCDVVIGIVNN	0	0	0	0	0	0	0	0	2660.5	0	0	0	0	0	0	0	0	0	0	0	0	0	0
1553	Spike	SGNCDVVIGIVNNTV	0	0	0	0	0	0	0	0	838	0	0	0	0	0	0	0	0	0	0	0	0	0	0
1554	Spike	NCDVVIGIVNNTVYD	0	0	0	0	0	0	0	0	911	0	0	0	0	0	0	0	886	0	0	544.5	0	0	0
1555	Spike	DVVIGIVNNTVYDPL	0	0	0	0	0	0	0	986	0	0	0	0	0	0	0	0	0	0	0	0	0	0	0
1556	Spike	VYDPLQPELDSFKEE	0	0	818	0	1207.5	0	0	0	676.5	1098	0	0	0	0	0	0	726.5	0	0	0	0	0	0
1557	Spike	DPLQPELDSFKEELD	0	0	602	0	544.5	0	0	0	0	0	873.5	0	0	555.5	0	0	1209	538.5	0	0	0	0	0
1558	Spike	LQPELDSFKEELDKY	0	0	0	0	0	0	0	0	1791.5	0	1660.5	0	0	541	0	571	674	518	1468	6026.5	0	0	0
1559	Spike	PELDSFKEELDKYFK	0	0	0	0	0	0	0	0	0	0	0	8488.5	0	0	0	0	0	0	762.5	775	0	0	0
1560	Spike	LDSFKEELDKYFKNH	0	0	0	0	0	0	0	0	0	0	0	3562	0	0	0	0	0	0	0	0	0	0	0
1561	Spike	ELDKYFKNHTSPDVD	0	0	0	0	0	0	0	0	0	0	5993	0	0	0	0	0	0	0	0	0	0	0	0
1562	Spike	YFKNHTSPDVDLGDI	0	0	0	0	0	0	0	0	0	0	761	0	0	0	0	0	1595	0	0	0	1448.5	0	0
1563	Spike	HTSPDVDLGDISGIN	520	0	0	0	0	738	0	0	0	0	0	0	0	0	673.5	0	802	0	2679	0	2399	0	0
1564	Spike	DVDLGDISGINASVV	545	0	0	641	0	0	0	0	0	0	0	0	0	0	0	0	1695	0	510	0	3510	0	0
1565	Spike	DLGDISGINASVVNI	0	0	0	0	0	0	0	0	3239.5	0	0	0	0	0	0	0	0	0	0	0	0	0	0
1566	Spike	NASVVNIQKEIDRLN	0	0	0	0	0	0	0	0	0	0	0	0	0	0	0	0	0	0	0	0	734	0	0
1567	Spike	SVVNIQKEIDRLNEV	0	0	0	0	0	0	0	773.5	0	0	538	0	0	0	0	0	0	0	0	0	1044	0	0
1568	Spike	IQKEIDRLNEVAKNL	0	0	0	0	0	0	0	0	0	921	0	0	0	0	0	0	0	0	0	0	0	0	0
1569	Spike	KEIDRLNEVAKNLNE	0	0	0	0	0	0	0	763.5	0	949	0	0	1476	0	0	0	0	0	0	0	0	0	0
1570	Spike	IDRLNEVAKNLNESL	751.5	0	0	0	0	0	0	706	0	0	0	0	0	0	0	0	0	0	0	0	0	0	0
1571	Spike	RLNEVAKNLNESLID	998	0	0	0	0	0	0	1116.5	0	0	0	0	0	0	0	0	0	0	0	0	0	0	0
1572	Spike	LNESLIDLQELGKYE	0	0	0	0	0	0	0	0	0	0	4806.5	3958.5	0	0	0	628	874	0	0	521.5	0	0	0
1573	Spike	ESLIDLQELGKYEQY	0	0	0	0	0	691.5	0	932	0	0	3828	1197	0	0	0	1139	1017	0	1048.5	1087	0	0	0
1574	Spike	QELGKYEQYIKWPWY	0	0	0	0	0	0	0	0	0	0	0	2213	0	0	0	553.5	0	0	708	0	0	0	0
1575	Spike	LGKYEQYIKWPWYIW	0	0	0	0	0	0	0	0	0	0	0	1097.5	0	0	0	0	0	0	0	0	0	0	0
1576	Spike	EQYIKWPWYIWLGFI	0	0	0	0	0	0	0	0	0	0	502.5	0	0	0	0	0	0	0	0	0	0	0	0
1577	Spike	WLGFIAGLIAIVMVT	0	0	0	0	0	0	0	0	2587	0	0	0	0	0	0	0	0	0	0	0	0	0	0
1578	Spike	GFIAGLIAIVMVTIM	0	0	0	0	0	0	0	0	2453.5	0	0	0	0	0	0	0	0	0	0	0	0	0	0
1579	Spike	IAGLIAIVMVTIMLC	0	0	0	0	0	0	0	0	762.5	0	0	0	0	0	0	0	0	0	0	0	0	0	0
1580	Spike	IAIVMVTIMLCCMTS	0	0	0	0	0	0	0	0	513.5	0	0	0	0	0	0	0	0	0	0	0	0	0	0
1581	Spike	KGCCSCGSCCKFDED	0	0	0	0	0	0	0	0	0	0	1418	0	0	572	0	0	583.5	0	0	0	0	0	0
1582	Spike	CCSCGSCCKFDEDDS	0	0	0	0	0	0	0	670	0	795	0	0	0	669	0	0	0	0	0	0	0	0	0
1583	Spike	SCGSCCKFDEDDSEP	0	0	0	0	789.5	0	0	892	0	0	950.5	0	0	826	0	0	1004.5	0	3166	0	0	0	0
1584	Spike	GSCCKFDEDDSEPVL	0	0	0	0	655.5	0	0	0	0	0	0	0	0	0	0	0	701	0	35555.5	0	0	0	0
1585	Spike	CCKFDEDDSEPVLKG	0	0	0	0	0	0	0	0	0	0	0	0	0	0	0	0	0	0	4889	0	0	0	0
1586	Spike	KFDEDDSEPVLKGVK	0	0	0	0	0	0	0	0	0	0	0	0	0	0	0	0	0	0	3956.5	0	0	0	0
1587	Spike	DEDDSEPVLKGVKLH	0	0	0	1244.5	696	1304	0	0	0	0	0	0	0	0	0	0	535	0	2191.5	0	0	0	0
1588	Spike	DDSEPVLKGVKLHYT	0	0	0	0	0	1017	0	0	0	0	0	0	0	0	0	0	632	0	743	0	0	0	0
1589	ORF3a	MRIFTIGTVTLKQGE	0	0	0	0	0	0	0	0	0	513	0	0	919.5	0	0	0	0	0	0	0	0	0	0
1590	ORF3a	IFTIGTVTLKQGEIK	0	0	0	0	0	0	0	0	0	0	0	2174	0	0	0	0	0	0	0	0	0	0	0
1591	ORF3a	TIGTVTLKQGEIKDA	0	677	0	0	0	1076.5	0	1955	0	0	0	1016	0	0	0	0	0	0	0	0	0	0	0
1592	ORF3a	EIKDATPSDFVRATA	0	0	0	0	0	0	0	597	0	0	967.5	0	0	0	0	0	0	0	0	0	0	0	0
1593	ORF3a	ATATIPIQASLPFGW	0	0	0	0	0	0	0	0	0	0	0	1930.5	0	0	0	0	0	0	0	0	0	0	0
1594	ORF3a	ATIPIQASLPFGWLI	0	0	0	0	0	0	0	0	0	0	0	1012.5	0	0	0	0	0	0	0	0	0	0	0
1595	ORF3a	ASLPFGWLIVGVALL	0	0	0	0	0	0	0	0	1381.5	0	0	0	0	0	0	0	0	0	0	0	0	0	0
1596	ORF3a	LSKGVHFVCNLLLLF	0	0	0	0	0	0	0	0	0	0	0	1529	0	0	0	0	0	0	0	0	0	0	0
1597	ORF3a	LLLLFVTVYSHLLLV	0	0	0	0	0	0	0	0	0	0	620	0	0	0	0	0	0	0	0	0	0	0	0
1598	ORF3a	YSHLLLVAAGLEAPF	0	0	0	0	0	0	0	0	0	0	0	854	0	0	0	0	0	0	0	0	0	0	0
1599	ORF3a	HLLLVAAGLEAPFLY	522	0	0	0	0	0	0	0	0	0	1774	3772	0	0	0	778.5	0	0	0	0	0	0	0
1600	ORF3a	LLVAAGLEAPFLYLY	0	0	0	0	0	0	0	0	0	0	0	3556.5	0	0	0	562	735.5	558.5	0	0	0	621.5	0
1601	ORF3a	AGLEAPFLYLYALVY	0	0	0	0	0	0	0	0	0	0	0	913	0	0	0	0	0	0	0	0	0	0	0
1602	ORF3a	YFLQSINFVRIIMRL	0	0	0	0	0	0	0	0	2496.5	0	0	0	0	0	0	0	0	0	0	0	0	0	0
1603	ORF3a	LQSINFVRIIMRLWL	0	0	0	0	0	0	0	0	0	0	0	1336.5	0	0	0	0	0	0	0	0	0	0	0
1604	ORF3a	SINFVRIIMRLWLCW	0	0	0	0	0	0	0	0	0	0	0	2269.5	0	0	0	0	0	0	0	0	0	0	0
1605	ORF3a	WKCRSKNPLLYDANY	0	0	0	0	0	649.5	0	0	0	0	0	2442.5	0	0	0	0	0	0	0	0	0	0	0
1606	ORF3a	CRSKNPLLYDANYFL	0	0	0	0	0	0	0	0	0	0	0	2313.5	0	0	0	0	0	0	0	0	0	0	0
1607	ORF3a	SKNPLLYDANYFLCW	0	0	0	0	0	0	0	0	0	0	0	2015	0	0	0	0	740.5	0	860	0	0	566	0
1608	ORF3a	YDANYFLCWHTNCYD	0	0	0	0	0	0	0	0	0	0	0	1705.5	0	0	0	1028	2326.5	578	1182	744.5	0	1391.5	722
1609	ORF3a	ANYFLCWHTNCYDYC	0	0	0	0	0	0	0	0	0	0	0	2988	0	0	706	1246	1697.5	0	982	613	0	1319	0
1610	ORF3a	YFLCWHTNCYDYCIP	0	0	0	0	0	0	0	0	0	0	0	0	0	0	0	0	0	0	0	0	0	622	0
1611	ORF3a	LCWHTNCYDYCIPYN	0	0	0	0	0	0	0	0	0	0	0	2123	0	0	0	540	553.5	0	542	0	563.5	598.5	559
1612	ORF3a	WHTNCYDYCIPYNSV	0	0	0	0	0	0	0	0	0	0	0	0	0	0	0	0	1484.5	0	0	0	0	0	0
1613	ORF3a	DYCIPYNSVTSSIVI	667	0	0	0	0	0	0	0	931	0	0	0	0	0	0	0	0	0	0	0	0	0	0
1614	ORF3a	PYNSVTSSIVITSGD	0	0	0	0	0	0	0	0	0	0	0	0	0	0	0	0	727	0	0	0	0	0	0
1615	ORF3a	ITSGDGTTSPISEHD	0	0	0	0	0	510.5	0	0	579.5	0	0	875	0	0	0	677	0	0	0	0	0	0	0
1616	ORF3a	SGDGTTSPISEHDYQ	0	0	0	0	0	0	0	0	0	0	0	0	0	0	0	0	533.5	0	0	0	0	0	0
1617	ORF3a	TTSPISEHDYQIGGY	0	0	0	0	0	687.5	0	0	0	0	0	941.5	0	0	0	957	563.5	0	644	0	0	0	0
1618	ORF3a	ISEHDYQIGGYTEKW	0	0	0	0	0	500	0	0	833.5	0	0	0	0	0	0	1011.5	0	0	823.5	0	0	0	0
1619	ORF3a	EHDYQIGGYTEKWES	0	0	0	558.5	0	0	0	765	0	0	974	0	0	0	0	0	0	0	0	525	0	0	0
1620	ORF3a	EKWESGVKDCVVLHS	0	0	0	0	0	0	0	0	0	0	724	0	0	0	0	0	0	0	0	0	0	0	0
1621	ORF3a	WESGVKDCVVLHSYF	0	0	0	0	0	0	0	0	0	0	0	859.5	0	0	0	0	0	0	0	0	0	0	0
1622	ORF3a	VKDCVVLHSYFTSDY	0	0	0	0	0	0	0	0	0	0	689.5	0	0	0	0	0	711	0	0	0	0	1005	0
1623	ORF3a	DCVVLHSYFTSDYYQ	0	0	0	0	0	0	0	0	854	0	0	0	0	0	0	0	719.5	0	0	0	0	582	0
1624	ORF3a	VVLHSYFTSDYYQLY	0	0	0	0	0	0	0	0	0	0	542	2591.5	0	0	0	625	645.5	501	0	0	0	872	0
1625	ORF3a	TQLSTDTGVEHVTFF	0	0	0	0	0	0	0	0	0	0	0	1365.5	0	0	0	0	1073.5	0	0	0	0	0	0
1626	ORF3a	LSTDTGVEHVTFFIY	0	0	0	0	0	0	0	0	0	0	0	1377	0	0	0	510	1495.5	0	0	0	0	568	0
1627	ORF3a	TDTGVEHVTFFIYNK	0	0	0	0	0	0	0	0	10729	0	0	0	0	0	0	0	0	0	0	0	0	0	0
1628	ORF3a	TGVEHVTFFIYNKIV	0	0	0	945.5	0	0	0	0	6630.5	0	0	0	0	0	0	0	0	0	0	0	0	0	0
1629	ORF3a	HVTFFIYNKIVDEPE	0	0	661.5	0	0	0	0	0	0	0	0	0	1803	726	0	0	0	0	0	0	0	0	0
1630	ORF3a	TFFIYNKIVDEPEEH	0	0	573	0	2227.5	0	0	0	3694	0	0	0	0	1119.5	0	0	0	0	0	0	0	0	0
1631	ORF3a	FIYNKIVDEPEEHVQ	0	0	0	0	0	0	0	0	808	0	0	0	0	0	0	0	0	0	0	0	0	0	0
1632	ORF3a	YNKIVDEPEEHVQIH	0	0	0	0	0	645	0	0	682	0	0	0	0	0	0	0	0	0	0	0	0	0	0
1633	ORF3a	VDEPEEHVQIHTIDG	0	0	0	0	0	0	0	0	1971.5	0	0	0	0	0	0	0	0	0	0	0	0	0	0
1634	ORF3a	EPEEHVQIHTIDGSS	639	0	0	0	572.5	0	0	956	0	0	5216	0	0	0	0	0	0	0	0	1008.5	0	0	0
1635	ORF3a	EEHVQIHTIDGSSGV	0	0	0	0	0	0	0	2561.5	0	963	3931.5	0	0	0	0	0	0	0	0	0	0	0	0
1636	ORF3a	IDGSSGVVNPVMEPI	0	0	0	0	0	0	0	0	1092	0	0	0	0	0	0	0	0	0	0	0	0	0	0
1637	ORF3a	GSSGVVNPVMEPIYD	0	0	0	0	0	0	0	0	806	0	0	0	0	533	0	0	934.5	0	0	0	0	0	0
1638	ORF3a	SGVVNPVMEPIYDEP	0	0	0	0	0	0	0	517.5	835.5	0	1814	0	793	1125	798	0	0	0	0	0	0	0	0
1639	ORF3a	VVNPVMEPIYDEPTT	0	0	0	0	519.5	0	0	0	846	0	814.5	0	713	0	0	0	0	0	908	0	0	0	0
1640	ORF3a	NPVMEPIYDEPTTTT	0	0	0	0	0	0	0	0	654	0	1229	0	609.5	0	0	0	0	0	1002	639.5	0	0	0
1641	ORF3a	VMEPIYDEPTTTTSV	0	0	0	1229.5	0	0	0	0	0	0	0	0	0	0	0	0	0	0	527	0	0	0	0
1642	ORF3a	EPIYDEPTTTTSVPL	1727	0	0	976.5	578	0	0	1176	0	0	3862.5	0	503.5	0	0	0	0	0	735	787.5	0	0	0
1643	ORF3a	DEPTTTTSVPLGSGS	0	0	0	0	0	0	0	0	0	0	0	0	718	0	0	0	0	0	0	0	0	0	0
1644	Envelope	MYSFVSEETGTLIVN	0	0	0	0	0	558.5	0	0	588.5	0	0	0	0	0	0	0	0	0	0	0	0	0	0
1645	Envelope	SFVSEETGTLIVNSV	0	0	0	0	0	862.5	0	1266.5	0	0	643	0	0	0	0	0	0	0	0	0	0	0	0
1646	Envelope	EETGTLIVNSVLLFL	0	0	0	0	0	0	0	1429	0	0	3544	0	0	0	0	0	0	0	0	0	0	0	0
1647	Envelope	TALRLCAYCCNIVNV	0	0	0	0	0	0	0	0	1171	0	0	0	0	0	0	0	0	0	0	0	0	0	0
1648	Envelope	CCNIVNVSLVKPSFY	0	0	0	0	0	0	0	0	721	0	0	0	0	0	0	0	0	0	0	0	0	0	0
1649	Envelope	LVKPSFYVYSRVKNL	0	0	0	0	0	0	0	0	1850	0	0	0	0	0	0	0	0	0	0	0	0	0	0
1650	Envelope	SFYVYSRVKNLNSSR	0	0	0	0	0	0	0	0	0	0	609	0	0	0	0	0	0	0	0	0	0	0	0
1651	Envelope	RVKNLNSSRVPDLLV	0	0	0	0	0	0	0	0	0	0	535	0	0	0	0	0	0	0	0	0	0	0	0
1652	Envelope	SSRVPDLLVGSGSGS	1147.5	501	0	0	0	701	0	0	0	0	0	1316	0	0	0	0	0	0	0	0	0	2935	0
1653	Membrane Glycoprotein	SGSGSGMADSNGTIT	0	0	0	0	0	0	0	0	0	0	618.5	0	0	0	0	4089	0	0	0	0	0	0	0
1654	Membrane Glycoprotein	SGSGMADSNGTITVE	0	0	0	0	0	0	0	1085	0	2742	2532	0	3272.5	0	0	3753.5	1182	0	0	0	0	0	0
1655	Membrane Glycoprotein	SGMADSNGTITVEEL	0	0	0	0	0	0	0	1695	0	1119	2476	0	0	0	0	0	0	0	0	0	0	0	0
1656	Membrane Glycoprotein	MADSNGTITVEELKK	0	0	0	0	0	0	0	660	0	0	0	0	0	0	0	0	0	0	0	0	0	0	0
1657	Membrane Glycoprotein	DSNGTITVEELKKLL	0	0	0	0	0	0	0	0	0	0	0	0	0	0	0	542	0	0	0	0	0	0	0
1658	Membrane Glycoprotein	TITVEELKKLLEQWN	0	0	0	0	0	1066.5	0	0	0	0	0	0	0	0	0	0	0	0	0	0	731	0	501.5
1659	Membrane Glycoprotein	EELKKLLEQWNLVIG	0	0	0	0	0	0	0	1600.5	0	0	2047	0	0	0	0	0	0	0	0	0	0	0	0
1660	Membrane Glycoprotein	LEQWNLVIGFLFLTW	0	0	0	0	0	0	0	0	0	0	0	1092	0	0	0	0	0	0	0	0	0	0	0
1661	Membrane Glycoprotein	VIGFLFLTWICLLQF	0	0	0	0	0	0	0	0	0	0	0	954.5	0	0	0	0	0	0	0	0	0	0	0
1662	Membrane Glycoprotein	GFLFLTWICLLQFAY	0	0	0	0	0	0	0	0	0	0	0	1458	0	0	0	0	0	0	0	0	0	0	0
1663	Membrane Glycoprotein	CLLQFAYANRNRFLY	0	0	0	0	0	0	0	0	0	0	0	1237	0	0	0	0	0	0	0	0	0	0	0
1664	Membrane Glycoprotein	NRNRFLYIIKLIFLW	0	0	0	0	0	0	0	0	0	0	0	1045	0	0	0	0	0	0	0	0	0	0	0
1665	Membrane Glycoprotein	NRFLYIIKLIFLWLL	0	0	0	0	0	0	0	0	0	0	0	604	0	0	0	0	0	0	0	0	0	0	0
1666	Membrane Glycoprotein	FLYIIKLIFLWLLWP	0	0	0	0	0	0	0	0	0	0	0	1173	0	0	0	0	0	0	0	0	0	0	0
1667	Membrane Glycoprotein	IKLIFLWLLWPVTLA	0	0	0	0	0	0	0	1757.5	0	0	0	0	0	0	0	0	0	0	0	0	0	0	0
1668	Membrane Glycoprotein	TLACFVLAAVYRINW	0	0	0	0	0	0	0	0	0	0	0	1091	0	0	0	0	0	0	0	0	0	0	0
1669	Membrane Glycoprotein	AVYRINWITGGIAIA	0	0	0	0	0	0	0	0	874	0	0	0	0	0	0	0	0	0	0	0	0	0	0
1670	Membrane Glycoprotein	YRINWITGGIAIAMA	0	0	0	0	0	0	0	0	3131.5	0	0	0	0	0	0	0	0	0	0	0	0	0	0
1671	Membrane Glycoprotein	INWITGGIAIAMACL	0	0	0	0	0	0	0	0	2924	0	0	0	0	0	0	0	0	0	0	0	0	0	0
1672	Membrane Glycoprotein	SFRLFARTRSMWSFN	0	0	0	0	0	0	0	0	0	0	0	1288	0	0	0	0	0	0	0	0	0	0	0
1673	Membrane Glycoprotein	SFNPETNILLNVPLH	0	0	0	0	0	0	0	0	1631	0	0	900	0	0	0	750.5	658.5	0	0	0	0	0	0
1674	Membrane Glycoprotein	PLHGTILTRPLLESE	0	0	773.5	0	0	0	0	0	0	556	0	0	621.5	0	0	0	0	0	0	0	0	0	0
1675	Membrane Glycoprotein	TILTRPLLESELVIG	0	0	0	0	0	738	0	0	0	0	917.5	0	0	0	0	0	0	0	0	0	0	0	0
1676	Membrane Glycoprotein	RPLLESELVIGAVIL	0	0	0	0	0	0	0	0	0	0	1017	661	0	0	0	0	0	0	0	0	0	0	0
1677	Membrane Glycoprotein	ESELVIGAVILRGHL	0	0	0	0	0	0	0	1151	0	502	2606	0	0	0	0	0	0	0	0	577.5	0	0	0
1678	Membrane Glycoprotein	ELVIGAVILRGHLRI	0	0	0	0	0	0	0	0	0	0	703	0	0	0	0	0	0	0	0	0	0	0	0
1679	Membrane Glycoprotein	GAVILRGHLRIAGHH	0	0	0	0	0	524	0	0	1462	0	0	1225	0	0	0	0	0	0	0	0	0	0	0
1680	Membrane Glycoprotein	LRGHLRIAGHHLGRC	0	0	0	0	0	0	0	0	0	0	0	1552	0	0	0	0	0	0	0	0	0	0	0
1681	Membrane Glycoprotein	GHLRIAGHHLGRCDI	0	0	0	0	0	1035	0	0	0	0	0	626	0	0	688.5	0	0	0	0	0	0	0	0
1682	Membrane Glycoprotein	GRCDIKDLPKEITVA	0	0	0	0	0	0	0	0	0	0	0	0	0	0	0	1754	0	0	0	0	0	0	0
1683	Membrane Glycoprotein	CDIKDLPKEITVATS	0	0	0	0	0	0	0	0	0	0	0	0	0	0	0	2254	0	0	587	0	0	0	0
1684	Membrane Glycoprotein	IKDLPKEITVATSRT	0	0	0	0	0	0	0	0	0	0	0	0	0	0	0	1831	0	0	0	0	0	0	0
1685	Membrane Glycoprotein	SYYKLGASQRVAGDS	0	0	0	0	0	0	0	0	0	0	2460.5	0	0	0	0	0	0	0	0	0	0	0	0
1686	Membrane Glycoprotein	YKLGASQRVAGDSGF	0	0	0	0	0	0	0	0	0	0	808	0	0	0	0	0	0	0	0	0	0	0	0
1687	Membrane Glycoprotein	QRVAGDSGFAAYSRY	0	0	0	0	0	0	0	0	0	0	0	699	0	0	0	0	0	0	0	0	0	0	0
1688	Membrane Glycoprotein	GDSGFAAYSRYRIGN	0	0	0	0	0	666.5	0	0	0	704	0	0	0	0	0	0	0	0	507	0	0	0	0
1689	Membrane Glycoprotein	AYSRYRIGNYKLNTD	0	0	0	0	0	0	0	577	0	0	0	0	0	0	0	0	0	0	0	0	0	0	0
1690	Membrane Glycoprotein	NYKLNTDHSSSSDNI	0	0	0	0	0	0	0	0	0	0	0	13184.5	0	0	0	0	0	0	0	0	0	0	0
1691	Membrane Glycoprotein	KLNTDHSSSSDNIAL	0	0	0	0	0	0	0	0	0	0	0	8449	0	0	0	0	0	0	0	0	0	0	0
1692	Membrane Glycoprotein	NTDHSSSSDNIALLV	0	0	0	0	0	0	0	0	0	0	0	4729.5	0	0	0	0	0	0	0	0	0	0	0
1693	ORF6	GSGMFHLVDFQVTIA	0	0	0	0	0	0	0	0	543.5	0	0	0	0	0	0	0	0	0	0	0	0	0	0
1694	ORF6	GMFHLVDFQVTIAEI	0	0	0	0	0	0	0	0	0	0	1463.5	0	0	0	0	0	0	0	0	0	0	0	0
1695	ORF6	FHLVDFQVTIAEILL	0	0	0	0	0	0	0	0	0	0	1023	0	0	0	0	0	692.5	0	0	0	0	0	0
1696	ORF6	LVDFQVTIAEILLII	0	0	0	0	0	0	0	0	0	0	1960	0	0	0	0	0	554.5	0	0	0	0	0	0
1697	ORF6	QVTIAEILLIIMRTF	0	0	0	0	0	0	0	0	787.5	0	0	0	0	0	0	0	0	0	0	0	0	0	0
1698	ORF6	TIAEILLIIMRTFKV	0	0	0	0	0	0	0	0	0	0	0	0	0	0	0	0	0	0	0	0	516	0	0
1699	ORF6	IMRTFKVSIWNLDYI	0	0	0	0	0	0	0	0	0	0	0	770.5	0	0	0	0	0	0	0	0	0	0	0
1700	ORF6	IWNLDYIINLIIKNL	0	0	0	0	0	0	0	0	3621.5	0	0	0	0	0	0	0	0	0	0	0	0	0	0
1701	ORF6	IINLIIKNLSKSLTE	0	0	0	0	0	0	0	0	0	0	0	0	0	1062	0	0	0	0	0	0	0	0	0
1702	ORF6	LTENKYSQLDEEQPM	0	0	0	0	0	0	0	0	0	0	0	0	0	0	0	0	0	0	651	0	0	0	0
1703	ORF6	ENKYSQLDEEQPMEI	0	0	0	0	0	0	0	1010	0	835	1720	0	0	0	0	0	0	0	0	601	0	0	0
1704	ORF6	SQLDEEQPMEIDGSG	0	0	0	0	0	0	0	931	0	0	0	0	0	0	0	0	0	0	0	0	0	0	0
1705	ORF6	EEQPMEIDGSGSGSG	575.5	0	0	0	0	0	0	1986	0	890	4138	0	0	0	0	0	0	0	0	0	0	0	0
1706	ORF7a	ILFLALITLATCELY	0	0	0	0	0	0	0	0	0	0	0	1305	0	0	0	0	627	0	0	0	0	0	0
1707	ORF7a	FLALITLATCELYHY	0	0	0	0	0	0	0	0	0	0	676	4342.5	0	0	0	703	680	0	0	0	576.5	584.5	0
1708	ORF7a	KEPCSSGTYEGNSPF	0	0	0	0	0	0	0	0	0	0	513.5	0	0	0	0	0	678.5	0	0	0	0	0	0
1709	ORF7a	SSGTYEGNSPFHPLA	0	0	0	0	0	0	0	0	0	0	0	0	0	0	0	0	0	0	0	0	516.5	0	0
1710	ORF7a	GTYEGNSPFHPLADN	0	0	0	0	0	1059	0	0	0	0	0	0	0	0	0	0	0	0	525.5	0	0	0	0
1711	ORF7a	ACPDGVKHVYQLRAR	0	0	0	0	0	0	0	0	0	0	0	634	0	0	0	0	0	0	0	0	0	0	0
1712	ORF7a	GVKHVYQLRARSVSP	0	0	0	0	0	0	0	1093	0	0	0	0	0	0	0	0	0	0	0	0	0	0	0
1713	ORF7a	KHVYQLRARSVSPKL	0	0	0	0	0	0	0	0	6481	0	0	0	0	0	0	0	0	0	0	0	0	0	0
1714	ORF7a	VYQLRARSVSPKLFI	0	0	0	0	0	0	0	0	2508.5	0	0	0	0	0	0	0	0	0	0	0	0	0	0
1715	ORF7a	RARSVSPKLFIRQEE	0	0	1283	0	1690.5	0	0	0	0	934.5	0	0	0	643.5	0	0	0	0	0	0	0	0	0
1716	ORF7a	IRQEEVQELYSPIFL	0	0	0	0	0	0	0	0	0	0	0	1085	0	0	0	0	0	0	0	0	0	0	0
1717	ORF7a	QEEVQELYSPIFLIV	0	0	0	0	0	0	0	0	0	0	1468	0	0	0	0	0	0	0	0	0	0	0	0
1718	ORF7a	EVQELYSPIFLIVAA	0	0	0	0	0	0	0	0	0	0	0	0	0	0	0	0	0	0	0	0	0	0	559
1719	ORF7a	VFITLCFTLKRKTEG	0	0	0	0	0	0	0	0	0	0	0	23001	0	0	0	0	0	0	0	0	0	0	0
1720	ORF7a	ITLCFTLKRKTEGSG	0	0	0	0	0	0	0	0	0	0	0	11815.5	0	0	0	0	0	0	0	0	0	0	0
1721	ORF8	KFLVFLGIITTVAAF	0	0	0	0	0	0	0	0	825	0	0	0	0	0	0	0	0	0	0	0	0	0	0
1722	ORF8	LVFLGIITTVAAFHQ	0	0	0	0	0	0	0	0	572.5	0	0	0	0	0	0	0	0	0	0	0	0	0	0
1723	ORF8	CSLQSCTQHQPYVVD	0	0	0	0	0	0	0	0	1017.5	0	592	0	0	0	0	0	0	0	0	0	0	0	0
1724	ORF8	LQSCTQHQPYVVDDP	0	0	0	0	0	0	0	0	0	0	0	0	0	622	0	0	0	0	0	0	0	0	0
1725	ORF8	SCTQHQPYVVDDPCP	0	0	0	0	0	0	0	0	683	0	0	0	0	0	0	0	0	0	0	0	0	0	0
1726	ORF8	HQPYVVDDPCPIHFY	831.5	0	0	0	0	0	0	0	0	844	627.5	5115	0	0	828.5	1206.5	1239.5	550.5	1304	761.5	0	0	591.5
1727	ORF8	VVDDPCPIHFYSKWY	0	0	0	0	0	0	0	0	0	0	0	1678	0	0	0	0	793	0	1046.5	0	0	0	0
1728	ORF8	PIHFYSKWYIRVGAR	0	0	0	0	0	0	0	0	0	0	0	821	0	0	0	0	0	0	729	0	0	0	0
1729	ORF8	YIRVGARKSAPLIEL	0	0	0	0	0	0	0	0	0	0	704	0	0	0	0	0	0	0	0	0	0	0	0
1730	ORF8	VDEAGSKSPIQYIDI	0	0	0	0	0	0	0	0	1237	0	0	0	0	0	0	0	0	0	0	0	0	0	0
1731	ORF8	EAGSKSPIQYIDIGN	0	0	0	0	0	0	0	0	619	0	1350	0	0	0	0	0	0	0	0	0	0	0	0
1732	ORF8	QYIDIGNYTVSCLPF	0	0	0	0	0	0	0	0	0	0	0	1015	0	0	0	0	0	0	0	0	0	0	0
1733	ORF8	EPKLGSLVVRCSFYE	0	0	0	0	0	0	0	0	0	0	2535	0	0	0	0	0	703	0	0	0	0	0	0
1734	ORF8	KLGSLVVRCSFYEDF	0	0	0	0	0	0	0	0	0	0	777.5	10895.5	0	0	0	0	2180	761.5	0	690.5	0	0	0
1735	ORF8	GSLVVRCSFYEDFLE	0	0	557	823	0	0	0	0	0	581.5	0	2768	0	0	0	0	2138.5	580.5	0	0	0	0	0
1736	ORF8	LVVRCSFYEDFLEYH	0	0	0	0	0	558.5	0	755.5	1234.5	893	1681.5	9339	0	0	1112.5	1299	2598	673.5	1337	1015	716	1253.5	0
1737	ORF8	VRCSFYEDFLEYHDV	0	0	0	0	0	0	0	0	0	0	1254	0	0	0	0	0	2145	586	589	0	0	790.5	577.5
1738	ORF8	CSFYEDFLEYHDVRV	0	0	0	0	0	0	0	0	0	0	0	1005	0	0	0	0	1294	0	0	0	0	0	0
1739	ORF8	FYEDFLEYHDVRVVL	0	0	0	0	0	0	0	0	0	0	1236.5	1029	0	0	0	0	2791.5	687.5	0	0	0	810	0
1740	ORF8	EDFLEYHDVRVVLDF	0	0	0	0	566.5	0	0	1348.5	776.5	781	5664	2552.5	0	0	905	0	3252	980	538	2006	0	882	826
1741	ORF8	FLEYHDVRVVLDFIG	0	0	0	0	0	0	0	0	0	0	0	565	0	0	0	0	0	0	0	0	0	0	0
1742	ORF8	EYHDVRVVLDFIGSG	0	0	0	0	0	0	0	0	0	0	513	0	0	0	0	0	0	0	0	0	0	0	0
1743	Nucleocapsid	GSGSGSGMSDNGPQN	0	0	0	0	0	993	0	0	0	0	0	0	0	716	0	0	0	0	0	0	0	0	0
1744	Nucleocapsid	NQRNAPRITFGGPSD	0	0	0	0	0	0	0	704	0	0	0	0	0	0	0	0	0	0	0	0	0	0	0
1745	Nucleocapsid	TGSNQNGERSGARSK	0	0	0	0	0	0	0	0	1446	0	0	7787	0	0	0	0	0	0	0	0	0	0	0
1746	Nucleocapsid	SNQNGERSGARSKQR	0	0	0	0	0	0	0	0	2853	0	0	3131	0	0	0	0	0	0	0	0	0	0	0
1747	Nucleocapsid	QNGERSGARSKQRRP	0	0	0	0	0	0	0	0	1062	0	0	649.5	0	0	0	0	0	0	994.5	0	0	0	0
1748	Nucleocapsid	EDLKFPRGQGVPINT	0	0	0	0	0	1258.5	0	0	0	0	996.5	0	0	0	0	0	0	0	0	0	0	0	0
1749	Nucleocapsid	INTNSSPDDQIGYYR	0	0	0	0	0	0	0	0	0	0	0	541	0	0	0	0	0	0	0	0	0	0	0
1750	Nucleocapsid	PDDQIGYYRRATRRI	0	0	0	0	0	0	0	0	718.5	0	0	0	0	0	0	0	0	0	0	0	0	0	0
1751	Nucleocapsid	IGYYRRATRRIRGGD	0	0	0	0	0	0	0	0	0	0	0	0	0	0	0	0	0	0	0	0	687.5	0	0
1752	Nucleocapsid	RRATRRIRGGDGKMK	0	0	0	0	0	0	0	0	593.5	0	0	0	0	0	0	19879	593.5	0	0	7758	0	0	0
1753	Nucleocapsid	ATRRIRGGDGKMKDL	0	0	0	0	0	0	0	0	0	0	0	0	0	0	0	12317	0	0	0	3922	0	0	0
1754	Nucleocapsid	RRIRGGDGKMKDLSP	0	0	0	0	0	0	0	0	594	0	0	0	0	0	0	4130.5	0	0	0	2761	0	0	0
1755	Nucleocapsid	IRGGDGKMKDLSPRW	0	0	0	0	0	0	0	0	655	0	0	0	0	0	0	2458	0	0	0	0	0	0	0
1756	Nucleocapsid	GGDGKMKDLSPRWYF	0	0	0	0	0	0	0	0	0	0	0	0	0	0	0	1460.5	0	0	0	1334	0	0	0
1757	Nucleocapsid	DGKMKDLSPRWYFYY	0	0	0	0	0	0	0	0	0	0	0	0	0	0	0	2360.5	0	0	0	1978	619	0	0
1758	Nucleocapsid	GPEAGLPYGANKDGI	0	0	0	0	0	1817	0	0	0	0	0	0	0	0	0	0	0	0	619.5	0	0	0	0
1759	Nucleocapsid	EAGLPYGANKDGIIW	0	0	0	0	0	0	0	0	0	0	1654	20964	0	0	0	579	0	0	520.5	0	0	0	0
1760	Nucleocapsid	GLPYGANKDGIIWVA	0	0	0	0	0	973.5	0	0	0	0	0	26362	0	0	0	0	0	0	0	0	0	0	0
1761	Nucleocapsid	PYGANKDGIIWVATE	0	0	0	0	0	0	0	0	0	0	0	59329.5	0	0	0	0	0	0	0	0	0	0	0
1762	Nucleocapsid	GANKDGIIWVATEGA	0	0	0	0	0	0	0	0	0	0	0	62625	0	0	0	0	0	0	0	0	0	0	0
1763	Nucleocapsid	NKDGIIWVATEGALN	0	0	0	0	0	0	0	0	0	0	0	48821	0	0	0	0	0	0	0	0	0	0	0
1764	Nucleocapsid	DGIIWVATEGALNTP	0	0	0	0	0	0	0	6474	0	0	0	4065	0	0	0	0	0	0	0	0	0	0	0
1765	Nucleocapsid	EGALNTPKDHIGTRN	0	0	0	0	0	950.5	0	679.5	0	0	1534	0	0	0	0	0	0	0	0	0	0	0	0
1766	Nucleocapsid	NTPKDHIGTRNPANN	0	0	0	506.5	0	934	0	0	0	0	0	1157	0	0	0	0	0	0	0	39843	0	0	0
1767	Nucleocapsid	PKDHIGTRNPANNAA	0	0	0	0	0	0	0	0	0	0	0	0	0	0	0	0	0	0	0	13723	0	0	0
1768	Nucleocapsid	DHIGTRNPANNAAIV	0	0	0	0	0	0	0	0	0	0	0	0	0	0	0	0	0	0	0	9150.5	0	0	0
1769	Nucleocapsid	IGTRNPANNAAIVLQ	0	0	0	0	0	0	0	0	0	0	0	0	0	0	0	0	0	0	0	1896	0	0	0
1770	Nucleocapsid	NAAIVLQLPQGTTLP	0	0	0	0	0	0	0	0	0	0	0	51375	0	0	0	0	635	0	0	1036	0	0	0
1771	Nucleocapsid	AIVLQLPQGTTLPKG	0	0	0	0	0	0	0	0	1131.5	0	0	33140	0	0	0	4020.5	2731	0	0	7129.5	0	2311.5	0
1772	Nucleocapsid	VLQLPQGTTLPKGFY	0	0	0	0	0	0	0	0	0	0	0	10406.5	0	0	0	979.5	1448.5	0	0	5760	0	0	0
1773	Nucleocapsid	QLPQGTTLPKGFYAE	0	0	0	0	0	0	0	0	0	0	0	12752	0	0	0	0	1225	0	0	742	0	0	0
1774	Nucleocapsid	PQGTTLPKGFYAEGS	0	0	0	0	0	0	0	0	0	0	0	853.5	0	0	0	0	0	0	0	1300	0	0	0
1775	Nucleocapsid	EGSRGGSQASSRSSS	0	0	0	0	0	0	0	558.5	0	0	1193	0	0	0	0	0	0	0	0	0	0	0	0
1776	Nucleocapsid	SRGGSQASSRSSSRS	0	0	0	0	0	0	0	0	0	0	0	5852	0	0	0	0	0	0	0	0	0	0	0
1777	Nucleocapsid	GGSQASSRSSSRSRN	679	0	0	0	0	1415.5	0	0	0	0	0	1540.5	0	0	0	0	0	0	0	0	0	0	0
1778	Nucleocapsid	ASSRSSSRSRNSSRN	522.5	0	904	0	0	2395.5	0	0	884	0	0	760	0	0	0	0	0	0	0	0	0	0	0
1779	Nucleocapsid	MAGNGGDAALALLLL	0	0	0	0	0	0	0	0	0	0	0	23277	0	0	0	0	0	0	0	0	0	0	0
1780	Nucleocapsid	GNGGDAALALLLLDR	0	0	0	0	0	0	0	0	0	0	618.5	1170	0	0	0	0	0	0	0	0	0	0	0
1781	Nucleocapsid	LESKMSGKGQQQQGQ	0	0	0	0	0	0	0	0	0	0	594	0	0	0	0	0	0	0	0	0	0	0	0
1782	Nucleocapsid	GKGQQQQGQTVTKKS	0	0	0	0	0	0	0	0	0	0	0	23958	0	0	0	0	0	0	0	0	0	0	0
1783	Nucleocapsid	GQQQQGQTVTKKSAA	0	0	0	0	0	0	0	0	0	0	0	13367	0	0	0	0	0	0	0	0	0	0	0
1784	Nucleocapsid	QQQGQTVTKKSAAEA	0	0	0	0	0	0	0	0	0	0	0	3868	0	0	0	0	0	0	0	0	0	0	0
1785	Nucleocapsid	QGQTVTKKSAAEASK	0	0	0	0	0	1116	0	0	0	0	0	6481	0	0	0	599	0	0	0	0	0	0	0
1786	Nucleocapsid	QTVTKKSAAEASKKP	0	0	0	0	0	0	0	0	0	0	0	7003	0	806	0	0	0	0	0	0	0	0	0
1787	Nucleocapsid	VTKKSAAEASKKPRQ	0	0	0	0	0	0	0	0	0	0	0	1291.5	0	0	0	1352.5	0	0	0	0	0	0	0
1788	Nucleocapsid	KKSAAEASKKPRQKR	0	0	0	0	0	0	0	765	2622	0	0	10400.5	0	0	0	1358	1120	523.5	0	2363	0	0	0
1789	Nucleocapsid	SAAEASKKPRQKRTA	0	0	0	0	0	0	0	590.5	0	0	0	0	0	0	0	0	0	0	0	0	0	0	0
1790	Nucleocapsid	AEASKKPRQKRTATK	0	0	0	0	0	0	0	534	1418	0	0	1206	0	0	0	0	0	0	0	949.5	8604.5	0	0
1791	Nucleocapsid	ASKKPRQKRTATKAY	0	0	0	0	0	503	0	0	0	0	0	0	0	0	0	0	0	0	0	0	660	0	0
1792	Nucleocapsid	PRQKRTATKAYNVTQ	0	0	0	0	0	0	0	0	509	0	0	0	0	0	0	0	0	0	0	0	0	0	0
1793	Nucleocapsid	YNVTQAFGRRGPEQT	0	0	0	0	0	0	0	0	0	0	0	0	0	613	0	0	0	0	0	0	0	0	0
1794	Nucleocapsid	VTQAFGRRGPEQTQG	0	0	0	0	0	0	0	0	0	0	0	0	692	0	0	0	0	0	0	0	0	0	0
1795	Nucleocapsid	FGRRGPEQTQGNFGD	0	0	0	0	0	532.5	0	745.5	0	0	0	0	0	0	0	0	0	0	0	0	1184	0	0
1796	Nucleocapsid	GPEQTQGNFGDQELI	0	0	0	0	0	2215	0	0	0	0	0	0	0	0	0	0	1143	0	2011	0	0	0	0
1797	Nucleocapsid	EQTQGNFGDQELIRQ	0	0	0	0	0	0	0	0	606	0	1943.5	0	0	0	0	0	0	0	0	570	0	0	0
1798	Nucleocapsid	GNFGDQELIRQGTDY	0	558.5	0	0	0	0	0	0	0	571	841.5	0	0	0	0	578.5	1064	0	915	832	0	0	0
1799	Nucleocapsid	DQELIRQGTDYKHWP	0	0	0	0	0	0	0	0	0	0	642.5	0	0	0	0	0	0	0	0	0	0	0	0
1800	Nucleocapsid	ELIRQGTDYKHWPQI	0	0	0	0	0	0	0	0	0	0	898	0	0	0	0	0	0	0	0	0	0	0	0
1801	Nucleocapsid	IRQGTDYKHWPQIAQ	0	0	0	0	0	0	0	0	1053	0	0	0	0	0	0	0	0	0	0	0	0	0	0
1802	Nucleocapsid	TDYKHWPQIAQFAPS	0	0	0	0	0	0	0	803	0	0	0	0	0	0	0	0	0	0	0	0	0	0	0
1803	Nucleocapsid	QFAPSASAFFGMSRI	0	0	0	0	0	0	0	0	3231	0	0	0	0	0	0	0	0	0	0	0	0	0	0
1804	Nucleocapsid	APSASAFFGMSRIGM	0	0	0	0	0	0	0	0	1187	0	0	0	0	0	0	0	0	0	0	0	0	0	0
1805	Nucleocapsid	TYTGAIKLDDKDPNF	0	0	0	0	0	710.5	0	0	610	0	0	0	0	0	0	0	1351	0	0	0	0	0	0
1806	Nucleocapsid	TGAIKLDDKDPNFKD	0	0	0	0	0	0	0	0	0	0	0	0	0	0	0	0	893	0	0	0	0	0	0
1807	Nucleocapsid	PNFKDQVILLNKHID	0	0	0	0	0	0	0	0	1121	0	0	0	0	801	0	0	0	0	0	0	0	0	0
1808	Nucleocapsid	HIDAYKTFPPTEPKK	0	0	0	0	0	3136.5	0	817.5	0	0	0	60137	0	0	0	0	0	914	0	2617	7609	0	4517.5
1809	Nucleocapsid	DAYKTFPPTEPKKDK	0	0	0	0	0	0	0	991.5	0	0	0	32658.5	0	0	0	0	0	0	0	0	1416	0	536.5
1810	Nucleocapsid	YKTFPPTEPKKDKKK	0	0	0	0	1295.5	4248.5	0	0	4373.5	0	1829.5	47702.5	0	699.5	0	648.5	0	907.5	0	1840	9081	3327.5	652
1811	Nucleocapsid	TFPPTEPKKDKKKKA	0	0	0	0	0	921	0	816	1209.5	0	1109.5	23094	0	0	0	655	0	749.5	0	0	2872	1623	0
1812	Nucleocapsid	PPTEPKKDKKKKADE	0	0	0	0	0	0	0	0	0	0	0	1843	0	0	0	0	0	0	0	0	0	0	0
1813	Nucleocapsid	KDKKKKADETQALPQ	0	0	0	0	0	0	0	0	598.5	0	0	0	0	0	0	0	0	0	0	0	0	0	0
1814	Nucleocapsid	KKADETQALPQRQKK	0	0	0	0	0	0	0	0	1563	0	1085	2907	0	0	0	0	0	0	0	0	1452.5	1878	0
1815	Nucleocapsid	ADETQALPQRQKKQQ	0	0	0	0	0	0	0	0	0	0	0	0	0	0	0	0	0	0	877	0	0	0	0
1816	Nucleocapsid	LPQRQKKQQTVTLLP	0	0	0	0	0	0	0	1077	0	0	0	61681	0	0	0	0	0	0	0	0	0	0	0
1817	Nucleocapsid	QRQKKQQTVTLLPAA	0	0	0	0	0	0	0	0	0	0	0	49017	0	0	0	0	0	0	0	0	0	0	0
1818	Nucleocapsid	QKKQQTVTLLPAADL	0	0	0	0	0	0	0	0	0	0	0	20822.5	0	0	0	0	0	0	0	0	0	0	0
1819	Nucleocapsid	KQQTVTLLPAADLDD	0	0	0	0	0	0	0	516	1997.5	0	0	18677	0	0	0	0	681.5	0	0	0	0	0	0
1820	Nucleocapsid	QTVTLLPAADLDDFS	0	0	0	0	0	0	0	0	0	0	0	2103.5	0	0	0	0	553.5	0	0	0	0	0	0
1821	Nucleocapsid	VTLLPAADLDDFSKQ	0	0	0	0	0	0	0	0	0	0	0	10557.5	0	0	0	0	0	0	0	0	1557	0	0
1822	Nucleocapsid	LLPAADLDDFSKQLQ	0	0	0	0	0	0	0	0	0	0	0	9352.5	0	0	0	0	0	0	0	0	0	0	0
1823	Nucleocapsid	ADLDDFSKQLQQSMS	0	0	0	0	0	0	0	0	0	0	0	530.5	0	1390.5	0	0	0	0	0	0	0	0	0
1824	Nucleocapsid	LDDFSKQLQQSMSSA	0	0	0	0	0	0	0	0	1087.5	0	0	7328	0	0	0	0	0	0	0	0	0	0	0
1825	ORF10	GMGYINVFAFPFTIY	0	0	0	0	0	0	0	0	0	0	0	805	0	0	0	0	0	0	0	0	0	0	0
1826	ORF10	TIYSLLLCRMNSRNY	0	0	0	0	0	583	0	0	0	0	0	633	0	0	0	0	0	0	0	0	0	0	0
1827	ORF10	LLLCRMNSRNYIAQV	0	0	0	0	0	0	0	0	913.5	0	0	0	0	0	0	0	0	0	0	0	0	0	0
1828	ORF10	LCRMNSRNYIAQVDV	0	0	0	0	0	0	0	0	631.5	0	0	0	0	0	0	0	0	0	0	0	0	0	0
1829	ORF10	RMNSRNYIAQVDVVN	0	0	0	0	0	734	0	0	3804	700.5	0	0	0	0	0	0	0	0	0	0	0	0	0
1830	ORF10	NSRNYIAQVDVVNFN	0	0	0	0	0	0	0	0	751	0	0	0	0	522	0	0	0	0	0	0	0	0	0

## Sheet: vsn data
VSN (variance stabilizing normalization) normalized data
					SARS-CoV-2 negative cohort							SARS-CoV-2 infected cohort, week 3 post symptom onset, mild COVID-19 disease									SARS-CoV-2 infected cohort, week 3 post symptom onset, severe COVID-19 disease
Number	Antigen	Peptides	Naive #C03	Naive #C04	Naive #C05	Naive #C06	Naive #C01	Naive #C02	Naive #C07	Mild Patient #2	Mild Patient #4	Mild Patient #3	Mild Patient #8	Mild Patient #7	Mild Patient #1	Mild Patient #10	Mild Patient #16	Mild Patient #14	Severe Patient 20-03-CV-12	Severe Patient 20-03-CV-20	Severe Patient 20-03-CV-25	Severe Patient 20-03-CV-16	Severe Patient 20-03-CV-11	Severe Patient 20-03-CV-13	Severe Patient 20-03-CV-09
1	NSP1	GSGSGMESLVPGFNE	0	0	0	0	0	6.63238	0	0	0	0	0	0	7.81173	0	0	0	0	0	0	0	0	0	0
2	NSP1	ESLVPGFNEKTHVQL	0	0	0	0	0	0	0	0	0	0	7.64715	0	0	0	0	0	0	0	0	0	0	0	0
3	NSP1	FNEKTHVQLSLPVLQ	0	0	0	0	0	0	0	0	0	0	7.01603	0	0	0	0	0	0	0	0	0	0	0	0
4	NSP1	EKTHVQLSLPVLQVR	0	0	0	0	0	0	0	0	0	0	6.33396	0	0	0	0	0	0	0	0	0	0	0	0
5	NSP1	THVQLSLPVLQVRDV	0	0	0	0	0	0	0	0	0	0	6.23712	0	0	0	0	0	0	0	0	0	0	0	0
6	NSP1	VQLSLPVLQVRDVLV	0	0	0	0	0	0	0	0	0	0	7.11383	0	0	0	0	0	0	0	0	0	0	0	0
7	NSP1	QVRDVLVRGFGDSVE	0	0	0	9.24862	0	0	0	0	0	0	0	0	10.0546	0	0	0	0	0	0	0	0	0	0
8	NSP1	VRGFGDSVEEVLSEA	0	0	0	0	7.80502	0	0	7.68932	0	0	6.46918	0	0	0	0	0	0	0	0	0	0	0	0
9	NSP1	GFGDSVEEVLSEARQ	0	0	0	0	0	0	0	0	6.00972	0	6.63258	0	0	0	0	0	0	0	0	0	0	0	0
10	NSP1	EEVLSEARQHLKDGT	0	0	0	0	0	0	0	8.48278	0	0	6.59286	0	0	0	0	0	0	0	0	0	0	0	0
11	NSP1	SEARQHLKDGTCGLV	0	0	0	0	0	0	0	0	0	0	0	6.08589	0	0	0	0	0	0	0	0	0	0	0
12	NSP1	ARQHLKDGTCGLVEV	0	0	0	0	0	0	0	0	0	0	0	6.4031	0	0	0	0	0	0	0	0	0	0	0
13	NSP1	QHLKDGTCGLVEVEK	0	0	0	0	0	6.99242	0	0	0	0	0	6.41134	0	0	0	0	0	0	0	0	0	0	0
14	NSP1	LKDGTCGLVEVEKGV	0	0	0	0	0	6.97064	0	0	0	0	0	7.09313	0	0	0	0	0	0	0	0	0	0	0
15	NSP1	DGTCGLVEVEKGVLP	0	0	0	0	0	0	0	0	0	0	0	5.02549	0	0	0	0	0	0	0	0	0	0	0
16	NSP1	VEKGVLPQLEQPYVF	0	0	0	0	0	0	0	0	0	0	7.00657	5.1907	0	0	0	0	0	0	0	0	0	0	0
17	NSP1	LEQPYVFIKRSDART	0	0	0	0	0	0	0	0	0	0	0	5.69705	0	0	0	0	0	0	0	0	0	0	0
18	NSP1	QPYVFIKRSDARTAP	0	0	0	0	0	0	0	0	0	0	0	5.14736	0	0	0	0	0	0	0	0	0	0	0
19	NSP1	YVFIKRSDARTAPHG	0	0	0	0	0	0	0	0	0	0	0	5.0304	0	0	0	0	0	0	0	0	0	0	0
20	NSP1	FIKRSDARTAPHGHV	0	0	0	0	0	7.09596	0	0	0	0	0	5.13934	0	0	0	0	0	0	0	0	0	0	0
21	NSP1	KRSDARTAPHGHVMV	0	0	0	0	0	0	0	0	6.4363	0	0	0	0	0	0	0	0	0	0	0	0	0	0
22	NSP1	ARTAPHGHVMVELVA	0	0	0	0	0	0	0	0	6.02307	0	0	0	0	0	0	0	0	0	0	0	0	0	0
23	NSP1	TAPHGHVMVELVAEL	0	0	0	0	0	6.91837	0	0	0	0	6.4824	0	0	0	0	0	0	0	0	0	0	0	0
24	NSP1	GHVMVELVAELEGIQ	0	0	0	0	0	7.41016	0	0	5.77665	0	0	0	0	0	0	0	0	0	0	0	0	0	0
25	NSP1	VELVAELEGIQYGRS	0	0	0	0	0	0	0	0	5.9048	0	0	0	0	0	0	0	0	0	0	0	0	0	0
26	NSP1	LVAELEGIQYGRSGE	0	0	0	0	0	6.67767	0	0	0	8.45776	0	0	9.70914	0	0	0	0	0	0	0	0	0	0
27	NSP1	GIQYGRSGETLGVLV	0	0	0	0	0	0	0	0	0	0	6.27105	0	0	0	0	0	0	0	0	0	0	0	0
28	NSP1	QYGRSGETLGVLVPH	0	0	0	0	0	0	0	0	6.07697	0	0	0	0	0	0	0	0	0	0	0	0	0	0
29	NSP1	LGVLVPHVGEIPVAY	0	0	0	0	0	0	0	0	6.47774	0	0	0	0	0	0	0	0	0	0	0	0	0	0
30	NSP1	VLVPHVGEIPVAYRK	0	0	0	0	0	0	0	0	6.3245	0	0	0	0	0	0	0	0	0	0	0	0	0	0
31	NSP1	VPHVGEIPVAYRKVL	0	0	0	0	0	0	0	0	5.92651	0	0	0	0	0	0	0	0	0	0	0	0	0	0
32	NSP1	HVGEIPVAYRKVLLR	0	0	0	0	0	0	0	0	0	0	0	6.25005	0	0	0	0	0	0	0	0	0	0	0
33	NSP1	HSYGADLKSFDLGDE	0	0	0	8.6351	0	0	0	7.42338	0	0	0	0	0	0	0	0	7.56763	0	0	0	0	0	0
34	NSP1	ADLKSFDLGDELGTD	0	0	0	0	0	0	0	7.0667	0	0	0	0	0	0	0	0	0	0	0	0	0	0	0
35	NSP1	LKSFDLGDELGTDPY	0	0	0	0	0	6.76337	0	8.30769	0	0	0	0	0	0	0	0	8.07599	0	0	7.55062	8.16568	7.93397	0
36	NSP1	SFDLGDELGTDPYED	8.57902	0	8.49637	0	8.05331	7.49064	0	8.18853	6.21032	0	0	7.39889	0	8.60727	0	0	9.06412	8.26272	7.52251	7.73943	8.26636	8.16201	8.94531
37	NSP1	DLGDELGTDPYEDFQ	8.75359	0	0	0	0	6.81534	0	0	6.15855	0	0	6.4545	0	0	7.94777	7.68309	8.5741	0	8.10699	7.65653	7.92428	8.23073	8.73916
38	NSP1	GDELGTDPYEDFQEN	8.28692	10.353	8.80763	8.80055	7.5191	7.81577	0	0	0	8.44655	6.94001	5.15819	0	0	7.98112	7.38864	8.1776	0	8.186	7.84053	8.59284	8.46936	0
39	NSP1	ELGTDPYEDFQENWN	9.36408	10.6115	0	0	7.86299	7.84548	0	7.98108	7.08971	9.15408	8.62264	7.09913	8.07785	8.52947	8.08888	8.09	8.32055	8.17029	8.13704	8.19833	8.15177	8.12334	0
40	NSP1	DPYEDFQENWNTKHS	8.43842	0	0	0	0	0	0	0	0	0	0	0	0	0	0	0	8.0604	0	0	0	0	0	0
41	NSP1	KHSSGVTRELMRELN	0	0	0	0	0	0	0	0	0	0	0	5.5646	0	0	0	0	0	0	0	0	0	0	0
42	NSP2	GVTRELMRELNGGAY	0	0	0	0	0	0	0	0	0	0	0	4.8404	0	0	0	0	0	0	0	0	0	0	0
43	NSP2	TRELMRELNGGAYTR	8.09862	0	0	0	0	0	0	0	0	0	0	5.60676	0	0	0	0	0	0	0	0	0	0	0
44	NSP2	ELMRELNGGAYTRYV	0	0	0	0	0	0	0	7.21348	0	0	7.80172	5.16678	0	0	0	0	0	0	0	0	0	0	0
45	NSP2	MRELNGGAYTRYVDN	0	0	0	0	0	0	0	0	6.3507	0	0	0	0	0	0	0	0	0	0	0	0	0	0
46	NSP2	ELNGGAYTRYVDNNF	0	0	0	0	0	0	0	0	7.08837	0	7.59359	7.94586	0	0	0	0	0	0	0	7.46065	0	0	8.54718
47	NSP2	GAYTRYVDNNFCGPD	0	0	0	0	0	7.41679	0	0	5.98166	0	0	0	0	0	0	0	0	0	0	0	0	0	0
48	NSP2	YTRYVDNNFCGPDGY	0	0	0	0	0	6.67951	0	0	0	0	0	6.58113	0	0	7.81868	0	7.12811	0	0	0	0	7.83627	0
49	NSP2	RYVDNNFCGPDGYPL	0	0	0	0	0	0	0	0	0	0	6.58367	5.6844	0	0	0	0	0	0	0	0	0	0	0
50	NSP2	VDNNFCGPDGYPLEC	0	0	0	0	0	7.89829	0	0	7.66715	0	0	5.70207	0	0	0	0	0	0	0	0	0	0	0
51	NSP2	GPDGYPLECIKDLLA	0	0	0	0	0	8.05329	0	7.30309	0	0	0	0	0	0	0	0	0	0	7.45735	0	0	7.76569	0
52	NSP2	DGYPLECIKDLLARA	0	0	0	0	0	0	0	0	0	0	0	6.57017	0	0	0	0	0	0	0	0	0	0	0
53	NSP2	YPLECIKDLLARAGK	0	0	0	0	0	0	0	0	0	0	0	5.99463	0	0	0	0	0	0	0	0	0	0	0
54	NSP2	AGKASCTLSEQLDFI	0	0	0	0	0	0	0	0	0	0	0	7.4065	0	0	0	0	7.16163	0	0	0	0	7.64901	0
55	NSP2	TLSEQLDFIDTKRGV	0	0	0	0	0	6.6581	0	0	0	0	0	0	0	0	0	0	0	0	0	0	8.7542	0	0
56	NSP2	DFIDTKRGVYCCREH	8.54288	0	0	0	0	0	0	0	0	0	7.96649	5.15171	0	0	0	7.38085	7.50576	0	0	0	0	0	0
57	NSP2	IDTKRGVYCCREHEH	0	0	0	0	0	0	0	0	6.16263	0	8.82603	5.3111	0	0	0	7.88403	7.11219	0	0	0	0	0	0
58	NSP2	TKRGVYCCREHEHEI	0	0	0	0	0	6.60498	0	0	0	0	7.99825	0	0	8.35006	0	7.7899	0	0	0	0	0	0	0
59	NSP2	RGVYCCREHEHEIAW	0	0	0	0	7.56903	6.98905	0	0	6.26873	8.29757	8.49506	7.53587	0	0	0	8.42901	8.26291	8.2482	7.97921	7.36179	7.7775	8.02023	8.82384
60	NSP2	VYCCREHEHEIAWYT	0	0	0	0	0	0	0	0	0	0	8.12994	7.19025	0	0	0	8.1029	7.47979	0	0	0	0	0	0
61	NSP2	CCREHEHEIAWYTER	0	0	0	0	0	0	0	0	6.96857	0	8.41857	7.09955	0	0	0	8.08663	8.34595	0	0	0	0	0	0
62	NSP2	REHEHEIAWYTERSE	0	0	9.71994	9.00344	0	6.74284	0	7.40792	6.41755	8.30378	8.14056	5.57554	8.66447	0	0	8.13376	8.21866	0	0	0	0	0	0
63	NSP2	HEHEIAWYTERSEKS	0	0	0	0	0	0	0	0	0	0	8.0981	0	0	0	0	7.68526	0	0	0	0	0	0	0
64	NSP2	HEIAWYTERSEKSYE	0	0	9.03142	0	0	6.71301	0	0	0	7.93894	0	6.4476	7.85302	0	0	0	0	0	0	0	0	0	0
65	NSP2	IAWYTERSEKSYELQ	0	0	0	0	0	0	0	0	0	8.53531	0	0	0	0	0	0	0	0	0	0	0	0	0
66	NSP2	EKSYELQTPFEIKLA	0	0	0	0	0	0	0	0	0	0	6.47875	0	0	0	0	0	0	0	0	0	0	0	0
67	NSP2	KFDTFNGECPNFVFP	0	0	0	0	0	0	0	0	0	0	0	5.23823	0	0	0	0	0	0	0	0	0	0	0
68	NSP2	DTFNGECPNFVFPLN	0	0	0	0	0	0	0	0	0	0	0	6.47435	0	0	0	0	0	0	0	0	0	0	0
69	NSP2	FNGECPNFVFPLNSI	0	0	0	0	0	0	0	0	0	0	7.88121	0	0	0	0	0	0	0	0	0	0	0	0
70	NSP2	NSIIKTIQPRVEKKK	8.11597	0	0	0	8.31651	0	0	8.28401	7.11594	0	7.29641	8.2046	0	0	0	0	0	8.43372	0	0	0	0	0
71	NSP2	PRVEKKKLDGFMGRI	0	0	0	0	0	0	0	0	0	0	0	5.14372	0	0	0	0	0	0	0	0	0	0	0
72	NSP2	VEKKKLDGFMGRIRS	0	0	0	0	0	0	0	0	0	0	0	5.42352	0	0	0	0	0	0	0	0	0	0	0
73	NSP2	KKKLDGFMGRIRSVY	0	0	0	0	0	0	0	0	0	0	0	5.33366	0	0	0	0	0	0	0	0	0	0	0
74	NSP2	KLDGFMGRIRSVYPV	0	0	0	0	0	0	0	0	6.37348	0	0	0	0	0	0	0	0	0	0	0	0	0	0
75	NSP2	FMGRIRSVYPVASPN	0	0	0	0	0	8.09841	0	0	5.9841	0	0	0	0	0	0	0	0	0	0	0	0	0	0
76	NSP2	GRIRSVYPVASPNEC	0	0	0	0	0	8.30139	0	0	5.79934	0	0	0	0	0	0	0	0	0	0	0	0	0	0
77	NSP2	IRSVYPVASPNECNQ	0	0	0	0	0	7.072	0	0	6.94558	0	0	0	0	0	0	0	0	0	0	0	0	0	0
78	NSP2	SVYPVASPNECNQMC	0	0	0	0	0	7.38592	0	0	6.04085	0	0	0	0	0	0	0	0	0	0	0	0	0	0
79	NSP2	QMCLSTLMKCDHCGE	0	0	0	0	0	0	0	0	0	8.51247	0	0	9.11554	0	0	0	0	0	0	0	0	0	0
80	NSP2	STLMKCDHCGETSWQ	0	0	0	0	0	0	0	0	0	0	0	5.14007	0	0	0	0	0	8.2573	0	0	0	0	0
81	NSP2	KCDHCGETSWQTGDF	0	0	0	0	0	6.92919	0	0	8.39014	0	0	5.92637	0	0	0	7.37202	7.20643	0	8.46118	0	0	0	0
82	NSP2	ETSWQTGDFVKATCE	0	0	8.87521	0	0	0	0	0	0	0	7.75171	0	0	0	0	0	0	0	0	0	0	0	0
83	NSP2	GDFVKATCEFCGTEN	0	0	8.40856	0	0	6.82335	0	0	6.93592	7.94781	7.57418	0	0	0	0	0	0	0	0	0	0	10.0731	0
84	NSP2	EFCGTENLTKEGATT	0	0	0	0	0	0	0	0	0	0	7.19685	0	0	0	0	0	0	0	0	0	0	0	0
85	NSP2	TENLTKEGATTCGYL	0	0	0	0	0	7.56323	0	0	0	0	0	5.09213	0	0	0	0	0	0	0	0	0	0	0
86	NSP2	NLTKEGATTCGYLPQ	0	0	0	0	0	0	0	0	6.24964	0	0	0	0	0	0	0	0	0	0	0	0	0	0
87	NSP2	IYCPACHNSEVGPEH	0	0	0	0	0	6.65904	0	0	0	0	6.80099	0	0	0	0	0	0	0	0	0	0	0	0
88	NSP2	HNSEVGPEHSLAEYH	0	0	0	0	0	0	0	0	5.77665	0	0	0	0	0	0	0	0	0	0	0	0	0	0
89	NSP2	SEVGPEHSLAEYHNE	0	0	9.32715	0	7.40319	0	0	0	0	0	0	0	8.94281	0	0	0	0	0	0	0	0	0	0
90	NSP2	HNESGLKTILRKGGR	0	0	0	0	0	0	0	0	0	0	6.18445	0	0	0	0	0	0	0	0	0	0	0	0
91	NSP2	ESGLKTILRKGGRTI	0	0	0	0	0	0	0	0	0	0	6.36398	0	0	0	0	0	0	0	0	0	0	0	0
92	NSP2	GLKTILRKGGRTIAF	0	0	0	0	0	0	0	0	6.3563	0	0	0	0	0	0	0	0	0	0	0	0	0	0
93	NSP2	SYVGCHNKCAYWVPR	0	0	0	0	0	0	0	0	0	0	0	5.19625	0	0	0	0	0	0	0	0	0	0	0
94	NSP2	NIGCNHTGVVGEGSE	0	0	9.90646	0	0	0	0	0	0	8.12245	0	4.96025	0	0	0	0	0	0	0	0	0	0	0
95	NSP2	NHTGVVGEGSEGLND	0	0	0	0	0	6.72804	0	0	0	8.2226	0	6.99944	0	0	0	0	0	0	0	0	0	0	0
96	NSP2	TGVVGEGSEGLNDNL	0	0	0	0	0	0	0	0	0	0	0	6.79453	0	0	0	7.81491	0	0	0	0	0	0	0
97	NSP2	VVGEGSEGLNDNLLE	0	0	9.64341	0	0	0	0	7.75316	0	0	6.99308	5.37267	0	0	0	0	7.05841	0	0	0	0	0	0
98	NSP2	GEGSEGLNDNLLEIL	0	0	0	0	0	0	0	0	0	8.01031	6.3549	7.67396	0	0	0	0	7.90341	0	7.70823	0	0	0	0
99	NSP2	EGLNDNLLEILQKEK	0	0	0	0	0	0	0	0	0	0	6.66655	0	0	0	0	0	0	0	0	0	0	0	0
100	NSP2	DNLLEILQKEKVNIN	0	0	0	0	0	0	0	0	0	0	7.06286	0	0	0	0	0	0	0	0	0	0	0	0
101	NSP2	EILQKEKVNINIVGD	8.09667	0	0	0	0	0	0	0	0	0	7.12426	0	0	0	0	0	0	0	0	0	0	0	0
102	NSP2	KVNINIVGDFKLNEE	0	0	8.90067	0	8.89609	0	0	7.69391	0	9.18378	0	0	0	0	0	0	0	0	0	0	0	0	0
103	NSP2	NINIVGDFKLNEEIA	0	0	0	0	0	0	0	0	0	9.37881	0	0	0	0	0	0	0	0	0	0	0	0	0
104	NSP2	NIVGDFKLNEEIAII	0	0	0	0	0	0	0	7.73086	0	0	7.48561	0	0	0	0	0	0	0	0	0	0	0	0
105	NSP2	VGDFKLNEEIAIILA	0	0	0	0	8.34512	0	0	8.4017	0	0	0	0	0	0	0	0	0	0	0	0	0	0	0
106	NSP2	ASFSASTSAFVETVK	0	0	0	10.3759	0	0	0	7.01791	0	0	0	0	0	0	7.75361	0	0	0	0	0	0	0	0
107	NSP2	ASTSAFVETVKGLDY	0	0	0	0	0	0	0	0	0	0	0	5.26956	0	0	0	0	0	0	0	0	0	0	0
108	NSP2	TVKGLDYKAFKQIVE	0	0	0	0	0	0	0	0	0	0	0	0	10.0397	0	0	0	0	0	0	0	0	0	0
109	NSP2	LDYKAFKQIVESCGN	0	0	0	0	0	0	0	0	0	0	0	0	0	0	0	0	0	0	0	0	9.35801	0	0
110	NSP2	YKAFKQIVESCGNFK	0	0	0	0	0	0	0	0	0	0	0	5.75367	0	0	0	0	0	0	0	0	0	0	0
111	NSP2	AFKQIVESCGNFKVT	0	0	0	0	0	0	0	0	0	0	0	5.21407	0	0	0	0	0	0	0	0	0	0	0
112	NSP2	IVESCGNFKVTKGKA	0	0	0	0	0	0	0	0	0	0	0	6.05091	0	0	0	0	0	0	0	0	0	0	0
113	NSP2	ESCGNFKVTKGKAKK	9.80478	10.9469	0	0	8.71839	8.94131	0	0	7.84403	8.08773	7.61897	8.7594	7.98006	0	0	8.21678	7.39246	8.59661	0	7.51072	0	0	0
114	NSP2	CGNFKVTKGKAKKGA	0	0	0	0	0	0	0	0	0	0	0	6.53833	0	0	0	0	0	0	0	0	0	0	0
115	NSP2	NIGEQKSILSPLYAF	0	0	0	0	0	0	0	0	6.13581	0	0	6.17602	0	0	0	0	0	0	0	0	0	0	0
116	NSP2	RVVRSIFSRTLETAQ	0	0	0	0	0	0	0	0	6.11682	0	0	0	0	0	0	0	0	0	0	0	0	0	0
117	NSP2	SIFSRTLETAQNSVR	8.31002	0	0	0	0	0	0	0	0	0	7.28208	0	0	0	0	0	0	0	0	0	0	0	0
118	NSP2	FSRTLETAQNSVRVL	0	0	0	0	0	0	0	0	0	0	6.84968	0	0	0	0	0	0	0	0	0	0	0	0
119	NSP2	TILDGISQYSLRLID	0	0	0	0	0	0	0	0	6.73706	0	6.87168	0	0	0	0	0	0	0	0	0	8.1511	0	0
120	NSP2	GISQYSLRLIDAMMF	0	0	0	0	0	0	0	0	6.02229	0	0	0	0	0	0	0	0	0	0	0	0	0	0
121	NSP2	LIDAMMFTSDLATNN	0	0	0	0	0	0	0	0	6.4207	0	0	0	0	0	0	0	0	0	7.73708	0	8.1363	0	0
122	NSP2	DAMMFTSDLATNNLV	8.43703	0	0	0	0	0	0	0	0	0	7.00397	0	0	0	0	0	7.53607	0	0	0	0	0	0
123	NSP2	FTSDLATNNLVVMAY	0	0	0	0	0	0	0	0	8.45765	0	0	0	0	0	0	0	0	0	0	0	0	0	8.72302
124	NSP2	SDLATNNLVVMAYIT	0	0	0	0	0	0	0	0	7.84227	0	0	0	0	0	0	0	0	0	0	0	0	0	0
125	NSP2	MAYITGGVVQLTSQW	8.28933	0	0	0	0	0	0	0	0	0	0	4.95586	0	0	0	0	0	0	0	0	0	0	0
126	NSP2	TGGVVQLTSQWLTNI	0	0	0	0	0	0	0	0	0	0	0	5.87334	0	0	0	0	0	0	0	0	0	0	0
127	NSP2	LTSQWLTNIFGTVYE	0	0	0	0	0	0	0	0	0	0	0	7.22431	0	0	0	0	7.01095	0	0	0	0	0	0
128	NSP2	IFGTVYEKLKPVLDW	0	0	0	0	0	0	0	0	0	0	0	6.37498	0	0	0	0	0	0	0	0	0	0	0
129	NSP2	PVLDWLEEKFKEGVE	0	0	10.0159	8.90143	7.45533	7.31192	0	7.29022	6.27603	8.77857	0	0	10.1951	0	0	0	0	0	0	0	0	0	0
130	NSP2	LDWLEEKFKEGVEFL	0	0	0	0	0	0	0	0	0	0	0	6.55943	0	0	0	7.47856	8.26585	8.81484	7.9199	7.35638	0	7.67443	9.30797
131	NSP2	WLEEKFKEGVEFLRD	0	0	0	0	0	0	0	0	0	0	0	6.13872	0	0	0	7.76225	7.52159	0	7.57051	0	0	0	8.97323
132	NSP2	EEKFKEGVEFLRDGW	0	0	0	0	0	0	0	8.46506	0	8.63919	7.20078	6.91582	0	0	0	8.49466	7.41017	0	7.57843	7.68965	0	0	8.79201
133	NSP2	KFKEGVEFLRDGWEI	0	0	0	0	0	0	0	0	0	0	0	5.57507	0	0	0	8.12265	7.71062	8.20142	0	0	0	0	8.9504
134	NSP2	GVEFLRDGWEIVKFI	0	0	0	0	0	7.40304	0	0	0	0	0	6.52304	0	0	0	0	0	0	0	0	0	0	0
135	NSP2	DGWEIVKFISTCACE	0	0	8.83734	0	0	0	0	0	0	0	6.23898	5.0522	7.95913	0	0	0	7.30863	0	0	0	0	0	0
136	NSP2	IVTCAKEIKESVQTF	0	0	0	0	0	0	0	0	5.79445	0	0	0	0	0	0	0	0	0	0	0	0	0	0
137	NSP2	TCAKEIKESVQTFFK	0	0	0	0	0	0	0	0	0	0	0	6.31808	0	0	0	0	0	0	0	0	0	0	0
138	NSP2	EIKESVQTFFKLVNK	0	0	0	0	0	0	0	0	7.55568	0	6.86074	0	0	0	0	0	0	0	0	0	0	0	0
139	NSP2	VNKFLALCADSIIIG	9.72751	0	0	0	0	0	0	0	6.14897	0	0	0	0	0	0	0	0	0	0	0	0	0	0
140	NSP2	KFLALCADSIIIGGA	10.3449	0	0	0	0	0	0	0	5.9603	0	0	0	0	0	0	0	0	0	0	0	0	0	0
141	NSP2	ADSIIIGGAKLKALN	8.34255	0	0	0	0	0	0	0	0	0	0	6.09155	0	0	0	0	0	0	0	0	0	0	0
142	NSP2	NLGETFVTHSKGLYR	0	0	0	0	0	0	0	0	0	0	0	5.45498	0	0	0	0	0	0	0	0	0	0	0
143	NSP2	TFVTHSKGLYRKCVK	8.23482	0	0	0	0	0	11.1468	0	0	0	0	5.91025	0	0	0	0	0	0	0	0	0	0	0
144	NSP2	VTHSKGLYRKCVKSR	8.89518	0	0	0	0	0	0	0	6.91759	0	7.35635	7.82585	0	0	0	0	0	0	0	7.61025	7.75295	0	0
145	NSP2	HSKGLYRKCVKSREE	0	0	8.6081	0	8.65127	0	0	0	0	8.39028	0	0	0	0	0	0	0	0	0	0	0	0	0
146	NSP2	LYRKCVKSREETGLL	0	0	0	0	0	0	0	0	0	0	0	6.28511	0	0	0	0	0	0	0	0	0	0	0
147	NSP2	ETGLLMPLKAPKEII	0	0	0	0	0	0	0	0	0	0	6.62058	0	0	0	0	0	0	0	0	0	0	0	0
148	NSP2	GLLMPLKAPKEIIFL	0	0	0	0	0	0	0	0	0	0	7.69256	5.55595	0	0	0	0	0	0	0	0	0	0	0
149	NSP2	LMPLKAPKEIIFLEG	0	0	0	0	0	0	0	0	0	0	6.31946	0	0	0	0	0	0	0	0	0	0	0	0
150	NSP2	PLKAPKEIIFLEGET	0	0	8.55256	0	0	7.09292	0	0	0	0	0	0	7.90167	0	0	0	0	0	0	0	0	0	0
151	NSP2	EIIFLEGETLPTEVL	8.88637	0	0	0	0	8.418	0	0	6.32623	0	8.38549	0	0	0	0	0	7.12894	0	8.3835	0	0	0	0
152	NSP2	IFLEGETLPTEVLTE	0	0	0	0	0	0	0	0	7.29787	0	0	6.43586	0	0	0	0	0	0	0	0	0	0	0
153	NSP2	GETLPTEVLTEEVVL	0	0	0	0	0	8.49523	0	7.69898	0	0	0	0	0	0	0	0	0	0	0	0	0	9.08292	0
154	NSP2	TLPTEVLTEEVVLKT	9.71213	0	0	8.81808	8.43804	9.03901	0	7.26477	7.49955	8.79385	6.80364	5.96398	0	9.83973	0	0	0	0	0	0	9.42873	0	0
155	NSP2	PTEVLTEEVVLKTGD	8.76714	0	0	9.80469	8.14376	7.30455	0	7.78105	8.08381	8.70883	7.1601	0	8.1169	9.97943	0	0	0	0	0	0	0	0	0
156	NSP2	EVLTEEVVLKTGDLQ	0	0	0	0	0	6.78183	0	7.6162	0	0	8.82582	0	0	0	0	0	0	0	0	0	0	0	0
157	NSP2	LTEEVVLKTGDLQPL	0	0	0	0	0	0	0	0	0	0	0	0	0	0	0	0	0	0	7.709	0	0	0	0
158	NSP2	EEVVLKTGDLQPLEQ	0	0	0	0	0	0	0	8.32867	0	0	8.05451	0	0	0	0	0	0	0	0	0	0	0	0
159	NSP2	TGDLQPLEQPTSEAV	0	0	0	8.64598	8.27552	10.527	0	9.28144	0	0	9.46904	0	0	0	0	0	0	0	0	0	0	0	0
160	NSP2	DLQPLEQPTSEAVEA	0	0	0	0	0	10.5946	0	9.61852	7.59353	0	8.84174	0	0	0	0	0	0	0	0	0	0	0	0
161	NSP2	QPLEQPTSEAVEAPL	0	0	0	0	7.53225	10.8574	0	8.7104	6.55946	0	9.25508	0	0	0	0	0	0	0	0	0	0	0	0
162	NSP2	LEQPTSEAVEAPLVG	0	0	0	0	0	10.3026	0	8.17699	0	0	0	0	0	0	0	0	0	0	0	0	0	0	0
163	NSP2	EAVEAPLVGTPVCIN	0	0	0	0	0	0	0	7.70504	0	7.97826	7.65509	0	0	0	0	0	0	0	0	0	0	0	0
164	NSP2	TEKYCALAPNMMVTN	0	0	0	0	0	0	0	0	5.91875	0	0	0	0	0	0	0	0	0	0	0	0	0	0
165	NSP3	MMVTNNTFTLKGGAP	0	0	0	0	9.5571	0	0	0	5.79934	0	0	0	0	0	0	0	0	0	0	0	0	0	0
166	NSP3	TLKGGAPTKVTFGDD	0	0	0	0	0	0	0	0	0	0	6.86373	0	0	0	0	0	0	0	0	0	0	0	0
167	NSP3	GAPTKVTFGDDTVIE	0	0	0	0	0	7.13467	0	0	0	0	0	0	0	9.73247	0	0	0	0	0	0	0	0	0
168	NSP3	KVTFGDDTVIEVQGY	0	0	0	0	0	0	0	0	0	0	0	0	0	0	0	0	7.4386	0	0	0	0	0	0
169	NSP3	EVQGYKSVNITFELD	0	0	0	0	0	0	0	0	0	0	6.89224	0	0	0	0	0	0	0	0	0	0	0	0
170	NSP3	YKSVNITFELDERID	0	0	0	0	0	0	0	0	0	0	0	0	0	9.84104	0	0	0	0	0	0	0	0	0
171	NSP3	KCSAYTVELGTEVNE	0	0	8.94245	0	0	0	0	0	0	0	0	0	9.95594	0	0	0	0	0	0	0	0	0	0
172	NSP3	TEVNEFACVVADAVI	0	0	0	0	0	7.8972	0	0	6.52417	0	0	0	0	0	0	0	0	0	0	0	0	0	0
173	NSP3	VNEFACVVADAVIKT	0	0	0	0	0	0	0	0	0	0	0	0	0	0	0	7.87094	0	0	0	0	0	0	0
174	NSP3	ACVVADAVIKTLQPV	0	0	0	0	0	0	0	0	6.1379	0	0	0	0	0	0	0	0	0	0	0	0	0	0
175	NSP3	ADAVIKTLQPVSELL	0	0	0	0	0	0	0	0	0	0	0	7.01762	0	0	0	0	7.36922	0	0	0	0	0	0
176	NSP3	AVIKTLQPVSELLTP	0	0	0	0	0	0	0	0	6.22763	0	0	0	0	0	0	0	0	0	0	0	0	0	0
177	NSP3	TLQPVSELLTPLGID	0	0	0	8.92551	0	7.19419	0	0	7.01302	0	0	0	0	0	0	0	0	0	0	0	8.18005	0	0
178	NSP3	QPVSELLTPLGIDLD	0	0	0	0	0	0	0	0	6.29582	0	7.54181	0	0	0	0	0	0	0	0	0	0	0	0
179	NSP3	VSELLTPLGIDLDEW	0	0	0	0	0	7.11163	0	0	7.00077	8.115	0	7.51404	0	9.23787	7.87233	8.12869	8.43327	8.4099	8.07441	7.46736	8.54673	8.50826	9.54846
180	NSP3	ELLTPLGIDLDEWSM	0	0	0	8.79039	0	7.11818	0	0	6.4091	0	7.08748	6.30333	0	0	0	0	0	0	0	0	0	0	0
181	NSP3	LTPLGIDLDEWSMAT	0	0	0	8.63609	0	0	0	0	6.8476	0	0	5.91868	0	0	0	0	0	0	0	0	0	0	0
182	NSP3	PLGIDLDEWSMATYY	0	0	0	9.51619	0	7.50688	0	0	8.46839	9.25102	0	8.48795	8.3858	0	7.99309	8.66293	8.17059	9.01362	8.60334	7.25808	8.46041	8.83238	9.324
183	NSP3	GIDLDEWSMATYYLF	0	0	0	9.93691	8.27469	0	0	0	6.46328	0	0	7.62146	0	0	7.94013	8.15246	7.9643	8.80703	8.32869	0	8.07195	8.28302	9.28284
184	NSP3	DLDEWSMATYYLFDE	8.33183	0	9.4088	10.0812	0	0	0	7.4929	6.18543	8.49217	0	7.01448	8.81725	8.45735	0	8.13007	8.64001	8.19565	8.37957	7.18754	8.09056	8.62001	9.46415
185	NSP3	DEWSMATYYLFDESG	8.20815	0	0	0	8.61033	0	0	0	0	0	0	0	0	0	0	0	7.34274	0	0	0	0	0	0
186	NSP3	WSMATYYLFDESGEF	0	0	0	0	0	0	0	7.38533	6.01838	8.53678	6.53639	8.40049	0	0	0	8.45071	7.49488	8.31707	7.98856	7.31341	7.91248	8.41379	8.98582
187	NSP3	MATYYLFDESGEFKL	0	0	0	0	0	0	0	0	6.61016	0	0	0	0	0	0	0	0	0	0	0	0	0	0
188	NSP3	FDESGEFKLASHMYC	0	0	0	0	0	0	0	0	0	0	0	5.84483	0	0	0	7.65228	0	0	0	0	0	0	0
189	NSP3	ESGEFKLASHMYCSF	0	0	0	0	7.47489	0	0	7.8284	0	0	7.45958	5.4619	0	0	0	0	0	0	0	0	0	0	0
190	NSP3	GEFKLASHMYCSFYP	0	0	0	0	0	0	0	0	0	0	0	5.35571	0	0	0	0	0	0	0	0	0	0	0
191	NSP3	LASHMYCSFYPPDED	0	0	0	0	0	6.62851	0	7.68625	0	0	0	0	0	0	0	0	0	0	0	0	0	0	0
192	NSP3	SHMYCSFYPPDEDEE	0	0	9.79151	0	10.0662	7.00381	0	7.97073	6.61621	7.95661	0	6.19708	0	0	0	0	0	0	0	0	0	0	0
193	NSP3	MYCSFYPPDEDEEEG	0	0	9.58471	0	9.56637	7.4106	0	7.55265	5.88261	0	0	5.42682	0	0	0	0	0	0	0	0	0	0	0
194	NSP3	CSFYPPDEDEEEGDC	8.62776	0	9.68321	0	9.54751	0	0	8.27267	7.36367	8.1947	6.63133	5.60813	0	0	0	0	0	0	0	0	0	0	0
195	NSP3	FYPPDEDEEEGDCEE	8.64818	10.212	10.481	9.38006	10.0852	8.22448	0	8.42719	7.4523	8.8387	6.88152	6.14971	0	9.57207	0	7.81554	7.3899	0	0	7.28467	0	0	8.83718
196	NSP3	PPDEDEEEGDCEEEE	8.7541	10.7217	10.7401	9.72406	10.1004	8.63589	0	8.40919	7.73502	9.24452	7.2521	6.18506	0	9.92222	7.65847	8.17569	7.77707	8.30159	0	7.66355	0	0	9.61526
197	NSP3	DEDEEEGDCEEEEFE	9.37038	11.3698	10.7308	10.551	10.3076	8.77312	10.8896	8.55907	7.76142	9.59334	8.11578	6.76889	7.80286	10.0274	8.31969	8.49563	9.0338	8.85749	7.75636	8.28105	8.32021	7.70391	10.3065
198	NSP3	DEEEGDCEEEEFEPS	8.90173	10.8322	10.2098	10.4115	10.6614	8.1002	0	8.46999	6.98926	9.08937	8.0851	5.72433	0	9.52536	8.20292	7.9531	8.44336	0	0	7.96091	0	0	9.65168
199	NSP3	EEGDCEEEEFEPSTQ	8.47647	10.0071	9.77458	9.51454	9.77821	7.14974	0	9.03946	7.00077	9.49868	9.22088	0	0	8.7807	0	8.3679	7.52383	0	0	8.43995	0	0	0
200	NSP3	GDCEEEEFEPSTQYE	0	0	9.84656	9.54701	9.40003	6.92631	0	7.45874	6.11326	8.42046	7.38724	6.37562	0	9.30378	0	8.39165	8.85698	8.39264	8.04404	8.35993	8.0246	0	8.93048
201	NSP3	CEEEEFEPSTQYEYG	0	0	9.01331	9.23616	9.31936	0	0	7.0724	0	8.0589	7.29479	5.95689	0	8.67246	7.6786	8.30319	9.05762	8.4934	7.7438	8.49663	7.8815	0	8.87798
202	NSP3	EEEFEPSTQYEYGTE	8.53599	10.3806	9.64202	9.98753	8.48683	0	0	9.78297	6.85611	9.46302	9.41696	5.61179	7.97091	0	0	8.35174	8.06432	0	0	8.36415	0	0	8.60771
203	NSP3	EFEPSTQYEYGTEDD	0	10.1015	8.84354	8.81643	8.33229	0	0	7.8009	6.35406	9.19272	8.38745	5.4063	0	9.10104	0	7.91544	8.16353	8.66818	0	7.83802	0	8.02432	0
204	NSP3	EPSTQYEYGTEDDYQ	8.52526	0	0	0	8.40292	0	0	7.3936	6.0836	8.57901	8.74036	5.17033	0	8.60951	0	0	8.58791	0	7.86084	8.75649	0	8.64263	0
205	NSP3	QYEYGTEDDYQGKPL	0	0	0	0	0	0	0	0	0	0	0	5.02303	0	0	0	0	0	0	0	0	0	0	0
206	NSP3	EYGTEDDYQGKPLEF	0	0	0	0	0	0	0	7.73086	0	0	7.7931	6.115	0	0	7.6063	0	8.39303	8.64448	8.31534	7.66454	0	8.42433	0
207	NSP3	GTEDDYQGKPLEFGA	0	0	0	0	0	0	0	0	0	0	0	0	0	0	0	0	0	0	7.72957	0	0	0	0
208	NSP3	EDDYQGKPLEFGATS	0	0	0	0	0	0	0	7.93779	0	0	8.03012	5.87193	0	0	0	0	0	0	0	7.70365	0	0	8.70949
209	NSP3	KPLEFGATSAALQPE	0	0	0	0	0	0	0	0	0	0	0	7.31149	0	0	0	0	0	0	0	0	0	0	0
210	NSP3	LEFGATSAALQPEEE	0	0	9.01696	0	9.31761	0	0	7.78755	0	8.33904	0	5.22219	0	0	0	0	0	0	0	0	0	0	0
211	NSP3	FGATSAALQPEEEQE	0	0	9.48559	0	9.14378	0	0	0	0	8.21857	0	0	0	0	0	0	0	0	0	0	0	0	0
212	NSP3	ATSAALQPEEEQEED	0	10.2995	9.75063	0	9.7255	7.95696	0	7.9481	0	9.24501	0	0	0	8.52947	0	8.01148	0	0	0	0	0	0	0
213	NSP3	SAALQPEEEQEEDWL	8.29494	0	8.51373	0	9.12607	7.76484	0	7.6842	0	8.48031	0	6.87988	0	0	0	7.64929	7.96106	0	7.54362	0	0	0	8.72302
214	NSP3	ALQPEEEQEEDWLDD	0	0	8.73101	9.52684	9.09825	8.02923	0	7.914	6.79313	8.78586	0	6.05706	0	0	0	7.88521	8.29215	0	7.61461	7.6092	0	8.08631	9.4802
215	NSP3	QPEEEQEEDWLDDDS	0	0	9.04971	9.86284	8.3793	7.33513	0	7.78245	5.88081	8.50945	0	0	0	0	0	0	7.44407	0	0	7.20505	0	0	9.05666
216	NSP3	EEEQEEDWLDDDSQQ	0	0	9.03039	9.73438	8.71705	7.60387	0	8.7768	6.39307	9.12211	9.06604	0	7.89808	0	0	8.55385	7.05125	0	7.56252	7.94484	0	9.45046	9.11663
217	NSP3	EQEEDWLDDDSQQTV	0	0	0	9.39179	8.12468	7.62377	0	8.29439	0	8.00114	8.25797	0	0	0	0	7.86373	0	0	0	6.97438	0	7.92349	0
218	NSP3	EEDWLDDDSQQTVGQ	0	0	0	9.07059	8.0998	0	0	8.32732	5.92221	8.12022	8.96737	0	0	0	0	7.64779	0	0	0	0	0	8.13254	8.54381
219	NSP3	DWLDDDSQQTVGQQD	8.39887	0	0	9.04651	0	0	0	0	5.87721	0	0	0	0	0	0	0	7.89727	0	0	0	0	7.89448	0
220	NSP3	DDSQQTVGQQDGSED	8.20378	10.1101	0	0	0	6.79093	0	0	0	8.71007	0	0	0	0	0	0	7.24783	0	0	0	0	0	0
221	NSP3	SQQTVGQQDGSEDNQ	0	0	0	0	0	0	0	0	6.63753	7.93537	0	0	0	0	0	0	0	0	0	0	0	0	0
222	NSP3	VGQQDGSEDNQTTTI	0	0	0	0	0	0	0	0	6.67805	0	0	6.25917	0	0	0	0	0	0	0	0	0	0	0
223	NSP3	QQDGSEDNQTTTIQT	0	0	0	0	0	0	0	0	8.35137	0	0	0	0	0	0	0	0	0	0	0	0	0	0
224	NSP3	DGSEDNQTTTIQTIV	8.50861	0	0	0	0	0	0	0	7.04412	0	7.67853	6.36536	0	0	0	0	0	0	0	0	0	0	0
225	NSP3	SEDNQTTTIQTIVEV	0	0	0	0	0	0	0	0	7.43705	0	0	0	0	0	0	0	0	0	0	0	0	0	0
226	NSP3	DNQTTTIQTIVEVQP	0	0	0	0	0	6.66186	0	0	6.08873	0	0	0	0	0	0	0	0	0	0	0	0	0	0
227	NSP3	IQTIVEVQPQLEMEL	0	0	0	0	0	0	0	0	5.94355	0	0	0	0	0	0	0	0	0	0	0	0	0	0
228	NSP3	TIVEVQPQLEMELTP	0	0	0	0	0	7.99918	0	0	0	0	6.90858	0	0	0	0	0	0	0	0	0	9.213	0	0
229	NSP3	VQPQLEMELTPVVQT	0	0	0	0	0	0	0	0	0	0	7.42035	0	0	0	0	0	0	0	0	0	0	0	0
230	NSP3	PQLEMELTPVVQTIE	0	0	8.39896	0	7.42863	7.04553	0	0	6.13512	0	0	0	8.23468	9.87973	0	0	0	0	9.15161	0	0	0	0
231	NSP3	LEMELTPVVQTIEVN	0	0	0	0	0	0	0	0	6.44657	0	0	0	0	9.10787	0	0	0	0	0	0	0	0	0
232	NSP3	MELTPVVQTIEVNSF	0	0	0	0	0	0	0	0	6.34732	0	0	0	0	0	0	0	0	0	0	0	0	0	0
233	NSP3	PVVQTIEVNSFSGYL	0	0	0	0	7.69434	0	0	0	6.9848	0	0	0	0	0	0	0	0	0	0	0	0	0	0
234	NSP3	TIEVNSFSGYLKLTD	0	0	0	0	0	0	0	0	0	0	0	0	0	0	0	0	0	0	0	0	7.82208	0	0
235	NSP3	EVNSFSGYLKLTDNV	0	0	0	0	0	0	0	0	0	0	7.37834	0	0	0	0	0	0	0	0	7.19154	0	0	0
236	NSP3	LTDNVYIKNADIVEE	0	0	9.46653	0	0	7.3722	0	0	0	8.9429	6.21829	0	0	0	0	0	0	0	0	0	0	0	0
237	NSP3	VYIKNADIVEEAKKV	0	0	0	0	0	0	0	7.91563	0	0	6.36316	0	0	0	0	0	0	0	0	0	0	0	0
238	NSP3	EAKKVKPTVVVNAAN	0	0	0	0	0	0	0	0	0	0	6.88981	0	0	0	0	0	0	0	0	0	0	0	0
239	NSP3	KHGGGVAGALNKATN	0	0	0	0	0	0	0	0	6.86489	0	0	0	0	0	0	0	0	0	0	0	0	0	0
240	NSP3	GGGVAGALNKATNNA	0	0	0	0	0	0	0	0	8.39029	0	0	0	0	0	0	0	0	0	0	0	0	0	0
241	NSP3	GVAGALNKATNNAMQ	0	0	0	0	0	0	0	0	5.89421	0	0	0	0	0	0	0	0	0	0	0	0	0	0
242	NSP3	AGALNKATNNAMQVE	0	0	0	0	0	0	0	0	7.47648	0	0	0	9.23649	0	0	0	0	0	0	0	0	0	0
243	NSP3	ALNKATNNAMQVESD	0	0	0	0	0	0	0	0	0	0	0	0	0	0	0	0	0	0	0	0	0	8.4008	0
244	NSP3	NKATNNAMQVESDDY	0	0	0	0	0	0	0	0	0	8.82409	0	0	0	8.42015	0	0	8.27619	0	7.9224	0	0	9.15726	0
245	NSP3	ATNNAMQVESDDYIA	0	0	0	0	0	0	0	0	0	0	0	0	0	0	0	0	7.72902	0	0	0	0	0	0
246	NSP3	ESDDYIATNGPLKVG	0	0	0	0	0	0	0	7.67284	0	0	7.74119	0	0	0	0	0	0	0	0	7.34409	0	0	0
247	NSP3	KHCLHVVGPNVNKGE	0	0	0	0	0	0	0	0	0	0	0	0	8.82047	0	0	0	0	0	0	0	0	0	0
248	NSP3	CLHVVGPNVNKGEDI	0	0	0	0	0	0	0	0	0	0	7.41117	0	0	0	0	0	0	0	0	0	0	0	0
249	NSP3	KGEDIQLLKSAYENF	0	0	0	0	0	0	0	0	0	0	0	0	0	0	0	0	7.45612	0	8.12137	7.12198	0	0	8.44799
250	NSP3	EDIQLLKSAYENFNQ	0	0	0	0	0	0	0	7.07806	6.72205	0	7.7852	0	0	0	0	0	0	0	0	7.94484	0	0	0
251	NSP3	IQLLKSAYENFNQHE	0	0	0	0	0	6.61779	0	0	0	0	0	5.4656	8.4577	0	0	0	0	0	0	0	0	0	0
252	NSP3	LLKSAYENFNQHEVL	0	0	0	0	0	0	0	0	0	0	0	5.97926	0	0	0	0	0	0	0	0	0	0	0
253	NSP3	KSAYENFNQHEVLLA	0	0	0	0	0	0	0	8.7575	0	0	7.06735	0	0	0	0	0	0	0	0	0	0	0	0
254	NSP3	AYENFNQHEVLLAPL	0	0	0	0	0	0	0	0	0	0	0	0	0	0	0	0	0	0	0	0	0	8.04185	0
255	NSP3	FNQHEVLLAPLLSAG	0	0	0	0	0	0	0	0	0	0	0	4.88007	0	0	0	0	0	0	0	0	0	0	0
256	NSP3	QHEVLLAPLLSAGIF	0	0	0	0	0	0	0	0	0	0	0	6.26441	0	0	0	0	0	0	0	0	0	0	0
257	NSP3	APLLSAGIFGADPIH	0	0	0	0	0	8.07725	0	0	0	0	0	0	0	0	0	8.34169	0	0	0	0	0	0	0
258	NSP3	PIHSLRVCVDTVRTN	8.3349	0	0	0	0	6.85475	0	0	7.22906	8.49166	6.64445	0	8.96037	0	0	0	0	0	0	0	0	0	0
259	NSP3	HSLRVCVDTVRTNVY	8.19587	0	0	0	0	6.96443	0	0	5.78262	0	0	5.27979	0	0	0	0	0	0	0	0	0	0	0
260	NSP3	LRVCVDTVRTNVYLA	8.17356	0	0	0	0	0	0	7.57352	0	0	0	0	0	0	0	0	0	0	0	0	0	0	0
261	NSP3	VCVDTVRTNVYLAVF	0	0	0	0	0	0	0	0	0	0	0	6.32994	0	0	0	0	0	0	0	0	0	0	0
262	NSP3	TVRTNVYLAVFDKNL	0	0	0	0	0	0	0	0	0	0	0	5.12904	0	0	0	0	0	0	0	0	0	0	0
263	NSP3	RTNVYLAVFDKNLYD	0	0	0	0	0	0	0	0	0	0	0	6.37584	0	0	0	7.44337	0	0	0	0	0	0	0
264	NSP3	LVSSFLEMKSEKQVE	0	0	0	0	0	0	0	0	0	0	0	0	9.31253	0	0	0	0	0	0	0	0	0	0
265	NSP3	EMKSEKQVEQKIAEI	0	0	0	0	0	0	0	0	0	0	7.74595	0	0	0	0	0	0	0	0	0	0	0	0
266	NSP3	EKQVEQKIAEIPKEE	0	0	8.81594	0	7.63167	0	0	0	0	8.0652	7.48266	0	0	0	0	0	0	0	0	7.19474	0	0	0
267	NSP3	QVEQKIAEIPKEEVK	0	0	0	0	0	0	0	0	0	0	0	0	0	0	0	0	0	0	0	7.33582	0	0	0
268	NSP3	EQKIAEIPKEEVKPF	0	0	0	0	0	0	0	8.32894	0	0	7.76637	0	0	0	0	0	0	0	0	0	0	0	0
269	NSP3	KIAEIPKEEVKPFIT	0	0	0	0	0	0	0	8.68146	0	0	0	0	0	0	0	0	0	0	0	0	0	0	0
270	NSP3	AEIPKEEVKPFITES	0	0	0	9.02048	0	0	0	8.10714	6.527	0	7.73245	0	0	0	0	0	0	8.73722	0	0	0	0	0
271	NSP3	IPKEEVKPFITESKP	0	0	0	0	0	0	0	8.91867	7.78366	0	7.4129	7.66802	0	0	0	0	0	0	0	9.34312	0	0	0
272	NSP3	KEEVKPFITESKPSV	0	0	0	0	0	0	0	0	7.2935	0	0	7.10807	0	0	0	0	0	0	0	0	0	0	0
273	NSP3	EVKPFITESKPSVEQ	0	0	0	0	0	0	0	7.11594	7.204	0	7.80988	6.77104	0	0	0	0	0	0	0	0	0	0	0
274	NSP3	KPFITESKPSVEQRK	0	0	0	0	0	0	0	0	0	0	0	6.12925	0	0	0	0	0	0	0	0	0	0	0
275	NSP3	FITESKPSVEQRKQD	0	0	0	0	0	0	0	0	6.43527	0	7.05918	0	0	0	0	0	0	0	0	0	0	0	0
276	NSP3	SKPSVEQRKQDDKKI	8.829	0	0	0	0	0	0	0	5.95028	0	0	5.20177	0	0	0	0	0	0	0	0	0	0	0
277	NSP3	QRKQDDKKIKACVEE	0	0	8.59787	0	0	0	0	0	0	8.22595	0	0	0	0	0	0	0	0	0	0	0	0	0
278	NSP3	IKACVEEVTTTLEET	0	0	0	0	0	0	0	0	6.65427	0	0	0	0	0	0	0	0	0	0	0	0	0	0
279	NSP3	VEEVTTTLEETKFLT	0	0	0	0	0	0	0	0	6.79602	0	0	0	0	0	0	0	0	0	0	0	0	0	0
280	NSP3	EVTTTLEETKFLTEN	8.15901	0	0	0	7.75957	6.91764	0	7.86378	6.83521	0	8.255	0	0	0	0	0	0	0	0	7.40278	0	8.59841	0
281	NSP3	TLEETKFLTENLLLY	8.21942	0	0	0	0	7.33226	0	0	0	0	0	6.58407	0	0	0	0	7.94209	8.30764	7.9798	7.45821	9.11204	0	8.5455
282	NSP3	EETKFLTENLLLYID	8.073	0	0	0	0	0	0	7.87487	6.23964	0	7.8174	0	0	0	0	0	7.95816	0	7.48374	7.44339	0	7.68594	0
283	NSP3	TKFLTENLLLYIDIN	0	0	0	0	0	7.89338	0	0	0	0	7.24668	6.14624	0	0	0	0	0	0	0	0	0	0	0
284	NSP3	FLTENLLLYIDINGN	0	0	0	0	0	7.17587	0	0	6.73092	0	0	5.22555	0	0	0	0	0	0	0	0	9.23492	0	0
285	NSP3	TENLLLYIDINGNLH	0	0	0	0	0	7.75577	0	0	0	0	0	5.8035	0	0	0	0	0	0	0	0	0	0	0
286	NSP3	NLLLYIDINGNLHPD	0	0	0	0	0	0	0	0	6.66705	0	0	0	0	0	0	0	0	0	0	0	0	0	0
287	NSP3	LLYIDINGNLHPDSA	0	0	0	0	0	0	0	0	0	0	7.41577	0	0	0	0	0	0	0	0	0	0	0	0
288	NSP3	YIDINGNLHPDSATL	0	0	0	0	0	0	0	0	0	0	7.07666	0	0	0	0	0	0	0	0	0	0	0	0
289	NSP3	NGNLHPDSATLVSDI	0	0	0	0	0	0	0	0	6.68048	0	6.966	0	0	0	0	0	0	0	0	0	0	0	0
290	NSP3	NLHPDSATLVSDIDI	0	0	0	0	0	0	0	7.94137	7.51581	0	6.90092	0	0	0	0	0	0	0	0	0	0	0	0
291	NSP3	HPDSATLVSDIDITF	0	0	0	0	0	0	0	7.13658	6.41069	0	7.26387	0	0	0	0	0	7.0593	0	0	0	0	0	0
292	NSP3	DSATLVSDIDITFLK	8.8549	0	0	0	0	0	0	0	5.94524	0	0	0	0	0	0	0	0	0	0	7.01909	0	0	0
293	NSP3	LVSDIDITFLKKDAP	0	0	0	0	0	0	0	0	6.07697	0	0	0	0	0	0	0	0	0	0	0	7.80994	0	0
294	NSP3	SDIDITFLKKDAPYI	0	0	0	0	0	0	0	0	0	0	6.46622	0	0	0	0	0	0	0	0	0	0	0	0
295	NSP3	ITFLKKDAPYIVGDV	0	0	0	0	0	0	0	0	0	0	6.23057	0	0	0	0	0	0	0	0	0	0	0	0
296	NSP3	FLKKDAPYIVGDVVQ	0	0	0	0	0	0	0	0	6.17141	0	0	0	0	0	0	0	0	0	0	0	0	0	0
297	NSP3	DAPYIVGDVVQEGVL	8.43286	0	0	0	0	8.8799	0	0	5.82629	0	0	0	0	0	0	0	0	0	0	0	0	0	0
298	NSP3	IVGDVVQEGVLTAVV	0	0	0	0	8.13902	0	0	0	6.30997	7.98169	0	0	0	0	0	0	0	0	0	0	0	0	0
299	NSP3	TDNYITTYPGQGLNG	0	0	0	0	0	0	0	0	0	0	0	5.81399	0	0	0	0	0	0	0	0	0	0	0
300	NSP3	ITTYPGQGLNGYTVE	0	0	0	0	0	0	0	0	0	0	0	0	9.45661	0	0	0	0	0	0	0	0	0	0
301	NSP3	PGQGLNGYTVEEAKT	0	0	0	0	0	0	0	0	0	0	6.73291	0	0	0	0	0	0	0	0	0	0	0	0
302	NSP3	QGLNGYTVEEAKTVL	0	0	0	0	0	0	0	0	0	0	0	0	0	0	0	0	7.34609	0	0	0	0	0	0
303	NSP3	LNGYTVEEAKTVLKK	0	0	0	0	0	0	0	0	0	0	6.41367	7.19326	0	0	0	0	0	0	0	0	0	0	0
304	NSP3	GYTVEEAKTVLKKCK	0	0	0	0	0	0	0	0	0	0	0	6.09268	0	0	0	0	0	0	0	0	0	0	0
305	NSP3	TVEEAKTVLKKCKSA	0	0	0	0	0	7.48531	0	0	0	0	0	0	0	0	0	0	0	0	0	0	7.95398	0	0
306	NSP3	EEAKTVLKKCKSAFY	0	0	0	0	0	0	0	8.28401	0	0	8.01998	0	0	0	0	0	0	0	0	0	0	0	0
307	NSP3	KCKSAFYILPSIISN	0	0	0	0	0	0	0	0	6.10539	0	6.29775	0	0	0	0	0	0	0	0	0	0	0	0
308	NSP3	YILPSIISNEKQEIL	0	0	0	0	0	0	0	0	0	0	6.60456	0	0	0	0	0	0	0	0	0	0	0	0
309	NSP3	SIISNEKQEILGTVS	0	0	0	0	0	0	0	0	0	0	6.262	0	0	0	0	0	0	0	0	0	0	0	0
310	NSP3	ISNEKQEILGTVSWN	0	0	0	0	0	0	0	0	6.88255	0	0	0	0	0	0	0	0	0	0	0	0	0	0
311	NSP3	NEKQEILGTVSWNLR	0	0	0	0	0	0	0	0	0	0	0	5.31295	0	0	0	0	0	0	0	0	0	0	0
312	NSP3	KQEILGTVSWNLREM	0	0	0	0	0	0	0	0	0	0	0	6.62051	0	0	0	0	0	0	0	0	0	0	0
313	NSP3	TVSWNLREMLAHAEE	0	0	8.63743	0	0	0	0	0	0	8.29321	0	0	0	0	0	0	0	0	0	0	0	0	0
314	NSP3	MLAHAEETRKLMPVC	0	0	0	0	0	0	0	0	6.17811	0	0	0	0	0	0	0	0	0	0	0	0	0	0
315	NSP3	AHAEETRKLMPVCVE	0	0	0	0	0	0	0	0	0	0	0	0	9.45963	0	0	0	0	0	0	0	0	0	0
316	NSP3	ETRKLMPVCVETKAI	0	0	0	0	0	0	0	0	0	0	7.33883	0	0	0	0	0	0	0	0	0	0	0	0
317	NSP3	LMPVCVETKAIVSTI	0	0	0	0	0	0	0	0	6.03239	0	0	0	0	0	0	0	0	0	0	0	0	0	0
318	NSP3	PVCVETKAIVSTIQR	0	0	0	0	7.89985	0	0	0	7.5684	8.01775	0	0	0	0	0	0	0	0	0	0	0	0	0
319	NSP3	KAIVSTIQRKYKGIK	9.74548	0	0	0	0	10.3019	0	0	6.15171	0	8.62735	9.64257	0	0	0	0	0	0	0	0	0	0	0
320	NSP3	RKYKGIKIQEGVVDY	0	0	0	0	0	6.67212	0	0	0	0	0	6.52046	0	0	0	0	0	0	0	0	0	0	0
321	NSP3	YKGIKIQEGVVDYGA	0	0	0	0	0	0	0	0	0	0	0	5.73407	0	0	0	0	0	0	0	0	0	0	0
322	NSP3	GIKIQEGVVDYGARF	0	0	0	0	0	0	0	0	0	0	0	5.79745	0	0	0	0	0	0	0	0	0	0	0
323	NSP3	KIQEGVVDYGARFYF	0	0	0	0	0	0	0	0	0	0	7.04389	7.11985	0	0	0	7.59002	6.99399	8.29289	7.6927	0	8.05372	7.97767	0
324	NSP3	TSKTTVASLINTLND	0	0	0	0	0	7.20187	0	8.13534	8.76421	0	0	7.43947	0	0	0	0	0	0	0	0	0	0	0
325	NSP3	KTTVASLINTLNDLN	0	0	0	0	0	0	0	8.02075	8.21106	8.5044	0	7.52609	0	0	12.4476	0	0	0	0	0	0	0	0
326	NSP3	TVASLINTLNDLNET	0	0	0	0	0	7.22828	0	7.95165	6.91376	0	0	5.73367	0	0	9.33251	0	0	0	0	0	0	0	0
327	NSP3	ASLINTLNDLNETLV	9.5324	0	0	0	0	7.39632	0	8.37116	7.50026	0	0	6.79383	0	0	8.38703	0	0	0	0	0	0	0	0
328	NSP3	LINTLNDLNETLVTM	9.32033	0	0	0	0	7.78881	0	7.52352	7.85346	0	0	5.88034	0	0	8.30042	0	0	0	0	0	0	0	0
329	NSP3	NTLNDLNETLVTMPL	8.13959	0	0	0	0	0	0	0	7.50948	0	0	5.32336	0	0	0	0	0	8.28411	0	0	0	0	0
330	NSP3	LNDLNETLVTMPLGY	0	0	0	0	0	7.14339	0	0	5.92307	0	0	6.7078	0	0	0	0	0	0	0	0	0	0	0
331	NSP3	TLVTMPLGYVTHGLN	0	0	0	0	0	0	0	0	0	0	0	6.87382	0	0	0	0	0	0	0	0	0	0	0
332	NSP3	VTMPLGYVTHGLNLE	0	0	0	0	0	0	0	7.19186	0	0	0	6.57349	0	0	0	0	0	0	0	0	0	0	0
333	NSP3	NLEEAARYMRSLKVP	0	0	0	0	0	0	0	0	5.88798	0	0	0	0	0	0	0	0	0	0	0	0	0	0
334	NSP3	EEAARYMRSLKVPAT	0	0	0	0	0	0	0	8.14154	0	0	7.88499	0	0	0	0	0	0	0	0	0	0	0	0
335	NSP3	PATVSVSSPDAVTAY	0	0	0	0	0	0	0	0	6.6829	0	0	0	0	0	0	0	0	0	0	0	0	0	0
336	NSP3	SVSSPDAVTAYNGYL	0	0	0	0	0	0	0	0	0	0	0	5.01808	0	0	0	0	0	0	0	0	0	0	0
337	NSP3	AVTAYNGYLTSSSKT	0	0	0	0	0	0	0	9.6913	6.88749	0	0	6.08475	0	0	0	0	0	0	0	0	0	0	0
338	NSP3	TAYNGYLTSSSKTPE	0	0	0	0	0	0	0	9.68957	5.9735	0	0	0	0	0	0	0	0	0	0	0	0	0	0
339	NSP3	YNGYLTSSSKTPEEH	0	0	0	0	7.66579	0	0	9.16009	0	0	0	0	0	0	0	0	0	0	0	0	0	0	0
340	NSP3	GYLTSSSKTPEEHFI	0	0	0	0	0	0	0	8.74175	0	0	0	0	0	0	0	0	0	0	0	0	0	0	0
341	NSP3	LTSSSKTPEEHFIET	0	0	0	0	0	7.18257	0	0	7.10278	0	0	0	0	0	0	0	0	0	0	0	9.90441	0	0
342	NSP3	SSSKTPEEHFIETIS	9.64792	10.1126	0	0	0	8.00897	0	0	0	0	0	7.33962	0	0	0	0	0	0	0	0	0	0	0
343	NSP3	SKTPEEHFIETISLA	8.41388	0	0	0	0	7.36804	0	7.45034	6.39951	0	0	7.133	0	0	0	0	0	0	0	0	0	0	0
344	NSP3	TPEEHFIETISLAGS	8.6448	0	0	0	0	8.44104	0	0	8.54398	8.26079	0	0	0	0	0	0	0	0	0	0	0	0	0
345	NSP3	EEHFIETISLAGSYK	0	0	0	8.68833	0	6.83995	0	8.65106	6.17074	0	8.38821	0	0	0	0	0	0	0	0	0	0	0	0
346	NSP3	IETISLAGSYKDWSY	0	0	0	0	0	0	0	0	6.70838	0	0	0	0	0	0	0	0	0	0	0	0	0	0
347	NSP3	AGSYKDWSYSGQSTQ	0	0	0	0	0	0	0	0	0	0	6.87168	0	0	0	0	0	0	0	0	0	0	0	0
348	NSP3	SYKDWSYSGQSTQLG	0	0	0	0	0	0	0	0	0	0	0	5.7381	0	0	0	0	0	0	0	0	0	0	0
349	NSP3	KDWSYSGQSTQLGIE	0	0	0	0	0	0	0	0	0	0	0	5.61407	0	0	0	0	0	0	0	0	0	0	0
350	NSP3	WSYSGQSTQLGIEFL	0	0	0	0	0	0	0	0	0	0	7.21315	6.75909	0	0	0	0	7.66113	8.92476	7.69113	7.52171	0	7.86699	8.41003
351	NSP3	GQSTQLGIEFLKRGD	0	0	0	0	0	0	0	0	0	0	0	0	0	0	0	0	0	0	0	0	8.10324	0	0
352	NSP3	EFLKRGDKSVYYTSN	0	0	0	0	0	0	0	0	0	0	6.72606	0	0	0	0	0	0	0	0	0	0	0	0
353	NSP3	TSNPTTFHLDGEVIT	0	0	0	0	0	6.97818	0	7.73819	0	0	0	0	0	0	0	0	0	0	0	0	0	0	0
354	NSP3	NPTTFHLDGEVITFD	0	0	0	0	0	0	0	9.81177	0	0	7.43623	0	0	0	0	0	7.61675	0	0	0	0	0	0
355	NSP3	TFDNLKTLLSLREVR	0	0	0	0	0	0	0	0	0	0	0	0	9.40754	0	0	0	0	0	0	0	0	0	0
356	NSP3	LREVRTIKVFTTVDN	0	0	0	0	0	0	0	0	0	0	0	0	0	0	0	0	0	0	0	7.39953	0	0	0
357	NSP3	EVRTIKVFTTVDNIN	0	0	0	0	0	7.09292	0	0	0	0	6.90523	0	0	0	0	0	0	0	0	6.97239	0	0	0
358	NSP3	NINLHTQVVDMSMTY	0	0	0	0	8.25459	0	0	0	7.10648	0	0	0	0	0	0	0	0	0	0	0	0	0	0
359	NSP3	NLHTQVVDMSMTYGQ	0	0	0	0	0	0	0	0	7.11907	0	0	0	0	0	0	0	0	0	0	0	0	0	0
360	NSP3	HTQVVDMSMTYGQQF	8.41175	0	0	0	0	0	0	0	6.3354	0	0	5.02631	0	0	0	0	0	0	0	0	0	0	0
361	NSP3	VDMSMTYGQQFGPTY	0	0	0	0	0	0	0	0	6.58469	0	0	0	0	0	0	0	0	0	0	0	0	0	0
362	NSP3	MSMTYGQQFGPTYLD	0	0	0	0	0	0	0	0	6.0989	0	0	0	0	0	0	0	0	0	0	0	0	0	0
363	NSP3	YGQQFGPTYLDGADV	0	0	0	0	0	6.82414	0	0	0	0	6.87217	0	0	0	0	0	0	0	0	0	0	0	0
364	NSP3	PTYLDGADVTKIKPH	8.11022	0	0	0	0	0	0	0	7.09212	0	0	0	0	0	0	0	0	0	0	0	0	0	0
365	NSP3	DGADVTKIKPHNSHE	8.21424	0	0	0	0	0	0	0	0	0	0	6.05589	8.17036	0	0	0	7.29254	0	0	0	0	0	0
366	NSP3	KIKPHNSHEGKTFYV	0	0	0	0	0	0	0	0	0	0	6.45277	0	0	0	0	0	0	0	0	0	0	0	0
367	NSP3	HNSHEGKTFYVLPND	0	0	0	0	0	6.73329	0	0	0	0	0	0	0	0	0	0	0	0	0	0	8.08914	0	0
368	NSP3	EGKTFYVLPNDDTLR	0	0	0	0	0	0	0	0	0	0	8.02857	0	0	0	0	0	0	0	0	7.18432	0	0	0
369	NSP3	KTFYVLPNDDTLRVE	0	0	0	0	0	0	0	0	0	0	0	0	9.25888	0	0	0	0	0	0	0	0	0	0
370	NSP3	VLPNDDTLRVEAFEY	0	0	0	0	0	7.64362	0	0	0	0	6.42224	5.50598	0	8.51808	0	7.87094	8.47758	8.77246	8.11728	7.86408	0	8.55695	9.30165
371	NSP3	PNDDTLRVEAFEYYH	0	0	0	8.72806	0	7.37954	0	0	0	8.05811	6.91854	6.93848	0	0	7.86183	7.92456	8.24349	8.73329	8.54968	8.063	0	9.11268	9.10704
372	NSP3	DDTLRVEAFEYYHTT	0	0	0	0	0	0	0	0	0	0	0	0	0	0	0	0	7.02303	0	0	0	0	8.59879	0
373	NSP3	TLRVEAFEYYHTTDP	0	0	0	0	0	0	0	0	0	0	0	0	0	0	0	0	0	0	0	0	8.5521	0	0
374	NSP3	RVEAFEYYHTTDPSF	0	0	0	0	0	0	0	0	0	0	0	6.0856	0	0	0	0	7.32173	0	8.09973	0	0	0	0
375	NSP3	EAFEYYHTTDPSFLG	0	0	0	0	0	0	0	0	0	0	6.37298	0	0	0	0	0	0	0	0	0	0	0	0
376	NSP3	FEYYHTTDPSFLGRY	0	0	0	0	0	0	0	0	0	0	0	6.86173	0	0	0	0	7.23969	0	0	0	0	0	0
377	NSP3	HTTDPSFLGRYMSAL	8.36665	0	0	0	0	0	0	0	7.55854	0	0	0	0	0	0	0	0	0	0	0	0	0	0
378	NSP3	TDPSFLGRYMSALNH	0	0	0	0	0	8.04275	0	0	9.27276	0	0	0	0	0	0	0	0	0	7.53175	7.01719	0	0	0
379	NSP3	GRYMSALNHTKKWKY	0	0	0	0	0	0	0	0	5.85346	0	7.03847	6.42681	0	0	0	0	0	0	0	7.48957	0	0	0
380	NSP3	QVNGLTSIKWADNNC	11.4626	0	0	0	0	0	0	0	6.54753	0	0	0	0	0	0	0	0	0	0	0	0	0	0
381	NSP3	NGLTSIKWADNNCYL	9.70689	0	0	0	0	0	0	0	0	0	0	5.22622	0	0	0	0	0	0	0	0	0	7.65296	0
382	NSP3	ADNNCYLATALLTLQ	0	0	0	0	0	0	0	0	6.21741	0	0	0	0	0	0	0	0	0	0	0	0	0	0
383	NSP3	IELKFNPPALQDAYY	0	0	0	0	0	6.61091	0	0	6.46378	0	6.37947	7.02309	0	0	8.37627	7.85768	8.05679	0	8.35486	7.99193	8.3793	8.26767	8.83592
384	NSP3	LKFNPPALQDAYYRA	0	0	0	0	0	0	0	0	0	0	0	0	0	0	0	7.40022	0	0	0	0	8.25859	0	0
385	NSP3	PPALQDAYYRARAGE	0	0	8.61978	0	0	0	0	0	0	8.27235	0	0	9.83807	0	0	0	0	0	0	0	0	0	0
386	NSP3	QDAYYRARAGEAANF	0	0	0	0	0	7.18313	0	0	0	0	0	6.79369	0	0	0	7.71088	0	0	0	0	0	0	0
387	NSP3	FCALILAYCNKTVGE	0	0	0	0	0	0	0	0	0	0	0	0	8.64974	0	0	0	0	0	0	0	0	0	0
388	NSP3	KTVGELGDVRETMSY	0	0	0	0	0	0	0	0	8.378	0	0	0	0	0	0	0	0	0	0	0	0	0	0
389	NSP3	VGELGDVRETMSYLF	0	0	0	0	8.08186	0	0	0	8.85916	0	0	0	0	0	0	0	7.05484	0	0	0	0	0	0
390	NSP3	ELGDVRETMSYLFQH	0	0	0	0	0	0	0	0	7.30742	7.82583	8.27877	0	0	0	0	0	0	0	0	0	0	0	0
391	NSP3	ETMSYLFQHANLDSC	0	0	0	0	0	0	0	0	0	0	6.67381	0	0	0	0	0	0	0	0	7.00762	0	0	0
392	NSP3	HANLDSCKRVLNVVC	0	0	0	0	0	0	0	0	5.86541	0	0	0	0	0	0	0	0	0	0	0	0	0	0
393	NSP3	LNVVCKTCGQQQTTL	0	0	0	0	0	0	0	0	0	0	0	9.63498	0	0	0	0	0	0	0	0	0	0	0
394	NSP3	VVCKTCGQQQTTLKG	0	0	0	0	0	0	0	0	0	0	0	7.51533	0	0	0	0	7.34207	0	0	0	0	0	0
395	NSP3	CKTCGQQQTTLKGVE	0	0	0	0	0	6.96995	0	0	0	0	0	8.61516	8.81113	0	0	0	0	0	0	0	0	0	0
396	NSP3	TCGQQQTTLKGVEAV	0	0	0	0	0	7.64398	0	0	0	0	0	7.46354	0	0	0	0	0	0	0	0	0	0	0
397	NSP3	GQQQTTLKGVEAVMY	0	0	0	0	0	7.27707	0	0	0	0	0	7.20567	0	0	0	0	0	0	0	0	0	0	0
398	NSP3	TTLKGVEAVMYMGTL	0	0	0	0	0	7.6548	0	0	5.84976	0	0	0	0	0	0	0	0	0	0	0	0	0	0
399	NSP3	LKGVEAVMYMGTLSY	0	0	0	0	0	7.099	0	0	6.26812	0	0	0	0	0	0	0	0	0	0	0	0	0	0
400	NSP3	EAVMYMGTLSYEQFK	0	0	0	0	0	0	0	7.11685	0	0	7.39284	0	0	0	0	0	0	0	0	0	0	0	0
401	NSP3	GKQATKYLVQQESPF	0	0	0	0	0	0	0	7.28027	0	0	0	5.32457	0	0	0	0	0	0	0	6.99407	0	0	0
402	NSP3	QATKYLVQQESPFVM	0	0	0	0	0	6.60299	0	0	7.75799	0	0	0	0	0	0	0	0	0	0	0	0	0	0
403	NSP3	TKYLVQQESPFVMMS	0	0	0	0	7.51822	0	0	0	7.70544	0	0	0	0	0	0	0	0	0	0	0	0	0	0
404	NSP3	YLVQQESPFVMMSAP	0	0	0	8.64006	0	0	0	0	8.10815	0	0	0	0	0	0	0	0	0	0	0	0	0	0
405	NSP3	VQQESPFVMMSAPPA	0	0	0	0	0	0	0	0	6.79674	0	0	0	0	0	0	0	0	0	0	0	0	0	0
406	NSP3	QESPFVMMSAPPAQY	0	0	0	0	0	0	0	0	7.1741	0	0	0	0	0	0	0	0	0	0	7.14822	0	0	0
407	NSP3	SPFVMMSAPPAQYEL	0	0	0	0	0	0	0	0	0	0	6.22586	0	0	0	0	0	0	0	0	0	0	0	0
408	NSP3	FVMMSAPPAQYELKH	0	0	0	0	0	0	0	0	6.40005	0	0	0	0	0	0	0	0	0	0	0	0	0	0
409	NSP3	TCASEYTGNYQCGHY	0	0	0	0	0	7.34937	0	0	6.24465	0	0	7.1616	0	0	7.64638	7.38961	0	0	7.45933	0	0	7.93471	0
410	NSP3	NYQCGHYKHITSKET	0	0	0	0	0	0	0	7.70202	0	0	0	0	0	0	0	0	0	0	0	0	0	0	0
411	NSP3	QCGHYKHITSKETLY	0	0	0	0	8.39155	0	0	7.99586	0	0	0	5.25467	0	0	0	0	0	0	0	0	0	0	0
412	NSP3	GHYKHITSKETLYCI	0	0	0	0	0	7.67644	0	0	0	0	0	0	0	0	8.40076	0	0	0	0	0	0	0	0
413	NSP3	LLTKSSEYKGPITDV	0	0	0	0	0	6.83524	0	0	0	0	0	6.00639	0	0	0	0	0	0	0	0	0	0	0
414	NSP3	TKSSEYKGPITDVFY	0	0	0	0	0	7.08743	0	0	0	0	0	5.82953	0	0	0	0	0	0	0	0	0	0	0
415	NSP3	PITDVFYKENSYTTT	0	0	0	0	0	7.23834	0	7.04553	7.28293	8.72926	6.68758	6.93715	0	0	0	0	0	0	0	0	0	0	0
416	NSP3	TDVFYKENSYTTTIK	0	0	0	0	0	0	0	0	0	0	0	4.92278	0	0	0	0	0	0	0	0	0	0	0
417	NSP3	VFYKENSYTTTIKPV	0	0	0	0	0	0	0	0	6.3041	0	0	0	0	0	0	0	0	0	0	0	0	0	0
418	NSP3	ENSYTTTIKPVTYKL	0	0	0	0	0	0	0	0	0	0	6.77844	0	0	0	0	0	0	0	0	0	0	0	0
419	NSP3	VTYKLDGVVCTEIDP	0	0	0	0	0	0	0	0	0	0	0	0	0	9.69661	0	0	0	0	0	0	0	0	0
420	NSP3	LDGVVCTEIDPKLDN	0	0	0	0	0	0	0	0	6.70995	0	0	0	0	8.53673	0	0	0	0	0	0	0	0	0
421	NSP3	GVVCTEIDPKLDNYY	0	0	0	0	7.50756	6.71479	0	0	0	0	0	6.35955	0	0	7.74602	7.43229	7.65034	0	7.80648	0	0	8.60794	8.63434
422	NSP3	TEIDPKLDNYYKKDN	0	0	0	8.83369	0	7.45821	0	0	6.12107	0	0	6.68917	0	0	0	0	0	0	0	0	0	0	0
423	NSP3	IDPKLDNYYKKDNSY	0	0	0	0	0	0	0	0	6.25707	0	0	5.66425	0	0	0	0	0	0	0	0	0	0	0
424	NSP3	YKKDNSYFTEQPIDL	0	0	0	0	0	0	0	0	0	0	0	0	0	0	0	0	0	0	0	0	8.73092	0	0
425	NSP3	KDNSYFTEQPIDLVP	0	0	0	0	0	0	0	0	0	0	0	0	0	0	0	0	0	0	0	0	8.7509	0	0
426	NSP3	NSYFTEQPIDLVPNQ	0	0	0	0	0	0	0	0	6.66171	0	0	0	0	0	0	0	0	0	0	0	0	0	0
427	NSP3	YFTEQPIDLVPNQPY	0	0	0	0	0	0	0	0	0	0	0	7.03986	0	0	0	0	7.33127	0	8.32371	7.21213	7.76677	8.2379	8.8232
428	NSP3	TEQPIDLVPNQPYPN	8.31002	0	0	9.10907	0	8.79156	0	7.03967	7.40838	0	0	5.62809	0	0	0	0	0	0	0	0	8.27406	0	0
429	NSP3	QPIDLVPNQPYPNAS	0	0	0	0	0	7.13817	0	0	6.35238	0	0	0	0	0	0	0	0	0	0	0	0	0	0
430	NSP3	IDLVPNQPYPNASFD	0	0	0	0	0	7.25608	0	0	6.13929	0	0	0	0	0	0	0	7.37897	0	7.75342	0	0	0	0
431	NSP3	LVPNQPYPNASFDNF	0	0	0	0	0	7.00114	0	0	0	0	0	7.00297	0	0	0	0	7.37508	8.18403	8.15248	7.44835	0	8.14105	8.51723
432	NSP3	PNQPYPNASFDNFKF	0	0	0	0	0	0	0	0	0	0	0	5.5443	0	0	0	0	0	0	0	0	0	0	0
433	NSP3	DNFKFVCDNIKFADD	8.25499	0	0	0	0	0	0	0	5.80421	0	6.71629	0	0	0	0	0	7.06905	0	8.26982	0	0	0	0
434	NSP3	FKFVCDNIKFADDLN	0	0	0	0	0	0	0	0	0	0	0	5.24088	0	0	8.30334	0	0	0	0	0	0	0	0
435	NSP3	ADDLNQLTGYKKPAS	0	0	0	0	0	0	0	0	6.52795	0	0	0	0	0	0	0	0	0	0	0	0	0	0
436	NSP3	GYKKPASRELKVTFF	0	0	0	0	0	0	0	0	0	0	0	5.37902	0	0	0	0	0	0	0	0	0	0	0
437	NSP3	PASRELKVTFFPDLN	0	0	0	0	0	0	0	0	0	0	6.47213	0	0	0	0	0	0	0	0	0	0	0	0
438	NSP3	SRELKVTFFPDLNGD	0	0	0	0	0	0	0	0	0	0	0	0	0	0	0	0	0	0	0	0	8.00471	0	0
439	NSP3	ELKVTFFPDLNGDVV	0	0	0	0	0	0	0	0	0	0	6.52247	0	0	0	0	0	0	0	0	0	0	0	0
440	NSP3	KVTFFPDLNGDVVAI	0	0	0	0	0	0	0	0	0	8.33305	0	0	0	0	0	0	0	0	0	0	0	0	0
441	NSP3	TFFPDLNGDVVAIDY	0	0	0	0	7.50577	6.92919	0	0	7.61551	8.66324	0	6.36278	0	8.38525	8.69807	7.62814	8.38242	0	7.8522	7.26107	7.98441	8.35495	8.86885
442	NSP3	FPDLNGDVVAIDYKH	0	0	0	0	0	0	0	0	6.43113	0	0	0	0	0	0	0	0	0	0	0	0	0	0
443	NSP3	IDYKHYTPSFKKGAK	0	0	0	0	9.48288	7.89256	0	0	0	0	6.46175	0	0	0	0	0	0	0	0	0	0	0	0
444	NSP3	HYTPSFKKGAKLLHK	8.77459	0	0	0	8.09584	7.0557	0	7.03083	5.85254	0	6.86523	5.56603	0	0	0	0	0	0	0	0	0	0	0
445	NSP3	SFKKGAKLLHKPIVW	0	0	0	0	0	0	0	0	0	0	0	5.97958	0	0	0	0	0	0	0	0	0	0	0
446	NSP3	GAKLLHKPIVWHVNN	0	0	0	0	0	0	0	0	7.40388	0	0	0	0	0	0	0	0	0	0	0	0	0	0
447	NSP3	LHKPIVWHVNNATNK	0	0	0	0	0	0	0	0	0	0	6.22019	0	0	0	0	0	0	0	0	0	0	0	0
448	NSP3	KATYKPNTWCIRCLW	0	0	0	0	0	0	0	0	0	0	0	6.62384	0	0	0	0	0	0	0	0	0	0	0
449	NSP3	NTWCIRCLWSTKPVE	0	0	0	0	0	0	0	0	0	0	0	0	9.58302	0	0	0	0	0	0	0	0	0	0
450	NSP3	PVETSNSFDVLKSED	0	0	0	0	8.25035	0	0	7.58606	7.02311	8.84987	0	0	0	0	0	0	0	0	0	0	0	0	0
451	NSP3	ETSNSFDVLKSEDAQ	0	0	0	0	0	0	0	0	0	0	6.98207	0	0	0	0	0	0	0	0	0	0	0	0
452	NSP3	SFDVLKSEDAQGMDN	0	0	0	0	0	0	0	0	6.00655	0	0	0	0	0	0	0	0	0	0	0	8.26576	0	0
453	NSP3	DVLKSEDAQGMDNLA	0	0	0	0	0	0	0	7.71355	0	0	0	0	0	0	0	0	0	0	0	0	0	0	0
454	NSP3	MDNLACEDLKPVSEE	0	0	8.63819	0	8.95427	0	0	0	0	8.76657	6.23525	0	0	0	0	0	0	0	0	0	0	0	0
455	NSP3	NLACEDLKPVSEEVV	0	0	0	0	0	0	0	0	6.36908	0	0	0	0	0	0	0	0	0	0	0	0	0	0
456	NSP3	ACEDLKPVSEEVVEN	0	0	8.40569	0	0	0	0	0	0	9.1405	6.95012	0	0	0	0	0	0	0	0	0	0	0	0
457	NSP3	EDLKPVSEEVVENPT	8.08392	0	0	0	0	0	0	7.80546	0	0	8.3844	0	0	0	0	0	0	0	0	7.18994	0	0	0
458	NSP3	LKPVSEEVVENPTIQ	0	0	0	0	0	0	11.1259	0	7.23465	0	0	0	0	0	0	0	0	0	0	0	0	0	0
459	NSP3	PVSEEVVENPTIQKD	0	0	0	9.65373	8.05072	7.13175	11.0914	8.41118	7.79672	8.74012	6.69054	0	8.12266	9.27426	0	0	0	0	0	0	0	0	0
460	NSP3	EVVENPTIQKDVLEC	0	0	0	0	0	0	0	7.57007	0	0	7.59958	0	0	0	0	0	0	0	0	0	0	0	0
461	NSP3	NPTIQKDVLECNVKT	0	0	0	0	0	0	0	0	0	0	0	5.59522	0	0	0	0	0	0	0	0	0	0	0
462	NSP3	TIQKDVLECNVKTTE	0	0	0	0	7.67413	7.64222	0	0	0	0	0	6.87718	0	0	0	0	0	0	0	0	8.42449	0	0
463	NSP3	QKDVLECNVKTTEVV	0	0	0	0	0	6.59901	0	0	0	0	0	8.35446	0	0	0	0	0	0	0	0	0	0	0
464	NSP3	DVLECNVKTTEVVGD	8.47913	0	0	0	0	0	0	0	0	0	0	7.1329	0	0	0	0	7.80068	0	0	0	0	0	0
465	NSP3	LECNVKTTEVVGDII	0	0	0	0	0	0	0	0	0	0	0	6.98602	0	0	0	0	0	0	0	0	0	0	0
466	NSP3	TTEVVGDIILKPANN	0	0	0	0	0	7.3841	0	0	0	0	0	5.22084	0	0	0	0	0	0	0	0	0	0	0
467	NSP3	EVVGDIILKPANNSL	0	0	0	0	0	0	0	0	6.41069	0	7.50048	0	0	0	0	0	0	0	0	7.1194	0	0	0
468	NSP3	ILKPANNSLKITEEV	0	0	0	0	0	0	0	0	6.19533	0	0	0	0	0	0	0	0	0	0	0	0	0	0
469	NSP3	LKITEEVGHTDLMAA	0	0	0	0	0	0	0	0	6.46479	0	0	0	0	0	0	0	0	0	0	0	0	0	0
470	NSP3	ITEEVGHTDLMAAYV	0	0	0	0	7.82666	0	0	0	7.70341	0	0	0	0	0	0	0	0	0	0	0	0	0	0
471	NSP3	EEVGHTDLMAAYVDN	0	0	0	0	0	0	0	8.97278	6.70168	8.20363	8.43351	0	7.96419	0	0	0	0	0	0	0	0	0	0
472	NSP3	VGHTDLMAAYVDNSS	0	0	0	0	0	0	0	7.04553	0	0	0	0	0	0	0	0	0	0	0	0	0	0	0
473	NSP3	AYVDNSSLTIKKPNE	0	0	0	0	0	0	0	0	0	0	0	0	8.41626	0	0	0	0	0	0	0	0	0	0
474	NSP3	ELSRVLGLKTLATHG	0	0	0	0	0	0	0	0	0	0	6.72148	0	0	0	0	0	0	0	0	0	0	0	0
475	NSP3	LATHGLAAVNSVPWD	0	0	0	0	0	0	0	0	5.94524	0	6.39712	5.52108	0	0	0	0	0	0	0	0	0	0	0
476	NSP3	GLAAVNSVPWDTIAN	0	0	0	0	7.56398	0	0	0	7.25306	0	0	0	0	0	0	0	0	0	0	0	0	0	0
477	NSP3	AAVNSVPWDTIANYA	0	0	0	0	0	0	0	0	7.04777	0	0	0	0	0	0	0	0	0	0	0	0	0	0
478	NSP3	TNIVTRCLNRVCTNY	0	0	0	0	0	0	0	0	0	0	0	5.77133	0	0	0	0	0	0	0	0	0	0	0
479	NSP3	IVTRCLNRVCTNYMP	0	0	0	0	0	0	0	0	5.83763	0	0	0	0	0	0	0	0	0	0	0	0	0	0
480	NSP3	TRCLNRVCTNYMPYF	0	0	0	0	0	6.92054	0	0	5.92479	0	6.38512	7.01684	0	0	0	0	0	0	0	0	0	0	0
481	NSP3	CLNRVCTNYMPYFFT	0	0	0	0	0	0	0	0	0	0	0	5.20589	0	0	0	0	0	0	0	0	0	0	0
482	NSP3	NRVCTNYMPYFFTLL	0	0	0	0	0	0	0	0	0	0	0	4.96723	0	0	0	0	0	0	0	0	0	0	0
483	NSP3	YMPYFFTLLLQLCTF	0	0	0	0	0	0	0	0	0	0	0	5.1682	0	0	0	0	0	0	0	0	0	0	0
484	NSP3	PYFFTLLLQLCTFTR	0	0	0	0	0	0	0	0	0	0	0	4.91181	0	0	0	0	0	0	0	0	0	0	0
485	NSP3	LLQLCTFTRSTNSRI	0	0	0	0	0	6.60001	0	0	0	0	0	5.67201	0	0	0	0	0	0	0	0	0	0	0
486	NSP3	SRIKASMPTTIAKNT	9.40732	0	0	0	0	0	0	0	5.96527	0	0	6.75923	0	0	0	0	0	0	0	0	0	0	0
487	NSP3	IKASMPTTIAKNTVK	0	0	0	0	0	0	0	0	6.63331	0	0	5.52408	0	0	0	0	0	0	0	0	0	0	0
488	NSP3	MPTTIAKNTVKSVGK	0	0	0	0	7.51468	0	0	0	6.26873	0	0	6.66352	0	0	0	0	0	0	0	0	0	0	0
489	NSP3	EASFNYLKSPNFSKL	0	0	0	0	0	0	0	0	0	0	6.59743	0	0	0	0	0	0	0	0	0	0	0	0
490	NSP3	SFNYLKSPNFSKLIN	0	0	0	0	0	0	0	0	0	0	0	8.6749	0	0	0	0	0	0	0	0	0	0	0
491	NSP3	NYLKSPNFSKLINII	0	0	0	0	0	0	0	0	0	0	0	6.9285	0	0	0	0	0	0	0	0	0	0	0
492	NSP3	SLIYSTAALGVLMSN	0	0	0	0	0	0	0	0	0	0	6.64009	0	0	0	0	0	0	0	0	0	0	0	0
493	NSP3	AALGVLMSNLGMPSY	0	0	0	0	0	0	0	0	8.04025	0	0	0	0	0	0	0	0	0	0	0	0	0	8.38357
494	NSP3	NLGMPSYCTGYREGY	0	0	8.48404	0	0	0	0	0	0	0	0	6.43906	0	0	7.61503	0	7.48678	0	0	7.21682	0	0	0
495	NSP3	GMPSYCTGYREGYLN	0	0	0	0	0	7.58282	0	0	0	0	0	5.62629	0	0	0	0	0	0	0	0	0	0	0
496	NSP3	PSYCTGYREGYLNST	0	0	0	0	0	0	0	0	0	0	7.41606	0	0	0	0	0	0	0	0	0	0	0	0
497	NSP3	YCTGYREGYLNSTNV	0	0	8.96845	0	0	0	0	0	7.9908	0	10.4563	0	0	0	0	0	0	0	0	7.06553	0	0	0
498	NSP3	TGYREGYLNSTNVTI	0	0	0	0	0	0	0	7.0893	7.31751	0	9.05015	0	0	0	0	0	0	0	8.66735	0	0	0	0
499	NSP3	YREGYLNSTNVTIAT	0	0	0	0	0	0	0	0	0	0	8.38603	0	0	0	0	0	0	0	7.61292	0	0	0	0
500	NSP3	EGYLNSTNVTIATYC	0	0	0	0	0	0	0	0	6.33654	0	7.17737	0	0	0	0	0	0	0	0	0	0	0	0
501	NSP3	CTGSIPCSVCLSGLD	0	0	0	0	0	0	0	0	7.01822	0	0	0	0	0	0	0	0	0	0	0	0	0	0
502	NSP3	LSGLDSLDTYPSLET	0	0	0	0	0	6.84152	0	0	5.8754	0	0	0	0	0	0	0	0	0	0	0	0	0	0
503	NSP3	GLDSLDTYPSLETIQ	0	0	0	0	0	7.76078	0	0	6.6032	0	0	0	0	0	0	0	0	0	0	0	0	0	0
504	NSP3	TYPSLETIQITISSF	0	0	0	0	0	6.83287	0	0	6.17677	0	7.2233	0	0	0	0	0	0	0	0	0	0	0	0
505	NSP3	LETIQITISSFKWDL	0	0	0	0	0	0	0	0	0	0	6.27375	0	0	0	0	0	0	0	0	0	0	0	0
506	NSP3	FKWDLTAFGLVAEWF	0	0	0	0	7.4022	6.75998	0	0	6.22509	0	7.8062	7.42618	0	0	8.65739	8.40578	8.83971	9.15309	8.84315	8.51041	8.63074	8.8754	9.16868
507	NSP3	WDLTAFGLVAEWFLA	0	0	0	0	0	0	0	0	0	0	0	5.43285	0	0	0	0	7.01002	0	0	7.01719	0	7.86858	8.53189
508	NSP3	LTAFGLVAEWFLAYI	0	0	0	0	0	0	0	0	0	0	0	5.80236	0	0	0	0	0	0	0	6.97438	0	8.14467	0
509	NSP3	AFGLVAEWFLAYILF	0	0	0	0	0	0	0	0	0	0	0	6.10279	0	0	0	0	7.14296	0	0	7.17216	0	8.56965	0
510	NSP3	GLVAEWFLAYILFTR	0	0	0	0	0	0	0	0	0	0	0	0	0	0	0	0	0	0	0	0	0	8.0044	0
511	NSP3	VAEWFLAYILFTRFF	0	0	0	0	0	0	0	0	0	0	0	6.22367	0	0	0	0	0	0	0	0	0	0	0
512	NSP3	EWFLAYILFTRFFYV	0	0	0	0	0	0	0	0	0	0	0	5.13199	0	0	0	0	0	0	0	0	0	0	0
513	NSP3	FTRFFYVLGLAAIMQ	0	0	0	0	0	0	0	0	0	0	0	0	0	0	0	0	0	0	0	0	0	8.38195	0
514	NSP3	RFFYVLGLAAIMQLF	0	0	0	0	0	0	0	0	0	0	0	5.74172	0	0	0	0	0	0	0	0	0	0	0
515	NSP3	VLGLAAIMQLFFSYF	0	0	0	0	0	0	0	0	0	0	0	6.73992	0	0	0	0	0	0	7.63471	0	0	0	0
516	NSP3	AAIMQLFFSYFAVHF	0	0	0	0	0	0	0	0	0	0	0	6.15397	0	0	0	0	0	0	0	0	0	0	8.70446
517	NSP3	QLFFSYFAVHFISNS	0	0	0	0	0	0	0	0	6.0858	0	6.18544	0	0	0	0	0	0	0	0	0	0	0	0
518	NSP3	FFSYFAVHFISNSWL	0	0	0	0	0	0	0	0	6.61836	0	6.50549	5.83466	0	0	0	0	0	0	0	0	0	0	0
519	NSP3	SYFAVHFISNSWLMW	0	0	0	0	0	6.61288	0	0	0	0	0	6.95374	0	0	0	7.7488	7.11725	0	0	0	0	0	0
520	NSP3	FAVHFISNSWLMWLI	0	0	0	0	0	0	0	0	0	0	0	6.21696	0	0	0	0	0	0	0	0	0	0	0
521	NSP3	SWLMWLIINLVQMAP	0	0	0	0	0	0	0	0	8.77591	0	0	0	0	0	0	0	0	0	0	0	0	0	0
522	NSP3	LMWLIINLVQMAPIS	0	0	0	0	0	0	0	0	8.06526	0	0	0	0	0	0	0	0	0	0	0	0	0	0
523	NSP3	WLIINLVQMAPISAM	0	0	0	0	0	0	0	0	7.45696	0	0	0	0	0	0	0	0	0	0	0	0	0	0
524	NSP3	IINLVQMAPISAMVR	0	0	0	0	0	0	0	0	7.71884	0	0	0	0	0	0	0	0	0	0	0	0	0	0
525	NSP3	NLVQMAPISAMVRMY	0	0	0	0	0	0	0	0	8.98541	0	0	0	0	0	0	0	0	0	0	0	0	0	0
526	NSP3	VQMAPISAMVRMYIF	0	0	0	0	0	0	0	0	8.81372	0	6.63133	0	0	0	0	0	0	0	0	0	0	0	0
527	NSP3	MAPISAMVRMYIFFA	0	0	0	0	0	0	0	0	7.11855	0	0	0	0	0	0	0	0	0	0	0	0	0	0
528	NSP3	SAMVRMYIFFASFYY	0	0	0	0	0	0	0	0	0	0	0	6.14758	0	0	0	0	0	0	0	0	0	0	0
529	NSP3	MVRMYIFFASFYYVW	0	0	0	0	0	0	0	0	0	0	0	5.82401	0	0	0	0	0	0	0	0	0	0	0
530	NSP3	ASFYYVWKSYVHVVD	0	0	0	0	0	0	0	0	7.51669	0	0	0	0	0	0	0	0	0	0	0	0	0	0
531	NSP3	YVWKSYVHVVDGCNS	0	0	0	0	0	0	0	0	6.51991	0	0	0	0	0	0	0	0	0	0	0	0	0	0
532	NSP3	DGCNSSTCMMCYKRN	0	0	0	0	0	0	0	0	0	0	0	5.0506	0	0	0	0	0	0	0	0	0	0	0
533	NSP3	SSTCMMCYKRNRATR	9.47808	0	0	0	0	0	0	0	0	0	0	4.93543	0	0	0	0	0	0	0	0	0	0	0
534	NSP3	TCMMCYKRNRATRVE	0	0	0	0	0	0	0	0	0	0	0	5.21543	9.18718	0	0	0	0	0	0	0	0	0	0
535	NSP3	KRNRATRVECTTIVN	0	0	0	0	0	0	0	0	6.99252	0	0	0	0	0	0	0	0	0	0	0	0	0	0
536	NSP3	ATRVECTTIVNGVRR	0	0	0	0	0	0	0	0	0	0	0	5.74891	0	0	0	0	0	0	8.13805	7.53371	7.9645	0	0
537	NSP3	RVECTTIVNGVRRSF	0	0	0	0	0	0	0	0	0	0	0	5.49936	0	0	0	0	0	0	0	0	0	0	0
538	NSP3	ECTTIVNGVRRSFYV	0	0	0	0	0	0	0	0	0	0	7.28894	4.87817	0	0	0	0	0	0	0	0	0	0	0
539	NSP3	VYANGGKGFCKLHNW	0	0	0	0	0	0	0	0	0	0	0	6.23131	0	0	0	0	0	0	0	0	0	0	0
540	NSP3	KGFCKLHNWNCVNCD	0	0	0	0	0	0	0	0	0	0	6.19618	0	0	0	0	0	0	0	0	0	0	0	0
541	NSP3	FCKLHNWNCVNCDTF	0	0	0	0	0	0	0	0	5.84604	0	0	5.61407	0	0	0	0	7.31624	0	0	0	0	8.03447	0
542	NSP3	NCDTFCAGSTFISDE	0	0	8.61823	8.7827	0	6.70407	0	0	6.0113	0	0	0	7.89267	0	0	0	0	0	0	0	0	7.97339	0
543	NSP3	FISDEVARDLSLQFK	0	0	0	0	0	0	0	0	5.93507	0	0	0	0	0	0	0	0	0	0	0	0	0	0
544	NSP3	EVARDLSLQFKRPIN	0	0	0	0	0	0	0	0	0	0	7.86302	0	8.00218	0	0	0	0	0	0	0	0	0	0
545	NSP3	ARDLSLQFKRPINPT	0	0	0	0	0	0	0	0	5.97596	0	0	0	0	0	0	0	0	0	0	0	0	0	0
546	NSP3	QFKRPINPTDQSSYI	0	0	0	0	0	0	0	0	0	0	0	0	0	0	0	0	0	0	0	0	0	9.45649	0
547	NSP3	KRPINPTDQSSYIVD	0	0	0	0	0	6.74715	0	0	6.11469	0	0	0	0	0	0	0	0	0	0	0	0	9.51654	0
548	NSP3	PINPTDQSSYIVDSV	0	0	8.40665	0	7.96408	8.22507	0	7.33418	7.5979	9.2166	6.65125	6.79173	8.2211	8.64257	0	0	0	0	8.20023	0	0	10.6748	0
549	NSP3	NPTDQSSYIVDSVTV	0	0	0	0	0	6.99175	0	0	0	0	0	0	0	0	0	0	0	0	0	0	0	10.4826	0
550	NSP3	TDQSSYIVDSVTVKN	0	0	0	0	0	7.69128	0	0	6.49297	0	0	0	0	0	0	0	0	0	0	0	0	0	0
551	NSP3	SYIVDSVTVKNGSIH	0	0	0	0	0	7.55674	0	0	0	0	0	9.23165	0	0	0	0	0	0	0	0	0	0	0
552	NSP3	IVDSVTVKNGSIHLY	0	0	0	0	0	6.91982	0	0	0	0	0	9.55862	0	0	0	0	0	0	0	0	0	0	0
553	NSP3	DSVTVKNGSIHLYFD	8.73007	0	0	0	0	6.70944	0	0	0	0	0	8.43085	0	0	8.00689	0	8.21109	0	0	0	0	0	0
554	NSP3	VTVKNGSIHLYFDKA	0	0	0	0	0	0	0	0	0	0	0	7.52831	0	0	0	0	0	0	0	0	0	0	0
555	NSP3	VKNGSIHLYFDKAGQ	0	0	0	0	0	0	0	0	0	0	0	5.33727	0	0	0	0	0	0	0	0	0	0	0
556	NSP3	HLYFDKAGQKTYERH	0	0	0	0	0	0	0	0	0	0	0	5.50952	0	0	0	0	0	0	0	0	0	0	0
557	NSP3	ERHSLSHFVNLDNLR	0	0	0	0	0	0	0	0	0	0	7.54988	5.19625	0	0	0	0	0	0	0	0	0	0	0
558	NSP3	HSLSHFVNLDNLRAN	0	0	0	0	7.62693	0	0	0	0	0	7.26119	0	0	0	0	0	0	0	0	0	0	0	0
559	NSP3	LSHFVNLDNLRANNT	0	0	0	0	0	0	0	0	0	0	0	8.45069	0	0	0	0	0	0	0	0	0	0	0
560	NSP3	RANNTKGSLPINVIV	0	0	0	0	0	0	0	0	0	0	6.36972	0	0	0	0	0	0	0	0	0	0	0	0
561	NSP3	NNTKGSLPINVIVFD	0	0	0	0	0	0	0	0	0	0	7.7609	0	0	0	0	0	0	0	0	0	0	0	0
562	NSP3	GSLPINVIVFDGKSK	0	0	0	0	0	0	0	0	0	0	0	0	0	0	0	10.5991	0	0	0	9.98187	0	0	0
563	NSP3	LPINVIVFDGKSKCE	0	0	0	0	0	0	0	0	0	0	0	0	0	0	0	10.0361	0	0	0	8.48835	0	0	0
564	NSP3	INVIVFDGKSKCEES	0	0	0	0	0	0	0	0	0	0	0	0	0	0	0	9.46261	0	0	0	7.7987	0	0	0
565	NSP3	VIVFDGKSKCEESSA	0	0	0	0	0	0	0	0	0	0	0	0	0	0	0	9.77287	0	0	0	8.705	0	0	0
566	NSP3	VFDGKSKCEESSAKS	0	0	0	0	0	0	0	0	0	0	0	0	0	0	0	9.83061	0	0	0	9.28597	0	0	0
567	NSP3	DGKSKCEESSAKSAS	0	0	0	0	0	0	0	0	0	0	0	0	0	0	0	10.5538	0	0	0	9.68983	7.96047	0	0
568	NSP3	EESSAKSASVYYSQL	0	0	0	0	0	0	0	8.91628	0	8.40269	8.68206	0	0	0	0	0	0	0	0	7.45514	0	0	0
569	NSP3	SASVYYSQLMCQPIL	0	0	0	0	0	0	0	0	0	0	6.60649	0	0	0	0	0	0	0	0	0	0	0	0
570	NSP3	SVYYSQLMCQPILLL	0	0	0	0	0	0	0	0	0	0	7.90981	5.418	0	0	0	0	0	8.22227	0	0	0	0	0
571	NSP3	YYSQLMCQPILLLDQ	0	0	0	0	0	0	0	0	0	0	7.69452	0	0	0	0	0	0	0	0	0	0	0	0
572	NSP3	CQPILLLDQALVSDV	0	0	0	0	0	0	0	0	6.16736	0	0	0	0	0	0	0	0	0	0	0	0	0	0
573	NSP3	PILLLDQALVSDVGD	0	0	0	0	0	0	0	8.54787	7.30936	0	6.95605	0	0	0	0	0	0	0	0	0	0	0	0
574	NSP3	LDQALVSDVGDSAEV	0	0	0	0	0	0	0	7.44448	6.95668	0	0	0	0	0	0	0	0	0	0	0	0	0	0
575	NSP3	QALVSDVGDSAEVAV	0	0	0	0	7.44967	0	0	7.44969	6.09092	0	0	0	0	0	0	0	0	0	0	0	0	0	0
576	NSP3	LVSDVGDSAEVAVKM	0	0	0	0	7.72497	7.38955	0	0	6.77528	8.64184	0	0	0	0	0	0	0	0	0	0	0	0	0
577	NSP3	VGDSAEVAVKMFDAY	0	10.7138	0	0	10.01	0	0	0	6.8188	0	0	0	0	0	0	0	0	0	0	0	0	0	0
578	NSP3	DSAEVAVKMFDAYVN	8.96259	0	0	0	0	6.87767	0	0	0	0	6.29246	0	0	0	0	0	7.61777	0	0	0	0	0	0
579	NSP3	YVNTFSSTFNVPMEK	0	0	0	0	0	0	0	0	0	0	0	0	0	9.99394	0	0	0	0	0	0	0	0	0
580	NSP3	STFNVPMEKLKTLVA	0	0	0	0	0	0	0	0	0	0	0	0	0	0	0	0	0	8.22975	0	0	0	0	0
581	NSP3	VPMEKLKTLVATAEA	0	0	0	0	0	0	0	0	6.52842	0	0	0	0	0	0	0	0	0	0	0	0	0	0
582	NSP3	MEKLKTLVATAEAEL	0	0	0	0	0	0	0	7.14542	0	0	0	0	0	0	0	0	0	0	0	0	0	0	0
583	NSP3	ATAEAELAKNVSLDN	0	0	0	0	0	0	0	0	0	0	0	0	0	0	0	0	0	0	0	0	0	0	8.62189
584	NSP3	VSLDNVLSTFISAAR	0	0	0	0	0	0	0	0	6.46579	0	0	0	0	0	0	0	0	0	0	0	0	0	0
585	NSP3	LSTFISAARQGFVDS	0	0	0	0	0	0	0	0	0	0	0	0	0	0	0	0	0	0	0	0	0	0	8.67522
586	NSP3	TFISAARQGFVDSDV	0	0	0	0	0	0	0	0	0	0	0	0	0	0	0	0	0	0	0	0	0	0	8.53957
587	NSP3	ISAARQGFVDSDVET	0	0	0	0	0	6.80484	0	0	7.13022	0	0	0	0	0	0	0	0	0	0	0	0	0	0
588	NSP3	AARQGFVDSDVETKD	0	0	0	0	7.98313	0	0	0	6.09818	0	0	0	0	0	0	0	0	0	0	0	0	0	0
589	NSP3	RQGFVDSDVETKDVV	0	0	0	0	8.17539	0	0	0	5.81963	0	0	0	0	0	0	0	0	0	0	0	0	0	0
590	NSP3	GFVDSDVETKDVVEC	0	0	0	0	7.64888	7.73964	0	0	6.79313	0	0	0	0	0	0	0	0	0	0	0	0	0	0
591	NSP3	VDSDVETKDVVECLK	0	0	0	0	0	0	0	0	6.8195	0	6.27465	0	0	0	0	0	0	0	0	0	0	0	0
592	NSP3	DVVECLKLSHQSDIE	0	0	0	0	0	0	0	0	0	0	0	0	0	0	0	0	8.11732	0	0	0	0	0	0
593	NSP3	VECLKLSHQSDIEVT	0	0	0	0	0	0	0	0	0	0	0	0	0	0	0	0	7.25372	0	0	0	0	0	0
594	NSP3	CLKLSHQSDIEVTGD	0	0	0	0	0	0	0	7.32392	0	0	0	0	0	0	0	0	0	0	0	0	0	0	0
595	NSP3	SHQSDIEVTGDSCNN	0	0	0	0	0	0	0	7.37278	6.227	0	0	0	0	0	0	0	0	0	0	0	0	0	0
596	NSP3	EVTGDSCNNYMLTYN	0	0	0	0	0	0	0	0	0	0	7.83718	5.3498	0	0	0	0	0	0	0	7.30344	0	0	0
597	NSP3	DSCNNYMLTYNKVEN	8.23482	0	0	0	0	0	0	0	6.10251	8.60453	0	0	0	0	0	0	0	0	0	0	0	0	0
598	NSP3	NYMLTYNKVENMTPR	0	0	0	0	0	0	0	0	7.6069	0	0	0	0	0	0	0	0	0	0	0	0	0	0
599	NSP3	MLTYNKVENMTPRDL	0	0	0	0	0	0	0	0	5.78163	0	0	0	0	0	0	0	0	0	0	0	0	0	0
600	NSP3	VENMTPRDLGACIDC	0	0	0	0	0	0	0	0	0	0	6.86573	0	0	0	0	0	0	0	0	0	0	0	0
601	NSP3	TPRDLGACIDCSARH	0	0	0	0	0	0	0	0	7.86168	0	0	6.43165	0	0	0	0	0	0	0	0	0	0	0
602	NSP3	RDLGACIDCSARHIN	0	0	0	0	0	6.68502	0	0	6.78114	0	0	5.84591	0	0	0	0	0	0	0	0	0	0	0
603	NSP3	HINAQVAKSHNIALI	0	0	0	0	0	0	0	0	8.11904	0	0	0	0	0	0	0	0	0	0	0	0	0	0
604	NSP3	NAQVAKSHNIALIWN	0	0	0	0	0	0	0	0	6.03547	0	0	6.27199	0	0	0	0	0	0	0	0	0	0	0
605	NSP3	AKSHNIALIWNVKDF	0	0	0	0	0	0	0	0	0	0	0	5.37787	0	0	0	0	0	0	0	0	0	0	0
606	NSP3	NIALIWNVKDFMSLS	0	0	0	0	0	0	0	0	7.89786	0	0	0	0	0	0	0	0	0	0	0	0	0	0
607	NSP3	ALIWNVKDFMSLSEQ	0	0	0	0	0	0	0	0	5.81579	0	0	0	0	0	0	0	0	0	0	0	0	0	0
608	NSP3	SLSEQLRKQIRSAAK	8.45898	0	0	0	0	0	0	0	0	0	0	6.66288	0	0	0	0	0	0	0	0	0	0	0
609	NSP3	SEQLRKQIRSAAKKN	8.20466	0	0	0	0	0	0	0	0	0	0	7.42073	0	0	0	7.63726	0	0	0	0	0	0	0
610	NSP3	RKQIRSAAKKNNLPF	0	0	0	0	0	0	0	0	0	0	0	5.4372	0	0	0	0	0	0	0	0	0	0	0
611	NSP3	LPFKLTCATTRQVVN	0	0	0	0	0	0	0	0	8.22926	0	0	0	0	0	0	0	0	0	0	0	0	0	0
612	NSP3	FKLTCATTRQVVNVV	0	0	8.74339	0	0	0	0	0	7.45715	0	0	0	0	0	0	0	0	0	0	0	0	0	0
613	NSP3	LTCATTRQVVNVVTT	0	0	0	0	0	0	0	0	5.96444	0	0	0	0	0	0	0	0	0	0	0	0	0	0
614	NSP3	TTRQVVNVVTTKIAL	0	0	0	0	0	0	0	0	6.89044	0	0	0	0	0	0	0	0	0	0	0	0	0	0
615	NSP3	RQVVNVVTTKIALKG	0	0	0	0	0	0	0	0	7.37484	0	0	0	0	0	0	0	0	0	0	0	0	0	0
616	NSP3	VVNVVTTKIALKGGK	0	0	0	0	0	6.99578	0	0	7.12557	0	0	0	0	0	0	0	0	0	0	0	0	0	0
617	NSP4	NVVTTKIALKGGKIV	0	0	0	0	0	6.6458	0	0	6.08946	0	0	0	0	0	0	0	0	0	0	0	0	0	0
618	NSP4	VTTKIALKGGKIVNN	0	0	0	0	0	7.39271	0	0	7.88728	0	0	0	0	0	0	0	0	0	0	0	0	0	0
619	NSP4	TKIALKGGKIVNNWL	0	0	0	0	0	0	0	0	0	0	0	5.4619	0	0	0	0	0	0	0	0	0	0	0
620	NSP4	QLIKVTLVFLFVAAI	0	0	0	0	0	0	0	0	5.84976	0	0	0	0	0	0	0	0	0	0	0	0	0	0
621	NSP4	IKVTLVFLFVAAIFY	0	0	0	0	0	0	0	0	0	0	0	5.29557	0	0	0	0	0	0	0	0	0	0	0
622	NSP4	AAIFYLITPVHVMSK	0	0	0	0	0	0	0	0	6.86321	0	0	0	0	0	0	0	0	0	0	0	0	0	0
623	NSP4	YLITPVHVMSKHTDF	0	0	0	0	0	0	0	0	6.63161	0	0	0	0	0	0	0	0	0	0	0	0	0	0
624	NSP4	PVHVMSKHTDFSSEI	0	0	0	0	7.67035	6.92343	0	7.88878	7.49812	8.48135	0	0	0	0	0	0	0	0	0	0	0	0	0
625	NSP4	MSKHTDFSSEIIGYK	0	0	0	0	0	7.2633	0	0	5.99378	0	0	0	0	0	0	0	0	0	0	0	0	0	0
626	NSP4	TDFSSEIIGYKAIDG	0	0	0	0	0	0	0	0	8.16716	0	0	0	0	0	0	0	0	0	0	0	0	0	0
627	NSP4	IASTDTCFANKHADF	0	0	0	0	0	0	0	0	0	0	0	0	0	0	0	0	0	0	7.80087	0	0	0	0
628	NSP4	DTCFANKHADFDTWF	8.42868	0	0	0	0	0	0	0	0	0	7.10525	7.07301	0	0	8.60031	7.98459	8.01556	8.75169	9.03725	7.39953	8.05886	8.30996	8.46186
629	NSP4	FDTWFSQRGGSYTND	0	0	0	0	0	0	0	0	6.24027	0	6.99264	0	0	0	0	0	0	0	0	0	8.35347	0	0
630	NSP4	SYTNDKACPLIAAVI	0	0	0	0	0	0	0	7.14454	0	0	0	0	0	0	0	0	0	0	0	0	0	0	0
631	NSP4	ACPLIAAVITREVGF	0	0	0	0	0	0	0	0	0	0	0	5.71861	0	0	0	0	0	0	0	0	0	0	0
632	NSP4	PLIAAVITREVGFVV	0	0	0	0	0	0	0	0	5.92221	0	7.53368	0	0	0	0	0	0	0	0	0	0	0	0
633	NSP4	GLPGTILRTTNGDFL	0	0	0	8.97978	0	8.13086	0	0	0	0	0	0	0	0	0	0	0	0	7.78886	0	0	0	0
634	NSP4	PGTILRTTNGDFLHF	0	0	0	0	0	0	0	0	0	0	6.24917	6.75923	0	0	0	0	0	0	7.7036	0	0	0	0
635	NSP4	LHFLPRVFSAVGNIC	0	0	0	0	0	0	0	0	0	0	0	0	0	8.57223	0	0	0	0	0	0	0	0	0
636	NSP4	NICYTPSKLIEYTDF	0	10.3183	0	0	0	7.06011	0	0	0	0	0	6.05998	0	0	8.18943	7.50221	0	0	8.02906	0	0	7.74881	8.54211
637	NSP4	TPSKLIEYTDFATSA	0	0	0	0	0	0	0	0	7.70558	0	0	0	0	0	0	0	0	0	0	0	0	0	0
638	NSP4	SKLIEYTDFATSACV	8.24243	0	0	0	0	0	0	0	0	0	0	5.70623	0	0	0	0	0	0	0	0	0	0	0
639	NSP4	LIEYTDFATSACVLA	0	0	0	0	0	0	0	7.58209	6.72127	0	0	0	0	0	0	0	0	0	0	0	0	0	0
640	NSP4	EYTDFATSACVLAAE	0	0	0	0	0	0	0	0	0	0	6.96013	0	0	0	0	0	0	0	0	0	0	0	0
641	NSP4	TDFATSACVLAAECT	0	0	0	0	0	0	0	0	7.37282	0	0	0	0	0	0	0	0	0	0	0	0	0	0
642	NSP4	FATSACVLAAECTIF	0	0	0	0	0	0	0	0	0	0	0	4.86477	0	0	0	0	0	0	0	0	0	0	0
643	NSP4	DASGKPVPYCYDTNV	8.38069	0	0	0	0	0	0	0	0	7.94781	0	5.56603	0	0	0	0	0	0	0	0	0	0	0
644	NSP4	SGKPVPYCYDTNVLE	0	0	0	0	0	0	0	7.44252	0	0	0	0	0	0	0	0	0	0	0	0	0	0	0
645	NSP4	VPYCYDTNVLEGSVA	0	0	0	0	0	0	0	7.73282	7.3395	0	0	0	0	0	0	0	0	0	0	0	0	0	0
646	NSP4	YCYDTNVLEGSVAYE	0	0	0	0	0	6.63431	0	8.92404	0	0	0	6.33394	7.81954	0	0	0	8.08688	0	0	0	0	0	0
647	NSP4	YDTNVLEGSVAYESL	0	0	0	0	0	0	0	8.83712	0	0	0	0	0	0	0	0	7.29676	0	0	0	0	0	0
648	NSP4	TNVLEGSVAYESLRP	0	0	0	0	0	0	0	7.60013	6.03393	0	0	0	0	0	0	0	0	0	0	0	0	0	0
649	NSP4	VLEGSVAYESLRPDT	0	0	0	0	0	0	0	7.63902	0	0	6.47139	0	0	0	0	0	0	0	0	0	0	0	0
650	NSP4	EGSVAYESLRPDTRY	0	0	0	0	0	0	0	8.50088	6.03239	7.86689	7.89481	4.95762	8.18599	0	0	0	7.44407	0	0	7.7695	0	8.11654	0
651	NSP4	AYESLRPDTRYVLMD	0	0	0	0	0	0	0	0	6.29106	0	0	0	0	0	0	0	0	0	0	0	8.4998	0	0
652	NSP4	ESLRPDTRYVLMDGS	0	0	0	0	0	0	0	0	0	0	7.01603	0	0	0	0	0	0	0	0	0	0	0	0
653	NSP4	PDTRYVLMDGSIIQF	0	0	0	0	0	0	0	0	0	0	6.2501	5.43829	0	0	0	0	0	0	0	0	0	0	0
654	NSP4	EGSVRVVTTFDSEYC	8.42587	0	0	0	7.747	6.84932	0	7.76696	6.39415	8.12319	7.39518	0	8.15795	8.44422	0	0	7.73447	8.20524	7.60098	7.69208	0	7.79606	8.47554
655	NSP4	DSEYCRHGTCERSEA	8.7903	0	0	8.77754	8.08086	0	0	0	0	0	0	0	0	0	0	0	7.19561	0	0	0	0	0	0
656	NSP4	EYCRHGTCERSEAGV	0	0	0	0	0	0	0	0	0	0	7.01174	0	0	0	0	0	0	0	0	0	0	0	0
657	NSP4	ERSEAGVCVSTSGRW	0	0	0	0	0	0	0	7.2306	0	7.83773	7.61427	0	0	0	0	0	0	0	0	7.34547	0	0	0
658	NSP4	AGVCVSTSGRWVLNN	0	0	0	0	0	0	0	8.1225	0	0	0	7.49513	0	0	0	0	0	0	0	0	0	0	0
659	NSP4	VCVSTSGRWVLNNDY	0	0	0	0	0	6.72628	0	8.00745	0	8.21452	6.73177	9.40678	0	0	0	7.71998	7.33804	0	8.06852	0	0	7.80118	8.47009
660	NSP4	VSTSGRWVLNNDYYR	0	0	0	0	0	0	0	7.5367	0	8.05335	6.22681	8.37445	0	0	0	0	0	0	0	0	0	0	0
661	NSP4	TSGRWVLNNDYYRSL	0	0	0	0	0	0	0	0	0	0	0	6.35348	0	0	0	0	0	0	0	0	0	0	0
662	NSP4	WVLNNDYYRSLPGVF	0	0	0	0	0	0	0	0	0	0	0	6.26986	0	0	0	0	0	0	0	0	0	0	0
663	NSP4	NDYYRSLPGVFCGVD	0	0	0	0	0	0	0	0	6.81067	0	0	0	0	0	0	0	0	0	7.74899	0	0	0	0
664	NSP4	GVFCGVDAVNLLTNM	0	0	0	0	0	7.6252	0	7.35009	0	0	0	0	0	0	0	0	0	0	0	0	0	0	0
665	NSP4	TPLIQPIGALDISAS	0	0	0	0	0	0	0	0	8.25169	0	0	0	0	0	0	0	0	0	0	0	0	0	0
666	NSP4	LIQPIGALDISASIV	0	0	0	0	0	0	0	0	6.25954	0	0	0	0	0	0	0	0	0	0	0	0	0	0
667	NSP4	DISASIVAGGIVAIV	0	0	0	0	0	0	0	0	6.34732	0	0	0	0	0	0	0	0	0	0	0	0	0	0
668	NSP4	GGIVAIVVTCLAYYF	0	0	0	0	0	0	0	0	0	0	0	5.4507	0	0	0	0	0	0	0	0	0	7.82138	0
669	NSP4	AIVVTCLAYYFMRFR	0	0	0	0	0	0	0	0	0	0	6.70233	6.35435	0	0	0	0	0	0	0	0	0	0	0
670	NSP4	LAYYFMRFRRAFGEY	0	0	0	0	0	6.69595	0	0	0	0	6.79032	6.3862	0	0	7.78015	7.57161	7.86078	8.74726	7.66252	7.40407	0	0	8.80056
671	NSP4	YYFMRFRRAFGEYSH	0	0	0	0	0	0	0	0	0	0	0	6.29414	0	0	0	7.70028	0	0	0	0	0	0	0
672	NSP4	RFRRAFGEYSHVVAF	0	0	0	0	0	0	0	0	6.20773	0	0	0	0	0	0	0	0	0	0	0	0	0	0
673	NSP4	GEYSHVVAFNTLLFL	0	0	0	0	0	0	0	0	0	0	0	5.02467	0	0	0	0	0	0	0	0	0	0	0
674	NSP4	HVVAFNTLLFLMSFT	0	0	0	0	0	0	0	0	7.89571	0	0	0	0	0	0	0	0	0	0	0	0	0	0
675	NSP4	VAFNTLLFLMSFTVL	0	0	0	0	0	0	0	0	7.5024	0	0	0	0	0	0	0	0	0	0	0	0	0	0
676	NSP4	LMSFTVLCLTPVYSF	0	0	0	0	0	0	0	0	0	0	0	5.18792	0	0	0	0	0	0	0	0	0	0	0
677	NSP4	YSFLPGVYSVIYLYL	0	0	0	0	0	0	0	0	0	0	0	5.1682	0	0	0	0	0	0	0	0	0	0	0
678	NSP4	FLPGVYSVIYLYLTF	0	0	0	0	0	0	0	0	0	0	0	5.12533	0	0	0	0	0	0	0	0	0	0	0
679	NSP4	IYLYLTFYLTNDVSF	0	0	0	0	0	0	0	0	0	0	0	5.54185	0	0	0	0	0	0	0	0	0	0	0
680	NSP4	LTFYLTNDVSFLAHI	0	0	0	0	0	0	0	0	0	0	0	5.6168	0	0	0	0	0	0	0	0	0	0	0
681	NSP4	FYLTNDVSFLAHIQW	0	0	0	0	0	0	0	0	0	0	0	6.76299	0	0	0	0	6.99208	0	7.88566	0	0	0	0
682	NSP4	NDVSFLAHIQWMVMF	0	0	0	0	0	0	0	0	7.89942	0	6.41523	6.05326	0	0	0	0	0	0	0	0	0	7.64305	0
683	NSP4	VSFLAHIQWMVMFTP	0	0	0	0	0	0	0	0	7.20424	0	0	0	0	0	0	0	0	0	0	0	0	0	0
684	NSP4	FLAHIQWMVMFTPLV	0	0	0	0	0	0	0	0	6.50316	0	0	0	0	0	0	0	0	0	0	0	0	0	0
685	NSP4	AHIQWMVMFTPLVPF	0	0	0	0	0	0	0	0	7.26462	0	6.8771	5.47454	0	0	0	0	0	0	0	0	0	0	0
686	NSP4	IQWMVMFTPLVPFWI	0	0	0	0	0	0	0	0	0	0	0	5.30492	0	0	0	0	0	0	0	0	0	0	0
687	NSP4	FWITIAYIICISTKH	0	0	0	0	0	0	0	0	6.39522	0	0	0	0	0	0	0	0	0	0	0	0	0	0
688	NSP4	ITIAYIICISTKHFY	0	0	0	0	0	0	0	0	6.37018	0	0	0	0	0	0	0	0	0	0	0	0	0	0
689	NSP4	IAYIICISTKHFYWF	0	0	0	0	0	0	0	0	0	0	0	6.45273	0	0	0	0	0	0	0	0	0	0	0
690	NSP4	ICISTKHFYWFFSNY	0	0	0	0	0	0	0	0	0	0	0	6.10558	0	0	0	0	0	0	0	0	0	0	0
691	NSP4	TKHFYWFFSNYLKRR	8.55712	0	0	0	0	0	12.5012	0	0	0	6.92183	6.69088	0	0	0	0	7.66113	0	9.49057	8.6572	8.63733	8.53841	0
692	NSP4	HFYWFFSNYLKRRVV	0	0	0	0	0	0	0	0	0	0	0	0	0	0	0	0	0	0	0	0	8.0314	0	0
693	NSP4	VSFSTFEEAALCTFL	0	0	0	0	0	0	0	0	0	0	0	4.90072	0	0	0	0	0	0	0	0	0	0	0
694	NSP4	EEAALCTFLLNKEMY	0	0	0	0	0	0	0	7.60958	0	0	8.01352	0	0	0	0	0	0	0	0	7.20505	0	0	0
695	NSP4	AALCTFLLNKEMYLK	0	0	0	0	0	0	0	0	8.12573	0	0	0	0	0	0	0	0	0	0	0	0	0	0
696	NSP4	LCTFLLNKEMYLKLR	0	0	0	0	0	0	0	0	7.39995	0	0	0	0	0	0	0	0	0	0	0	0	0	0
697	NSP4	TFLLNKEMYLKLRSD	0	0	0	0	0	0	0	0	0	0	0	0	0	0	0	0	0	0	0	0	7.78234	0	0
698	NSP4	EMYLKLRSDVLLPLT	0	0	0	0	0	0	0	0	0	0	6.91428	0	0	0	0	0	0	0	0	0	0	0	0
699	NSP4	KLRSDVLLPLTQYNR	0	0	0	0	0	0	0	0	7.10092	0	0	0	0	0	0	0	0	0	0	0	0	0	0
700	NSP4	LLPLTQYNRYLALYN	0	0	0	0	0	0	0	0	0	0	0	4.86188	0	0	0	0	0	0	0	0	0	0	0
701	NSP4	YREAACCHLAKALND	0	0	0	0	0	6.79422	0	7.71803	0	0	0	0	0	0	0	0	0	0	0	0	7.89883	0	0
702	NSP4	EAACCHLAKALNDFS	0	0	0	0	0	0	0	7.30759	0	0	7.31118	0	0	0	0	0	0	0	0	7.10642	0	0	0
703	NSP4	KALNDFSNSGSDVLY	0	0	0	0	0	0	0	0	0	0	0	4.97675	0	0	0	0	0	0	0	0	0	0	0
704	NSP4	LNDFSNSGSDVLYQP	0	0	0	0	0	0	0	0	0	0	0	5.98021	0	0	0	0	0	0	0	0	0	0	0
705	NSP4	DFSNSGSDVLYQPPQ	8.34788	0	0	0	0	0	0	0	6.37623	0	0	0	0	0	0	0	0	0	0	0	0	0	0
706	NSP4	SNSGSDVLYQPPQTS	0	0	0	0	0	7.46495	0	0	0	0	6.33818	0	0	0	0	0	0	0	0	8.55047	0	0	0
707	NSP4	SGSDVLYQPPQTSIT	0	0	0	0	0	0	0	0	0	0	0	0	0	0	0	0	0	0	0	8.3304	0	0	0
708	NSP4	SDVLYQPPQTSITSA	0	0	0	0	0	0	0	0	0	0	0	0	0	0	0	0	0	0	0	7.52515	0	0	0
709	NSP5	TSAVLQSGFRKMAFP	0	0	0	0	0	0	0	0	8.53269	0	0	0	0	0	0	0	0	0	0	0	0	0	0
710	NSP5	AVLQSGFRKMAFPSG	0	0	0	0	0	0	0	0	6.68411	0	0	0	0	0	0	0	0	0	0	0	0	0	0
711	NSP5	SGFRKMAFPSGKVEG	0	0	0	0	0	0	0	0	0	0	0	0	8.77625	0	0	0	0	0	0	0	0	0	0
712	NSP5	FRKMAFPSGKVEGCM	0	0	0	0	0	0	0	0	0	0	0	0	8.47704	0	0	0	0	0	0	0	0	0	0
713	NSP5	KMAFPSGKVEGCMVQ	0	0	0	0	0	0	0	0	6.55075	0	0	0	0	0	0	0	0	0	0	0	0	0	0
714	NSP5	GTTTLNGLWLDDVVY	0	0	0	0	0	7.0144	0	0	0	0	0	5.8772	0	0	0	0	0	0	0	0	0	0	0
715	NSP5	HVICTSEDMLNPNYE	0	0	0	0	0	0	0	0	0	0	0	5.48961	7.83402	0	0	0	0	0	0	0	0	0	0
716	NSP5	ICTSEDMLNPNYEDL	0	0	0	0	0	0	0	0	5.92994	0	0	6.08702	0	0	0	0	0	0	0	0	0	0	0
717	NSP5	TSEDMLNPNYEDLLI	0	0	0	0	0	7.57081	0	0	0	0	0	5.0361	0	0	0	0	0	0	0	0	0	0	0
718	NSP5	EDMLNPNYEDLLIRK	0	0	0	0	0	0	0	0	0	0	7.59742	0	0	0	0	0	0	0	0	0	0	0	0
719	NSP5	MLNPNYEDLLIRKSN	0	0	0	0	0	0	0	0	0	0	6.53432	0	0	0	0	0	0	0	0	0	0	0	0
720	NSP5	NPNYEDLLIRKSNHN	0	0	0	0	0	0	0	0	5.88081	0	6.66412	0	0	0	0	0	0	0	0	0	7.75692	0	0
721	NSP5	NYEDLLIRKSNHNFL	0	0	0	0	0	0	0	0	0	0	7.22608	5.02221	0	0	0	0	0	0	0	0	0	0	0
722	NSP5	EDLLIRKSNHNFLVQ	0	0	0	0	0	0	0	0	6.09383	0	7.76435	0	0	0	0	0	0	0	0	7.31341	0	0	0
723	NSP5	GNVQLRVIGHSMQNC	0	0	0	0	0	0	0	0	6.50989	0	0	0	0	0	0	0	0	0	0	0	0	0	0
724	NSP5	LKVDTANPKTPKYKF	0	0	0	0	0	0	0	0	0	0	0	4.87245	0	0	0	0	0	0	0	0	0	0	0
725	NSP5	QPGQTFSVLACYNGS	0	0	0	0	0	0	0	0	6.47278	0	0	0	0	0	0	0	0	0	0	0	0	0	0
726	NSP5	SVLACYNGSPSGVYQ	0	0	0	0	0	0	0	0	0	0	0	4.91731	0	0	0	0	0	0	0	0	0	0	0
727	NSP5	NGSPSGVYQCAMRPN	0	0	0	0	0	0	0	0	7.19655	0	0	0	0	0	0	0	0	0	0	0	0	0	0
728	NSP5	SFLNGSCGSVGFNID	0	0	0	0	0	0	0	0	6.34563	0	0	6.92544	0	10.2107	0	0	0	0	0	0	0	0	0
729	NSP5	LNGSCGSVGFNIDYD	0	0	8.48934	0	0	7.45736	0	0	6.24715	8.0589	7.5018	6.85596	0	9.29102	0	0	7.52941	0	8.05717	7.23537	0	7.64504	8.38357
730	NSP5	GSCGSVGFNIDYDCV	0	0	0	0	0	0	0	0	6.04925	0	6.89175	5.82142	0	0	0	0	0	0	0	0	0	0	0
731	NSP5	CGSVGFNIDYDCVSF	0	0	0	0	0	7.7128	0	0	5.99779	0	6.72835	5.80199	0	0	0	0	7.60133	0	7.75636	0	0	7.78575	0
732	NSP5	SVGFNIDYDCVSFCY	0	0	0	0	0	0	0	0	6.65178	0	6.1874	6.79369	0	0	0	0	7.37378	0	7.9323	0	7.76873	7.97124	0
733	NSP5	GFNIDYDCVSFCYMH	0	0	0	0	0	0	0	0	0	0	0	0	0	0	0	0	0	0	7.94271	0	0	0	0
734	NSP5	NIDYDCVSFCYMHHM	0	0	0	0	7.91005	7.79757	0	0	6.7541	0	0	0	0	0	0	0	0	0	0	0	0	0	0
735	NSP5	DYDCVSFCYMHHMEL	0	0	0	8.79039	7.63325	0	0	0	0	0	0	0	0	0	0	0	7.26102	0	0	0	0	0	0
736	NSP5	LPTGVHAGTDLEGNF	0	0	0	0	0	0	0	0	0	0	0	0	0	0	0	8.49723	0	0	0	0	0	0	0
737	NSP5	TGVHAGTDLEGNFYG	0	0	0	0	0	0	0	0	0	0	0	5.17104	0	0	0	0	0	0	0	0	0	0	0
738	NSP5	VHAGTDLEGNFYGPF	0	0	0	0	0	0	0	0	0	0	6.65248	6.47049	0	0	0	7.67875	0	0	0	0	0	0	0
739	NSP5	AGTDLEGNFYGPFVD	0	0	0	0	0	0	0	0	6.61362	0	0	0	0	0	0	0	0	0	0	0	0	0	0
740	NSP5	TDLEGNFYGPFVDRQ	0	0	0	0	0	0	0	0	6.69293	0	0	0	0	0	0	0	0	0	0	0	0	0	0
741	NSP5	QTAQAAGTDTTITVN	0	0	0	0	0	0	0	0	0	0	0	6.00485	0	0	0	0	0	0	0	0	0	0	0
742	NSP5	LAWLYAAVINGDRWF	0	0	0	0	0	0	0	0	0	0	0	5.97228	0	0	0	0	0	0	7.48759	7.23384	0	0	0
743	NSP5	YAAVINGDRWFLNRF	0	0	0	0	0	0	0	0	0	0	0	6.20996	0	0	0	0	0	0	0	0	0	0	0
744	NSP5	GDRWFLNRFTTTLND	0	0	0	0	0	6.8376	0	7.1646	0	0	0	6.75735	0	0	0	0	0	0	0	0	8.06178	0	0
745	NSP5	RWFLNRFTTTLNDFN	0	0	0	0	0	0	0	0	0	8.40269	6.42996	7.22541	0	0	12.3775	0	0	0	0	0	0	0	0
746	NSP5	FLNRFTTTLNDFNLV	0	0	0	0	0	0	0	0	0	0	0	6.39583	0	0	0	0	0	0	0	0	0	0	0
747	NSP5	FTTTLNDFNLVAMKY	0	0	0	0	0	0	0	0	7.4888	0	0	0	0	0	0	0	0	0	0	0	0	0	0
748	NSP5	TTLNDFNLVAMKYNY	0	0	0	0	0	0	0	0	6.25522	0	0	6.17264	0	0	0	0	0	0	0	0	0	0	0
749	NSP5	LNDFNLVAMKYNYEP	0	0	0	0	0	0	0	0	0	0	6.97004	5.5708	0	0	8.22309	0	0	0	0	7.31482	0	0	0
750	NSP5	DFNLVAMKYNYEPLT	0	0	0	0	0	0	0	0	0	0	0	0	0	0	8.16188	0	0	0	0	0	0	0	0
751	NSP5	NLVAMKYNYEPLTQD	0	0	0	0	0	0	0	0	6.16871	0	8.32191	0	0	0	0	0	0	0	0	0	0	0	0
752	NSP5	PLTQDHVDILGPLSA	0	0	0	0	0	0	0	0	5.80421	0	0	0	0	0	0	0	0	0	0	0	0	0	0
753	NSP5	DMCASLKELLQNGMN	0	0	0	0	7.94582	6.61975	0	0	0	0	0	0	0	0	0	0	0	0	0	0	9.46526	0	0
754	NSP5	SLKELLQNGMNGRTI	0	0	0	0	0	0	0	0	0	0	0	6.27669	0	0	0	0	0	0	0	0	0	0	0
755	NSP5	NGRTILGSALLEDEF	0	0	0	0	7.85734	0	0	7.02984	6.35574	0	0	7.66263	0	0	0	0	7.30933	0	0	0	0	0	8.56722
756	NSP5	RTILGSALLEDEFTP	0	0	0	0	0	0	0	0	0	0	0	7.27133	0	0	0	0	0	0	0	0	0	0	0
757	NSP5	ILGSALLEDEFTPFD	0	0	0	0	0	8.50046	0	7.01891	0	0	0	7.14489	0	0	0	0	7.41829	0	0	0	0	0	8.54042
758	NSP5	GSALLEDEFTPFDVV	0	0	0	0	0	8.30085	0	0	0	0	0	7.10489	0	0	0	0	0	0	0	0	0	0	0
759	NSP5	ALLEDEFTPFDVVRQ	0	0	0	0	0	0	0	0	0	0	0	0	0	0	0	0	0	0	0	0	0	0	8.41582
760	NSP6	VRQCSGVTFQSAVKR	0	0	0	0	0	0	0	0	6.15103	0	0	0	0	0	0	0	0	0	0	0	0	0	0
761	NSP6	SLLVLVQSTQWSLFF	0	0	0	0	0	0	0	0	0	0	0	5.31847	0	0	0	0	0	0	0	0	0	0	0
762	NSP6	LVQSTQWSLFFFLYE	0	0	0	0	0	0	0	0	0	0	0	5.7906	0	0	0	0	8.14747	8.94682	0	7.08262	0	0	0
763	NSP6	TQWSLFFFLYENAFL	0	0	0	0	0	0	0	0	0	0	0	0	0	0	0	0	0	8.18208	0	0	0	0	0
764	NSP6	WSLFFFLYENAFLPF	0	0	0	0	0	0	0	0	0	0	0	6.2976	0	0	0	0	7.19638	8.94909	0	7.14738	0	0	0
765	NSP6	ENAFLPFAMGIIAMS	0	0	0	0	0	0	0	0	6.73514	0	0	0	0	0	0	0	0	0	0	0	0	0	0
766	NSP6	AFLPFAMGIIAMSAF	0	0	0	0	0	0	0	0	8.94391	0	0	0	0	0	0	0	0	0	0	0	0	0	0
767	NSP6	LPFAMGIIAMSAFAM	0	0	0	0	0	0	0	0	7.65929	0	0	0	0	0	0	0	0	0	0	0	0	0	0
768	NSP6	FAMGIIAMSAFAMMF	0	0	0	0	7.7477	0	0	0	7.73206	0	0	5.26441	0	0	0	0	0	0	0	7.0057	0	0	0
769	NSP6	MGIIAMSAFAMMFVK	0	0	0	0	0	0	0	0	7.49383	0	0	0	0	0	0	0	0	0	0	0	0	0	0
770	NSP6	IIAMSAFAMMFVKHK	0	0	0	0	0	0	0	0	7.11751	0	0	0	0	0	0	0	0	0	0	0	0	0	0
771	NSP6	LCLFLLPSLATVAYF	0	0	0	0	0	0	0	0	5.96857	0	0	5.35807	0	0	0	0	0	0	0	0	0	0	0
772	NSP6	LLPSLATVAYFNMVY	0	0	0	0	0	0	0	0	6.42593	0	0	5.29432	0	0	0	0	0	0	0	0	0	0	0
773	NSP6	PSLATVAYFNMVYMP	0	0	0	0	0	0	0	0	8.53933	0	0	0	7.99894	0	0	0	0	0	0	0	0	0	0
774	NSP6	LATVAYFNMVYMPAS	0	0	0	0	0	0	0	0	7.31922	0	0	0	0	0	0	0	0	0	0	0	0	0	0
775	NSP6	TVAYFNMVYMPASWV	0	0	0	0	0	0	0	0	7.34243	0	0	0	0	0	0	0	0	0	0	0	0	0	0
776	NSP6	AYFNMVYMPASWVMR	0	0	0	0	0	0	0	0	6.03316	0	0	0	0	0	0	0	0	0	0	0	0	0	0
777	NSP6	FNMVYMPASWVMRIM	0	0	0	0	0	0	0	0	7.24551	0	0	0	0	0	0	0	0	0	0	0	0	0	0
778	NSP6	MVYMPASWVMRIMTW	0	0	0	0	7.57154	0	0	0	7.77923	0	0	0	0	0	0	0	0	0	0	0	0	0	0
779	NSP6	KVYYGNALDQAISMW	0	0	0	0	0	0	0	0	0	0	0	0	0	0	0	0	0	0	7.6027	0	0	0	0
780	NSP6	AISMWALIISVTSNY	0	0	0	0	0	0	0	0	7.03736	0	0	0	0	0	0	0	0	0	0	0	0	0	0
781	NSP6	VTSNYSGVVTTVMFL	0	0	0	0	0	0	0	0	0	0	0	5.03448	0	0	0	0	0	0	0	0	0	0	0
782	NSP6	TVMFLARGIVFMCVE	0	0	0	0	0	6.68502	0	0	0	0	0	0	9.37214	0	0	0	0	0	0	0	0	0	0
783	NSP6	MFLARGIVFMCVEYC	0	0	0	0	0	0	0	0	5.87811	0	0	5.64765	0	0	0	0	7.5719	0	0	0	0	0	0
784	NSP6	RGIVFMCVEYCPIFF	0	0	0	0	0	0	0	0	0	0	7.05589	6.83724	0	0	7.91399	0	7.95344	8.52854	7.61883	7.24224	8.31625	8.46543	0
785	NSP6	IFFITGNTLQCIMLV	0	0	0	0	0	0	0	0	6.05379	0	0	0	0	0	0	0	0	0	0	0	0	0	0
786	NSP6	TGNTLQCIMLVYCFL	0	0	0	0	0	0	0	0	0	0	0	5.56842	0	0	0	0	0	0	0	0	0	0	0
787	NSP6	NTLQCIMLVYCFLGY	0	0	0	0	0	0	0	0	0	0	0	5.43775	0	0	0	0	0	0	0	0	0	0	0
788	NSP6	LQCIMLVYCFLGYFC	0	0	0	0	0	0	0	0	0	0	0	4.86862	0	0	0	0	0	0	0	0	0	0	0
789	NSP6	MLVYCFLGYFCTCYF	0	0	0	0	0	0	0	0	0	0	0	5.84844	0	0	0	0	0	0	0	0	0	7.79092	0
790	NSP6	YFCTCYFGLFCLLNR	0	0	0	0	0	0	0	0	0	0	0	5.41523	0	0	0	0	0	0	0	0	0	0	0
791	NSP6	CTCYFGLFCLLNRYF	0	0	0	0	0	0	0	0	0	0	0	6.70168	0	0	0	0	0	0	0	0	0	0	0
792	NSP6	CYFGLFCLLNRYFRL	0	0	0	0	0	0	0	0	0	0	0	5.6733	0	0	0	0	0	0	0	0	0	0	0
793	NSP6	CLLNRYFRLTLGVYD	0	0	0	0	0	0	0	0	0	0	0	5.2501	0	0	0	0	6.99208	0	0	0	0	0	0
794	NSP6	LNRYFRLTLGVYDYL	0	0	0	0	0	0	0	0	0	0	0	6.60593	0	0	7.90029	0	7.02211	0	0	0	0	7.76833	0
795	NSP6	LTLGVYDYLVSTQEF	0	0	0	0	0	0	0	0	0	0	6.48459	6.04115	0	0	0	7.9016	8.04523	8.44953	7.84752	7.0057	0	7.67153	0
796	NSP6	LGVYDYLVSTQEFRY	0	0	0	0	0	0	0	7.40045	0	0	7.25075	7.37334	0	8.57842	8.06701	8.23525	7.72445	8.41067	8.10285	0	0	7.88279	0
797	NSP6	VYDYLVSTQEFRYMN	0	0	0	0	7.72065	0	0	0	0	0	0	5.65686	0	0	0	0	0	0	0	0	7.81088	0	0
798	NSP6	DYLVSTQEFRYMNSQ	0	0	0	0	0	0	0	0	0	0	6.30649	0	0	0	0	0	0	0	0	0	0	0	0
799	NSP6	YMNSQGLLPPKNSID	0	0	0	0	0	0	0	0	5.82344	0	0	0	0	0	0	0	0	0	0	0	0	0	0
800	NSP7	KPCIKVATVQSKMSD	0	0	0	0	0	0	0	0	0	0	0	0	0	0	0	0	0	0	0	0	8.53224	0	0
801	NSP7	ATVQSKMSDVKCTSV	0	0	0	0	0	0	0	0	0	0	0	0	0	0	0	0	0	8.42226	0	0	0	0	0
802	NSP7	TSVVLLSVLQQLRVE	0	0	0	0	0	0	0	0	0	0	0	0	8.97916	0	0	0	0	0	0	0	0	0	0
803	NSP7	ESSSKLWAQCVQLHN	0	0	0	0	0	0	0	0	0	0	7.74863	0	0	0	0	0	0	0	0	0	0	0	0
804	NSP7	SSKLWAQCVQLHNDI	0	0	0	0	0	0	0	0	0	0	0	4.87054	0	0	0	0	0	0	0	0	0	0	0
805	NSP7	LHNDILLAKDTTEAF	0	0	0	0	0	0	0	0	0	0	0	0	0	0	0	7.46966	0	0	0	0	0	0	0
806	NSP7	NDILLAKDTTEAFEK	0	0	0	0	0	0	0	0	0	0	6.29687	0	0	0	0	0	0	0	0	0	0	0	0
807	NSP7	LAKDTTEAFEKMVSL	0	0	0	0	0	0	0	0	6.93184	0	0	0	0	0	0	0	0	0	0	0	0	0	0
808	NSP7	KDTTEAFEKMVSLLS	0	0	0	0	0	0	0	8.32218	6.90572	0	0	6.26275	0	0	7.72722	0	0	0	0	0	0	0	0
809	NSP7	TTEAFEKMVSLLSVL	0	0	0	0	0	7.58952	0	0	6.43836	0	0	0	0	0	0	0	0	0	0	0	0	0	0
810	NSP7	EAFEKMVSLLSVLLS	0	0	0	0	0	0	0	7.69797	6.43527	0	8.0604	0	0	0	0	0	0	0	0	0	0	0	0
811	NSP7	VSLLSVLLSMQGAVD	0	0	0	0	0	0	0	0	6.99074	0	0	0	0	0	0	0	0	0	0	0	0	0	0
812	NSP7	LLSVLLSMQGAVDIN	0	0	0	0	0	7.1335	0	0	6.76046	0	7.40481	0	0	0	0	0	0	0	0	0	0	0	0
813	NSP7	SMQGAVDINKLCEEM	0	0	0	0	0	0	0	0	0	0	0	0	0	0	0	0	0	0	0	7.03979	0	0	0
814	NSP7	AVDINKLCEEMLDNR	0	0	0	0	0	0	0	0	0	0	0	5.61133	0	0	0	0	0	0	0	0	0	0	0
815	NSP8	EEMLDNRATLQAIAS	0	0	0	0	0	0	0	9.25968	0	8.13425	8.58645	0	0	0	0	0	0	0	0	0	0	0	0
816	NSP8	MLDNRATLQAIASEF	0	0	0	0	0	0	0	0	7.51353	0	0	0	0	0	0	0	0	0	0	0	0	0	0
817	NSP8	AFATAQEAYEQAVAN	0	0	0	0	7.70539	0	0	0	0	0	6.25561	0	0	0	0	0	0	0	0	0	0	0	0
818	NSP8	EAYEQAVANGDSEVV	0	0	0	0	0	0	0	7.50526	0	0	7.96102	0	0	0	0	0	0	0	0	7.21526	0	0	0
819	NSP8	VANGDSEVVLKKLKK	0	0	0	0	7.76026	7.73163	0	0	6.72243	0	8.28805	6.69707	0	0	0	0	0	0	0	0	0	0	0
820	NSP8	NGDSEVVLKKLKKSL	0	0	0	0	0	0	0	0	0	0	6.32032	0	0	0	0	0	0	0	0	0	0	0	0
821	NSP8	DSEVVLKKLKKSLNV	8.11884	0	0	0	0	0	0	0	0	0	0	4.9408	0	0	0	0	0	0	0	0	0	0	0
822	NSP8	EVVLKKLKKSLNVAK	0	0	0	0	0	0	0	0	0	0	7.37266	0	0	0	0	0	0	0	0	0	0	0	0
823	NSP8	LKKSLNVAKSEFDRD	0	10.1768	0	0	0	0	0	0	0	0	6.24825	0	0	0	0	0	0	0	0	0	0	0	0
824	NSP8	KSLNVAKSEFDRDAA	0	0	0	0	0	0	0	0	0	0	6.35075	0	0	0	0	0	0	0	0	0	0	0	0
825	NSP8	LNVAKSEFDRDAAMQ	0	0	0	0	0	0	0	0	0	0	0	0	0	0	0	0	0	0	0	0	0	8.84653	0
826	NSP8	VAKSEFDRDAAMQRK	0	0	0	0	0	0	0	0	6.01603	0	0	0	0	0	0	0	0	0	0	0	0	0	0
827	NSP8	QRKLEKMADQAMTQM	0	0	0	0	0	0	0	0	6.17677	0	0	0	0	0	0	0	0	0	0	0	0	0	0
828	NSP8	KLEKMADQAMTQMYK	0	0	0	0	0	0	0	0	6.28926	0	0	0	0	0	0	0	0	0	0	0	0	0	0
829	NSP8	EKMADQAMTQMYKQA	0	0	0	0	0	0	0	0	0	0	6.79567	0	0	0	0	0	0	0	0	0	0	0	0
830	NSP8	AMTQMYKQARSEDKR	0	0	0	0	0	0	0	0	5.78658	0	0	0	0	0	0	0	0	0	0	0	0	0	0
831	NSP8	SEDKRAKVTSAMQTM	0	0	0	0	0	0	0	0	6.27117	0	0	0	0	0	0	0	0	0	0	0	0	0	0
832	NSP8	DKRAKVTSAMQTMLF	0	0	0	0	0	0	0	0	5.94692	0	0	0	0	0	0	0	0	0	0	0	0	0	0
833	NSP8	MLFTMLRKLDNDALN	0	0	0	0	0	0	0	0	0	8.70966	0	0	0	0	0	0	0	0	0	0	0	0	0
834	NSP8	FTMLRKLDNDALNNI	0	0	0	0	0	0	0	0	0	8.45935	0	0	0	0	0	0	0	0	0	0	0	0	0
835	NSP8	MLRKLDNDALNNIIN	0	0	0	0	0	0	0	0	0	7.95748	0	0	0	0	0	0	0	0	0	0	0	0	0
836	NSP8	RKLDNDALNNIINNA	0	0	0	0	0	0	0	0	0	0	0	0	0	8.69603	0	0	0	0	0	0	0	0	0
837	NSP8	LDNDALNNIINNARD	0	0	0	0	0	0	0	0	6.55763	0	0	0	0	0	0	0	0	0	7.64297	0	0	0	0
838	NSP8	NIIPLTTAAKLMVVI	0	0	0	0	0	0	0	0	6.69134	0	0	0	0	0	0	0	0	0	0	0	0	0	0
839	NSP8	IPLTTAAKLMVVIPD	0	0	0	0	0	0	0	0	6.14759	0	0	0	0	0	0	0	0	0	0	0	0	0	0
840	NSP8	LTTAAKLMVVIPDYN	0	0	0	0	0	0	0	0	6.28507	0	0	0	0	0	8.71042	0	0	0	0	0	0	0	0
841	NSP8	TAAKLMVVIPDYNTY	0	0	0	0	0	0	0	0	0	0	6.94186	6.0322	0	0	0	0	0	0	0	0	0	0	0
842	NSP8	TYASALWEIQQVVDA	0	0	0	0	0	0	0	0	7.36265	0	0	0	0	0	0	0	0	0	0	0	0	0	0
843	NSP8	QVVDADSKIVQLSEI	0	0	0	0	0	0	0	0	0	0	0	0	0	0	0	0	0	0	0	9.351	0	0	0
844	NSP8	VDADSKIVQLSEISM	0	0	0	0	0	0	0	0	6.8128	0	0	0	0	0	0	0	0	0	0	8.77931	0	0	0
845	NSP8	QLSEISMDNSPNLAW	0	0	0	0	0	7.18591	0	0	0	0	0	5.10129	0	0	0	0	0	0	0	0	0	0	0
846	NSP8	ISMDNSPNLAWPLIV	0	0	0	0	0	7.32456	0	0	6.75485	0	6.32032	0	0	0	0	0	0	0	0	0	0	0	0
847	NSP8	NSPNLAWPLIVTALR	0	0	0	0	0	0	0	0	0	0	0	5.02467	0	0	0	0	0	0	0	0	0	0	0
848	NSP8	PNLAWPLIVTALRAN	0	0	0	0	0	0	0	0	0	0	6.5012	0	0	0	0	0	0	0	0	0	0	0	0
849	NSP8	WPLIVTALRANSAVK	0	0	0	0	0	0	0	0	0	0	0	0	0	0	0	7.59949	0	0	0	0	0	0	0
850	NSP9	ALRANSAVKLQNNEL	0	0	0	0	0	0	0	0	0	0	0	5.67115	0	0	0	0	0	0	0	0	0	0	0
851	NSP9	RANSAVKLQNNELSP	0	0	0	0	0	0	0	0	0	0	0	7.75685	0	0	0	0	0	0	0	0	0	0	0
852	NSP9	AVKLQNNELSPVALR	0	0	0	0	0	0	0	0	6.43527	0	0	0	0	0	0	0	0	0	0	0	0	0	0
853	NSP9	NELSPVALRQMSCAA	0	0	0	0	0	0	0	0	6.05228	0	0	0	0	0	0	0	0	0	0	0	0	0	0
854	NSP9	PVALRQMSCAAGTTQ	0	0	0	0	0	0	0	0	6.49929	0	0	0	0	0	0	0	0	0	0	0	0	0	0
855	NSP9	TTQTACTDDNALAYY	0	0	0	0	0	0	0	0	0	0	0	6.23057	0	0	0	0	8.31193	0	8.08345	7.07456	8.00471	8.57515	0
856	NSP9	DNALAYYNTTKGGRF	8.13304	0	0	0	0	0	0	0	0	0	0	5.26699	0	0	0	0	0	0	0	0	0	0	0
857	NSP9	TTKGGRFVLALLSDL	0	0	0	0	0	0	0	0	0	0	0	0	0	0	0	7.57403	0	0	0	0	0	0	0
858	NSP9	KGGRFVLALLSDLQD	0	0	0	0	0	0	0	0	6.04315	0	0	0	0	0	0	0	0	0	0	0	0	0	0
859	NSP9	LALLSDLQDLKWARF	0	0	0	0	0	0	0	0	0	0	0	6.09775	0	0	0	0	0	0	0	0	0	0	0
860	NSP9	KSDGTGTIYTELEPP	0	0	0	0	0	0	0	8.04144	0	0	0	0	0	0	8.79754	0	0	0	0	0	0	0	0
861	NSP9	DGTGTIYTELEPPCR	0	0	0	0	0	0	0	0	0	0	0	5.94551	0	0	0	0	0	0	0	0	0	0	0
862	NSP9	TGTIYTELEPPCRFV	0	0	0	0	0	0	0	0	0	0	0	6.26844	0	0	0	0	0	0	0	0	0	0	0
863	NSP9	TIYTELEPPCRFVTD	0	0	0	0	0	7.41016	0	0	6.25336	0	0	0	0	0	0	0	0	0	0	0	7.97649	0	0
864	NSP9	ELEPPCRFVTDTPKG	0	0	0	0	0	0	0	7.70454	0	0	0	0	0	0	0	0	0	0	0	0	0	0	0
865	NSP9	PCRFVTDTPKGPKVK	0	0	0	0	0	0	0	0	0	0	0	5.17175	0	0	0	0	0	0	0	0	0	0	0
866	NSP9	FIKGLNNLNRGMVLG	0	0	0	0	0	0	0	0	6.89241	0	0	0	0	0	0	0	0	0	0	0	0	0	0
867	NSP9	KGLNNLNRGMVLGSL	0	0	0	0	0	0	0	0	6.39199	0	0	0	0	0	0	0	0	0	0	0	0	0	0
868	NSP10	GSLAATVRLQAGNAT	0	0	0	0	0	0	0	0	6.46679	0	0	0	0	0	0	0	0	0	0	0	0	0	0
869	NSP10	LAATVRLQAGNATEV	0	0	0	0	0	0	0	0	6.57125	0	0	0	0	0	0	0	0	0	0	0	0	0	0
870	NSP10	ATVRLQAGNATEVPA	0	0	0	0	0	0	0	0	6.41334	0	0	0	0	0	0	0	0	0	0	0	0	0	0
871	NSP10	VRLQAGNATEVPANS	0	0	0	0	0	0	0	0	5.93677	0	0	0	0	8.58685	0	0	0	0	0	0	0	0	0
872	NSP10	LQAGNATEVPANSTV	0	0	0	0	0	0	0	0	6.38115	0	0	0	0	0	0	0	0	0	0	0	0	0	0
873	NSP10	AGNATEVPANSTVLS	0	0	0	0	0	0	0	0	6.19072	0	0	0	0	0	0	0	0	0	0	0	0	0	0
874	NSP10	ANSTVLSFCAFAVDA	0	0	0	0	0	0	0	0	0	0	0	0	0	0	0	0	7.15031	0	0	0	0	0	0
875	NSP10	CAFAVDAAKAYKDYL	0	0	0	0	0	0	0	0	0	0	0	0	0	0	0	0	0	0	8.10648	0	0	0	0
876	NSP10	KAYKDYLASGGQPIT	0	0	0	0	0	0	0	0	0	0	0	5.26182	0	0	0	0	0	0	0	0	0	0	0
877	NSP10	YKDYLASGGQPITNC	0	0	0	0	0	0	0	0	0	0	0	4.88007	0	0	0	0	0	0	0	0	0	0	0
878	NSP10	KMLCTHTGTGQAITV	0	0	0	0	0	0	0	0	0	0	0	5.81623	0	0	0	0	0	0	0	0	0	0	0
879	NSP10	QESFGGASCCLYCRC	0	0	0	0	0	0	0	0	0	0	0	5.33366	0	0	0	0	0	0	0	0	0	0	0
880	NSP10	SFGGASCCLYCRCHI	0	0	0	0	0	0	0	0	0	0	0	5.77677	0	0	0	0	0	0	0	0	0	0	0
881	NSP10	GGASCCLYCRCHIDH	0	0	0	0	0	6.87691	0	0	0	0	0	6.164	0	0	0	0	0	0	7.72428	0	0	0	0
882	NSP10	ASCCLYCRCHIDHPN	0	0	0	0	0	7.87405	0	0	6.43061	0	0	0	0	9.75291	0	0	0	0	0	0	8.06324	0	0
883	NSP10	CRCHIDHPNPKGFCD	0	0	0	0	0	0	0	0	0	0	0	0	0	0	0	0	6.95423	0	7.90799	0	7.77361	0	0
884	NSP10	NPKGFCDLKGKYVQI	0	0	0	0	0	0	0	0	0	0	0	0	7.94722	0	0	0	0	0	0	0	0	0	0
885	NSP10	CTVCGMWKGYGCSCD	0	0	0	0	0	0	0	0	0	0	0	5.10053	0	0	0	0	0	0	0	0	0	0	0
886	NSP12	LREPMLQSADAQSFL	0	0	0	0	0	0	0	0	5.86449	0	0	0	0	0	0	0	0	0	0	0	0	0	0
887	NSP12	EPMLQSADAQSFLNR	0	0	0	0	0	0	0	0	0	0	7.97111	0	0	0	0	0	0	0	0	7.71934	0	0	0
888	NSP12	TPCGTGTSTDVVYRA	0	0	0	0	0	0	0	0	6.59531	0	0	0	0	0	0	0	0	0	0	0	0	0	0
889	NSP12	TGTSTDVVYRAFDIY	0	0	0	0	0	7.13933	0	0	5.77565	0	6.64817	6.65792	0	0	0	0	7.52997	0	0	0	0	7.91972	0
890	NSP12	TSTDVVYRAFDIYND	0	0	0	0	0	6.88893	0	0	6.68169	0	0	0	0	0	0	0	0	0	0	0	8.652	0	0
891	NSP12	VAGFAKFLKTNCCRF	0	0	0	0	0	0	0	0	0	0	0	5.47244	0	0	0	0	0	0	0	0	0	0	0
[truncated: 939 more rows]

## Sheet: LIMMA results severe vs mild
LIMMA package (version 3.44.3) (for details please see Material and Method section 2.5)
[truncated: 1,831 more rows]

[truncated: 2 more sheets: LIMMA results severe vs naive, LIMMA results mild vs naive]
