# Supplementary material for: SARS-CoV-2 Proteome-Wide Analysis Revealed Significant Epitope Signatures in COVID-19 Patients
Source: Front Immunol. 2021 Mar 23;12:629185. doi: 10.3389/fimmu.2021.629185 (PMC8021850; doi:10.3389/fimmu.2021.629185)
Supplement: Supplementary Table 5 — Data for Figure 2 _ S2 _ S3 – Longitudinal analysis. [file Table_5.xlsx]

## Sheet: IgG_Figure 2
For the IgG heat-map presented in Figure 2, a selected number of peptides is shown to increase visualization of the epitope recognition profile. The selection of peptides was performed applying the following filter criteria: (a) Signals below 500 FU were set to zero and (b) peptides with 0 FU in all individuals were removed
					SARS-CoV-2 negative cohort							SARS-CoV-2 infected cohort, week 1 post symptom onset							SARS-CoV-2 infected cohort, week 3 post symptom onset							SARS-CoV-2 infected cohort, week 10 post symptom onset
Number	Antigen	Peptide	Naive #C03	Naive #C04	Naive #C05	Naive #C06	Naive #C01	Naive #C02	Naive #C07	W1 Patient #2	W1 Patient #4	W1 Patient #3	W1 Patient #8	W1 Patient #7	W1 Patient #1	W1 Patient #10	W3 Patient #2	W3 Patient #4	W3 Patient #3	W3 Patient #8	W3 Patient #7	W3 Patient #1	W3 Patient #10	W10 Patient #2	W10 Patient #4	W10 Patient #3	W10 Patient #8	W10 Patient #7	W10 Patient #1	W10 Patient #10
1	NSP1	GSGSGSGMESLVPGF	0	0	0	0	0	0	0	0	0	0	0	0	0	0	0	0	0	0	725.5	0	0	0	0	0	0	0	0	0
2	NSP1	GSGSGMESLVPGFNE	0	0	0	0	0	0	0	0	0	0	0	0	3482	0	0	0	0	0	0	8889	0	0	0	0	0	0	11853	0
3	NSP1	ESLVPGFNEKTHVQL	0	0	0	0	0	0	0	0	0	0	0	0	0	0	0	0	888.5	0	0	0	0	0	0	970.5	0	0	0	0
4	NSP1	LVPGFNEKTHVQLSL	0	0	0	0	0	0	0	0	592	0	0	0	0	0	0	1962.5	0	0	0	0	0	0	536	0	0	0	0	0
5	NSP1	EKTHVQLSLPVLQVR	0	0	0	0	0	0	0	0	0	0	0	0	0	0	0	0	0	0	0	0	0	0	0	676	0	0	0	0
6	NSP1	THVQLSLPVLQVRDV	0	0	0	0	0	0	0	0	0	0	0	0	0	0	0	1165	0	0	0	0	0	0	0	0	0	0	0	0
7	NSP1	VQLSLPVLQVRDVLV	0	0	0	0	0	0	0	0	0	0	0	0	0	0	0	0	0	0	0	0	0	0	0	0	0	0	1525.5	0
8	NSP1	LSLPVLQVRDVLVRG	0	0	0	0	0	0	0	0	675.5	0	0	0	0	0	0	3702	0	0	0	0	0	0	740	0	0	0	0	0
9	NSP1	VLQVRDVLVRGFGDS	0	0	0	0	0	0	0	0	0	0	0	0	0	0	0	951.5	0	0	0	0	0	0	0	0	0	0	0	0
10	NSP1	QVRDVLVRGFGDSVE	0	0	0	569	0	0	0	0	0	0	0	0	4734	0	0	0	0	0	0	6292	0	0	0	0	0	0	3355	0
11	NSP1	RDVLVRGFGDSVEEV	0	0	0	0	0	0	0	0	0	1272	0	0	0	0	0	0	572	699	0	0	0	0	0	1111.5	0	0	0	0
12	NSP1	VLVRGFGDSVEEVLS	0	0	0	0	0	0	0	0	0	0	0	0	0	0	0	5139	684	0	0	0	0	0	759	573.5	0	0	0	0
13	NSP1	VRGFGDSVEEVLSEA	0	0	0	0	0	0	0	712	0	0	0	0	0	0	0	1478.5	680	1242	0	0	0	0	0	556	0	0	0	0
14	NSP1	GFGDSVEEVLSEARQ	0	0	0	0	0	0	0	0	0	0	0	0	0	0	0	1926	531.5	0	0	0	0	0	0	0	0	0	0	0
15	NSP1	EEVLSEARQHLKDGT	0	0	0	0	0	0	0	1863.5	0	500	0	0	0	0	636	0	1619	0	994	0	0	557	0	937	0	0	0	0
16	NSP1	LKDGTCGLVEVEKGV	0	0	0	0	0	504	0	0	0	0	0	0	0	0	0	949	0	0	0	0	0	0	0	0	0	0	0	0
17	NSP1	GLVEVEKGVLPQLEQ	0	0	0	0	0	0	0	0	590.5	0	0	0	0	0	0	0	0	0	0	0	0	0	0	0	0	0	0	0
18	NSP1	VEVEKGVLPQLEQPY	0	0	0	0	0	0	0	0	1020	0	0	0	0	0	0	1146	0	0	0	0	0	0	0	0	0	0	0	0
19	NSP1	LEQPYVFIKRSDART	0	0	0	0	0	1334.5	0	0	563.5	0	0	0	0	0	0	8644	0	0	0	0	0	0	1209.5	0	0	0	0	0
20	NSP1	FIKRSDARTAPHGHV	0	0	0	0	0	0	0	0	0	0	0	0	0	0	0	0	0	0	712	0	0	0	0	0	0	0	0	0
21	NSP1	SDARTAPHGHVMVEL	0	0	0	0	0	5059	0	0	0	0	0	0	0	0	0	0	0	0	0	0	0	0	0	0	0	0	0	0
22	NSP1	GHVMVELVAELEGIQ	0	0	0	0	0	716	0	0	0	0	0	0	0	0	0	0	0	0	0	0	0	0	0	0	0	0	0	0
23	NSP1	LVAELEGIQYGRSGE	0	0	0	0	0	0	0	0	713	0	0	0	40305	0	0	2539	0	0	0	63054	0	0	0	554.5	0	0	32605.5	0
24	NSP1	AELEGIQYGRSGETL	0	0	0	0	0	0	0	0	0	0	0	0	0	0	0	0	0	0	0	0	0	0	866	0	0	0	0	0
25	NSP1	LEGIQYGRSGETLGV	0	0	0	0	0	0	0	0	0	0	0	0	0	0	0	603.5	0	0	0	0	0	0	0	0	0	0	0	0
26	NSP1	ETLGVLVPHVGEIPV	0	0	0	0	0	0	0	0	0	0	0	0	0	0	0	0	1457	0	0	0	0	0	0	1306	0	0	0	0
27	NSP1	KVLLRKNGNKGAGGH	0	0	0	0	0	994	0	0	0	0	0	0	0	0	0	0	0	0	0	0	0	0	0	0	0	0	0	0
28	NSP1	NGNKGAGGHSYGADL	0	0	0	0	0	0	0	0	0	0	0	0	0	0	0	0	0	3486.5	0	0	0	0	0	0	0	0	0	0
29	NSP1	HSYGADLKSFDLGDE	0	0	0	0	0	0	0	883	0	0	0	0	9468.5	0	0	0	0	617	526	7618.5	0	0	0	0	0	0	7403	0
30	NSP1	YGADLKSFDLGDELG	0	0	0	0	0	0	0	0	0	0	0	0	0	0	0	0	0	0	0	0	0	0	0	0	0	526	0	0
31	NSP1	ADLKSFDLGDELGTD	0	0	0	0	0	0	0	1888.5	0	0	0	0	0	529	0	0	0	0	0	0	0	0	0	0	0	0	0	0
32	NSP1	LKSFDLGDELGTDPY	0	0	0	0	0	0	0	914	1994.5	0	0	683	0	830	811.5	12475	0	0	0	0	0	0	1920	0	0	737.5	0	558.5
33	NSP1	SFDLGDELGTDPYED	866	0	783	0	0	0	856	978	0	0	1237	1813.5	932.5	1920	1337.5	907	0	0	898	1175.5	0	1059	0	930	513.5	2220	1058.5	1662
34	NSP1	DLGDELGTDPYEDFQ	1056.5	0	0	0	0	0	605	771	0	0	1016	1655	935.5	2301	0	0	0	0	0	646	0	712	0	875	0	1851	845	1783
35	NSP1	GDELGTDPYEDFQEN	535	583.5	648.5	515	0	533.5	580	0	0	0	757	1653	670	1301	0	0	0	1234	0	605.5	0	698	0	624	0	1840.5	605	1234
36	NSP1	ELGTDPYEDFQENWN	541	0	0	0	0	721	0	1183.5	0	0	2134.5	1139.5	780	1104.5	1902	0	2900.5	4422	0	1871.5	0	1788	0	2723	969	1630	869	1171
37	NSP1	GTDPYEDFQENWNTK	0	0	0	0	0	1282	0	0	0	0	0	0	0	0	0	2295	0	0	0	0	0	0	0	0	0	0	0	0
38	NSP1	DPYEDFQENWNTKHS	948.5	0	0	0	0	0	0	0	0	0	0	0	0	735.5	0	1301.5	0	0	0	0	0	0	0	0	0	0	0	0
39	NSP1	QENWNTKHSSGVTRE	0	0	0	0	0	0	0	0	0	0	0	0	4125.5	0	0	0	0	0	0	3641	0	0	0	0	0	0	3070.5	0
40	NSP1	NTKHSSGVTRELMRE	0	0	0	0	0	0	0	0	0	0	0	0	4447	0	0	0	0	0	0	2168	0	0	0	0	0	0	2859	0
41	NSP2	GVTRELMRELNGGAY	0	0	0	0	0	727	0	0	0	0	0	0	0	0	0	0	0	0	0	0	0	0	0	0	0	0	0	0
42	NSP2	TRELMRELNGGAYTR	0	0	0	0	1654.5	0	0	0	0	0	0	0	0	0	0	0	0	0	0	0	0	0	0	0	0	0	0	0
43	NSP2	ELMRELNGGAYTRYV	0	0	0	0	0	0	0	618.5	632.5	0	536	0	0	0	1554	0	2058.5	868	0	501.5	0	2041	0	2364	669	0	0	0
44	NSP2	ELNGGAYTRYVDNNF	0	0	0	0	0	0	0	620.5	0	0	0	0	0	0	2138	1058.5	1219	0	0	0	0	2733.5	0	2089.5	0	0	0	0
45	NSP2	YTRYVDNNFCGPDGY	0	0	0	0	0	0	0	635	0	0	0	0	0	0	0	0	0	0	0	0	0	0	0	0	0	0	0	0
46	NSP2	RYVDNNFCGPDGYPL	0	0	0	0	0	0	0	0	0	0	0	0	0	0	0	0	0	1337	0	0	0	0	0	0	0	0	0	0
47	NSP2	VDNNFCGPDGYPLEC	0	0	0	0	0	886.5	0	0	0	0	0	0	0	0	0	1283	0	816.5	0	0	0	0	0	0	0	0	0	0
48	NSP2	NNFCGPDGYPLECIK	0	0	0	0	0	587	0	0	0	0	0	0	0	0	0	0	0	0	0	0	0	0	0	0	0	0	0	0
49	NSP2	FCGPDGYPLECIKDL	0	0	0	0	0	0	0	0	0	0	0	0	0	0	0	0	0	3519	0	0	0	0	0	0	0	0	0	0
50	NSP2	GPDGYPLECIKDLLA	0	0	0	0	0	1109	0	1248	0	0	0	0	0	0	0	0	0	0	0	0	0	0	0	0	0	0	0	0
51	NSP2	LLARAGKASCTLSEQ	0	0	0	0	0	0	0	0	964	0	0	0	0	0	0	3517	0	0	0	0	0	0	0	0	0	0	0	0
52	NSP2	ARAGKASCTLSEQLD	0	0	0	0	0	0	0	0	5187	0	0	0	0	0	0	10010.5	0	0	0	0	0	0	2120	0	0	0	0	0
53	NSP2	AGKASCTLSEQLDFI	0	0	0	0	0	0	0	0	764	0	0	0	0	0	0	772	0	0	1352	0	0	0	0	0	0	0	0	0
54	NSP2	KASCTLSEQLDFIDT	0	0	0	0	0	0	0	0	1850	0	0	0	0	0	0	3398	0	0	0	0	0	0	1135.5	0	0	0	0	0
55	NSP2	SCTLSEQLDFIDTKR	0	0	0	0	0	0	0	0	0	0	0	0	0	0	0	1066.5	0	0	0	0	0	0	0	0	0	0	0	0
56	NSP2	TLSEQLDFIDTKRGV	0	0	0	0	0	966	0	0	0	0	0	0	0	0	0	1184	0	0	0	0	0	0	0	0	0	0	0	0
57	NSP2	SEQLDFIDTKRGVYC	0	0	0	0	0	0	0	0	0	0	0	0	0	0	0	0	0	0	1298	0	0	0	0	0	0	0	0	0
58	NSP2	DFIDTKRGVYCCREH	819.5	0	0	0	0	0	0	0	0	0	5446.5	0	0	0	0	0	0	40945.5	0	0	0	0	0	0	3212.5	0	0	538.5
59	NSP2	IDTKRGVYCCREHEH	0	0	0	0	0	0	0	0	961	0	28392.5	0	0	0	0	4387.5	0	64345	0	0	0	0	1245	0	15905.5	0	0	0
60	NSP2	TKRGVYCCREHEHEI	0	0	0	0	0	0	0	0	0	0	24857	0	0	0	0	0	0	37778.5	0	690	0	0	0	0	11475.5	0	0	0
61	NSP2	RGVYCCREHEHEIAW	0	0	0	0	0	0	0	0	0	0	12890.5	0	0	0	0	0	0	63679	1767.5	1681	0	0	0	0	11676.5	0	671.5	0
62	NSP2	VYCCREHEHEIAWYT	0	0	0	0	0	0	0	0	0	0	15442	0	0	0	0	666	0	63826	887.5	805.5	0	0	0	0	8946	0	0	0
63	NSP2	CCREHEHEIAWYTER	0	0	0	0	0	0	0	0	0	0	17599	0	1184	0	0	0	0	64345	1136	3553.5	0	0	0	0	12071	0	1242	0
64	NSP2	REHEHEIAWYTERSE	0	0	1412	0	0	0	0	543	0	0	22222	0	13268	0	0	0	566	64345	0	16348	0	652.5	0	0	17607	0	11508	0
65	NSP2	HEHEIAWYTERSEKS	0	0	0	0	0	0	0	0	0	0	20723.5	0	0	0	0	0	0	64345	0	0	0	0	0	0	11165	0	0	0
66	NSP2	HEIAWYTERSEKSYE	0	0	598	0	0	697	0	0	0	0	0	0	9737	0	0	0	0	0	744.5	11434	0	0	0	0	0	0	8533	0
67	NSP2	IAWYTERSEKSYELQ	0	0	0	0	0	0	0	0	1913	0	0	0	0	0	0	9272.5	0	0	0	4578.5	0	0	3058	0	0	0	730	0
68	NSP2	WYTERSEKSYELQTP	0	0	0	0	0	0	0	0	0	0	0	0	0	0	0	3792.5	0	0	0	0	0	0	0	0	0	0	0	0
69	NSP2	TERSEKSYELQTPFE	0	0	0	960.5	633.5	0	0	0	0	0	0	0	6112	0	0	0	0	0	0	3679	0	0	0	0	0	0	4266.5	0
70	NSP2	RSEKSYELQTPFEIK	0	0	0	0	686	0	0	0	0	0	0	0	0	0	0	0	0	0	0	0	0	0	0	0	0	0	0	0
71	NSP2	EKSYELQTPFEIKLA	0	0	0	0	0	0	0	0	0	0	0	0	0	0	0	0	1126	720	0	0	0	543.5	0	932	0	0	0	0
72	NSP2	ELQTPFEIKLAKKFD	0	0	0	0	0	0	0	0	0	0	0	0	0	5208	516.5	0	1411	0	0	0	543	0	0	798	0	0	0	2918
73	NSP2	QTPFEIKLAKKFDTF	0	0	0	0	0	0	0	0	0	0	0	0	0	2981.5	0	0	0	0	0	0	0	0	0	0	0	0	0	1548
74	NSP2	EIKLAKKFDTFNGEC	0	0	0	0	0	511.5	0	0	0	0	0	0	0	0	1047.5	0	637	0	0	0	0	0	0	0	0	0	0	0
75	NSP2	KLAKKFDTFNGECPN	0	0	0	0	0	537	0	0	0	0	0	0	0	0	0	0	0	0	0	0	0	0	0	0	0	0	0	0
76	NSP2	AKKFDTFNGECPNFV	0	0	0	0	0	1228.5	0	0	0	0	0	0	0	0	0	0	0	0	0	0	0	0	0	0	0	0	0	0
77	NSP2	KFDTFNGECPNFVFP	0	0	0	0	0	0	0	0	0	0	0	0	0	653.5	0	0	0	0	0	0	0	0	0	0	0	0	0	0
78	NSP2	FNGECPNFVFPLNSI	0	0	0	0	0	0	0	0	0	0	0	0	0	0	0	0	0	0	581	0	0	0	0	0	0	0	0	0
79	NSP2	NFVFPLNSIIKTIQP	0	0	0	0	0	0	0	0	0	0	0	0	0	0	0	848	0	0	0	0	0	0	0	0	0	0	0	0
80	NSP2	VFPLNSIIKTIQPRV	0	0	0	0	0	0	0	0	0	0	0	0	0	0	0	644.5	0	0	0	0	0	0	0	0	0	0	0	0
81	NSP2	NSIIKTIQPRVEKKK	0	0	0	0	0	0	0	1225	0	0	0	0	0	0	704	1969.5	0	540	4247.5	0	0	926	0	663	0	0	0	547
82	NSP2	IIKTIQPRVEKKKLD	0	0	0	0	0	0	0	0	0	0	0	0	0	0	0	2669.5	0	0	2595.5	0	0	0	0	0	0	2495.5	0	0
83	NSP2	IQPRVEKKKLDGFMG	0	0	0	0	0	0	0	0	0	0	0	0	0	0	0	2793.5	0	0	0	0	0	0	0	0	0	0	0	0
84	NSP2	VEKKKLDGFMGRIRS	0	0	0	0	0	0	0	0	0	0	0	0	0	0	0	0	0	0	519.5	0	0	0	0	0	0	0	0	0
85	NSP2	DGFMGRIRSVYPVAS	509.5	0	0	0	0	0	0	0	0	0	0	0	0	0	0	0	0	0	0	0	0	0	0	0	0	0	0	0
86	NSP2	GRIRSVYPVASPNEC	0	0	0	0	0	0	0	0	0	0	0	0	0	0	0	0	0	0	0	0	0	645.5	0	0	0	0	0	0
87	NSP2	IRSVYPVASPNECNQ	0	0	0	0	0	0	0	0	625	0	0	0	0	0	0	4947	0	0	0	0	0	0	711	0	0	0	0	0
88	NSP2	VASPNECNQMCLSTL	0	0	0	0	0	0	0	0	0	0	0	0	0	0	0	721	0	0	0	0	0	0	0	0	0	0	0	0
89	NSP2	CNQMCLSTLMKCDHC	0	0	0	0	0	0	0	0	0	0	0	0	0	0	0	0	0	0	0	0	0	681	0	0	0	0	0	0
90	NSP2	QMCLSTLMKCDHCGE	0	0	0	0	0	0	0	0	0	0	0	0	35639.5	0	0	0	775.5	0	0	32095	0	0	0	0	0	0	25971.5	0
91	NSP2	CLSTLMKCDHCGETS	0	0	0	0	0	0	0	0	0	0	0	0	0	0	0	0	0	0	0	505	0	0	0	0	0	0	0	0
92	NSP2	STLMKCDHCGETSWQ	0	0	0	0	0	0	0	0	0	0	0	0	0	0	558.5	0	0	0	1209	0	0	1138.5	0	0	0	808	0	0
93	NSP2	ETSWQTGDFVKATCE	0	0	574.5	0	0	0	0	0	0	0	0	0	8804	0	0	0	0	0	0	3310.5	0	0	0	1051.5	0	0	5312	0
94	NSP2	FVKATCEFCGTENLT	0	0	0	0	0	0	0	0	0	0	0	0	0	0	0	0	0	0	576.5	0	0	0	0	0	0	0	0	0
95	NSP2	KATCEFCGTENLTKE	0	0	0	0	0	0	0	0	0	0	0	0	4621	0	0	0	0	0	0	2775.5	0	0	0	0	0	0	2431.5	0
96	NSP2	EFCGTENLTKEGATT	0	0	0	0	0	0	0	0	0	0	0	0	0	0	0	0	0	0	0	0	0	0	0	827	0	0	0	0
97	NSP2	TENLTKEGATTCGYL	0	0	0	0	0	0	0	0	0	0	0	0	0	0	0	0	0	0	1014.5	0	0	0	0	0	0	0	0	0
98	NSP2	NLTKEGATTCGYLPQ	0	0	0	0	0	909	0	0	0	0	0	0	0	0	0	0	0	0	0	0	0	0	0	0	0	0	0	0
99	NSP2	TKEGATTCGYLPQNA	0	0	0	0	877	0	0	0	0	0	0	0	0	0	0	0	0	0	0	0	0	0	0	0	0	0	0	0
100	NSP2	QNAVVKIYCPACHNS	0	0	0	0	0	2358	0	0	0	0	0	0	0	0	0	0	0	0	0	0	0	0	0	0	0	0	0	0
101	NSP2	IYCPACHNSEVGPEH	0	0	0	0	0	0	0	0	623	0	1111	0	0	0	0	3699	0	11537	0	0	0	0	1029	0	1579	0	0	0
102	NSP2	CPACHNSEVGPEHSL	0	0	0	0	0	0	0	0	0	0	867.5	0	0	0	0	0	0	3370	0	0	0	0	0	0	947	0	0	0
103	NSP2	ACHNSEVGPEHSLAE	0	0	0	0	0	0	0	0	0	0	641	0	6034	0	0	0	0	10897	0	0	0	0	0	0	687.5	0	5278.5	0
104	NSP2	HNSEVGPEHSLAEYH	0	0	0	0	0	6603	0	0	0	0	0	0	0	0	0	0	0	6124	0	0	0	0	0	0	513.5	0	0	0
105	NSP2	SEVGPEHSLAEYHNE	0	0	1107	0	0	659.5	0	0	0	0	0	0	17482.5	0	0	520.5	0	3415.5	0	24846.5	0	0	0	0	0	0	15819	0
106	NSP2	VGPEHSLAEYHNESG	0	0	0	0	0	0	0	0	0	0	0	0	0	0	0	0	0	1005.5	0	0	0	0	0	0	0	0	0	0
107	NSP2	PEHSLAEYHNESGLK	0	0	0	0	0	0	0	0	0	0	1581.5	0	0	0	0	0	0	4541	0	0	0	0	0	0	1406.5	0	0	0
108	NSP2	LAEYHNESGLKTILR	0	0	0	0	0	0	0	0	5473	0	0	0	0	0	0	17180.5	0	0	0	0	0	0	1385	0	0	0	0	0
109	NSP2	EYHNESGLKTILRKG	0	0	0	0	0	0	0	0	0	0	0	0	0	0	0	0	0	500	0	0	0	0	0	0	0	0	0	0
110	NSP2	ILRKGGRTIAFGGCV	0	0	0	0	0	0	0	0	0	0	0	0	0	0	0	3789.5	0	541	609	0	0	0	0	0	0	0	0	0
111	NSP2	IAFGGCVFSYVGCHN	0	0	0	0	0	0	0	0	0	0	0	0	0	0	0	1125.5	0	0	0	0	0	0	0	0	0	0	0	0
112	NSP2	NIGCNHTGVVGEGSE	0	0	1761.5	0	0	655	0	0	0	0	0	0	8486	0	0	0	0	0	0	6220.5	0	0	0	0	0	0	6698	0
113	NSP2	NHTGVVGEGSEGLND	0	0	0	0	901	6193	0	0	0	0	0	686	0	0	0	0	0	0	1029	0	0	0	0	0	0	726	0	0
114	NSP2	TGVVGEGSEGLNDNL	0	0	0	0	0	1332	0	0	0	0	0	0	0	0	0	0	0	0	700.5	0	0	0	0	0	0	831.5	0	0
115	NSP2	VVGEGSEGLNDNLLE	0	0	1273	0	0	0	0	864	0	0	0	0	4597.5	0	0	0	0	1503.5	0	2174	0	0	0	0	0	718.5	3455	0
116	NSP2	GEGSEGLNDNLLEIL	0	0	0	0	0	689.5	0	0	0	0	0	0	0	0	0	0	560.5	0	2201.5	0	0	0	0	963	0	722	0	0
117	NSP2	GSEGLNDNLLEILQK	917	0	0	0	0	0	0	0	0	0	0	0	0	0	0	0	0	0	0	0	0	0	0	0	0	0	0	0
118	NSP2	EGLNDNLLEILQKEK	0	0	0	0	0	0	0	0	0	0	0	0	0	0	0	0	0	0	0	0	0	0	0	530	0	0	0	0
119	NSP2	LNDNLLEILQKEKVN	0	0	0	0	0	0	0	0	0	0	0	0	0	0	0	1127	0	0	0	0	0	0	0	0	0	0	0	0
120	NSP2	LLEILQKEKVNINIV	0	0	0	0	0	0	0	0	1581.5	0	0	0	0	0	0	3418	0	0	0	0	0	0	0	0	0	0	0	0
121	NSP2	EILQKEKVNINIVGD	0	0	0	0	0	0	0	0	514	0	0	0	0	0	0	1906	1900	0	0	0	0	0	577.5	1826	0	0	0	0
122	NSP2	LQKEKVNINIVGDFK	0	0	0	0	0	0	0	0	0	0	0	0	0	0	0	1680	0	0	0	0	0	0	0	0	0	0	0	0
123	NSP2	KVNINIVGDFKLNEE	0	0	596	0	0	0	0	656.5	0	0	0	0	6189	0	0	0	0	0	0	2695	0	0	0	0	0	0	3439	0
124	NSP2	NINIVGDFKLNEEIA	0	0	0	0	0	0	0	0	1049	1571	0	0	0	0	0	2938.5	0	0	0	0	0	0	659	0	0	0	0	0
125	NSP2	NIVGDFKLNEEIAII	0	0	0	0	0	0	0	798.5	1756	1112.5	0	0	0	0	0	2291	0	585	0	0	0	0	1149	662	0	0	0	0
126	NSP2	VGDFKLNEEIAIILA	0	0	0	0	0	0	0	2076	713.5	0	0	0	0	0	0	1491.5	0	0	0	0	0	524	799.5	0	0	0	0	0
127	NSP2	DFKLNEEIAIILASF	589	0	0	0	0	0	0	0	0	0	0	0	0	0	0	0	0	0	502.5	0	0	848	0	0	0	0	0	0
128	NSP2	NEEIAIILASFSAST	0	0	0	1928	0	0	0	0	0	0	0	0	0	0	0	0	0	0	0	0	0	0	0	0	0	0	0	0
129	NSP2	EIAIILASFSASTSA	0	0	0	0	0	3850.5	0	0	0	0	0	0	0	0	0	0	1004	0	0	0	0	0	0	1135.5	0	0	0	0
130	NSP2	ILASFSASTSAFVET	0	0	0	0	0	938	0	0	4299	0	0	0	0	0	0	10651	0	0	0	0	0	0	3229	0	0	0	0	0
131	NSP2	ASFSASTSAFVETVK	0	0	0	0	0	2837	0	593	0	0	0	0	0	0	0	9280.5	0	0	0	0	0	0	0	0	0	0	0	0
132	NSP2	AFVETVKGLDYKAFK	0	0	0	0	0	0	0	1589	0	0	0	0	0	0	0	0	0	0	0	0	0	0	0	0	0	0	0	0
133	NSP2	VETVKGLDYKAFKQI	0	0	0	0	580	0	0	0	1436	0	0	0	0	0	0	4580	0	0	0	0	0	0	2658	0	0	0	0	0
134	NSP2	TVKGLDYKAFKQIVE	0	0	0	0	0	0	0	0	0	0	0	0	4162	0	0	0	0	0	0	4861	0	0	0	0	0	0	1648	0
135	NSP2	LDYKAFKQIVESCGN	0	0	0	0	0	0	0	604	562.5	0	0	0	0	0	0	3053	0	0	0	0	0	0	996	0	0	0	0	0
136	NSP2	IVESCGNFKVTKGKA	0	0	0	0	0	0	0	0	0	0	0	0	0	0	0	1277	0	0	0	0	0	0	0	0	0	0	0	0
137	NSP2	ESCGNFKVTKGKAKK	1311	2446	0	0	2312.5	8527	0	1165	1402	0	0	0	0	743	590	4781	643	0	7422	0	0	583	0	829.5	954	0	0	720
138	NSP2	CGNFKVTKGKAKKGA	0	0	0	0	0	0	0	0	0	0	0	0	0	0	0	0	0	0	941.5	0	0	0	0	0	0	0	0	0
139	NSP2	NIGEQKSILSPLYAF	0	0	0	0	0	898.5	0	0	0	0	0	0	0	0	0	0	0	0	518.5	0	0	0	0	0	0	0	0	0
140	NSP2	LSPLYAFASEAARVV	0	0	1258.5	0	0	0	0	0	0	0	0	0	0	0	0	0	0	0	0	0	0	0	0	0	0	0	0	0
141	NSP2	FASEAARVVRSIFSR	0	0	650	0	0	0	0	0	0	0	0	0	0	0	0	0	0	0	0	0	0	0	0	0	0	0	0	0
142	NSP2	SEAARVVRSIFSRTL	0	0	1370	0	0	0	0	0	0	0	0	0	0	875.5	0	0	0	0	0	0	0	0	0	0	0	0	0	0
143	NSP2	AARVVRSIFSRTLET	0	0	0	0	0	0	0	0	0	0	0	0	0	658	0	0	0	0	0	0	0	0	0	0	0	0	0	0
144	NSP2	SIFSRTLETAQNSVR	0	0	0	0	0	0	0	0	0	0	0	0	0	0	0	0	0	767	0	0	0	0	0	0	0	0	0	0
145	NSP2	FSRTLETAQNSVRVL	0	0	0	0	0	1134.5	0	0	0	0	0	0	0	0	0	877	0	0	0	0	0	0	0	0	0	626	0	0
146	NSP2	RTLETAQNSVRVLQK	1798	0	0	0	0	0	0	0	0	0	0	0	0	0	0	0	0	0	0	0	0	0	0	0	0	0	0	0
147	NSP2	RVLQKAAITILDGIS	0	0	0	0	0	1638	0	0	0	0	0	0	0	0	0	0	0	0	0	0	0	0	0	0	0	0	0	0
148	NSP2	LQKAAITILDGISQY	0	0	0	0	0	1479	0	0	1026	0	0	0	0	0	0	3496.5	0	0	0	0	0	0	0	0	0	0	0	0
149	NSP2	KAAITILDGISQYSL	0	0	0	0	0	788	0	0	0	0	0	0	0	0	0	1265.5	0	0	0	0	0	0	0	0	0	0	0	0
150	NSP2	TILDGISQYSLRLID	0	0	0	0	0	0	0	0	0	0	0	0	0	0	0	1825	0	0	0	0	0	0	693	0	0	0	0	0
151	NSP2	LDGISQYSLRLIDAM	0	0	0	0	0	0	0	0	813	0	0	0	0	0	0	2541	0	0	0	0	0	0	1665	0	0	0	0	0
152	NSP2	GISQYSLRLIDAMMF	0	0	0	0	0	0	0	0	0	0	0	0	0	0	0	1094.5	0	0	0	0	0	0	0	0	0	0	0	0
153	NSP2	SQYSLRLIDAMMFTS	0	0	0	0	0	870	0	0	0	0	0	0	0	0	0	0	0	0	0	0	0	0	0	0	0	0	0	0
154	NSP2	YSLRLIDAMMFTSDL	0	0	0	0	0	0	0	0	0	0	0	0	0	0	0	0	0	4341	2237	0	0	0	0	0	0	0	0	0
155	NSP2	LRLIDAMMFTSDLAT	0	0	0	0	0	0	0	0	4027.5	0	0	0	0	0	0	7695	0	0	0	0	0	0	8619.5	0	0	0	0	0
156	NSP2	LIDAMMFTSDLATNN	0	0	689.5	0	0	1663	0	0	1245.5	0	0	0	0	0	0	3279	0	0	0	0	0	1238	0	0	0	0	0	0
157	NSP2	DAMMFTSDLATNNLV	1158	0	0	0	0	709	0	0	0	0	0	0	0	0	0	0	0	0	0	0	0	0	0	0	0	0	0	0
158	NSP2	MMFTSDLATNNLVVM	0	0	0	0	0	1087	0	0	0	0	0	0	0	0	0	0	0	0	0	0	0	0	0	0	0	0	0	0
159	NSP2	FTSDLATNNLVVMAY	0	0	0	0	0	596	0	0	0	0	0	0	0	0	0	0	0	0	0	0	0	0	0	0	0	0	0	0
160	NSP2	SDLATNNLVVMAYIT	0	0	0	0	0	0	0	0	0	0	803	0	0	0	0	0	0	3203.5	0	0	0	0	0	0	519.5	0	0	0
161	NSP2	LATNNLVVMAYITGG	0	0	0	0	0	0	0	0	0	0	0	0	0	0	0	1151.5	0	0	0	0	0	0	1432	0	0	0	0	0
162	NSP2	LTSQWLTNIFGTVYE	0	0	0	0	0	0	0	0	0	0	0	0	2293.5	0	0	0	0	0	747	843	0	0	0	0	0	0	2702	0
163	NSP2	IFGTVYEKLKPVLDW	0	0	0	0	0	0	0	0	0	0	0	0	0	0	0	541.5	0	0	692.5	0	0	0	0	0	0	0	0	0
164	NSP2	GTVYEKLKPVLDWLE	0	0	0	0	0	0	0	0	0	0	0	0	10553	0	0	0	0	0	0	5141	0	0	0	0	0	0	4520	0
165	NSP2	PVLDWLEEKFKEGVE	0	0	1693.5	514	0	0	0	0	0	0	0	0	1083.5	0	0	0	2897	0	0	3341.5	0	0	0	635.5	0	0	0	0
166	NSP2	LDWLEEKFKEGVEFL	0	0	0	0	0	0	876.5	0	3779	0	0	547.5	0	0	0	5481	0	0	1325	0	0	0	3429	0	0	562	0	0
167	NSP2	WLEEKFKEGVEFLRD	0	0	0	0	0	0	0	0	0	0	0	0	0	0	0	0	0	0	796.5	0	0	0	0	0	0	0	0	0
168	NSP2	EEKFKEGVEFLRDGW	0	0	0	0	0	0	0	2076.5	0	783.5	1078.5	0	0	0	0	0	2692	745	1112.5	0	0	1341	0	2222.5	1046	639	0	0
169	NSP2	KFKEGVEFLRDGWEI	0	0	0	0	0	573.5	0	0	0	0	0	0	0	0	0	0	0	0	0	0	0	0	0	0	0	0	0	0
170	NSP2	GVEFLRDGWEIVKFI	0	0	0	0	0	1280	0	0	0	0	0	0	0	0	0	0	0	0	1267.5	0	0	0	0	0	0	0	0	0
171	NSP2	EFLRDGWEIVKFIST	0	0	0	0	0	2450	0	0	0	0	0	0	0	0	0	1378	0	0	0	0	0	0	651	0	0	0	0	0
172	NSP2	LRDGWEIVKFISTCA	0	0	0	0	0	0	0	0	852.5	0	0	0	0	0	0	1275.5	0	0	0	0	0	0	0	0	0	0	0	0
173	NSP2	DGWEIVKFISTCACE	0	0	650	0	0	0	0	0	0	0	0	0	7624	0	0	1322	0	0	0	7361	0	0	0	0	0	0	5555	0
174	NSP2	WEIVKFISTCACEIV	0	0	0	0	0	0	0	0	0	0	0	0	0	0	0	1238.5	0	0	0	0	0	0	0	0	0	0	0	0
175	NSP2	IVKFISTCACEIVGG	0	0	0	0	0	0	0	0	0	0	0	0	0	0	0	1437	0	0	1960	0	0	0	0	0	0	0	0	0
176	NSP2	ISTCACEIVGGQIVT	0	0	0	0	0	7253.5	0	0	8816	0	0	0	0	0	0	21685	0	0	0	0	0	0	2684.5	0	0	0	0	0
177	NSP2	ACEIVGGQIVTCAKE	0	0	0	0	0	0	0	0	0	0	0	0	0	0	0	0	0	0	0	7128	0	0	0	0	0	0	1910	0
178	NSP2	EIVGGQIVTCAKEIK	0	0	0	0	0	0	0	0	0	0	0	0	0	0	1015	0	0	0	0	0	0	0	0	1363	0	0	0	0
179	NSP2	IVTCAKEIKESVQTF	0	0	0	0	0	0	0	0	1209	0	0	0	0	0	0	5783	0	0	0	0	0	0	1298	0	0	0	0	0
180	NSP2	TCAKEIKESVQTFFK	1352	0	0	0	0	0	0	0	0	0	0	0	0	0	0	0	0	0	0	0	0	0	0	0	0	0	0	0
181	NSP2	EIKESVQTFFKLVNK	0	0	0	0	0	0	0	0	0	0	0	0	0	0	0	0	518	0	0	0	0	707.5	0	1150.5	0	0	0	0
182	NSP2	VNKFLALCADSIIIG	0	0	0	0	0	0	0	0	1168.5	0	0	0	0	0	0	6696.5	0	1986	0	0	0	0	1368.5	0	0	0	0	0
183	NSP2	KFLALCADSIIIGGA	0	0	0	0	0	0	0	0	0	0	0	0	0	0	0	5278.5	0	3239	0	0	0	0	567.5	0	0	0	0	0
184	NSP2	LALCADSIIIGGAKL	0	0	0	0	0	0	0	0	0	0	0	0	0	0	0	1939	0	0	0	0	0	0	668	0	0	0	0	0
185	NSP2	LCADSIIIGGAKLKA	0	0	0	0	0	0	0	0	0	0	0	0	0	0	0	1181	0	0	0	0	0	0	0	0	0	0	0	0
186	NSP2	ADSIIIGGAKLKALN	0	0	0	0	0	0	0	0	0	0	1297	0	0	0	0	0	0	1881.5	0	0	0	0	0	0	0	0	0	0
187	NSP2	NLGETFVTHSKGLYR	0	0	0	0	0	504.5	0	0	0	0	0	0	0	0	0	0	0	0	0	0	0	0	0	0	0	0	0	0
188	NSP2	VTHSKGLYRKCVKSR	0	0	0	0	0	0	0	0	0	0	0	0	0	0	0	844.5	0	0	2474.5	0	0	0	0	0	0	0	0	0
189	NSP2	HSKGLYRKCVKSREE	0	0	0	0	0	0	0	0	0	0	0	0	4349	0	0	0	0	0	0	2039.5	0	0	0	0	0	0	2687	0
190	NSP2	ETGLLMPLKAPKEII	0	0	0	0	0	0	0	0	0	0	0	0	0	0	0	0	798	0	0	0	0	0	0	1342	0	0	0	0
191	NSP2	GLLMPLKAPKEIIFL	0	0	0	0	0	0	0	0	0	0	0	0	0	0	0	0	0	0	562	0	0	0	0	0	0	0	0	0
192	NSP2	PKEIIFLEGETLPTE	0	0	0	0	0	0	0	0	0	0	0	0	9713	0	0	0	0	0	0	5510	0	0	0	0	0	0	7603.5	0
193	NSP2	EIIFLEGETLPTEVL	0	0	0	0	0	1247.5	0	0	0	970	0	0	0	0	0	0	1795.5	976.5	0	0	0	729	0	1765.5	0	0	0	0
194	NSP2	IFLEGETLPTEVLTE	0	0	0	0	0	0	0	0	15449	0	0	0	7004	0	0	34108	0	0	637	4942	0	0	12162.5	0	0	0	6425.5	0
195	NSP2	LEGETLPTEVLTEEV	0	0	0	0	0	0	0	650.5	8021.5	1645	0	0	0	0	0	10866	1157	0	0	0	0	0	5822	1538	0	0	0	0
196	NSP2	GETLPTEVLTEEVVL	0	0	0	0	0	5271	0	1499	0	1159.5	0	0	0	0	0	1330	1383.5	2415	3135	0	0	0	0	1106	0	0	0	0
197	NSP2	TLPTEVLTEEVVLKT	2864.5	0	0	585.5	0	1781	2217.5	1058.5	0	0	2103	0	0	21537	894.5	0	616	10346	0	2379	25277	1877.5	0	0	544	0	0	16324
198	NSP2	PTEVLTEEVVLKTGD	2028	0	0	1383	526	0	0	709.5	0	0	880	0	0	5091.5	0	816	615	6014	0	0	6985.5	706.5	0	0	0	0	0	1999.5
199	NSP2	EVLTEEVVLKTGDLQ	581.5	0	0	0	0	0	0	927	0	0	1059	0	0	0	0	0	2010	5789	0	0	0	1128.5	0	2346	1257	0	0	0
200	NSP2	LTEEVVLKTGDLQPL	0	0	0	0	0	0	0	0	8921	0	0	0	0	0	0	17866.5	0	0	0	0	0	0	9787.5	0	0	0	0	0
201	NSP2	EEVVLKTGDLQPLEQ	0	0	0	0	0	0	0	2594	0	1035	0	0	0	0	538	0	2641	993	0	0	0	1400	0	1206.5	994	0	0	0
202	NSP2	LKTGDLQPLEQPTSE	0	0	0	0	0	0	0	0	875	0	0	0	4325.5	0	0	2992.5	0	0	0	0	0	0	2085.5	0	0	0	2400	0
203	NSP2	TGDLQPLEQPTSEAV	0	0	0	0	3315	33807.5	0	6715	0	0	916	0	0	0	5685	0	0	4667.5	0	0	0	1658.5	0	0	0	0	0	0
204	NSP2	DLQPLEQPTSEAVEA	0	0	0	0	5647	44116.5	0	2033.5	0	0	1846	0	0	0	8418	736.5	0	5490	0	0	0	7263	0	0	516.5	0	0	0
205	NSP2	QPLEQPTSEAVEAPL	0	0	0	0	2959	48820	0	1305.5	0	0	0	0	0	0	2960	0	0	3498	0	0	0	0	0	0	0	0	0	0
206	NSP2	LEQPTSEAVEAPLVG	0	0	0	0	4468	24373	0	2436.5	2039.5	0	0	0	0	0	2337	21357.5	0	0	0	0	0	1166	7101	0	0	0	0	0
207	NSP2	QPTSEAVEAPLVGTP	0	0	0	0	0	18642	0	0	0	0	0	0	0	0	0	0	0	0	0	0	0	1147.5	0	0	0	0	0	0
208	NSP2	TSEAVEAPLVGTPVC	0	0	0	0	969	0	0	0	0	0	0	0	0	0	0	0	0	0	0	1333.5	0	0	0	0	0	0	0	0
209	NSP2	EAVEAPLVGTPVCIN	0	0	0	0	0	0	0	729	0	0	0	0	0	0	0	0	1947.5	0	0	0	0	542	0	0	0	0	0	0
210	NSP2	LVGTPVCINGLMLLE	0	0	0	0	0	0	0	0	0	0	0	0	4774.5	0	0	0	0	0	0	3499	0	0	0	0	0	0	2602	0
211	NSP2	CINGLMLLEIKDTEK	0	0	0	0	0	0	0	650	0	0	0	0	0	0	0	1501.5	0	0	0	0	0	0	0	0	0	0	0	0
212	NSP2	NGLMLLEIKDTEKYC	0	0	0	0	0	0	0	0	0	0	0	0	0	0	0	795.5	0	0	0	0	0	0	0	0	0	0	0	0
213	NSP2	LMLLEIKDTEKYCAL	0	0	0	0	0	0	0	0	0	0	0	0	0	0	0	4263	0	0	0	0	0	0	907	0	0	0	0	0
214	NSP2	LLEIKDTEKYCALAP	0	0	0	0	0	0	0	0	0	0	0	0	0	0	0	10840.5	0	0	0	0	0	0	1052.5	0	0	0	0	0
215	NSP2	KYCALAPNMMVTNNT	0	0	0	0	0	0	0	0	0	0	0	0	0	0	0	58318.5	0	0	0	0	0	0	0	0	0	0	0	0
216	NSP2	CALAPNMMVTNNTFT	0	0	0	0	0	0	0	0	0	0	0	0	0	0	0	1243	0	0	0	0	0	0	0	0	0	0	0	0
217	NSP3	MMVTNNTFTLKGGAP	0	0	0	0	2011	0	0	0	0	0	0	0	0	0	0	0	0	0	0	0	0	0	0	0	0	0	0	0
218	NSP3	TLKGGAPTKVTFGDD	0	0	0	0	0	0	0	0	0	0	3116.5	0	0	0	0	0	0	7574	0	0	0	0	0	0	736	0	0	0
219	NSP3	KGGAPTKVTFGDDTV	0	0	0	0	0	0	0	0	0	0	826.5	0	0	0	0	0	0	686	0	0	0	0	0	0	0	0	0	0
220	NSP3	GAPTKVTFGDDTVIE	0	0	0	0	0	0	0	0	0	0	897	0	3348	0	0	0	0	1374.5	0	2269	731.5	0	0	0	0	0	1579.5	0
221	NSP3	PTKVTFGDDTVIEVQ	0	0	0	0	0	0	0	0	0	0	738.5	0	0	0	0	0	0	1257	0	0	0	0	0	0	0	0	0	0
222	NSP3	DTVIEVQGYKSVNIT	0	0	0	0	0	0	1215.5	0	0	0	0	0	0	0	0	0	0	0	0	0	0	0	0	0	0	0	0	0
223	NSP3	VIEVQGYKSVNITFE	0	0	0	0	0	506	0	0	0	0	0	0	1288.5	0	0	0	0	0	0	2713.5	0	0	0	0	0	0	2785	0
224	NSP3	EVQGYKSVNITFELD	0	0	0	0	0	0	0	0	541	0	0	0	0	0	0	0	0	540	0	0	0	999.5	0	946.5	0	0	0	0
225	NSP3	YKSVNITFELDERID	0	0	0	0	0	0	0	0	0	0	0	0	0	0	0	1496	0	0	0	0	861	0	0	0	0	0	0	0
226	NSP3	SVNITFELDERIDKV	1182	0	0	0	0	0	0	0	0	0	0	0	0	0	0	0	0	4055	976	0	0	0	0	0	0	0	0	0
227	NSP3	NITFELDERIDKVLN	0	0	0	0	0	1493.5	0	0	0	0	0	0	0	0	0	0	0	614	0	0	0	0	0	0	0	0	0	0
228	NSP3	ELDERIDKVLNEKCS	0	0	0	0	0	0	0	0	0	0	0	0	0	0	0	0	0	507	0	0	0	1102	0	0	0	0	0	0
229	NSP3	VLNEKCSAYTVELGT	0	0	0	0	0	0	0	0	0	0	0	0	0	0	0	767.5	0	0	0	0	0	0	615	0	0	0	0	0
230	NSP3	KCSAYTVELGTEVNE	0	0	654	0	0	0	0	0	0	0	0	0	34802.5	0	0	0	0	0	0	61939	0	0	0	0	0	0	43523.5	0
231	NSP3	SAYTVELGTEVNEFA	0	806	0	0	0	1221	0	0	0	0	0	0	0	0	707	0	0	0	0	0	0	0	0	0	0	0	0	0
232	NSP3	YTVELGTEVNEFACV	0	526	0	0	0	0	0	0	0	0	0	0	0	0	0	0	0	0	0	0	0	0	0	0	0	0	0	0
233	NSP3	LGTEVNEFACVVADA	0	0	0	0	0	0	0	0	1169	0	0	0	0	0	0	3092	0	0	0	0	0	0	2442	0	0	0	0	0
234	NSP3	TEVNEFACVVADAVI	0	0	0	537	0	0	0	0	0	0	0	0	0	0	0	0	0	0	0	0	0	0	0	0	0	0	0	0
235	NSP3	VVADAVIKTLQPVSE	0	0	0	0	0	0	0	0	0	0	0	0	6336	0	0	0	0	819	0	4491	0	0	0	0	0	0	4576	0
236	NSP3	IKTLQPVSELLTPLG	0	0	0	0	0	0	0	0	857.5	0	0	0	0	0	0	3815.5	0	0	2206.5	0	0	0	788	0	0	0	0	0
237	NSP3	TLQPVSELLTPLGID	0	0	0	0	0	1123	0	0	0	0	4311.5	0	0	0	1253.5	0	0	4536	0	0	0	0	0	0	0	0	0	0
238	NSP3	QPVSELLTPLGIDLD	0	0	0	505.5	0	0	0	0	0	0	0	0	0	0	897	1276.5	0	0	0	0	0	1397	0	0	0	751	0	0
239	NSP3	VSELLTPLGIDLDEW	512.5	0	670	0	0	7460	0	0	936	0	0	1556	1124.5	1100	0	6191	0	0	2672	0	0	891	2677.5	0	0	1960.5	1345	1709
240	NSP3	ELLTPLGIDLDEWSM	0	0	0	513	0	620	0	0	0	0	0	521	0	0	0	0	2405	0	625.5	0	0	1655.5	0	2846.5	0	1018	0	0
241	NSP3	LTPLGIDLDEWSMAT	0	0	0	0	0	1380.5	0	0	0	0	0	0	0	0	0	2109.5	0	0	0	0	0	0	654	0	0	0	0	0
242	NSP3	PLGIDLDEWSMATYY	0	0	0	1104.5	0	1782.5	0	0	0	0	0	772	713.5	0	0	3609.5	730.5	0	2088	0	0	0	932.5	536	0	1060	743.5	541
243	NSP3	GIDLDEWSMATYYLF	644	0	0	1431.5	0	5865.5	0	0	0	0	0	0	885	0	0	0	0	0	1866	0	0	0	0	0	0	953.5	0	0
244	NSP3	DLDEWSMATYYLFDE	1206	0	1456.5	1674.5	0	0	570	816	0	0	1736.5	1552	17490	8031	0	523	551	775	2242.5	13142	1393.5	1767	0	2318	1564	2428.5	10938	7582
245	NSP3	DEWSMATYYLFDESG	1133.5	0	0	0	0	0	0	0	0	0	0	0	0	4625.5	0	0	0	0	0	1459	0	0	0	0	0	561.5	632	3404
246	NSP3	WSMATYYLFDESGEF	542.5	0	0	0	0	0	1181	611	0	0	0	663	835	6033	690	0	0	660	2122.5	1358	1392	1359.5	0	856	0	1571	812	3914
247	NSP3	MATYYLFDESGEFKL	0	0	0	0	0	0	0	0	0	0	0	0	0	2278	0	0	0	0	0	0	0	0	0	0	0	0	0	868.5
248	NSP3	TYYLFDESGEFKLAS	0	0	0	0	0	0	0	0	0	0	0	0	0	975.5	0	0	0	0	0	0	570	0	0	0	0	0	0	814
249	NSP3	YLFDESGEFKLASHM	0	0	0	0	0	0	0	0	0	0	0	0	0	1116	0	0	0	0	0	0	0	0	0	0	0	0	0	662
250	NSP3	FDESGEFKLASHMYC	0	0	0	0	0	0	0	0	0	0	0	0	0	0	1717	0	0	0	0	0	0	1008	0	0	0	0	0	0
251	NSP3	ESGEFKLASHMYCSF	0	0	0	0	0	0	0	578	0	0	0	0	0	0	886	0	1363	857.5	0	0	0	677	0	1113	548	0	0	0
252	NSP3	LASHMYCSFYPPDED	0	0	0	0	0	0	0	578	4706	0	0	0	0	0	531	5091	0	0	522	0	0	513.5	1114	0	0	0	0	0
253	NSP3	SHMYCSFYPPDEDEE	560	761.5	1984.5	0	3634	0	0	0	0	0	0	0	1038	0	0	728	0	0	1135	2220.5	0	2162.5	0	0	0	947.5	1526	679.5
254	NSP3	MYCSFYPPDEDEEEG	509	591	1346	0	2450.5	0	0	0	0	0	0	0	0	0	791	0	0	0	614.5	0	0	1215	0	0	0	963	0	0
255	NSP3	CSFYPPDEDEEEGDC	688.5	0	1489.5	0	2324	0	0	0	0	0	0	828	0	917.5	1154	0	0	701	1343	0	0	1122	0	0	0	2070.5	0	693
256	NSP3	FYPPDEDEEEGDCEE	682	625	3622	539.5	4061	791	691	932	0	560	0	1390	3398	1497.5	1127	0	811	645.5	1600.5	1622.5	868.5	1883	0	1349	540.5	2991.5	1120	1386
257	NSP3	PPDEDEEEGDCEEEE	771	1286	4289	734.5	4421.5	1277.5	914	1408	0	938	752	1640.5	3152	1910.5	1062.5	0	1218.5	696	1624.5	1239.5	1205	1877	0	1584	758.5	3221.5	868	2244
258	NSP3	DEDEEEGDCEEEEFE	1622	1438.5	3904.5	1942.5	4794	2069	1787.5	2060.5	0	1247	1024	2831.5	4452	3497	1236.5	0	1924	1420.5	2230.5	2179	1411.5	2490	710.5	2413	1938	3958	2201	3716
259	NSP3	DEEEGDCEEEEFEPS	1050	749.5	2261.5	1958.5	4222	628	707.5	1223	0	0	720.5	2012.5	0	2419.5	849	0	1131.5	1716	838.5	0	765	1778	0	1104	1100.5	1840	0	2595.5
260	NSP3	EEGDCEEEEFEPSTQ	511	0	1361.5	564	2464	0	0	2647	0	0	3776	1304	0	915	1568	0	2567.5	6813.5	0	0	0	3957.5	0	1359	2616.5	905.5	0	1287
261	NSP3	GDCEEEEFEPSTQYE	0	0	1720	701	1324	0	916	0	0	0	1423	2464	9097	1364.5	0	0	0	1119	1227	5683.5	537	1574	0	0	1024	910	4672	1737
262	NSP3	CEEEEFEPSTQYEYG	0	0	541	0	1379	0	762	0	0	0	1189.5	1895.5	0	1321	0	0	0	1102	889	0	0	1307	0	0	857.5	932	0	1546.5
263	NSP3	EEEFEPSTQYEYGTE	664	0	925.5	1126.5	0	0	0	5849	0	0	4885.5	697	8293.5	625.5	2356	0	2392	10648.5	544.5	5907	0	4654	0	2485.5	2799	598	5068	679
264	NSP3	EFEPSTQYEYGTEDD	0	0	0	0	654	0	578	930.5	0	0	3694.5	1150	0	1043	945	0	1166	6624	756	0	0	2362	0	1228	1368	1421.5	0	1071
265	NSP3	EPSTQYEYGTEDDYQ	882	0	0	0	0	0	0	548	0	0	3494	993.5	0	874.5	1378	0	0	6306.5	0	0	0	1891.5	0	0	1995.5	1351	0	878.5
266	NSP3	QYEYGTEDDYQGKPL	0	0	0	0	0	0	0	0	0	0	0	0	0	0	0	0	0	0	11236.5	0	0	0	0	0	0	0	0	0
267	NSP3	EYGTEDDYQGKPLEF	0	0	0	0	0	0	0	613	0	0	1588	769.5	597	771	863	0	0	1338	2636	999.5	0	1074	0	1037.5	595	2787	689	504
268	NSP3	GTEDDYQGKPLEFGA	0	0	0	0	0	0	0	0	0	0	0	0	0	0	0	0	0	0	4604.5	0	0	0	0	0	0	0	0	0
269	NSP3	EDDYQGKPLEFGATS	0	0	0	0	0	0	0	997	0	0	0	0	0	0	0	0	0	0	6704.5	0	0	688	0	538	0	0	0	0
270	NSP3	KPLEFGATSAALQPE	0	0	0	0	0	0	0	0	0	0	0	0	2459	0	0	0	0	0	0	0	0	0	1105	0	0	0	0	0
271	NSP3	LEFGATSAALQPEEE	0	0	0	0	1592.5	0	0	919.5	1834	0	0	0	0	0	0	6705	0	0	0	0	0	0	2477.5	0	0	0	0	0
272	NSP3	FGATSAALQPEEEQE	0	0	628	0	1036	0	0	0	0	0	0	0	5800	0	0	0	0	0	0	1048	0	0	0	0	0	0	0	0
273	NSP3	ATSAALQPEEEQEED	0	860	1198	0	2498	730.5	0	0	0	0	828	0	0	0	0	0	0	0	0	0	0	0	0	0	0	0	0	0
274	NSP3	SAALQPEEEQEEDWL	0	0	0	0	1048.5	579	1606.5	0	0	0	1092.5	1451.5	0	1061	908.5	0	0	0	2317	0	0	573	0	0	0	1381	0	761
275	NSP3	ALQPEEEQEEDWLDD	0	0	558	649	1098.5	1044	922	1000	0	0	9717.5	2101	1162	2407	0	0	0	8886	2122	0	0	1214.5	0	590.5	1468	1155	883.5	2095
276	NSP3	QPEEEQEEDWLDDDS	0	0	690.5	845	0	0	519.5	653.5	0	0	2452.5	1408	974.5	1606.5	0	0	0	1159	507.5	0	0	597	0	0	0	1031.5	540	1293
277	NSP3	EEEQEEDWLDDDSQQ	0	0	600.5	873.5	0	0	0	2284	0	0	4087	835	1124	1171.5	800	0	853.5	6842	0	0	0	1743.5	0	0	2871.5	624	0	963
278	NSP3	EQEEDWLDDDSQQTV	0	0	0	0	0	0	0	1646	0	0	2513.5	0	0	0	868	0	0	2669	0	0	0	931	0	0	1527.5	0	0	0
279	NSP3	EEDWLDDDSQQTVGQ	0	0	0	0	0	0	0	2636	0	0	3589	0	0	0	0	0	750	6515.5	0	0	0	900.5	0	0	1618.5	0	0	0
280	NSP3	DWLDDDSQQTVGQQD	720.5	0	0	0	0	0	0	0	0	0	0	0	0	0	0	0	0	0	0	0	0	0	0	0	0	0	0	0
281	NSP3	LDDDSQQTVGQQDGS	0	0	0	0	0	0	0	0	0	0	0	0	0	0	0	607	0	0	0	0	0	0	1601	0	0	0	0	0
282	NSP3	DDSQQTVGQQDGSED	819	657	0	0	0	0	0	0	0	0	0	0	0	562.5	0	0	0	0	0	0	0	0	0	0	0	0	0	0
283	NSP3	DGSEDNQTTTIQTIV	954	0	0	0	0	0	0	0	0	0	513.5	0	0	0	0	0	0	0	0	0	0	0	0	0	0	0	0	0
284	NSP3	SEDNQTTTIQTIVEV	0	0	0	0	0	0	0	0	1269	0	0	0	0	0	0	3180	0	0	0	0	0	0	756.5	0	0	0	0	0
285	NSP3	DNQTTTIQTIVEVQP	554	0	0	0	0	0	0	0	0	0	0	0	0	0	0	3449	0	0	0	0	0	0	0	0	0	0	0	0
286	NSP3	QTTTIQTIVEVQPQL	0	0	0	0	0	0	0	0	0	0	0	0	0	0	0	1814	0	0	0	0	0	0	0	0	0	0	0	0
287	NSP3	TTIQTIVEVQPQLEM	0	0	0	0	0	0	0	0	694	0	0	0	0	0	0	2108	0	0	0	0	0	0	807	0	0	0	0	0
288	NSP3	IQTIVEVQPQLEMEL	0	0	0	0	0	745	693	0	4647	0	0	0	0	0	0	20900.5	0	0	0	0	0	0	9413	0	0	0	0	0
289	NSP3	VEVQPQLEMELTPVV	0	0	0	0	0	0	0	0	0	0	0	0	0	0	0	531.5	0	0	0	0	0	0	0	0	0	0	0	0
290	NSP3	VQPQLEMELTPVVQT	0	0	0	0	0	0	0	0	0	0	0	0	0	0	0	2151	0	0	0	0	0	0	0	0	0	0	0	0
291	NSP3	PQLEMELTPVVQTIE	0	0	572.5	0	0	0	0	0	0	0	0	0	3904	0	0	0	0	0	0	2387.5	761.5	0	0	0	0	0	3716.5	0
292	NSP3	LEMELTPVVQTIEVN	0	0	0	0	0	0	793	0	9172	0	0	0	0	0	0	18034	0	0	0	0	0	0	5892	0	0	0	0	0
293	NSP3	MELTPVVQTIEVNSF	0	0	0	0	0	0	0	0	0	0	0	0	0	0	0	0	0	0	2381	0	0	0	0	0	0	0	0	0
294	NSP3	VQTIEVNSFSGYLKL	0	0	0	0	0	0	0	0	0	0	0	0	0	0	0	3398.5	0	0	0	0	0	0	1495	0	0	0	0	0
295	NSP3	EVNSFSGYLKLTDNV	0	0	0	0	0	0	0	0	0	0	0	0	0	0	0	0	516.5	1452	0	0	0	528	0	971	0	0	0	0
296	NSP3	NSFSGYLKLTDNVYI	0	0	0	0	0	0	0	0	1481	0	0	0	0	0	0	2714	0	0	0	0	0	0	941.5	0	0	0	0	0
297	NSP3	LKLTDNVYIKNADIV	0	0	0	0	0	0	0	0	688	0	0	0	0	0	0	3776.5	0	0	0	0	0	0	1805	0	0	0	0	0
298	NSP3	LTDNVYIKNADIVEE	0	0	1247	0	0	0	0	0	4488	0	0	0	4373	0	0	8687.5	544	0	0	2330.5	0	0	5487	0	0	0	1895	0
299	NSP3	DNVYIKNADIVEEAK	0	0	0	0	0	0	0	690.5	0	0	0	0	0	0	999.5	0	0	0	0	0	0	819.5	0	0	0	0	0	0
300	NSP3	VYIKNADIVEEAKKV	0	0	0	0	0	0	0	1452	4410	0	0	0	0	0	919	9731	0	0	0	0	0	819.5	3211	0	0	0	0	0
301	NSP3	IKNADIVEEAKKVKP	0	0	0	0	0	0	0	536	5732	0	0	0	0	0	0	10436	0	955	3757.5	0	0	0	2235	0	0	990	0	0
302	NSP3	NADIVEEAKKVKPTV	0	0	0	0	0	545	0	0	0	0	0	0	0	0	0	640	0	0	0	0	0	0	0	0	0	0	0	0
303	NSP3	KHGGGVAGALNKATN	0	0	0	0	0	0	0	0	0	0	0	0	0	0	0	6848	0	0	0	0	0	0	0	0	0	0	0	0
304	NSP3	GGGVAGALNKATNNA	0	0	0	0	0	0	0	0	736	0	0	0	0	0	0	8443.5	0	0	0	0	0	0	0	0	0	0	0	0
305	NSP3	GVAGALNKATNNAMQ	0	0	0	0	0	0	0	0	0	0	0	0	0	0	0	3075	0	0	0	0	0	0	0	0	0	0	0	0
306	NSP3	AGALNKATNNAMQVE	0	0	558	0	0	0	0	0	0	0	0	0	2280.5	0	0	1747	0	0	0	2166.5	0	0	0	0	0	0	990.5	0
307	NSP3	ALNKATNNAMQVESD	0	0	0	0	0	0	0	0	0	0	0	0	0	0	0	1090	0	0	0	0	0	0	587	0	0	0	0	0
308	NSP3	NKATNNAMQVESDDY	0	0	1185	0	0	1916	0	0	0	0	0	566	0	0	0	0	0	0	613.5	0	0	0	0	0	0	0	0	0
309	NSP3	ATNNAMQVESDDYIA	0	0	672.5	0	0	0	0	0	0	0	0	0	0	0	0	0	0	0	1909	0	0	0	0	0	0	0	0	0
310	NSP3	NNAMQVESDDYIATN	0	0	1846.5	0	0	1967	0	0	892	0	0	0	0	0	0	1592	0	0	0	0	0	0	0	0	0	0	0	0
311	NSP3	AMQVESDDYIATNGP	0	0	748	0	0	0	0	0	0	0	0	0	0	0	0	557	0	0	0	0	0	0	0	0	0	0	0	0
312	NSP3	ESDDYIATNGPLKVG	0	0	0	0	0	0	0	727	0	0	0	0	0	0	905.5	0	0	0	0	0	0	0	0	1262	0	0	0	0
313	NSP3	ATNGPLKVGGSCVLS	0	0	0	0	0	0	0	0	0	0	0	0	0	0	0	1526.5	0	0	0	0	0	0	0	0	0	0	0	0
314	NSP3	KHCLHVVGPNVNKGE	0	0	0	0	0	0	0	0	0	0	0	0	31696.5	0	0	0	0	0	0	25879.5	0	0	0	0	0	0	33317.5	0
315	NSP3	CLHVVGPNVNKGEDI	0	0	0	0	0	0	0	0	0	0	0	0	0	0	0	0	0	2034.5	0	0	0	0	0	0	0	0	0	0
316	NSP3	VNKGEDIQLLKSAYE	0	0	0	0	0	0	0	0	0	0	0	0	10634	0	0	0	0	0	0	5187.5	0	0	0	0	0	0	7327	0
317	NSP3	EDIQLLKSAYENFNQ	0	0	0	0	0	0	0	0	0	0	0	0	0	0	0	0	575	0	0	0	0	766	0	1462	0	0	0	0
318	NSP3	IQLLKSAYENFNQHE	0	0	0	0	0	0	0	0	0	0	0	0	14805	0	0	1590	0	0	0	13867	0	0	0	0	0	0	21619	0
319	NSP3	LLKSAYENFNQHEVL	0	0	0	0	0	0	0	0	0	0	0	0	0	0	0	672	0	0	0	0	0	0	0	0	0	0	0	0
320	NSP3	KSAYENFNQHEVLLA	0	0	0	0	0	0	0	1897	0	0	0	0	0	0	0	0	0	0	0	0	0	0	0	0	0	0	0	0
321	NSP3	AYENFNQHEVLLAPL	0	0	0	0	0	0	0	0	0	0	0	0	0	0	0	0	0	0	578	0	0	0	0	0	0	0	0	0
322	NSP3	ENFNQHEVLLAPLLS	0	0	0	0	0	0	0	0	0	0	0	0	0	0	0	0	0	0	0	0	0	0	0	1040	0	0	0	0
323	NSP3	QHEVLLAPLLSAGIF	0	0	0	0	0	0	0	0	0	0	0	0	0	0	0	0	0	796	1725	0	0	0	0	0	0	0	0	0
324	NSP3	EVLLAPLLSAGIFGA	0	0	0	0	0	0	0	0	0	0	0	0	0	0	0	0	1237	0	0	0	0	0	0	1986.5	0	0	0	0
325	NSP3	APLLSAGIFGADPIH	0	0	0	0	0	742	0	0	0	0	0	0	0	0	0	0	0	0	0	630.5	0	0	0	0	0	0	0	0
326	NSP3	LLSAGIFGADPIHSL	0	0	0	0	0	0	0	0	0	0	0	0	0	0	0	937	0	0	0	0	0	0	0	0	0	0	0	0
327	NSP3	ADPIHSLRVCVDTVR	0	0	0	0	0	0	0	0	0	0	0	0	0	0	0	638	0	0	0	0	0	0	0	0	0	0	0	0
328	NSP3	PIHSLRVCVDTVRTN	0	0	0	0	615	612	0	0	0	0	0	0	0	0	0	1564	0	0	0	0	0	0	0	0	0	0	0	0
329	NSP3	LRVCVDTVRTNVYLA	0	0	0	0	0	0	0	0	0	0	0	0	0	0	0	1434.5	0	0	0	0	0	0	0	0	0	0	0	0
330	NSP3	VCVDTVRTNVYLAVF	0	0	0	0	0	0	0	0	0	0	0	0	0	639	0	0	0	0	0	0	0	0	0	0	0	0	0	0
331	NSP3	VDTVRTNVYLAVFDK	0	0	0	0	1011.5	0	0	0	0	0	0	0	0	8002	0	1953	930.5	0	0	0	704.5	0	805.5	1211.5	0	0	0	6418
332	NSP3	TVRTNVYLAVFDKNL	0	0	0	0	0	0	0	0	0	0	0	0	0	4762	0	0	0	0	0	0	0	0	0	0	0	0	0	3624
333	NSP3	RTNVYLAVFDKNLYD	0	0	0	0	0	0	0	0	0	0	0	0	0	3811	0	0	0	0	728.5	527	709	0	0	0	0	0	0	2698
334	NSP3	NVYLAVFDKNLYDKL	0	0	0	0	0	0	0	0	0	0	0	0	0	1851	0	0	0	0	0	0	0	0	0	0	0	0	0	0
335	NSP3	YLAVFDKNLYDKLVS	0	0	0	0	0	0	0	0	0	0	0	0	0	1762.5	0	0	0	0	0	0	0	0	0	0	0	0	0	1109
336	NSP3	AVFDKNLYDKLVSSF	0	3581.5	0	0	0	0	0	0	0	0	0	0	0	2937	0	0	0	0	0	0	825	0	0	0	0	0	0	1685.5
337	NSP3	FDKNLYDKLVSSFLE	0	0	0	0	0	0	0	0	0	0	0	0	4654.5	0	0	0	721	0	0	6525	0	0	0	0	0	0	782	0
338	NSP3	LYDKLVSSFLEMKSE	0	0	0	0	0	0	0	0	0	0	0	0	1975	0	0	3825	0	0	0	4247.5	0	0	1147.5	0	0	0	2898.5	0
339	NSP3	LVSSFLEMKSEKQVE	0	0	0	0	0	0	0	0	676	0	0	0	776	0	0	5806.5	0	0	0	4092	0	0	1241.5	0	0	0	1716	0
340	NSP3	FLEMKSEKQVEQKIA	0	0	0	0	0	0	0	0	0	0	0	0	0	0	0	0	0	0	0	0	0	686	0	0	0	0	0	0
341	NSP3	EMKSEKQVEQKIAEI	0	635	0	0	0	0	0	638.5	0	0	796	0	0	0	0	0	998.5	853.5	0	1133	0	1374.5	0	1298.5	528	0	0	0
342	NSP3	KSEKQVEQKIAEIPK	0	0	0	0	0	0	0	0	0	0	0	0	0	0	0	0	0	0	0	0	0	0	0	1144	0	0	0	0
343	NSP3	EKQVEQKIAEIPKEE	0	0	515	0	0	0	0	0	0	0	1011.5	0	2500.5	0	0	0	1495	1111.5	0	1476	0	878.5	0	1907.5	0	0	1269	0
344	NSP3	EQKIAEIPKEEVKPF	0	0	0	0	0	0	0	2376	0	0	748	0	0	0	0	0	896	1455.5	0	508.5	0	824	0	1366.5	0	0	0	0
345	NSP3	KIAEIPKEEVKPFIT	0	0	0	0	0	0	0	908	0	0	0	0	0	0	0	0	0	0	0	0	0	0	0	0	0	0	0	0
346	NSP3	AEIPKEEVKPFITES	0	0	0	524	0	0	0	5397	0	0	0	0	0	0	0	0	0	0	0	0	0	0	0	0	0	0	0	0
347	NSP3	IPKEEVKPFITESKP	0	0	0	0	0	0	0	4377	619	0	0	934	0	0	0	4381	0	0	25921	0	0	0	1457.5	0	0	14130	0	0
348	NSP3	KEEVKPFITESKPSV	0	0	0	0	0	0	0	0	0	0	0	0	0	0	0	1393	0	0	19137	0	0	0	0	0	0	6661	0	0
349	NSP3	EVKPFITESKPSVEQ	0	0	0	0	0	0	0	0	0	0	736	0	0	0	0	1220	660	1805	15287	0	0	0	0	0	0	4002.5	0	0
350	NSP3	KPFITESKPSVEQRK	0	0	0	0	0	0	0	0	0	0	0	0	0	0	0	0	0	0	3006	0	0	0	0	0	0	0	0	0
351	NSP3	FITESKPSVEQRKQD	0	0	0	0	0	0	0	0	0	0	1670	0	0	0	0	1540	0	0	0	0	0	0	638	0	0	0	0	0
352	NSP3	VEQRKQDDKKIKACV	0	0	0	0	0	0	0	0	0	0	0	0	0	0	0	1962	0	0	0	0	0	0	0	0	0	0	0	0
353	NSP3	QRKQDDKKIKACVEE	0	0	0	0	0	0	0	0	0	0	0	0	2581	0	0	0	0	0	0	1062	0	0	0	0	0	0	1656.5	0
354	NSP3	KQDDKKIKACVEEVT	0	0	0	0	0	0	0	0	0	709	0	0	0	0	0	0	506	0	0	0	0	0	0	0	0	0	0	0
355	NSP3	DDKKIKACVEEVTTT	0	0	0	0	0	0	0	0	0	0	0	0	0	0	0	0	838.5	0	0	0	0	0	0	0	0	0	0	0
356	NSP3	KKIKACVEEVTTTLE	0	0	0	0	0	0	0	0	0	0	0	0	3528	0	0	0	0	0	0	1258	0	0	0	0	0	0	1772	0
357	NSP3	IKACVEEVTTTLEET	0	0	0	0	0	0	975	0	11509	836	0	0	0	0	0	32522.5	0	0	3133	0	0	0	10665.5	0	0	1511.5	0	0
358	NSP3	VEEVTTTLEETKFLT	0	0	0	0	0	0	0	0	0	0	0	0	0	517	0	0	0	0	0	0	0	0	720.5	0	0	0	0	0
359	NSP3	EVTTTLEETKFLTEN	0	0	0	0	0	0	0	666.5	0	0	535	0	0	0	560	0	803.5	1136	0	0	0	941	0	1285.5	0	0	0	0
360	NSP3	TLEETKFLTENLLLY	582	0	0	0	1750	0	0	0	0	0	0	0	0	0	0	0	0	0	1207.5	0	0	0	0	0	0	0	0	0
361	NSP3	EETKFLTENLLLYID	779	0	0	0	0	0	0	1371	872	0	1226.5	605	0	573	542.5	915.5	1469	963	883.5	0	0	1581	598	2548	921	1433	0	0
362	NSP3	TKFLTENLLLYIDIN	0	0	0	0	0	39716	0	0	941	0	0	0	0	0	0	1680	0	0	0	0	0	0	0	0	0	0	0	0
363	NSP3	FLTENLLLYIDINGN	0	0	0	0	0	2674	0	0	0	0	0	0	0	0	0	1590.5	0	0	0	0	0	0	0	0	0	0	0	0
364	NSP3	TENLLLYIDINGNLH	0	0	0	0	0	1346	0	0	0	0	0	0	0	0	0	0	0	0	3641.5	0	0	0	0	0	0	557	0	0
365	NSP3	NLLLYIDINGNLHPD	0	0	0	0	0	2675	0	0	0	0	0	0	0	0	0	677.5	0	0	0	0	0	0	0	0	0	0	0	0
366	NSP3	LLYIDINGNLHPDSA	0	0	0	0	0	0	0	0	0	0	0	0	0	0	0	856	0	1000.5	0	0	0	0	0	0	0	0	0	0
367	NSP3	YIDINGNLHPDSATL	0	0	0	0	0	0	0	0	0	0	0	0	0	0	0	0	0	691	0	0	0	0	0	0	0	0	0	0
368	NSP3	NGNLHPDSATLVSDI	0	0	0	0	0	2162	0	0	0	0	0	0	0	0	0	0	0	3127.5	0	0	0	0	0	0	0	0	0	0
369	NSP3	NLHPDSATLVSDIDI	0	0	0	0	0	3909	0	1409	1010	0	0	0	0	0	0	2335	0	4680	0	0	0	0	937.5	0	0	0	0	0
370	NSP3	HPDSATLVSDIDITF	0	0	0	0	0	0	0	736.5	0	0	0	0	0	0	0	0	0	2204	0	0	0	0	0	0	0	0	0	0
371	NSP3	DSATLVSDIDITFLK	1527.5	0	0	0	0	0	0	0	0	0	0	0	0	0	1080	0	0	0	0	0	0	583.5	0	0	0	0	0	0
372	NSP3	ATLVSDIDITFLKKD	0	0	0	0	0	0	0	0	0	0	0	0	0	0	0	3659	0	0	0	0	0	0	0	0	0	0	0	0
373	NSP3	LVSDIDITFLKKDAP	0	0	0	0	0	0	0	0	579	0	0	0	0	0	0	4876	0	0	0	0	0	0	3061.5	0	0	0	0	0
374	NSP3	IDITFLKKDAPYIVG	0	0	0	0	0	0	0	0	0	0	0	0	0	0	0	1224	0	0	0	0	0	0	907	0	0	0	0	0
375	NSP3	ITFLKKDAPYIVGDV	0	0	0	0	0	832	0	0	0	0	0	0	0	0	0	892	0	6677.5	0	0	0	0	0	0	0	0	0	0
376	NSP3	DAPYIVGDVVQEGVL	1168	0	0	0	0	996	0	0	0	0	0	0	0	0	0	0	0	0	0	0	0	0	0	0	0	0	0	534
377	NSP3	IVGDVVQEGVLTAVV	0	0	0	0	0	0	0	0	3871	0	0	0	0	0	0	8187	0	0	0	0	0	0	1284	0	0	0	0	0
378	NSP3	TEMLAKALRKVPTDN	0	0	0	523.5	0	0	0	0	0	0	0	0	0	0	0	0	0	970	0	0	0	0	0	0	0	0	0	0
379	NSP3	ITTYPGQGLNGYTVE	0	0	0	0	0	635	0	0	0	0	0	0	3595.5	0	0	5647	0	0	0	3625	0	0	2415.5	0	0	0	3171.5	0
380	NSP3	TYPGQGLNGYTVEEA	0	0	0	0	0	0	0	0	0	611	0	0	0	0	0	0	0	0	0	0	0	0	0	0	0	0	593.5	0
381	NSP3	LNGYTVEEAKTVLKK	0	0	0	0	0	0	0	0	0	0	0	0	0	0	0	4527.5	0	0	0	0	0	0	0	0	0	0	0	0
382	NSP3	EEAKTVLKKCKSAFY	0	0	0	0	0	0	0	2508.5	0	0	0	0	0	0	0	0	1117	697	0	0	0	560	0	898.5	520.5	0	0	0
383	NSP3	KCKSAFYILPSIISN	0	0	0	0	0	2217	0	0	861	0	0	0	0	0	0	954	0	0	0	0	0	0	0	0	0	0	0	0
384	NSP3	KSAFYILPSIISNEK	0	0	0	0	0	1788.5	0	0	0	0	0	0	0	0	0	524	0	0	0	0	0	0	0	0	0	0	0	0
385	NSP3	AFYILPSIISNEKQE	0	0	0	0	0	0	0	0	0	0	0	0	6739.5	0	0	624	0	0	0	3073	0	0	0	0	0	0	2969.5	0
386	NSP3	ISNEKQEILGTVSWN	0	0	0	0	0	1884	0	0	7267	0	0	0	0	0	0	29182.5	0	0	0	0	0	0	13906	0	0	0	0	0
387	NSP3	LGTVSWNLREMLAHA	0	0	0	0	0	0	0	0	0	0	0	0	0	0	0	603	0	0	0	0	0	0	0	0	0	0	0	0
388	NSP3	TVSWNLREMLAHAEE	0	0	0	0	0	0	0	0	0	0	0	0	6398.5	0	0	1302.5	0	0	0	1480.5	0	0	0	0	0	0	4474	0
389	NSP3	SWNLREMLAHAEETR	0	0	0	0	0	0	0	0	0	0	0	0	0	0	0	1184	0	0	0	0	0	0	0	0	0	0	0	0
390	NSP3	NLREMLAHAEETRKL	0	0	0	0	0	621.5	0	0	0	0	0	0	0	0	0	0	0	0	0	0	0	0	0	0	0	0	0	0
391	NSP3	AHAEETRKLMPVCVE	0	0	0	0	0	0	0	0	0	0	0	0	1318	0	0	0	0	0	0	1267.5	0	0	0	0	0	0	828	0
392	NSP3	AEETRKLMPVCVETK	0	0	0	0	0	647.5	0	0	0	0	0	0	0	0	0	0	0	0	0	0	0	0	0	0	0	0	0	0
393	NSP3	ETRKLMPVCVETKAI	0	0	0	0	0	0	0	0	0	0	0	0	0	0	0	0	0	0	0	692.5	0	791	0	1217	0	0	0	0
394	NSP3	PVCVETKAIVSTIQR	0	0	0	0	0	0	0	0	0	0	0	0	0	0	0	1534	0	0	0	0	0	0	0	0	0	0	0	0
395	NSP3	KAIVSTIQRKYKGIK	1092	0	0	0	0	3949	0	0	0	0	0	0	0	0	0	0	0	543	9395	0	0	0	0	0	731.5	587	0	0
396	NSP3	IVSTIQRKYKGIKIQ	0	0	0	0	0	0	0	0	0	0	0	0	0	0	0	838	0	0	0	0	0	0	0	0	0	0	0	0
397	NSP3	IQRKYKGIKIQEGVV	0	0	0	0	0	558.5	0	0	1867.5	0	0	0	0	0	0	5700	0	0	0	0	0	0	0	0	0	0	0	0
398	NSP3	RKYKGIKIQEGVVDY	0	0	0	0	0	995.5	0	0	0	0	0	0	0	0	0	0	0	0	0	0	0	0	0	0	0	0	0	0
399	NSP3	KIQEGVVDYGARFYF	0	0	0	0	0	0	0	0	0	0	0	0	0	0	0	0	0	0	995	0	0	0	0	0	0	0	0	0
400	NSP3	FYFYTSKTTVASLIN	0	0	0	0	0	0	0	0	1743	0	0	0	0	0	0	2165	0	0	0	0	0	0	0	0	0	0	0	0
401	NSP3	FYTSKTTVASLINTL	0	0	0	0	0	0	0	0	0	0	0	0	0	0	0	942.5	0	0	0	0	0	0	0	0	0	0	0	0
402	NSP3	TSKTTVASLINTLND	0	0	0	0	0	4259	0	874	19862.5	0	0	799.5	0	0	803.5	53659	0	0	1616	0	0	759	889.5	0	0	1434	0	0
403	NSP3	KTTVASLINTLNDLN	0	0	0	0	0	2112	0	678.5	4405	0	0	0	0	0	613.5	21799	589	0	1425.5	0	0	0	0	0	0	854.5	0	0
404	NSP3	TVASLINTLNDLNET	0	0	0	0	0	813	0	0	1883	0	0	0	0	0	550	4235	0	0	0	0	0	0	783	0	0	0	0	0
405	NSP3	ASLINTLNDLNETLV	39314.5	0	0	0	0	1419	692	1417.5	1982.5	0	0	1484	0	0	0	14397	0	0	7101.5	524	0	0	1675.5	0	0	2159	0	0
406	NSP3	LINTLNDLNETLVTM	15799	0	0	0	0	1492.5	685	0	16166	0	0	661	1100	0	0	37064	0	0	5044	944	0	0	2322	0	0	2024	2120.5	0
407	NSP3	NTLNDLNETLVTMPL	3397.5	0	0	0	0	1656.5	0	0	602	0	0	600.5	0	0	0	0	0	0	785.5	0	0	0	0	0	0	970.5	0	0
408	NSP3	LNDLNETLVTMPLGY	1163.5	0	0	0	0	0	0	0	2337	0	0	558	0	0	0	6537	0	0	2678	0	0	0	865.5	0	0	744.5	0	0
409	NSP3	DLNETLVTMPLGYVT	1569.5	0	0	0	0	584	0	0	0	0	0	0	0	0	0	0	0	0	1082	0	0	0	0	0	0	0	0	0
410	NSP3	VTMPLGYVTHGLNLE	0	0	0	0	0	0	0	0	0	0	0	0	2124.5	0	0	2402	0	0	0	3526	0	0	1911	0	0	0	2447.5	0
411	NSP3	LGYVTHGLNLEEAAR	0	0	0	0	0	0	0	0	0	0	0	0	0	0	0	3378.5	0	0	0	0	0	0	686	0	0	0	0	0
412	NSP3	NLEEAARYMRSLKVP	0	0	0	0	0	518.5	0	0	0	0	0	0	0	0	0	0	0	0	0	0	0	0	0	0	0	0	0	0
413	NSP3	EEAARYMRSLKVPAT	0	0	0	0	0	0	0	3088	0	0	611	0	0	0	617	0	1152	764	0	0	0	1936.5	0	1137.5	0	0	0	0
414	NSP3	MRSLKVPATVSVSSP	0	0	1238	0	507.5	0	0	0	0	0	0	0	0	0	0	0	0	0	0	0	0	0	0	0	0	0	0	0
415	NSP3	SLKVPATVSVSSPDA	0	0	661	0	0	0	0	0	0	0	0	0	0	0	0	0	0	0	0	0	0	0	0	0	0	0	0	0
416	NSP3	TVSVSSPDAVTAYNG	0	0	0	0	1315	0	0	0	0	0	0	0	0	0	0	0	0	0	0	0	0	0	0	0	0	0	0	0
417	NSP3	SVSSPDAVTAYNGYL	0	0	10458.5	0	0	0	0	0	0	0	0	0	0	0	0	0	0	0	0	0	0	0	0	0	0	0	0	0
418	NSP3	AVTAYNGYLTSSSKT	0	0	0	0	0	1525	0	7317.5	0	0	0	0	0	0	3140	0	0	0	0	0	0	6030.5	0	0	0	0	0	0
419	NSP3	TAYNGYLTSSSKTPE	0	0	0	0	0	1364	0	6195	0	0	0	0	0	0	4238	0	0	0	0	0	0	4940.5	0	0	0	0	0	0
420	NSP3	YNGYLTSSSKTPEEH	0	0	0	0	0	1210.5	0	4941	0	0	0	0	0	0	2061	0	0	5075	0	0	0	2212	0	0	0	0	0	0
421	NSP3	GYLTSSSKTPEEHFI	0	0	0	0	0	0	0	3673	898.5	0	0	0	0	0	1138.5	0	0	0	0	0	0	1044	0	0	0	0	0	0
422	NSP3	LTSSSKTPEEHFIET	0	0	0	0	0	0	0	0	6496.5	0	0	0	0	0	0	25166	0	0	0	0	0	0	10149.5	0	0	0	0	0
423	NSP3	SSSKTPEEHFIETIS	0	0	0	0	0	6226	669	0	892.5	0	0	0	656	0	0	645.5	0	0	1163.5	0	0	0	0	0	0	966	861	0
424	NSP3	SKTPEEHFIETISLA	0	0	0	0	0	0	0	854.5	795	0	0	0	0	0	0	2509.5	0	0	3853	0	0	0	0	0	0	3651.5	0	0
425	NSP3	TPEEHFIETISLAGS	0	0	0	0	0	1090	0	0	0	0	0	0	0	0	0	564	0	0	0	0	0	0	0	0	0	525.5	0	0
426	NSP3	EEHFIETISLAGSYK	0	0	0	0	0	0	0	3805.5	0	0	1906.5	0	0	0	953	0	500.5	3409	0	0	0	3584	614.5	0	1296.5	0	0	0
427	NSP3	IETISLAGSYKDWSY	0	0	0	0	0	0	1554	0	6061	0	0	0	0	0	0	19283	0	0	3722	0	0	0	5513	0	0	1039	0	0
428	NSP3	AGSYKDWSYSGQSTQ	0	0	0	0	0	572.5	0	0	0	0	0	0	0	0	0	0	0	583	0	0	0	0	0	0	0	0	0	0
429	NSP3	KDWSYSGQSTQLGIE	0	0	0	0	0	1168.5	0	0	0	0	0	0	1976.5	0	0	0	0	0	0	0	0	0	0	0	0	0	2097.5	0
430	NSP3	WSYSGQSTQLGIEFL	0	0	0	0	0	0	886	0	0	0	0	0	0	0	0	0	0	0	1638.5	0	0	0	0	0	0	0	0	0
431	NSP3	DKSVYYTSNPTTFHL	0	0	0	0	0	0	0	0	0	0	0	0	0	0	0	0	0	640	0	0	0	0	0	0	0	0	0	0
432	NSP3	SVYYTSNPTTFHLDG	0	0	0	0	0	0	0	0	0	0	0	0	0	0	0	0	0	707	0	0	0	0	0	0	0	0	0	0
433	NSP3	YYTSNPTTFHLDGEV	642.5	0	0	0	0	0	0	0	1427	0	726.5	0	0	0	0	2685	918.5	3744	0	0	0	0	519	573	0	0	0	0
434	NSP3	TSNPTTFHLDGEVIT	778	0	0	0	0	0	0	2481	0	0	0	0	0	0	0	0	0	0	0	0	0	0	0	0	0	0	0	0
435	NSP3	NPTTFHLDGEVITFD	937.5	0	0	0	0	0	0	13828.5	0	0	0	0	0	4176.5	0	0	0	1062	519	0	572.5	785	0	0	0	0	0	1477
436	NSP3	TTFHLDGEVITFDNL	0	0	0	0	0	0	0	1966.5	0	0	0	0	0	728.5	0	0	0	0	0	0	0	0	0	0	0	0	0	509
437	NSP3	FHLDGEVITFDNLKT	0	0	0	0	0	0	0	1402	0	0	0	0	0	0	0	0	0	0	0	0	0	0	0	0	0	0	0	0
438	NSP3	LDGEVITFDNLKTLL	0	0	0	0	0	0	0	0	0	0	0	0	0	0	0	1302	0	0	0	0	0	0	1641	0	0	0	0	0
439	NSP3	VITFDNLKTLLSLRE	0	0	0	0	0	0	0	0	1194	0	0	0	9449	0	0	2158	0	0	0	6638	0	0	0	0	0	0	4572.5	0
440	NSP3	TFDNLKTLLSLREVR	0	0	0	0	0	0	0	0	0	0	0	0	0	0	0	1626.5	0	0	0	2355	0	0	0	0	0	0	0	0
441	NSP3	DNLKTLLSLREVRTI	0	0	0	0	0	8214	0	0	0	0	0	0	0	0	0	1220.5	0	534.5	0	0	0	0	0	0	0	0	0	0
442	NSP3	LKTLLSLREVRTIKV	0	0	0	0	0	1071.5	0	0	0	0	0	0	0	0	0	0	0	0	0	0	0	0	0	0	0	0	0	0
443	NSP3	LSLREVRTIKVFTTV	0	0	0	0	0	0	0	0	7541.5	0	0	0	0	0	0	5736	0	0	0	0	0	0	4919	0	0	0	0	0
444	NSP3	LREVRTIKVFTTVDN	0	0	0	0	0	1478.5	0	0	4988	0	0	0	0	0	0	9223	0	0	0	0	0	0	3483.5	0	0	0	0	0
445	NSP3	EVRTIKVFTTVDNIN	0	0	0	0	0	0	0	0	0	0	0	0	0	0	0	0	882	608.5	0	0	0	0	0	1254.5	0	0	0	0
446	NSP3	IKVFTTVDNINLHTQ	0	0	0	0	0	0	0	0	1471.5	0	0	0	0	0	0	7639	0	0	794	0	0	0	0	0	0	0	0	0
447	NSP3	VFTTVDNINLHTQVV	0	0	951	0	0	0	0	0	0	0	0	0	0	0	0	1082	0	0	0	0	0	0	0	0	0	0	0	0
448	NSP3	VDNINLHTQVVDMSM	0	0	0	0	972	0	0	0	0	0	0	0	0	0	0	2867	0	0	0	0	0	0	0	0	0	0	0	0
449	NSP3	NINLHTQVVDMSMTY	0	0	0	0	0	1380	0	0	0	0	0	0	0	0	0	952	0	0	0	0	0	0	0	0	0	0	0	0
450	NSP3	NLHTQVVDMSMTYGQ	0	0	0	0	0	502.5	0	0	0	0	0	0	0	0	0	0	0	0	0	0	0	0	0	0	0	0	0	0
451	NSP3	MSMTYGQQFGPTYLD	0	0	0	0	0	0	0	0	596	0	0	0	0	0	0	1119	0	0	0	0	0	0	0	0	0	0	0	0
452	NSP3	YGQQFGPTYLDGADV	0	0	0	0	0	0	0	0	0	0	0	0	0	0	0	0	0	2525	0	0	0	0	0	0	0	0	0	0
453	NSP3	YLDGADVTKIKPHNS	0	0	0	0	0	705	0	0	0	0	0	0	0	0	0	0	0	0	0	0	0	0	0	0	0	0	0	0
454	NSP3	DGADVTKIKPHNSHE	1016	0	0	0	0	540	0	0	0	0	0	0	11583	0	0	0	0	0	0	9523	0	0	0	0	0	0	9058.5	0
455	NSP3	KIKPHNSHEGKTFYV	0	0	0	0	0	0	0	0	0	0	0	0	0	0	0	0	0	729	0	0	0	0	0	0	0	0	0	0
456	NSP3	HNSHEGKTFYVLPND	0	523.5	0	0	0	14652	0	0	0	0	0	0	0	0	0	0	0	0	0	0	0	0	0	0	0	0	0	0
457	NSP3	EGKTFYVLPNDDTLR	0	0	0	0	0	0	0	0	0	0	0	0	0	0	0	0	0	501.5	0	0	0	0	0	562	0	0	0	0
458	NSP3	KTFYVLPNDDTLRVE	0	0	0	0	0	0	0	0	0	0	0	0	1073	0	0	0	0	0	0	2331.5	0	0	0	0	0	0	960.5	0
459	NSP3	VLPNDDTLRVEAFEY	0	0	0	0	0	19556	647.5	0	0	0	548	1249	0	776	0	688	0	0	1284	0	0	831.5	0	0	0	1110.5	0	790
460	NSP3	PNDDTLRVEAFEYYH	0	0	0	0	0	0	0	0	0	0	0	968.5	0	0	0	0	0	0	1279	0	0	0	0	0	0	887.5	0	553.5
461	NSP3	DDTLRVEAFEYYHTT	753.5	0	0	0	0	0	0	0	0	0	0	0	0	575.5	0	0	0	0	0	0	0	0	0	0	0	0	0	0
462	NSP3	EAFEYYHTTDPSFLG	0	0	0	0	0	0	0	0	0	0	0	0	0	0	0	0	0	810	0	0	0	0	0	0	0	0	0	0
463	NSP3	FEYYHTTDPSFLGRY	0	0	0	0	0	0	0	0	0	0	0	0	0	0	0	0	0	0	1345	0	0	0	0	0	0	0	0	0
464	NSP3	TDPSFLGRYMSALNH	0	0	0	0	0	563.5	0	0	0	0	0	0	0	0	0	711	0	0	0	0	0	0	0	0	0	0	0	0
465	NSP3	PSFLGRYMSALNHTK	0	0	0	0	0	0	0	0	0	0	0	0	0	0	0	1088.5	0	0	0	0	0	0	0	0	0	0	0	0
466	NSP3	LNHTKKWKYPQVNGL	0	0	0	0	0	0	0	0	1310	0	0	0	0	0	0	2246	0	0	0	0	0	0	1923	0	0	0	0	0
467	NSP3	KKWKYPQVNGLTSIK	0	0	0	0	0	0	0	606	0	0	0	0	0	0	7759.5	0	0	0	0	0	0	7341	0	0	0	0	0	0
468	NSP3	WKYPQVNGLTSIKWA	0	0	0	0	0	0	0	0	0	0	0	0	0	0	0	0	0	0	0	0	0	695.5	0	0	0	0	0	0
469	NSP3	QVNGLTSIKWADNNC	0	0	0	0	0	0	0	0	0	0	0	0	0	0	0	715	0	0	0	0	0	0	0	0	0	0	0	0
470	NSP3	NGLTSIKWADNNCYL	0	0	0	0	0	603.5	0	0	0	0	0	0	0	0	0	0	0	0	0	0	0	0	0	0	0	0	0	0
471	NSP3	LTSIKWADNNCYLAT	0	0	0	0	0	0	0	0	928	0	0	0	0	0	0	2763.5	0	0	0	0	0	0	1644	0	0	0	0	0
472	NSP3	CYLATALLTLQQIEL	0	0	0	0	0	0	0	0	0	0	0	0	0	0	0	786	0	0	0	0	0	0	0	0	0	0	0	0
473	NSP3	IELKFNPPALQDAYY	0	0	0	0	0	0	0	607.5	994	0	0	624	0	0	0	2888.5	0	0	2007	795	0	627.5	705.5	0	0	599	0	0
474	NSP3	PPALQDAYYRARAGE	0	0	579.5	0	0	0	0	0	0	0	0	0	44076	0	0	0	642	0	0	64545	0	0	0	621	0	0	31664.5	0
475	NSP3	ALQDAYYRARAGEAA	0	0	0	0	0	0	0	0	0	0	0	0	0	0	0	0	0	0	0	0	0	0	0	0	0	0	510.5	0
476	NSP3	FCALILAYCNKTVGE	0	0	0	0	0	0	0	0	0	0	0	0	7138.5	0	0	0	0	0	0	27353	0	0	0	0	0	0	18956.5	0
477	NSP3	ILAYCNKTVGELGDV	0	0	0	0	0	0	0	0	645.5	0	0	0	0	0	0	3201	0	5505	0	0	0	0	3382.5	0	0	0	0	0
478	NSP3	AYCNKTVGELGDVRE	0	0	0	0	0	0	0	0	0	0	0	0	3607.5	0	0	0	0	0	0	4905	0	0	0	0	0	0	3745	0
479	NSP3	CNKTVGELGDVRETM	0	0	0	0	0	501	0	0	0	0	0	0	0	0	0	0	0	0	0	0	0	0	0	0	0	0	0	0
480	NSP3	VGELGDVRETMSYLF	0	0	0	0	0	0	0	0	0	0	0	0	0	0	0	1533	0	0	0	0	0	0	899	0	0	0	0	0
481	NSP3	ELGDVRETMSYLFQH	0	0	0	0	0	0	0	543	0	0	647	0	0	0	1252.5	0	2296	1379	0	0	0	1686.5	0	2941	874	0	0	0
482	NSP3	VRETMSYLFQHANLD	0	0	0	0	0	0	0	0	960	0	0	0	0	0	0	3393	0	0	0	0	0	0	1559.5	0	0	0	0	0
483	NSP3	ETMSYLFQHANLDSC	0	0	0	0	0	0	0	0	0	0	0	0	0	0	0	0	1457	0	0	0	0	584	0	2066.5	0	0	0	0
484	NSP3	HANLDSCKRVLNVVC	0	0	0	0	0	0	0	0	1968.5	0	0	0	0	0	0	3318.5	0	0	0	0	0	0	786	0	0	0	0	0
485	NSP3	LNVVCKTCGQQQTTL	0	0	0	0	0	0	0	0	0	0	0	0	0	0	0	0	0	0	3025	0	0	0	0	0	0	0	0	0
486	NSP3	VVCKTCGQQQTTLKG	0	0	0	0	0	0	0	0	0	0	0	0	0	0	0	0	0	0	3121	0	0	0	0	0	0	0	0	0
487	NSP3	CKTCGQQQTTLKGVE	0	0	0	0	0	0	0	0	0	0	0	0	1651	0	0	0	0	0	2477.5	1633	0	0	0	0	0	0	1555.5	0
488	NSP3	TCGQQQTTLKGVEAV	0	0	0	0	0	0	0	0	0	0	0	0	0	0	0	0	0	0	727	0	0	0	0	0	0	0	0	0
489	NSP3	GQQQTTLKGVEAVMY	0	0	0	0	0	0	0	0	0	0	0	0	0	0	0	0	0	0	547.5	0	0	0	0	0	0	0	0	0
490	NSP3	LKGVEAVMYMGTLSY	0	0	0	0	0	0	0	0	549	0	0	0	0	0	0	1382.5	0	0	0	0	0	0	649.5	0	0	0	0	0
491	NSP3	GVEAVMYMGTLSYEQ	0	0	0	0	0	1136	0	0	0	0	0	0	0	0	0	0	0	0	0	0	0	0	0	0	0	0	0	0
492	NSP3	EAVMYMGTLSYEQFK	0	0	0	0	0	0	0	0	0	0	0	0	0	0	0	0	0	511.5	0	0	0	1011	0	1221.5	0	0	0	0
493	NSP3	LSYEQFKKGVQIPCT	0	0	0	0	0	0	0	0	1907	0	0	0	0	0	0	7068.5	0	0	0	0	0	0	3573	0	0	0	0	0
494	NSP3	GKQATKYLVQQESPF	0	0	0	0	0	0	0	744	0	0	0	0	0	0	0	0	0	0	0	0	0	0	0	0	0	0	0	0
495	NSP3	VQQESPFVMMSAPPA	0	0	0	0	0	0	0	0	560.5	0	0	0	0	0	0	0	0	0	0	0	0	0	0	0	0	0	0	0
496	NSP3	SAPPAQYELKHGTFT	0	0	0	0	0	0	2709.5	0	0	0	0	0	0	0	0	0	0	0	0	0	0	0	0	0	0	0	0	0
497	NSP3	AQYELKHGTFTCASE	0	0	0	0	0	0	0	0	0	0	0	0	11050	0	0	0	0	0	0	8685	0	0	0	622	0	0	8113	0
498	NSP3	YELKHGTFTCASEYT	0	0	0	0	0	0	0	0	0	0	0	0	0	0	0	0	0	0	769.5	0	0	708	0	0	0	0	0	0
499	NSP3	LKHGTFTCASEYTGN	0	0	0	0	0	0	0	0	1943	0	0	0	0	0	0	5504	0	0	0	0	0	0	1746	0	0	0	0	0
500	NSP3	TCASEYTGNYQCGHY	0	0	0	0	0	0	0	0	0	0	0	0	0	0	0	0	0	0	864.5	0	0	0	0	0	0	0	0	0
501	NSP3	NYQCGHYKHITSKET	0	0	0	0	0	520.5	0	777	0	0	0	0	0	0	0	0	0	0	0	0	0	0	0	0	0	0	0	0
502	NSP3	QCGHYKHITSKETLY	0	0	0	0	0	0	0	1323	0	0	0	0	0	0	0	0	0	0	8490.5	0	0	0	0	0	0	755	0	0
503	NSP3	GHYKHITSKETLYCI	0	0	0	0	0	1217	0	0	0	0	0	0	0	0	0	0	0	0	0	0	0	0	0	0	0	0	0	0
504	NSP3	YKHITSKETLYCIDG	0	0	0	0	0	0	0	0	0	0	0	0	0	0	0	0	0	980	0	0	0	0	0	0	0	0	0	0
505	NSP3	HITSKETLYCIDGAL	0	0	0	0	0	831	0	0	0	0	0	0	0	0	0	0	0	0	0	0	0	0	0	0	0	0	0	0
506	NSP3	TSKETLYCIDGALLT	0	0	0	0	0	4705.5	0	0	0	0	0	0	0	0	0	0	0	0	0	0	0	0	0	0	0	0	0	0
507	NSP3	TLYCIDGALLTKSSE	0	0	0	0	0	0	0	0	0	0	0	0	1585	0	0	0	0	0	0	3516	0	0	0	0	0	0	5401	0
508	NSP3	IDGALLTKSSEYKGP	0	0	0	0	0	0	0	0	0	0	0	0	0	0	0	627	0	0	0	0	0	0	973	0	0	0	0	0
509	NSP3	LLTKSSEYKGPITDV	0	0	0	0	0	1024	0	0	576	0	0	0	0	0	0	5605	0	527	0	0	0	0	2231	0	0	0	0	0
510	NSP3	TKSSEYKGPITDVFY	0	0	0	0	0	705	0	0	0	0	0	0	0	0	5143.5	0	0	0	0	0	0	938	0	0	0	0	0	0
511	NSP3	SSEYKGPITDVFYKE	0	0	0	0	0	1344	0	0	0	0	0	0	3012	0	15168.5	0	0	0	0	2660.5	0	7227	0	0	0	0	2708	0
512	NSP3	EYKGPITDVFYKENS	0	0	0	0	0	0	0	0	0	0	0	0	0	0	0	649	0	0	0	0	0	1625	0	0	0	0	0	0
513	NSP3	KGPITDVFYKENSYT	0	0	0	0	0	524	0	0	0	0	0	0	0	0	1323	0	0	0	0	0	0	1763.5	0	0	0	0	0	0
514	NSP3	PITDVFYKENSYTTT	0	0	0	0	0	0	0	1007	0	0	0	0	0	0	629.5	696.5	0	0	743.5	0	0	0	0	0	0	0	0	0
515	NSP3	VFYKENSYTTTIKPV	0	0	0	0	0	0	0	0	0	0	0	0	0	0	0	700	0	0	0	0	0	0	0	0	0	0	0	0
516	NSP3	TTTIKPVTYKLDGVV	0	0	0	0	0	0	0	0	0	0	0	0	0	0	0	923	0	0	0	0	0	0	0	0	0	0	0	0
517	NSP3	VTYKLDGVVCTEIDP	0	0	0	0	0	548	0	0	0	0	0	0	0	0	0	0	0	0	0	0	558	0	0	0	0	0	0	0
518	NSP3	LDGVVCTEIDPKLDN	0	0	0	0	0	0	0	0	3715	0	0	0	0	0	0	9101.5	0	0	0	0	0	0	5712	0	0	0	0	0
519	NSP3	GVVCTEIDPKLDNYY	0	0	0	0	0	910.5	0	0	0	0	0	0	0	0	0	587	0	0	597.5	0	0	0	0	0	0	0	0	0
520	NSP3	TEIDPKLDNYYKKDN	0	0	0	661.5	0	0	0	0	0	0	0	0	0	0	0	0	0	0	2438	0	0	0	0	0	0	0	0	0
521	NSP3	IDPKLDNYYKKDNSY	0	0	0	0	0	0	0	0	0	0	0	0	0	0	0	0	0	0	718	0	0	0	608	0	0	0	0	0
522	NSP3	LDNYYKKDNSYFTEQ	3161.5	0	0	0	504	12957	0	0	3437	0	0	0	0	0	0	8544.5	0	0	2210	0	0	880	8662	0	0	0	0	0
523	NSP3	NYYKKDNSYFTEQPI	923	0	0	0	0	5622.5	0	0	0	0	0	0	0	0	0	0	0	0	0	0	0	617	0	0	0	0	0	0
524	NSP3	YKKDNSYFTEQPIDL	0	0	0	0	0	2355	0	0	0	0	0	0	0	0	0	0	0	2140	0	0	0	0	0	0	0	0	0	0
525	NSP3	KDNSYFTEQPIDLVP	0	0	0	0	0	2384	0	0	0	0	0	0	0	0	0	0	0	0	0	0	0	0	0	0	0	0	0	0
526	NSP3	NSYFTEQPIDLVPNQ	748.5	0	0	0	0	3577.5	0	0	0	0	0	0	0	0	0	0	0	0	0	0	0	0	0	0	0	0	0	0
527	NSP3	YFTEQPIDLVPNQPY	0	0	0	0	0	0	0	0	0	0	0	0	0	0	0	0	0	0	890.5	0	0	0	0	0	0	817	0	0
528	NSP3	TEQPIDLVPNQPYPN	514.5	0	0	662.5	0	1341	0	602	0	0	0	0	0	0	996	777.5	0	0	0	0	0	0	0	0	0	0	0	0
529	NSP3	QPIDLVPNQPYPNAS	0	0	0	0	0	3541	0	0	0	0	0	0	0	0	0	0	0	0	0	0	0	0	0	0	0	0	0	0
530	NSP3	IDLVPNQPYPNASFD	0	0	0	0	623.5	4378	0	0	0	0	0	0	0	0	0	1331.5	0	0	0	0	0	0	1277	0	0	0	0	0
531	NSP3	LVPNQPYPNASFDNF	0	0	0	0	0	1522	0	0	0	0	0	0	0	0	0	0	0	0	912	0	0	0	0	0	0	0	0	0
532	NSP3	DNFKFVCDNIKFADD	696	0	0	0	0	0	0	0	0	0	1112	702	0	501	0	0	0	2074.5	0	0	0	0	0	0	0	0	0	789
533	NSP3	FKFVCDNIKFADDLN	0	0	0	0	0	0	978	0	0	0	0	0	0	0	0	0	0	0	0	0	0	0	0	0	0	0	0	0
534	NSP3	DLNQLTGYKKPASRE	0	0	0	0	0	0	0	0	0	0	0	0	4327.5	0	0	0	0	0	0	3293.5	0	0	0	0	0	0	2396	0
535	NSP3	ELKVTFFPDLNGDVV	0	0	0	0	0	0	0	0	0	0	0	0	0	0	0	0	820.5	0	0	0	0	0	0	945	0	0	0	0
536	NSP3	TFFPDLNGDVVAIDY	0	0	0	0	0	0	0	0	0	0	0	0	0	520	0	774.5	0	1917	1045	721	0	0	0	0	0	530.5	0	555
537	NSP3	DVVAIDYKHYTPSFK	960.5	0	0	0	0	0	0	0	0	0	0	0	0	0	0	0	0	0	0	0	0	0	0	0	0	0	0	0
538	NSP3	IDYKHYTPSFKKGAK	0	0	0	0	1157.5	0	0	0	0	0	0	0	0	0	0	0	0	0	2825	0	0	0	0	0	0	0	0	0
539	NSP3	HYTPSFKKGAKLLHK	716.5	0	0	0	695	1123	0	0	0	0	0	0	0	0	0	1027.5	0	0	0	0	0	1520.5	0	0	0	0	0	0
540	NSP3	KKGAKLLHKPIVWHV	0	0	0	0	0	696	0	0	0	0	0	0	0	0	0	0	0	0	0	0	0	0	0	0	0	0	0	0
541	NSP3	GAKLLHKPIVWHVNN	0	0	552	0	0	0	0	0	0	0	0	0	0	0	0	513	0	0	0	0	0	0	0	0	0	0	0	0
542	NSP3	LHKPIVWHVNNATNK	676	0	0	0	0	0	0	0	0	0	0	0	0	0	0	1387	0	0	0	0	0	0	0	0	0	0	0	0
543	NSP3	KPIVWHVNNATNKAT	0	0	0	0	0	0	0	0	0	0	0	0	0	0	0	819	0	0	0	0	0	0	0	0	0	0	0	0
544	NSP3	VNNATNKATYKPNTW	0	0	0	0	0	906.5	0	0	0	0	0	0	0	0	0	0	0	0	0	0	0	0	0	0	0	0	0	0
545	NSP3	NATNKATYKPNTWCI	0	0	0	0	0	581.5	0	0	0	0	0	0	0	0	0	0	0	0	0	0	0	0	0	0	0	0	0	0
546	NSP3	KATYKPNTWCIRCLW	0	0	0	0	0	0	0	0	0	0	0	0	0	0	0	0	0	0	759	0	0	0	0	0	0	0	0	0
547	NSP3	NTWCIRCLWSTKPVE	0	0	0	0	0	0	0	0	0	0	0	0	2512.5	0	0	0	0	0	0	3477	0	0	0	0	0	0	2260	0
548	NSP3	IRCLWSTKPVETSNS	0	0	0	0	0	0	0	0	1417.5	0	0	0	0	0	0	3925	0	0	0	0	0	0	525	0	0	0	0	0
549	NSP3	CLWSTKPVETSNSFD	2720.5	0	0	0	0	0	0	0	0	0	0	0	0	0	0	1001	0	0	0	0	0	0	2387	0	0	0	0	0
550	NSP3	WSTKPVETSNSFDVL	862	0	0	0	0	0	0	0	0	0	0	0	0	0	0	0	0	0	0	0	0	0	0	0	0	0	0	0
551	NSP3	TKPVETSNSFDVLKS	5553.5	0	0	0	0	0	0	0	0	0	0	0	0	0	0	0	0	0	0	0	0	0	0	0	0	0	0	0
552	NSP3	PVETSNSFDVLKSED	0	0	0	0	0	0	0	1058.5	0	0	0	0	0	0	0	996.5	571	866	0	614	0	0	1214	0	0	0	0	0
553	NSP3	ETSNSFDVLKSEDAQ	0	0	0	0	0	0	0	0	0	0	0	0	0	0	0	0	1477	0	0	0	0	0	0	1861	0	0	0	0
554	NSP3	SNSFDVLKSEDAQGM	0	0	0	0	0	4057	0	0	0	0	0	0	0	0	0	0	0	0	0	0	0	0	0	0	0	0	0	0
555	NSP3	SFDVLKSEDAQGMDN	0	0	0	0	0	0	0	0	0	0	0	0	0	0	0	2818.5	0	0	0	0	0	0	0	0	0	0	0	0
556	NSP3	DVLKSEDAQGMDNLA	0	0	0	0	0	0	0	960	0	0	0	0	0	0	0	0	0	0	0	0	0	0	0	0	0	0	0	0
557	NSP3	LKSEDAQGMDNLACE	0	0	0	0	0	0	0	0	627.5	0	0	0	7416	0	0	1351	0	0	0	2964	0	0	1593.5	0	0	0	5893	0
558	NSP3	SEDAQGMDNLACEDL	0	0	0	0	0	0	0	0	0	0	0	0	0	0	0	0	0	1644	0	0	0	0	0	0	0	621.5	512	0
559	NSP3	QGMDNLACEDLKPVS	0	0	0	0	0	0	0	0	0	0	0	0	0	0	0	1291	0	0	0	0	0	0	0	0	0	0	0	0
560	NSP3	MDNLACEDLKPVSEE	0	0	0	0	0	0	0	0	0	0	0	0	3454	0	0	0	0	0	0	1237.5	0	0	0	0	0	0	1896.5	0
561	NSP3	NLACEDLKPVSEEVV	0	0	0	0	0	2082.5	0	0	0	1272	0	0	0	0	0	0	983	0	0	0	0	0	0	698	0	0	0	0
562	NSP3	ACEDLKPVSEEVVEN	0	0	0	0	0	0	0	0	0	692	0	0	0	0	0	0	1912.5	682	0	0	0	0	0	1228.5	0	0	0	0
563	NSP3	EDLKPVSEEVVENPT	0	0	0	0	0	0	0	1030	0	0	818.5	0	0	0	0	0	1065.5	1161.5	0	557.5	0	934.5	0	1927	0	0	0	0
564	NSP3	LKPVSEEVVENPTIQ	0	0	0	0	0	0	0	0	9089.5	0	0	0	0	0	0	11392	0	0	0	0	0	0	2981	0	0	0	0	0
565	NSP3	PVSEEVVENPTIQKD	522	0	0	1070	0	0	0	1359	1912.5	0	0	0	0	0	0	6352	536.5	0	0	926	0	0	3099.5	1437	0	0	0	0
566	NSP3	SEEVVENPTIQKDVL	0	0	0	0	0	0	0	0	0	0	0	0	0	0	0	3461.5	0	0	0	0	0	0	1008.5	0	0	0	0	0
567	NSP3	EVVENPTIQKDVLEC	0	0	0	0	0	0	0	1183.5	0	0	904.5	0	0	0	0	537.5	1484	569	0	589.5	0	1491	781	2457.5	0	0	506.5	0
568	NSP3	TIQKDVLECNVKTTE	0	0	0	0	0	0	0	0	0	0	0	0	5980.5	0	0	0	0	0	0	2359.5	0	0	0	0	0	0	5596	0
569	NSP3	DVLECNVKTTEVVGD	845	0	0	0	0	0	0	0	0	0	0	0	0	0	0	0	0	0	0	0	0	0	0	0	0	0	0	0
570	NSP3	LECNVKTTEVVGDII	0	0	0	0	0	0	0	0	695.5	0	0	0	0	0	0	2178.5	0	0	0	0	0	0	1959	0	0	0	0	0
571	NSP3	VKTTEVVGDIILKPA	0	0	0	0	0	0	0	0	0	0	0	0	0	0	0	724	0	0	0	0	0	0	0	0	0	0	0	0
572	NSP3	TTEVVGDIILKPANN	0	0	985	0	0	0	0	646	0	0	0	0	0	0	0	0	0	0	1290	0	0	0	0	0	0	0	0	0
573	NSP3	EVVGDIILKPANNSL	0	0	0	0	0	0	0	533.5	0	0	0	0	0	0	0	624	1013	0	0	0	0	1211	0	2163	0	0	0	0
574	NSP3	DIILKPANNSLKITE	0	0	0	0	0	622	0	0	0	0	0	0	9677.5	0	0	0	0	0	0	6811	0	0	0	0	0	0	7017.5	0
575	NSP3	ILKPANNSLKITEEV	0	0	0	0	0	0	0	0	12816	1382	0	1174	0	0	0	30126.5	975	0	7996	0	0	0	15835	949	0	4145	0	0
576	NSP3	KPANNSLKITEEVGH	0	0	0	0	0	3299	0	0	0	0	0	0	0	0	0	1243	534	0	0	0	0	0	0	0	0	0	0	0
577	NSP3	ANNSLKITEEVGHTD	0	0	0	0	0	1213	0	0	0	0	0	0	0	0	0	0	0	0	0	0	0	0	596	0	0	0	0	0
578	NSP3	NSLKITEEVGHTDLM	0	0	0	0	1124	3780.5	0	0	0	0	0	0	0	0	0	0	0	0	0	0	0	0	567	0	0	0	0	0
579	NSP3	LKITEEVGHTDLMAA	0	0	0	0	0	0	0	0	8860	0	0	0	0	0	0	23668	0	0	0	0	0	0	12319	0	0	0	0	0
580	NSP3	ITEEVGHTDLMAAYV	0	0	0	0	0	6126	0	0	8193	0	0	0	0	0	0	19689	0	0	0	0	0	0	11104	0	0	0	0	0
581	NSP3	EEVGHTDLMAAYVDN	0	0	0	0	0	0	0	4115	0	998	1859.5	0	666	0	1905.5	0	3023.5	2841	0	1696	0	4430	0	2717.5	1019	0	0	0
582	NSP3	HTDLMAAYVDNSSLT	0	0	0	0	0	797.5	0	0	0	0	0	963.5	0	0	0	0	0	0	3887	0	0	0	0	0	0	1849	0	0
583	NSP3	AYVDNSSLTIKKPNE	0	0	0	0	0	0	0	0	0	0	0	0	15525	0	0	0	0	0	0	15580.5	0	0	0	0	0	0	3434	0
584	NSP3	VDNSSLTIKKPNELS	0	0	0	0	0	0	0	0	0	0	0	0	0	0	0	651	0	0	0	0	0	0	0	0	0	0	0	0
585	NSP3	NSSLTIKKPNELSRV	0	0	0	0	0	10763.5	0	0	0	0	0	0	0	0	0	834	0	0	0	0	0	0	0	0	0	0	0	0
586	NSP3	ELSRVLGLKTLATHG	0	0	0	0	0	0	0	0	0	0	0	0	0	0	0	0	724.5	0	0	0	0	552	0	1962	0	0	0	0
587	NSP3	LATHGLAAVNSVPWD	0	0	0	0	0	611.5	0	0	2609.5	0	0	0	0	0	0	5659.5	0	0	0	0	0	0	4907.5	0	0	0	0	0
588	NSP3	GLAAVNSVPWDTIAN	0	0	0	0	0	0	0	0	0	0	0	0	0	0	0	831	0	0	0	0	0	0	0	0	0	0	0	0
589	NSP3	PWDTIANYAKPFLNK	0	0	0	0	0	678.5	0	0	0	0	0	0	0	0	0	0	0	0	0	0	0	0	0	0	0	0	0	0
590	NSP3	IANYAKPFLNKVVST	0	0	0	0	0	0	0	0	925	0	0	0	0	0	0	4153.5	0	0	0	0	0	0	3010	0	0	0	0	0
591	NSP3	VSTTTNIVTRCLNRV	0	0	0	0	0	646.5	0	0	0	0	0	0	0	0	0	0	0	0	0	0	0	0	0	0	0	0	0	0
592	NSP3	IVTRCLNRVCTNYMP	0	0	0	0	0	0	0	0	0	0	0	0	0	0	0	602	0	0	0	0	0	0	0	0	0	0	0	0
593	NSP3	TRCLNRVCTNYMPYF	0	0	0	0	0	0	0	0	0	0	0	0	0	0	0	0	0	0	941	0	0	0	0	0	0	0	0	0
594	NSP3	NRVCTNYMPYFFTLL	0	0	0	0	0	797	0	0	0	0	0	0	0	0	0	0	0	0	0	0	0	0	0	0	0	0	0	0
595	NSP3	TLLLQLCTFTRSTNS	0	0	0	0	0	2525.5	0	0	0	0	0	0	0	0	0	0	0	0	0	0	0	0	0	0	0	0	0	0
596	NSP3	LLQLCTFTRSTNSRI	0	0	0	0	0	2404	0	0	0	0	0	0	0	0	0	0	0	0	0	0	0	0	0	0	0	0	0	0
597	NSP3	TNSRIKASMPTTIAK	0	0	0	0	0	1175	0	0	0	0	0	0	0	0	0	0	0	0	0	0	0	0	0	0	0	0	0	0
598	NSP3	IKASMPTTIAKNTVK	0	0	0	0	0	0	0	0	5862.5	0	0	0	0	0	0	14373.5	0	0	7246	0	0	0	5060	0	0	3176	0	0
599	NSP3	MPTTIAKNTVKSVGK	0	0	0	0	0	0	0	0	0	0	0	0	0	0	0	0	0	0	600	0	0	0	0	0	0	0	0	0
600	NSP3	IAKNTVKSVGKFCLE	0	0	0	0	0	0	0	0	2031	0	0	0	3535	0	0	4315	0	0	571	3875	0	0	2786	0	0	0	3621	0
601	NSP3	TVKSVGKFCLEASFN	0	0	0	0	0	853.5	0	0	0	0	0	0	0	0	0	0	0	0	0	0	0	0	0	0	0	0	0	0
602	NSP3	EASFNYLKSPNFSKL	0	0	0	0	0	0	0	0	0	0	0	0	0	0	0	0	0	0	0	0	0	0	0	627.5	0	0	0	0
603	NSP3	SFNYLKSPNFSKLIN	0	0	0	0	0	0	0	0	605	0	0	0	0	0	0	883.5	0	0	2045	0	0	0	0	0	0	0	0	0
604	NSP3	IYSTAALGVLMSNLG	0	0	0	0	0	0	0	0	742.5	0	0	0	0	0	0	2524	0	0	0	0	0	0	1768	0	0	0	0	0
605	NSP3	LGVLMSNLGMPSYCT	0	0	0	0	0	0	0	0	0	0	0	0	0	0	0	0	0	0	0	0	0	0	601.5	0	0	0	0	0
606	NSP3	MSNLGMPSYCTGYRE	0	0	0	0	0	0	0	0	0	0	0	0	5664	0	0	0	0	0	0	3352.5	0	0	0	0	0	0	6926	0
607	NSP3	NLGMPSYCTGYREGY	0	0	1020.5	0	0	1091.5	0	0	0	0	0	0	0	0	0	0	0	0	696.5	0	0	0	0	0	0	0	0	0
608	NSP3	GMPSYCTGYREGYLN	0	0	0	0	0	536.5	0	0	0	0	0	0	0	0	0	0	0	0	0	0	0	0	0	0	0	0	0	0
609	NSP3	YCTGYREGYLNSTNV	0	0	0	0	0	655.5	0	0	33411.5	0	0	0	0	0	0	64063	0	1414.5	0	0	0	893	21231	0	0	0	0	0
610	NSP3	TGYREGYLNSTNVTI	0	0	0	0	0	0	0	1282	17409	0	0	0	0	0	0	36812	0	0	0	0	0	919	16173.5	0	0	0	0	0
611	NSP3	YREGYLNSTNVTIAT	0	0	0	0	0	0	0	0	8356	0	0	0	0	0	0	9281.5	0	0	0	0	0	847.5	10991	0	0	0	0	0
612	NSP3	EGYLNSTNVTIATYC	0	0	0	0	0	0	0	0	1764.5	0	0	0	0	0	0	8303.5	0	0	0	0	0	605	2946	637	0	0	0	0
613	NSP3	YLNSTNVTIATYCTG	0	0	0	0	0	0	0	0	0	0	0	0	0	0	0	0	0	0	0	0	0	0	615	0	0	0	0	0
614	NSP3	NSTNVTIATYCTGSI	0	0	658	0	0	0	0	0	0	0	0	0	0	0	0	0	0	0	0	0	0	0	0	0	0	0	0	0
615	NSP3	TNVTIATYCTGSIPC	0	591	0	0	0	0	0	0	0	0	0	0	0	0	0	0	0	0	0	0	0	0	0	0	0	0	0	0
616	NSP3	IATYCTGSIPCSVCL	0	0	0	0	0	656.5	0	0	788.5	0	0	0	0	0	0	2166	0	0	0	0	0	0	2514	0	0	0	590	0
617	NSP3	CTGSIPCSVCLSGLD	0	0	0	0	0	0	0	0	802.5	0	0	0	0	0	0	1346.5	0	0	0	0	0	0	961	0	0	0	0	0
618	NSP3	GSIPCSVCLSGLDSL	805	942	0	0	0	0	0	0	0	0	0	0	0	0	0	0	0	0	0	0	0	0	0	0	0	0	0	0
619	NSP3	IPCSVCLSGLDSLDT	0	0	0	0	0	0	0	0	0	0	0	0	0	0	0	1059	0	0	0	0	0	0	1223	0	0	0	0	0
620	NSP3	CSVCLSGLDSLDTYP	0	0	0	0	0	0	0	0	0	0	0	0	0	0	0	773	0	0	0	0	0	0	0	0	0	0	0	0
621	NSP3	LSGLDSLDTYPSLET	0	0	0	0	0	8621.5	0	0	10279	0	0	0	0	0	0	26389.5	0	0	0	0	0	0	13400.5	0	0	0	0	0
622	NSP3	GLDSLDTYPSLETIQ	0	0	0	0	0	738	0	0	0	0	0	0	0	0	0	0	0	0	0	0	0	0	0	0	0	0	0	0
623	NSP3	DSLDTYPSLETIQIT	1349	0	0	0	0	0	0	0	0	0	0	0	0	0	0	2220	0	0	0	0	0	0	684	0	0	0	0	0
624	NSP3	LDTYPSLETIQITIS	0	0	0	0	0	5009	0	0	6400	0	0	0	0	0	0	14033.5	0	0	0	0	0	0	7250.5	0	0	0	0	0
625	NSP3	TYPSLETIQITISSF	0	0	0	0	0	2078	0	0	0	0	0	0	0	0	0	1028.5	0	0	0	0	0	0	0	0	0	0	0	0
626	NSP3	LETIQITISSFKWDL	0	0	0	0	0	0	0	0	537	0	0	0	0	0	0	629.5	0	7362.5	0	0	0	0	1365.5	0	881	0	0	0
627	NSP3	SSFKWDLTAFGLVAE	0	0	0	0	0	637	0	0	0	0	0	0	6967	0	0	0	0	0	0	2398.5	0	0	0	0	0	0	4486.5	0
628	NSP3	FKWDLTAFGLVAEWF	0	0	0	0	0	0	0	509	0	0	0	743.5	556	0	0	0	0	0	2111.5	528	0	550	0	0	0	742	519	0
629	NSP3	WDLTAFGLVAEWFLA	0	0	0	0	0	0	0	0	0	0	0	0	0	0	0	0	0	0	789	0	0	0	0	0	0	0	0	0
630	NSP3	LTAFGLVAEWFLAYI	0	0	0	0	0	0	0	0	0	0	0	0	0	0	0	0	0	0	547	0	0	0	0	0	0	0	0	0
631	NSP3	AFGLVAEWFLAYILF	0	0	0	0	0	0	0	0	0	0	0	0	0	0	0	0	0	0	830	0	0	0	0	0	0	0	0	0
632	NSP3	VAEWFLAYILFTRFF	0	0	0	0	0	0	0	0	0	0	0	0	0	0	0	0	0	0	562	0	0	0	0	0	0	0	0	0
633	NSP3	EWFLAYILFTRFFYV	0	0	0	0	0	0	0	0	0	0	0	0	0	0	0	0	0	0	0	0	0	0	0	648.5	0	0	0	0
634	NSP3	VLGLAAIMQLFFSYF	0	0	0	0	0	0	0	0	0	0	0	0	0	0	0	0	0	0	850	0	0	0	0	0	0	0	0	0
635	NSP3	IMQLFFSYFAVHFIS	0	0	0	0	0	2549	0	0	3285	0	0	0	0	0	0	6293	0	0	0	0	0	0	1816.5	0	0	0	0	0
636	NSP3	FFSYFAVHFISNSWL	0	0	0	0	0	0	0	0	0	0	0	0	0	0	0	1221	0	0	0	0	0	0	0	0	0	0	0	0
637	NSP3	SYFAVHFISNSWLMW	0	0	0	0	0	0	0	0	0	0	0	0	0	0	0	0	0	0	1045	0	0	0	0	0	0	0	0	0
638	NSP3	FAVHFISNSWLMWLI	0	0	0	0	0	0	0	0	0	0	0	0	0	0	0	0	0	0	529.5	0	0	0	0	0	0	0	0	0
639	NSP3	VHFISNSWLMWLIIN	0	0	0	0	0	0	0	0	0	0	0	0	0	0	0	930	0	0	0	0	0	0	0	0	0	0	0	0
640	NSP3	SNSWLMWLIINLVQM	0	0	0	0	0	732.5	0	0	0	0	0	0	0	0	0	529.5	0	0	0	0	0	0	0	0	0	0	0	0
641	NSP3	SWLMWLIINLVQMAP	0	0	0	0	0	0	0	0	0	0	0	0	0	0	0	630	0	0	0	0	0	0	0	0	0	0	0	0
642	NSP3	LMWLIINLVQMAPIS	0	0	0	0	0	3029	0	0	0	0	0	0	0	0	0	0	0	0	0	0	0	0	0	0	0	0	0	0
643	NSP3	WLIINLVQMAPISAM	0	0	0	0	0	627	0	0	0	0	0	0	0	0	0	0	0	0	0	0	0	0	0	0	0	0	0	0
644	NSP3	IINLVQMAPISAMVR	0	0	0	0	0	917	0	0	1497.5	0	0	0	0	0	0	3643.5	0	0	0	0	0	0	0	0	0	0	0	0
645	NSP3	NLVQMAPISAMVRMY	0	0	0	0	0	1297	0	0	0	0	0	0	0	0	0	0	0	0	0	0	0	0	0	0	0	0	0	0
646	NSP3	VQMAPISAMVRMYIF	0	0	0	0	0	0	0	0	871.5	0	0	0	0	0	0	1672	0	0	0	0	0	0	688	0	0	0	0	0
647	NSP3	SYVHVVDGCNSSTCM	0	0	0	0	0	1199	0	0	0	0	0	0	0	0	0	0	0	0	0	0	0	761.5	0	0	0	0	0	0
648	NSP3	VHVVDGCNSSTCMMC	0	0	0	0	0	0	0	0	0	0	0	0	0	0	0	0	0	0	0	0	0	0	548.5	0	0	0	0	0
649	NSP3	CNSSTCMMCYKRNRA	0	0	0	0	0	619	0	0	0	0	0	0	0	0	0	0	0	0	0	0	0	0	0	0	0	0	0	0
650	NSP3	TCMMCYKRNRATRVE	0	0	0	0	0	0	0	0	0	0	0	0	3742	0	0	0	0	0	0	2540	0	0	0	0	0	0	2778.5	0
651	NSP3	KRNRATRVECTTIVN	0	0	0	0	0	0	0	0	837	0	0	0	0	0	0	1830	0	0	0	0	0	0	0	0	0	0	0	0
652	NSP3	NRATRVECTTIVNGV	0	0	0	0	0	1057.5	0	0	0	0	0	0	0	0	0	0	0	0	0	0	0	0	0	0	0	0	0	0
653	NSP3	ECTTIVNGVRRSFYV	0	0	0	0	0	0	0	0	0	0	0	0	0	0	0	0	0	0	0	0	0	0	0	843	0	0	0	0
654	NSP3	VRRSFYVYANGGKGF	0	0	523	0	0	0	0	0	0	0	0	0	0	0	0	0	0	0	0	0	0	0	0	0	0	0	0	0
655	NSP3	CVNCDTFCAGSTFIS	0	0	0	0	0	3466.5	0	0	0	0	0	0	0	0	0	0	0	0	0	0	0	0	0	0	0	0	0	0
656	NSP3	NCDTFCAGSTFISDE	0	0	608	0	0	2936.5	0	0	0	0	0	0	8073	0	0	549	0	0	0	7551.5	0	0	0	0	0	0	8216.5	0
657	NSP3	DTFCAGSTFISDEVA	0	0	0	0	0	5303	0	0	0	0	0	0	0	0	0	565.5	0	0	0	0	0	0	0	0	0	0	0	0
658	NSP3	FCAGSTFISDEVARD	0	0	0	0	0	1140.5	0	0	0	0	0	0	0	0	0	0	0	0	0	0	0	0	0	0	0	0	0	0
659	NSP3	AGSTFISDEVARDLS	0	0	0	0	0	1761	0	0	0	0	0	0	0	0	0	0	0	0	0	0	0	0	0	0	0	0	0	0
660	NSP3	STFISDEVARDLSLQ	0	0	0	0	0	2301.5	0	0	533	0	0	0	0	0	0	557	0	0	706	0	0	0	0	0	0	787	0	0
661	NSP3	EVARDLSLQFKRPIN	0	0	0	0	0	0	0	0	0	0	730	0	0	0	0	0	798	1247	0	0	0	1536	0	2193	0	0	0	0
662	NSP3	DLSLQFKRPINPTDQ	0	678.5	0	0	0	0	0	0	0	0	0	0	0	0	0	0	0	0	0	0	0	0	0	0	0	0	0	0
663	NSP3	QFKRPINPTDQSSYI	0	0	0	0	0	0	0	0	0	0	0	0	0	0	0	0	0	0	597.5	0	0	0	0	0	0	550	0	0
664	NSP3	KRPINPTDQSSYIVD	0	0	0	0	0	1518	0	0	0	0	0	0	0	0	0	0	0	0	0	0	0	0	0	0	0	0	0	0
665	NSP3	PINPTDQSSYIVDSV	0	0	518	0	0	1707.5	0	920	0	0	0	0	0	0	581.5	1299.5	575	0	1000	0	0	1017	578	0	0	0	0	0
666	NSP3	NPTDQSSYIVDSVTV	0	0	0	0	0	2368	0	0	0	0	0	0	0	0	0	0	0	0	0	0	0	0	0	0	0	0	0	0
667	NSP3	TDQSSYIVDSVTVKN	0	0	0	0	0	1256.5	0	0	0	0	0	0	0	0	0	0	0	0	0	0	0	0	0	0	0	0	0	0
668	NSP3	SYIVDSVTVKNGSIH	0	0	0	0	0	644	0	631	0	0	0	0	0	0	0	0	0	0	0	0	0	0	0	0	0	0	0	0
669	NSP3	IVDSVTVKNGSIHLY	0	0	0	0	0	0	0	0	1711.5	0	0	0	0	0	0	2170.5	0	0	768.5	0	0	0	703.5	0	0	0	0	0
670	NSP3	DSVTVKNGSIHLYFD	1515.5	0	0	0	0	0	0	0	0	0	0	0	0	1256	0	0	0	0	953	0	0	0	0	0	0	0	0	1183
671	NSP3	SIHLYFDKAGQKTYE	0	0	0	0	0	0	0	0	0	0	0	0	3240	0	0	0	0	0	0	3322.5	0	0	0	0	0	0	1480	0
672	NSP3	TYERHSLSHFVNLDN	0	0	0	0	0	0	0	0	2852.5	0	0	0	0	0	0	6379	0	0	0	0	0	0	1937.5	0	0	0	0	0
673	NSP3	ERHSLSHFVNLDNLR	0	0	0	0	0	0	0	0	582	0	703.5	0	0	0	0	1804	581.5	953.5	0	889.5	0	1175.5	0	1869.5	0	0	0	0
674	NSP3	HSLSHFVNLDNLRAN	0	0	0	0	0	0	0	0	1359	0	0	0	0	0	0	5691	0	0	0	0	0	0	975.5	0	0	0	0	0
675	NSP3	LSHFVNLDNLRANNT	0	0	712.5	0	0	1485	0	0	11738.5	0	0	0	0	0	0	20392.5	0	0	0	0	0	0	14097	0	0	0	0	0
676	NSP3	LDNLRANNTKGSLPI	0	0	0	0	0	0	0	0	712	0	0	0	0	0	0	3219	0	0	0	0	0	0	7649	0	0	0	0	0
677	NSP3	NNTKGSLPINVIVFD	0	0	0	0	0	1834	0	0	0	0	0	0	0	11528.5	0	0	0	645.5	554	0	7325.5	0	0	0	0	0	0	9689.5
678	NSP3	TKGSLPINVIVFDGK	0	0	0	0	0	0	0	0	0	0	0	0	0	758	0	0	0	0	0	0	0	0	0	0	0	0	0	0
679	NSP3	LPINVIVFDGKSKCE	0	0	0	0	0	0	0	0	0	0	0	0	4692.5	523	0	0	0	0	0	2751.5	0	0	0	0	0	0	3970	0
680	NSP3	INVIVFDGKSKCEES	0	0	0	0	0	0	0	0	511	0	0	0	0	551.5	0	3978	0	0	0	0	0	0	3286	0	0	0	0	0
681	NSP3	VIVFDGKSKCEESSA	0	0	0	0	0	0	0	0	0	0	0	0	0	0	0	0	0	0	10987	0	0	0	0	0	0	5791.5	0	0
682	NSP3	VFDGKSKCEESSAKS	0	0	0	0	0	0	0	0	0	0	0	0	0	513	0	914.5	0	0	3654.5	0	0	0	0	0	0	3038.5	0	0
683	NSP3	KSKCEESSAKSASVY	0	0	0	0	0	5327	0	0	0	0	0	0	0	0	0	0	0	0	0	0	0	0	0	0	0	0	0	0
684	NSP3	EESSAKSASVYYSQL	0	0	0	0	0	660.5	0	3283	0	0	1470	0	0	0	1059	0	2193	2247	0	1233.5	0	2987.5	0	3140.5	1330.5	0	1003	0
685	NSP3	SSAKSASVYYSQLMC	0	0	0	0	0	4382	0	0	0	0	0	0	0	0	0	0	0	0	0	0	0	0	0	0	0	0	0	0
686	NSP3	AKSASVYYSQLMCQP	0	0	0	0	0	0	0	0	0	0	0	0	0	0	0	0	0	984	0	0	0	0	0	0	0	0	0	0
687	NSP3	YYSQLMCQPILLLDQ	0	0	0	0	0	0	0	0	0	0	0	0	0	0	0	1148.5	0	1460.5	0	0	0	0	1081.5	0	0	0	0	0
688	NSP3	SQLMCQPILLLDQAL	0	0	0	0	0	0	0	0	0	0	0	0	0	0	0	0	0	0	0	0	0	0	915	0	0	0	0	0
689	NSP3	LMCQPILLLDQALVS	0	0	0	0	0	0	0	0	0	0	0	0	0	0	0	545.5	0	0	0	0	0	0	1477.5	0	0	0	0	0
690	NSP3	CQPILLLDQALVSDV	0	0	0	0	0	540.5	0	0	0	0	0	0	0	0	0	616	0	2087	0	0	0	0	1311	0	0	0	0	0
691	NSP3	PILLLDQALVSDVGD	0	0	0	0	0	573.5	0	3181	0	0	0	0	0	0	0	3319.5	0	0	0	0	0	0	4286	0	0	0	0	0
692	NSP3	LLLDQALVSDVGDSA	0	0	0	0	0	0	0	0	2578.5	0	0	0	0	0	0	6339.5	0	0	0	0	0	0	8027	0	0	0	0	0
693	NSP3	LDQALVSDVGDSAEV	0	0	0	0	0	0	0	1228.5	8122	0	0	0	0	0	0	38139	0	0	0	0	0	0	21632.5	0	0	0	0	0
694	NSP3	QALVSDVGDSAEVAV	0	0	0	0	0	0	0	1098	3630	0	0	0	0	0	0	14057	0	0	0	0	0	0	1620.5	0	0	0	0	0
695	NSP3	LVSDVGDSAEVAVKM	0	0	0	0	0	0	0	611	2540	0	0	0	0	0	0	8821	0	0	0	0	0	0	4381.5	0	0	0	0	0
696	NSP3	SDVGDSAEVAVKMFD	1323	0	0	0	0	0	0	0	0	0	0	0	0	1693.5	0	0	0	0	0	0	0	0	0	0	0	0	0	678.5
697	NSP3	VGDSAEVAVKMFDAY	0	603	0	0	0	0	0	0	0	0	0	0	0	666	0	903	0	0	0	0	0	0	711	0	0	0	0	509
698	NSP3	DSAEVAVKMFDAYVN	1276	0	0	0	0	0	0	0	0	0	0	0	0	514	0	0	0	0	0	0	0	0	0	0	0	0	0	0
699	NSP3	VAVKMFDAYVNTFSS	0	0	0	0	0	0	0	0	0	0	0	0	0	0	0	608.5	0	0	0	0	0	0	548.5	0	0	0	0	0
700	NSP3	VKMFDAYVNTFSSTF	0	0	0	0	0	0	0	0	0	0	0	0	0	895	0	0	0	0	0	0	0	0	0	0	0	0	0	789
701	NSP3	MFDAYVNTFSSTFNV	0	0	0	0	0	0	0	0	0	0	0	0	0	604	0	0	0	0	0	0	0	0	0	0	0	0	0	0
702	NSP3	DAYVNTFSSTFNVPM	875	0	0	0	0	0	0	0	0	0	0	0	0	0	0	0	0	0	0	0	0	0	0	0	0	0	0	0
703	NSP3	VPMEKLKTLVATAEA	0	0	0	0	0	0	0	0	0	0	0	0	0	0	0	0	0	0	0	555	0	0	0	0	0	0	0	0
704	NSP3	MEKLKTLVATAEAEL	0	0	0	0	0	0	0	0	0	0	0	0	0	0	0	0	0	0	2491.5	0	0	0	0	0	0	512	0	0
705	NSP3	LVATAEAELAKNVSL	0	0	0	0	0	0	0	0	0	0	0	0	0	0	0	1827.5	0	0	0	0	0	0	716	0	0	0	0	0
706	NSP3	ATAEAELAKNVSLDN	0	0	0	0	0	0	0	0	1295	0	0	0	0	0	0	0	0	0	0	0	0	0	1792	0	0	0	0	0
707	NSP3	AELAKNVSLDNVLST	0	0	0	0	0	0	0	0	716	0	0	0	0	0	0	1153	0	0	0	0	0	0	867.5	0	0	0	0	0
708	NSP3	LAKNVSLDNVLSTFI	0	0	0	0	0	0	0	0	1608.5	0	0	0	0	0	0	2845	0	0	0	0	0	0	3066	0	0	0	0	0
709	NSP3	KNVSLDNVLSTFISA	0	0	0	0	0	1053	0	0	0	0	0	0	0	0	0	558.5	0	0	0	0	0	0	0	0	0	0	0	0
710	NSP3	VSLDNVLSTFISAAR	0	0	0	0	0	5074.5	0	0	808.5	0	0	0	0	0	0	2092	0	0	0	0	0	0	0	0	0	0	0	0
711	NSP3	LDNVLSTFISAARQG	0	0	0	0	0	0	0	0	2449.5	0	0	0	0	0	0	3537	0	0	0	838.5	0	0	2041	0	0	0	0	0
712	NSP3	NVLSTFISAARQGFV	0	0	0	0	0	719.5	0	0	0	0	0	0	0	0	0	0	0	0	0	0	0	0	0	0	0	0	0	0
713	NSP3	LSTFISAARQGFVDS	0	0	0	0	0	772.5	0	0	3514	0	0	0	0	0	0	4389.5	0	0	0	0	0	0	908	0	0	0	0	0
714	NSP3	TFISAARQGFVDSDV	0	0	0	0	0	0	0	0	619	0	0	0	0	0	0	1643.5	0	3299	0	0	0	0	0	0	0	0	0	0
715	NSP3	ISAARQGFVDSDVET	0	0	0	0	0	6815	0	0	4565.5	0	0	0	0	0	0	26706	0	0	0	0	0	0	13782	0	0	0	0	0
716	NSP3	AARQGFVDSDVETKD	0	0	0	0	0	0	0	0	0	0	0	0	0	0	0	0	0	0	0	0	0	0	849	0	0	0	0	0
717	NSP3	GFVDSDVETKDVVEC	0	0	0	0	0	520	0	0	0	0	0	0	0	0	0	1874.5	0	0	0	0	0	0	945	0	0	0	0	0
718	NSP3	VDSDVETKDVVECLK	0	0	0	0	0	0	0	0	0	0	0	0	0	0	0	1908.5	0	0	0	0	0	0	1154	0	0	0	0	0
719	NSP3	SDVETKDVVECLKLS	0	0	0	0	0	0	0	0	0	0	0	0	0	0	0	0	0	0	0	0	0	0	0	0	0	1156.5	0	0
720	NSP3	VETKDVVECLKLSHQ	0	0	0	0	0	0	580	0	0	0	0	0	0	0	0	0	0	0	0	0	0	0	0	0	0	0	0	0
721	NSP3	TKDVVECLKLSHQSD	0	0	0	0	0	0	0	0	684.5	0	0	0	0	0	0	965	0	0	0	0	0	0	0	0	0	0	0	0
722	NSP3	DVVECLKLSHQSDIE	774.5	0	0	0	0	0	0	0	0	0	0	0	4807.5	0	0	0	0	0	0	2857	0	0	0	0	0	544.5	3671.5	0
723	NSP3	VECLKLSHQSDIEVT	0	0	0	0	0	0	0	0	0	0	0	0	0	0	0	0	0	0	0	0	0	0	1112	0	0	0	0	0
724	NSP3	CLKLSHQSDIEVTGD	0	0	0	0	0	0	0	0	0	0	0	0	0	0	0	0	0	0	0	0	0	1068	1020	0	0	0	0	0
725	NSP3	KLSHQSDIEVTGDSC	0	0	0	0	0	0	0	0	0	0	0	0	0	0	0	688.5	0	0	3329	0	0	0	516	0	0	993.5	0	0
726	NSP3	SHQSDIEVTGDSCNN	0	0	1087	0	0	0	0	0	0	0	0	0	0	0	0	0	0	0	2320	0	0	0	0	0	0	1114	0	0
727	NSP3	QSDIEVTGDSCNNYM	0	0	0	0	0	0	0	0	0	0	0	0	0	0	0	0	0	0	0	0	0	0	0	0	0	587	0	0
728	NSP3	EVTGDSCNNYMLTYN	0	0	0	0	0	0	0	738.5	0	0	0	0	0	0	0	0	1409	0	0	561	0	992.5	0	2549.5	0	0	0	0
729	NSP3	DSCNNYMLTYNKVEN	759	0	0	0	0	729	0	0	0	0	0	0	0	0	0	0	0	0	0	0	0	0	0	0	0	0	0	0
730	NSP3	NKVENMTPRDLGACI	0	0	0	0	0	1041	0	0	0	0	0	0	0	0	0	0	0	0	0	0	0	0	0	0	0	0	0	0
731	NSP3	VENMTPRDLGACIDC	0	0	0	0	0	0	0	0	0	0	0	0	0	0	0	0	0	518	0	0	0	0	0	0	0	682	0	503
732	NSP3	NMTPRDLGACIDCSA	0	0	0	0	0	584	0	0	0	0	0	0	0	0	0	0	0	0	0	0	0	0	0	0	0	0	0	0
733	NSP3	TPRDLGACIDCSARH	0	0	0	0	0	0	0	0	0	0	0	0	0	0	0	0	0	0	708.5	0	0	0	0	0	0	509.5	0	0
734	NSP3	RDLGACIDCSARHIN	0	0	0	0	0	0	0	0	0	0	0	0	0	0	0	533.5	0	0	0	0	0	0	0	0	0	0	0	0
735	NSP3	ACIDCSARHINAQVA	0	0	0	0	0	0	0	0	0	0	0	0	0	0	0	712	0	0	0	0	0	0	0	0	0	0	0	0
736	NSP3	IWNVKDFMSLSEQLR	0	0	0	0	0	0	0	0	1944	0	0	0	0	0	0	4711	0	0	0	0	0	0	1076.5	0	0	0	0	0
737	NSP3	SLSEQLRKQIRSAAK	896.5	0	5537	0	0	2840	0	0	0	0	0	0	0	0	0	0	0	0	1431.5	0	0	0	0	0	0	1746	0	0
738	NSP3	SEQLRKQIRSAAKKN	0	0	0	0	0	0	0	0	0	0	0	0	0	0	0	668	0	0	658	0	0	0	0	0	0	0	0	0
739	NSP3	LPFKLTCATTRQVVN	0	0	0	0	0	0	0	0	982.5	0	0	0	0	0	0	2463.5	0	0	0	631	0	0	0	0	0	0	0	0
740	NSP3	FKLTCATTRQVVNVV	0	0	801	0	0	0	0	0	0	0	0	0	0	0	0	0	0	0	0	0	0	0	0	0	0	0	0	0
741	NSP4	VTTKIALKGGKIVNN	0	0	535	0	0	0	0	0	0	0	0	0	0	0	0	0	0	0	0	0	0	0	0	0	0	0	0	0
742	NSP4	IALKGGKIVNNWLKQ	0	0	0	0	0	0	0	0	600	0	0	0	0	0	0	950.5	0	0	0	0	0	0	0	0	0	0	0	0
743	NSP4	ITPVHVMSKHTDFSS	0	0	0	0	0	0	0	0	654	0	0	0	0	0	0	2430	0	0	0	0	0	0	1595	0	0	0	0	0
744	NSP4	PVHVMSKHTDFSSEI	0	0	0	0	0	0	0	882	0	0	0	0	0	0	0	807	0	0	0	0	0	0	762	0	0	0	0	0
745	NSP4	HVMSKHTDFSSEIIG	0	0	0	0	0	1147.5	0	0	0	0	0	0	0	1258.5	910	0	0	0	0	0	0	0	0	0	0	0	0	663
746	NSP4	MSKHTDFSSEIIGYK	0	0	0	0	0	6030	0	0	0	0	0	0	0	0	0	0	0	0	0	0	0	0	0	0	0	0	0	0
747	NSP4	SEIIGYKAIDGGVTR	0	0	0	0	0	0	0	0	0	0	0	0	0	0	0	0	0	0	0	976	0	0	0	0	0	0	0	0
748	NSP4	IIGYKAIDGGVTRDI	0	0	0	0	0	0	0	0	1039.5	0	0	0	0	0	0	2615.5	0	0	0	0	0	0	1719.5	0	0	0	0	0
749	NSP4	IDGGVTRDIASTDTC	0	0	0	0	0	0	0	0	1371	0	0	0	0	0	0	3088	0	0	0	0	0	0	2238.5	0	0	0	0	0
750	NSP4	IASTDTCFANKHADF	0	0	0	0	0	0	0	0	3404	0	0	0	0	0	0	4984.5	0	0	0	0	0	0	4123.5	0	0	0	0	0
751	NSP4	DTCFANKHADFDTWF	716	0	0	0	0	0	0	0	0	0	0	617.5	0	966	0	0	0	0	1667.5	0	0	0	0	0	0	566	0	805
752	NSP4	SYTNDKACPLIAAVI	0	0	0	0	0	0	0	629	0	0	0	0	0	0	0	0	0	0	0	0	0	0	0	0	0	0	0	0
753	NSP4	IAAVITREVGFVVPG	0	0	0	0	0	0	0	0	2644.5	0	0	0	0	0	0	4734.5	0	0	0	0	0	0	2245.5	0	0	0	0	0
754	NSP4	ITREVGFVVPGLPGT	0	0	0	0	0	3880	0	0	869	0	0	0	0	0	0	2905	0	0	0	0	0	0	2680.5	0	0	666.5	0	0
755	NSP4	FVVPGLPGTILRTTN	530	0	0	0	0	0	0	0	0	0	0	0	0	0	0	0	0	0	0	0	0	0	0	0	0	0	0	0
756	NSP4	GLPGTILRTTNGDFL	0	0	0	0	0	932.5	0	0	0	0	0	0	0	0	0	0	0	0	0	0	0	0	0	0	0	0	0	0
757	NSP4	PGTILRTTNGDFLHF	0	0	0	0	0	0	0	0	0	0	0	0	0	0	0	0	0	0	1239	0	0	0	0	0	0	0	0	0
758	NSP4	TTNGDFLHFLPRVFS	0	0	0	0	0	0	0	0	0	0	0	0	0	800	0	606	0	0	0	0	0	0	0	0	0	0	0	1409
759	NSP4	NGDFLHFLPRVFSAV	0	0	0	0	0	0	0	0	0	0	0	0	0	0	0	0	0	0	587.5	0	0	0	0	0	0	0	0	0
760	NSP4	SAVGNICYTPSKLIE	0	0	0	0	0	0	0	0	0	0	0	0	2849.5	0	0	0	0	0	0	1690	0	0	0	0	0	0	1284.5	0
761	NSP4	NICYTPSKLIEYTDF	0	0	0	0	0	1264	0	0	0	0	0	0	0	0	0	0	0	0	1243.5	786	0	0	0	0	0	0	0	0
762	NSP4	LIEYTDFATSACVLA	0	0	0	0	0	0	0	781.5	0	0	0	0	0	0	0	2700	0	0	0	0	0	0	1293	0	0	0	0	0
763	NSP4	EYTDFATSACVLAAE	0	0	0	0	0	0	0	0	0	0	0	0	3776.5	0	0	0	0	0	0	3755	0	790	0	788	0	0	4017	0
764	NSP4	FATSACVLAAECTIF	0	0	0	0	0	0	0	0	532.5	0	0	0	0	0	0	1078	0	0	0	0	0	0	0	0	0	0	0	0
765	NSP4	ACVLAAECTIFKDAS	0	0	0	0	0	0	0	539	0	0	0	0	0	0	0	0	0	0	0	0	0	0	0	0	0	0	0	0
766	NSP4	ECTIFKDASGKPVPY	0	0	0	0	0	0	0	0	0	0	0	0	0	0	0	0	0	0	0	0	0	641	0	876.5	0	0	0	0
767	NSP4	DASGKPVPYCYDTNV	772	0	0	0	0	0	0	0	0	0	0	0	0	0	0	0	0	0	0	0	0	0	0	0	0	0	0	0
768	NSP4	SGKPVPYCYDTNVLE	0	0	0	0	0	0	0	988.5	0	0	0	0	7360.5	0	0	0	0	0	0	2447	0	0	0	0	0	0	4682	0
769	NSP4	VPYCYDTNVLEGSVA	0	0	0	0	0	0	0	612	0	0	0	0	0	0	0	0	0	0	0	0	0	0	0	0	0	0	0	0
770	NSP4	YCYDTNVLEGSVAYE	0	0	0	0	0	0	0	3990	0	0	0	666	9608	0	0	0	0	0	751	5754.5	0	706	0	0	0	1017	9903	0
771	NSP4	YDTNVLEGSVAYESL	0	0	0	0	0	0	0	2743	0	0	0	0	0	0	0	0	0	0	0	0	0	0	0	0	0	0	0	0
772	NSP4	TNVLEGSVAYESLRP	0	0	0	0	0	0	0	854	0	0	0	0	0	0	0	0	0	0	0	0	0	0	0	0	0	0	0	0
773	NSP4	EGSVAYESLRPDTRY	0	0	0	0	0	0	0	2257	581.5	0	832	0	551	0	584	892	620.5	0	0	1739	0	1100.5	0	1151.5	612.5	630.5	1062.5	0
774	NSP4	SVAYESLRPDTRYVL	0	0	0	0	0	0	0	690.5	0	0	0	0	0	0	0	0	0	0	0	0	0	0	879.5	0	0	0	0	0
775	NSP4	AYESLRPDTRYVLMD	0	0	0	0	0	0	0	0	0	0	0	0	0	0	0	945.5	0	0	0	0	0	0	0	0	0	0	0	0
776	NSP4	ESLRPDTRYVLMDGS	0	0	0	0	0	0	0	0	0	0	663	0	0	0	0	0	1041.5	0	0	0	0	0	0	1655	0	0	0	0
777	NSP4	LRPDTRYVLMDGSII	0	0	0	0	0	0	0	0	654	0	0	0	0	0	0	3192	0	0	0	0	0	0	2846.5	0	0	0	0	0
778	NSP4	PDTRYVLMDGSIIQF	0	570	0	0	0	0	0	0	0	0	0	0	0	0	0	0	0	0	0	0	0	0	807	0	0	0	0	0
779	NSP4	LMDGSIIQFPNTYLE	0	0	0	0	0	0	0	0	1515.5	0	0	0	7941	0	0	2503	0	0	0	2566	0	0	951	0	0	0	3697.5	0
780	NSP4	DGSIIQFPNTYLEGS	546	0	0	0	0	0	0	0	0	0	0	0	0	0	0	0	0	0	0	0	0	0	0	0	0	0	0	0
781	NSP4	IQFPNTYLEGSVRVV	0	0	937	0	0	0	0	0	0	0	0	0	0	0	0	1206.5	0	0	0	0	0	0	816.5	0	0	0	0	0
782	NSP4	NTYLEGSVRVVTTFD	0	0	0	0	0	1214	0	0	0	0	0	0	0	2037	0	0	0	0	0	0	0	0	0	0	0	0	0	624
783	NSP4	YLEGSVRVVTTFDSE	0	0	560.5	512	0	537	0	0	0	0	0	0	13278	11029	0	0	0	0	0	7233.5	0	0	0	0	0	0	9480.5	7969
784	NSP4	EGSVRVVTTFDSEYC	0	0	0	0	0	539.5	0	1120.5	0	0	650.5	897.5	843.5	8695	586	0	562.5	0	632	1484	2159.5	1248	0	946	709	1099	942.5	7208.5
785	NSP4	SVRVVTTFDSEYCRH	0	0	0	0	0	0	0	0	0	0	0	0	0	2554	0	0	0	0	0	0	510	0	0	0	0	0	0	1810
786	NSP4	RVVTTFDSEYCRHGT	0	0	0	0	0	0	0	0	0	0	0	0	0	2555.5	0	0	0	0	0	0	0	0	0	0	0	0	0	588.5
787	NSP4	VTTFDSEYCRHGTCE	0	0	559	0	0	752	0	0	0	0	0	0	9665	2028	0	0	0	0	0	5268.5	1162	0	0	0	0	833.5	9765	982.5
788	NSP4	TFDSEYCRHGTCERS	0	0	0	0	0	0	0	0	0	0	0	0	0	4933.5	0	0	0	0	0	0	0	0	0	0	0	0	0	2161.5
789	NSP4	DSEYCRHGTCERSEA	1073	0	0	0	0	0	0	0	0	0	0	0	0	0	0	0	0	0	0	511	0	0	0	0	0	0	0	0
790	NSP4	EYCRHGTCERSEAGV	0	0	0	0	0	0	0	0	0	0	520	0	0	0	0	0	552.5	538.5	0	0	0	709	0	1188.5	0	0	0	0
791	NSP4	TCERSEAGVCVSTSG	0	0	0	0	718.5	0	0	0	0	0	0	0	0	0	0	0	0	0	0	0	0	0	0	0	0	0	0	0
792	NSP4	ERSEAGVCVSTSGRW	0	0	0	0	0	0	0	0	0	0	0	0	740	0	0	0	1532	713	0	1741	0	1278	0	3082.5	534.5	0	1339	0
793	NSP4	AGVCVSTSGRWVLNN	0	0	925	0	0	0	0	0	0	0	0	0	0	0	577	0	0	0	0	0	0	0	0	0	0	0	0	0
794	NSP4	VCVSTSGRWVLNNDY	0	0	581	0	0	0	0	801.5	1321.5	0	0	0	0	0	0	1338	0	0	1071.5	0	0	0	0	0	0	526	0	0
795	NSP4	VSTSGRWVLNNDYYR	0	0	0	0	0	3881	0	0	1291.5	0	0	0	0	0	0	2176.5	0	0	1119.5	0	0	0	584.5	0	0	0	0	0
796	NSP4	WVLNNDYYRSLPGVF	0	0	0	0	0	0	0	0	0	0	0	0	0	0	0	0	0	0	677.5	0	0	0	0	0	0	0	0	0
797	NSP4	LNNDYYRSLPGVFCG	0	0	0	0	0	0	0	0	686.5	0	0	0	0	0	0	1223	0	0	0	0	0	0	2367	0	0	0	0	0
798	NSP4	NDYYRSLPGVFCGVD	0	0	0	0	0	2502.5	0	0	0	0	0	0	0	0	0	0	0	0	0	0	0	0	0	0	0	0	0	0
799	NSP4	YYRSLPGVFCGVDAV	0	0	0	0	640.5	0	0	0	0	0	0	0	0	0	0	0	0	0	0	0	0	0	0	0	0	0	0	0
800	NSP4	RSLPGVFCGVDAVNL	0	0	0	0	648.5	711	0	0	1819	0	0	0	0	0	0	2899	0	0	0	0	0	0	0	0	0	0	0	0
801	NSP4	LPGVFCGVDAVNLLT	0	0	0	0	0	0	0	531	0	0	0	0	0	0	0	1040	0	0	0	0	0	0	0	0	0	0	0	0
802	NSP4	GVFCGVDAVNLLTNM	0	0	0	0	0	1020	0	676	0	0	0	0	0	0	0	1568.5	0	0	0	0	0	0	0	0	0	0	0	0
803	NSP4	FCGVDAVNLLTNMFT	0	0	0	0	0	0	0	0	1132.5	0	0	0	0	0	0	2014	0	0	0	0	0	0	0	0	0	0	0	0
804	NSP4	GVDAVNLLTNMFTPL	0	0	0	0	0	2001	0	0	0	0	0	0	0	0	0	0	0	0	0	0	0	0	0	0	0	0	0	0
805	NSP4	MFTPLIQPIGALDIS	0	0	0	0	0	3685	0	0	0	0	0	0	0	0	0	0	0	0	0	0	0	0	0	0	0	0	0	0
806	NSP4	TPLIQPIGALDISAS	0	0	0	0	0	673.5	0	0	0	0	0	0	0	0	0	0	0	0	0	0	0	0	0	0	0	0	0	0
807	NSP4	LIQPIGALDISASIV	0	0	0	0	0	1492.5	0	0	574	0	0	0	0	0	3275.5	3621	0	0	0	0	0	1173	2096.5	0	0	0	0	0
808	NSP4	IGALDISASIVAGGI	0	0	0	0	0	0	0	0	1077.5	0	0	0	0	0	0	2174	0	0	0	0	0	0	3068	0	0	0	0	0
809	NSP4	LAYYFMRFRRAFGEY	0	0	0	0	0	0	0	0	0	0	0	0	0	0	0	0	0	805.5	850	0	0	0	0	0	0	583.5	0	0
810	NSP4	GEYSHVVAFNTLLFL	0	0	0	0	0	0	623.5	0	0	0	0	0	0	0	0	0	0	0	0	0	0	0	0	0	0	0	0	0
811	NSP4	SVIYLYLTFYLTNDV	0	0	0	0	0	0	0	0	1427.5	0	0	0	0	0	0	854	0	2536	0	0	0	0	0	0	0	0	0	0
812	NSP4	IYLYLTFYLTNDVSF	0	0	0	0	0	0	0	0	843	0	0	0	0	0	0	1600	0	0	0	0	0	0	707.5	0	0	0	0	0
813	NSP4	LYLTFYLTNDVSFLA	0	0	0	0	0	0	0	0	0	0	0	0	0	0	0	615.5	0	0	0	0	0	0	0	0	0	0	0	0
814	NSP4	LTFYLTNDVSFLAHI	0	0	0	0	0	0	0	0	0	0	0	0	0	0	0	563	0	0	0	0	0	0	1039.5	0	0	0	0	0
815	NSP4	FYLTNDVSFLAHIQW	0	0	0	0	0	0	0	0	0	0	0	0	0	0	0	0	0	0	833.5	0	0	0	0	0	0	0	0	0
816	NSP4	LTNDVSFLAHIQWMV	0	0	0	0	0	0	0	0	2558	0	0	0	0	0	0	8340.5	0	0	0	0	0	0	11426	0	0	0	0	0
817	NSP4	NDVSFLAHIQWMVMF	0	0	0	0	0	909	0	0	0	0	0	0	0	0	0	0	0	0	0	0	0	0	0	0	0	0	0	0
818	NSP4	VSFLAHIQWMVMFTP	0	0	0	0	0	563.5	0	0	0	0	0	0	0	0	0	0	0	0	0	0	0	0	0	0	0	0	0	0
819	NSP4	AHIQWMVMFTPLVPF	0	0	0	0	0	0	0	0	0	0	0	0	0	0	0	0	0	515	521.5	0	0	0	0	0	0	0	0	0
820	NSP4	IQWMVMFTPLVPFWI	0	0	0	0	0	0	0	0	1151	0	0	0	0	0	0	0	0	0	0	0	0	0	918.5	0	0	0	0	0
821	NSP4	VPFWITIAYIICIST	0	0	0	0	0	670	0	0	575.5	0	0	0	0	0	0	650	0	0	0	0	0	0	0	0	0	0	0	0
822	NSP4	ITIAYIICISTKHFY	0	0	0	0	0	0	0	0	0	0	0	0	0	0	0	708	0	0	0	0	0	0	0	0	0	0	0	0
823	NSP4	IAYIICISTKHFYWF	0	0	0	0	0	0	0	0	0	0	0	0	0	0	0	0	0	0	574	0	0	0	0	0	0	0	0	0
824	NSP4	ICISTKHFYWFFSNY	0	0	0	0	0	0	0	0	0	0	0	0	0	0	0	611.5	0	0	0	0	0	0	0	0	0	0	0	0
825	NSP4	ISTKHFYWFFSNYLK	723.5	0	0	0	0	1616.5	0	0	2772	0	0	0	0	0	0	5492.5	0	0	0	0	0	0	1704	0	0	0	0	0
826	NSP4	YLKRRVVFNGVSFST	0	0	0	0	0	0	0	0	0	0	0	651	0	0	0	0	0	0	0	0	0	0	0	0	0	0	0	0
827	NSP4	KRRVVFNGVSFSTFE	0	0	0	0	0	0	0	0	0	0	0	0	2565	0	0	0	0	0	0	3088.5	0	0	0	0	0	0	1485	0
828	NSP4	VSFSTFEEAALCTFL	0	0	0	0	0	5686	0	0	0	0	0	0	0	0	0	0	0	0	0	0	0	0	0	0	0	0	0	0
829	NSP4	FSTFEEAALCTFLLN	0	0	0	0	0	0	0	0	0	0	0	0	0	0	0	976.5	0	0	0	0	0	0	0	0	0	0	0	0
830	NSP4	TFEEAALCTFLLNKE	0	0	0	0	0	0	0	0	0	0	0	0	4276.5	0	0	0	0	0	0	3649.5	0	0	0	0	0	0	2818.5	0
831	NSP4	EEAALCTFLLNKEMY	0	0	0	0	0	0	0	1422	0	0	597.5	0	0	0	0	0	1423	1099	0	0	0	1346	0	2881	629.5	0	0	0
832	NSP4	LLNKEMYLKLRSDVL	0	0	0	0	0	0	0	0	1311	0	0	0	0	0	0	5636	0	0	0	0	0	0	6607	0	0	0	0	0
833	NSP4	NKEMYLKLRSDVLLP	0	0	0	0	0	1210	0	0	0	0	0	0	0	0	0	0	0	0	0	0	0	0	0	0	0	0	0	0
834	NSP4	LLPLTQYNRYLALYN	0	0	0	0	0	0	0	0	0	0	0	0	0	0	0	689	0	0	0	0	0	0	0	0	0	0	0	0
835	NSP4	LALYNKYKYFSGAMD	0	0	0	0	0	0	0	0	0	0	0	0	0	0	0	985	0	0	0	0	0	0	808.5	0	0	0	0	0
836	NSP4	NKYKYFSGAMDTTSY	0	0	0	0	0	546.5	0	0	0	0	0	0	0	0	0	0	0	0	0	0	0	0	0	0	0	0	0	0
837	NSP4	YKYFSGAMDTTSYRE	0	0	0	0	0	0	0	0	0	0	0	0	7582	0	0	0	0	0	0	4598	0	0	0	0	0	0	5244	0
838	NSP4	YREAACCHLAKALND	0	0	0	0	0	0	0	0	899.5	0	0	0	0	0	0	1895.5	0	0	0	0	0	0	0	0	0	0	0	0
839	NSP4	EAACCHLAKALNDFS	0	0	0	0	0	0	0	0	0	0	508.5	0	0	0	0	0	637	740	0	0	0	910.5	0	1750	572	0	0	0
840	NSP4	CHLAKALNDFSNSGS	0	0	0	0	0	514	0	0	0	0	0	0	0	0	0	0	0	0	0	0	0	0	0	0	0	0	0	0
841	NSP4	LAKALNDFSNSGSDV	0	0	0	0	0	1013	0	0	616.5	0	0	0	0	0	0	1880	0	1413	0	0	0	0	2337	0	0	0	0	0
842	NSP4	KALNDFSNSGSDVLY	0	0	0	0	0	526	0	0	0	0	0	0	0	0	0	680.5	0	0	0	0	0	0	0	0	0	0	0	0
843	NSP4	LNDFSNSGSDVLYQP	0	0	0	0	0	0	0	0	1201	0	0	0	0	0	0	3050	0	0	0	0	0	0	1460	0	0	0	0	0
844	NSP4	SNSGSDVLYQPPQTS	0	0	0	0	0	19905	0	0	0	0	0	0	0	0	0	0	0	0	0	0	0	0	0	0	0	0	0	0
845	NSP4	SGSDVLYQPPQTSIT	0	0	0	0	0	0	0	0	0	0	0	0	0	0	0	1713	0	513	0	0	0	0	0	0	0	0	0	0
846	NSP4	SDVLYQPPQTSITSA	0	0	0	0	0	936	0	0	0	0	0	0	0	0	0	0	0	0	0	0	0	0	0	0	0	0	0	0
847	NSP5	QTSITSAVLQSGFRK	508	0	0	0	0	0	0	0	0	0	0	0	0	0	0	0	0	0	0	0	0	0	0	0	0	0	0	0
848	NSP5	SGFRKMAFPSGKVEG	0	0	0	0	0	0	0	0	0	0	0	0	0	0	0	0	0	0	0	988	0	0	0	0	0	0	0	0
849	NSP5	FRKMAFPSGKVEGCM	0	0	0	0	0	0	0	0	0	0	0	0	0	0	0	0	0	0	0	625	0	0	0	0	0	0	0	0
850	NSP5	QVTCGTTTLNGLWLD	0	0	0	0	0	0	0	0	739	0	0	0	0	0	0	1053	0	0	0	0	0	0	0	0	0	0	0	0
851	NSP5	TCGTTTLNGLWLDDV	0	0	0	0	0	0	0	0	0	0	0	0	0	0	0	0	0	2328.5	0	0	0	0	0	0	0	0	0	0
852	NSP5	GTTTLNGLWLDDVVY	0	0	0	0	0	0	0	0	0	0	0	0	0	0	0	0	0	0	576	0	0	0	0	0	0	0	0	0
853	NSP5	LNGLWLDDVVYCPRH	0	0	0	0	0	0	0	0	0	0	0	0	0	0	0	1110.5	0	0	0	0	0	0	0	0	0	0	0	0
854	NSP5	DDVVYCPRHVICTSE	528	0	0	0	0	0	0	0	0	0	0	0	2107	0	0	0	0	0	0	4086.5	0	0	0	0	0	0	2432	0
855	NSP5	HVICTSEDMLNPNYE	0	0	0	0	0	0	0	0	0	0	0	0	9776	0	0	0	0	509.5	0	5308	0	0	0	0	0	0	5553.5	0
856	NSP5	ICTSEDMLNPNYEDL	0	0	0	0	0	1035.5	0	0	2619.5	0	0	0	0	0	0	9324	0	2835	0	0	0	0	9278	0	0	584	0	0
857	NSP5	TSEDMLNPNYEDLLI	0	0	0	0	1299	594	0	0	0	0	0	0	0	0	0	0	0	0	0	0	0	0	0	0	0	0	0	0
858	NSP5	EDMLNPNYEDLLIRK	0	0	0	0	0	0	0	618	0	0	0	0	0	0	0	0	0	0	0	0	0	0	0	0	0	0	0	0
859	NSP5	NYEDLLIRKSNHNFL	0	0	0	0	0	1082	0	0	0	0	0	0	0	0	0	0	0	0	0	0	0	0	0	0	0	0	0	0
860	NSP5	EDLLIRKSNHNFLVQ	0	0	0	0	0	0	0	0	0	0	0	0	0	0	0	0	602	0	0	0	0	500	0	982	0	0	0	0
861	NSP5	IRKSNHNFLVQAGNV	0	0	0	0	0	0	0	0	722	0	0	0	0	0	0	4753.5	0	0	755.5	0	0	0	2168.5	0	0	1033.5	0	0
862	NSP5	GNVQLRVIGHSMQNC	0	0	0	0	0	0	0	0	0	0	0	0	0	0	0	558	0	0	0	0	0	0	0	0	0	0	0	0
863	NSP5	VDTANPKTPKYKFVR	0	0	0	0	0	0	0	0	0	0	0	0	0	0	0	0	0	0	0	0	0	0	3311	0	0	0	0	0
864	NSP5	SFLNGSCGSVGFNID	0	0	0	0	0	0	0	0	0	0	0	0	0	0	0	550	0	0	0	0	916.5	0	544	0	0	0	0	0
865	NSP5	LNGSCGSVGFNIDYD	0	0	514.5	0	0	0	1074	0	1259	0	584.5	668	0	667.5	0	3272	0	851	534	0	0	776	1444.5	909	0	1120.5	0	967.5
866	NSP5	GSCGSVGFNIDYDCV	0	0	0	0	0	0	0	0	0	0	521.5	0	0	0	0	0	0	654	0	0	0	0	0	0	0	0	0	0
867	NSP5	CGSVGFNIDYDCVSF	0	0	0	0	0	0	0	0	0	0	0	0	0	0	0	0	0	0	0	0	0	567.5	0	0	0	0	0	539
868	NSP5	SVGFNIDYDCVSFCY	560	0	0	0	0	0	0	0	0	0	0	0	0	0	0	0	0	0	523	0	0	577	0	0	0	646	0	641.5
869	NSP5	NIDYDCVSFCYMHHM	0	0	0	0	0	1357	0	0	0	0	0	0	0	0	0	0	0	0	0	0	0	0	0	0	0	0	0	0
870	NSP5	VSFCYMHHMELPTGV	0	0	0	0	0	2422	0	0	0	0	0	0	0	0	0	0	0	0	0	0	0	0	0	0	0	0	0	0
871	NSP5	HHMELPTGVHAGTDL	0	0	0	0	0	0	0	0	0	0	0	0	0	0	0	0	0	2230	0	0	0	0	0	0	0	0	0	0
872	NSP5	VHAGTDLEGNFYGPF	0	0	0	0	0	0	0	0	0	0	0	0	0	0	0	0	0	0	760.5	0	0	0	0	0	0	0	0	0
873	NSP5	AGTDLEGNFYGPFVD	0	0	0	0	0	0	0	0	0	0	0	0	0	0	0	798	0	0	0	0	0	0	0	0	0	0	0	0
874	NSP5	GPFVDRQTAQAAGTD	0	0	0	0	0	740	0	0	0	0	0	0	0	0	0	0	0	0	0	0	0	0	0	0	0	0	0	0
875	NSP5	DRQTAQAAGTDTTIT	536.5	0	0	0	0	0	0	0	0	0	0	0	0	0	0	0	0	0	9798.5	0	0	0	0	0	0	3939.5	0	0
876	NSP5	QTAQAAGTDTTITVN	0	0	0	0	0	0	0	0	523	0	0	1027	0	0	0	928.5	0	0	15724.5	0	0	0	0	0	0	3793	0	0
877	NSP5	AQAAGTDTTITVNVL	0	0	0	0	0	0	0	0	0	0	0	0	0	0	0	0	0	0	3683.5	0	0	0	0	0	0	526.5	0	0
878	NSP5	NVLAWLYAAVINGDR	0	0	0	0	0	0	0	0	0	0	0	0	0	0	0	0	595	519	0	0	0	0	0	0	0	0	0	0
879	NSP5	GDRWFLNRFTTTLND	0	0	0	0	0	2367	0	0	1602	0	0	879.5	0	0	0	2716.5	0	0	1666	0	0	0	0	0	0	787	0	0
880	NSP5	RWFLNRFTTTLNDFN	0	0	0	0	0	0	0	0	1018	0	0	632	0	0	0	2116	2074	0	2829.5	0	0	0	0	802	0	2314.5	0	0
881	NSP5	FLNRFTTTLNDFNLV	0	0	0	0	0	0	0	0	0	0	0	0	0	0	0	0	0	0	1344	0	0	0	0	0	0	1240	0	0
882	NSP5	NRFTTTLNDFNLVAM	0	0	0	0	0	1152	0	0	0	0	0	0	0	0	0	0	0	0	0	0	0	0	0	0	0	0	0	0
883	NSP5	TTLNDFNLVAMKYNY	0	0	0	0	0	0	0	0	0	0	0	510	0	0	0	0	0	0	1135.5	0	0	0	0	0	0	1254.5	0	0
884	NSP5	LNDFNLVAMKYNYEP	908	0	0	0	0	0	0	0	942.5	0	0	0	0	0	0	2066	0	888.5	0	602.5	0	0	843	0	0	719	0	0
885	NSP5	NLVAMKYNYEPLTQD	0	0	0	0	0	2011	0	0	808	0	2139	0	0	0	0	773	0	1181	0	0	0	0	0	0	1291	0	0	0
886	NSP5	VAMKYNYEPLTQDHV	0	0	0	0	0	0	0	0	969	0	0	0	0	0	0	691	0	0	0	0	0	0	933.5	0	0	0	0	0
887	NSP5	MKYNYEPLTQDHVDI	0	0	0	0	0	0	0	0	0	0	0	0	0	0	0	0	0	1699	0	0	0	0	0	0	0	0	0	0
888	NSP5	YEPLTQDHVDILGPL	0	0	0	0	0	0	0	0	0	0	0	0	0	0	0	0	0	0	1710.5	0	0	0	0	0	0	0	0	0
889	NSP5	DHVDILGPLSAQTGI	859.5	0	0	0	0	0	0	565	0	0	0	0	0	0	0	0	0	0	0	0	0	0	0	0	0	0	0	0
890	NSP5	VDILGPLSAQTGIAV	0	0	0	0	0	0	0	0	1782	0	0	0	0	0	0	2732.5	0	0	0	0	0	0	1027.5	0	0	0	0	0
891	NSP5	ILGPLSAQTGIAVLD	0	0	0	0	0	0	0	0	4493	0	0	0	0	0	0	6472	0	0	0	0	0	0	2439.5	0	0	0	0	0
892	NSP5	GPLSAQTGIAVLDMC	0	0	0	506.5	0	1649.5	0	0	1048.5	0	0	0	0	0	0	1102	0	0	0	0	0	0	660.5	0	0	0	0	0
893	NSP5	LSAQTGIAVLDMCAS	0	0	0	0	0	975	0	0	4804	0	0	0	0	0	0	17365	0	0	0	0	0	0	5827.5	0	0	0	0	0
894	NSP5	AQTGIAVLDMCASLK	0	0	0	0	0	0	0	0	0	0	0	0	0	0	0	2562	0	0	0	0	0	0	0	0	0	0	0	0
895	NSP5	IAVLDMCASLKELLQ	0	0	0	0	0	0	0	0	2765	0	0	0	0	0	0	7756	0	0	0	0	0	0	5773	0	0	0	0	0
896	NSP5	SLKELLQNGMNGRTI	0	0	0	0	0	0	0	0	0	0	0	0	0	0	0	0	0	0	3851	0	0	0	0	0	0	2635.5	0	0
897	NSP5	KELLQNGMNGRTILG	0	0	0	0	0	0	0	0	0	0	0	0	0	0	0	0	0	0	756.5	0	0	0	0	0	0	0	0	0
898	NSP5	GMNGRTILGSALLED	0	0	0	0	0	0	0	0	0	0	0	0	0	0	0	0	0	0	10411	0	0	0	0	0	0	1746	0	0
899	NSP5	NGRTILGSALLEDEF	0	0	0	0	0	908	0	811	566	0	874	3480.5	705.5	1082	0	1985.5	0	0	62563	1121.5	0	1046	1168.5	635	0	17921	1133	1126
900	NSP5	RTILGSALLEDEFTP	0	0	0	0	0	0	0	0	0	0	0	1450.5	0	0	0	0	0	0	62563	0	0	0	0	0	0	15760	707	0
901	NSP5	ILGSALLEDEFTPFD	0	0	0	0	0	895	0	0	2407	0	576	782	758.5	1139	0	4012	0	0	50922	886	0	822.5	2105	0	0	5871	870	1157.5
902	NSP5	GSALLEDEFTPFDVV	0	0	0	0	0	984	0	0	0	0	0	1060.5	671	1133	0	0	0	0	33110.5	1235.5	0	0	0	0	0	9812.5	1121.5	709
903	NSP5	ALLEDEFTPFDVVRQ	1851	0	0	0	0	5328.5	0	0	0	0	0	0	1117	0	0	0	0	0	713	2599.5	0	0	0	0	0	0	1521	0
904	NSP5	LEDEFTPFDVVRQCS	0	0	0	0	0	0	0	0	1502	0	0	0	0	0	0	3045	0	0	0	0	0	0	1691	0	0	0	0	0
905	NSP6	VRQCSGVTFQSAVKR	0	0	0	0	0	0	0	0	0	0	0	0	0	0	0	665	0	0	0	0	0	0	0	0	0	0	0	0
906	NSP6	IKGTHHWLLLTILTS	0	0	0	0	0	0	0	0	0	0	0	0	0	0	0	577	0	0	0	0	0	0	691	0	0	0	0	0
907	NSP6	LVQSTQWSLFFFLYE	0	0	0	0	0	0	0	0	0	0	0	772	9039	0	0	0	0	0	765	5734.5	0	792	0	0	0	950	7914	0
908	NSP6	WSLFFFLYENAFLPF	0	0	0	0	0	0	0	0	0	0	0	0	0	0	0	0	0	0	917	0	0	0	0	0	0	0	0	0
909	NSP6	AFLPFAMGIIAMSAF	0	0	0	0	0	0	0	0	713	0	0	0	0	0	0	723	0	0	0	0	0	0	0	0	0	0	0	0
910	NSP6	IIAMSAFAMMFVKHK	0	0	0	0	0	0	0	0	0	0	0	0	0	0	0	778	0	0	0	0	0	0	0	0	0	0	0	0
911	NSP6	SWVMRIMTWLDMVDT	0	0	0	0	0	0	0	0	1017.5	0	0	0	0	0	0	1833	0	0	0	0	0	0	765.5	0	0	0	0	0
912	NSP6	VMRIMTWLDMVDTSL	0	0	0	0	0	0	0	0	0	0	0	0	0	0	0	0	0	0	0	0	0	0	693.5	0	0	0	0	0
913	NSP6	VDTSLSGFKLKDCVM	0	0	0	0	767.5	0	0	0	0	0	0	0	0	0	0	0	0	0	0	0	0	0	0	0	0	0	0	0
914	NSP6	LSGFKLKDCVMYASA	0	0	0	0	0	0	0	0	0	0	0	0	0	0	0	1364	0	0	0	0	0	0	0	0	0	0	0	0
915	NSP6	AVVLLILMTARTVYD	0	0	0	0	0	0	0	0	0	0	0	0	0	1175.5	0	0	0	0	0	0	0	0	0	0	0	0	0	1056
916	NSP6	LILMTARTVYDDGAR	0	0	0	0	0	0	0	0	0	0	0	0	0	0	0	585	0	0	0	0	0	0	722	0	0	0	0	0
917	NSP6	VYDDGARRVWTLMNV	0	0	0	0	0	0	0	0	0	0	0	0	0	0	0	0	0	0	0	0	0	0	545.5	0	0	0	0	0
918	NSP6	RRVWTLMNVLTLVYK	533	0	0	0	0	0	0	0	0	0	0	0	0	0	0	0	0	0	0	0	0	0	0	0	0	0	0	0
919	NSP6	VLTLVYKVYYGNALD	0	0	0	0	0	0	0	0	514	0	0	0	0	0	0	975.5	0	0	0	0	0	0	795	0	0	0	0	0
920	NSP6	VYKVYYGNALDQAIS	0	0	0	0	0	3323	0	0	0	0	0	0	0	0	0	924	0	0	0	0	0	0	622	0	0	0	0	0
921	NSP6	KVYYGNALDQAISMW	0	0	0	0	0	881	0	0	0	0	0	0	0	0	0	0	0	0	0	0	0	0	0	0	0	0	0	0
922	NSP6	YYGNALDQAISMWAL	0	0	0	0	0	1210	0	0	0	0	0	0	0	0	0	0	0	0	0	0	0	0	0	0	0	0	0	0
923	NSP6	ALDQAISMWALIISV	0	0	0	0	0	1363	0	0	779	0	0	0	0	0	0	800	0	0	0	0	0	0	827	0	0	0	0	0
924	NSP6	DQAISMWALIISVTS	0	0	0	0	0	0	0	0	2042	0	0	0	0	0	0	2792.5	0	0	0	0	0	0	728	0	0	0	0	0
925	NSP6	AISMWALIISVTSNY	0	0	0	0	0	1747	0	0	2346	0	0	0	0	0	0	4395.5	0	0	0	0	0	0	772	0	0	0	0	0
926	NSP6	LIISVTSNYSGVVTT	0	0	0	0	0	0	0	0	0	0	0	0	0	0	0	0	0	0	0	0	0	0	541.5	0	0	0	0	0
927	NSP6	ISVTSNYSGVVTTVM	0	0	0	0	0	5198.5	566.5	0	14562	0	0	0	0	0	0	30247	0	0	0	0	0	0	17735	0	0	0	0	0
928	NSP6	VTSNYSGVVTTVMFL	0	0	0	0	0	0	0	0	0	0	0	0	0	0	0	3046	0	0	0	0	0	0	0	0	0	0	0	0
929	NSP6	SNYSGVVTTVMFLAR	0	0	0	0	0	8860.5	0	0	0	0	0	0	0	0	0	0	0	0	0	0	0	0	0	0	0	0	0	0
930	NSP6	TVMFLARGIVFMCVE	0	0	0	0	0	0	0	0	0	0	0	0	5006.5	0	0	0	0	0	0	2775	0	0	0	0	0	0	4451.5	0
931	NSP6	MFLARGIVFMCVEYC	0	0	0	0	0	0	0	0	0	0	0	0	0	0	0	0	0	0	706	0	0	0	0	0	0	0	0	0
932	NSP6	RGIVFMCVEYCPIFF	0	0	0	0	0	0	0	0	0	0	0	0	0	0	0	0	0	0	1378.5	0	0	0	0	0	0	0	0	0
933	NSP6	IVFMCVEYCPIFFIT	0	0	0	0	0	0	0	0	665	0	0	0	0	0	0	1255.5	0	0	0	0	0	0	0	0	0	0	0	0
934	NSP6	IFFITGNTLQCIMLV	0	0	0	0	0	0	0	0	0	0	0	0	0	0	0	0	0	0	0	0	0	0	524.5	0	0	0	0	0
935	NSP6	MLVYCFLGYFCTCYF	0	0	0	0	0	0	0	0	0	0	0	0	0	0	0	0	0	0	554	0	0	0	0	0	0	0	0	0
936	NSP6	CLLNRYFRLTLGVYD	0	0	0	0	0	0	0	0	0	0	0	0	0	1345	0	0	0	0	0	0	0	0	0	0	0	0	0	1232.5
937	NSP6	LNRYFRLTLGVYDYL	0	0	0	0	0	0	0	0	0	0	0	0	0	846	0	0	0	0	0	0	0	0	0	0	0	0	0	551
938	NSP6	RYFRLTLGVYDYLVS	0	0	0	0	0	0	0	0	0	0	0	0	0	691.5	0	0	0	0	0	0	0	0	0	0	0	0	0	0
939	NSP6	LTLGVYDYLVSTQEF	0	592	0	0	0	1280.5	0	771	2241.5	0	0	0	0	2226	0	3217.5	0	0	671	0	0	0	2827	0	0	0	0	1621
940	NSP6	LGVYDYLVSTQEFRY	0	0	0	0	0	0	0	904	0	0	0	0	0	0	0	1029.5	0	0	1516	0	0	0	880.5	0	0	0	0	0
941	NSP6	VYDYLVSTQEFRYMN	0	0	0	0	0	0	0	0	0	0	0	0	0	586.5	0	0	0	0	0	0	0	0	0	0	0	0	0	0
942	NSP6	LVSTQEFRYMNSQGL	0	0	0	0	0	0	0	0	0	0	0	0	0	0	0	0	0	0	0	0	0	0	712	0	0	0	0	0
943	NSP6	FRYMNSQGLLPPKNS	0	0	0	0	2125.5	0	0	0	0	0	0	0	0	0	0	0	0	0	0	0	0	0	0	0	0	0	0	0
944	NSP6	YMNSQGLLPPKNSID	0	0	0	0	0	0	0	0	1555	0	0	0	0	0	0	3908.5	0	0	0	0	0	0	2339	0	0	0	0	0
945	NSP6	NSQGLLPPKNSIDAF	0	0	0	0	0	852	0	0	0	0	0	0	0	0	0	0	0	0	0	0	0	0	0	0	0	0	0	0
946	NSP6	KNSIDAFKLNIKLLG	0	0	0	0	0	728	0	0	0	0	0	0	0	0	0	0	0	0	0	0	0	0	0	0	0	0	0	0
947	NSP6	IKLLGVGGKPCIKVA	0	0	0	0	0	0	0	0	0	0	0	0	0	0	0	623.5	0	0	945	0	0	0	0	0	0	0	0	0
948	NSP6	GVGGKPCIKVATVQS	0	0	0	0	0	0	589.5	0	779	0	0	0	0	0	0	1566	0	0	0	0	0	0	607	0	0	0	0	0
949	NSP7	CIKVATVQSKMSDVK	0	0	0	0	0	0	0	778	0	0	0	0	0	0	0	0	0	641	0	0	0	0	0	0	0	0	0	0
950	NSP7	TSVVLLSVLQQLRVE	0	0	0	0	0	0	0	0	0	0	0	0	4464	0	0	0	0	0	0	3216	0	0	0	0	0	0	3685	0
951	NSP7	VVLLSVLQQLRVESS	0	0	0	0	0	0	0	0	0	0	0	0	0	0	0	1382.5	0	0	0	0	0	0	1087.5	0	0	0	0	0
952	NSP7	LLSVLQQLRVESSSK	0	0	0	0	0	14924.5	0	0	576.5	0	0	0	0	0	0	2443.5	0	0	0	0	0	0	1968	0	0	0	0	0
953	NSP7	LQQLRVESSSKLWAQ	0	0	0	0	0	0	0	0	1088	0	0	0	0	0	0	4249	0	0	0	0	0	0	1545.5	0	0	0	0	0
954	NSP7	ESSSKLWAQCVQLHN	0	0	0	0	0	0	0	0	840	0	538	0	0	0	0	0	919.5	705	0	0	0	769	0	838	0	0	0	0
955	NSP7	SSKLWAQCVQLHNDI	0	0	0	0	0	0	0	0	1078	0	0	0	0	0	0	769	0	2526	0	0	0	0	0	0	0	0	0	0
956	NSP7	KLWAQCVQLHNDILL	0	0	0	0	0	0	0	0	0	0	0	0	0	0	0	0	0	0	0	0	0	0	511	0	0	0	0	0
957	NSP7	VQLHNDILLAKDTTE	0	0	0	0	0	0	0	0	0	0	0	0	9110.5	0	0	529	0	0	0	4041.5	0	0	0	0	0	0	5229	0
958	NSP7	LHNDILLAKDTTEAF	0	0	0	0	0	0	0	630.5	5005	0	0	0	0	0	576.5	15262	0	0	0	0	0	0	9468	0	0	0	0	0
959	NSP7	NDILLAKDTTEAFEK	0	0	0	0	0	1428	0	0	0	0	0	0	0	0	0	0	0	0	0	0	0	0	0	0	0	0	0	0
960	NSP7	ILLAKDTTEAFEKMV	0	0	0	0	0	0	0	0	4450.5	0	0	0	0	0	0	21079.5	0	0	1749.5	0	0	0	11581.5	0	0	1577.5	0	0
961	NSP7	LAKDTTEAFEKMVSL	0	0	0	0	0	3475	0	0	7994.5	0	0	0	0	0	0	11733	0	0	0	0	0	0	11020.5	0	0	0	0	0
962	NSP7	KDTTEAFEKMVSLLS	0	0	0	0	0	0	0	592.5	0	0	0	0	0	0	502.5	0	0	0	577	0	0	0	0	0	0	0	0	0
963	NSP7	EAFEKMVSLLSVLLS	0	0	0	0	0	0	0	848	0	0	726	0	0	0	588	0	1865	1174	3683	0	0	1283	0	3395	0	0	0	0
964	NSP7	FEKMVSLLSVLLSMQ	0	0	0	0	0	0	0	0	0	0	0	0	0	0	0	0	819.5	0	0	0	0	952.5	0	0	0	0	0	0
965	NSP7	KMVSLLSVLLSMQGA	0	0	0	0	0	0	0	0	0	0	0	0	0	0	0	0	0	0	629.5	0	0	0	0	0	0	0	0	0
966	NSP7	VSLLSVLLSMQGAVD	1216	0	0	0	0	0	0	0	11632.5	0	0	0	0	0	0	19926	0	0	0	0	0	0	6584	0	0	0	0	0
967	NSP7	LLSVLLSMQGAVDIN	0	0	0	0	0	3021	0	0	838	0	0	0	0	0	0	3895	0	0	0	0	0	0	1080	0	0	0	0	0
968	NSP7	LLSMQGAVDINKLCE	0	0	0	0	0	0	0	0	1345.5	0	0	0	7204.5	0	0	2193.5	0	0	0	2960	0	0	1561	0	0	0	3724	0
969	NSP7	QGAVDINKLCEEMLD	0	0	0	0	0	0	0	0	0	0	0	503	0	0	0	0	816	0	0	0	0	0	0	545	0	0	0	524.5
970	NSP7	DINKLCEEMLDNRAT	0	0	0	0	0	0	0	0	0	0	0	0	0	0	0	585	0	0	0	0	0	0	0	0	0	0	0	0
971	NSP7	NKLCEEMLDNRATLQ	0	0	0	0	0	1514	0	0	0	0	0	0	0	0	0	0	0	0	0	0	0	0	0	0	0	0	0	0
972	NSP8	LCEEMLDNRATLQAI	0	0	0	0	0	0	0	0	3054.5	0	0	0	0	0	0	3331.5	0	0	0	0	0	0	3760	0	0	0	0	0
973	NSP8	EEMLDNRATLQAIAS	0	0	0	0	0	0	0	4280	0	0	3760	0	0	0	921	0	2456.5	3510	0	0	0	2747	0	2505.5	1627.5	0	0	0
974	NSP8	MLDNRATLQAIASEF	0	0	0	0	0	0	0	0	0	0	0	0	0	0	0	1074.5	0	0	0	0	0	0	0	0	0	0	0	0
975	NSP8	IASEFSSLPSYAAFA	0	0	0	0	0	2103	0	0	6364	0	0	0	0	0	0	5144	0	0	0	0	0	0	3529.5	0	0	0	0	0
976	NSP8	SEFSSLPSYAAFATA	0	0	0	0	0	8385.5	0	0	0	0	0	0	0	0	0	0	0	0	0	0	0	0	0	0	0	0	0	0
977	NSP8	FSSLPSYAAFATAQE	0	0	0	0	0	6333	0	0	0	0	0	0	3408	0	0	0	0	0	0	6020	0	0	0	0	0	0	1115	0
978	NSP8	SLPSYAAFATAQEAY	0	0	0	0	0	4577	0	0	0	0	0	0	0	0	0	0	0	0	0	0	0	0	0	0	0	0	0	0
979	NSP8	PSYAAFATAQEAYEQ	0	0	0	0	0	3269	0	0	0	0	0	0	0	0	0	0	0	0	0	0	0	0	0	0	0	0	0	0
980	NSP8	ATAQEAYEQAVANGD	0	0	0	0	0	0	0	0	0	0	0	0	0	0	0	0	0	0	0	4195.5	0	0	0	0	0	0	0	0
981	NSP8	AQEAYEQAVANGDSE	0	0	523.5	0	0	0	0	0	0	0	0	0	3207.5	0	0	0	0	0	0	5984.5	0	0	0	0	0	0	4153.5	0
982	NSP8	EAYEQAVANGDSEVV	0	0	0	0	0	0	0	961.5	0	0	566	0	0	0	706	0	1369	1572.5	0	532	0	1857	0	2377	772	0	579	0
983	NSP8	YEQAVANGDSEVVLK	0	0	0	0	0	0	0	0	0	0	0	0	0	0	0	0	0	0	0	0	513	0	0	0	0	0	0	0
984	NSP8	VANGDSEVVLKKLKK	0	594.5	0	0	1000.5	2768	0	590	0	0	0	0	0	0	0	927	0	0	0	0	0	0	0	0	0	0	0	0
985	NSP8	DSEVVLKKLKKSLNV	570	0	0	0	0	971.5	0	0	0	0	0	0	0	0	0	0	0	0	0	0	0	0	0	0	0	0	0	0
986	NSP8	EVVLKKLKKSLNVAK	0	0	0	0	0	0	0	788	0	0	0	0	0	0	0	0	0	0	0	1340.5	0	0	0	517	0	0	0	0
987	NSP8	VLKKLKKSLNVAKSE	0	0	0	0	0	0	0	0	0	0	0	0	3408.5	0	0	0	0	0	0	2667	0	0	0	0	0	0	1801	0
988	NSP8	LKKSLNVAKSEFDRD	0	623.5	0	0	0	0	0	0	0	0	0	0	0	1920.5	0	546	0	0	0	0	0	0	0	0	0	0	0	1097
989	NSP8	KSLNVAKSEFDRDAA	0	0	0	0	0	0	0	0	0	0	0	0	0	803	0	0	0	0	0	0	0	0	0	0	0	518	0	672
990	NSP8	KSEFDRDAAMQRKLE	0	0	0	0	0	0	0	0	0	0	0	0	4131.5	0	0	0	0	0	0	2147.5	0	546	0	0	0	0	3037	0
991	NSP8	EFDRDAAMQRKLEKM	0	0	0	0	0	0	0	0	0	0	0	0	0	935	0	0	0	0	0	0	0	780	0	615.5	0	0	0	0
992	NSP8	KLEKMADQAMTQMYK	0	0	0	0	0	0	0	0	0	0	0	0	0	0	0	0	0	0	0	0	0	0	0	627.5	0	0	0	0
993	NSP8	EKMADQAMTQMYKQA	0	0	0	0	0	0	0	0	0	0	1705	0	0	0	0	0	954	614	0	0	0	707.5	0	2225.5	0	0	0	0
994	NSP8	DQAMTQMYKQARSED	550.5	0	0	0	0	0	0	0	0	0	0	0	0	0	0	0	0	0	0	0	0	0	0	0	0	0	0	0
995	NSP8	KQARSEDKRAKVTSA	0	0	0	0	0	0	0	0	0	0	0	0	0	0	0	882	0	0	0	0	0	0	0	0	0	0	0	0
996	NSP8	MLFTMLRKLDNDALN	0	0	0	0	0	0	0	0	0	0	0	0	0	0	0	0	674	0	0	0	0	0	0	772.5	0	0	0	0
997	NSP8	FTMLRKLDNDALNNI	0	0	841	0	0	0	0	0	0	0	0	0	0	0	0	0	0	0	0	0	0	0	0	870	0	0	0	0
998	NSP8	MLRKLDNDALNNIIN	0	0	513	0	0	0	0	0	0	0	0	0	0	0	0	808	0	0	0	0	0	0	0	0	0	0	0	0
999	NSP8	RKLDNDALNNIINNA	0	0	839	0	0	0	0	0	0	0	0	0	0	0	0	0	0	0	0	0	0	0	0	0	0	0	0	0
1000	NSP8	LDNDALNNIINNARD	0	0	0	0	0	0	0	0	9740.5	0	0	0	0	0	0	10521	0	0	0	0	0	0	16418.5	0	0	0	0	0
1001	NSP8	NDALNNIINNARDGC	0	0	0	0	0	1051.5	0	0	0	0	0	0	0	0	0	0	0	0	0	0	0	0	0	0	0	0	0	0
1002	NSP8	NNIINNARDGCVPLN	0	0	0	0	0	1047	0	0	0	0	0	0	0	0	0	0	0	0	0	0	0	0	0	0	0	0	0	0
1003	NSP8	IINNARDGCVPLNII	0	0	0	0	0	0	0	0	673	0	0	0	0	0	0	1172	0	0	0	0	0	0	1510	0	0	0	0	0
1004	NSP8	LTTAAKLMVVIPDYN	0	0	0	0	0	0	0	0	0	0	0	0	0	0	0	1450.5	0	0	0	0	0	0	500	0	0	0	0	0
1005	NSP8	TAAKLMVVIPDYNTY	0	0	0	0	0	0	0	0	0	0	0	0	0	0	0	0	0	592	0	0	0	0	0	0	0	0	0	0
1006	NSP8	CDGTTFTYASALWEI	0	0	0	0	0	0	0	0	0	0	0	0	0	0	0	0	0	808	0	0	0	0	0	0	0	0	0	0
1007	NSP8	TYASALWEIQQVVDA	0	0	0	0	0	0	0	0	0	0	0	0	0	0	0	971.5	0	0	0	0	0	0	0	0	0	0	0	0
1008	NSP8	ALWEIQQVVDADSKI	0	0	0	0	0	722.5	0	0	0	0	0	0	0	0	0	502	0	0	819.5	0	0	0	1676.5	0	0	0	0	0
1009	NSP8	IQQVVDADSKIVQLS	0	0	0	0	0	0	0	0	6313.5	0	0	0	0	0	0	8495.5	0	0	0	0	0	0	17790.5	0	0	0	0	0
1010	NSP8	QVVDADSKIVQLSEI	0	0	1034.5	0	0	0	0	0	1199.5	0	0	0	0	0	0	762	0	0	0	0	0	0	4922	0	0	0	0	0
1011	NSP8	VDADSKIVQLSEISM	0	0	0	0	0	3512	0	0	2961.5	0	0	0	0	0	0	5792	0	0	0	0	0	0	4895.5	0	0	0	0	0
1012	NSP8	ADSKIVQLSEISMDN	0	0	0	0	0	3658	0	0	2251	0	0	0	0	0	0	5286.5	0	0	0	0	0	0	2513.5	0	0	0	0	0
1013	NSP8	SKIVQLSEISMDNSP	0	0	0	0	0	1395.5	0	0	1182	0	0	0	0	0	0	1814	0	0	0	0	0	0	3802	0	0	0	0	0
1014	NSP8	IVQLSEISMDNSPNL	0	0	0	0	0	2830	0	0	5143	0	0	0	0	0	0	10259.5	0	0	0	0	0	0	14419.5	0	0	0	0	0
1015	NSP8	QLSEISMDNSPNLAW	983	0	0	0	0	6372	0	0	725.5	0	0	0	0	0	0	1799	0	0	2419.5	0	0	0	1901.5	0	0	0	0	0
1016	NSP8	SEISMDNSPNLAWPL	0	0	1154	0	0	0	0	0	0	0	0	0	0	0	0	0	0	0	0	1645	0	1321.5	0	0	0	0	843	0
1017	NSP8	ISMDNSPNLAWPLIV	0	0	0	0	0	11579.5	0	0	9941	0	0	0	0	0	0	20154	0	0	0	0	0	0	19775.5	0	0	0	0	0
1018	NSP8	LAWPLIVTALRANSA	0	0	0	0	3013	0	0	0	0	0	0	0	0	0	0	0	0	0	0	0	0	0	0	0	0	0	0	0
1019	NSP8	WPLIVTALRANSAVK	0	0	0	0	0	716.5	0	0	0	0	0	0	0	0	0	0	0	0	0	0	0	0	0	0	0	0	0	0
1020	NSP9	VTALRANSAVKLQNN	0	0	1347	0	0	0	0	0	0	0	0	0	0	0	0	0	0	0	0	0	0	0	0	0	0	0	0	0
1021	NSP9	ALRANSAVKLQNNEL	0	0	829	0	0	0	0	0	0	0	0	0	0	0	0	1675	0	0	0	0	0	0	0	0	0	0	0	0
1022	NSP9	NSAVKLQNNELSPVA	0	0	0	0	0	905.5	0	0	0	0	0	0	0	0	0	0	0	0	0	0	0	0	0	0	0	0	0	0
1023	NSP9	QNNELSPVALRQMSC	0	0	0	0	0	0	0	0	0	0	0	0	0	0	0	861.5	0	0	0	0	0	0	0	0	0	0	0	0
1024	NSP9	NELSPVALRQMSCAA	0	0	0	0	0	678	0	0	0	0	0	0	0	0	0	0	0	0	0	0	0	0	0	0	0	0	0	0
1025	NSP9	LSPVALRQMSCAAGT	0	0	0	0	0	0	0	0	0	0	0	0	0	0	0	760.5	0	0	0	0	0	0	799.5	0	0	0	0	0
1026	NSP9	MSCAAGTTQTACTDD	0	0	0	0	0	0	0	0	0	0	0	0	0	0	0	0	0	575	0	0	0	0	0	0	0	0	0	0
1027	NSP9	TTQTACTDDNALAYY	0	0	0	0	0	0	0	0	0	0	0	516	0	0	0	0	0	0	691	0	0	0	0	0	0	0	0	0
1028	NSP9	TTKGGRFVLALLSDL	0	0	0	0	0	6672	0	0	0	0	0	0	0	0	0	0	0	3741	0	0	0	0	0	0	0	0	0	0
1029	NSP9	KGGRFVLALLSDLQD	0	0	0	0	0	683	0	501	735	0	0	0	0	0	0	966	0	0	0	0	0	0	0	0	0	0	0	0
1030	NSP9	LALLSDLQDLKWARF	0	0	0	0	0	0	0	0	0	0	0	0	0	0	0	0	0	0	0	0	0	0	847	0	0	0	0	0
1031	NSP9	ARFPKSDGTGTIYTE	0	0	0	0	0	0	0	0	0	0	0	0	10963	0	0	0	0	0	0	8264.5	0	0	0	0	0	0	6807	0
1032	NSP9	FPKSDGTGTIYTELE	0	0	0	0	0	0	645	0	1275	619.5	0	0	8288.5	0	0	1705	0	2652	0	5757.5	0	0	0	0	0	0	5176	617.5
1033	NSP9	KSDGTGTIYTELEPP	0	0	0	0	0	0	0	1459	0	0	0	0	0	0	0	0	0	0	0	0	0	0	0	0	0	0	0	0
1034	NSP9	DGTGTIYTELEPPCR	572	0	0	0	0	0	0	0	0	0	0	0	0	0	0	0	0	0	0	0	0	0	0	0	0	0	0	525
1035	NSP9	TGTIYTELEPPCRFV	0	0	0	0	0	0	0	0	0	0	0	0	0	0	0	0	0	0	837	0	0	0	0	0	0	0	0	0
1036	NSP9	TIYTELEPPCRFVTD	0	0	0	0	0	0	1715	0	507	0	0	0	0	503	0	984	0	0	0	0	0	0	0	0	0	0	0	0
1037	NSP9	ELEPPCRFVTDTPKG	0	0	0	0	0	0	0	0	0	0	0	0	0	0	2905	0	1300	0	0	0	0	1808	0	1951.5	0	0	0	0
1038	NSP9	GPKVKYLYFIKGLNN	0	0	617.5	0	0	0	0	0	0	0	0	0	0	0	0	0	0	0	0	0	0	0	0	0	0	0	0	0
1039	NSP9	KVKYLYFIKGLNNLN	0	0	563	0	0	627	0	0	0	0	0	0	0	0	0	823.5	0	0	0	0	0	0	0	0	0	0	0	0
1040	NSP9	LNNLNRGMVLGSLAA	0	0	0	0	0	0	0	0	0	0	0	0	0	0	0	0	0	0	0	0	0	0	1263.5	0	0	0	0	0
1041	NSP9	NLNRGMVLGSLAATV	0	0	0	0	0	0	0	0	0	0	0	0	0	0	0	0	0	0	517	0	0	0	0	0	0	0	0	0
1042	NSP10	GSLAATVRLQAGNAT	0	0	0	0	0	0	0	0	0	0	0	0	0	0	0	0	0	0	1288	0	0	0	0	0	0	0	0	0
1043	NSP10	LAATVRLQAGNATEV	0	0	0	0	0	0	0	0	0	0	0	0	0	0	0	0	0	0	0	0	0	0	501.5	0	0	0	0	0
1044	NSP10	LQAGNATEVPANSTV	0	0	0	0	0	0	0	0	0	0	0	0	0	0	0	505.5	0	0	0	0	0	0	0	0	0	0	0	0
1045	NSP10	AGNATEVPANSTVLS	0	0	0	0	0	0	0	0	0	0	0	0	0	0	0	0	0	0	0	0	0	0	2749	0	0	0	0	0
1046	NSP10	NATEVPANSTVLSFC	0	0	2621.5	0	0	1134	0	0	0	0	0	0	0	0	0	0	0	0	0	0	0	0	0	0	0	0	0	0
1047	NSP10	TEVPANSTVLSFCAF	0	0	0	575	0	542.5	0	0	0	0	0	0	0	0	0	0	0	0	0	0	0	0	0	0	0	0	0	0
1048	NSP10	ANSTVLSFCAFAVDA	0	0	0	0	0	1237.5	0	0	0	0	0	0	0	0	0	0	0	0	0	0	0	0	0	0	0	0	0	0
1049	NSP10	KAYKDYLASGGQPIT	0	1688	0	0	0	0	0	0	0	0	0	0	0	0	0	0	0	0	0	0	0	0	0	0	0	0	0	0
1050	NSP10	GQPITNCVKMLCTHT	0	0	0	0	0	752	0	0	0	0	0	0	0	0	0	0	0	0	0	0	0	0	0	0	0	0	0	0
1051	NSP10	LCTHTGTGQAITVTP	0	0	0	0	0	0	0	0	0	0	0	0	0	0	0	736	0	0	0	0	0	0	500	0	0	0	0	0
1052	NSP10	ITVTPEANMDQESFG	0	0	0	0	0	1930	0	0	7066	0	0	0	0	0	0	13548.5	0	0	0	0	0	0	9254	0	0	0	0	0
1053	NSP10	PEANMDQESFGGASC	0	0	0	0	0	0	658	0	0	0	0	0	0	0	0	0	0	0	0	0	0	0	0	0	0	0	0	0
1054	NSP10	SFGGASCCLYCRCHI	0	0	0	0	0	0	0	0	0	0	0	0	0	0	0	0	0	525.5	0	0	0	0	0	0	0	0	0	0
1055	NSP10	ASCCLYCRCHIDHPN	0	0	0	0	0	517	0	0	0	0	0	0	0	561	0	912	0	0	0	0	539.5	0	0	0	0	0	0	0
1056	NSP10	CCLYCRCHIDHPNPK	598	0	0	0	0	0	0	0	0	0	0	0	0	0	0	0	0	0	0	0	0	525.5	0	0	0	0	0	0
1057	NSP10	IDHPNPKGFCDLKGK	0	0	0	0	0	0	0	0	0	0	0	0	0	0	0	0	0	0	0	0	0	0	1270.5	0	0	0	0	0
1058	NSP10	VQIPTTCANDPVGFT	0	0	0	0	0	0	0	0	0	0	0	0	0	0	0	594.5	0	0	0	0	0	0	789	0	0	0	0	0
1059	NSP10	GMWKGYGCSCDQLRE	0	0	0	0	0	0	0	0	0	0	0	0	5308	0	0	0	0	0	0	2988	0	0	0	0	0	522.5	5235.5	0
1060	NSP12	LREPMLQSADAQSFL	0	0	0	0	0	0	0	0	3612.5	0	0	0	0	0	0	6019	0	0	0	0	0	0	5599.5	0	0	0	0	0
1061	NSP12	EPMLQSADAQSFLNR	0	0	0	0	0	0	0	0	0	0	966	0	0	0	589	0	0	1274.5	0	0	0	1277	0	0	844	0	0	0
1062	NSP12	CGTGTSTDVVYRAFD	0	0	0	0	0	0	0	0	0	0	0	0	0	540.5	0	0	0	602.5	0	0	0	0	0	0	0	0	0	0
1063	NSP12	TGTSTDVVYRAFDIY	0	0	0	0	0	0	0	0	1013	0	0	0	0	840	0	1296.5	0	0	1063	0	0	0	0	0	0	833	0	751
1064	NSP12	TSTDVVYRAFDIYND	0	0	0	0	0	0	0	0	0	0	0	0	0	0	0	677.5	0	0	0	0	0	0	0	0	0	0	0	0
1065	NSP12	GFAKFLKTNCCRFQE	0	0	0	0	0	0	0	0	0	0	0	0	11893.5	0	0	0	0	0	0	6846	0	0	0	0	0	0	7066	0
1066	NSP12	FLKTNCCRFQEKDED	0	0	0	0	0	0	0	0	0	0	0	0	0	0	0	0	0	602.5	0	0	0	0	0	0	0	0	0	0
1067	NSP12	KTNCCRFQEKDEDDN	0	0	0	0	0	0	0	0	0	0	0	0	0	0	0	0	629	0	0	0	0	0	0	0	0	0	0	0
1068	NSP12	NCCRFQEKDEDDNLI	0	0	0	0	0	755.5	0	0	0	0	0	0	0	0	0	0	0	0	0	0	0	0	0	0	0	0	0	0
1069	NSP12	FQEKDEDDNLIDSYF	0	0	0	0	0	0	0	814	0	0	658	1082	712	994	521	0	0	0	1179	0	0	1248	0	585	625	1470	906	1056.5
1070	NSP12	EKDEDDNLIDSYFVV	0	0	0	0	0	0	0	1419	0	0	3659	0	527.5	647.5	1544	0	2097.5	2558	0	561.5	0	3076	0	4012	1914	526	668.5	543
1071	NSP12	DEDDNLIDSYFVVKR	0	0	0	817	0	0	0	0	0	0	0	0	0	0	0	0	0	0	0	0	0	1206.5	0	0	0	0	0	0
1072	NSP12	NLIDSYFVVKRHTFS	0	0	0	0	0	613	0	0	0	0	0	0	0	0	0	0	0	0	0	0	0	0	0	0	0	0	0	0
1073	NSP12	IDSYFVVKRHTFSNY	0	0	0	0	0	0	0	0	504	0	0	0	0	0	0	619	0	0	0	0	0	0	666	0	0	0	0	0
1074	NSP12	SYFVVKRHTFSNYQH	0	0	0	0	0	0	0	0	0	0	706	0	0	0	0	0	0	0	0	3824	0	0	0	0	529.5	0	0	0
1075	NSP12	FVVKRHTFSNYQHEE	0	0	680	0	963	0	0	0	0	0	0	0	7600.5	0	0	0	694.5	0	0	8105.5	0	0	0	0	0	0	6676.5	0
1076	NSP12	VKRHTFSNYQHEETI	0	0	0	0	0	0	0	0	0	1268.5	0	0	0	0	0	0	992	0	0	0	0	0	0	733.5	0	0	0	0
1077	NSP12	RHTFSNYQHEETIYN	0	0	0	0	0	0	0	0	0	636	0	0	0	0	0	0	1270	0	0	0	0	0	0	719	0	0	0	0
1078	NSP12	SNYQHEETIYNLLKD	0	0	0	0	0	806.5	0	0	0	0	0	0	0	0	0	0	0	0	0	0	0	0	0	0	0	0	0	0
1079	NSP12	IYNLLKDCPAVAKHD	0	0	0	0	0	0	0	0	658.5	0	0	0	0	0	0	1257	0	0	0	0	0	0	627	0	0	0	0	0
1080	NSP12	NLLKDCPAVAKHDFF	0	0	0	0	0	1402.5	0	0	0	0	0	0	0	0	0	0	0	0	644.5	0	0	0	0	0	0	0	0	0
1081	NSP12	VAKHDFFKFRIDGDM	0	0	0	0	0	0	0	0	0	0	0	0	0	0	0	0	0	0	0	0	0	0	791	0	0	0	0	0
1082	NSP12	DFFKFRIDGDMVPHI	605.5	0	0	0	0	0	0	0	0	0	0	0	0	0	0	0	0	0	0	0	0	0	0	0	0	0	0	0
1083	NSP12	FKFRIDGDMVPHISR	0	0	0	0	0	742	0	0	0	0	0	0	0	0	0	0	0	0	0	0	0	0	0	0	0	0	0	0
1084	NSP12	FRIDGDMVPHISRQR	0	0	0	0	0	0	0	0	0	0	0	0	0	0	0	728.5	0	0	0	0	0	0	0	0	0	0	0	0
1085	NSP12	IDGDMVPHISRQRLT	0	0	0	0	0	0	0	0	996	0	0	0	0	0	0	2342.5	0	0	0	0	0	0	1579.5	0	0	0	0	0
1086	NSP12	ISRQRLTKYTMADLV	0	0	0	0	0	6201	0	0	5018.5	0	0	0	0	0	0	17805.5	0	0	0	0	0	0	10633	0	0	0	0	0
1087	NSP12	YTMADLVYALRHFDE	0	0	881.5	712	0	0	0	0	0	0	0	0	11638.5	0	0	670.5	0	0	610	11354	0	0	0	0	0	933	6908.5	0
1088	NSP12	DLVYALRHFDEGNCD	635	0	0	0	0	0	0	0	0	0	0	665	0	711.5	0	0	0	0	0	0	0	0	0	0	0	744.5	0	715
1089	NSP12	VYALRHFDEGNCDTL	0	0	0	0	0	0	0	0	0	0	0	0	0	0	0	1049.5	0	0	0	0	0	0	1371.5	0	0	0	0	0
1090	NSP12	ALRHFDEGNCDTLKE	0	0	0	0	0	0	0	0	0	0	0	0	4186	0	0	0	0	0	0	1840.5	0	0	0	0	0	0	4136.5	0
1091	NSP12	RHFDEGNCDTLKEIL	0	0	0	0	0	0	0	629	0	0	0	0	0	0	0	0	0	0	0	0	0	0	0	0	0	0	0	0
1092	NSP12	FDEGNCDTLKEILVT	0	0	0	0	0	0	0	1592	834	0	0	0	0	0	0	2633.5	0	0	0	0	0	0	729	0	0	0	941	0
1093	NSP12	EGNCDTLKEILVTYN	0	0	0	0	0	0	0	511.5	0	0	0	0	0	0	0	1032	0	0	0	0	0	0	0	626	0	0	0	0
1094	NSP12	DTLKEILVTYNCCDD	583.5	0	0	0	0	0	0	0	0	0	1773	0	0	0	0	0	0	805	0	0	0	0	0	0	0	0	0	0
1095	NSP12	LKEILVTYNCCDDDY	505	0	0	0	0	0	0	852.5	1229.5	0	2384	1650	1263.5	748	518.5	3857.5	0	2836	1238	571.5	0	1794.5	3746	1753	1376.5	0	1691.5	1025
1096	NSP12	EILVTYNCCDDDYFN	1233.5	0	0	0	0	0	0	1136.5	0	0	1169.5	707	972	610	934	625.5	2187.5	1572	1170.5	518	0	1893.5	939	3225.5	952	0	762	713
1097	NSP12	LVTYNCCDDDYFNKK	0	0	0	0	0	0	0	0	0	0	0	0	0	0	0	0	0	0	0	0	0	0	820.5	0	0	0	0	0
1098	NSP12	TYNCCDDDYFNKKDW	0	0	0	0	0	0	0	0	0	0	790.5	1099	0	1228	0	0	0	0	0	0	0	0	842	0	0	0	0	0
1099	NSP12	NCCDDDYFNKKDWYD	0	0	0	0	0	1000	0	862	0	0	501	1029	924	1204.5	0	0	0	0	1239.5	608.5	0	1008.5	815.5	1543.5	713.5	0	651	1297.5
1100	NSP12	CDDDYFNKKDWYDFV	0	0	0	0	0	0	0	731	0	0	0	939	623	753	0	0	0	0	1127	0	0	1096.5	0	585	627.5	0	503	929
1101	NSP12	DDYFNKKDWYDFVEN	707.5	0	0	0	0	2142.5	0	0	0	0	688.5	0	0	685.5	0	0	590	0	0	0	0	0	0	0	0	0	0	0
1102	NSP12	NKKDWYDFVENPDIL	0	0	0	0	0	1427	0	0	0	0	0	0	0	0	0	0	0	0	0	0	0	0	0	0	0	0	0	0
1103	NSP12	WYDFVENPDILRVYA	0	0	0	0	0	0	0	0	0	0	0	0	0	0	0	647	0	0	0	0	0	0	0	0	0	0	0	0
1104	NSP12	DFVENPDILRVYANL	545.5	0	0	0	0	0	0	0	0	0	0	0	0	0	0	0	0	0	0	0	0	0	0	0	0	0	0	0
1105	NSP12	VENPDILRVYANLGE	0	0	0	0	0	0	0	0	0	0	0	0	32101.5	0	0	549.5	0	0	0	23939.5	0	0	0	0	0	0	19294.5	0
1106	NSP12	ERVRQALLKTVQFCD	0	0	0	0	0	0	0	0	0	0	0	0	0	0	0	0	713.5	0	0	0	0	0	0	1962	0	0	0	0
1107	NSP12	DAMRNAGIVGVLTLD	0	0	0	0	0	0	0	0	760.5	0	0	0	0	0	0	0	0	0	0	0	0	0	0	0	0	0	0	0
1108	NSP12	MRNAGIVGVLTLDNQ	0	0	0	0	0	0	0	0	580	0	0	0	0	0	0	0	0	0	0	0	0	0	0	0	0	0	0	0
1109	NSP12	NAGIVGVLTLDNQDL	0	0	0	0	0	0	0	0	1692	0	0	0	0	0	0	2541.5	0	6421	0	0	0	0	559.5	0	0	0	0	0
1110	NSP12	VGVLTLDNQDLNGNW	0	0	0	0	0	0	0	0	0	0	0	0	0	0	0	513.5	0	0	576.5	0	0	0	0	0	0	0	0	0
1111	NSP12	VLTLDNQDLNGNWYD	0	0	0	0	0	0	0	0	0	0	0	668	0	0	0	1322	0	618	1354	0	0	0	2175	0	0	968.5	0	653
1112	NSP12	DNQDLNGNWYDFGDF	895	0	0	0	0	577.5	0	708	0	0	657.5	1031.5	0	2083	0	0	0	0	2170	779.5	0	855.5	0	670.5	786	1682.5	0	2272
1113	NSP12	QTTPGSGVPVVDSYY	0	0	0	0	0	0	0	0	0	0	0	0	0	0	554	0	0	0	0	0	0	0	0	0	0	0	0	0
1114	NSP12	GVPVVDSYYSLLMPI	0	0	0	0	0	939	0	0	0	0	0	0	0	0	0	0	0	0	0	0	0	0	0	0	0	0	0	0
1115	NSP12	PVVDSYYSLLMPILT	0	0	0	0	0	0	0	510	0	0	0	0	0	0	0	0	0	0	0	0	0	0	0	0	0	0	0	0
1116	NSP12	LLMPILTLTRALTAE	0	0	0	0	0	0	0	556.5	1079	0	0	0	2357	0	0	1385.5	0	0	0	4160	0	0	833	0	0	0	3484	0
1117	NSP12	MPILTLTRALTAESH	0	0	0	0	0	0	0	1312	0	0	0	0	0	0	0	0	0	0	0	0	0	0	0	0	0	0	0	0
1118	NSP12	ILTLTRALTAESHVD	0	0	0	0	0	0	0	982.5	2133.5	0	0	0	0	0	0	5127	0	0	0	0	0	0	4695	0	0	0	0	0
1119	NSP12	TLTRALTAESHVDTD	0	0	0	0	0	0	0	722	0	0	0	0	0	0	0	0	0	549	0	0	0	0	0	0	0	0	0	0
1120	NSP12	TRALTAESHVDTDLT	0	0	0	0	0	0	0	1133	0	0	0	0	0	0	0	0	0	0	0	0	0	0	0	0	0	0	0	0
1121	NSP12	TAESHVDTDLTKPYI	0	0	0	0	1431	0	0	0	0	0	0	0	0	0	0	0	0	0	0	0	0	0	0	0	0	0	0	0
1122	NSP12	ESHVDTDLTKPYIKW	0	0	0	0	0	0	0	565	0	0	1259	0	0	0	513	0	583.5	670	0	0	0	1623	0	1507	0	0	0	0
1123	NSP12	HVDTDLTKPYIKWDL	0	0	0	0	0	0	0	0	0	0	0	0	0	0	0	0	0	4816	0	0	0	0	0	0	0	0	0	0
1124	NSP12	DTDLTKPYIKWDLLK	0	0	0	0	0	0	0	0	0	0	0	0	0	799	0	0	0	0	0	0	0	0	0	0	0	0	0	0
1125	NSP12	TKPYIKWDLLKYDFT	0	0	0	0	0	0	0	0	0	0	0	0	0	0	0	0	0	0	0	0	0	0	0	630.5	0	0	0	0
1126	NSP12	PYIKWDLLKYDFTEE	0	0	802	0	705	0	0	0	0	0	0	0	4204	0	0	0	0	0	0	3314	0	552.5	0	778.5	0	1127	4201	0
1127	NSP12	IKWDLLKYDFTEERL	0	0	0	0	0	0	0	0	854.5	1057.5	0	0	0	0	0	4389.5	665.5	0	1240	0	0	0	4625	940	0	821.5	0	0
1128	NSP12	WDLLKYDFTEERLKL	0	0	0	0	0	0	0	0	0	0	0	0	0	939.5	0	0	0	0	0	0	0	0	2641	0	0	0	0	0
1129	NSP12	LLKYDFTEERLKLFD	0	0	0	0	0	0	0	0	0	0	0	0	0	5773	0	924	0	0	0	0	1605	0	2024.5	0	0	0	0	1391
1130	NSP12	KYDFTEERLKLFDRY	0	0	0	0	0	0	0	0	0	0	0	0	0	837	0	0	0	0	0	0	0	0	0	0	0	0	0	1159
1131	NSP12	DFTEERLKLFDRYFK	611	0	0	0	0	0	0	0	0	0	0	0	0	0	0	0	0	0	0	0	0	0	0	0	0	0	0	0
1132	NSP12	TEERLKLFDRYFKYW	0	0	0	0	1559.5	0	0	0	0	0	0	0	0	0	0	0	0	0	0	0	0	0	0	0	0	0	0	0
1133	NSP12	ERLKLFDRYFKYWDQ	0	0	0	0	0	0	0	0	0	0	0	0	0	0	0	0	828	0	0	0	0	0	0	1849	0	0	0	0
1134	NSP12	LFDRYFKYWDQTYHP	0	0	0	0	0	0	0	0	0	0	0	0	0	624	0	0	0	0	0	0	0	0	0	0	0	0	0	0
1135	NSP12	YFKYWDQTYHPNCVN	0	0	0	0	0	0	0	0	0	0	0	0	0	0	0	0	0	0	0	0	1700.5	0	0	0	0	0	0	0
1136	NSP12	WDQTYHPNCVNCLDD	0	0	0	0	0	0	0	0	0	0	0	0	0	0	0	0	0	1468	0	0	0	0	0	0	0	728.5	0	0
1137	NSP12	NCLDDRCILHCANFN	0	0	0	0	0	1741	0	0	0	0	0	0	0	0	0	0	0	0	0	0	0	0	0	0	0	0	0	0
1138	NSP12	LDDRCILHCANFNVL	0	0	0	0	0	0	0	0	0	0	0	0	0	0	0	543	0	0	0	0	0	0	1512.5	0	0	0	0	0
1139	NSP12	NVLFSTVFPPTSFGP	0	0	0	0	0	514.5	0	0	0	0	0	0	0	0	0	0	0	0	0	0	0	0	0	0	0	0	0	0
1140	NSP12	STVFPPTSFGPLVRK	0	0	591	0	0	0	0	0	0	0	0	0	0	0	0	0	0	0	0	0	0	0	0	0	0	0	0	0
1141	NSP12	PPTSFGPLVRKIFVD	0	0	0	0	0	0	0	0	1603.5	0	0	0	0	0	0	1784.5	0	0	0	0	0	0	0	0	0	0	0	0
1142	NSP12	TSFGPLVRKIFVDGV	0	0	0	0	0	0	0	0	1498	0	0	0	0	0	0	754	0	0	0	0	0	0	770	0	0	0	0	0
1143	NSP12	DGVPFVVSTGYHFRE	0	0	0	0	0	0	0	0	0	0	0	0	7302	0	0	0	0	0	0	5259.5	0	0	0	0	0	0	6833	0
1144	NSP12	VSTGYHFRELGVVHN	0	0	0	0	0	2206	0	0	0	0	0	0	0	0	0	620	0	0	0	0	0	0	712	0	0	0	0	0
1145	NSP12	YHFRELGVVHNQDVN	0	0	0	0	0	1058.5	0	0	0	0	0	0	0	0	0	523.5	0	0	0	0	0	0	0	0	0	0	0	0
1146	NSP12	ELGVVHNQDVNLHSS	0	0	0	0	0	0	0	0	0	0	0	0	0	0	1010.5	0	1295	0	0	0	0	658	0	745.5	0	0	0	0
1147	NSP12	VHNQDVNLHSSRLSF	0	0	0	0	0	0	0	0	0	0	0	0	0	0	0	874	0	0	0	0	0	0	1418	0	0	0	0	0
1148	NSP12	NQDVNLHSSRLSFKE	0	0	0	0	0	0	0	0	0	0	0	0	1775	0	0	0	0	0	0	3060	0	0	0	0	0	0	644.5	0
1149	NSP12	NLHSSRLSFKELLVY	0	0	0	0	0	1067	0	0	0	0	0	0	0	0	0	0	0	0	0	0	0	0	0	0	0	0	0	0
1150	NSP12	HSSRLSFKELLVYAA	0	0	0	0	0	5637	0	0	0	0	0	0	0	0	0	0	0	0	0	0	0	0	0	0	0	0	0	0
1151	NSP12	LSFKELLVYAADPAM	0	0	0	0	0	0	0	0	2296	0	0	0	0	0	0	4868	0	0	0	0	0	0	7262	0	0	0	0	0
1152	NSP12	ELLVYAADPAMHAAS	0	0	0	0	0	0	0	0	0	0	0	0	0	0	0	0	1259	0	0	0	0	0	0	2540	0	0	0	0
1153	NSP12	LVYAADPAMHAASGN	0	0	0	0	0	0	0	0	0	0	0	0	0	0	0	0	0	0	645.5	0	0	0	0	0	0	0	0	0
1154	NSP12	ADPAMHAASGNLLLD	0	0	0	0	0	0	0	620	0	0	0	0	0	0	0	0	0	0	0	0	0	0	0	0	0	0	0	0
1155	NSP12	LLDKRTTCFSVAALT	0	0	0	0	0	0	0	0	0	0	0	0	0	0	0	648.5	0	0	0	0	0	0	0	0	0	0	0	0
1156	NSP12	DKRTTCFSVAALTNN	0	0	803	0	0	0	0	0	0	0	0	0	0	0	0	789	0	0	0	0	0	0	0	0	0	0	0	0
1157	NSP12	RTTCFSVAALTNNVA	0	0	550.5	0	0	0	0	0	678	0	0	0	0	0	0	1106.5	0	0	0	0	0	0	0	0	0	0	0	0
1158	NSP12	QTVKPGNFNKDFYDF	0	0	0	0	0	0	0	500	0	0	0	0	0	512	0	0	0	0	1027.5	0	0	0	0	0	0	0	0	0
1159	NSP12	PGNFNKDFYDFAVSK	0	0	0	0	0	0	0	1411	0	0	0	0	0	0	0	0	0	0	0	0	0	0	0	0	0	0	0	0
1160	NSP12	NKDFYDFAVSKGFFK	5667	0	0	0	0	0	0	0	0	0	0	0	0	0	0	0	0	0	0	0	0	0	0	0	0	0	0	0
1161	NSP12	YDFAVSKGFFKEGSS	0	0	0	0	0	0	0	3702	0	0	0	0	0	0	0	0	0	0	0	0	0	0	0	0	0	0	0	0
1162	NSP12	FAVSKGFFKEGSSVE	0	0	0	0	0	0	0	0	0	0	0	0	2596	0	0	0	0	0	0	3385.5	0	0	0	0	0	0	1694.5	0
1163	NSP12	VSKGFFKEGSSVELK	0	0	0	0	0	3323	0	0	0	0	0	0	0	0	0	0	0	0	0	0	0	0	0	0	0	0	0	0
1164	NSP12	FFKEGSSVELKHFFF	0	0	0	0	0	0	0	0	0	0	0	0	0	0	0	0	0	0	1553.5	0	0	0	0	0	0	0	0	0
1165	NSP12	SVELKHFFFAQDGNA	0	0	0	0	0	0	0	0	0	0	0	0	0	0	0	0	0	0	1409	0	0	0	0	0	0	0	0	0
1166	NSP12	ELKHFFFAQDGNAAI	0	0	0	0	0	0	0	0	0	0	0	0	0	0	0	0	982.5	0	0	0	0	660.5	0	2488	0	0	0	0
1167	NSP12	KHFFFAQDGNAAISD	0	0	0	0	0	1810	0	0	0	0	0	0	0	0	0	0	0	0	0	0	0	0	0	0	0	0	0	0
1168	NSP12	FFFAQDGNAAISDYD	0	0	0	0	0	2415	618.5	1404	0	0	620	1042	0	607	0	0	0	0	0	617.5	0	0	0	624	0	0	636	1006.5
1169	NSP12	FAQDGNAAISDYDYY	870	581.5	582.5	0	0	2341.5	1124	1476.5	0	0	1457	2028.5	1608.5	1397.5	0	560	582.5	1033	2389	1232	0	1386	1605.5	1166	1008	1492	1586	2220
1170	NSP12	QDGNAAISDYDYYRY	513	0	0	0	0	980	0	658.5	0	0	0	905.5	745	506.5	0	0	0	0	940	667	0	0	0	530.5	0	983.5	648.5	997
1171	NSP12	ISDYDYYRYNLPTMC	0	0	0	0	0	8187	0	0	1745.5	0	0	0	0	0	0	2645.5	0	0	0	0	0	0	2498	0	0	0	0	0
1172	NSP12	DYDYYRYNLPTMCDI	0	0	0	0	0	0	0	0	0	0	0	0	0	654	0	0	0	3655	0	0	0	0	0	0	535.5	888	0	574.5
1173	NSP12	LPTMCDIRQLLFVVE	0	0	0	0	0	0	0	0	0	0	0	0	6250	0	0	527	0	0	0	4099	0	0	0	0	0	0	3613	0
1174	NSP12	TMCDIRQLLFVVEVV	0	0	0	0	0	0	0	0	0	0	0	0	0	0	0	0	0	843	0	0	0	0	0	0	0	0	0	0
1175	NSP12	CDIRQLLFVVEVVDK	0	0	795	0	0	0	0	0	0	0	0	0	0	3470	0	0	0	6750	0	0	9551	0	0	0	0	0	0	3114
1176	NSP12	IRQLLFVVEVVDKYF	0	0	0	0	0	0	0	0	1022.5	0	0	0	0	0	0	1504	0	1164.5	0	0	0	0	1714.5	0	0	0	0	0
1177	NSP12	QLLFVVEVVDKYFDC	0	0	0	0	0	0	0	0	0	0	0	0	0	724	0	0	0	0	0	0	0	0	0	0	0	0	0	0
1178	NSP12	LFVVEVVDKYFDCYD	595	0	0	0	0	0	548.5	629	1111.5	0	730	925.5	0	1818	0	2098	0	760.5	1884	543	0	926	2311	1243	855	1065	632.5	1260.5
1179	NSP12	EVVDKYFDCYDGGCI	0	0	0	0	0	0	0	540.5	0	0	0	0	0	0	0	0	840	0	0	0	0	1127	0	1629	0	0	0	0
1180	NSP12	CYDGGCINANQVIVN	0	0	0	0	0	0	0	0	1813	0	0	0	0	0	0	2625	0	0	0	0	0	0	0	0	0	0	0	0
1181	NSP12	DGGCINANQVIVNNL	0	0	1190	0	0	748	0	0	0	0	0	0	0	0	0	0	0	0	0	0	0	0	0	0	0	0	0	0
1182	NSP12	INANQVIVNNLDKSA	0	0	0	0	0	0	0	0	0	0	0	0	0	0	0	1726.5	0	0	0	0	0	0	3040.5	0	0	0	0	0
1183	NSP12	IVNNLDKSAGFPFNK	0	0	0	0	0	0	0	0	0	0	0	0	0	0	0	687.5	0	0	0	0	0	0	1297	0	0	0	0	0
1184	NSP12	NNLDKSAGFPFNKWG	0	0	0	0	0	949	0	0	0	0	0	0	0	0	0	0	0	0	0	0	0	0	0	0	0	0	0	0
1185	NSP12	KWGKARLYYDSMSYE	0	0	0	0	0	0	0	0	0	0	0	0	10224	0	0	0	0	0	510.5	6252.5	0	0	0	0	0	569	6253	0
1186	NSP12	GKARLYYDSMSYEDQ	0	0	0	0	0	0	0	0	0	0	0	0	0	0	0	0	0	0	0	0	0	0	0	0	0	651	0	0
1187	NSP12	ARLYYDSMSYEDQDA	0	0	0	0	0	0	0	0	0	0	0	615.5	0	0	0	0	0	745	0	0	0	0	0	0	0	981	0	0
1188	NSP12	LYYDSMSYEDQDALF	0	0	0	0	0	0	0	780	0	0	598.5	1134.5	518.5	975.5	0	1423	0	0	1103	0	0	1097	3282	689.5	0	1695.5	675	946
1189	NSP12	YDSMSYEDQDALFAY	0	0	0	0	729.5	10824.5	0	710	0	0	573	1051	0	627	0	0	0	0	1148	0	0	931	0	0	575	1389.5	0	642.5
1190	NSP12	SMSYEDQDALFAYTK	0	0	0	0	2417.5	0	0	0	0	0	0	0	0	0	0	0	0	0	0	0	0	0	0	0	0	0	0	0
1191	NSP12	SYEDQDALFAYTKRN	0	0	0	0	782.5	0	0	0	0	0	0	0	0	0	0	0	0	0	0	0	0	0	0	0	0	0	0	0
1192	NSP12	EDQDALFAYTKRNVI	0	0	0	0	1360.5	0	0	1100	0	0	0	0	0	0	0	0	0	0	0	0	0	1243	0	767	0	0	0	0
1193	NSP12	FAYTKRNVIPTITQM	0	0	0	0	0	0	0	0	0	0	0	0	0	0	0	522	0	0	0	0	0	0	0	0	0	0	0	0
1194	NSP12	YTKRNVIPTITQMNL	0	0	0	0	0	0	0	0	651	0	0	0	0	0	0	1342	0	0	0	0	0	0	543.5	0	0	0	0	0
1195	NSP12	IPTITQMNLKYAISA	0	0	0	0	0	1027.5	0	0	914	0	0	0	0	0	0	939	0	0	0	0	0	0	1175	0	0	0	0	0
1196	NSP12	TITQMNLKYAISAKN	0	0	0	0	0	0	0	0	0	0	0	0	0	0	0	823	0	0	0	0	0	0	0	0	0	0	0	0
1197	NSP12	MNLKYAISAKNRART	0	0	0	0	0	0	0	0	0	0	0	0	0	0	0	813	0	0	0	0	0	0	0	0	0	0	0	0
1198	NSP12	ISAKNRARTVAGVSI	0	0	0	0	0	5963.5	0	0	11774	0	0	0	0	0	0	29312	0	0	0	0	0	0	12218	0	0	0	0	0
1199	NSP12	NRARTVAGVSICSTM	0	0	0	0	0	514	0	0	0	0	0	0	0	0	0	0	0	0	0	0	0	0	0	0	0	0	0	0
1200	NSP12	VSICSTMTNRQFHQK	1741	0	0	0	0	0	0	0	0	0	0	0	0	0	0	0	0	0	0	0	0	0	0	0	0	0	0	0
1201	NSP12	KLLKSIAATRGATVV	0	0	0	0	1485	4238	0	0	0	0	574	0	0	0	1285.5	0	0	3557	1786.5	0	0	2031.5	0	0	686.5	0	0	0
1202	NSP12	LKSIAATRGATVVIG	0	0	0	0	0	1712	0	0	0	0	0	0	0	0	0	0	0	3883	0	0	0	910.5	0	0	0	0	0	0
1203	NSP12	SIAATRGATVVIGTS	0	0	0	0	1198.5	2718.5	0	0	0	0	0	0	0	0	0	0	0	6115	1937	0	0	1978	0	0	553.5	0	0	0
1204	NSP12	AATRGATVVIGTSKF	0	0	0	0	3272	7291	0	0	0	0	0	0	0	0	2979.5	0	0	2466.5	3211	0	841.5	2648.5	0	0	0	0	0	0
1205	NSP12	GGWHNMLKTVYSDVE	0	0	0	0	0	0	0	0	0	0	0	0	5309	0	0	0	0	0	0	14002	0	0	0	0	0	0	2298	0
1206	NSP12	NMLKTVYSDVENPHL	0	0	0	0	0	1287	0	0	0	0	0	0	0	0	0	0	0	0	0	0	0	0	0	0	0	0	0	0
1207	NSP12	YSDVENPHLMGWDYP	0	0	0	0	0	0	0	0	0	0	0	0	0	0	0	0	0	0	781.5	0	0	0	0	0	0	540	0	0
1208	NSP12	DVENPHLMGWDYPKC	0	0	0	0	0	0	0	0	0	0	0	0	0	0	0	0	0	0	1287	0	0	0	0	0	0	0	0	0
1209	NSP12	ENPHLMGWDYPKCDR	0	0	0	0	0	0	0	0	0	0	0	0	0	0	0	0	0	0	0	0	0	592	0	0	0	0	0	0
1210	NSP12	GWDYPKCDRAMPNML	0	0	0	0	0	0	0	0	0	0	0	0	0	0	0	0	0	0	520	0	0	0	0	0	0	0	0	0
1211	NSP12	MPNMLRIMASLVLAR	0	0	0	0	0	795	0	0	0	0	0	0	0	0	0	889	0	0	0	0	0	0	878.5	0	0	0	0	0
1212	NSP12	LRIMASLVLARKHTT	0	0	0	0	0	0	0	0	0	0	0	0	0	0	0	766.5	0	0	0	0	0	0	2128	0	0	0	0	0
1213	NSP12	IMASLVLARKHTTCC	0	0	0	0	0	0	0	0	0	0	0	0	0	0	0	918.5	0	0	0	0	0	0	0	0	0	0	0	0
1214	NSP12	LVLARKHTTCCSLSH	0	0	0	0	0	0	0	0	1111.5	0	0	0	0	0	0	2576	0	0	0	0	0	0	700.5	0	0	0	0	0
1215	NSP12	LARKHTTCCSLSHRF	0	0	0	0	0	0	0	0	0	0	0	0	0	0	0	1519.5	0	0	0	0	0	0	989.5	0	0	0	0	0
1216	NSP12	RKHTTCCSLSHRFYR	0	0	0	0	0	0	0	0	0	0	0	0	0	0	0	0	0	0	796	0	0	0	0	0	0	0	0	0
1217	NSP12	HTTCCSLSHRFYRLA	0	0	0	0	0	0	0	0	0	0	0	0	0	0	0	0	0	0	0	3852	0	0	0	0	0	0	0	0
1218	NSP12	TCCSLSHRFYRLANE	0	0	0	0	0	0	0	0	2157	0	0	0	17319.5	0	0	1783.5	0	0	0	18046.5	0	0	1011.5	0	0	0	14842	0
1219	NSP12	CSLSHRFYRLANECA	0	0	0	0	0	0	0	0	1456	0	0	0	0	0	0	2550	0	0	0	0	0	0	541	0	0	0	0	0
1220	NSP12	LSHRFYRLANECAQV	0	0	0	0	0	0	0	0	9818	0	0	0	0	0	0	19426.5	0	0	0	0	0	0	10641	0	0	0	0	0
1221	NSP12	HRFYRLANECAQVLS	0	0	0	0	0	0	0	0	0	0	0	0	0	0	0	1625.5	0	0	0	0	0	0	0	0	0	0	0	0
1222	NSP12	FYRLANECAQVLSEM	0	0	0	0	0	0	0	0	838	0	0	0	0	0	0	796	0	0	0	0	0	0	0	0	0	0	0	0
1223	NSP12	RLANECAQVLSEMVM	0	0	0	0	0	0	0	0	2295	0	0	0	0	0	0	2993.5	0	0	0	0	0	0	1917	0	0	0	0	0
1224	NSP12	ECAQVLSEMVMCGGS	0	0	0	0	0	0	0	0	0	0	0	0	0	0	0	0	0	0	0	0	0	0	0	1850	0	0	0	0
1225	NSP12	VLSEMVMCGGSLYVK	0	0	0	0	0	0	0	0	0	0	0	0	0	0	0	0	0	0	2082.5	0	0	0	0	0	0	0	0	0
1226	NSP12	GGTSSGDATTAYANS	0	0	0	0	0	0	0	0	0	0	0	0	0	0	0	0	0	0	1915.5	0	0	0	0	0	0	0	0	0
1227	NSP12	TSSGDATTAYANSVF	0	0	0	0	0	0	0	0	0	0	0	0	0	0	0	0	0	0	1540	0	0	0	0	0	0	0	0	0
1228	NSP12	SGDATTAYANSVFNI	0	0	729.5	0	0	0	0	0	0	0	0	0	0	0	0	0	0	0	0	0	0	0	0	0	0	0	0	0
1229	NSP12	SVFNICQAVTANVNA	0	0	0	0	0	0	0	0	514.5	0	0	0	0	0	0	768	0	0	0	0	0	0	0	0	0	0	0	0
1230	NSP12	ICQAVTANVNALLST	0	0	0	0	0	0	0	0	1066.5	0	0	0	0	0	0	2495.5	0	0	0	0	0	0	1466	0	0	0	0	0
1231	NSP12	QAVTANVNALLSTDG	0	0	0	0	0	0	0	0	609	0	0	0	0	0	0	0	0	0	0	0	0	0	0	0	0	0	0	0
1232	NSP12	VNALLSTDGNKIADK	0	0	0	0	0	0	0	0	0	0	0	0	0	0	0	0	0	0	1245	777	0	0	0	0	0	0	0	0
1233	NSP12	ALLSTDGNKIADKYV	0	0	0	0	0	0	0	0	0	0	0	0	649	0	0	0	0	0	1088.5	0	0	0	0	0	0	0	0	0
1234	NSP12	LSTDGNKIADKYVRN	0	0	0	0	0	626.5	0	0	5156.5	0	0	0	0	0	0	9546	0	0	0	0	0	0	9057.5	0	0	0	0	0
1235	NSP12	KYVRNLQHRLYECLY	0	0	0	0	0	552	0	0	0	0	0	0	0	0	0	0	0	0	949.5	0	0	0	0	0	0	0	0	0
1236	NSP12	NLQHRLYECLYRNRD	0	0	0	0	0	1145	0	0	0	0	0	0	0	0	0	0	0	0	0	0	0	0	0	0	0	0	0	0
1237	NSP12	RLYECLYRNRDVDTD	0	0	0	0	0	0	0	0	0	0	0	0	0	0	0	0	596.5	0	0	0	0	0	0	0	0	0	0	0
1238	NSP12	YECLYRNRDVDTDFV	0	0	0	0	0	0	0	0	0	0	0	0	0	0	0	0	0	0	943.5	0	0	0	0	0	0	0	0	0
1239	NSP12	CLYRNRDVDTDFVNE	0	0	0	0	0	0	0	0	0	0	0	0	25823.5	0	0	0	0	0	0	22604.5	0	0	0	0	0	0	16208	0
1240	NSP12	YRNRDVDTDFVNEFY	0	0	0	0	0	524	0	0	0	0	0	0	0	0	0	0	0	0	1643	0	0	781	0	0	0	638	0	734
1241	NSP12	NRDVDTDFVNEFYAY	0	0	0	0	0	2811	0	0	0	0	0	0	0	0	0	0	0	995	1253.5	0	0	514	0	0	0	558	0	503
1242	NSP12	DVDTDFVNEFYAYLR	0	0	0	559	0	0	0	0	0	0	0	0	0	0	0	0	0	0	0	0	0	0	0	0	0	0	0	0
1243	NSP12	DTDFVNEFYAYLRKH	0	0	0	712	0	0	0	0	0	0	0	0	0	0	0	0	0	0	0	0	0	0	0	0	0	0	0	0
1244	NSP12	HFSMMILSDDAVVCF	0	0	0	0	0	0	0	0	0	0	0	0	0	0	0	0	0	0	713	0	0	0	0	0	0	0	0	0
1245	NSP12	LSDDAVVCFNSTYAS	0	0	0	0	0	5415.5	0	0	6147	0	0	0	0	0	0	12912	0	0	0	0	0	0	12357.5	0	0	0	0	0
1246	NSP12	FNSTYASQGLVASIK	0	0	0	0	0	1690	0	0	0	0	0	0	0	0	0	0	0	0	0	0	0	0	0	0	0	0	0	0
1247	NSP12	SIKNFKSVLYYQNNV	0	0	903.5	0	0	0	0	0	0	0	0	0	0	0	0	0	0	0	0	0	0	0	0	0	0	0	0	0
1248	NSP12	FKSVLYYQNNVFMSE	0	0	0	0	0	833	0	0	0	0	0	0	6478	0	0	0	0	0	0	4622	0	0	0	0	0	0	4751	0
1249	NSP12	YQNNVFMSEAKCWTE	0	0	0	0	0	0	0	0	0	0	0	0	8378	0	0	0	0	0	0	4514.5	0	0	0	0	0	0	6223	0
1250	NSP12	NNVFMSEAKCWTETD	0	0	720	0	0	2870.5	0	0	0	0	0	0	0	0	0	0	0	0	0	0	0	0	0	0	0	0	0	0
1251	NSP12	VFMSEAKCWTETDLT	0	0	0	0	0	1321	0	0	612.5	0	0	0	0	0	0	2172.5	0	0	0	0	0	0	2255.5	0	0	0	0	0
1252	NSP12	EAKCWTETDLTKGPH	0	0	0	0	0	0	0	0	0	0	1074	0	0	0	0	0	662.5	523.5	0	0	0	887	0	1905.5	0	0	0	0
1253	NSP12	KCWTETDLTKGPHEF	0	0	0	0	0	752.5	0	0	0	0	0	0	0	0	0	0	0	0	0	0	0	0	0	0	0	646	0	0
1254	NSP12	ETDLTKGPHEFCSQH	0	0	0	0	0	0	0	582.5	0	0	0	0	0	0	0	0	1535.5	708.5	0	692.5	0	1330	0	2560	0	0	567	0
1255	NSP12	GPHEFCSQHTMLVKQ	0	0	0	0	0	665.5	0	0	0	0	0	0	0	0	0	0	0	0	0	0	0	0	0	0	0	0	0	0
1256	NSP12	HEFCSQHTMLVKQGD	0	0	0	0	0	0	0	0	0	0	1665.5	0	0	0	0	0	0	0	0	0	0	0	0	0	0	0	0	0
1257	NSP12	FCSQHTMLVKQGDDY	0	0	0	0	0	0	0	0	0	0	571	0	0	0	0	0	0	1152	0	0	0	0	0	0	0	0	0	0
1258	NSP12	VKQGDDYVYLPYPDP	0	0	0	0	0	0	0	0	0	0	0	0	0	0	0	1084.5	0	0	0	0	0	0	2001	0	0	0	0	0
1259	NSP12	DDYVYLPYPDPSRIL	754.5	0	0	0	0	0	0	0	0	0	0	0	0	0	0	0	0	0	1113	0	0	0	0	0	0	0	0	0
1260	NSP12	YLPYPDPSRILGAGC	0	0	0	0	0	0	0	0	0	0	0	0	0	0	0	0	0	0	557	0	0	0	0	0	0	0	0	0
1261	NSP12	PYPDPSRILGAGCFV	0	0	0	0	0	1121	0	0	0	0	0	0	0	0	0	1348.5	0	0	951.5	0	0	0	811.5	0	0	0	0	0
1262	NSP12	PDPSRILGAGCFVDD	0	0	0	0	0	0	0	505	0	0	979	626.5	0	0	0	0	0	1820	1036	0	0	0	0	0	0	1012	0	583
1263	NSP12	PSRILGAGCFVDDIV	0	0	0	0	0	0	0	0	0	0	0	0	0	0	0	0	0	878	0	0	0	0	0	0	0	0	0	0
1264	NSP12	LGAGCFVDDIVKTDG	0	0	0	0	0	0	0	0	0	0	0	0	0	0	0	0	0	0	0	0	0	0	638	0	0	0	0	0
1265	NSP12	VDDIVKTDGTLMIER	0	0	0	0	1126.5	0	0	0	0	0	0	0	0	0	0	1271	0	0	0	0	0	0	0	0	0	0	0	0
1266	NSP12	LMIERFVSLAIDAYP	0	0	0	0	0	0	0	0	3689.5	0	0	0	0	0	0	5374.5	0	0	0	0	0	0	4932	0	0	0	0	0
1267	NSP12	IERFVSLAIDAYPLT	0	0	0	0	0	0	0	0	2035.5	0	0	0	0	0	0	3201.5	0	0	0	0	0	0	3104	0	0	0	0	0
1268	NSP12	VSLAIDAYPLTKHPN	0	0	0	0	0	1463.5	0	0	0	0	0	0	0	0	0	0	0	0	0	0	0	0	0	0	0	0	0	0
1269	NSP12	LAIDAYPLTKHPNQE	0	0	0	0	0	0	0	0	3673	0	0	0	2237.5	0	0	4507	0	0	0	0	0	0	3500	0	0	0	807.5	0
1270	NSP12	IDAYPLTKHPNQEYA	0	0	0	0	0	0	0	0	1183.5	0	0	0	0	0	0	907	0	0	0	0	0	0	1907	0	0	0	0	0
1271	NSP12	AYPLTKHPNQEYADV	0	0	0	0	0	0	0	0	0	0	0	0	0	0	0	0	0	1054	0	0	0	0	0	0	0	0	0	0
1272	NSP12	PLTKHPNQEYADVFH	0	0	0	0	0	0	0	0	0	0	757	0	0	0	0	0	0	0	0	0	0	0	0	0	0	0	0	0
1273	NSP12	VFHLYLQYIRKLHDE	0	0	0	0	0	0	0	0	0	0	0	0	6441	0	0	0	0	0	0	13871	0	0	0	0	0	0	1102.5	0
1274	NSP12	IRKLHDELTGHMLDM	0	0	0	0	0	0	0	0	3503	0	0	0	0	0	0	8736	0	0	2698	0	0	0	8796.5	0	0	0	0	0
1275	NSP12	ELTGHMLDMYSVMLT	0	0	0	0	0	0	0	0	0	0	0	0	0	0	1017.5	0	1072	0	0	0	0	2096	0	2639.5	0	0	0	0
1276	NSP12	TGHMLDMYSVMLTND	0	0	0	0	0	0	0	0	0	0	0	0	0	0	0	0	0	0	533	0	0	0	0	0	0	635	0	0
1277	NSP12	LDMYSVMLTNDNTSR	0	0	0	0	0	0	0	0	3270	0	0	0	0	0	0	5877.5	0	0	0	0	0	0	8979	0	0	0	0	0
1278	NSP12	SVMLTNDNTSRYWEP	0	0	0	0	0	0	0	0	0	0	0	0	0	0	0	0	0	1104	0	0	0	0	0	0	0	0	0	0
1279	NSP12	MLTNDNTSRYWEPEF	0	0	0	0	0	1348	749	0	0	0	0	0	579.5	0	0	0	0	719	881	796.5	0	569.5	508	0	0	897	592	0
1280	NSP12	TNDNTSRYWEPEFYE	519.5	591	741	943	0	1804	662.5	973	0	0	1929.5	1573.5	13152	1246.5	740.5	0	554	1194	2091	9256.5	0	1792.5	624.5	1481.5	1032	2646	8960	1240
1281	NSP12	DNTSRYWEPEFYEAM	608	0	0	0	0	1571	0	0	0	0	607	0	0	0	0	0	0	587.5	0	538.5	0	614.5	0	0	0	969	0	0
1282	NSP12	TSRYWEPEFYEAMYT	0	0	0	0	608	0	0	0	0	0	0	0	0	0	0	0	0	656.5	0	650.5	0	1119	0	0	0	1047.5	0	0
1283	NSP12	RYWEPEFYEAMYTPH	0	0	0	0	0	0	0	0	0	0	0	0	0	0	0	0	0	0	0	0	0	0	0	0	0	517	0	0
1284	NSP12	PEFYEAMYTPHTVLQ	0	0	0	0	0	0	2932.5	0	0	0	0	0	0	0	0	0	0	0	0	0	0	0	0	0	0	0	0	0
1285	NSP13	EAMYTPHTVLQAVGA	0	0	0	0	0	0	0	0	0	0	841	0	0	0	0	0	824	0	0	0	0	733	0	1712	0	0	0	0
1286	NSP13	IRRPFLCCKCCYDHV	0	0	0	0	0	0	0	0	0	0	0	0	0	0	0	925.5	0	0	0	0	0	0	0	0	0	0	0	0
1287	NSP13	RPFLCCKCCYDHVIS	0	0	0	0	0	1614	0	0	0	0	0	0	0	0	0	0	0	0	0	0	0	0	0	0	0	0	0	0
1288	NSP13	DHVISTSHKLVLSVN	0	0	0	0	0	0	3654	0	4672.5	0	0	0	0	0	0	4390.5	0	0	0	0	0	0	1345.5	0	0	0	0	0
1289	NSP13	VISTSHKLVLSVNPY	0	0	0	0	0	1088	648	0	3703.5	0	0	0	0	0	0	5321	0	0	0	0	0	0	2644	0	0	0	0	0
1290	NSP13	STSHKLVLSVNPYVC	0	0	2943	0	0	1686	0	0	0	0	0	0	0	0	0	0	0	0	0	0	0	0	0	0	0	0	0	0
1291	NSP13	VLSVNPYVCNAPGCD	0	0	0	0	574	0	1611.5	0	1553.5	0	0	0	0	0	0	3589.5	0	0	0	0	0	0	3813.5	0	0	0	0	0
1292	NSP13	NPYVCNAPGCDVTDV	0	0	0	0	0	0	0	0	0	0	0	0	0	0	0	0	0	1042	0	0	0	0	0	0	0	0	0	0
1293	NSP13	APGCDVTDVTQLYLG	0	0	0	0	0	0	0	0	0	0	0	0	0	0	0	0	0	0	0	0	0	0	0	662.5	0	0	0	0
1294	NSP13	DVTDVTQLYLGGMSY	554.5	0	0	0	0	0	0	0	0	0	0	0	0	0	0	0	0	0	543.5	0	0	0	0	0	0	0	0	0
1295	NSP13	LYKNTCVGSDNVTDF	0	0	0	0	0	0	0	0	0	0	0	0	0	0	0	556	0	0	0	0	0	0	826.5	0	0	0	0	0
1296	NSP13	KNTCVGSDNVTDFNA	0	0	0	0	0	0	0	0	0	0	0	0	0	0	0	1517	0	0	0	0	0	0	1046	0	0	0	0	0
1297	NSP13	TCVGSDNVTDFNAIA	0	0	0	0	0	0	0	0	0	0	0	0	0	0	0	0	0	0	0	0	0	0	878	0	0	0	0	0
1298	NSP13	VGSDNVTDFNAIATC	0	0	0	0	0	0	0	0	530	0	0	0	0	0	0	2462	0	0	0	0	0	0	2461	0	0	0	0	0
1299	NSP13	NVTDFNAIATCDWTN	0	0	0	0	0	1127	0	0	0	0	0	0	0	0	0	0	0	0	0	0	0	0	0	0	0	0	0	0
1300	NSP13	FNAIATCDWTNAGDY	0	0	0	0	0	697	0	0	0	0	0	0	0	0	0	0	0	0	0	0	0	0	0	0	0	0	0	0
1301	NSP13	AIATCDWTNAGDYIL	0	0	0	0	0	0	0	0	0	0	0	0	0	0	0	0	0	0	0	0	0	0	672	0	0	0	0	0
1302	NSP13	ATCDWTNAGDYILAN	0	0	0	0	0	0	0	550.5	939.5	0	0	0	0	0	0	1427.5	0	0	0	0	0	0	0	0	0	0	0	0
1303	NSP13	CDWTNAGDYILANTC	0	0	0	0	0	0	0	0	0	0	0	0	0	0	0	994	0	0	0	0	0	0	0	0	0	0	0	0
1304	NSP13	WTNAGDYILANTCTE	0	0	0	0	0	0	0	0	0	0	0	0	6034.5	0	0	0	0	0	0	3061	0	0	0	0	0	0	3983	0
1305	NSP13	LANTCTERLKLFAAE	0	0	0	0	0	0	0	0	1383	0	0	0	5596	0	0	5661	0	0	0	2524.5	0	0	5717.5	0	0	0	4140.5	0
1306	NSP13	ERLKLFAAETLKATE	0	0	0	0	0	0	0	0	0	0	903	0	3912	0	0	0	1554.5	515.5	0	4098	0	667	0	3124	0	0	3971	0
1307	NSP13	LKLFAAETLKATEET	0	0	0	0	0	0	0	1347.5	1302.5	721.5	0	0	0	0	0	5456	0	0	0	0	0	0	3867.5	0	0	0	0	0
1308	NSP13	LFAAETLKATEETFK	0	0	0	0	0	0	0	0	0	0	0	0	0	0	0	3440.5	0	0	551	0	0	0	2222	0	0	0	0	0
1309	NSP13	AAETLKATEETFKLS	0	0	0	0	0	0	0	0	0	0	0	0	0	0	0	3223	0	0	0	0	0	0	4310	0	0	0	0	0
1310	NSP13	ETLKATEETFKLSYG	0	0	0	0	0	0	0	0	0	0	0	0	0	0	0	0	1264.5	0	0	0	0	547.5	0	2363	0	0	0	0
1311	NSP13	LKATEETFKLSYGIA	0	0	0	0	0	0	0	0	1538.5	0	0	0	0	0	0	1954	0	0	0	0	0	0	4123.5	0	0	0	0	0
1312	NSP13	ATEETFKLSYGIATV	0	0	0	0	0	0	0	0	1381	0	0	0	0	0	0	778	0	0	0	0	0	0	6988	0	0	0	0	0
1313	NSP13	EETFKLSYGIATVRE	0	0	0	0	0	0	0	3112	5705	0	1281	0	5246.5	0	1126	6110	2639.5	1267	0	3001.5	0	3102	1464	4067	878	717	3544	0
1314	NSP13	TFKLSYGIATVREVL	0	0	0	0	0	0	0	0	1302	0	0	0	0	0	0	1285.5	0	0	0	0	0	0	910	0	0	0	0	0
1315	NSP13	KLSYGIATVREVLSD	0	0	0	0	0	0	0	0	760	0	0	0	0	0	0	1718	0	0	0	0	0	0	1597.5	0	0	0	0	0
1316	NSP13	SYGIATVREVLSDRE	0	0	0	0	0	0	0	0	0	0	0	0	7290	0	0	0	0	0	0	3537	0	0	776.5	0	0	0	4176	0
1317	NSP13	GIATVREVLSDRELH	0	0	0	0	0	0	0	0	0	0	0	0	0	0	0	0	0	0	0	0	0	0	556	0	0	0	0	0
1318	NSP13	ATVREVLSDRELHLS	0	0	0	0	0	0	0	0	609.5	0	0	0	0	0	0	0	0	0	0	0	0	0	0	0	0	0	0	0
1319	NSP13	VREVLSDRELHLSWE	0	0	0	0	0	751	0	0	1478	0	0	507	14725	0	0	930	0	0	0	7956	0	549	1647	705	0	908.5	7197	0
1320	NSP13	EVLSDRELHLSWEVG	0	0	0	0	0	0	0	744	812.5	765	2234	0	681	0	963	0	1763.5	1263	0	869	0	1501	506	3145.5	1229.5	0	524	0
1321	NSP13	LSDRELHLSWEVGKP	0	0	0	0	0	3787.5	0	0	9553.5	0	0	0	0	0	0	8819	0	0	0	0	0	0	7422	0	0	0	0	0
1322	NSP13	ELHLSWEVGKPRPPL	0	0	0	0	0	0	0	0	0	0	0	0	0	0	1350	0	1034	649	0	0	0	2881	0	2596	508.5	0	0	0
1323	NSP13	EVGKPRPPLNRNYVF	0	0	0	0	0	0	0	0	0	0	0	0	0	0	1355	0	855	561.5	0	542.5	0	1643	0	1338.5	0	0	0	0
1324	NSP13	NSKVQIGEYTFEKGD	0	0	0	0	0	693.5	0	0	0	0	0	0	0	0	0	0	0	609	0	0	0	0	0	0	0	0	0	0
1325	NSP13	QIGEYTFEKGDYGDA	0	0	0	0	0	0	0	0	0	0	0	0	0	0	0	0	0	704	0	0	0	0	0	0	0	505	0	0
1326	NSP13	GEYTFEKGDYGDAVV	0	0	0	0	0	0	1129	0	0	0	0	0	0	0	0	0	0	0	0	0	0	0	0	0	0	0	0	0
1327	NSP13	YTFEKGDYGDAVVYR	0	0	0	0	0	0	0	0	0	0	0	0	0	0	0	0	0	0	503.5	0	0	0	0	0	0	0	0	0
1328	NSP13	DYGDAVVYRGTTTYK	549.5	0	0	0	0	0	0	0	0	0	0	0	0	0	0	0	0	0	0	0	0	0	0	0	0	0	0	0
1329	NSP13	VYRGTTTYKLNVGDY	0	0	0	0	0	0	0	0	995.5	0	0	0	0	0	0	870.5	0	0	0	0	0	0	0	0	0	0	0	0
1330	NSP13	VLTSHTVMPLSAPTL	0	0	0	0	0	0	0	0	0	0	0	0	0	0	0	0	0	0	0	0	0	0	646	0	0	0	0	0
1331	NSP13	TSHTVMPLSAPTLVP	0	0	0	0	911	0	0	0	0	0	0	0	0	0	0	0	0	0	0	0	0	0	0	0	0	0	0	0
1332	NSP13	HTVMPLSAPTLVPQE	0	0	0	0	0	0	0	0	0	0	0	0	3545	0	0	0	0	0	0	3511.5	0	0	0	0	0	0	2720	0
1333	NSP13	VMPLSAPTLVPQEHY	0	0	0	0	0	0	0	0	0	0	0	0	0	0	0	0	0	4663	0	0	0	0	0	0	0	0	0	0
1334	NSP13	PLSAPTLVPQEHYVR	0	0	0	0	0	0	0	0	0	0	0	0	0	0	0	0	0	4159	0	0	0	0	0	0	0	0	0	0
1335	NSP13	SAPTLVPQEHYVRIT	0	0	0	0	0	0	0	0	0	0	0	0	0	0	0	0	0	751.5	0	0	0	0	0	0	0	0	0	0
1336	NSP13	LVPQEHYVRITGLYP	0	0	0	0	0	0	0	0	0	0	6506	0	0	0	0	0	0	0	0	0	0	0	0	0	0	0	0	0
1337	NSP13	PQEHYVRITGLYPTL	0	0	0	584	0	0	0	0	0	0	1637.5	0	0	0	0	0	0	0	0	0	0	0	0	0	0	0	0	0
1338	NSP13	EHYVRITGLYPTLNI	0	0	0	0	0	0	0	0	0	0	0	0	0	0	0	0	0	0	0	0	0	907	0	1471.5	0	0	0	0
1339	NSP13	YVRITGLYPTLNISD	0	0	0	0	0	2615	0	0	0	0	0	0	0	0	0	0	0	0	0	0	0	0	0	0	0	0	0	0
1340	NSP13	RITGLYPTLNISDEF	0	0	0	0	0	3512	0	514.5	684	0	0	0	0	0	505	1363.5	0	0	685.5	0	0	0	1131	594	0	1072	547	0
1341	NSP13	TGLYPTLNISDEFSS	0	0	0	0	0	3253	0	0	0	0	0	0	0	0	0	0	0	0	0	0	0	0	0	0	0	686	0	0
1342	NSP13	LYPTLNISDEFSSNV	0	0	0	0	0	5537	0	0	0	0	0	0	0	0	0	2439	0	0	0	0	0	0	2902.5	0	0	0	0	0
1343	NSP13	PTLNISDEFSSNVAN	0	0	0	0	0	2776	0	0	0	0	0	0	0	0	0	0	0	0	0	0	0	0	0	0	0	0	0	0
1344	NSP13	LNISDEFSSNVANYQ	0	0	0	0	0	2024.5	0	0	2409	0	0	0	0	0	0	5636.5	0	0	0	0	0	0	11589.5	0	0	0	0	0
1345	NSP13	ISDEFSSNVANYQKV	0	0	0	0	0	11665.5	0	0	2602.5	0	0	0	0	0	0	3766.5	0	0	0	0	0	0	5602	0	0	0	0	0
1346	NSP13	FSSNVANYQKVGMQK	670.5	0	0	0	0	0	0	0	0	0	0	0	0	0	0	0	0	0	0	0	0	0	0	0	0	0	0	0
1347	NSP13	QKVGMQKYSTLQGPP	0	0	0	0	0	951	0	0	0	0	0	0	0	0	0	0	0	0	0	0	0	0	0	0	0	0	0	0
1348	NSP13	VGMQKYSTLQGPPGT	0	0	0	0	0	581.5	0	0	0	0	0	0	0	0	0	0	0	0	0	0	0	0	0	0	0	0	0	0
1349	NSP13	KYSTLQGPPGTGKSH	0	0	0	0	0	1007	0	0	0	0	0	0	0	0	0	0	0	0	0	0	0	0	0	0	0	0	0	0
1350	NSP13	GPPGTGKSHFAIGLA	0	0	0	0	0	1234.5	0	0	0	0	0	0	0	0	0	0	0	0	0	0	0	0	0	0	0	0	0	0
1351	NSP13	VDALCEKALKYLPID	0	0	0	0	0	0	0	0	0	0	0	0	0	0	0	574.5	0	0	0	0	0	0	560	0	0	0	0	0
1352	NSP13	CSRIIPARARVECFD	0	0	0	0	0	0	0	0	0	0	0	0	0	0	0	0	0	0	642.5	0	0	0	0	0	0	0	0	602.5
1353	NSP13	STLEQYVFCTVNALP	0	0	0	0	0	0	0	0	0	0	0	0	0	0	0	0	0	0	0	0	0	595.5	0	0	0	0	0	0
1354	NSP13	LEQYVFCTVNALPET	0	0	0	0	0	0	0	0	0	0	0	0	0	0	0	993	0	0	0	0	0	0	3687.5	0	0	0	0	0
1355	NSP13	VFCTVNALPETTADI	0	0	0	0	0	0	0	0	0	0	0	0	0	0	0	0	0	1632	0	0	0	0	1785.5	0	0	0	0	0
1356	NSP13	VNALPETTADIVVFD	0	0	0	0	0	0	0	0	0	0	0	0	0	8506.5	0	773	0	0	0	0	5463	0	861.5	0	0	0	0	5490
1357	NSP13	ALPETTADIVVFDEI	0	0	0	0	0	0	0	1122.5	0	0	0	0	0	11544	0	0	0	0	0	0	887.5	0	627	528	0	0	0	6797
1358	NSP13	PETTADIVVFDEISM	0	0	0	550.5	0	985.5	839	0	0	0	0	732.5	0	7278.5	0	0	0	0	0	0	1406	0	0	0	0	888	0	3446
1359	NSP13	TTADIVVFDEISMAT	0	0	0	0	0	758	0	0	0	0	0	0	0	6433	0	0	0	0	0	0	1392	0	1016.5	0	0	0	588.5	3239
1360	NSP13	ADIVVFDEISMATNY	0	0	0	0	0	0	0	0	0	0	0	0	0	7490	0	0	0	0	0	0	2720.5	0	910	0	0	0	0	4955
1361	NSP13	IVVFDEISMATNYDL	0	0	0	0	0	1733	0	0	3649	0	0	0	0	5461.5	0	7095	0	4010	0	0	1975.5	0	9036	0	0	0	0	2923
1362	NSP13	VFDEISMATNYDLSV	519	0	0	0	0	1016	0	0	1279.5	0	0	0	0	13905.5	0	2389	0	0	0	0	3431	0	3592	0	0	0	0	8128
1363	NSP13	DEISMATNYDLSVVN	1024	0	0	0	0	0	0	0	1617.5	0	0	0	0	0	0	2802	0	0	0	0	0	0	630	0	0	0	0	0
1364	NSP13	ISMATNYDLSVVNAR	0	0	0	0	0	10074.5	0	0	8132	0	0	0	0	0	0	11197.5	0	0	0	0	0	0	11478	0	0	0	0	0
1365	NSP13	LSVVNARLRAKHYVY	0	0	0	0	0	0	0	0	0	0	0	0	0	0	0	679	0	0	0	0	0	0	0	0	0	0	0	0
1366	NSP13	NARLRAKHYVYIGDP	0	0	0	0	0	0	0	0	809	0	0	0	0	0	0	1447	0	0	0	0	0	0	0	0	0	0	0	0
1367	NSP13	QLPAPRTLLTKGTLE	0	0	0	0	0	0	0	0	0	0	0	0	4705	0	0	0	0	0	0	1473	0	0	0	0	0	0	1752.5	0
1368	NSP13	PAPRTLLTKGTLEPE	0	0	0	0	0	0	0	0	0	0	0	0	9268	0	0	0	0	0	0	1498.5	0	731	0	0	0	0	2726	0
1369	NSP13	PRTLLTKGTLEPEYF	0	0	0	0	0	0	6133.5	0	0	0	0	0	0	0	0	0	0	0	1059	0	0	0	0	0	0	0	0	0
1370	NSP13	LTKGTLEPEYFNSVC	0	0	0	0	0	0	0	0	1047.5	0	0	0	0	0	0	1485	0	0	0	0	0	0	816.5	0	0	0	0	0
1371	NSP13	EPEYFNSVCRLMKTI	0	0	0	0	0	0	0	0	0	0	1583.5	0	0	0	0	0	0	1446	0	0	0	0	0	887	1246.5	0	0	0
1372	NSP13	FNSVCRLMKTIGPDM	0	0	0	0	0	1533.5	0	0	0	0	0	0	0	0	0	0	0	508	0	0	0	0	0	0	0	0	0	0
1373	NSP13	IGPDMFLGTCRRCPA	0	0	0	0	0	0	0	0	0	0	0	0	0	0	0	825	0	0	0	0	0	0	773.5	0	0	0	0	0
1374	NSP13	LGTCRRCPAEIVDTV	0	0	0	0	1623	0	0	0	0	0	0	0	0	0	0	0	653.5	0	0	0	0	0	535	690.5	0	0	0	0
1375	NSP13	TCRRCPAEIVDTVSA	0	0	0	0	2499	0	0	0	1006	0	0	0	0	0	0	738.5	1286	0	0	0	0	0	0	803.5	0	0	0	0
1376	NSP13	RRCPAEIVDTVSALV	0	0	0	0	509.5	0	0	0	0	0	0	0	0	0	0	0	0	0	0	0	0	0	0	0	0	0	0	0
1377	NSP13	CPAEIVDTVSALVYD	0	0	0	0	764	0	0	0	0	0	0	0	0	1538	0	522	0	0	0	0	0	0	0	0	0	506	0	896
1378	NSP13	VSALVYDNKLKAHKD	0	0	0	0	0	556	0	0	0	0	0	0	0	0	0	0	0	0	0	0	0	0	0	0	0	0	0	0
1379	NSP13	VYDNKLKAHKDKSAQ	0	0	0	0	0	0	0	0	0	0	0	0	0	0	0	0	0	1577.5	0	0	0	0	0	0	0	0	0	0
1380	NSP13	QCFKMFYKGVITHDV	0	0	0	0	0	0	0	0	0	0	0	0	0	0	0	0	0	6906.5	0	0	0	0	0	0	0	0	0	0
1381	NSP13	ITHDVSSAINRPQIG	0	0	0	0	0	2063	0	0	3755	0	0	0	0	0	0	3968	0	0	0	0	0	0	6836.5	0	0	0	0	0
1382	NSP13	HDVSSAINRPQIGVV	0	0	0	0	0	507	0	0	0	0	0	0	0	0	0	0	0	0	0	0	0	0	0	0	0	0	0	0
1383	NSP13	VSSAINRPQIGVVRE	0	0	0	0	0	0	0	0	0	0	0	0	3880	0	0	676	0	0	0	2567.5	0	0	1286.5	0	0	0	0	0
1384	NSP13	SAINRPQIGVVREFL	0	0	0	0	0	0	0	0	0	0	0	0	0	0	0	0	0	0	770	0	0	0	0	0	0	0	0	0
1385	NSP13	INRPQIGVVREFLTR	0	0	0	0	0	0	0	0	0	0	0	0	0	0	0	1327	0	0	0	0	0	0	1307	0	0	0	0	0
1386	NSP13	GVVREFLTRNPAWRK	919	0	0	0	0	0	0	0	0	0	0	0	0	0	0	0	0	0	0	0	0	0	0	0	0	0	0	0
1387	NSP13	EFLTRNPAWRKAVFI	0	5077.5	0	0	0	0	0	0	0	0	0	0	0	0	0	0	0	0	0	0	0	0	0	0	0	0	0	0
1388	NSP13	LTRNPAWRKAVFISP	0	1537	0	0	0	0	0	0	0	0	0	0	0	0	0	0	0	0	0	0	0	0	0	0	0	0	0	0
1389	NSP13	RNPAWRKAVFISPYN	0	624.5	0	0	0	0	0	0	0	0	0	0	0	0	0	0	0	0	0	0	0	0	0	0	0	0	0	0
1390	NSP13	WRKAVFISPYNSQNA	0	0	0	0	0	0	0	0	571	0	0	0	0	0	0	909	0	0	0	0	0	0	0	0	0	0	0	0
1391	NSP13	VFISPYNSQNAVASK	0	0	0	0	0	0	0	0	0	0	0	0	0	0	1296.5	0	0	0	0	0	0	0	791	0	0	0	0	0
1392	NSP13	ISPYNSQNAVASKIL	0	0	0	0	0	2485.5	0	0	1268.5	0	0	0	0	0	0	1720.5	0	0	0	0	0	0	4895.5	0	0	0	0	0
1393	NSP13	KILGLPTQTVDSSQG	0	0	0	0	0	0	0	0	0	0	0	0	0	0	0	0	0	0	0	528.5	0	0	0	0	0	0	0	0
1394	NSP13	LGLPTQTVDSSQGSE	0	0	0	0	0	0	0	0	0	0	0	0	6861	0	0	0	0	0	0	4000.5	0	850	661.5	0	0	0	4429	0
1395	NSP13	LPTQTVDSSQGSEYD	0	0	0	0	0	0	0	0	0	0	0	0	0	0	0	593	0	0	513	0	0	0	521.5	0	0	879.5	0	0
1396	NSP13	TQTVDSSQGSEYDYV	0	0	0	0	0	0	0	0	0	0	0	0	0	0	0	0	0	0	1017	0	0	0	0	0	0	1129.5	0	0
1397	NSP13	TVDSSQGSEYDYVIF	622	0	0	0	0	627	0	0	958	0	0	0	0	1231	0	1010	0	593.5	899	0	0	0	0	0	0	0	0	1061
1398	NSP13	DSSQGSEYDYVIFTQ	1148.5	0	0	0	0	2661	0	0	0	0	0	0	0	526	0	0	0	0	0	0	0	0	0	0	0	0	0	0
1399	NSP13	GSEYDYVIFTQTTET	0	0	0	0	0	0	0	1344	0	0	0	0	0	0	0	0	0	0	0	0	0	0	0	0	0	0	0	0
1400	NSP13	EYDYVIFTQTTETAH	0	0	0	0	0	0	0	1366.5	0	0	807.5	0	0	0	1215.5	0	0	631	0	0	0	2599.5	0	709	0	0	0	0
1401	NSP13	VIFTQTTETAHSCNV	0	0	0	0	0	0	0	0	0	0	0	0	0	0	0	875	0	0	0	0	0	0	0	0	0	0	0	0
1402	NSP13	AKVGILCIMSDRDLY	0	0	0	0	0	0	0	0	0	0	0	0	0	0	0	0	0	0	635	0	0	0	0	0	0	0	0	0
1403	NSP13	ILCIMSDRDLYDKLQ	0	0	0	0	0	0	0	0	524	0	0	0	0	0	0	727.5	0	0	0	0	0	0	971.5	0	0	0	0	0
1404	NSP13	DRDLYDKLQFTSLEI	630	0	0	0	0	0	0	0	0	0	0	0	0	684.5	0	0	0	0	0	0	0	1075	0	0	0	0	0	0
1405	NSP13	DLYDKLQFTSLEIPR	0	0	0	0	0	0	0	0	2040	0	0	0	0	0	1301	3862.5	0	0	6432	0	0	556.5	815	0	0	0	0	0
1406	NSP13	TSLEIPRRNVATLQA	0	0	0	0	0	520	0	0	0	0	0	0	0	0	0	0	0	0	0	0	0	0	0	0	0	0	0	0
1407	NSP14	LEIPRRNVATLQAEN	0	0	0	0	0	0	0	0	1831	0	0	0	0	0	0	2531.5	0	0	0	0	0	0	1301.5	0	0	0	0	0
1408	NSP14	NVATLQAENVTGLFK	725	0	0	0	0	0	0	0	0	0	0	0	0	0	0	0	0	0	0	0	0	0	0	0	0	0	0	0
1409	NSP14	AENVTGLFKDCSKVI	0	0	0	0	0	0	0	0	0	0	0	0	0	0	0	0	0	0	0	577.5	0	0	0	0	0	0	0	0
1410	NSP14	ITGLHPTQAPTHLSV	0	0	0	0	0	840.5	0	0	811	0	0	0	0	0	0	1839	0	0	0	0	0	0	2270	0	0	0	0	0
1411	NSP14	GLHPTQAPTHLSVDT	0	0	0	0	0	0	0	0	861	0	0	0	0	0	0	2309	0	0	0	0	0	0	0	0	0	0	0	0
1412	NSP14	LSVDTKFKTEGLCVD	0	0	0	2719.5	0	715	0	0	10683.5	0	0	0	0	0	0	17329.5	0	0	0	0	0	0	22978.5	0	0	0	0	0
1413	NSP14	VDTKFKTEGLCVDIP	0	0	0	0	642	0	0	0	0	0	0	0	0	0	0	0	0	0	0	0	0	0	0	0	0	0	0	0
1414	NSP14	IPKDMTYRRLISMMG	0	0	0	0	0	0	0	0	0	0	0	0	0	0	0	0	0	0	2228	0	0	0	0	0	0	1513	0	0
1415	NSP14	KDMTYRRLISMMGFK	511.5	0	0	0	0	0	0	0	0	0	0	0	0	0	0	0	0	0	0	0	0	0	0	0	0	0	0	0
1416	NSP14	RLISMMGFKMNYQVN	0	0	0	0	0	874	0	0	518	0	0	0	0	0	0	0	0	0	0	0	0	0	2741	0	0	0	0	0
1417	NSP14	ISMMGFKMNYQVNGY	0	0	0	0	0	9983	0	0	11133.5	0	0	0	0	0	0	12531	0	0	0	0	0	0	8712	0	0	0	0	0
1418	NSP14	MMGFKMNYQVNGYPN	0	0	0	0	0	744.5	0	0	0	0	0	0	0	0	0	0	0	0	0	0	0	0	0	0	0	0	0	0
1419	NSP14	NYQVNGYPNMFITRE	0	0	0	0	0	0	0	0	0	0	0	0	5226	0	0	0	0	0	0	4292.5	0	0	0	0	0	0	3684	0
1420	NSP14	QVNGYPNMFITREEA	0	0	0	0	0	0	0	0	0	639	0	0	0	0	0	0	0	0	0	0	0	0	0	0	0	0	0	0
1421	NSP14	YPNMFITREEAIRHV	0	0	0	0	0	0	0	0	0	0	0	0	0	0	0	1110	0	0	0	0	0	0	0	0	0	0	0	0
1422	NSP14	TREEAIRHVRAWIGF	0	0	0	0	2231.5	0	0	0	0	0	0	0	0	0	0	0	0	0	667	0	0	0	0	0	0	0	0	0
1423	NSP14	EEAIRHVRAWIGFDV	0	0	0	0	0	0	0	1427.5	0	0	1141	0	0	0	1000.5	0	1783.5	3306.5	552	0	0	2233	0	3286	950.5	0	0	0
1424	NSP14	AIRHVRAWIGFDVEG	0	0	0	0	0	0	0	0	0	0	0	0	0	515.5	0	0	0	0	0	0	0	0	0	0	0	0	0	0
1425	NSP14	RHVRAWIGFDVEGCH	0	0	0	0	0	0	0	0	0	0	0	0	0	0	0	0	0	0	0	1303	0	0	0	0	0	0	0	0
1426	NSP14	AWIGFDVEGCHATRE	0	0	0	0	0	0	0	0	0	0	0	0	7376	0	0	0	0	0	0	4240.5	0	0	0	0	0	0	4693	0
1427	NSP14	IGFDVEGCHATREAV	0	0	0	0	0	0	0	0	1097	0	0	0	0	621.5	0	1905	0	0	0	0	0	0	2560	0	0	0	0	0
1428	NSP14	TREAVGTNLPLQLGF	0	0	0	0	1571	0	0	0	0	0	0	0	0	0	0	0	0	0	0	0	0	0	0	0	0	0	0	0
1429	NSP14	EAVGTNLPLQLGFST	0	0	0	0	0	643	0	0	0	0	0	0	0	0	0	0	0	0	0	0	0	0	0	750.5	0	0	0	0
1430	NSP14	FSTGVNLVAVPTGYV	0	0	0	0	0	0	0	0	0	0	0	0	0	0	0	0	0	0	0	0	0	0	743	0	0	0	0	0
1431	NSP14	VNLVAVPTGYVDTPN	0	0	0	0	547.5	0	0	0	0	0	0	0	0	0	0	0	0	0	0	0	0	0	0	0	0	0	0	0
1432	NSP14	LVAVPTGYVDTPNNT	0	0	933.5	0	0	0	0	0	0	0	0	0	0	0	0	0	0	0	0	0	0	0	0	0	0	0	0	0
1433	NSP14	AVPTGYVDTPNNTDF	0	0	545	0	0	0	0	0	0	0	0	0	0	0	0	0	0	0	0	0	0	0	0	0	0	0	0	0
1434	NSP14	PTGYVDTPNNTDFSR	0	0	0	0	0	857	0	0	0	0	0	0	0	0	0	0	0	0	0	0	0	0	0	0	0	0	0	0
1435	NSP14	GYVDTPNNTDFSRVS	0	0	0	0	0	967.5	0	0	0	0	0	0	0	0	0	0	0	0	0	0	0	0	0	0	0	0	0	0
1436	NSP14	VDTPNNTDFSRVSAK	0	0	0	0	0	0	0	0	0	0	0	0	0	0	584	0	0	0	712.5	0	0	1204.5	0	0	0	0	0	0
1437	NSP14	TPNNTDFSRVSAKPP	0	0	0	0	0	0	0	0	0	0	0	0	0	0	0	0	0	0	638.5	0	0	969	0	0	0	0	0	0
1438	NSP14	NNTDFSRVSAKPPPG	0	0	0	0	0	993	0	0	0	0	0	0	0	0	0	0	0	0	0	0	0	0	0	0	0	0	0	0
1439	NSP14	TDFSRVSAKPPPGDQ	0	0	0	0	0	0	0	0	3977	0	0	0	0	0	0	4806.5	0	0	0	0	0	0	0	0	0	0	0	0
1440	NSP14	RVSAKPPPGDQFKHL	0	0	0	0	0	0	0	0	564	0	0	0	0	0	0	0	0	0	0	0	0	0	0	0	0	0	0	0
1441	NSP14	SAKPPPGDQFKHLIP	0	0	0	0	0	0	0	0	0	0	0	0	0	0	0	0	0	0	2693.5	0	0	0	0	0	0	0	0	0
1442	NSP14	QFKHLIPLMYKGLPW	0	0	0	0	0	0	0	0	0	0	0	0	0	0	0	0	0	0	505	0	0	0	0	0	0	0	0	0
1443	NSP14	MYKGLPWNVVRIKIV	0	0	0	0	0	0	0	0	0	0	0	0	0	0	0	515.5	0	0	0	0	0	0	0	0	0	0	0	0
1444	NSP14	KGLPWNVVRIKIVQM	0	0	0	0	0	0	0	0	0	0	0	0	0	0	0	1284.5	0	0	0	0	0	0	763	0	0	0	0	0
1445	NSP14	LPWNVVRIKIVQMLS	0	0	0	0	0	0	0	0	0	0	0	0	0	0	0	550.5	0	0	0	0	0	0	0	0	0	0	0	0
1446	NSP14	WNVVRIKIVQMLSDT	0	0	0	0	0	0	0	0	0	0	0	0	0	0	0	0	0	0	0	0	0	0	1966.5	0	0	0	0	0
1447	NSP14	KIVQMLSDTLKNLSD	0	0	0	0	0	0	0	0	726.5	0	0	0	0	0	0	1013.5	0	0	0	0	0	0	0	0	0	0	0	0
1448	NSP14	KNLSDRVVFVLWAHG	0	0	0	0	0	0	0	0	0	0	0	0	0	0	0	0	0	0	0	0	0	0	3145	0	0	0	0	0
1449	NSP14	LSDRVVFVLWAHGFE	0	0	0	0	0	3044.5	0	0	3679.5	0	0	0	8665	0	0	4788	0	0	0	5405	0	566	4056	0	0	0	5843	0
1450	NSP14	ELTSMKYFVKIGPER	0	0	0	0	0	0	0	0	0	0	0	0	0	0	0	0	1370	0	0	897	0	943	0	2762	0	0	0	0
1451	NSP14	IGPERTCCLCDRRAT	0	0	0	0	0	0	0	0	0	0	0	0	0	0	0	534	0	0	0	0	0	0	953.5	0	0	0	0	0
1452	NSP14	SDTYACWHHSIGFDY	0	0	0	0	0	0	0	0	0	0	0	0	0	0	0	0	0	517	0	0	0	0	0	0	0	0	0	0
1453	NSP14	HSIGFDYVYNPFMID	0	0	0	0	0	0	0	0	0	0	0	0	0	0	0	518	0	0	0	0	0	0	0	0	0	0	0	0
1454	NSP14	IGFDYVYNPFMIDVQ	0	0	0	0	0	771	0	0	0	0	0	0	0	0	0	621.5	0	0	0	0	0	0	0	0	0	0	0	0
1455	NSP14	DVQQWGFTGNLQSNH	503	0	0	0	0	0	0	0	0	0	0	0	0	0	0	0	0	0	0	0	0	0	0	0	0	0	0	0
1456	NSP14	QQWGFTGNLQSNHDL	0	0	0	0	0	0	0	0	0	0	0	0	0	0	0	0	0	18974.5	0	0	0	0	0	0	1008	0	0	0
1457	NSP14	LQSNHDLYCQVHGNA	0	0	0	0	0	0	0	0	572	0	0	0	0	0	0	595.5	0	0	0	0	0	0	1310.5	0	0	0	0	0
1458	NSP14	SCDAIMTRCLAVHEC	0	0	0	0	0	0	0	0	0	0	0	0	0	0	0	788	0	0	0	510.5	0	0	0	0	0	0	0	0
1459	NSP14	IMTRCLAVHECFVKR	0	0	0	0	0	0	0	0	0	0	0	0	0	0	0	0	0	0	0	0	0	0	616.5	0	0	0	0	0
1460	NSP14	AVHECFVKRVDWTIE	0	0	0	0	0	0	0	0	0	0	0	0	6087.5	0	0	0	0	0	0	3603	0	560.5	0	0	0	0	1001.5	0
1461	NSP14	HECFVKRVDWTIEYP	0	0	0	0	0	0	0	0	0	0	0	0	0	0	0	0	0	0	642	0	0	0	0	0	0	0	0	0
1462	NSP14	RVDWTIEYPIIGDEL	0	0	0	0	548	0	0	0	0	0	0	563	582	0	0	0	0	526.5	0	504.5	0	650	0	735	0	0	631	500.5
1463	NSP14	DWTIEYPIIGDELKI	0	0	1677	0	0	0	0	0	0	0	0	0	0	520	0	0	0	0	0	0	0	0	0	0	0	0	0	0
1464	NSP14	IGDELKINAACRKVQ	0	0	0	0	0	0	0	0	0	0	0	0	0	0	0	657.5	0	0	0	0	0	0	805	0	0	0	0	0
1465	NSP14	DELKINAACRKVQHM	599	0	0	0	0	0	0	0	0	0	0	0	0	0	0	0	0	0	0	0	0	0	0	0	0	0	0	0
1466	NSP14	CRKVQHMVVKAALLA	0	0	0	0	0	0	0	1574	0	0	0	0	0	0	0	0	0	0	0	0	0	0	0	0	0	0	0	0
1467	NSP14	LLADKFPVLHDIGNP	0	0	0	0	0	0	0	0	0	0	0	0	0	0	0	594	0	0	0	0	0	0	582	0	0	0	0	0
1468	NSP14	LHDIGNPKAIKCVPQ	0	0	0	0	0	0	0	0	828.5	0	0	0	0	0	0	1125.5	0	0	0	0	0	0	538	0	0	0	0	0
1469	NSP14	GNPKAIKCVPQADVE	0	0	0	0	0	610	0	0	0	0	0	0	2601	0	0	0	0	0	0	3787	0	0	0	0	0	0	1718	0
1470	NSP14	DVEWKFYDAQPCSDK	0	0	0	0	0	0	0	0	0	0	0	561	0	566.5	0	0	0	0	0	0	0	0	0	0	0	0	0	0
1471	NSP14	EWKFYDAQPCSDKAY	0	0	0	0	0	0	0	0	0	0	0	0	0	0	0	0	0	0	0	0	0	0	0	500	0	0	0	0
1472	NSP14	YDAQPCSDKAYKIEE	0	0	558	0	0	0	0	0	0	0	0	0	3396.5	0	0	0	0	0	0	2574	0	0	0	0	0	0	2388	0
1473	NSP14	AQPCSDKAYKIEELF	0	0	0	0	0	0	0	0	0	971.5	0	516.5	0	0	0	0	912	0	2957	0	0	0	0	684	0	921.5	0	0
1474	NSP14	PCSDKAYKIEELFYS	0	0	0	0	0	0	0	0	0	0	0	648.5	0	0	0	0	730.5	0	2940	0	0	0	0	797	0	1069.5	0	0
1475	NSP14	SDKAYKIEELFYSYA	0	0	0	0	0	0	0	0	0	0	0	0	0	0	0	0	0	0	590.5	0	0	0	0	0	0	0	0	0
1476	NSP14	IEELFYSYATHSDKF	0	0	0	0	0	0	0	0	1419	0	0	0	0	0	0	2347.5	0	0	6137	0	0	0	2164	570	0	3898	0	0
1477	NSP14	ELFYSYATHSDKFTD	0	0	0	0	0	0	0	528	0	0	0	0	0	0	0	0	1439	0	0	0	0	0	0	1881	0	0	0	0
1478	NSP14	ATHSDKFTDGVCLFW	0	0	0	0	0	0	0	0	0	0	0	0	0	0	0	0	0	0	594.5	0	0	0	0	0	0	0	0	0
1479	NSP14	FTDGVCLFWNCNVDR	0	0	0	0	0	0	0	0	0	0	0	0	0	0	0	0	626	0	0	0	0	0	0	0	0	0	0	0
1480	NSP14	VDRYPANSIVCRFDT	0	0	0	0	0	0	0	0	0	0	0	0	0	1315	0	0	0	0	0	0	0	0	0	0	0	0	0	1441
1481	NSP14	NSIVCRFDTRVLSNL	0	0	0	0	0	551.5	0	0	0	0	0	0	0	0	0	0	0	0	0	0	0	0	0	0	0	0	0	0
1482	NSP14	IVCRFDTRVLSNLNL	0	0	0	0	0	2901	0	0	1569	0	0	0	0	0	0	1375.5	0	0	0	0	0	0	0	0	0	0	0	0
1483	NSP14	FDTRVLSNLNLPGCD	0	0	0	0	0	0	0	0	847.5	0	0	0	0	0	0	1694	0	0	0	0	0	0	0	0	0	0	0	0
1484	NSP14	VLSNLNLPGCDGGSL	0	0	0	0	0	0	0	0	0	0	0	0	0	0	0	0	0	0	0	0	0	0	736	0	0	0	0	0
1485	NSP14	SNLNLPGCDGGSLYV	0	0	0	0	0	0	0	0	653	0	0	0	0	0	0	981	0	0	0	0	0	0	0	0	0	0	0	0
1486	NSP14	FDKSAFVNLKQLPFF	0	0	0	0	0	0	0	0	0	0	0	0	0	0	0	0	0	0	713.5	0	0	0	0	0	0	0	0	0
1487	NSP14	KSAFVNLKQLPFFYY	0	0	0	0	0	0	0	0	0	0	0	0	0	0	0	0	0	0	584	0	0	0	0	0	0	0	0	0
1488	NSP14	LKQLPFFYYSDSPCE	0	0	0	0	0	0	0	0	0	0	0	0	6362.5	0	0	0	0	0	0	3218.5	0	0	817	0	0	0	4650.5	0
1489	NSP14	DSPCESHGKQVVSDI	874	0	0	0	0	0	0	0	0	0	0	0	0	0	0	0	0	2046	0	0	0	0	0	0	0	0	0	0
1490	NSP14	PCESHGKQVVSDIDY	0	0	0	0	0	647.5	572	517	0	0	0	0	0	0	0	0	0	906	0	0	0	0	0	0	0	0	0	0
1491	NSP14	ESHGKQVVSDIDYVP	0	0	0	0	0	0	0	1069	0	0	983.5	0	0	0	0	0	1135.5	824	0	0	0	907.5	0	1854	0	0	553.5	0
1492	NSP14	LGGAVCRHHANEYRL	0	0	0	0	0	0	0	0	0	0	0	0	0	0	0	537.5	0	0	0	0	0	0	0	0	0	0	0	0
1493	NSP14	GAVCRHHANEYRLYL	0	0	0	0	0	0	0	0	0	0	0	0	0	0	0	0	0	0	536.5	0	0	0	0	0	0	0	0	0
1494	NSP14	NEYRLYLDAYNMMIS	0	0	0	0	0	1533.5	0	0	0	0	0	0	0	0	0	0	0	0	0	0	0	0	0	0	0	0	0	0
1495	NSP14	LYLDAYNMMISAGFS	0	0	0	0	0	0	0	0	0	0	0	0	0	0	0	0	0	0	0	0	0	0	717	0	0	0	0	0
1496	NSP14	LDAYNMMISAGFSLW	0	0	0	0	0	0	0	0	0	0	0	0	0	0	0	0	0	0	0	0	0	0	1942.5	0	0	0	0	0
1497	NSP14	MISAGFSLWVYKQFD	0	0	0	0	0	0	0	0	0	0	0	0	0	1189	0	0	0	0	0	0	0	0	0	0	0	0	0	1381
1498	NSP14	SAGFSLWVYKQFDTY	0	0	0	0	0	0	0	0	0	0	0	0	0	1799	0	0	0	0	0	0	0	0	0	0	0	0	0	1344
1499	NSP14	GFSLWVYKQFDTYNL	0	0	0	0	0	0	0	0	0	0	0	0	0	699	0	0	0	0	0	0	0	0	0	0	0	0	0	633.5
1500	NSP14	WVYKQFDTYNLWNTF	0	0	0	0	0	0	0	0	0	0	0	0	0	721	0	0	0	0	0	0	0	0	0	0	0	0	0	0
1501	NSP15	YNLWNTFTRLQSLEN	0	0	0	0	0	0	0	0	2367	0	0	0	0	0	0	2813.5	0	0	0	0	0	0	0	0	0	0	0	0
1502	NSP15	LWNTFTRLQSLENVA	0	0	0	0	0	0	0	0	840	0	0	0	0	0	0	949.5	0	0	0	0	0	0	879	0	0	0	0	0
1503	NSP15	QSLENVAFNVVNKGH	0	0	0	0	0	0	0	0	0	0	0	0	0	0	0	0	0	0	0	0	0	0	1966	0	0	0	0	0
1504	NSP15	LENVAFNVVNKGHFD	0	0	0	0	0	0	0	0	550	0	0	0	0	0	0	1782.5	0	0	0	0	0	0	2336.5	0	0	0	0	0
1505	NSP15	AFNVVNKGHFDGQQG	0	0	0	0	0	0	0	0	0	0	0	0	0	0	0	0	0	0	0	539.5	0	0	0	0	0	0	0	0
1506	NSP15	NVVNKGHFDGQQGEV	0	0	0	0	0	0	0	0	1091	0	0	0	0	0	0	928	0	2364	0	0	0	0	0	0	0	0	0	0
1507	NSP15	KGHFDGQQGEVPVSI	0	0	0	0	0	517.5	0	0	0	0	0	0	0	0	0	0	0	0	0	0	0	0	0	0	0	0	0	0
1508	NSP15	DGQQGEVPVSIINNT	0	0	643	0	0	0	0	0	0	0	0	0	0	0	0	0	0	0	0	0	0	0	0	0	0	0	0	0
1509	NSP15	QQGEVPVSIINNTVY	0	0	0	0	0	0	0	0	0	0	0	0	0	0	0	876	0	0	0	0	0	0	0	0	0	0	0	0
1510	NSP15	VPVSIINNTVYTKVD	0	0	0	0	0	0	0	0	0	0	0	0	0	0	0	1252	0	0	0	0	0	0	1077.5	0	0	0	0	0
1511	NSP15	VSIINNTVYTKVDGV	0	0	0	0	0	664	0	0	0	0	0	0	0	0	0	862	0	867.5	0	0	0	0	4760	0	0	0	0	0
1512	NSP15	IINNTVYTKVDGVDV	0	0	0	0	0	999	0	0	1556.5	0	0	0	0	0	0	4295.5	0	793	0	0	0	0	7577	0	0	0	0	0
1513	NSP15	NNTVYTKVDGVDVEL	0	0	857.5	0	0	2245	0	0	0	0	0	0	0	0	0	0	0	0	0	709	0	0	0	0	0	0	0	0
1514	NSP15	TVYTKVDGVDVELFE	0	0	601.5	662	0	1269.5	0	0	0	0	0	850	5605	1157	0	0	0	0	805	9466	0	687.5	0	642	0	924	3414	789
1515	NSP15	YTKVDGVDVELFENK	0	0	0	0	0	0	0	0	0	0	0	0	0	0	0	0	0	0	0	1040.5	0	0	0	0	0	0	0	0
1516	NSP15	DGVDVELFENKTTLP	550	0	0	0	0	0	0	0	0	0	0	0	0	0	0	0	0	0	0	0	0	0	0	0	0	0	0	0
1517	NSP15	VDVELFENKTTLPVN	0	0	0	0	1241	0	0	0	0	0	0	0	0	0	0	1358	0	0	0	0	0	0	719	0	0	0	0	0
1518	NSP15	LFENKTTLPVNVAFE	0	0	0	0	0	0	0	0	712	0	0	0	6028	0	0	1400.5	0	812	0	2651.5	0	0	1546.5	0	0	0	2995	0
1519	NSP15	ENKTTLPVNVAFELW	0	0	0	0	0	0	0	0	0	0	0	0	0	0	0	0	0	0	771.5	0	0	0	0	772	0	0	0	0
1520	NSP15	AFELWAKRNIKPVPE	0	0	0	0	0	0	0	0	0	0	0	0	2793.5	0	0	0	0	0	0	574	0	0	0	0	0	0	1042	0
1521	NSP15	ELWAKRNIKPVPEVK	0	0	0	0	0	0	0	0	4542	0	0	0	0	0	7517	7624.5	1155	0	0	0	0	2065	2092	1309	0	0	0	0
1522	NSP15	WAKRNIKPVPEVKIL	0	0	0	0	0	0	0	0	1307	0	0	0	0	0	2521	4466.5	0	0	0	0	0	3324	1673	0	0	0	0	0
1523	NSP15	KRNIKPVPEVKILNN	0	0	0	0	0	0	0	0	630	0	0	0	0	0	899.5	2664.5	0	0	0	0	0	0	641.5	0	0	0	0	0
1524	NSP15	NIKPVPEVKILNNLG	0	0	0	0	0	552	0	0	0	0	0	0	0	0	0	0	0	0	0	0	0	0	0	0	0	0	0	0
1525	NSP15	KPVPEVKILNNLGVD	0	0	0	0	0	1212.5	0	0	0	0	0	0	0	0	0	0	0	0	0	0	0	0	703.5	0	0	0	0	0
1526	NSP15	EVKILNNLGVDIAAN	0	0	0	0	0	514	0	0	0	0	0	0	0	0	0	1187	0	0	516.5	0	0	0	0	1086	0	0	0	0
1527	NSP15	KILNNLGVDIAANTV	0	0	0	0	0	0	0	0	0	0	0	0	0	0	0	871	0	0	0	0	0	0	0	0	0	0	0	0
1528	NSP15	LNNLGVDIAANTVIW	0	0	0	0	0	0	0	0	738.5	0	0	0	0	0	0	2461	0	0	0	0	0	0	3270	0	0	0	0	0
1529	NSP15	NLGVDIAANTVIWDY	0	0	0	0	0	1359.5	0	0	0	0	0	0	0	0	0	0	0	0	0	0	0	0	0	0	0	0	0	0
1530	NSP15	GVDIAANTVIWDYKR	0	0	0	0	0	1009.5	0	0	0	0	0	0	0	0	0	0	0	0	0	0	0	0	0	0	0	0	0	0
1531	NSP15	VIWDYKRDAPAHIST	0	0	0	0	0	629.5	0	0	0	0	0	0	0	0	0	0	0	0	0	0	0	0	0	0	0	0	0	0
1532	NSP15	WDYKRDAPAHISTIG	0	0	0	0	0	0	0	0	0	0	0	0	0	0	738.5	0	0	0	0	0	0	0	0	0	0	0	0	0
1533	NSP15	YKRDAPAHISTIGVC	0	0	0	0	0	0	0	0	0	0	0	0	0	0	0	995	0	0	0	0	0	0	0	0	0	0	0	0
1534	NSP15	RDAPAHISTIGVCSM	0	0	0	0	0	0	0	0	0	0	0	0	0	0	0	1015.5	0	0	0	0	0	0	0	0	0	0	0	0
1535	NSP15	APAHISTIGVCSMTD	0	0	0	0	0	0	0	0	0	0	0	0	0	0	0	0	0	0	0	0	0	0	867	0	0	0	0	0
1536	NSP15	AHISTIGVCSMTDIA	0	0	0	0	0	0	0	0	0	0	0	0	0	0	0	851	0	0	0	0	0	0	622.5	0	0	0	0	0
1537	NSP15	ISTIGVCSMTDIAKK	0	0	0	0	0	3019	0	0	10993	0	0	0	0	0	0	13908	0	0	3880	0	0	0	9788	0	0	1065	0	0
1538	NSP15	TIGVCSMTDIAKKPT	0	0	0	0	0	0	0	0	3752	0	0	1186	0	0	0	8814	0	0	4342	0	0	0	2611.5	0	0	0	0	0
1539	NSP15	GVCSMTDIAKKPTET	0	0	0	0	0	0	0	0	3651.5	0	0	764.5	0	0	0	6180	0	0	2893	0	0	0	2024.5	0	0	1040	0	0
1540	NSP15	CSMTDIAKKPTETIC	0	0	0	0	0	0	0	0	1263.5	0	0	0	0	0	0	1437.5	0	0	1875	0	0	0	1504.5	0	0	809.5	0	0
1541	NSP15	MTDIAKKPTETICAP	0	0	0	0	0	0	0	0	1407.5	0	0	0	0	0	0	5150	0	0	1748	0	0	0	1989	0	0	784	0	0
1542	NSP15	KPTETICAPLTVFFD	0	0	0	0	0	0	0	0	0	0	0	0	0	2888	0	0	0	0	0	0	0	0	0	0	0	0	0	1461
1543	NSP15	TETICAPLTVFFDGR	0	0	0	0	0	0	0	0	0	0	0	0	0	0	0	0	0	0	603.5	0	0	0	0	0	0	0	0	0
1544	NSP15	TICAPLTVFFDGRVD	0	0	0	0	0	0	0	0	0	0	0	0	0	0	0	1326	0	0	0	0	0	0	0	0	0	0	0	0
1545	NSP15	PLTVFFDGRVDGQVD	6885	0	0	0	0	0	0	0	5293.5	0	3276.5	0	0	0	0	9931.5	0	12012.5	0	0	0	560	4402	0	2169.5	0	0	0
1546	NSP15	TVFFDGRVDGQVDLF	0	0	0	0	0	0	0	609	0	0	0	0	0	0	0	0	0	0	537	0	0	0	0	0	0	0	0	0
1547	NSP15	FRNARNGVLITEGSV	0	0	0	0	0	0	0	0	0	0	0	0	0	0	0	0	0	0	671.5	0	0	0	0	0	0	0	0	0
1548	NSP15	GPKQASLNGVTLIGE	0	0	0	0	0	0	0	0	0	0	0	0	18933	0	0	0	0	0	0	18192.5	0	0	0	0	0	0	15885	0
1549	NSP15	TLIGEAVKTQFNYYK	2155.5	0	0	0	0	0	0	0	0	0	0	0	0	0	0	0	0	0	0	0	0	0	0	0	0	0	0	0
1550	NSP15	IGEAVKTQFNYYKKV	0	0	0	0	0	0	0	0	0	0	0	0	0	0	0	0	0	0	0	0	0	0	1618	0	0	0	0	0
1551	NSP15	VQQLPETYFTQSRNL	0	0	0	0	0	0	0	0	0	0	0	0	0	0	0	0	0	0	0	0	0	0	1477	0	0	0	0	0
1552	NSP15	QLPETYFTQSRNLQE	0	0	0	0	0	0	0	0	0	0	0	0	6743	0	0	0	0	0	0	4600.5	0	0	0	0	0	0	6288.5	0
1553	NSP15	QSRNLQEFKPRSQME	0	0	0	0	0	0	0	0	0	0	0	0	3733.5	0	0	0	0	0	0	1531.5	0	0	0	0	0	0	2383.5	0
1554	NSP15	LQEFKPRSQMEIDFL	0	0	0	0	0	0	0	0	2179	0	0	0	0	0	0	6499	0	0	506	0	0	0	3731	0	0	0	0	0
1555	NSP15	EFKPRSQMEIDFLEL	0	0	0	0	0	0	0	541.5	0	0	944	612	0	0	0	0	0	900	658	573	0	1206	0	665	513	704	793	0
1556	NSP15	KPRSQMEIDFLELAM	0	0	0	0	0	0	0	0	619	0	0	620	0	0	0	0	0	0	0	0	0	0	0	0	0	0	0	0
1557	NSP15	RSQMEIDFLELAMDE	0	0	0	0	0	0	0	0	696	0	0	0	8462	0	0	616	0	0	0	6207.5	0	0	1218	0	0	730.5	4417	0
1558	NSP15	QMEIDFLELAMDEFI	0	0	0	0	0	0	540	0	0	0	0	584.5	0	0	0	548	0	0	508.5	0	0	1145.5	1296	604	0	1163.5	0	0
1559	NSP15	EIDFLELAMDEFIER	0	0	0	0	0	0	0	2307	520.5	0	541	527	727.5	618.5	10503	1844	2381.5	1299	619	1593.5	0	7284	1284	2889	802	924	921	585
1560	NSP15	DFLELAMDEFIERYK	0	0	0	0	0	0	0	0	0	0	0	780	0	0	0	0	0	0	0	0	0	0	0	0	0	698.5	0	0
1561	NSP15	LELAMDEFIERYKLE	0	0	0	0	0	0	0	0	3381	0	0	0	5525	0	0	4785.5	0	0	0	3438	0	0	6355.5	0	0	762	3461	0
1562	NSP15	LAMDEFIERYKLEGY	0	0	0	0	0	0	0	0	4966	0	0	0	0	0	0	7377	0	0	565.5	0	0	0	9680	0	0	0	0	0
1563	NSP15	MDEFIERYKLEGYAF	0	0	0	0	0	0	0	0	0	0	591	0	0	0	621	0	0	0	508.5	0	0	837	0	0	0	0	0	0
1564	NSP15	EFIERYKLEGYAFEH	0	0	0	0	0	0	836.5	841	0	0	3397	0	717	0	749.5	0	1310.5	15315	735.5	933	0	1706.5	0	1892	1776	0	0	0
1565	NSP15	IERYKLEGYAFEHIV	0	0	0	0	0	0	0	0	3549	0	0	0	0	0	0	5335	0	942	895.5	0	0	0	4041.5	0	0	0	0	0
1566	NSP15	RYKLEGYAFEHIVYG	0	0	0	0	0	0	0	0	0	0	0	0	0	0	0	750.5	0	0	0	0	0	0	0	0	0	0	0	0
1567	NSP15	KLEGYAFEHIVYGDF	0	0	0	0	0	621	0	0	0	0	0	0	0	0	0	0	0	858	762	0	0	0	0	0	0	0	0	0
1568	NSP15	EGYAFEHIVYGDFSH	0	0	0	0	0	0	0	0	0	0	0	0	559	0	0	0	537	1035.5	0	887	0	0	0	1003.5	0	0	598.5	0
1569	NSP15	YAFEHIVYGDFSHSQ	0	0	0	0	0	0	0	0	0	0	775	0	0	0	0	0	0	0	0	0	0	0	0	0	0	0	0	0
1570	NSP15	FEHIVYGDFSHSQLG	0	0	0	0	0	0	0	0	0	0	0	0	0	0	0	0	0	0	1386.5	0	0	0	0	0	0	0	0	0
1571	NSP15	GGLHLLIGLAKRFKE	0	0	0	0	0	0	0	0	0	0	0	0	3097	0	0	0	0	0	0	2796.5	0	0	0	0	0	0	1601	0
1572	NSP15	LLIGLAKRFKESPFE	0	0	0	0	583	0	0	0	0	0	0	0	4831	0	0	0	0	0	0	9714	0	0	0	0	0	0	3997.5	0
1573	NSP15	IGLAKRFKESPFELE	0	0	0	0	0	0	0	0	0	787	0	0	5287.5	0	0	0	0	0	0	5154	0	0	890	0	0	0	3393	0
1574	NSP15	LAKRFKESPFELEDF	0	0	0	0	521	0	0	648	935	0	0	745.5	0	0	0	714	0	607	731.5	732	0	1003	1416.5	507	0	1068	664	774.5
1575	NSP15	KRFKESPFELEDFIP	0	0	0	0	0	0	0	0	0	0	0	0	0	0	0	0	0	551	1565.5	0	0	0	0	0	0	0	0	0
1576	NSP15	FKESPFELEDFIPMD	0	0	0	0	0	0	0	0	0	0	0	0	0	0	0	0	0	0	2023	0	0	538.5	0	0	0	0	0	0
1577	NSP15	ESPFELEDFIPMDST	0	0	0	0	0	0	0	704.5	0	0	637	0	0	915.5	0	0	1074	863	884	0	0	846.5	0	558	524	0	0	1302.5
1578	NSP15	PFELEDFIPMDSTVK	0	0	0	660	0	0	0	0	0	0	0	0	0	0	0	0	0	0	502	0	0	0	0	0	0	0	0	0
1579	NSP15	ELEDFIPMDSTVKNY	0	0	0	0	0	0	0	689.5	0	0	633	0	0	0	1823	0	1907	1246.5	0	0	0	1916	0	746	906	0	0	0
1580	NSP15	EDFIPMDSTVKNYFI	0	0	0	0	0	0	0	0	0	0	0	0	0	0	0	0	518	0	0	0	0	615.5	0	0	0	0	0	0
1581	NSP15	ITDAQTGSSKCVCSV	0	0	0	0	0	1691	0	0	0	0	0	0	0	0	0	1120	0	0	0	0	0	0	3595.5	0	0	0	0	0
1582	NSP15	DAQTGSSKCVCSVID	513	0	0	0	0	0	0	0	0	0	0	0	0	0	0	723	0	0	0	0	0	0	0	0	0	529.5	0	0
1583	NSP15	GSSKCVCSVIDLLLD	0	0	0	0	0	0	0	0	885	0	1471.5	0	0	0	0	948	0	0	0	0	0	0	784.5	0	0	0	0	0
1584	NSP15	SKCVCSVIDLLLDDF	0	0	0	0	0	0	0	1335.5	0	0	957	786	0	685	0	0	0	989.5	1706	0	0	869	1202.5	1100	0	1115	651.5	879
1585	NSP15	CVCSVIDLLLDDFVE	0	0	0	657.5	0	0	0	935	0	0	832.5	1098.5	3876	816	535	813.5	0	522	1245	4873	0	1016	1464	1071.5	0	1061.5	3363.5	918.5
1586	NSP15	CSVIDLLLDDFVEII	0	0	0	0	0	0	618	1543	0	0	1731	1506	0	1217	511	621.5	0	715.5	2686	0	0	1261	2222.5	1271	0	1622.5	698.5	950
1587	NSP15	VIDLLLDDFVEIIKS	0	0	0	0	0	0	0	0	0	0	0	0	0	0	0	0	0	0	0	0	0	0	804	0	0	0	0	0
1588	NSP15	DLLLDDFVEIIKSQD	584	0	0	0	0	0	0	0	0	0	0	0	0	0	0	789	0	0	0	0	0	0	821	0	0	0	0	0
1589	NSP15	LLDDFVEIIKSQDLS	0	0	0	0	0	0	0	0	2646	0	0	0	0	0	0	4443	0	0	0	0	0	0	5380	0	0	0	0	0
1590	NSP15	DDFVEIIKSQDLSVV	1000.5	0	0	517	0	0	0	0	0	0	0	0	0	0	0	0	0	0	0	0	0	0	0	0	0	0	539	0
1591	NSP15	FVEIIKSQDLSVVSK	0	0	505	0	0	0	0	0	0	0	0	0	0	0	0	0	0	0	0	0	0	0	0	0	0	0	0	0
1592	NSP15	EIIKSQDLSVVSKVV	0	0	0	0	0	0	0	0	0	0	0	0	0	0	0	0	668	0	0	0	0	0	0	1390.5	0	0	0	0
1593	NSP15	IKSQDLSVVSKVVKV	0	0	0	0	0	0	0	0	5262.5	0	0	0	0	0	0	9074.5	0	0	5825	0	0	0	9157.5	0	0	1620.5	0	0
1594	NSP15	SVVSKVVKVTIDYTE	0	0	0	0	0	0	0	0	0	0	0	0	8508	0	0	0	0	0	0	4025	0	0	0	0	0	0	5233.5	0
1595	NSP15	VSKVVKVTIDYTEIS	0	0	0	0	0	6226.5	0	0	0	0	0	0	0	0	0	0	0	0	0	0	0	0	542	0	0	0	0	0
1596	NSP15	VKVTIDYTEISFMLW	0	0	0	0	0	0	0	0	0	0	0	0	0	0	0	0	0	0	589.5	0	0	0	0	0	0	0	0	0
1597	NSP15	EISFMLWCKDGHVET	0	0	0	0	0	0	0	0	0	0	0	0	0	0	0	0	1605	0	0	0	0	565	0	2171.5	0	0	0	0
1598	NSP15	SFMLWCKDGHVETFY	0	0	0	0	0	0	0	0	0	0	0	0	0	0	0	0	0	0	769	0	0	0	0	0	0	0	0	0
1599	NSP16	SQAWQPGVAMPNLYK	506	0	0	0	0	0	0	0	0	0	0	0	0	0	0	0	0	0	0	0	0	0	0	0	0	0	0	0
1600	NSP16	LEKCDLQNYGDSATL	0	0	0	0	0	0	0	0	698.5	0	0	0	0	0	0	1184	0	0	0	0	0	0	3374	0	0	0	0	0
1601	NSP16	KCDLQNYGDSATLPK	0	0	0	0	0	0	0	0	0	0	0	0	0	0	0	0	0	0	4706	0	0	0	0	0	0	0	0	0
1602	NSP16	DLQNYGDSATLPKGI	0	0	530	0	0	0	0	0	0	0	0	0	0	0	0	0	0	0	0	0	0	0	0	0	0	0	0	0
1603	NSP16	QNYGDSATLPKGIMM	0	0	0	0	0	0	0	0	0	0	0	0	0	0	0	0	0	0	1509	0	0	0	0	0	0	0	0	0
1604	NSP16	IMMNVAKYTQLCQYL	0	0	0	0	0	0	0	0	1490.5	0	0	0	0	0	0	2827	0	0	0	0	0	0	1532	0	0	0	0	0
1605	NSP16	IHFGAGSDKGVAPGT	0	0	0	0	0	0	0	0	706	0	0	0	0	0	0	548	0	0	0	0	0	0	850	0	0	0	0	0
1606	NSP16	SDKGVAPGTAVLRQW	0	0	0	0	0	2464	0	0	0	0	0	0	0	0	0	0	0	0	0	0	0	0	0	0	0	0	0	0
1607	NSP16	RQWLPTGTLLVDSDL	0	0	0	0	0	0	0	0	0	0	0	0	0	0	0	0	0	4948	0	0	0	0	0	0	0	0	0	0
1608	NSP16	WLPTGTLLVDSDLND	0	0	0	0	0	0	0	2172	1584	0	0	0	0	0	0	1383	0	0	0	0	0	0	595	0	0	0	0	0
1609	NSP16	PTGTLLVDSDLNDFV	0	0	0	0	0	587	0	582	0	0	0	0	0	0	0	0	0	0	0	0	0	0	580.5	0	0	575	0	0
1610	NSP16	GTLLVDSDLNDFVSD	0	0	0	0	0	1058.5	0	535	0	0	0	525	0	0	0	0	0	0	0	0	0	0	649	0	0	529.5	0	0
1611	NSP16	LLVDSDLNDFVSDAD	0	0	0	0	0	0	0	1706	4212	0	0	0	0	0	0	6140.5	0	0	0	0	0	509.5	12420	0	0	541.5	0	0
1612	NSP16	VDSDLNDFVSDADST	0	0	0	0	0	795	0	601	0	0	0	0	0	0	0	1794.5	0	0	0	0	0	0	1898.5	0	0	0	0	0
1613	NSP16	SDLNDFVSDADSTLI	0	0	0	0	0	8744.5	0	6548	0	0	0	500	0	0	698.5	0	0	0	818.5	0	0	673	0	0	0	670	0	0
1614	NSP16	LNDFVSDADSTLIGD	0	0	0	0	0	0	0	0	2065.5	0	0	0	0	0	0	7175.5	0	0	0	0	0	0	5499	0	0	1040	0	0
1615	NSP16	VSDADSTLIGDCATV	0	0	0	0	0	11591	0	0	0	0	0	0	0	0	0	0	0	0	0	0	0	0	668.5	0	0	0	0	0
1616	NSP16	DADSTLIGDCATVHT	962.5	0	0	0	0	0	0	0	0	0	0	0	0	0	0	0	0	0	0	0	0	0	0	0	0	0	0	0
1617	NSP16	DSTLIGDCATVHTAN	795	0	0	0	0	0	0	0	1962	0	0	0	0	570	894.5	1793	0	0	0	0	0	0	0	0	0	0	0	0
1618	NSP16	TLIGDCATVHTANKW	0	0	0	0	0	0	0	0	833	0	0	0	0	0	0	1881	0	0	0	0	0	0	0	0	0	0	0	0
1619	NSP16	IGDCATVHTANKWDL	0	0	0	0	0	0	0	0	505	0	0	0	0	0	0	1308.5	0	4108.5	0	0	0	0	2321	0	0	0	0	0
1620	NSP16	DCATVHTANKWDLII	0	0	0	0	0	0	0	0	0	0	0	0	0	0	0	0	0	0	0	0	0	0	592	0	0	0	0	0
1621	NSP16	ATVHTANKWDLIISD	0	0	0	0	0	2606	0	0	0	0	0	0	0	0	0	0	0	0	0	0	0	0	1117.5	0	0	0	0	0
1622	NSP16	VHTANKWDLIISDMY	0	0	0	0	0	4535.5	0	0	1089.5	0	0	0	0	0	0	1738	0	583.5	572.5	0	0	0	10783	0	0	0	0	0
1623	NSP16	TANKWDLIISDMYDP	0	0	0	0	0	1514	0	0	0	0	0	566.5	0	0	0	0	0	0	0	0	0	0	661	0	0	685.5	0	0
1624	NSP16	NKWDLIISDMYDPKT	0	0	0	0	0	694	0	0	0	0	0	0	0	0	0	0	0	0	0	0	0	0	0	0	0	0	0	0
1625	NSP16	LIISDMYDPKTKNVT	0	0	0	0	0	609	0	0	0	0	0	0	0	0	0	0	0	0	0	0	0	0	979	0	0	0	0	0
1626	NSP16	ISDMYDPKTKNVTKE	0	0	0	0	0	9616.5	0	0	4381	0	0	0	1538	0	0	6860	0	0	0	680.5	0	0	4282	0	0	0	1023	0
1627	NSP16	YDPKTKNVTKENDSK	0	0	0	0	0	0	0	3402	0	0	0	0	0	0	15306	0	0	0	0	0	0	16732	0	0	0	0	0	0
1628	NSP16	PKTKNVTKENDSKEG	0	0	0	0	0	0	0	2978	0	0	0	0	0	0	12076	0	0	0	0	0	0	8244	0	0	0	0	0	0
1629	NSP16	TKNVTKENDSKEGFF	0	0	0	0	0	0	0	3540.5	0	0	0	0	0	0	5649	0	0	0	0	0	0	3424.5	0	0	0	0	0	0
1630	NSP16	NVTKENDSKEGFFTY	0	0	525	0	0	903	0	2761.5	0	0	0	0	0	0	4868	0	0	0	0	0	0	5629	0	0	0	0	0	0
1631	NSP16	TKENDSKEGFFTYIC	0	0	0	0	1301.5	0	0	1112	0	0	0	0	0	0	3765	0	0	0	0	0	0	3895	0	0	0	0	0	0
1632	NSP16	ENDSKEGFFTYICGF	0	0	0	0	0	0	0	0	0	0	0	0	0	0	0	0	0	0	0	0	0	518	0	1009	0	0	0	0
1633	NSP16	KLALGGSVAIKITEH	0	0	0	0	0	0	0	0	0	0	1067.5	0	0	0	0	2337.5	0	6720	0	0	0	0	0	0	0	0	0	0
1634	NSP16	ALGGSVAIKITEHSW	0	0	0	0	0	0	0	0	0	0	0	0	0	0	0	1711	0	2620	0	0	0	0	0	0	0	0	0	0
1635	NSP16	GGSVAIKITEHSWNA	0	0	0	0	0	0	0	0	0	0	0	0	0	0	0	0	0	2895.5	0	0	0	0	0	0	0	0	0	0
1636	NSP16	SVAIKITEHSWNADL	0	0	0	0	0	0	0	0	0	0	0	0	0	0	0	0	0	4040.5	0	0	0	0	0	0	0	0	0	0
1637	NSP16	WNADLYKLMGHFAWW	0	0	0	0	0	0	0	0	0	0	0	0	0	0	0	0	0	0	1159.5	0	0	0	0	0	0	0	0	0
1638	NSP16	MGHFAWWTAFVTNVN	0	0	0	0	0	0	3729	0	2252	0	0	0	0	0	0	3628.5	0	0	0	0	728.5	0	0	0	0	0	0	0
1639	NSP16	AWWTAFVTNVNASSS	0	0	0	0	0	0	0	0	0	0	0	0	0	0	0	0	0	0	1036.5	0	0	0	0	0	0	0	0	0
1640	NSP16	WTAFVTNVNASSSEA	0	0	0	0	0	0	0	0	0	0	0	0	0	0	0	0	0	0	2433.5	0	0	0	0	0	0	0	0	0
1641	NSP16	AFVTNVNASSSEAFL	0	0	0	0	0	0	0	0	0	0	0	0	0	0	0	0	0	0	0	0	0	0	2583.5	0	0	0	0	0
1642	NSP16	VTNVNASSSEAFLIG	0	0	0	0	0	884	1321	0	1142	0	0	0	0	871.5	0	6985.5	0	0	0	0	510	0	11360.5	0	0	0	0	0
1643	NSP16	NASSSEAFLIGCNYL	0	0	854.5	0	0	1327	0	0	0	0	0	0	0	0	0	0	0	0	0	0	0	0	0	0	0	0	0	0
1644	NSP16	LIGCNYLGKPREQID	0	0	0	0	0	0	0	0	0	0	0	0	0	0	0	1860	0	0	0	0	868	0	675	0	0	0	0	0
1645	NSP16	NYLGKPREQIDGYVM	0	0	0	0	0	1102.5	0	0	0	0	0	0	0	0	0	0	0	0	0	0	0	0	0	0	0	0	0	0
1646	NSP16	LGKPREQIDGYVMHA	0	0	0	0	0	0	0	0	0	0	0	0	0	0	0	0	0	0	0	0	0	0	915	0	0	0	0	0
1647	NSP16	REQIDGYVMHANYIF	0	0	0	0	0	0	0	0	0	0	0	0	0	0	0	606	0	0	0	0	0	0	0	0	0	0	0	0
1648	NSP16	RNTNPIQLSSYSLFD	0	0	0	0	0	0	0	0	0	0	0	0	0	2093	0	0	0	0	0	0	801	0	0	0	0	0	0	1051
1649	NSP16	TNPIQLSSYSLFDMS	0	0	0	0	0	0	0	0	0	0	0	0	0	3650	0	0	0	0	0	0	0	0	0	0	0	0	0	2375
1650	NSP16	PIQLSSYSLFDMSKF	0	0	0	0	0	0	0	0	0	0	0	0	0	1262	0	0	0	0	0	0	0	0	0	0	0	0	0	0
1651	NSP16	QLSSYSLFDMSKFPL	0	0	0	0	0	0	0	0	0	0	0	0	0	534	0	0	0	0	0	0	0	0	0	0	0	0	0	0
1652	NSP16	LFDMSKFPLKLRGTA	0	0	0	0	0	0	0	0	4200	0	0	0	0	0	0	1733	0	0	0	0	0	0	0	0	0	642	0	0
1653	NSP16	FPLKLRGTAVMSLKE	0	0	0	0	0	0	0	0	0	0	0	0	3623.5	0	0	0	0	0	0	0	0	0	0	0	0	0	1652.5	0
1654	NSP16	LRGTAVMSLKEGQIN	0	0	0	0	0	0	0	0	0	0	0	0	0	0	0	0	0	0	549	0	0	0	0	0	0	0	0	0
1655	NSP16	MSLKEGQINDMILSL	0	0	0	0	0	0	0	0	0	0	0	0	0	0	0	966	0	0	0	0	0	0	0	0	0	0	0	0
1656	NSP16	LKEGQINDMILSLLS	0	0	0	0	0	0	0	0	3223	0	0	0	0	0	0	2306	0	0	0	0	0	0	1710.5	0	0	0	0	0
1657	NSP16	MILSLLSKGRLIIRE	0	0	0	0	0	0	0	0	0	0	0	0	4753	0	0	0	0	0	0	3569	0	0	0	0	0	0	2740	0
1658	NSP16	LSLLSKGRLIIRENN	0	0	609	0	0	0	0	0	4080.5	0	0	0	0	0	0	11511.5	0	0	0	0	0	0	2719	0	0	0	0	0
1659	NSP16	LLSKGRLIIRENNRV	0	0	0	0	0	0	0	0	611	0	0	0	0	0	0	1909	0	0	0	0	0	0	580.5	0	0	0	0	0
1660	NSP16	SKGRLIIRENNRVVI	0	0	0	0	0	523.5	0	0	0	0	0	0	0	0	0	0	0	0	0	0	0	0	0	0	0	0	0	0
1661	NSP16	GRLIIRENNRVVISS	0	0	0	0	0	2126	0	0	0	0	0	0	0	0	0	0	0	0	0	0	0	0	0	0	0	0	0	0
1662	NSP16	LIIRENNRVVISSDV	0	0	0	0	0	1926	0	0	1238.5	0	0	0	0	0	0	0	0	2023	962.5	0	0	0	1841	0	0	0	0	0
1663	NSP16	IRENNRVVISSDVLV	0	0	0	0	0	1179	0	535	7040.5	0	0	0	0	0	0	11137.5	0	0	0	0	0	0	8302	0	0	0	0	0
1664	NSP16	ENNRVVISSDVLVNN	0	0	0	0	0	1971	0	0	0	0	0	0	0	0	0	770.5	0	0	0	0	0	0	0	0	0	0	0	0
1665	NSP16	NRVVISSDVLVNNGS	0	0	0	0	0	1147	0	0	0	0	0	0	0	0	0	0	0	0	0	0	0	0	0	0	0	0	0	0
1666	NSP16	ISSDVLVNNGSGSGS	0	0	0	0	0	7963.5	0	0	2327.5	0	0	0	0	0	0	3556	0	0	0	0	0	0	8007	0	0	0	0	0
1667	Spike	VSSQCVNLTTRTQLP	0	0	0	0	0	1346	0	0	0	0	0	0	0	0	0	0	0	0	0	0	0	0	0	0	0	0	0	0
1668	Spike	PDKVFRSSVLHSTQD	0	0	0	0	0	0	0	0	0	0	0	0	0	0	0	666.5	0	0	0	0	0	0	0	0	0	0	0	0
1669	Spike	SSVLHSTQDLFLPFF	0	0	735.5	0	0	1052	0	791	0	0	0	0	0	0	1836	0	0	0	1558	0	0	1067	0	0	0	0	0	0
1670	Spike	HSTQDLFLPFFSNVT	0	0	0	0	0	0	0	0	0	0	0	0	0	0	0	0	0	0	1665.5	0	0	0	0	0	0	0	0	0
1671	Spike	TQDLFLPFFSNVTWF	0	0	0	0	0	0	0	0	0	0	0	0	0	0	0	0	0	0	858	0	0	0	0	0	0	0	0	0
1672	Spike	PFFSNVTWFHAIHVS	0	0	0	0	0	0	0	0	582.5	0	0	0	0	0	0	1387	0	0	0	0	0	0	0	0	0	0	0	0
1673	Spike	FSNVTWFHAIHVSGT	0	0	0	0	0	0	0	0	1143.5	0	0	0	0	0	0	1361	0	0	0	0	0	0	647	0	0	0	0	0
1674	Spike	NVTWFHAIHVSGTNG	0	0	0	0	0	0	0	0	0	0	0	0	0	0	0	548.5	0	0	0	0	0	0	0	0	0	0	0	0
1675	Spike	HVSGTNGTKRFDNPV	0	0	0	0	0	0	0	0	0	0	0	0	0	0	0	0	0	0	506.5	0	0	0	0	0	0	0	0	0
1676	Spike	SGTNGTKRFDNPVLP	0	0	0	0	0	0	0	0	0	0	0	0	0	0	0	0	0	0	663	0	0	0	0	0	0	0	0	0
1677	Spike	TNGTKRFDNPVLPFN	0	0	0	0	0	0	0	0	0	0	0	0	0	0	0	0	0	0	712.5	0	0	0	0	0	0	0	0	0
1678	Spike	KRFDNPVLPFNDGVY	0	0	0	0	0	0	0	0	0	0	0	0	0	0	0	0	0	0	591.5	0	0	0	0	0	0	0	0	0
1679	Spike	IFGTTLDSKTQSLLI	0	0	0	0	0	0	0	0	2228	0	0	0	0	0	0	3170.5	0	0	0	0	0	0	2285	0	0	0	0	0
1680	Spike	GTTLDSKTQSLLIVN	0	0	0	0	0	0	0	0	0	0	0	0	0	0	0	784.5	0	0	0	0	0	0	0	0	0	0	0	0
1681	Spike	DSKTQSLLIVNNATN	0	0	0	0	0	0	0	0	8204.5	0	0	0	0	0	0	19398	0	0	0	0	588	0	1660	0	0	0	0	0
1682	Spike	KTQSLLIVNNATNVV	0	0	0	0	0	0	0	0	9252.5	0	0	0	0	0	0	15466	0	0	0	0	0	0	5194	0	0	0	0	0
1683	Spike	QSLLIVNNATNVVIK	0	0	0	0	0	0	0	0	4268	0	0	0	0	0	0	1203	0	0	0	0	0	0	1657.5	0	0	0	0	0
1684	Spike	IVNNATNVVIKVCEF	0	0	0	0	0	0	0	0	2624	0	0	0	0	0	0	5402	0	0	0	0	0	0	4253	0	0	0	0	0
1685	Spike	VIKVCEFQFCNDPFL	0	0	0	0	0	0	0	0	959	0	0	0	0	0	0	1379.5	0	0	1056	0	0	0	1534.5	0	0	0	0	0
1686	Spike	CEFQFCNDPFLGVYY	0	0	0	0	0	0	0	0	0	0	0	539	684.5	0	0	0	0	0	1407	510.5	0	987.5	0	0	568	943	797	0
1687	Spike	VYYHKNNKSWMESEF	0	0	0	0	0	0	0	0	0	0	0	0	0	0	0	0	0	0	658	0	0	0	0	0	0	553	0	0
1688	Spike	NKSWMESEFRVYSSA	0	0	1362	0	0	0	0	0	0	0	0	0	0	0	0	0	0	0	0	0	0	0	0	0	0	0	0	0
1689	Spike	SWMESEFRVYSSANN	0	0	1169	0	0	0	0	0	0	0	0	0	0	0	0	0	0	0	1004.5	0	0	0	0	0	0	0	0	0
1690	Spike	SEFRVYSSANNCTFE	0	0	0	0	0	634	0	0	0	0	0	0	3156	0	0	0	0	0	0	3807	0	0	0	0	0	0	1005	0
1691	Spike	VYSSANNCTFEYVSQ	0	0	0	0	0	1824	0	0	511	0	0	0	0	0	0	751.5	0	0	0	0	0	0	1197.5	0	0	0	0	0
1692	Spike	SSANNCTFEYVSQPF	0	0	0	0	0	1031.5	0	0	0	0	0	0	0	0	0	684.5	0	0	0	0	0	0	0	0	0	0	0	0
1693	Spike	NCTFEYVSQPFLMDL	0	0	0	0	0	0	0	0	0	0	0	0	0	0	0	0	0	2708.5	0	0	0	0	943.5	0	0	0	0	0
1694	Spike	EYVSQPFLMDLEGKQ	0	0	0	0	0	0	0	0	0	0	571	0	0	0	0	0	0	0	0	0	0	500	0	0	0	0	0	0
1695	Spike	VSQPFLMDLEGKQGN	0	0	0	0	0	3872	0	0	3278	0	0	0	0	0	0	4086.5	0	0	0	0	0	0	6676.5	0	0	0	0	0
1696	Spike	FLMDLEGKQGNFKNL	0	0	0	0	0	0	0	0	0	0	0	0	0	0	0	0	0	0	0	847.5	0	0	0	0	0	0	0	0
1697	Spike	MDLEGKQGNFKNLRE	0	0	0	0	0	0	0	0	0	0	0	0	3220.5	0	0	0	0	0	0	1607	0	0	0	0	0	0	4032	0
1698	Spike	LEGKQGNFKNLREFV	0	559.5	0	0	0	0	0	0	673	0	0	0	0	0	0	852	0	0	0	0	0	0	786	0	0	0	0	0
1699	Spike	KNLREFVFKNIDGYF	0	0	0	0	0	0	0	0	0	0	0	0	0	0	0	0	0	0	881	0	0	0	0	0	0	0	0	0
1700	Spike	FKIYSKHTPINLVRD	0	0	0	0	0	0	0	0	0	0	0	0	0	0	0	556.5	0	0	0	0	0	0	0	0	0	0	0	0
1701	Spike	IYSKHTPINLVRDLP	0	0	0	0	0	0	0	0	2467	0	0	0	0	0	0	3130.5	0	0	0	0	0	0	2436.5	0	0	0	0	0
1702	Spike	NLVRDLPQGFSALEP	0	0	0	0	0	1308	0	0	0	0	0	0	0	0	0	0	0	550.5	0	0	0	0	0	0	0	0	0	0
1703	Spike	DLPQGFSALEPLVDL	0	0	0	0	0	0	0	0	0	0	0	0	0	0	0	0	0	2121	0	0	0	0	0	0	0	0	0	0
1704	Spike	GFSALEPLVDLPIGI	0	0	0	0	0	0	0	0	0	0	0	0	0	0	1158	0	0	0	0	0	0	586	0	0	0	0	0	0
1705	Spike	SALEPLVDLPIGINI	0	0	0	0	0	0	0	0	1094.5	0	0	0	0	0	0	1290	0	0	1172.5	0	0	0	0	0	0	1290	0	0
1706	Spike	LEPLVDLPIGINITR	0	0	0	0	0	0	0	0	1005	0	0	0	0	0	0	2051	0	0	0	0	0	0	0	0	0	0	0	0
1707	Spike	PLVDLPIGINITRFQ	0	0	0	0	0	0	0	0	0	0	0	0	0	0	0	814	0	0	0	0	0	0	0	0	0	0	0	0
1708	Spike	LPIGINITRFQTLLA	0	0	0	0	0	0	0	606	0	0	0	0	0	0	0	0	0	0	0	0	0	0	0	0	0	0	0	0
1709	Spike	IGINITRFQTLLALH	0	0	0	0	0	0	0	0	0	0	0	0	0	0	0	893	0	0	0	0	0	0	760.5	0	0	0	0	0
1710	Spike	INITRFQTLLALHRS	0	0	0	0	0	0	0	0	0	0	0	0	0	0	0	797	0	0	0	0	0	0	923	0	0	0	0	0
1711	Spike	ITRFQTLLALHRSYL	0	0	0	0	0	0	0	0	0	0	0	0	0	0	0	0	0	0	0	0	0	0	501	0	0	0	0	0
1712	Spike	HRSYLTPGDSSSGWT	0	0	0	0	0	1244	0	0	0	0	0	0	0	0	0	0	0	0	0	0	0	0	0	0	0	0	0	0
1713	Spike	SYLTPGDSSSGWTAG	0	0	0	0	574	0	0	0	0	0	0	0	0	0	0	0	0	0	1234	0	0	0	0	0	0	0	0	0
1714	Spike	DSSSGWTAGAAAYYV	812.5	0	0	0	0	2315.5	0	0	0	0	0	0	0	0	0	0	0	0	0	0	0	0	0	0	0	0	0	0
1715	Spike	YYVGYLQPRTFLLKY	0	0	0	0	0	0	0	0	0	0	0	0	0	0	0	0	0	0	0	1002.5	0	0	0	0	0	0	0	0
1716	Spike	VGYLQPRTFLLKYNE	0	0	0	0	0	0	0	0	0	0	0	0	18447.5	0	0	0	0	0	0	13821	0	0	0	0	0	0	9980	0
1717	Spike	QPRTFLLKYNENGTI	0	0	0	0	0	0	0	1058.5	0	0	0	0	0	0	0	0	0	0	0	0	0	0	0	0	0	0	0	0
1718	Spike	RTFLLKYNENGTITD	0	0	0	0	0	0	0	1520	0	0	0	0	0	0	0	0	0	0	0	0	0	0	0	0	0	0	0	0
1719	Spike	FLLKYNENGTITDAV	0	0	0	0	0	0	0	1652.5	0	0	0	0	0	0	0	0	0	0	0	0	0	0	0	0	0	0	0	0
1720	Spike	LKYNENGTITDAVDC	0	0	0	0	0	0	0	1254.5	0	0	0	0	0	0	0	0	0	0	0	0	0	0	821	0	0	0	0	0
1721	Spike	ENGTITDAVDCALDP	0	0	0	0	0	0	0	0	0	0	0	0	0	0	0	0	0	0	0	0	0	683.5	0	0	0	0	0	0
1722	Spike	GTITDAVDCALDPLS	0	0	0	0	0	0	0	0	0	0	0	0	0	0	0	0	0	0	2015	0	0	0	2703.5	0	0	0	0	0
1723	Spike	ITDAVDCALDPLSET	0	0	0	0	0	1657.5	0	0	1287	0	0	0	0	0	0	1786.5	0	0	2589.5	0	0	0	6751.5	0	0	0	0	0
1724	Spike	DAVDCALDPLSETKC	0	0	0	0	0	0	0	0	0	0	0	0	0	0	0	942.5	0	0	3978.5	0	0	0	0	0	0	0	0	0
1725	Spike	VDCALDPLSETKCTL	0	0	0	0	0	0	0	0	0	0	0	0	0	0	0	0	0	0	3916.5	0	0	0	840.5	0	0	0	0	0
1726	Spike	CALDPLSETKCTLKS	0	0	0	0	0	0	0	0	0	0	0	0	0	0	0	0	0	0	7858.5	0	0	0	0	0	0	0	0	0
1727	Spike	LDPLSETKCTLKSFT	0	0	0	0	0	0	0	0	0	0	0	0	0	0	0	0	0	0	8032	0	0	0	2367	0	0	0	0	0
1728	Spike	PLSETKCTLKSFTVE	0	0	0	0	0	0	0	0	0	0	0	0	1666	0	0	725	0	0	0	1653.5	0	0	0	0	0	0	1059.5	0
1729	Spike	LKSFTVEKGIYQTSN	0	0	0	0	0	7222	0	0	0	0	0	0	0	0	0	1677	0	0	0	0	0	0	1002.5	0	0	0	0	0
1730	Spike	EKGIYQTSNFRVQPT	0	0	0	0	0	0	0	0	0	0	0	0	0	0	0	0	0	0	0	0	0	0	0	1008.5	0	0	0	0
1731	Spike	YQTSNFRVQPTESIV	0	0	0	0	0	0	0	0	0	0	0	0	0	0	0	0	0	0	0	0	674	0	0	0	0	0	0	0
1732	Spike	NFRVQPTESIVRFPN	0	0	0	0	0	572	0	0	0	0	0	0	0	0	0	0	0	0	0	702.5	0	0	0	0	0	0	0	0
1733	Spike	QPTESIVRFPNITNL	0	0	539.5	0	0	0	0	0	3342	0	0	0	0	0	0	3484.5	0	0	0	0	0	0	2384	0	0	0	0	0
1734	Spike	TESIVRFPNITNLCP	0	0	0	0	0	0	0	0	1312.5	0	0	0	0	0	0	2167	0	0	0	0	0	0	861	0	0	0	0	0
1735	Spike	VRFPNITNLCPFGEV	0	0	0	0	0	0	0	0	0	0	0	0	0	0	0	1210.5	540.5	1317	0	0	0	0	668	0	0	0	0	0
1736	Spike	NITNLCPFGEVFNAT	0	0	0	0	0	756	0	0	0	0	0	0	0	0	0	0	0	0	0	0	0	0	0	0	0	0	0	0
1737	Spike	TRFASVYAWNRKRIS	0	0	0	0	0	2009.5	0	0	0	0	0	0	0	0	0	0	0	0	0	0	0	0	0	0	0	0	0	0
1738	Spike	FASVYAWNRKRISNC	0	0	0	0	0	0	0	0	0	0	0	0	0	0	0	928	0	0	0	0	0	0	0	0	0	0	0	0
1739	Spike	SVYAWNRKRISNCVA	0	0	0	0	0	842.5	0	0	0	0	0	0	0	0	0	871.5	0	0	0	0	0	0	0	0	0	0	0	0
1740	Spike	YAWNRKRISNCVADY	0	0	0	0	0	861.5	0	0	0	0	0	0	0	0	0	695	0	0	0	0	0	0	0	0	0	0	0	0
1741	Spike	WNRKRISNCVADYSV	0	0	0	0	0	623	0	0	0	0	0	0	0	0	0	0	0	0	0	0	0	0	0	0	0	0	0	0
1742	Spike	SNCVADYSVLYNSAS	0	0	0	0	514	885	0	0	0	0	0	0	0	0	0	0	0	0	0	0	0	0	0	0	0	0	0	0
1743	Spike	YNSASFSTFKCYGVS	0	0	0	0	0	8366.5	0	0	0	0	0	0	0	0	0	0	0	0	0	0	0	0	0	0	0	0	0	0
1744	Spike	STFKCYGVSPTKLND	0	0	0	0	0	0	0	0	2907	0	0	0	0	0	0	866.5	0	0	0	0	0	0	0	0	0	0	0	0
1745	Spike	LNDLCFTNVYADSFV	0	0	0	0	0	0	0	0	1730.5	0	0	514	0	0	0	1234	0	0	0	0	0	0	752.5	0	0	1054.5	0	0
1746	Spike	TNVYADSFVIRGDEV	0	0	0	0	0	0	0	0	0	0	0	0	0	0	0	680	0	0	0	0	0	0	0	0	0	0	0	0
1747	Spike	VYADSFVIRGDEVRQ	0	0	0	0	0	0	0	0	632	0	0	0	0	0	0	751	0	0	0	0	0	0	790	0	0	0	0	0
1748	Spike	ADSFVIRGDEVRQIA	0	0	0	0	0	849	0	0	577.5	0	0	0	0	0	0	900	0	0	0	0	0	0	0	0	0	0	0	0
1749	Spike	VIRGDEVRQIAPGQT	0	0	0	0	0	0	0	0	528.5	0	0	0	0	0	0	959.5	0	0	0	0	0	0	0	0	0	0	0	0
1750	Spike	VRQIAPGQTGKIADY	0	0	0	0	0	0	0	0	690.5	0	0	0	0	0	0	559	0	0	0	0	0	0	0	0	0	0	0	0
1751	Spike	QIAPGQTGKIADYNY	0	0	0	0	0	3165.5	0	0	0	0	0	0	0	0	0	0	0	0	0	0	0	0	0	0	0	0	0	0
1752	Spike	TGKIADYNYKLPDDF	0	0	0	0	0	0	0	886.5	0	0	0	0	0	0	0	0	0	0	0	0	0	0	0	0	0	0	0	0
1753	Spike	ADYNYKLPDDFTGCV	0	0	0	0	0	0	0	0	0	0	0	0	0	0	0	0	0	0	0	0	0	0	714	0	0	0	0	0
1754	Spike	LPDDFTGCVIAWNSN	0	0	0	0	0	0	0	0	0	0	0	0	0	0	0	962	0	0	0	0	0	0	0	0	0	0	0	0
1755	Spike	DDFTGCVIAWNSNNL	567	0	652	0	0	0	0	0	0	0	0	0	0	0	0	0	0	0	0	0	0	0	0	0	0	0	0	0
1756	Spike	FTGCVIAWNSNNLDS	0	0	0	0	0	0	0	0	0	0	0	0	0	0	0	0	0	0	0	0	0	0	647	0	0	0	0	0
1757	Spike	NSNNLDSKVGGNYNY	0	0	0	0	0	531	0	0	0	0	0	0	0	0	0	0	0	0	0	0	0	0	0	0	0	0	0	0
1758	Spike	NNLDSKVGGNYNYLY	0	0	0	0	0	953	0	0	0	0	0	0	0	0	0	0	0	0	0	0	0	0	0	0	0	0	0	0
1759	Spike	LDSKVGGNYNYLYRL	0	0	0	0	0	0	0	0	0	0	0	0	0	0	0	0	0	0	0	0	0	0	823	0	0	0	0	0
1760	Spike	YNYLYRLFRKSNLKP	0	0	0	0	0	0	0	665.5	14135	0	0	0	0	0	0	28089	0	0	0	0	0	0	10964	0	0	0	0	0
1761	Spike	YLYRLFRKSNLKPFE	0	0	0	0	0	0	0	0	527	0	0	0	2365.5	0	0	2415.5	0	0	0	2324.5	0	0	1582	0	0	0	4748.5	0
1762	Spike	YRLFRKSNLKPFERD	0	0	0	0	0	0	0	0	0	0	0	0	0	0	0	900	0	692	0	0	0	0	948	0	0	0	0	0
1763	Spike	LFRKSNLKPFERDIS	0	0	0	0	0	2287	0	0	0	0	0	0	0	0	0	0	0	538	0	0	0	0	993	0	0	0	0	0
1764	Spike	RKSNLKPFERDISTE	0	0	0	0	0	0	0	0	0	0	0	0	4059	0	0	1990.5	0	0	0	2918	0	0	5710	0	0	0	6230.5	0
1765	Spike	SNLKPFERDISTEIY	0	0	0	0	0	722	0	0	2869	0	0	0	0	0	568	3791	0	0	1464	0	0	0	696	0	0	706	0	0
1766	Spike	LKPFERDISTEIYQA	0	0	0	0	0	0	0	0	0	0	0	0	0	0	1465.5	0	0	0	0	0	0	0	0	0	0	0	0	0
1767	Spike	ERDISTEIYQAGSTP	0	0	0	0	0	0	0	637	0	0	0	0	512	0	969	0	1122	0	0	0	0	1349	0	2171	0	0	605	0
1768	Spike	EIYQAGSTPCNGVEG	0	0	0	0	0	0	0	0	0	0	0	0	0	0	0	0	610.5	0	0	0	0	0	0	950	0	0	0	0
1769	Spike	YQAGSTPCNGVEGFN	0	0	0	0	0	0	0	0	0	0	0	0	0	0	0	0	0	0	0	3270	0	0	0	0	0	0	0	0
1770	Spike	VEGFNCYFPLQSYGF	0	0	0	0	0	0	0	0	0	0	0	0	0	0	0	0	0	0	519	0	0	0	0	0	0	0	0	0
1771	Spike	NCYFPLQSYGFQPTN	0	0	0	0	0	0	0	0	0	0	0	0	0	0	0	659	0	0	0	0	0	0	0	0	0	0	0	0
1772	Spike	VGYQPYRVVVLSFEL	0	0	0	0	0	0	0	0	1467.5	0	0	0	0	0	0	885.5	0	0	663	0	0	0	569.5	0	0	0	0	0
1773	Spike	YQPYRVVVLSFELLH	0	0	0	0	0	0	0	0	0	0	0	0	0	0	0	700	0	0	1103	0	0	0	0	0	0	0	0	0
1774	Spike	LSFELLHAPATVCGP	0	0	0	0	0	1350	0	0	6088	0	0	0	0	0	0	6092	0	0	0	0	0	0	5782.5	0	0	0	0	0
1775	Spike	FELLHAPATVCGPKK	0	0	0	0	0	0	0	0	0	0	0	0	0	0	0	0	0	0	712.5	0	0	0	0	0	0	0	0	0
1776	Spike	LLHAPATVCGPKKST	0	0	0	0	0	0	0	0	759	0	0	0	0	0	0	772.5	0	0	0	0	0	0	676.5	0	0	0	0	0
1777	Spike	TVCGPKKSTNLVKNK	0	0	0	0	0	0	0	0	0	0	0	0	0	0	0	0	0	0	535	0	0	0	0	0	0	0	0	0
1778	Spike	GLTGTGVLTESNKKF	0	0	0	0	0	0	0	0	0	0	0	0	0	0	0	0	0	0	1253	0	0	0	0	0	0	0	0	0
1779	Spike	VLTESNKKFLPFQQF	0	0	0	0	0	0	0	0	0	0	0	0	0	0	0	0	0	0	1801.5	0	0	0	0	0	0	0	0	0
1780	Spike	SNKKFLPFQQFGRDI	0	0	0	0	0	0	0	0	0	0	0	0	0	0	0	0	0	1908.5	0	0	0	0	0	0	0	0	0	0
1781	Spike	RDIADTTDAVRDPQT	0	0	0	0	0	0	0	0	0	0	0	0	0	0	0	0	0	0	0	918.5	0	0	1724	0	0	0	0	0
1782	Spike	IADTTDAVRDPQTLE	0	0	0	0	0	775.5	0	0	4576	0	0	0	3199.5	0	0	3798	0	0	1116	1768	0	524	6114	0	0	579.5	3131.5	977
1783	Spike	DTTDAVRDPQTLEIL	621	0	0	0	0	0	0	0	0	0	0	0	0	0	0	0	551.5	759.5	10874	0	0	817.5	0	1098.5	1976	5937	0	0
1784	Spike	TDAVRDPQTLEILDI	0	0	0	0	0	0	0	752.5	1091.5	0	0	0	0	0	0	1056	0	2122.5	17501	0	0	2043	640	0	2159	7889.5	0	0
1785	Spike	AVRDPQTLEILDITP	0	0	0	0	0	0	0	566.5	0	0	0	0	0	0	0	0	0	0	6156	0	0	775	0	0	1232.5	3348.5	0	0
1786	Spike	RDPQTLEILDITPCS	0	0	0	0	0	0	0	0	0	0	0	0	0	0	0	0	0	0	536.5	0	0	0	0	0	0	1215.5	0	0
1787	Spike	EILDITPCSFGGVSV	0	0	0	0	0	0	0	2519	0	0	0	0	0	0	1230	0	1498	0	0	0	0	1003	0	2177.5	0	0	0	0
1788	Spike	LDITPCSFGGVSVIT	0	0	0	0	0	0	0	0	703	0	0	0	0	0	0	891	0	0	0	0	0	0	4326	0	0	0	0	0
1789	Spike	SFGGVSVITPGTNTS	0	0	0	0	0	62291	0	0	0	0	0	0	0	0	0	0	0	0	0	0	0	0	0	0	0	0	0	0
1790	Spike	GGVSVITPGTNTSNQ	0	0	0	0	0	56137.5	0	0	17508	0	0	0	0	0	0	12813	0	0	0	0	0	0	1273.5	0	0	0	0	0
1791	Spike	VSVITPGTNTSNQVA	0	0	0	0	0	61887	0	0	9964	0	0	0	0	0	0	11007	0	0	0	0	0	0	11434	0	0	0	0	0
1792	Spike	VITPGTNTSNQVAVL	0	0	0	0	0	13935.5	0	0	6868.5	0	0	0	0	0	0	5343.5	0	0	0	0	0	0	6014.5	0	0	0	0	0
1793	Spike	TPGTNTSNQVAVLYQ	0	0	0	0	0	5447	0	0	0	0	0	0	0	0	0	1008	0	0	0	0	0	0	810	0	0	0	0	0
1794	Spike	GTNTSNQVAVLYQDV	0	0	0	0	0	18247	0	0	1748	0	0	0	0	0	0	1788.5	0	2866.5	0	0	0	0	954.5	0	0	0	0	0
1795	Spike	NTSNQVAVLYQDVNC	0	0	619	0	0	0	0	0	0	0	0	0	0	0	0	0	0	0	0	0	0	0	0	0	0	0	0	0
1796	Spike	SNQVAVLYQDVNCTE	0	0	0	0	0	921	0	0	0	0	0	0	7000	0	0	0	0	0	0	2340	0	0	0	0	0	0	3027.5	0
1797	Spike	LYQDVNCTEVPVAIH	0	0	0	0	0	0	0	0	972	0	0	0	0	0	0	1846	0	0	0	0	0	0	2868.5	0	0	0	0	0
1798	Spike	QDVNCTEVPVAIHAD	0	0	0	0	0	0	0	0	596.5	0	0	0	0	0	0	1004	0	0	0	0	0	0	0	0	0	0	0	0
1799	Spike	VNCTEVPVAIHADQL	0	0	0	0	0	0	0	0	1205	0	0	0	0	0	0	1535	0	0	0	0	0	0	696	0	0	0	0	0
1800	Spike	EVPVAIHADQLTPTW	0	0	0	0	0	0	0	0	0	0	0	0	0	0	0	0	0	0	0	0	0	1043	0	1430	0	0	0	0
1801	Spike	PVAIHADQLTPTWRV	0	0	0	0	0	0	0	0	0	0	0	0	0	0	0	690	0	0	0	0	0	0	0	0	0	0	0	0
1802	Spike	NVFQTRAGCLIGAEH	0	0	0	0	0	0	0	0	0	0	1803.5	0	0	0	0	0	0	15087.5	0	0	0	0	0	0	1808.5	0	0	0
1803	Spike	FQTRAGCLIGAEHVN	0	0	0	0	0	0	0	0	0	0	0	0	0	0	0	0	0	1091.5	0	0	0	0	0	0	0	0	0	0
1804	Spike	TRAGCLIGAEHVNNS	0	0	548	0	0	0	0	0	0	0	0	0	0	0	0	0	0	0	0	0	0	0	0	0	0	0	0	0
1805	Spike	AGCLIGAEHVNNSYE	0	0	0	0	0	0	0	0	0	0	0	572	10645	0	0	0	0	0	0	5741	0	0	0	0	0	820	5943	0
1806	Spike	CLIGAEHVNNSYECD	0	0	0	0	0	0	0	0	0	0	0	972.5	988	501	0	0	0	0	591	0	0	1003	0	518	554.5	1130.5	768	530
1807	Spike	IGAEHVNNSYECDIP	0	0	0	0	0	0	0	0	3972.5	0	0	610	0	0	0	4405	0	0	0	0	0	0	3450	0	0	890	0	0
1808	Spike	NNSYECDIPIGAGIC	0	0	0	0	0	872	0	0	0	0	0	0	0	0	0	0	0	0	0	0	0	0	0	0	0	0	0	0
1809	Spike	ECDIPIGAGICASYQ	0	0	0	0	0	0	0	511.5	0	0	0	0	0	0	606	0	0	0	0	0	0	1777.5	0	967	0	0	0	0
1810	Spike	PIGAGICASYQTQTN	0	0	0	0	0	6398	0	0	0	0	0	0	0	0	0	0	0	0	0	0	0	0	0	0	0	0	0	0
1811	Spike	GAGICASYQTQTNSP	0	0	0	0	0	696	0	0	0	0	0	0	0	0	0	0	0	0	0	0	0	0	0	0	0	0	0	0
1812	Spike	RSVASQSIIAYTMSL	0	0	0	0	0	0	0	0	669.5	0	0	0	0	0	0	764	0	0	0	0	0	0	0	0	0	0	0	0
1813	Spike	VASQSIIAYTMSLGA	0	0	0	0	0	0	0	0	0	0	0	0	0	0	0	0	0	0	0	0	0	0	595	0	0	0	0	0
1814	Spike	SQSIIAYTMSLGAEN	0	0	0	0	0	0	0	0	0	0	0	0	0	0	533.5	0	0	0	0	0	0	0	0	0	0	0	0	0
1815	Spike	IAYTMSLGAENSVAY	0	0	0	0	0	0	0	0	2916.5	0	0	0	0	0	0	5427.5	0	0	0	0	0	0	5642	0	0	0	0	0
1816	Spike	MSLGAENSVAYSNNS	0	0	539	0	0	0	0	0	0	0	0	0	0	0	0	0	0	0	0	0	0	0	0	0	0	0	0	0
1817	Spike	LGAENSVAYSNNSIA	0	0	0	0	0	0	0	0	505	0	0	0	0	0	937	0	0	0	0	0	0	0	1442.5	0	0	0	0	0
1818	Spike	NSVAYSNNSIAIPTN	0	0	1119	0	0	0	0	0	1518	0	0	0	0	0	0	3783.5	0	0	0	0	0	0	0	0	0	0	0	0
1819	Spike	YSNNSIAIPTNFTIS	0	0	0	0	0	2882	0	0	0	0	0	0	0	0	0	0	0	0	0	0	0	0	0	0	0	0	0	0
1820	Spike	NNSIAIPTNFTISVT	0	0	1076	0	0	3863	0	0	0	0	0	0	0	0	0	575	0	0	0	0	0	0	0	0	0	0	0	0
1821	Spike	SIAIPTNFTISVTTE	0	0	0	0	0	582	0	0	2789.5	0	0	0	6421.5	0	0	4437	0	0	0	3554	0	0	1988	0	0	0	6929	0
1822	Spike	PTNFTISVTTEILPV	0	0	0	0	0	0	0	0	0	0	0	0	0	0	0	820	0	0	0	0	0	0	0	0	0	0	0	0
1823	Spike	NFTISVTTEILPVSM	0	0	0	0	0	796	0	0	0	0	0	0	0	0	0	0	0	0	0	0	0	0	0	0	0	0	0	0
1824	Spike	SVTTEILPVSMTKTS	526.5	0	0	1061	0	12819	0	0	0	0	0	0	0	0	781	0	0	0	0	0	0	1040	0	0	0	0	0	0
1825	Spike	TTEILPVSMTKTSVD	0	0	0	0	0	0	0	575.5	0	0	0	0	0	0	0	0	0	0	0	0	0	0	0	0	0	0	0	0
1826	Spike	EILPVSMTKTSVDCT	0	0	0	0	0	0	0	0	0	0	0	0	0	0	0	0	1509	0	0	0	0	0	0	1737	0	0	0	0
1827	Spike	VSMTKTSVDCTMYIC	0	0	0	0	0	6595.5	0	0	0	0	0	0	0	0	0	1844	0	0	0	0	0	0	822.5	0	0	0	0	0
1828	Spike	DCTMYICGDSTECSN	516	0	0	0	0	0	0	0	0	0	0	0	0	0	0	0	0	0	0	0	0	0	0	0	0	0	0	0
1829	Spike	TMYICGDSTECSNLL	0	0	0	0	0	0	0	579	0	0	0	0	0	0	0	0	0	0	0	0	0	0	0	0	0	0	0	0
1830	Spike	DSTECSNLLLQYGSF	778.5	0	0	0	0	0	0	0	0	0	0	0	0	0	0	0	0	0	0	0	0	0	0	0	0	0	0	0
1831	Spike	NLLLQYGSFCTQLNR	0	0	0	0	0	656.5	0	0	0	0	0	0	0	0	0	0	0	0	0	0	0	0	0	0	0	0	0	0
1832	Spike	FCTQLNRALTGIAVE	0	0	0	0	0	0	0	0	2188.5	0	637	0	3992	0	0	2212.5	0	0	0	3719.5	0	0	966	0	0	0	2701	0
1833	Spike	TQLNRALTGIAVEQD	0	0	0	0	0	0	0	0	4629.5	0	0	0	0	0	0	6615.5	0	1676.5	0	0	0	0	1954.5	0	0	0	0	0
1834	Spike	LNRALTGIAVEQDKN	0	0	0	0	0	0	0	984	861	0	0	0	0	0	0	2546	0	0	64519	0	0	0	914.5	0	0	1119.5	0	0
1835	Spike	RALTGIAVEQDKNTQ	0	0	0	0	0	0	0	0	0	0	0	0	0	0	0	0	0	0	8018	0	0	0	0	0	0	0	0	0
1836	Spike	LTGIAVEQDKNTQEV	0	0	0	0	0	0	0	0	1733	0	0	0	0	0	0	1278	0	0	9494	0	0	0	2879	0	0	0	0	0
1837	Spike	GIAVEQDKNTQEVFA	0	0	0	0	0	569.5	0	0	0	0	0	0	0	0	0	0	0	0	3061.5	0	0	0	0	0	0	633	0	0
1838	Spike	EQDKNTQEVFAQVKQ	0	0	0	0	0	0	0	0	0	0	0	0	0	0	1319	0	0	0	0	0	0	749	0	613	0	0	0	0
1839	Spike	DKNTQEVFAQVKQIY	0	0	0	0	0	0	0	0	515.5	0	0	0	0	0	0	755	0	0	0	0	0	0	0	0	0	0	0	0
1840	Spike	VFAQVKQIYKTPPIK	0	0	0	0	0	0	0	0	0	0	0	0	0	0	0	0	0	0	1308	0	0	0	0	0	0	0	0	0
1841	Spike	AQVKQIYKTPPIKDF	0	0	0	0	0	0	0	0	1099.5	0	0	0	0	0	0	0	0	0	0	0	0	0	0	0	0	0	0	0
1842	Spike	QIYKTPPIKDFGGFN	0	0	0	0	0	0	0	0	0	0	0	0	0	0	0	0	0	0	932	0	0	0	0	0	0	0	0	0
1843	Spike	YKTPPIKDFGGFNFS	0	0	0	0	0	0	0	0	0	0	0	0	0	0	0	0	0	0	0	0	0	0	1029	0	0	0	0	0
1844	Spike	TPPIKDFGGFNFSQI	0	0	547	0	0	0	0	0	0	0	0	0	0	0	0	0	0	0	0	0	0	0	0	0	0	0	0	0
1845	Spike	GFNFSQILPDPSKPS	0	0	0	0	0	0	0	0	0	0	0	0	0	0	0	0	0	622	0	0	0	0	0	0	0	0	0	0
1846	Spike	ILPDPSKPSKRSFIE	0	0	0	0	0	0	0	0	2142.5	0	0	0	2923	0	0	1913	0	0	727	1257	0	0	913.5	0	0	0	632	0
1847	Spike	PDPSKPSKRSFIEDL	0	0	0	0	0	0	0	0	0	0	0	0	0	0	0	0	0	2064.5	7022	0	544.5	0	0	0	0	0	0	0
1848	Spike	PSKPSKRSFIEDLLF	0	0	0	0	0	0	0	0	0	0	0	0	0	0	0	0	0	0	7609	0	0	640	0	0	0	0	0	0
1849	Spike	KPSKRSFIEDLLFNK	0	0	0	0	0	0	0	0	0	0	0	0	0	0	0	0	0	0	744	0	0	0	0	0	0	0	0	0
1850	Spike	SKRSFIEDLLFNKVT	0	0	0	0	0	0	0	0	0	0	0	700	0	0	0	0	0	0	1690	0	0	0	0	0	0	3455	0	0
1851	Spike	RSFIEDLLFNKVTLA	0	0	0	0	0	0	0	2883	0	0	0	0	0	0	0	0	0	0	1895	0	0	0	0	0	0	0	0	0
1852	Spike	EDLLFNKVTLADAGF	0	0	0	0	0	0	0	717	0	0	0	0	0	0	0	0	934	0	576	0	0	911	0	1409.5	0	0	0	0
1853	Spike	AGFIKQYGDCLGDIA	0	0	0	0	0	0	0	0	0	0	0	0	0	0	0	0	0	0	906.5	0	0	0	0	0	0	0	0	0
1854	Spike	FIKQYGDCLGDIAAR	0	0	0	0	0	0	0	0	0	0	0	0	0	0	0	0	0	0	544	0	0	0	0	0	0	0	0	0
1855	Spike	KQYGDCLGDIAARDL	0	0	0	0	0	0	0	0	0	0	0	0	0	0	0	0	0	2453.5	727.5	0	0	0	0	0	0	0	0	0
1856	Spike	YGDCLGDIAARDLIC	0	0	0	0	0	0	0	0	0	0	0	0	0	0	0	0	0	0	654.5	0	0	0	0	0	0	509.5	0	0
1857	Spike	FNGLTVLPPLLTDEM	0	0	0	0	0	0	0	0	0	0	0	0	0	0	0	0	0	0	640	0	0	0	0	0	0	0	0	0
1858	Spike	PLLTDEMIAQYTSAL	0	0	0	502	0	0	0	0	0	0	0	0	0	0	0	0	0	0	0	0	0	0	0	0	0	0	0	0
1859	Spike	LTDEMIAQYTSALLA	0	0	0	0	0	0	0	1245.5	5328	0	0	0	0	0	0	5490	0	0	0	0	0	0	6166.5	0	0	0	0	0
1860	Spike	QIPFAMQMAYRFNGI	0	0	0	0	0	644	0	0	0	0	0	0	0	0	0	0	0	0	0	0	0	0	0	0	0	0	0	0
1861	Spike	RFNGIGVTQNVLYEN	0	0	0	0	0	802	0	0	0	0	0	0	0	0	0	0	0	0	0	0	0	0	0	0	0	0	0	0
1862	Spike	IGVTQNVLYENQKLI	0	0	0	0	0	0	0	0	1214	0	0	0	0	0	0	1129	0	0	0	0	0	0	1849	0	0	0	0	0
1863	Spike	VTQNVLYENQKLIAN	0	0	0	0	0	0	0	0	1431.5	0	0	0	0	0	0	1837.5	0	0	0	0	0	0	2194.5	0	0	0	0	0
1864	Spike	YENQKLIANQFNSAI	0	0	0	0	0	3434	0	0	0	0	0	0	0	0	0	0	0	0	0	0	0	0	0	0	0	0	0	0
1865	Spike	IANQFNSAIGKIQDS	0	0	0	0	0	0	0	0	1596.5	0	0	0	0	0	0	1558	0	0	0	0	0	0	3087	0	0	0	0	0
1866	Spike	NQFNSAIGKIQDSLS	0	0	0	0	0	1289	0	0	0	0	0	0	0	0	0	0	0	0	0	0	0	0	0	0	0	0	0	0
1867	Spike	FNSAIGKIQDSLSST	0	0	0	0	0	9650.5	0	0	0	0	0	0	0	0	0	0	0	0	0	0	0	0	0	0	0	0	0	0
1868	Spike	SAIGKIQDSLSSTAS	0	0	0	0	0	0	0	0	0	0	0	0	0	0	0	0	0	0	0	0	0	1560	0	0	0	0	0	0
1869	Spike	IGKIQDSLSSTASAL	0	0	0	0	0	0	0	0	2821	0	0	0	0	0	0	2551	0	0	0	0	0	0	2090	0	0	0	0	0
1870	Spike	QDSLSSTASALGKLQ	0	0	0	0	1267	5283	0	0	0	0	0	0	0	0	0	0	0	0	0	0	0	0	0	0	0	0	0	0
1871	Spike	SLSSTASALGKLQDV	0	0	1285	0	0	0	0	0	0	0	0	0	0	0	0	0	0	1078.5	0	0	0	0	0	0	0	0	0	0
1872	Spike	SSTASALGKLQDVVN	0	0	0	0	0	0	0	0	1185	0	0	0	0	0	0	1898	0	0	0	0	0	0	0	0	0	0	0	0
1873	Spike	TLVKQLSSNFGAISS	0	0	0	0	0	672	0	0	0	0	0	0	0	0	0	0	0	0	0	0	0	0	0	0	0	0	0	0
1874	Spike	VKQLSSNFGAISSVL	0	0	0	0	0	0	0	0	3323	0	0	0	0	0	0	2990	0	0	0	0	0	0	5076.5	0	0	0	0	0
1875	Spike	QLSSNFGAISSVLND	0	0	0	0	0	1192.5	0	0	8925.5	0	0	0	0	0	562	6067	0	0	0	0	0	0	6045.5	0	0	0	0	0
1876	Spike	SSNFGAISSVLNDIL	0	0	0	0	0	0	0	0	0	0	0	0	0	0	0	874.5	0	0	0	0	0	0	945	0	0	0	0	0
1877	Spike	GAISSVLNDILSRLD	0	0	0	0	0	0	0	572	1435	0	0	0	0	0	0	826.5	0	0	0	0	0	0	1732.5	0	0	0	0	0
1878	Spike	ISSVLNDILSRLDKV	0	0	0	0	0	7808	530.5	0	5128	0	0	0	0	0	0	5041.5	0	0	0	0	0	0	12328.5	0	0	0	0	0
1879	Spike	LNDILSRLDKVEAEV	0	0	0	0	0	0	0	1402	2446	0	0	0	0	0	0	4509	0	0	0	0	0	0	3602.5	0	0	0	0	0
1880	Spike	DILSRLDKVEAEVQI	0	0	0	0	0	0	0	7319.5	1982	0	0	0	0	0	0	2292	0	0	0	0	0	0	0	0	0	0	0	0
1881	Spike	LSRLDKVEAEVQIDR	0	0	0	0	0	1982.5	0	0	7170	0	0	0	0	0	0	11795	0	0	0	0	0	0	8908	0	0	0	0	0
1882	Spike	RLDKVEAEVQIDRLI	0	0	0	0	0	0	0	0	0	0	0	0	0	0	0	0	0	0	581	0	0	0	0	0	0	0	0	0
1883	Spike	DKVEAEVQIDRLITG	625.5	0	0	0	0	0	0	0	0	0	0	0	0	0	0	0	0	0	0	0	0	0	0	0	0	0	0	0
1884	Spike	IDRLITGRLQSLQTY	0	0	0	0	0	0	0	0	0	0	0	0	0	0	0	0	0	0	0	0	0	0	1016	0	0	0	0	0
1885	Spike	ITGRLQSLQTYVTQQ	0	0	0	0	0	625.5	0	0	0	0	0	0	0	0	0	973.5	0	0	0	0	0	0	0	0	0	0	0	0
1886	Spike	SLQTYVTQQLIRAAE	0	0	0	0	0	0	0	0	0	0	0	0	3442.5	0	0	0	0	0	0	1208	0	0	0	0	0	0	5109	0
1887	Spike	QLIRAAEIRASANLA	0	0	0	0	0	0	0	3403	0	0	0	0	0	0	0	0	0	0	0	0	0	0	0	0	0	0	0	0
1888	Spike	IRAAEIRASANLAAT	0	0	0	0	0	0	0	0	973	0	0	0	0	0	0	2094	0	0	0	0	0	0	1147	0	0	0	0	0
1889	Spike	EIRASANLAATKMSE	0	0	0	0	0	0	0	0	0	0	0	0	3973.5	0	0	0	709	0	0	3203.5	0	0	0	711	0	0	4436.5	0
1890	Spike	RASANLAATKMSECV	0	0	0	0	0	0	0	0	0	0	0	0	0	0	0	0	0	572	0	0	0	0	0	0	0	0	0	0
1891	Spike	KGYHLMSFPQSAPHG	0	0	0	0	0	553	0	0	0	0	0	0	0	0	0	0	0	0	0	0	0	0	0	0	0	0	0	0
1892	Spike	ICHDGKAHFPREGVF	0	0	0	0	0	0	0	0	0	0	0	0	0	0	0	0	0	0	800	0	0	0	0	0	0	0	0	0
1893	Spike	FPREGVFVSNGTHWF	0	0	0	0	0	0	0	0	0	0	0	0	0	0	0	0	0	0	933	0	0	0	0	0	0	0	0	0
1894	Spike	SNGTHWFVTQRNFYE	0	0	0	500.5	0	0	0	0	0	0	0	0	8717.5	0	0	0	0	0	551	4935.5	0	0	0	0	0	0	9721	0
1895	Spike	TQRNFYEPQIITTDN	0	0	0	0	0	0	0	0	523.5	0	729.5	0	0	0	0	720	0	1734	0	0	0	0	0	0	0	0	0	0
1896	Spike	EPQIITTDNTFVSGN	0	0	0	0	0	0	0	0	0	0	0	0	0	0	0	0	0	1054	0	0	0	0	0	0	0	0	0	0
1897	Spike	ITTDNTFVSGNCDVV	0	0	0	0	0	2058	0	0	687.5	0	0	0	0	0	0	1767.5	0	0	0	0	0	0	6010	0	0	0	0	0
1898	Spike	FVSGNCDVVIGIVNN	0	0	717	0	0	0	0	0	0	0	0	0	0	0	0	0	0	0	0	0	0	0	0	0	0	0	0	0
1899	Spike	SGNCDVVIGIVNNTV	0	0	695	0	0	953.5	0	0	0	0	0	0	0	0	0	535.5	0	0	0	0	0	0	0	0	0	0	0	0
1900	Spike	NCDVVIGIVNNTVYD	0	0	0	0	0	836	0	0	0	0	0	0	0	724.5	0	0	0	0	0	0	0	0	0	0	0	0	0	638
1901	Spike	DVVIGIVNNTVYDPL	0	0	0	0	0	0	0	0	0	0	0	0	0	0	522.5	0	0	0	0	0	0	826	0	0	0	0	0	0
1902	Spike	VNNTVYDPLQPELDS	0	0	0	0	0	0	0	0	0	0	0	0	0	0	0	0	0	0	0	0	0	0	1677	0	0	0	0	0
1903	Spike	NTVYDPLQPELDSFK	0	0	0	0	0	0	0	0	0	0	0	0	0	0	0	0	0	0	0	0	0	0	617	0	0	0	0	0
1904	Spike	VYDPLQPELDSFKEE	0	0	699	0	0	0	0	0	606.5	0	0	0	3325	719	0	1375	588	0	0	1599	0	691	2090	1351	0	0	4520	0
1905	Spike	DPLQPELDSFKEELD	0	0	0	0	0	0	0	0	644	1801.5	0	0	0	1401	0	908.5	1711.5	0	0	0	0	712	681	2197	0	0	0	0
1906	Spike	LQPELDSFKEELDKY	0	0	0	0	0	0	0	0	1415.5	0	0	0	0	0	0	1767.5	1128.5	0	0	0	0	754.5	4184.5	1547.5	0	0	0	0
1907	Spike	PELDSFKEELDKYFK	0	0	0	0	0	0	0	0	0	0	0	0	0	0	0	0	0	0	1249.5	0	0	0	0	0	0	0	0	0
1908	Spike	LDSFKEELDKYFKNH	0	0	0	0	0	0	0	0	886.5	0	0	0	0	0	0	1267	0	0	0	0	0	0	3621	0	0	0	0	0
1909	Spike	ELDKYFKNHTSPDVD	0	0	0	0	0	0	0	0	0	0	0	0	0	0	1223	0	1610	1343	0	0	0	2778	0	966.5	0	0	0	0
1910	Spike	YFKNHTSPDVDLGDI	0	0	0	0	0	0	0	0	0	0	0	0	0	0	0	0	0	7025.5	0	0	0	0	0	0	0	1911	0	0
1911	Spike	KNHTSPDVDLGDISG	0	0	0	0	0	963	0	0	0	0	0	0	0	0	0	0	0	0	0	0	0	0	0	0	0	0	0	0
1912	Spike	HTSPDVDLGDISGIN	1026	0	0	0	0	2346	0	0	1108	0	0	0	0	0	0	2477	0	0	2560	559	0	0	567	0	0	0	1568.5	0
1913	Spike	SPDVDLGDISGINAS	0	0	0	0	0	0	0	0	0	0	0	0	0	0	0	0	0	0	1025.5	0	0	0	0	0	0	1099	704	0
1914	Spike	DVDLGDISGINASVV	1239.5	0	0	502	0	0	0	0	0	0	0	0	0	0	0	928	0	0	5258	0	0	623.5	503.5	0	0	1403	769	0
1915	Spike	DLGDISGINASVVNI	0	0	0	0	0	0	0	0	0	0	0	0	0	0	0	1194.5	0	0	1030	0	0	0	623.5	0	0	0	0	0
1916	Spike	GDISGINASVVNIQK	0	0	0	0	0	0	0	0	0	0	0	0	0	0	0	0	0	0	0	0	0	0	554	0	0	0	0	0
1917	Spike	ISGINASVVNIQKEI	0	0	0	0	0	7797	0	0	3810.5	0	0	0	0	0	0	4449.5	0	0	0	0	0	0	5165	0	0	0	0	0
1918	Spike	GINASVVNIQKEIDR	0	0	0	0	0	0	0	0	0	0	0	0	0	0	0	0	585	0	0	0	0	0	0	0	0	0	0	0
1919	Spike	SVVNIQKEIDRLNEV	2128	0	0	0	0	0	0	0	2657	0	0	0	0	0	0	3452	0	1499.5	0	0	0	714	2903	0	0	0	518	0
1920	Spike	IQKEIDRLNEVAKNL	0	0	0	0	0	0	0	0	1758.5	0	0	0	0	0	0	1940	0	0	916	0	0	0	2646.5	0	0	0	0	0
1921	Spike	KEIDRLNEVAKNLNE	0	0	0	0	0	0	0	0	0	0	0	0	32713.5	0	0	0	0	0	0	20876.5	0	0	0	0	0	0	19150	0
1922	Spike	IDRLNEVAKNLNESL	9798.5	0	0	0	0	0	0	0	943.5	0	0	887.5	0	0	0	1711.5	0	0	2540.5	0	0	0	4172	0	0	1699.5	0	0
1923	Spike	RLNEVAKNLNESLID	10568	0	0	0	653	0	0	0	0	0	0	697.5	0	0	0	736	0	0	3667	0	0	0	1066	0	0	1844	0	0
1924	Spike	NEVAKNLNESLIDLQ	1222.5	0	0	0	0	0	0	0	0	0	0	0	0	0	0	0	0	0	836	0	0	0	0	0	0	0	0	0
1925	Spike	VAKNLNESLIDLQEL	0	0	0	0	0	0	0	0	774	0	0	510	0	0	0	535	0	0	520	0	0	0	632	0	0	549.5	0	0
1926	Spike	LNESLIDLQELGKYE	570	0	0	0	0	0	0	503	6068.5	0	690	1003	9086.5	0	0	3586	0	523.5	1984.5	4348.5	0	724	2487	0	0	1190	4507	0
1927	Spike	ESLIDLQELGKYEQY	0	0	569	0	0	0	0	808	0	0	1526.5	611	806.5	0	848	0	1587	1371	951	953.5	0	1236	0	991	1039.5	752	842	607
1928	Spike	QELGKYEQYIKWPWY	0	0	0	0	0	0	0	0	0	0	0	0	0	0	0	0	0	0	1103	0	0	0	0	0	0	0	0	0
1929	Spike	PWYIWLGFIAGLIAI	0	0	0	0	0	0	0	0	0	0	0	0	0	0	0	1190.5	0	0	0	0	0	0	0	0	0	0	0	0
1930	Spike	YIWLGFIAGLIAIVM	0	0	0	0	0	0	0	0	0	0	0	0	0	0	0	705	0	0	0	0	0	0	0	0	0	0	0	0
1931	Spike	IAGLIAIVMVTIMLC	0	0	0	0	0	0	0	0	563	0	0	0	0	0	0	702.5	0	0	0	0	0	0	0	0	0	0	0	0
1932	Spike	IAIVMVTIMLCCMTS	0	0	0	0	0	0	0	0	1440.5	0	0	0	0	0	0	1703.5	0	0	0	0	0	0	3078	0	0	0	0	0
1933	Spike	IVMVTIMLCCMTSCC	0	0	0	0	0	0	0	0	660.5	0	0	0	0	0	0	1245	0	0	0	0	0	0	1108.5	0	0	0	0	0
1934	Spike	CLKGCCSCGSCCKFD	0	0	0	0	0	0	0	0	0	0	0	0	0	861.5	0	0	0	0	0	0	0	0	0	0	0	0	0	1037.5
1935	Spike	KGCCSCGSCCKFDED	0	0	0	0	0	0	0	0	0	0	792	0	0	4778	0	0	0	0	504	0	817	0	0	0	0	0	0	3482.5
1936	Spike	CCSCGSCCKFDEDDS	0	0	0	0	0	0	0	0	0	0	0	615	0	2342.5	0	0	0	0	0	0	0	557	0	0	0	0	0	1178
1937	Spike	SCGSCCKFDEDDSEP	0	0	0	0	0	0	0	0	0	0	0	904	0	1469	0	0	0	1576	0	0	0	656	0	0	697.5	0	0	994.5
1938	Spike	GSCCKFDEDDSEPVL	0	0	0	0	0	0	0	0	0	0	0	0	0	1187	0	0	0	1002	0	0	691.5	664	0	0	1033	3630	0	833.5
1939	Spike	CCKFDEDDSEPVLKG	0	0	0	0	0	0	0	0	0	0	0	0	0	897.5	0	0	0	0	0	0	0	0	0	0	0	5835	0	0
1940	Spike	KFDEDDSEPVLKGVK	0	0	0	0	0	0	0	0	0	0	0	0	0	1506	0	0	0	0	0	0	0	0	0	0	0	2881	0	837
1941	Spike	DEDDSEPVLKGVKLH	0	0	0	991	0	0	0	0	0	0	0	0	0	0	0	0	0	0	0	0	0	0	0	0	0	4860.5	0	0
1942	Spike	SEPVLKGVKLHYTGS	0	0	0	0	0	0	0	0	0	0	0	0	0	0	0	0	0	0	974	0	0	0	0	0	0	0	0	0
1943	ORF3a	SGSGSGMDLFMRIFT	0	0	0	0	0	0	0	0	900	0	0	0	0	0	0	830	0	0	0	0	0	0	0	0	0	0	0	0
1944	ORF3a	MRIFTIGTVTLKQGE	0	0	0	0	0	0	0	0	0	0	0	0	23967	0	0	0	0	0	0	17873.5	0	0	0	0	0	0	31145	0
1945	ORF3a	IFTIGTVTLKQGEIK	0	0	0	0	0	0	0	0	645	0	0	0	0	0	0	1248	0	0	0	0	0	0	0	0	0	0	0	0
1946	ORF3a	TIGTVTLKQGEIKDA	0	0	0	0	0	0	0	1004.5	0	0	0	0	0	0	0	0	0	0	0	0	0	0	0	0	0	0	0	0
1947	ORF3a	LKQGEIKDATPSDFV	0	0	0	0	0	0	0	0	3921	0	0	0	0	0	0	1245	0	0	0	0	0	0	3812	0	0	0	0	0
1948	ORF3a	EIKDATPSDFVRATA	0	0	0	0	0	0	0	0	0	0	0	0	0	0	0	0	930.5	0	0	0	0	718.5	0	1613	0	0	0	0
1949	ORF3a	ATPSDFVRATATIPI	0	0	0	0	0	0	0	0	0	0	0	0	0	0	0	0	0	608	0	0	0	0	651.5	0	0	0	0	0
1950	ORF3a	FGWLIVGVALLAVFQ	0	902	0	0	0	0	0	0	0	0	0	0	0	0	0	0	0	0	0	0	0	0	0	0	0	0	0	0
1951	ORF3a	LAVFQSASKIITLKK	0	0	0	0	0	0	793	0	0	0	0	0	0	0	0	0	0	0	0	0	0	0	0	0	0	0	0	0
1952	ORF3a	LALSKGVHFVCNLLL	0	0	0	0	0	0	0	0	0	0	0	0	0	0	0	0	0	0	0	0	0	0	539	0	0	0	0	0
1953	ORF3a	LSKGVHFVCNLLLLF	0	0	0	0	0	808	0	0	0	0	0	0	0	0	0	0	0	0	0	0	0	0	0	0	0	0	0	0
1954	ORF3a	HLLLVAAGLEAPFLY	0	0	0	0	0	0	0	0	0	0	0	0	0	0	0	0	0	0	955	0	0	0	0	0	0	0	0	0
1955	ORF3a	LLVAAGLEAPFLYLY	0	0	0	0	0	0	0	0	0	0	0	0	0	0	0	0	0	0	739	0	0	0	0	0	0	0	0	0
1956	ORF3a	SINFVRIIMRLWLCW	0	0	0	0	0	0	0	0	0	0	0	0	0	0	0	0	0	0	634	0	0	0	0	0	0	0	0	0
1957	ORF3a	CRSKNPLLYDANYFL	0	0	0	0	0	0	0	0	0	0	0	0	0	0	0	0	0	0	620	0	0	0	0	0	0	0	0	0
1958	ORF3a	SKNPLLYDANYFLCW	0	0	0	0	0	0	0	0	0	0	0	0	0	0	0	0	0	0	739	0	0	0	0	0	0	0	0	0
1959	ORF3a	YDANYFLCWHTNCYD	0	0	0	0	0	0	0	0	0	0	0	0	0	0	0	0	0	0	746.5	0	0	752	0	0	0	1254.5	0	0
1960	ORF3a	ANYFLCWHTNCYDYC	0	0	0	0	0	0	0	0	0	0	0	0	0	516.5	0	0	0	0	997	0	0	841	0	591.5	568	1682	0	579
1961	ORF3a	DYCIPYNSVTSSIVI	0	0	1089	0	0	894.5	0	0	692	0	0	0	0	0	1125	1508	0	0	0	0	569.5	1476	0	0	0	0	0	0
1962	ORF3a	NSVTSSIVITSGDGT	0	0	0	0	0	1259.5	0	0	0	0	0	0	0	0	0	0	0	0	0	0	0	555.5	0	0	0	0	0	0
1963	ORF3a	VTSSIVITSGDGTTS	0	0	0	0	0	0	0	0	0	0	0	0	0	855	0	0	0	0	0	0	0	0	0	0	0	0	0	0
1964	ORF3a	SSIVITSGDGTTSPI	0	0	0	0	0	12165.5	0	0	683	0	0	0	1458	2187	2846	927.5	0	0	0	2116	528.5	3494.5	1691	0	0	0	1200	1126
1965	ORF3a	IVITSGDGTTSPISE	0	0	0	0	0	1230	0	0	3097.5	0	0	0	6548.5	0	0	4303	0	0	0	3766	0	0	4712.5	0	0	0	6098.5	0
1966	ORF3a	ITSGDGTTSPISEHD	0	0	0	0	0	4865.5	0	0	4969.5	0	0	0	0	0	0	7277	0	1163.5	0	0	0	0	5209.5	0	0	0	0	0
1967	ORF3a	SGDGTTSPISEHDYQ	0	0	0	0	0	0	0	0	0	0	0	0	0	0	0	0	0	619	0	0	0	0	0	0	0	0	0	0
1968	ORF3a	DGTTSPISEHDYQIG	685.5	0	0	0	0	0	0	0	0	0	0	0	0	568.5	0	0	0	0	0	0	0	0	0	0	0	0	0	0
1969	ORF3a	TTSPISEHDYQIGGY	0	0	0	0	0	0	605	0	0	0	0	0	0	0	0	0	0	0	0	0	0	0	0	0	0	0	0	0
1970	ORF3a	SPISEHDYQIGGYTE	0	0	554	0	0	0	0	0	0	0	0	0	12853.5	0	0	0	0	0	0	6357	0	1976	0	0	0	0	9521	0
1971	ORF3a	ISEHDYQIGGYTEKW	0	0	0	0	0	9180.5	0	0	11340	0	0	0	0	0	0	11437	0	0	0	0	0	0	6919	0	0	0	0	0
1972	ORF3a	EHDYQIGGYTEKWES	0	0	0	0	0	0	0	0	0	0	1067	0	0	0	685	0	855.5	923	0	628	0	1649.5	0	848.5	565	0	0	0
1973	ORF3a	EKWESGVKDCVVLHS	0	0	0	0	0	0	0	797.5	0	0	0	0	0	0	0	0	687.5	0	0	0	0	0	0	1205	0	0	0	0
1974	ORF3a	WESGVKDCVVLHSYF	0	0	0	0	0	0	0	0	0	0	0	0	0	0	0	0	0	0	598.5	0	0	0	0	0	0	0	0	0
1975	ORF3a	VKDCVVLHSYFTSDY	0	0	0	0	0	0	0	0	0	0	0	0	0	0	0	0	0	0	567.5	0	0	0	0	0	0	0	0	0
1976	ORF3a	DCVVLHSYFTSDYYQ	519	0	0	0	0	0	0	0	0	0	0	0	0	0	0	0	0	0	0	0	0	0	0	0	0	0	0	0
1977	ORF3a	VVLHSYFTSDYYQLY	0	0	0	0	0	0	0	0	0	0	0	0	0	0	0	0	0	0	891	0	0	0	0	0	0	0	0	0
1978	ORF3a	FTSDYYQLYSTQLST	0	0	0	0	0	0	0	0	0	0	0	0	0	0	0	592.5	0	0	0	0	0	0	0	0	0	0	0	0
1979	ORF3a	SDYYQLYSTQLSTDT	0	0	0	0	0	0	0	0	922.5	0	0	0	0	0	0	1814	0	0	0	0	0	0	777	0	0	0	0	0
1980	ORF3a	YYQLYSTQLSTDTGV	0	0	0	0	0	0	0	0	0	0	0	0	0	0	0	0	0	0	0	0	0	0	856.5	0	0	0	0	0
1981	ORF3a	QLYSTQLSTDTGVEH	0	0	0	0	0	533	0	0	0	0	1156	0	0	0	0	1630	0	6564	0	0	0	0	1129.5	0	1418	0	0	0
1982	ORF3a	YSTQLSTDTGVEHVT	0	0	0	0	0	0	0	0	0	0	0	0	0	0	0	0	0	1005.5	0	0	0	0	0	0	0	0	0	0
1983	ORF3a	TQLSTDTGVEHVTFF	0	0	0	0	0	0	0	0	0	0	0	0	0	0	0	774	0	0	695	0	0	0	0	0	0	0	0	0
1984	ORF3a	LSTDTGVEHVTFFIY	0	0	0	0	0	2119	0	0	16101	0	0	0	0	0	0	21635.5	0	0	895.5	0	0	0	18100	0	0	0	0	0
1985	ORF3a	TGVEHVTFFIYNKIV	0	0	0	673	0	0	0	0	0	0	0	0	0	0	0	0	0	0	0	0	0	0	0	0	681	0	0	0
1986	ORF3a	VEHVTFFIYNKIVDE	0	0	0	0	0	0	0	0	0	0	0	0	6819.5	0	0	0	0	0	0	3310.5	0	0	534	0	0	0	7899	0
1987	ORF3a	HVTFFIYNKIVDEPE	0	0	0	0	0	0	0	0	0	0	0	0	3977.5	0	0	0	0	0	0	2186.5	0	0	0	0	0	0	2213.5	0
1988	ORF3a	TFFIYNKIVDEPEEH	0	0	0	0	542	0	0	0	0	0	648.5	0	0	0	0	1306	0	2425	0	0	0	0	0	0	701.5	0	0	0
1989	ORF3a	YNKIVDEPEEHVQIH	0	0	0	0	0	0	0	0	0	0	0	0	0	0	0	515	0	0	0	0	0	0	0	0	0	0	0	0
1990	ORF3a	KIVDEPEEHVQIHTI	0	0	0	0	0	556	0	0	1090	0	0	0	0	0	0	2691.5	0	824	0	0	0	0	1035	0	0	0	0	0
1991	ORF3a	VDEPEEHVQIHTIDG	0	0	0	0	508	0	0	0	1303	0	0	0	0	0	0	3141	0	541	0	0	0	0	2232	0	0	0	0	0
1992	ORF3a	EPEEHVQIHTIDGSS	0	0	0	0	0	0	0	1149	0	0	2656.5	0	0	0	0	776	605.5	4094	0	0	0	867	521	1016	2975	0	0	0
1993	ORF3a	EEHVQIHTIDGSSGV	0	0	0	0	0	0	0	3510	0	0	1044.5	0	0	0	1297	738	2523	1954	0	0	0	1688.5	771	1335.5	1634	0	0	0
1994	ORF3a	HVQIHTIDGSSGVVN	0	0	0	0	0	556	0	0	1952	0	0	0	0	0	0	4381	0	0	0	0	0	0	1245	0	0	0	0	0
1995	ORF3a	QIHTIDGSSGVVNPV	0	0	0	0	0	0	0	0	560.5	0	0	0	0	0	0	563	0	0	0	0	0	0	590	0	0	0	0	0
1996	ORF3a	HTIDGSSGVVNPVME	0	0	0	0	0	0	0	0	0	0	0	0	2226.5	0	0	0	0	0	0	947	0	0	0	0	0	0	1720.5	0
1997	ORF3a	IDGSSGVVNPVMEPI	0	0	0	0	0	1364	1211.5	0	961	0	0	0	0	0	0	1507	0	0	0	0	0	0	1948.5	0	0	0	0	0
[truncated: 229 more rows]

## Sheet: IgG_Figure S2_Responders (%)
Supplementary Figure S2: longitudinal reactivity profile for IgG shown as % responders. For each peptide, the number of responders were counted (a response was defined as equal or greater than 500 FU) and presented in percentage for each patient cohort.
Number	Antigen	Peptide	Responders Naive (%)	% Responders week 1 p.o.	% Responders week 3 p.o.	% Responders week 10 p.o.
1	NSP1	GSGSGSGMESLVPGF	0	0	14.2857	0
2	NSP1	GSGSGMESLVPGFNE	0	14.2857	14.2857	14.2857
3	NSP1	ESLVPGFNEKTHVQL	0	0	14.2857	14.2857
4	NSP1	LVPGFNEKTHVQLSL	0	14.2857	14.2857	14.2857
5	NSP1	EKTHVQLSLPVLQVR	0	0	0	14.2857
6	NSP1	THVQLSLPVLQVRDV	0	0	14.2857	0
7	NSP1	VQLSLPVLQVRDVLV	0	0	0	14.2857
8	NSP1	LSLPVLQVRDVLVRG	0	14.2857	14.2857	14.2857
9	NSP1	VLQVRDVLVRGFGDS	0	0	14.2857	0
10	NSP1	QVRDVLVRGFGDSVE	14.2857	14.2857	14.2857	14.2857
11	NSP1	RDVLVRGFGDSVEEV	0	14.2857	28.5714	14.2857
12	NSP1	VLVRGFGDSVEEVLS	0	0	28.5714	28.5714
13	NSP1	VRGFGDSVEEVLSEA	0	14.2857	42.8571	14.2857
14	NSP1	GFGDSVEEVLSEARQ	0	0	28.5714	0
15	NSP1	EEVLSEARQHLKDGT	0	28.5714	42.8571	28.5714
16	NSP1	LKDGTCGLVEVEKGV	14.2857	0	14.2857	0
17	NSP1	GLVEVEKGVLPQLEQ	0	14.2857	0	0
18	NSP1	VEVEKGVLPQLEQPY	0	14.2857	14.2857	0
19	NSP1	LEQPYVFIKRSDART	14.2857	14.2857	14.2857	14.2857
20	NSP1	FIKRSDARTAPHGHV	0	0	14.2857	0
21	NSP1	SDARTAPHGHVMVEL	14.2857	0	0	0
22	NSP1	GHVMVELVAELEGIQ	14.2857	0	0	0
23	NSP1	LVAELEGIQYGRSGE	0	28.5714	28.5714	28.5714
24	NSP1	AELEGIQYGRSGETL	0	0	0	14.2857
25	NSP1	LEGIQYGRSGETLGV	0	0	14.2857	0
26	NSP1	ETLGVLVPHVGEIPV	0	0	14.2857	14.2857
27	NSP1	KVLLRKNGNKGAGGH	14.2857	0	0	0
28	NSP1	NGNKGAGGHSYGADL	0	0	14.2857	0
29	NSP1	HSYGADLKSFDLGDE	0	28.5714	42.8571	14.2857
30	NSP1	YGADLKSFDLGDELG	0	0	0	14.2857
31	NSP1	ADLKSFDLGDELGTD	0	28.5714	0	0
32	NSP1	LKSFDLGDELGTDPY	0	57.1429	28.5714	42.8571
33	NSP1	SFDLGDELGTDPYED	42.8571	71.4286	57.1429	85.7143
34	NSP1	DLGDELGTDPYEDFQ	28.5714	71.4286	14.2857	71.4286
35	NSP1	GDELGTDPYEDFQEN	85.7143	57.1429	28.5714	71.4286
36	NSP1	ELGTDPYEDFQENWN	28.5714	71.4286	57.1429	85.7143
37	NSP1	GTDPYEDFQENWNTK	14.2857	0	14.2857	0
38	NSP1	DPYEDFQENWNTKHS	14.2857	14.2857	14.2857	0
39	NSP1	QENWNTKHSSGVTRE	0	14.2857	14.2857	14.2857
40	NSP1	NTKHSSGVTRELMRE	0	14.2857	14.2857	14.2857
41	NSP2	GVTRELMRELNGGAY	14.2857	0	0	0
42	NSP2	TRELMRELNGGAYTR	14.2857	0	0	0
43	NSP2	ELMRELNGGAYTRYV	0	42.8571	57.1429	42.8571
44	NSP2	ELNGGAYTRYVDNNF	0	14.2857	42.8571	28.5714
45	NSP2	YTRYVDNNFCGPDGY	0	14.2857	0	0
46	NSP2	RYVDNNFCGPDGYPL	0	0	14.2857	0
47	NSP2	VDNNFCGPDGYPLEC	14.2857	0	28.5714	0
48	NSP2	NNFCGPDGYPLECIK	14.2857	0	0	0
49	NSP2	FCGPDGYPLECIKDL	0	0	14.2857	0
50	NSP2	GPDGYPLECIKDLLA	14.2857	14.2857	0	0
51	NSP2	LLARAGKASCTLSEQ	0	14.2857	14.2857	0
52	NSP2	ARAGKASCTLSEQLD	0	14.2857	14.2857	14.2857
53	NSP2	AGKASCTLSEQLDFI	0	14.2857	28.5714	0
54	NSP2	KASCTLSEQLDFIDT	0	14.2857	14.2857	14.2857
55	NSP2	SCTLSEQLDFIDTKR	0	0	14.2857	0
56	NSP2	TLSEQLDFIDTKRGV	14.2857	0	14.2857	0
57	NSP2	SEQLDFIDTKRGVYC	0	0	14.2857	0
58	NSP2	DFIDTKRGVYCCREH	14.2857	14.2857	14.2857	28.5714
59	NSP2	IDTKRGVYCCREHEH	0	28.5714	28.5714	28.5714
60	NSP2	TKRGVYCCREHEHEI	0	14.2857	28.5714	14.2857
61	NSP2	RGVYCCREHEHEIAW	0	14.2857	42.8571	28.5714
62	NSP2	VYCCREHEHEIAWYT	0	14.2857	57.1429	14.2857
63	NSP2	CCREHEHEIAWYTER	0	28.5714	42.8571	28.5714
64	NSP2	REHEHEIAWYTERSE	14.2857	42.8571	42.8571	42.8571
65	NSP2	HEHEIAWYTERSEKS	0	14.2857	14.2857	14.2857
66	NSP2	HEIAWYTERSEKSYE	28.5714	14.2857	28.5714	14.2857
67	NSP2	IAWYTERSEKSYELQ	0	14.2857	28.5714	28.5714
68	NSP2	WYTERSEKSYELQTP	0	0	14.2857	0
69	NSP2	TERSEKSYELQTPFE	28.5714	14.2857	14.2857	14.2857
70	NSP2	RSEKSYELQTPFEIK	14.2857	0	0	0
71	NSP2	EKSYELQTPFEIKLA	0	0	28.5714	28.5714
72	NSP2	ELQTPFEIKLAKKFD	0	14.2857	42.8571	28.5714
73	NSP2	QTPFEIKLAKKFDTF	0	14.2857	0	14.2857
74	NSP2	EIKLAKKFDTFNGEC	14.2857	0	28.5714	0
75	NSP2	KLAKKFDTFNGECPN	14.2857	0	0	0
76	NSP2	AKKFDTFNGECPNFV	14.2857	0	0	0
77	NSP2	KFDTFNGECPNFVFP	0	14.2857	0	0
78	NSP2	FNGECPNFVFPLNSI	0	0	14.2857	0
79	NSP2	NFVFPLNSIIKTIQP	0	0	14.2857	0
80	NSP2	VFPLNSIIKTIQPRV	0	0	14.2857	0
81	NSP2	NSIIKTIQPRVEKKK	0	14.2857	57.1429	42.8571
82	NSP2	IIKTIQPRVEKKKLD	0	0	28.5714	14.2857
83	NSP2	IQPRVEKKKLDGFMG	0	0	14.2857	0
84	NSP2	VEKKKLDGFMGRIRS	0	0	14.2857	0
85	NSP2	DGFMGRIRSVYPVAS	14.2857	0	0	0
86	NSP2	GRIRSVYPVASPNEC	0	0	0	14.2857
87	NSP2	IRSVYPVASPNECNQ	0	14.2857	14.2857	14.2857
88	NSP2	VASPNECNQMCLSTL	0	0	14.2857	0
89	NSP2	CNQMCLSTLMKCDHC	0	0	0	14.2857
90	NSP2	QMCLSTLMKCDHCGE	0	14.2857	28.5714	14.2857
91	NSP2	CLSTLMKCDHCGETS	0	0	14.2857	0
92	NSP2	STLMKCDHCGETSWQ	0	0	28.5714	28.5714
93	NSP2	ETSWQTGDFVKATCE	14.2857	14.2857	14.2857	28.5714
94	NSP2	FVKATCEFCGTENLT	0	0	14.2857	0
95	NSP2	KATCEFCGTENLTKE	0	14.2857	14.2857	14.2857
96	NSP2	EFCGTENLTKEGATT	0	0	0	14.2857
97	NSP2	TENLTKEGATTCGYL	0	0	14.2857	0
98	NSP2	NLTKEGATTCGYLPQ	14.2857	0	0	0
99	NSP2	TKEGATTCGYLPQNA	14.2857	0	0	0
100	NSP2	QNAVVKIYCPACHNS	14.2857	0	0	0
101	NSP2	IYCPACHNSEVGPEH	0	28.5714	28.5714	28.5714
102	NSP2	CPACHNSEVGPEHSL	0	14.2857	14.2857	14.2857
103	NSP2	ACHNSEVGPEHSLAE	0	28.5714	14.2857	28.5714
104	NSP2	HNSEVGPEHSLAEYH	14.2857	0	14.2857	14.2857
105	NSP2	SEVGPEHSLAEYHNE	28.5714	14.2857	42.8571	14.2857
106	NSP2	VGPEHSLAEYHNESG	0	0	14.2857	0
107	NSP2	PEHSLAEYHNESGLK	0	14.2857	14.2857	14.2857
108	NSP2	LAEYHNESGLKTILR	0	14.2857	14.2857	14.2857
109	NSP2	EYHNESGLKTILRKG	0	0	14.2857	0
110	NSP2	ILRKGGRTIAFGGCV	0	0	42.8571	0
111	NSP2	IAFGGCVFSYVGCHN	0	0	14.2857	0
112	NSP2	NIGCNHTGVVGEGSE	28.5714	14.2857	14.2857	14.2857
113	NSP2	NHTGVVGEGSEGLND	28.5714	14.2857	14.2857	14.2857
114	NSP2	TGVVGEGSEGLNDNL	14.2857	0	14.2857	14.2857
115	NSP2	VVGEGSEGLNDNLLE	14.2857	28.5714	28.5714	28.5714
116	NSP2	GEGSEGLNDNLLEIL	14.2857	0	28.5714	28.5714
117	NSP2	GSEGLNDNLLEILQK	14.2857	0	0	0
118	NSP2	EGLNDNLLEILQKEK	0	0	0	14.2857
119	NSP2	LNDNLLEILQKEKVN	0	0	14.2857	0
120	NSP2	LLEILQKEKVNINIV	0	14.2857	14.2857	0
121	NSP2	EILQKEKVNINIVGD	0	14.2857	28.5714	28.5714
122	NSP2	LQKEKVNINIVGDFK	0	0	14.2857	0
123	NSP2	KVNINIVGDFKLNEE	14.2857	28.5714	14.2857	14.2857
124	NSP2	NINIVGDFKLNEEIA	0	28.5714	14.2857	14.2857
125	NSP2	NIVGDFKLNEEIAII	0	42.8571	28.5714	28.5714
126	NSP2	VGDFKLNEEIAIILA	0	28.5714	14.2857	28.5714
127	NSP2	DFKLNEEIAIILASF	14.2857	0	14.2857	14.2857
128	NSP2	NEEIAIILASFSAST	14.2857	0	0	0
129	NSP2	EIAIILASFSASTSA	14.2857	0	14.2857	14.2857
130	NSP2	ILASFSASTSAFVET	14.2857	14.2857	14.2857	14.2857
131	NSP2	ASFSASTSAFVETVK	14.2857	14.2857	14.2857	0
132	NSP2	AFVETVKGLDYKAFK	0	14.2857	0	0
133	NSP2	VETVKGLDYKAFKQI	14.2857	14.2857	14.2857	14.2857
134	NSP2	TVKGLDYKAFKQIVE	0	14.2857	14.2857	14.2857
135	NSP2	LDYKAFKQIVESCGN	0	28.5714	14.2857	14.2857
136	NSP2	IVESCGNFKVTKGKA	0	0	14.2857	0
137	NSP2	ESCGNFKVTKGKAKK	57.1429	42.8571	57.1429	57.1429
138	NSP2	CGNFKVTKGKAKKGA	0	0	14.2857	0
139	NSP2	NIGEQKSILSPLYAF	14.2857	0	14.2857	0
140	NSP2	LSPLYAFASEAARVV	14.2857	0	0	0
141	NSP2	FASEAARVVRSIFSR	14.2857	0	0	0
142	NSP2	SEAARVVRSIFSRTL	14.2857	14.2857	0	0
143	NSP2	AARVVRSIFSRTLET	0	14.2857	0	0
144	NSP2	SIFSRTLETAQNSVR	0	0	14.2857	0
145	NSP2	FSRTLETAQNSVRVL	14.2857	0	14.2857	14.2857
146	NSP2	RTLETAQNSVRVLQK	14.2857	0	0	0
147	NSP2	RVLQKAAITILDGIS	14.2857	0	0	0
148	NSP2	LQKAAITILDGISQY	14.2857	14.2857	14.2857	0
149	NSP2	KAAITILDGISQYSL	14.2857	0	14.2857	0
150	NSP2	TILDGISQYSLRLID	0	0	14.2857	14.2857
151	NSP2	LDGISQYSLRLIDAM	0	14.2857	14.2857	14.2857
152	NSP2	GISQYSLRLIDAMMF	0	0	14.2857	0
153	NSP2	SQYSLRLIDAMMFTS	14.2857	0	0	0
154	NSP2	YSLRLIDAMMFTSDL	0	0	28.5714	0
155	NSP2	LRLIDAMMFTSDLAT	0	14.2857	14.2857	14.2857
156	NSP2	LIDAMMFTSDLATNN	28.5714	14.2857	14.2857	14.2857
157	NSP2	DAMMFTSDLATNNLV	28.5714	0	0	0
158	NSP2	MMFTSDLATNNLVVM	14.2857	0	0	0
159	NSP2	FTSDLATNNLVVMAY	14.2857	0	0	0
160	NSP2	SDLATNNLVVMAYIT	0	14.2857	14.2857	14.2857
161	NSP2	LATNNLVVMAYITGG	0	0	14.2857	14.2857
162	NSP2	LTSQWLTNIFGTVYE	0	14.2857	28.5714	14.2857
163	NSP2	IFGTVYEKLKPVLDW	0	0	28.5714	0
164	NSP2	GTVYEKLKPVLDWLE	0	14.2857	14.2857	14.2857
165	NSP2	PVLDWLEEKFKEGVE	28.5714	14.2857	28.5714	14.2857
166	NSP2	LDWLEEKFKEGVEFL	14.2857	28.5714	28.5714	28.5714
167	NSP2	WLEEKFKEGVEFLRD	0	0	14.2857	0
168	NSP2	EEKFKEGVEFLRDGW	0	42.8571	42.8571	57.1429
169	NSP2	KFKEGVEFLRDGWEI	14.2857	0	0	0
170	NSP2	GVEFLRDGWEIVKFI	14.2857	0	14.2857	0
171	NSP2	EFLRDGWEIVKFIST	14.2857	0	14.2857	14.2857
172	NSP2	LRDGWEIVKFISTCA	0	14.2857	14.2857	0
173	NSP2	DGWEIVKFISTCACE	14.2857	14.2857	28.5714	14.2857
174	NSP2	WEIVKFISTCACEIV	0	0	14.2857	0
175	NSP2	IVKFISTCACEIVGG	0	0	28.5714	0
176	NSP2	ISTCACEIVGGQIVT	14.2857	14.2857	14.2857	14.2857
177	NSP2	ACEIVGGQIVTCAKE	0	0	14.2857	14.2857
178	NSP2	EIVGGQIVTCAKEIK	0	0	14.2857	14.2857
179	NSP2	IVTCAKEIKESVQTF	0	14.2857	14.2857	14.2857
180	NSP2	TCAKEIKESVQTFFK	14.2857	0	0	0
181	NSP2	EIKESVQTFFKLVNK	0	0	14.2857	28.5714
182	NSP2	VNKFLALCADSIIIG	0	14.2857	28.5714	14.2857
183	NSP2	KFLALCADSIIIGGA	0	0	28.5714	14.2857
184	NSP2	LALCADSIIIGGAKL	0	0	14.2857	14.2857
185	NSP2	LCADSIIIGGAKLKA	0	0	14.2857	0
186	NSP2	ADSIIIGGAKLKALN	0	14.2857	14.2857	0
187	NSP2	NLGETFVTHSKGLYR	14.2857	0	0	0
188	NSP2	VTHSKGLYRKCVKSR	0	0	28.5714	0
189	NSP2	HSKGLYRKCVKSREE	0	14.2857	14.2857	14.2857
190	NSP2	ETGLLMPLKAPKEII	0	0	14.2857	14.2857
191	NSP2	GLLMPLKAPKEIIFL	0	0	14.2857	0
192	NSP2	PKEIIFLEGETLPTE	0	14.2857	14.2857	14.2857
193	NSP2	EIIFLEGETLPTEVL	14.2857	14.2857	28.5714	28.5714
194	NSP2	IFLEGETLPTEVLTE	0	28.5714	42.8571	28.5714
195	NSP2	LEGETLPTEVLTEEV	0	42.8571	28.5714	28.5714
196	NSP2	GETLPTEVLTEEVVL	14.2857	28.5714	57.1429	14.2857
197	NSP2	TLPTEVLTEEVVLKT	57.1429	42.8571	71.4286	42.8571
198	NSP2	PTEVLTEEVVLKTGD	42.8571	42.8571	57.1429	28.5714
199	NSP2	EVLTEEVVLKTGDLQ	14.2857	28.5714	28.5714	42.8571
200	NSP2	LTEEVVLKTGDLQPL	0	14.2857	14.2857	14.2857
201	NSP2	EEVVLKTGDLQPLEQ	0	28.5714	42.8571	42.8571
202	NSP2	LKTGDLQPLEQPTSE	0	28.5714	14.2857	28.5714
203	NSP2	TGDLQPLEQPTSEAV	28.5714	28.5714	28.5714	14.2857
204	NSP2	DLQPLEQPTSEAVEA	28.5714	28.5714	42.8571	28.5714
205	NSP2	QPLEQPTSEAVEAPL	28.5714	14.2857	28.5714	0
206	NSP2	LEQPTSEAVEAPLVG	28.5714	28.5714	28.5714	28.5714
207	NSP2	QPTSEAVEAPLVGTP	14.2857	0	0	14.2857
208	NSP2	TSEAVEAPLVGTPVC	14.2857	0	14.2857	0
209	NSP2	EAVEAPLVGTPVCIN	0	14.2857	14.2857	14.2857
210	NSP2	LVGTPVCINGLMLLE	0	14.2857	14.2857	14.2857
211	NSP2	CINGLMLLEIKDTEK	0	14.2857	14.2857	0
212	NSP2	NGLMLLEIKDTEKYC	0	0	14.2857	0
213	NSP2	LMLLEIKDTEKYCAL	0	0	14.2857	14.2857
214	NSP2	LLEIKDTEKYCALAP	0	0	14.2857	14.2857
215	NSP2	KYCALAPNMMVTNNT	0	0	14.2857	0
216	NSP2	CALAPNMMVTNNTFT	0	0	14.2857	0
217	NSP3	MMVTNNTFTLKGGAP	14.2857	0	0	0
218	NSP3	TLKGGAPTKVTFGDD	0	14.2857	14.2857	14.2857
219	NSP3	KGGAPTKVTFGDDTV	0	14.2857	14.2857	0
220	NSP3	GAPTKVTFGDDTVIE	0	28.5714	42.8571	14.2857
221	NSP3	PTKVTFGDDTVIEVQ	0	14.2857	14.2857	0
222	NSP3	DTVIEVQGYKSVNIT	14.2857	0	0	0
223	NSP3	VIEVQGYKSVNITFE	14.2857	14.2857	14.2857	14.2857
224	NSP3	EVQGYKSVNITFELD	0	14.2857	14.2857	28.5714
225	NSP3	YKSVNITFELDERID	0	0	28.5714	0
226	NSP3	SVNITFELDERIDKV	14.2857	0	28.5714	0
227	NSP3	NITFELDERIDKVLN	14.2857	0	14.2857	0
228	NSP3	ELDERIDKVLNEKCS	0	0	14.2857	14.2857
229	NSP3	VLNEKCSAYTVELGT	0	0	14.2857	14.2857
230	NSP3	KCSAYTVELGTEVNE	14.2857	14.2857	14.2857	14.2857
231	NSP3	SAYTVELGTEVNEFA	28.5714	0	14.2857	0
232	NSP3	YTVELGTEVNEFACV	14.2857	0	0	0
233	NSP3	LGTEVNEFACVVADA	0	14.2857	14.2857	14.2857
234	NSP3	TEVNEFACVVADAVI	14.2857	0	0	0
235	NSP3	VVADAVIKTLQPVSE	0	14.2857	28.5714	14.2857
236	NSP3	IKTLQPVSELLTPLG	0	14.2857	28.5714	14.2857
237	NSP3	TLQPVSELLTPLGID	14.2857	14.2857	28.5714	0
238	NSP3	QPVSELLTPLGIDLD	14.2857	0	28.5714	28.5714
239	NSP3	VSELLTPLGIDLDEW	42.8571	57.1429	28.5714	71.4286
240	NSP3	ELLTPLGIDLDEWSM	28.5714	14.2857	28.5714	42.8571
241	NSP3	LTPLGIDLDEWSMAT	14.2857	0	14.2857	14.2857
242	NSP3	PLGIDLDEWSMATYY	28.5714	28.5714	42.8571	71.4286
243	NSP3	GIDLDEWSMATYYLF	42.8571	14.2857	14.2857	14.2857
244	NSP3	DLDEWSMATYYLFDE	57.1429	71.4286	85.7143	85.7143
245	NSP3	DEWSMATYYLFDESG	14.2857	14.2857	14.2857	42.8571
246	NSP3	WSMATYYLFDESGEF	28.5714	57.1429	71.4286	71.4286
247	NSP3	MATYYLFDESGEFKL	0	14.2857	0	14.2857
248	NSP3	TYYLFDESGEFKLAS	0	14.2857	14.2857	14.2857
249	NSP3	YLFDESGEFKLASHM	0	14.2857	0	14.2857
250	NSP3	FDESGEFKLASHMYC	0	0	14.2857	14.2857
251	NSP3	ESGEFKLASHMYCSF	0	14.2857	42.8571	42.8571
252	NSP3	LASHMYCSFYPPDED	0	28.5714	42.8571	28.5714
253	NSP3	SHMYCSFYPPDEDEE	57.1429	14.2857	42.8571	57.1429
254	NSP3	MYCSFYPPDEDEEEG	57.1429	0	28.5714	28.5714
255	NSP3	CSFYPPDEDEEEGDC	42.8571	28.5714	42.8571	42.8571
256	NSP3	FYPPDEDEEEGDCEE	100	71.4286	85.7143	85.7143
257	NSP3	PPDEDEEEGDCEEEE	100	85.7143	85.7143	85.7143
258	NSP3	DEDEEEGDCEEEEFE	100	85.7143	85.7143	100
259	NSP3	DEEEGDCEEEEFEPS	100	57.1429	71.4286	71.4286
260	NSP3	EEGDCEEEEFEPSTQ	57.1429	57.1429	42.8571	71.4286
261	NSP3	GDCEEEEFEPSTQYE	57.1429	57.1429	57.1429	71.4286
262	NSP3	CEEEEFEPSTQYEYG	42.8571	42.8571	28.5714	57.1429
263	NSP3	EEEFEPSTQYEYGTE	42.8571	71.4286	71.4286	85.7143
264	NSP3	EFEPSTQYEYGTEDD	28.5714	57.1429	57.1429	71.4286
265	NSP3	EPSTQYEYGTEDDYQ	14.2857	57.1429	28.5714	57.1429
266	NSP3	QYEYGTEDDYQGKPL	0	0	14.2857	0
267	NSP3	EYGTEDDYQGKPLEF	0	71.4286	57.1429	85.7143
268	NSP3	GTEDDYQGKPLEFGA	0	0	14.2857	0
269	NSP3	EDDYQGKPLEFGATS	0	14.2857	14.2857	28.5714
270	NSP3	KPLEFGATSAALQPE	0	14.2857	0	14.2857
271	NSP3	LEFGATSAALQPEEE	14.2857	28.5714	14.2857	14.2857
272	NSP3	FGATSAALQPEEEQE	28.5714	14.2857	14.2857	0
273	NSP3	ATSAALQPEEEQEED	57.1429	14.2857	0	0
274	NSP3	SAALQPEEEQEEDWL	42.8571	42.8571	28.5714	42.8571
275	NSP3	ALQPEEEQEEDWLDD	71.4286	71.4286	28.5714	85.7143
276	NSP3	QPEEEQEEDWLDDDS	42.8571	71.4286	28.5714	57.1429
277	NSP3	EEEQEEDWLDDDSQQ	28.5714	71.4286	42.8571	57.1429
278	NSP3	EQEEDWLDDDSQQTV	0	28.5714	28.5714	28.5714
279	NSP3	EEDWLDDDSQQTVGQ	0	28.5714	28.5714	28.5714
280	NSP3	DWLDDDSQQTVGQQD	14.2857	0	0	0
281	NSP3	LDDDSQQTVGQQDGS	0	0	14.2857	14.2857
282	NSP3	DDSQQTVGQQDGSED	28.5714	14.2857	0	0
283	NSP3	DGSEDNQTTTIQTIV	14.2857	14.2857	0	0
284	NSP3	SEDNQTTTIQTIVEV	0	14.2857	14.2857	14.2857
285	NSP3	DNQTTTIQTIVEVQP	14.2857	0	14.2857	0
286	NSP3	QTTTIQTIVEVQPQL	0	0	14.2857	0
287	NSP3	TTIQTIVEVQPQLEM	0	14.2857	14.2857	14.2857
288	NSP3	IQTIVEVQPQLEMEL	28.5714	14.2857	14.2857	14.2857
289	NSP3	VEVQPQLEMELTPVV	0	0	14.2857	0
290	NSP3	VQPQLEMELTPVVQT	0	0	14.2857	0
291	NSP3	PQLEMELTPVVQTIE	14.2857	14.2857	28.5714	14.2857
292	NSP3	LEMELTPVVQTIEVN	14.2857	14.2857	14.2857	14.2857
293	NSP3	MELTPVVQTIEVNSF	0	0	14.2857	0
294	NSP3	VQTIEVNSFSGYLKL	0	0	14.2857	14.2857
295	NSP3	EVNSFSGYLKLTDNV	0	0	28.5714	28.5714
296	NSP3	NSFSGYLKLTDNVYI	0	14.2857	14.2857	14.2857
297	NSP3	LKLTDNVYIKNADIV	0	14.2857	14.2857	14.2857
298	NSP3	LTDNVYIKNADIVEE	14.2857	28.5714	42.8571	28.5714
299	NSP3	DNVYIKNADIVEEAK	0	14.2857	14.2857	14.2857
300	NSP3	VYIKNADIVEEAKKV	0	28.5714	28.5714	28.5714
301	NSP3	IKNADIVEEAKKVKP	0	28.5714	42.8571	28.5714
302	NSP3	NADIVEEAKKVKPTV	14.2857	0	14.2857	0
303	NSP3	KHGGGVAGALNKATN	0	0	14.2857	0
304	NSP3	GGGVAGALNKATNNA	0	14.2857	14.2857	0
305	NSP3	GVAGALNKATNNAMQ	0	0	14.2857	0
306	NSP3	AGALNKATNNAMQVE	14.2857	14.2857	28.5714	14.2857
307	NSP3	ALNKATNNAMQVESD	0	0	14.2857	14.2857
308	NSP3	NKATNNAMQVESDDY	28.5714	14.2857	14.2857	0
309	NSP3	ATNNAMQVESDDYIA	14.2857	0	14.2857	0
310	NSP3	NNAMQVESDDYIATN	28.5714	14.2857	14.2857	0
311	NSP3	AMQVESDDYIATNGP	14.2857	0	14.2857	0
312	NSP3	ESDDYIATNGPLKVG	0	14.2857	14.2857	14.2857
313	NSP3	ATNGPLKVGGSCVLS	0	0	14.2857	0
314	NSP3	KHCLHVVGPNVNKGE	0	14.2857	14.2857	14.2857
315	NSP3	CLHVVGPNVNKGEDI	0	0	14.2857	0
316	NSP3	VNKGEDIQLLKSAYE	0	14.2857	14.2857	14.2857
317	NSP3	EDIQLLKSAYENFNQ	0	0	14.2857	28.5714
318	NSP3	IQLLKSAYENFNQHE	0	14.2857	28.5714	14.2857
319	NSP3	LLKSAYENFNQHEVL	0	0	14.2857	0
320	NSP3	KSAYENFNQHEVLLA	0	14.2857	0	0
321	NSP3	AYENFNQHEVLLAPL	0	0	14.2857	0
322	NSP3	ENFNQHEVLLAPLLS	0	0	0	14.2857
323	NSP3	QHEVLLAPLLSAGIF	0	0	28.5714	0
324	NSP3	EVLLAPLLSAGIFGA	0	0	14.2857	14.2857
325	NSP3	APLLSAGIFGADPIH	14.2857	0	14.2857	0
326	NSP3	LLSAGIFGADPIHSL	0	0	14.2857	0
327	NSP3	ADPIHSLRVCVDTVR	0	0	14.2857	0
328	NSP3	PIHSLRVCVDTVRTN	28.5714	0	14.2857	0
329	NSP3	LRVCVDTVRTNVYLA	0	0	14.2857	0
330	NSP3	VCVDTVRTNVYLAVF	0	14.2857	0	0
331	NSP3	VDTVRTNVYLAVFDK	14.2857	14.2857	42.8571	42.8571
332	NSP3	TVRTNVYLAVFDKNL	0	14.2857	0	14.2857
333	NSP3	RTNVYLAVFDKNLYD	0	14.2857	42.8571	14.2857
334	NSP3	NVYLAVFDKNLYDKL	0	14.2857	0	0
335	NSP3	YLAVFDKNLYDKLVS	0	14.2857	0	14.2857
336	NSP3	AVFDKNLYDKLVSSF	14.2857	14.2857	14.2857	14.2857
337	NSP3	FDKNLYDKLVSSFLE	0	14.2857	28.5714	14.2857
338	NSP3	LYDKLVSSFLEMKSE	0	14.2857	28.5714	28.5714
339	NSP3	LVSSFLEMKSEKQVE	0	28.5714	28.5714	28.5714
340	NSP3	FLEMKSEKQVEQKIA	0	0	0	14.2857
341	NSP3	EMKSEKQVEQKIAEI	14.2857	28.5714	42.8571	42.8571
342	NSP3	KSEKQVEQKIAEIPK	0	0	0	14.2857
343	NSP3	EKQVEQKIAEIPKEE	14.2857	28.5714	42.8571	42.8571
344	NSP3	EQKIAEIPKEEVKPF	0	28.5714	42.8571	28.5714
345	NSP3	KIAEIPKEEVKPFIT	0	14.2857	0	0
346	NSP3	AEIPKEEVKPFITES	14.2857	14.2857	0	0
347	NSP3	IPKEEVKPFITESKP	0	42.8571	28.5714	28.5714
348	NSP3	KEEVKPFITESKPSV	0	0	28.5714	14.2857
349	NSP3	EVKPFITESKPSVEQ	0	14.2857	57.1429	14.2857
350	NSP3	KPFITESKPSVEQRK	0	0	14.2857	0
351	NSP3	FITESKPSVEQRKQD	0	14.2857	14.2857	14.2857
352	NSP3	VEQRKQDDKKIKACV	0	0	14.2857	0
353	NSP3	QRKQDDKKIKACVEE	0	14.2857	14.2857	14.2857
354	NSP3	KQDDKKIKACVEEVT	0	14.2857	14.2857	0
355	NSP3	DDKKIKACVEEVTTT	0	0	14.2857	0
356	NSP3	KKIKACVEEVTTTLE	0	14.2857	14.2857	14.2857
357	NSP3	IKACVEEVTTTLEET	14.2857	28.5714	28.5714	28.5714
358	NSP3	VEEVTTTLEETKFLT	0	14.2857	0	14.2857
359	NSP3	EVTTTLEETKFLTEN	0	28.5714	42.8571	28.5714
360	NSP3	TLEETKFLTENLLLY	28.5714	0	14.2857	0
361	NSP3	EETKFLTENLLLYID	14.2857	71.4286	71.4286	71.4286
362	NSP3	TKFLTENLLLYIDIN	14.2857	14.2857	14.2857	0
363	NSP3	FLTENLLLYIDINGN	14.2857	0	14.2857	0
364	NSP3	TENLLLYIDINGNLH	14.2857	0	14.2857	14.2857
365	NSP3	NLLLYIDINGNLHPD	14.2857	0	14.2857	0
366	NSP3	LLYIDINGNLHPDSA	0	0	28.5714	0
367	NSP3	YIDINGNLHPDSATL	0	0	14.2857	0
368	NSP3	NGNLHPDSATLVSDI	14.2857	0	14.2857	0
369	NSP3	NLHPDSATLVSDIDI	14.2857	28.5714	28.5714	14.2857
370	NSP3	HPDSATLVSDIDITF	0	14.2857	14.2857	0
371	NSP3	DSATLVSDIDITFLK	14.2857	0	14.2857	14.2857
372	NSP3	ATLVSDIDITFLKKD	0	0	14.2857	0
373	NSP3	LVSDIDITFLKKDAP	0	14.2857	14.2857	14.2857
374	NSP3	IDITFLKKDAPYIVG	0	0	14.2857	14.2857
375	NSP3	ITFLKKDAPYIVGDV	14.2857	0	28.5714	0
376	NSP3	DAPYIVGDVVQEGVL	28.5714	0	0	14.2857
377	NSP3	IVGDVVQEGVLTAVV	0	14.2857	14.2857	14.2857
378	NSP3	TEMLAKALRKVPTDN	14.2857	0	14.2857	0
379	NSP3	ITTYPGQGLNGYTVE	14.2857	14.2857	28.5714	28.5714
380	NSP3	TYPGQGLNGYTVEEA	0	14.2857	0	14.2857
381	NSP3	LNGYTVEEAKTVLKK	0	0	14.2857	0
382	NSP3	EEAKTVLKKCKSAFY	0	14.2857	28.5714	42.8571
383	NSP3	KCKSAFYILPSIISN	14.2857	14.2857	14.2857	0
384	NSP3	KSAFYILPSIISNEK	14.2857	0	14.2857	0
385	NSP3	AFYILPSIISNEKQE	0	14.2857	28.5714	14.2857
386	NSP3	ISNEKQEILGTVSWN	14.2857	14.2857	14.2857	14.2857
387	NSP3	LGTVSWNLREMLAHA	0	0	14.2857	0
388	NSP3	TVSWNLREMLAHAEE	0	14.2857	28.5714	14.2857
389	NSP3	SWNLREMLAHAEETR	0	0	14.2857	0
390	NSP3	NLREMLAHAEETRKL	14.2857	0	0	0
391	NSP3	AHAEETRKLMPVCVE	0	14.2857	14.2857	14.2857
392	NSP3	AEETRKLMPVCVETK	14.2857	0	0	0
393	NSP3	ETRKLMPVCVETKAI	0	0	14.2857	28.5714
394	NSP3	PVCVETKAIVSTIQR	0	0	14.2857	0
395	NSP3	KAIVSTIQRKYKGIK	28.5714	0	28.5714	28.5714
396	NSP3	IVSTIQRKYKGIKIQ	0	0	14.2857	0
397	NSP3	IQRKYKGIKIQEGVV	14.2857	14.2857	14.2857	0
398	NSP3	RKYKGIKIQEGVVDY	14.2857	0	0	0
399	NSP3	KIQEGVVDYGARFYF	0	0	14.2857	0
400	NSP3	FYFYTSKTTVASLIN	0	14.2857	14.2857	0
401	NSP3	FYTSKTTVASLINTL	0	0	14.2857	0
402	NSP3	TSKTTVASLINTLND	14.2857	42.8571	42.8571	42.8571
403	NSP3	KTTVASLINTLNDLN	14.2857	28.5714	57.1429	14.2857
404	NSP3	TVASLINTLNDLNET	14.2857	14.2857	28.5714	14.2857
405	NSP3	ASLINTLNDLNETLV	42.8571	42.8571	42.8571	28.5714
406	NSP3	LINTLNDLNETLVTM	42.8571	42.8571	42.8571	42.8571
407	NSP3	NTLNDLNETLVTMPL	28.5714	28.5714	14.2857	14.2857
408	NSP3	LNDLNETLVTMPLGY	14.2857	28.5714	28.5714	28.5714
409	NSP3	DLNETLVTMPLGYVT	28.5714	0	14.2857	0
410	NSP3	VTMPLGYVTHGLNLE	0	14.2857	28.5714	28.5714
411	NSP3	LGYVTHGLNLEEAAR	0	0	14.2857	14.2857
412	NSP3	NLEEAARYMRSLKVP	14.2857	0	0	0
413	NSP3	EEAARYMRSLKVPAT	0	28.5714	42.8571	28.5714
414	NSP3	MRSLKVPATVSVSSP	28.5714	0	0	0
415	NSP3	SLKVPATVSVSSPDA	14.2857	0	0	0
416	NSP3	TVSVSSPDAVTAYNG	14.2857	0	0	0
417	NSP3	SVSSPDAVTAYNGYL	14.2857	0	0	0
418	NSP3	AVTAYNGYLTSSSKT	14.2857	14.2857	14.2857	14.2857
419	NSP3	TAYNGYLTSSSKTPE	14.2857	14.2857	14.2857	14.2857
420	NSP3	YNGYLTSSSKTPEEH	14.2857	14.2857	28.5714	14.2857
421	NSP3	GYLTSSSKTPEEHFI	0	28.5714	14.2857	14.2857
422	NSP3	LTSSSKTPEEHFIET	0	14.2857	14.2857	14.2857
423	NSP3	SSSKTPEEHFIETIS	28.5714	28.5714	28.5714	28.5714
424	NSP3	SKTPEEHFIETISLA	0	28.5714	28.5714	14.2857
425	NSP3	TPEEHFIETISLAGS	14.2857	0	14.2857	14.2857
426	NSP3	EEHFIETISLAGSYK	0	28.5714	42.8571	42.8571
427	NSP3	IETISLAGSYKDWSY	14.2857	14.2857	28.5714	28.5714
428	NSP3	AGSYKDWSYSGQSTQ	14.2857	0	14.2857	0
429	NSP3	KDWSYSGQSTQLGIE	14.2857	14.2857	0	14.2857
430	NSP3	WSYSGQSTQLGIEFL	14.2857	0	14.2857	0
431	NSP3	DKSVYYTSNPTTFHL	0	0	14.2857	0
432	NSP3	SVYYTSNPTTFHLDG	0	0	14.2857	0
433	NSP3	YYTSNPTTFHLDGEV	14.2857	28.5714	42.8571	28.5714
434	NSP3	TSNPTTFHLDGEVIT	14.2857	14.2857	0	0
435	NSP3	NPTTFHLDGEVITFD	14.2857	28.5714	42.8571	28.5714
436	NSP3	TTFHLDGEVITFDNL	0	28.5714	0	14.2857
437	NSP3	FHLDGEVITFDNLKT	0	14.2857	0	0
438	NSP3	LDGEVITFDNLKTLL	0	0	14.2857	14.2857
439	NSP3	VITFDNLKTLLSLRE	0	28.5714	28.5714	14.2857
440	NSP3	TFDNLKTLLSLREVR	0	0	28.5714	0
441	NSP3	DNLKTLLSLREVRTI	14.2857	0	28.5714	0
442	NSP3	LKTLLSLREVRTIKV	14.2857	0	0	0
443	NSP3	LSLREVRTIKVFTTV	0	14.2857	14.2857	14.2857
444	NSP3	LREVRTIKVFTTVDN	14.2857	14.2857	14.2857	14.2857
445	NSP3	EVRTIKVFTTVDNIN	0	0	28.5714	14.2857
446	NSP3	IKVFTTVDNINLHTQ	0	14.2857	28.5714	0
447	NSP3	VFTTVDNINLHTQVV	14.2857	0	14.2857	0
448	NSP3	VDNINLHTQVVDMSM	14.2857	0	14.2857	0
449	NSP3	NINLHTQVVDMSMTY	14.2857	0	14.2857	0
450	NSP3	NLHTQVVDMSMTYGQ	14.2857	0	0	0
451	NSP3	MSMTYGQQFGPTYLD	0	14.2857	14.2857	0
452	NSP3	YGQQFGPTYLDGADV	0	0	14.2857	0
453	NSP3	YLDGADVTKIKPHNS	14.2857	0	0	0
454	NSP3	DGADVTKIKPHNSHE	28.5714	14.2857	14.2857	14.2857
455	NSP3	KIKPHNSHEGKTFYV	0	0	14.2857	0
456	NSP3	HNSHEGKTFYVLPND	28.5714	0	0	0
457	NSP3	EGKTFYVLPNDDTLR	0	0	14.2857	14.2857
458	NSP3	KTFYVLPNDDTLRVE	0	14.2857	14.2857	14.2857
459	NSP3	VLPNDDTLRVEAFEY	28.5714	42.8571	28.5714	42.8571
460	NSP3	PNDDTLRVEAFEYYH	0	14.2857	14.2857	28.5714
461	NSP3	DDTLRVEAFEYYHTT	14.2857	14.2857	0	0
462	NSP3	EAFEYYHTTDPSFLG	0	0	14.2857	0
463	NSP3	FEYYHTTDPSFLGRY	0	0	14.2857	0
464	NSP3	TDPSFLGRYMSALNH	14.2857	0	14.2857	0
465	NSP3	PSFLGRYMSALNHTK	0	0	14.2857	0
466	NSP3	LNHTKKWKYPQVNGL	0	14.2857	14.2857	14.2857
467	NSP3	KKWKYPQVNGLTSIK	0	14.2857	14.2857	14.2857
468	NSP3	WKYPQVNGLTSIKWA	0	0	0	14.2857
469	NSP3	QVNGLTSIKWADNNC	0	0	14.2857	0
470	NSP3	NGLTSIKWADNNCYL	14.2857	0	0	0
471	NSP3	LTSIKWADNNCYLAT	0	14.2857	14.2857	14.2857
472	NSP3	CYLATALLTLQQIEL	0	0	14.2857	0
473	NSP3	IELKFNPPALQDAYY	0	42.8571	42.8571	42.8571
474	NSP3	PPALQDAYYRARAGE	14.2857	14.2857	28.5714	28.5714
475	NSP3	ALQDAYYRARAGEAA	0	0	0	14.2857
476	NSP3	FCALILAYCNKTVGE	0	14.2857	14.2857	14.2857
477	NSP3	ILAYCNKTVGELGDV	0	14.2857	28.5714	14.2857
478	NSP3	AYCNKTVGELGDVRE	0	14.2857	14.2857	14.2857
479	NSP3	CNKTVGELGDVRETM	14.2857	0	0	0
480	NSP3	VGELGDVRETMSYLF	0	0	14.2857	14.2857
481	NSP3	ELGDVRETMSYLFQH	0	28.5714	42.8571	42.8571
482	NSP3	VRETMSYLFQHANLD	0	14.2857	14.2857	14.2857
483	NSP3	ETMSYLFQHANLDSC	0	0	14.2857	28.5714
484	NSP3	HANLDSCKRVLNVVC	0	14.2857	14.2857	14.2857
485	NSP3	LNVVCKTCGQQQTTL	0	0	14.2857	0
486	NSP3	VVCKTCGQQQTTLKG	0	0	14.2857	0
487	NSP3	CKTCGQQQTTLKGVE	0	14.2857	28.5714	14.2857
488	NSP3	TCGQQQTTLKGVEAV	0	0	14.2857	0
489	NSP3	GQQQTTLKGVEAVMY	0	0	14.2857	0
490	NSP3	LKGVEAVMYMGTLSY	0	14.2857	14.2857	14.2857
491	NSP3	GVEAVMYMGTLSYEQ	14.2857	0	0	0
492	NSP3	EAVMYMGTLSYEQFK	0	0	14.2857	28.5714
493	NSP3	LSYEQFKKGVQIPCT	0	14.2857	14.2857	14.2857
494	NSP3	GKQATKYLVQQESPF	0	14.2857	0	0
495	NSP3	VQQESPFVMMSAPPA	0	14.2857	0	0
496	NSP3	SAPPAQYELKHGTFT	14.2857	0	0	0
497	NSP3	AQYELKHGTFTCASE	0	14.2857	14.2857	28.5714
498	NSP3	YELKHGTFTCASEYT	0	0	14.2857	14.2857
499	NSP3	LKHGTFTCASEYTGN	0	14.2857	14.2857	14.2857
500	NSP3	TCASEYTGNYQCGHY	0	0	14.2857	0
501	NSP3	NYQCGHYKHITSKET	14.2857	14.2857	0	0
502	NSP3	QCGHYKHITSKETLY	0	14.2857	14.2857	14.2857
503	NSP3	GHYKHITSKETLYCI	14.2857	0	0	0
504	NSP3	YKHITSKETLYCIDG	0	0	14.2857	0
505	NSP3	HITSKETLYCIDGAL	14.2857	0	0	0
506	NSP3	TSKETLYCIDGALLT	14.2857	0	0	0
507	NSP3	TLYCIDGALLTKSSE	0	14.2857	14.2857	14.2857
508	NSP3	IDGALLTKSSEYKGP	0	0	14.2857	14.2857
509	NSP3	LLTKSSEYKGPITDV	14.2857	14.2857	28.5714	14.2857
510	NSP3	TKSSEYKGPITDVFY	14.2857	0	14.2857	14.2857
511	NSP3	SSEYKGPITDVFYKE	14.2857	14.2857	28.5714	28.5714
512	NSP3	EYKGPITDVFYKENS	0	0	14.2857	14.2857
513	NSP3	KGPITDVFYKENSYT	14.2857	0	14.2857	14.2857
514	NSP3	PITDVFYKENSYTTT	0	14.2857	42.8571	0
515	NSP3	VFYKENSYTTTIKPV	0	0	14.2857	0
516	NSP3	TTTIKPVTYKLDGVV	0	0	14.2857	0
517	NSP3	VTYKLDGVVCTEIDP	14.2857	0	14.2857	0
518	NSP3	LDGVVCTEIDPKLDN	0	14.2857	14.2857	14.2857
519	NSP3	GVVCTEIDPKLDNYY	14.2857	0	28.5714	0
520	NSP3	TEIDPKLDNYYKKDN	14.2857	0	14.2857	0
521	NSP3	IDPKLDNYYKKDNSY	0	0	14.2857	14.2857
522	NSP3	LDNYYKKDNSYFTEQ	42.8571	14.2857	28.5714	28.5714
523	NSP3	NYYKKDNSYFTEQPI	28.5714	0	0	14.2857
524	NSP3	YKKDNSYFTEQPIDL	14.2857	0	14.2857	0
525	NSP3	KDNSYFTEQPIDLVP	14.2857	0	0	0
526	NSP3	NSYFTEQPIDLVPNQ	28.5714	0	0	0
527	NSP3	YFTEQPIDLVPNQPY	0	0	14.2857	14.2857
528	NSP3	TEQPIDLVPNQPYPN	42.8571	14.2857	28.5714	0
529	NSP3	QPIDLVPNQPYPNAS	14.2857	0	0	0
530	NSP3	IDLVPNQPYPNASFD	28.5714	0	14.2857	14.2857
531	NSP3	LVPNQPYPNASFDNF	14.2857	0	14.2857	0
532	NSP3	DNFKFVCDNIKFADD	14.2857	42.8571	14.2857	14.2857
533	NSP3	FKFVCDNIKFADDLN	14.2857	0	0	0
534	NSP3	DLNQLTGYKKPASRE	0	14.2857	14.2857	14.2857
535	NSP3	ELKVTFFPDLNGDVV	0	0	14.2857	14.2857
536	NSP3	TFFPDLNGDVVAIDY	0	14.2857	57.1429	28.5714
537	NSP3	DVVAIDYKHYTPSFK	14.2857	0	0	0
538	NSP3	IDYKHYTPSFKKGAK	14.2857	0	14.2857	0
539	NSP3	HYTPSFKKGAKLLHK	42.8571	0	14.2857	14.2857
540	NSP3	KKGAKLLHKPIVWHV	14.2857	0	0	0
541	NSP3	GAKLLHKPIVWHVNN	14.2857	0	14.2857	0
542	NSP3	LHKPIVWHVNNATNK	14.2857	0	14.2857	0
543	NSP3	KPIVWHVNNATNKAT	0	0	14.2857	0
544	NSP3	VNNATNKATYKPNTW	14.2857	0	0	0
545	NSP3	NATNKATYKPNTWCI	14.2857	0	0	0
546	NSP3	KATYKPNTWCIRCLW	0	0	14.2857	0
547	NSP3	NTWCIRCLWSTKPVE	0	14.2857	14.2857	14.2857
548	NSP3	IRCLWSTKPVETSNS	0	14.2857	14.2857	14.2857
549	NSP3	CLWSTKPVETSNSFD	14.2857	0	14.2857	14.2857
550	NSP3	WSTKPVETSNSFDVL	14.2857	0	0	0
551	NSP3	TKPVETSNSFDVLKS	14.2857	0	0	0
552	NSP3	PVETSNSFDVLKSED	0	14.2857	57.1429	14.2857
553	NSP3	ETSNSFDVLKSEDAQ	0	0	14.2857	14.2857
554	NSP3	SNSFDVLKSEDAQGM	14.2857	0	0	0
555	NSP3	SFDVLKSEDAQGMDN	0	0	14.2857	0
556	NSP3	DVLKSEDAQGMDNLA	0	14.2857	0	0
557	NSP3	LKSEDAQGMDNLACE	0	28.5714	28.5714	28.5714
558	NSP3	SEDAQGMDNLACEDL	0	0	14.2857	28.5714
559	NSP3	QGMDNLACEDLKPVS	0	0	14.2857	0
560	NSP3	MDNLACEDLKPVSEE	0	14.2857	14.2857	14.2857
561	NSP3	NLACEDLKPVSEEVV	14.2857	14.2857	14.2857	14.2857
562	NSP3	ACEDLKPVSEEVVEN	0	14.2857	28.5714	14.2857
563	NSP3	EDLKPVSEEVVENPT	0	28.5714	42.8571	28.5714
564	NSP3	LKPVSEEVVENPTIQ	0	14.2857	14.2857	14.2857
565	NSP3	PVSEEVVENPTIQKD	28.5714	28.5714	42.8571	28.5714
566	NSP3	SEEVVENPTIQKDVL	0	0	14.2857	14.2857
567	NSP3	EVVENPTIQKDVLEC	0	28.5714	57.1429	57.1429
568	NSP3	TIQKDVLECNVKTTE	0	14.2857	14.2857	14.2857
569	NSP3	DVLECNVKTTEVVGD	14.2857	0	0	0
570	NSP3	LECNVKTTEVVGDII	0	14.2857	14.2857	14.2857
571	NSP3	VKTTEVVGDIILKPA	0	0	14.2857	0
572	NSP3	TTEVVGDIILKPANN	14.2857	14.2857	14.2857	0
573	NSP3	EVVGDIILKPANNSL	0	14.2857	28.5714	28.5714
574	NSP3	DIILKPANNSLKITE	14.2857	14.2857	14.2857	14.2857
575	NSP3	ILKPANNSLKITEEV	0	42.8571	42.8571	42.8571
576	NSP3	KPANNSLKITEEVGH	14.2857	0	28.5714	0
577	NSP3	ANNSLKITEEVGHTD	14.2857	0	0	14.2857
578	NSP3	NSLKITEEVGHTDLM	28.5714	0	0	14.2857
579	NSP3	LKITEEVGHTDLMAA	0	14.2857	14.2857	14.2857
580	NSP3	ITEEVGHTDLMAAYV	14.2857	14.2857	14.2857	14.2857
581	NSP3	EEVGHTDLMAAYVDN	0	57.1429	57.1429	42.8571
582	NSP3	HTDLMAAYVDNSSLT	14.2857	14.2857	14.2857	14.2857
583	NSP3	AYVDNSSLTIKKPNE	0	14.2857	14.2857	14.2857
584	NSP3	VDNSSLTIKKPNELS	0	0	14.2857	0
585	NSP3	NSSLTIKKPNELSRV	14.2857	0	14.2857	0
586	NSP3	ELSRVLGLKTLATHG	0	0	14.2857	28.5714
587	NSP3	LATHGLAAVNSVPWD	14.2857	14.2857	14.2857	14.2857
588	NSP3	GLAAVNSVPWDTIAN	0	0	14.2857	0
589	NSP3	PWDTIANYAKPFLNK	14.2857	0	0	0
590	NSP3	IANYAKPFLNKVVST	0	14.2857	14.2857	14.2857
591	NSP3	VSTTTNIVTRCLNRV	14.2857	0	0	0
592	NSP3	IVTRCLNRVCTNYMP	0	0	14.2857	0
593	NSP3	TRCLNRVCTNYMPYF	0	0	14.2857	0
594	NSP3	NRVCTNYMPYFFTLL	14.2857	0	0	0
595	NSP3	TLLLQLCTFTRSTNS	14.2857	0	0	0
596	NSP3	LLQLCTFTRSTNSRI	14.2857	0	0	0
597	NSP3	TNSRIKASMPTTIAK	14.2857	0	0	0
598	NSP3	IKASMPTTIAKNTVK	0	14.2857	28.5714	28.5714
599	NSP3	MPTTIAKNTVKSVGK	0	0	14.2857	0
600	NSP3	IAKNTVKSVGKFCLE	0	28.5714	42.8571	28.5714
601	NSP3	TVKSVGKFCLEASFN	14.2857	0	0	0
602	NSP3	EASFNYLKSPNFSKL	0	0	0	14.2857
603	NSP3	SFNYLKSPNFSKLIN	0	14.2857	28.5714	0
604	NSP3	IYSTAALGVLMSNLG	0	14.2857	14.2857	14.2857
605	NSP3	LGVLMSNLGMPSYCT	0	0	0	14.2857
606	NSP3	MSNLGMPSYCTGYRE	0	14.2857	14.2857	14.2857
607	NSP3	NLGMPSYCTGYREGY	28.5714	0	14.2857	0
608	NSP3	GMPSYCTGYREGYLN	14.2857	0	0	0
609	NSP3	YCTGYREGYLNSTNV	14.2857	14.2857	28.5714	28.5714
610	NSP3	TGYREGYLNSTNVTI	0	28.5714	14.2857	28.5714
611	NSP3	YREGYLNSTNVTIAT	0	14.2857	14.2857	28.5714
612	NSP3	EGYLNSTNVTIATYC	0	14.2857	14.2857	42.8571
613	NSP3	YLNSTNVTIATYCTG	0	0	0	14.2857
614	NSP3	NSTNVTIATYCTGSI	14.2857	0	0	0
615	NSP3	TNVTIATYCTGSIPC	14.2857	0	0	0
616	NSP3	IATYCTGSIPCSVCL	14.2857	14.2857	14.2857	28.5714
617	NSP3	CTGSIPCSVCLSGLD	0	14.2857	14.2857	14.2857
618	NSP3	GSIPCSVCLSGLDSL	28.5714	0	0	0
619	NSP3	IPCSVCLSGLDSLDT	0	0	14.2857	14.2857
620	NSP3	CSVCLSGLDSLDTYP	0	0	14.2857	0
621	NSP3	LSGLDSLDTYPSLET	14.2857	14.2857	14.2857	14.2857
622	NSP3	GLDSLDTYPSLETIQ	14.2857	0	0	0
623	NSP3	DSLDTYPSLETIQIT	14.2857	0	14.2857	14.2857
624	NSP3	LDTYPSLETIQITIS	14.2857	14.2857	14.2857	14.2857
625	NSP3	TYPSLETIQITISSF	14.2857	0	14.2857	0
626	NSP3	LETIQITISSFKWDL	0	14.2857	28.5714	28.5714
627	NSP3	SSFKWDLTAFGLVAE	14.2857	14.2857	14.2857	14.2857
628	NSP3	FKWDLTAFGLVAEWF	0	42.8571	28.5714	42.8571
629	NSP3	WDLTAFGLVAEWFLA	0	0	14.2857	0
630	NSP3	LTAFGLVAEWFLAYI	0	0	14.2857	0
631	NSP3	AFGLVAEWFLAYILF	0	0	14.2857	0
632	NSP3	VAEWFLAYILFTRFF	0	0	14.2857	0
633	NSP3	EWFLAYILFTRFFYV	0	0	0	14.2857
634	NSP3	VLGLAAIMQLFFSYF	0	0	14.2857	0
635	NSP3	IMQLFFSYFAVHFIS	14.2857	14.2857	14.2857	14.2857
636	NSP3	FFSYFAVHFISNSWL	0	0	14.2857	0
637	NSP3	SYFAVHFISNSWLMW	0	0	14.2857	0
638	NSP3	FAVHFISNSWLMWLI	0	0	14.2857	0
639	NSP3	VHFISNSWLMWLIIN	0	0	14.2857	0
640	NSP3	SNSWLMWLIINLVQM	14.2857	0	14.2857	0
641	NSP3	SWLMWLIINLVQMAP	0	0	14.2857	0
642	NSP3	LMWLIINLVQMAPIS	14.2857	0	0	0
643	NSP3	WLIINLVQMAPISAM	14.2857	0	0	0
644	NSP3	IINLVQMAPISAMVR	14.2857	14.2857	14.2857	0
645	NSP3	NLVQMAPISAMVRMY	14.2857	0	0	0
646	NSP3	VQMAPISAMVRMYIF	0	14.2857	14.2857	14.2857
647	NSP3	SYVHVVDGCNSSTCM	14.2857	0	0	14.2857
648	NSP3	VHVVDGCNSSTCMMC	0	0	0	14.2857
649	NSP3	CNSSTCMMCYKRNRA	14.2857	0	0	0
650	NSP3	TCMMCYKRNRATRVE	0	14.2857	14.2857	14.2857
651	NSP3	KRNRATRVECTTIVN	0	14.2857	14.2857	0
652	NSP3	NRATRVECTTIVNGV	14.2857	0	0	0
653	NSP3	ECTTIVNGVRRSFYV	0	0	0	14.2857
654	NSP3	VRRSFYVYANGGKGF	14.2857	0	0	0
655	NSP3	CVNCDTFCAGSTFIS	14.2857	0	0	0
656	NSP3	NCDTFCAGSTFISDE	28.5714	14.2857	28.5714	14.2857
657	NSP3	DTFCAGSTFISDEVA	14.2857	0	14.2857	0
658	NSP3	FCAGSTFISDEVARD	14.2857	0	0	0
659	NSP3	AGSTFISDEVARDLS	14.2857	0	0	0
660	NSP3	STFISDEVARDLSLQ	14.2857	14.2857	28.5714	14.2857
661	NSP3	EVARDLSLQFKRPIN	0	14.2857	28.5714	28.5714
662	NSP3	DLSLQFKRPINPTDQ	14.2857	0	0	0
663	NSP3	QFKRPINPTDQSSYI	0	0	14.2857	14.2857
664	NSP3	KRPINPTDQSSYIVD	14.2857	0	0	0
665	NSP3	PINPTDQSSYIVDSV	28.5714	14.2857	57.1429	28.5714
666	NSP3	NPTDQSSYIVDSVTV	14.2857	0	0	0
667	NSP3	TDQSSYIVDSVTVKN	14.2857	0	0	0
668	NSP3	SYIVDSVTVKNGSIH	14.2857	14.2857	0	0
669	NSP3	IVDSVTVKNGSIHLY	0	14.2857	28.5714	14.2857
670	NSP3	DSVTVKNGSIHLYFD	14.2857	14.2857	14.2857	14.2857
671	NSP3	SIHLYFDKAGQKTYE	0	14.2857	14.2857	14.2857
672	NSP3	TYERHSLSHFVNLDN	0	14.2857	14.2857	14.2857
673	NSP3	ERHSLSHFVNLDNLR	0	28.5714	57.1429	28.5714
674	NSP3	HSLSHFVNLDNLRAN	0	14.2857	14.2857	14.2857
675	NSP3	LSHFVNLDNLRANNT	28.5714	14.2857	14.2857	14.2857
676	NSP3	LDNLRANNTKGSLPI	0	14.2857	14.2857	14.2857
677	NSP3	NNTKGSLPINVIVFD	14.2857	14.2857	42.8571	14.2857
678	NSP3	TKGSLPINVIVFDGK	0	14.2857	0	0
679	NSP3	LPINVIVFDGKSKCE	0	28.5714	14.2857	14.2857
680	NSP3	INVIVFDGKSKCEES	0	28.5714	14.2857	14.2857
681	NSP3	VIVFDGKSKCEESSA	0	0	14.2857	14.2857
682	NSP3	VFDGKSKCEESSAKS	0	14.2857	28.5714	14.2857
683	NSP3	KSKCEESSAKSASVY	14.2857	0	0	0
684	NSP3	EESSAKSASVYYSQL	14.2857	28.5714	57.1429	57.1429
685	NSP3	SSAKSASVYYSQLMC	14.2857	0	0	0
686	NSP3	AKSASVYYSQLMCQP	0	0	14.2857	0
687	NSP3	YYSQLMCQPILLLDQ	0	0	28.5714	14.2857
688	NSP3	SQLMCQPILLLDQAL	0	0	0	14.2857
689	NSP3	LMCQPILLLDQALVS	0	0	14.2857	14.2857
690	NSP3	CQPILLLDQALVSDV	14.2857	0	28.5714	14.2857
691	NSP3	PILLLDQALVSDVGD	14.2857	14.2857	14.2857	14.2857
692	NSP3	LLLDQALVSDVGDSA	0	14.2857	14.2857	14.2857
693	NSP3	LDQALVSDVGDSAEV	0	28.5714	14.2857	14.2857
694	NSP3	QALVSDVGDSAEVAV	0	28.5714	14.2857	14.2857
695	NSP3	LVSDVGDSAEVAVKM	0	28.5714	14.2857	14.2857
696	NSP3	SDVGDSAEVAVKMFD	14.2857	14.2857	0	14.2857
697	NSP3	VGDSAEVAVKMFDAY	14.2857	14.2857	14.2857	28.5714
698	NSP3	DSAEVAVKMFDAYVN	14.2857	14.2857	0	0
699	NSP3	VAVKMFDAYVNTFSS	0	0	14.2857	14.2857
700	NSP3	VKMFDAYVNTFSSTF	0	14.2857	0	14.2857
701	NSP3	MFDAYVNTFSSTFNV	0	14.2857	0	0
702	NSP3	DAYVNTFSSTFNVPM	14.2857	0	0	0
703	NSP3	VPMEKLKTLVATAEA	0	0	14.2857	0
704	NSP3	MEKLKTLVATAEAEL	0	0	14.2857	14.2857
705	NSP3	LVATAEAELAKNVSL	0	0	14.2857	14.2857
706	NSP3	ATAEAELAKNVSLDN	0	14.2857	0	14.2857
707	NSP3	AELAKNVSLDNVLST	0	14.2857	14.2857	14.2857
708	NSP3	LAKNVSLDNVLSTFI	0	14.2857	14.2857	14.2857
709	NSP3	KNVSLDNVLSTFISA	14.2857	0	14.2857	0
710	NSP3	VSLDNVLSTFISAAR	14.2857	14.2857	14.2857	0
711	NSP3	LDNVLSTFISAARQG	0	14.2857	28.5714	14.2857
712	NSP3	NVLSTFISAARQGFV	14.2857	0	0	0
713	NSP3	LSTFISAARQGFVDS	14.2857	14.2857	14.2857	14.2857
714	NSP3	TFISAARQGFVDSDV	0	14.2857	28.5714	0
715	NSP3	ISAARQGFVDSDVET	14.2857	14.2857	14.2857	14.2857
716	NSP3	AARQGFVDSDVETKD	0	0	0	14.2857
717	NSP3	GFVDSDVETKDVVEC	14.2857	0	14.2857	14.2857
718	NSP3	VDSDVETKDVVECLK	0	0	14.2857	14.2857
719	NSP3	SDVETKDVVECLKLS	0	0	0	14.2857
720	NSP3	VETKDVVECLKLSHQ	14.2857	0	0	0
721	NSP3	TKDVVECLKLSHQSD	0	14.2857	14.2857	0
722	NSP3	DVVECLKLSHQSDIE	14.2857	14.2857	14.2857	28.5714
723	NSP3	VECLKLSHQSDIEVT	0	0	0	14.2857
724	NSP3	CLKLSHQSDIEVTGD	0	0	0	28.5714
725	NSP3	KLSHQSDIEVTGDSC	0	0	28.5714	28.5714
726	NSP3	SHQSDIEVTGDSCNN	14.2857	0	14.2857	14.2857
727	NSP3	QSDIEVTGDSCNNYM	0	0	0	14.2857
728	NSP3	EVTGDSCNNYMLTYN	0	14.2857	28.5714	28.5714
729	NSP3	DSCNNYMLTYNKVEN	28.5714	0	0	0
730	NSP3	NKVENMTPRDLGACI	14.2857	0	0	0
731	NSP3	VENMTPRDLGACIDC	0	0	14.2857	28.5714
732	NSP3	NMTPRDLGACIDCSA	14.2857	0	0	0
733	NSP3	TPRDLGACIDCSARH	0	0	14.2857	14.2857
734	NSP3	RDLGACIDCSARHIN	0	0	14.2857	0
735	NSP3	ACIDCSARHINAQVA	0	0	14.2857	0
736	NSP3	IWNVKDFMSLSEQLR	0	14.2857	14.2857	14.2857
737	NSP3	SLSEQLRKQIRSAAK	42.8571	0	14.2857	14.2857
738	NSP3	SEQLRKQIRSAAKKN	0	0	28.5714	0
739	NSP3	LPFKLTCATTRQVVN	0	14.2857	28.5714	0
740	NSP3	FKLTCATTRQVVNVV	14.2857	0	0	0
741	NSP4	VTTKIALKGGKIVNN	14.2857	0	0	0
742	NSP4	IALKGGKIVNNWLKQ	0	14.2857	14.2857	0
743	NSP4	ITPVHVMSKHTDFSS	0	14.2857	14.2857	14.2857
744	NSP4	PVHVMSKHTDFSSEI	0	14.2857	14.2857	14.2857
745	NSP4	HVMSKHTDFSSEIIG	14.2857	14.2857	14.2857	14.2857
746	NSP4	MSKHTDFSSEIIGYK	14.2857	0	0	0
747	NSP4	SEIIGYKAIDGGVTR	0	0	14.2857	0
748	NSP4	IIGYKAIDGGVTRDI	0	14.2857	14.2857	14.2857
749	NSP4	IDGGVTRDIASTDTC	0	14.2857	14.2857	14.2857
750	NSP4	IASTDTCFANKHADF	0	14.2857	14.2857	14.2857
751	NSP4	DTCFANKHADFDTWF	14.2857	28.5714	14.2857	28.5714
752	NSP4	SYTNDKACPLIAAVI	0	14.2857	0	0
753	NSP4	IAAVITREVGFVVPG	0	14.2857	14.2857	14.2857
754	NSP4	ITREVGFVVPGLPGT	14.2857	14.2857	14.2857	28.5714
755	NSP4	FVVPGLPGTILRTTN	14.2857	0	0	0
756	NSP4	GLPGTILRTTNGDFL	14.2857	0	0	0
757	NSP4	PGTILRTTNGDFLHF	0	0	14.2857	0
758	NSP4	TTNGDFLHFLPRVFS	0	14.2857	14.2857	14.2857
759	NSP4	NGDFLHFLPRVFSAV	0	0	14.2857	0
760	NSP4	SAVGNICYTPSKLIE	0	14.2857	14.2857	14.2857
761	NSP4	NICYTPSKLIEYTDF	14.2857	0	28.5714	0
762	NSP4	LIEYTDFATSACVLA	0	14.2857	14.2857	14.2857
763	NSP4	EYTDFATSACVLAAE	0	14.2857	14.2857	42.8571
764	NSP4	FATSACVLAAECTIF	0	14.2857	14.2857	0
765	NSP4	ACVLAAECTIFKDAS	0	14.2857	0	0
766	NSP4	ECTIFKDASGKPVPY	0	0	0	28.5714
767	NSP4	DASGKPVPYCYDTNV	14.2857	0	0	0
768	NSP4	SGKPVPYCYDTNVLE	0	28.5714	14.2857	14.2857
769	NSP4	VPYCYDTNVLEGSVA	0	14.2857	0	0
770	NSP4	YCYDTNVLEGSVAYE	0	42.8571	28.5714	42.8571
771	NSP4	YDTNVLEGSVAYESL	0	14.2857	0	0
772	NSP4	TNVLEGSVAYESLRP	0	14.2857	0	0
773	NSP4	EGSVAYESLRPDTRY	0	57.1429	57.1429	71.4286
774	NSP4	SVAYESLRPDTRYVL	0	14.2857	0	14.2857
775	NSP4	AYESLRPDTRYVLMD	0	0	14.2857	0
776	NSP4	ESLRPDTRYVLMDGS	0	14.2857	14.2857	14.2857
777	NSP4	LRPDTRYVLMDGSII	0	14.2857	14.2857	14.2857
778	NSP4	PDTRYVLMDGSIIQF	14.2857	0	0	14.2857
779	NSP4	LMDGSIIQFPNTYLE	0	28.5714	28.5714	28.5714
780	NSP4	DGSIIQFPNTYLEGS	14.2857	0	0	0
781	NSP4	IQFPNTYLEGSVRVV	14.2857	0	14.2857	14.2857
782	NSP4	NTYLEGSVRVVTTFD	14.2857	14.2857	0	14.2857
783	NSP4	YLEGSVRVVTTFDSE	42.8571	28.5714	14.2857	28.5714
784	NSP4	EGSVRVVTTFDSEYC	14.2857	71.4286	71.4286	85.7143
785	NSP4	SVRVVTTFDSEYCRH	0	14.2857	14.2857	14.2857
786	NSP4	RVVTTFDSEYCRHGT	0	14.2857	0	14.2857
787	NSP4	VTTFDSEYCRHGTCE	28.5714	28.5714	28.5714	42.8571
788	NSP4	TFDSEYCRHGTCERS	0	14.2857	0	14.2857
789	NSP4	DSEYCRHGTCERSEA	14.2857	0	14.2857	0
790	NSP4	EYCRHGTCERSEAGV	0	14.2857	28.5714	28.5714
791	NSP4	TCERSEAGVCVSTSG	14.2857	0	0	0
792	NSP4	ERSEAGVCVSTSGRW	0	14.2857	42.8571	57.1429
793	NSP4	AGVCVSTSGRWVLNN	14.2857	0	14.2857	0
794	NSP4	VCVSTSGRWVLNNDY	14.2857	28.5714	28.5714	14.2857
795	NSP4	VSTSGRWVLNNDYYR	14.2857	14.2857	28.5714	14.2857
796	NSP4	WVLNNDYYRSLPGVF	0	0	14.2857	0
797	NSP4	LNNDYYRSLPGVFCG	0	14.2857	14.2857	14.2857
798	NSP4	NDYYRSLPGVFCGVD	14.2857	0	0	0
799	NSP4	YYRSLPGVFCGVDAV	14.2857	0	0	0
800	NSP4	RSLPGVFCGVDAVNL	28.5714	14.2857	14.2857	0
801	NSP4	LPGVFCGVDAVNLLT	0	14.2857	14.2857	0
802	NSP4	GVFCGVDAVNLLTNM	14.2857	14.2857	14.2857	0
803	NSP4	FCGVDAVNLLTNMFT	0	14.2857	14.2857	0
804	NSP4	GVDAVNLLTNMFTPL	14.2857	0	0	0
805	NSP4	MFTPLIQPIGALDIS	14.2857	0	0	0
806	NSP4	TPLIQPIGALDISAS	14.2857	0	0	0
807	NSP4	LIQPIGALDISASIV	14.2857	14.2857	28.5714	28.5714
808	NSP4	IGALDISASIVAGGI	0	14.2857	14.2857	14.2857
809	NSP4	LAYYFMRFRRAFGEY	0	0	28.5714	14.2857
810	NSP4	GEYSHVVAFNTLLFL	14.2857	0	0	0
811	NSP4	SVIYLYLTFYLTNDV	0	14.2857	28.5714	0
812	NSP4	IYLYLTFYLTNDVSF	0	14.2857	14.2857	14.2857
813	NSP4	LYLTFYLTNDVSFLA	0	0	14.2857	0
814	NSP4	LTFYLTNDVSFLAHI	0	0	14.2857	14.2857
815	NSP4	FYLTNDVSFLAHIQW	0	0	14.2857	0
816	NSP4	LTNDVSFLAHIQWMV	0	14.2857	14.2857	14.2857
817	NSP4	NDVSFLAHIQWMVMF	14.2857	0	0	0
818	NSP4	VSFLAHIQWMVMFTP	14.2857	0	0	0
819	NSP4	AHIQWMVMFTPLVPF	0	0	28.5714	0
820	NSP4	IQWMVMFTPLVPFWI	0	14.2857	0	14.2857
821	NSP4	VPFWITIAYIICIST	14.2857	14.2857	14.2857	0
822	NSP4	ITIAYIICISTKHFY	0	0	14.2857	0
823	NSP4	IAYIICISTKHFYWF	0	0	14.2857	0
824	NSP4	ICISTKHFYWFFSNY	0	0	14.2857	0
825	NSP4	ISTKHFYWFFSNYLK	28.5714	14.2857	14.2857	14.2857
826	NSP4	YLKRRVVFNGVSFST	0	14.2857	0	0
827	NSP4	KRRVVFNGVSFSTFE	0	14.2857	14.2857	14.2857
828	NSP4	VSFSTFEEAALCTFL	14.2857	0	0	0
829	NSP4	FSTFEEAALCTFLLN	0	0	14.2857	0
830	NSP4	TFEEAALCTFLLNKE	0	14.2857	14.2857	14.2857
831	NSP4	EEAALCTFLLNKEMY	0	28.5714	28.5714	42.8571
832	NSP4	LLNKEMYLKLRSDVL	0	14.2857	14.2857	14.2857
833	NSP4	NKEMYLKLRSDVLLP	14.2857	0	0	0
834	NSP4	LLPLTQYNRYLALYN	0	0	14.2857	0
835	NSP4	LALYNKYKYFSGAMD	0	0	14.2857	14.2857
836	NSP4	NKYKYFSGAMDTTSY	14.2857	0	0	0
837	NSP4	YKYFSGAMDTTSYRE	0	14.2857	14.2857	14.2857
838	NSP4	YREAACCHLAKALND	0	14.2857	14.2857	0
839	NSP4	EAACCHLAKALNDFS	0	14.2857	28.5714	42.8571
840	NSP4	CHLAKALNDFSNSGS	14.2857	0	0	0
841	NSP4	LAKALNDFSNSGSDV	14.2857	14.2857	28.5714	14.2857
842	NSP4	KALNDFSNSGSDVLY	14.2857	0	14.2857	0
843	NSP4	LNDFSNSGSDVLYQP	0	14.2857	14.2857	14.2857
844	NSP4	SNSGSDVLYQPPQTS	14.2857	0	0	0
845	NSP4	SGSDVLYQPPQTSIT	0	0	28.5714	0
846	NSP4	SDVLYQPPQTSITSA	14.2857	0	0	0
847	NSP5	QTSITSAVLQSGFRK	14.2857	0	0	0
848	NSP5	SGFRKMAFPSGKVEG	0	0	14.2857	0
849	NSP5	FRKMAFPSGKVEGCM	0	0	14.2857	0
850	NSP5	QVTCGTTTLNGLWLD	0	14.2857	14.2857	0
851	NSP5	TCGTTTLNGLWLDDV	0	0	14.2857	0
852	NSP5	GTTTLNGLWLDDVVY	0	0	14.2857	0
853	NSP5	LNGLWLDDVVYCPRH	0	0	14.2857	0
854	NSP5	DDVVYCPRHVICTSE	14.2857	14.2857	14.2857	14.2857
855	NSP5	HVICTSEDMLNPNYE	0	14.2857	28.5714	14.2857
856	NSP5	ICTSEDMLNPNYEDL	14.2857	14.2857	28.5714	28.5714
857	NSP5	TSEDMLNPNYEDLLI	28.5714	0	0	0
858	NSP5	EDMLNPNYEDLLIRK	0	14.2857	0	0
859	NSP5	NYEDLLIRKSNHNFL	14.2857	0	0	0
860	NSP5	EDLLIRKSNHNFLVQ	0	0	14.2857	28.5714
861	NSP5	IRKSNHNFLVQAGNV	0	14.2857	28.5714	28.5714
862	NSP5	GNVQLRVIGHSMQNC	0	0	14.2857	0
863	NSP5	VDTANPKTPKYKFVR	0	0	0	14.2857
864	NSP5	SFLNGSCGSVGFNID	0	0	28.5714	14.2857
865	NSP5	LNGSCGSVGFNIDYD	28.5714	57.1429	42.8571	71.4286
866	NSP5	GSCGSVGFNIDYDCV	0	14.2857	14.2857	0
867	NSP5	CGSVGFNIDYDCVSF	0	0	0	28.5714
868	NSP5	SVGFNIDYDCVSFCY	14.2857	0	14.2857	42.8571
869	NSP5	NIDYDCVSFCYMHHM	14.2857	0	0	0
870	NSP5	VSFCYMHHMELPTGV	14.2857	0	0	0
871	NSP5	HHMELPTGVHAGTDL	0	0	14.2857	0
872	NSP5	VHAGTDLEGNFYGPF	0	0	14.2857	0
873	NSP5	AGTDLEGNFYGPFVD	0	0	14.2857	0
874	NSP5	GPFVDRQTAQAAGTD	14.2857	0	0	0
875	NSP5	DRQTAQAAGTDTTIT	14.2857	0	14.2857	14.2857
876	NSP5	QTAQAAGTDTTITVN	0	28.5714	28.5714	14.2857
877	NSP5	AQAAGTDTTITVNVL	0	0	14.2857	14.2857
878	NSP5	NVLAWLYAAVINGDR	0	0	28.5714	0
879	NSP5	GDRWFLNRFTTTLND	14.2857	28.5714	28.5714	14.2857
880	NSP5	RWFLNRFTTTLNDFN	0	28.5714	42.8571	28.5714
881	NSP5	FLNRFTTTLNDFNLV	0	0	14.2857	14.2857
882	NSP5	NRFTTTLNDFNLVAM	14.2857	0	0	0
883	NSP5	TTLNDFNLVAMKYNY	0	14.2857	14.2857	14.2857
884	NSP5	LNDFNLVAMKYNYEP	14.2857	14.2857	42.8571	28.5714
885	NSP5	NLVAMKYNYEPLTQD	14.2857	28.5714	28.5714	14.2857
886	NSP5	VAMKYNYEPLTQDHV	0	14.2857	14.2857	14.2857
887	NSP5	MKYNYEPLTQDHVDI	0	0	14.2857	0
888	NSP5	YEPLTQDHVDILGPL	0	0	14.2857	0
889	NSP5	DHVDILGPLSAQTGI	14.2857	14.2857	0	0
890	NSP5	VDILGPLSAQTGIAV	0	14.2857	14.2857	14.2857
891	NSP5	ILGPLSAQTGIAVLD	0	14.2857	14.2857	14.2857
892	NSP5	GPLSAQTGIAVLDMC	28.5714	14.2857	14.2857	14.2857
893	NSP5	LSAQTGIAVLDMCAS	14.2857	14.2857	14.2857	14.2857
894	NSP5	AQTGIAVLDMCASLK	0	0	14.2857	0
895	NSP5	IAVLDMCASLKELLQ	0	14.2857	14.2857	14.2857
896	NSP5	SLKELLQNGMNGRTI	0	0	14.2857	14.2857
897	NSP5	KELLQNGMNGRTILG	0	0	14.2857	0
898	NSP5	GMNGRTILGSALLED	0	0	14.2857	14.2857
899	NSP5	NGRTILGSALLEDEF	14.2857	85.7143	42.8571	85.7143
900	NSP5	RTILGSALLEDEFTP	0	14.2857	14.2857	28.5714
901	NSP5	ILGSALLEDEFTPFD	14.2857	71.4286	42.8571	71.4286
902	NSP5	GSALLEDEFTPFDVV	14.2857	42.8571	28.5714	42.8571
903	NSP5	ALLEDEFTPFDVVRQ	28.5714	14.2857	28.5714	14.2857
904	NSP5	LEDEFTPFDVVRQCS	0	14.2857	14.2857	14.2857
905	NSP6	VRQCSGVTFQSAVKR	0	0	14.2857	0
906	NSP6	IKGTHHWLLLTILTS	0	0	14.2857	14.2857
907	NSP6	LVQSTQWSLFFFLYE	0	28.5714	28.5714	42.8571
908	NSP6	WSLFFFLYENAFLPF	0	0	14.2857	0
909	NSP6	AFLPFAMGIIAMSAF	0	14.2857	14.2857	0
910	NSP6	IIAMSAFAMMFVKHK	0	0	14.2857	0
911	NSP6	SWVMRIMTWLDMVDT	0	14.2857	14.2857	14.2857
912	NSP6	VMRIMTWLDMVDTSL	0	0	0	14.2857
913	NSP6	VDTSLSGFKLKDCVM	14.2857	0	0	0
914	NSP6	LSGFKLKDCVMYASA	0	0	14.2857	0
915	NSP6	AVVLLILMTARTVYD	0	14.2857	0	14.2857
916	NSP6	LILMTARTVYDDGAR	0	0	14.2857	14.2857
917	NSP6	VYDDGARRVWTLMNV	0	0	0	14.2857
918	NSP6	RRVWTLMNVLTLVYK	14.2857	0	0	0
919	NSP6	VLTLVYKVYYGNALD	0	14.2857	14.2857	14.2857
920	NSP6	VYKVYYGNALDQAIS	14.2857	0	14.2857	14.2857
921	NSP6	KVYYGNALDQAISMW	14.2857	0	0	0
922	NSP6	YYGNALDQAISMWAL	14.2857	0	0	0
923	NSP6	ALDQAISMWALIISV	14.2857	14.2857	14.2857	14.2857
924	NSP6	DQAISMWALIISVTS	0	14.2857	14.2857	14.2857
925	NSP6	AISMWALIISVTSNY	14.2857	14.2857	14.2857	14.2857
926	NSP6	LIISVTSNYSGVVTT	0	0	0	14.2857
927	NSP6	ISVTSNYSGVVTTVM	28.5714	14.2857	14.2857	14.2857
928	NSP6	VTSNYSGVVTTVMFL	0	0	14.2857	0
929	NSP6	SNYSGVVTTVMFLAR	14.2857	0	0	0
930	NSP6	TVMFLARGIVFMCVE	0	14.2857	14.2857	14.2857
931	NSP6	MFLARGIVFMCVEYC	0	0	14.2857	0
932	NSP6	RGIVFMCVEYCPIFF	0	0	14.2857	0
933	NSP6	IVFMCVEYCPIFFIT	0	14.2857	14.2857	0
934	NSP6	IFFITGNTLQCIMLV	0	0	0	14.2857
935	NSP6	MLVYCFLGYFCTCYF	0	0	14.2857	0
936	NSP6	CLLNRYFRLTLGVYD	0	14.2857	0	14.2857
937	NSP6	LNRYFRLTLGVYDYL	0	14.2857	0	14.2857
938	NSP6	RYFRLTLGVYDYLVS	0	14.2857	0	0
939	NSP6	LTLGVYDYLVSTQEF	28.5714	42.8571	28.5714	28.5714
940	NSP6	LGVYDYLVSTQEFRY	0	14.2857	28.5714	14.2857
941	NSP6	VYDYLVSTQEFRYMN	0	14.2857	0	0
942	NSP6	LVSTQEFRYMNSQGL	0	0	0	14.2857
943	NSP6	FRYMNSQGLLPPKNS	14.2857	0	0	0
944	NSP6	YMNSQGLLPPKNSID	0	14.2857	14.2857	14.2857
945	NSP6	NSQGLLPPKNSIDAF	14.2857	0	0	0
946	NSP6	KNSIDAFKLNIKLLG	14.2857	0	0	0
947	NSP6	IKLLGVGGKPCIKVA	0	0	28.5714	0
948	NSP6	GVGGKPCIKVATVQS	14.2857	14.2857	14.2857	14.2857
949	NSP7	CIKVATVQSKMSDVK	0	14.2857	14.2857	0
950	NSP7	TSVVLLSVLQQLRVE	0	14.2857	14.2857	14.2857
951	NSP7	VVLLSVLQQLRVESS	0	0	14.2857	14.2857
952	NSP7	LLSVLQQLRVESSSK	14.2857	14.2857	14.2857	14.2857
953	NSP7	LQQLRVESSSKLWAQ	0	14.2857	14.2857	14.2857
954	NSP7	ESSSKLWAQCVQLHN	0	28.5714	28.5714	28.5714
955	NSP7	SSKLWAQCVQLHNDI	0	14.2857	28.5714	0
956	NSP7	KLWAQCVQLHNDILL	0	0	0	14.2857
957	NSP7	VQLHNDILLAKDTTE	0	14.2857	28.5714	14.2857
958	NSP7	LHNDILLAKDTTEAF	0	28.5714	28.5714	14.2857
959	NSP7	NDILLAKDTTEAFEK	14.2857	0	0	0
960	NSP7	ILLAKDTTEAFEKMV	0	14.2857	28.5714	28.5714
961	NSP7	LAKDTTEAFEKMVSL	14.2857	14.2857	14.2857	14.2857
962	NSP7	KDTTEAFEKMVSLLS	0	14.2857	28.5714	0
963	NSP7	EAFEKMVSLLSVLLS	0	28.5714	57.1429	28.5714
964	NSP7	FEKMVSLLSVLLSMQ	0	0	14.2857	14.2857
965	NSP7	KMVSLLSVLLSMQGA	0	0	14.2857	0
966	NSP7	VSLLSVLLSMQGAVD	14.2857	14.2857	14.2857	14.2857
967	NSP7	LLSVLLSMQGAVDIN	14.2857	14.2857	14.2857	14.2857
968	NSP7	LLSMQGAVDINKLCE	0	28.5714	28.5714	28.5714
969	NSP7	QGAVDINKLCEEMLD	0	14.2857	14.2857	28.5714
970	NSP7	DINKLCEEMLDNRAT	0	0	14.2857	0
971	NSP7	NKLCEEMLDNRATLQ	14.2857	0	0	0
972	NSP8	LCEEMLDNRATLQAI	0	14.2857	14.2857	14.2857
973	NSP8	EEMLDNRATLQAIAS	0	28.5714	42.8571	42.8571
974	NSP8	MLDNRATLQAIASEF	0	0	14.2857	0
975	NSP8	IASEFSSLPSYAAFA	14.2857	14.2857	14.2857	14.2857
976	NSP8	SEFSSLPSYAAFATA	14.2857	0	0	0
977	NSP8	FSSLPSYAAFATAQE	14.2857	14.2857	14.2857	14.2857
978	NSP8	SLPSYAAFATAQEAY	14.2857	0	0	0
979	NSP8	PSYAAFATAQEAYEQ	14.2857	0	0	0
980	NSP8	ATAQEAYEQAVANGD	0	0	14.2857	0
981	NSP8	AQEAYEQAVANGDSE	14.2857	14.2857	14.2857	14.2857
982	NSP8	EAYEQAVANGDSEVV	0	28.5714	57.1429	57.1429
983	NSP8	YEQAVANGDSEVVLK	0	0	14.2857	0
984	NSP8	VANGDSEVVLKKLKK	42.8571	14.2857	14.2857	0
985	NSP8	DSEVVLKKLKKSLNV	28.5714	0	0	0
986	NSP8	EVVLKKLKKSLNVAK	0	14.2857	14.2857	14.2857
987	NSP8	VLKKLKKSLNVAKSE	0	14.2857	14.2857	14.2857
988	NSP8	LKKSLNVAKSEFDRD	14.2857	14.2857	14.2857	14.2857
989	NSP8	KSLNVAKSEFDRDAA	0	14.2857	0	28.5714
990	NSP8	KSEFDRDAAMQRKLE	0	14.2857	14.2857	28.5714
991	NSP8	EFDRDAAMQRKLEKM	0	14.2857	0	28.5714
992	NSP8	KLEKMADQAMTQMYK	0	0	0	14.2857
993	NSP8	EKMADQAMTQMYKQA	0	14.2857	28.5714	28.5714
994	NSP8	DQAMTQMYKQARSED	14.2857	0	0	0
995	NSP8	KQARSEDKRAKVTSA	0	0	14.2857	0
996	NSP8	MLFTMLRKLDNDALN	0	0	14.2857	14.2857
997	NSP8	FTMLRKLDNDALNNI	14.2857	0	0	14.2857
998	NSP8	MLRKLDNDALNNIIN	14.2857	0	14.2857	0
999	NSP8	RKLDNDALNNIINNA	14.2857	0	0	0
1000	NSP8	LDNDALNNIINNARD	0	14.2857	14.2857	14.2857
1001	NSP8	NDALNNIINNARDGC	14.2857	0	0	0
1002	NSP8	NNIINNARDGCVPLN	14.2857	0	0	0
1003	NSP8	IINNARDGCVPLNII	0	14.2857	14.2857	14.2857
1004	NSP8	LTTAAKLMVVIPDYN	0	0	14.2857	14.2857
1005	NSP8	TAAKLMVVIPDYNTY	0	0	14.2857	0
1006	NSP8	CDGTTFTYASALWEI	0	0	14.2857	0
1007	NSP8	TYASALWEIQQVVDA	0	0	14.2857	0
1008	NSP8	ALWEIQQVVDADSKI	14.2857	0	28.5714	14.2857
1009	NSP8	IQQVVDADSKIVQLS	0	14.2857	14.2857	14.2857
1010	NSP8	QVVDADSKIVQLSEI	14.2857	14.2857	14.2857	14.2857
1011	NSP8	VDADSKIVQLSEISM	14.2857	14.2857	14.2857	14.2857
1012	NSP8	ADSKIVQLSEISMDN	14.2857	14.2857	14.2857	14.2857
1013	NSP8	SKIVQLSEISMDNSP	14.2857	14.2857	14.2857	14.2857
1014	NSP8	IVQLSEISMDNSPNL	14.2857	14.2857	14.2857	14.2857
1015	NSP8	QLSEISMDNSPNLAW	28.5714	14.2857	28.5714	14.2857
1016	NSP8	SEISMDNSPNLAWPL	14.2857	0	14.2857	28.5714
1017	NSP8	ISMDNSPNLAWPLIV	14.2857	14.2857	14.2857	14.2857
1018	NSP8	LAWPLIVTALRANSA	14.2857	0	0	0
1019	NSP8	WPLIVTALRANSAVK	14.2857	0	0	0
1020	NSP9	VTALRANSAVKLQNN	14.2857	0	0	0
1021	NSP9	ALRANSAVKLQNNEL	14.2857	0	14.2857	0
1022	NSP9	NSAVKLQNNELSPVA	14.2857	0	0	0
1023	NSP9	QNNELSPVALRQMSC	0	0	14.2857	0
1024	NSP9	NELSPVALRQMSCAA	14.2857	0	0	0
1025	NSP9	LSPVALRQMSCAAGT	0	0	14.2857	14.2857
1026	NSP9	MSCAAGTTQTACTDD	0	0	14.2857	0
1027	NSP9	TTQTACTDDNALAYY	0	14.2857	14.2857	0
1028	NSP9	TTKGGRFVLALLSDL	14.2857	0	14.2857	0
1029	NSP9	KGGRFVLALLSDLQD	14.2857	28.5714	14.2857	0
1030	NSP9	LALLSDLQDLKWARF	0	0	0	14.2857
1031	NSP9	ARFPKSDGTGTIYTE	0	14.2857	14.2857	14.2857
1032	NSP9	FPKSDGTGTIYTELE	14.2857	42.8571	42.8571	28.5714
1033	NSP9	KSDGTGTIYTELEPP	0	14.2857	0	0
1034	NSP9	DGTGTIYTELEPPCR	14.2857	0	0	14.2857
1035	NSP9	TGTIYTELEPPCRFV	0	0	14.2857	0
1036	NSP9	TIYTELEPPCRFVTD	14.2857	28.5714	14.2857	0
1037	NSP9	ELEPPCRFVTDTPKG	0	0	28.5714	28.5714
1038	NSP9	GPKVKYLYFIKGLNN	14.2857	0	0	0
1039	NSP9	KVKYLYFIKGLNNLN	28.5714	0	14.2857	0
1040	NSP9	LNNLNRGMVLGSLAA	0	0	0	14.2857
1041	NSP9	NLNRGMVLGSLAATV	0	0	14.2857	0
1042	NSP10	GSLAATVRLQAGNAT	0	0	14.2857	0
1043	NSP10	LAATVRLQAGNATEV	0	0	0	14.2857
1044	NSP10	LQAGNATEVPANSTV	0	0	14.2857	0
1045	NSP10	AGNATEVPANSTVLS	0	0	0	14.2857
1046	NSP10	NATEVPANSTVLSFC	28.5714	0	0	0
1047	NSP10	TEVPANSTVLSFCAF	28.5714	0	0	0
1048	NSP10	ANSTVLSFCAFAVDA	14.2857	0	0	0
1049	NSP10	KAYKDYLASGGQPIT	14.2857	0	0	0
1050	NSP10	GQPITNCVKMLCTHT	14.2857	0	0	0
1051	NSP10	LCTHTGTGQAITVTP	0	0	14.2857	14.2857
1052	NSP10	ITVTPEANMDQESFG	14.2857	14.2857	14.2857	14.2857
1053	NSP10	PEANMDQESFGGASC	14.2857	0	0	0
1054	NSP10	SFGGASCCLYCRCHI	0	0	14.2857	0
1055	NSP10	ASCCLYCRCHIDHPN	14.2857	14.2857	28.5714	0
1056	NSP10	CCLYCRCHIDHPNPK	14.2857	0	0	14.2857
1057	NSP10	IDHPNPKGFCDLKGK	0	0	0	14.2857
1058	NSP10	VQIPTTCANDPVGFT	0	0	14.2857	14.2857
1059	NSP10	GMWKGYGCSCDQLRE	0	14.2857	14.2857	28.5714
1060	NSP12	LREPMLQSADAQSFL	0	14.2857	14.2857	14.2857
1061	NSP12	EPMLQSADAQSFLNR	0	14.2857	28.5714	28.5714
1062	NSP12	CGTGTSTDVVYRAFD	0	14.2857	14.2857	0
1063	NSP12	TGTSTDVVYRAFDIY	0	28.5714	28.5714	28.5714
1064	NSP12	TSTDVVYRAFDIYND	0	0	14.2857	0
1065	NSP12	GFAKFLKTNCCRFQE	0	14.2857	14.2857	14.2857
1066	NSP12	FLKTNCCRFQEKDED	0	0	14.2857	0
1067	NSP12	KTNCCRFQEKDEDDN	0	0	14.2857	0
1068	NSP12	NCCRFQEKDEDDNLI	14.2857	0	0	0
1069	NSP12	FQEKDEDDNLIDSYF	0	71.4286	28.5714	85.7143
1070	NSP12	EKDEDDNLIDSYFVV	0	57.1429	57.1429	85.7143
1071	NSP12	DEDDNLIDSYFVVKR	14.2857	0	0	14.2857
1072	NSP12	NLIDSYFVVKRHTFS	14.2857	0	0	0
1073	NSP12	IDSYFVVKRHTFSNY	0	14.2857	14.2857	14.2857
1074	NSP12	SYFVVKRHTFSNYQH	0	14.2857	14.2857	14.2857
1075	NSP12	FVVKRHTFSNYQHEE	28.5714	14.2857	28.5714	14.2857
1076	NSP12	VKRHTFSNYQHEETI	0	14.2857	14.2857	14.2857
1077	NSP12	RHTFSNYQHEETIYN	0	14.2857	14.2857	14.2857
1078	NSP12	SNYQHEETIYNLLKD	14.2857	0	0	0
1079	NSP12	IYNLLKDCPAVAKHD	0	14.2857	14.2857	14.2857
1080	NSP12	NLLKDCPAVAKHDFF	14.2857	0	14.2857	0
1081	NSP12	VAKHDFFKFRIDGDM	0	0	0	14.2857
1082	NSP12	DFFKFRIDGDMVPHI	14.2857	0	0	0
1083	NSP12	FKFRIDGDMVPHISR	14.2857	0	0	0
1084	NSP12	FRIDGDMVPHISRQR	0	0	14.2857	0
1085	NSP12	IDGDMVPHISRQRLT	0	14.2857	14.2857	14.2857
1086	NSP12	ISRQRLTKYTMADLV	14.2857	14.2857	14.2857	14.2857
1087	NSP12	YTMADLVYALRHFDE	28.5714	14.2857	42.8571	28.5714
1088	NSP12	DLVYALRHFDEGNCD	14.2857	28.5714	0	28.5714
1089	NSP12	VYALRHFDEGNCDTL	0	0	14.2857	14.2857
1090	NSP12	ALRHFDEGNCDTLKE	0	14.2857	14.2857	14.2857
1091	NSP12	RHFDEGNCDTLKEIL	0	14.2857	0	0
1092	NSP12	FDEGNCDTLKEILVT	0	28.5714	14.2857	28.5714
1093	NSP12	EGNCDTLKEILVTYN	0	14.2857	14.2857	14.2857
1094	NSP12	DTLKEILVTYNCCDD	14.2857	14.2857	14.2857	0
1095	NSP12	LKEILVTYNCCDDDY	14.2857	85.7143	71.4286	85.7143
1096	NSP12	EILVTYNCCDDDYFN	14.2857	71.4286	85.7143	85.7143
1097	NSP12	LVTYNCCDDDYFNKK	0	0	0	14.2857
1098	NSP12	TYNCCDDDYFNKKDW	0	42.8571	0	14.2857
1099	NSP12	NCCDDDYFNKKDWYD	14.2857	71.4286	28.5714	85.7143
1100	NSP12	CDDDYFNKKDWYDFV	0	57.1429	14.2857	71.4286
1101	NSP12	DDYFNKKDWYDFVEN	28.5714	28.5714	14.2857	0
1102	NSP12	NKKDWYDFVENPDIL	14.2857	0	0	0
1103	NSP12	WYDFVENPDILRVYA	0	0	14.2857	0
1104	NSP12	DFVENPDILRVYANL	14.2857	0	0	0
1105	NSP12	VENPDILRVYANLGE	0	14.2857	28.5714	14.2857
1106	NSP12	ERVRQALLKTVQFCD	0	0	14.2857	14.2857
1107	NSP12	DAMRNAGIVGVLTLD	0	14.2857	0	0
1108	NSP12	MRNAGIVGVLTLDNQ	0	14.2857	0	0
1109	NSP12	NAGIVGVLTLDNQDL	0	14.2857	28.5714	14.2857
1110	NSP12	VGVLTLDNQDLNGNW	0	0	28.5714	0
1111	NSP12	VLTLDNQDLNGNWYD	0	14.2857	42.8571	42.8571
1112	NSP12	DNQDLNGNWYDFGDF	28.5714	57.1429	28.5714	71.4286
1113	NSP12	QTTPGSGVPVVDSYY	0	0	14.2857	0
1114	NSP12	GVPVVDSYYSLLMPI	14.2857	0	0	0
1115	NSP12	PVVDSYYSLLMPILT	0	14.2857	0	0
1116	NSP12	LLMPILTLTRALTAE	0	42.8571	28.5714	28.5714
1117	NSP12	MPILTLTRALTAESH	0	14.2857	0	0
1118	NSP12	ILTLTRALTAESHVD	0	28.5714	14.2857	14.2857
1119	NSP12	TLTRALTAESHVDTD	0	14.2857	14.2857	0
1120	NSP12	TRALTAESHVDTDLT	0	14.2857	0	0
1121	NSP12	TAESHVDTDLTKPYI	14.2857	0	0	0
1122	NSP12	ESHVDTDLTKPYIKW	0	28.5714	42.8571	28.5714
1123	NSP12	HVDTDLTKPYIKWDL	0	0	14.2857	0
1124	NSP12	DTDLTKPYIKWDLLK	0	14.2857	0	0
1125	NSP12	TKPYIKWDLLKYDFT	0	0	0	14.2857
1126	NSP12	PYIKWDLLKYDFTEE	28.5714	14.2857	14.2857	57.1429
1127	NSP12	IKWDLLKYDFTEERL	0	28.5714	42.8571	42.8571
1128	NSP12	WDLLKYDFTEERLKL	0	14.2857	0	14.2857
1129	NSP12	LLKYDFTEERLKLFD	0	14.2857	28.5714	28.5714
1130	NSP12	KYDFTEERLKLFDRY	0	14.2857	0	14.2857
1131	NSP12	DFTEERLKLFDRYFK	14.2857	0	0	0
1132	NSP12	TEERLKLFDRYFKYW	14.2857	0	0	0
1133	NSP12	ERLKLFDRYFKYWDQ	0	0	14.2857	14.2857
1134	NSP12	LFDRYFKYWDQTYHP	0	14.2857	0	0
1135	NSP12	YFKYWDQTYHPNCVN	0	0	14.2857	0
1136	NSP12	WDQTYHPNCVNCLDD	0	0	14.2857	14.2857
1137	NSP12	NCLDDRCILHCANFN	14.2857	0	0	0
1138	NSP12	LDDRCILHCANFNVL	0	0	14.2857	14.2857
1139	NSP12	NVLFSTVFPPTSFGP	14.2857	0	0	0
1140	NSP12	STVFPPTSFGPLVRK	14.2857	0	0	0
1141	NSP12	PPTSFGPLVRKIFVD	0	14.2857	14.2857	0
1142	NSP12	TSFGPLVRKIFVDGV	0	14.2857	14.2857	14.2857
1143	NSP12	DGVPFVVSTGYHFRE	0	14.2857	14.2857	14.2857
1144	NSP12	VSTGYHFRELGVVHN	14.2857	0	14.2857	14.2857
1145	NSP12	YHFRELGVVHNQDVN	14.2857	0	14.2857	0
1146	NSP12	ELGVVHNQDVNLHSS	0	0	28.5714	28.5714
1147	NSP12	VHNQDVNLHSSRLSF	0	0	14.2857	14.2857
1148	NSP12	NQDVNLHSSRLSFKE	0	14.2857	14.2857	14.2857
1149	NSP12	NLHSSRLSFKELLVY	14.2857	0	0	0
1150	NSP12	HSSRLSFKELLVYAA	14.2857	0	0	0
1151	NSP12	LSFKELLVYAADPAM	0	14.2857	14.2857	14.2857
1152	NSP12	ELLVYAADPAMHAAS	0	0	14.2857	14.2857
1153	NSP12	LVYAADPAMHAASGN	0	0	14.2857	0
1154	NSP12	ADPAMHAASGNLLLD	0	14.2857	0	0
1155	NSP12	LLDKRTTCFSVAALT	0	0	14.2857	0
1156	NSP12	DKRTTCFSVAALTNN	14.2857	0	14.2857	0
1157	NSP12	RTTCFSVAALTNNVA	14.2857	14.2857	14.2857	0
1158	NSP12	QTVKPGNFNKDFYDF	0	28.5714	14.2857	0
1159	NSP12	PGNFNKDFYDFAVSK	0	14.2857	0	0
1160	NSP12	NKDFYDFAVSKGFFK	14.2857	0	0	0
1161	NSP12	YDFAVSKGFFKEGSS	0	14.2857	0	0
1162	NSP12	FAVSKGFFKEGSSVE	0	14.2857	14.2857	14.2857
1163	NSP12	VSKGFFKEGSSVELK	14.2857	0	0	0
1164	NSP12	FFKEGSSVELKHFFF	0	0	14.2857	0
1165	NSP12	SVELKHFFFAQDGNA	0	0	14.2857	0
1166	NSP12	ELKHFFFAQDGNAAI	0	0	14.2857	28.5714
1167	NSP12	KHFFFAQDGNAAISD	14.2857	0	0	0
1168	NSP12	FFFAQDGNAAISDYD	28.5714	57.1429	14.2857	42.8571
1169	NSP12	FAQDGNAAISDYDYY	71.4286	71.4286	71.4286	100
1170	NSP12	QDGNAAISDYDYYRY	28.5714	57.1429	28.5714	57.1429
1171	NSP12	ISDYDYYRYNLPTMC	14.2857	14.2857	14.2857	14.2857
1172	NSP12	DYDYYRYNLPTMCDI	0	14.2857	14.2857	42.8571
1173	NSP12	LPTMCDIRQLLFVVE	0	14.2857	28.5714	14.2857
1174	NSP12	TMCDIRQLLFVVEVV	0	0	14.2857	0
1175	NSP12	CDIRQLLFVVEVVDK	14.2857	14.2857	28.5714	14.2857
1176	NSP12	IRQLLFVVEVVDKYF	0	14.2857	28.5714	14.2857
1177	NSP12	QLLFVVEVVDKYFDC	0	14.2857	0	0
1178	NSP12	LFVVEVVDKYFDCYD	28.5714	71.4286	57.1429	100
1179	NSP12	EVVDKYFDCYDGGCI	0	14.2857	14.2857	28.5714
1180	NSP12	CYDGGCINANQVIVN	0	14.2857	14.2857	0
1181	NSP12	DGGCINANQVIVNNL	28.5714	0	0	0
1182	NSP12	INANQVIVNNLDKSA	0	0	14.2857	14.2857
1183	NSP12	IVNNLDKSAGFPFNK	0	0	14.2857	14.2857
1184	NSP12	NNLDKSAGFPFNKWG	14.2857	0	0	0
1185	NSP12	KWGKARLYYDSMSYE	0	14.2857	28.5714	28.5714
1186	NSP12	GKARLYYDSMSYEDQ	0	0	0	14.2857
1187	NSP12	ARLYYDSMSYEDQDA	0	14.2857	14.2857	14.2857
1188	NSP12	LYYDSMSYEDQDALF	0	71.4286	28.5714	85.7143
1189	NSP12	YDSMSYEDQDALFAY	28.5714	57.1429	14.2857	57.1429
1190	NSP12	SMSYEDQDALFAYTK	14.2857	0	0	0
1191	NSP12	SYEDQDALFAYTKRN	14.2857	0	0	0
1192	NSP12	EDQDALFAYTKRNVI	14.2857	14.2857	0	28.5714
1193	NSP12	FAYTKRNVIPTITQM	0	0	14.2857	0
1194	NSP12	YTKRNVIPTITQMNL	0	14.2857	14.2857	14.2857
1195	NSP12	IPTITQMNLKYAISA	14.2857	14.2857	14.2857	14.2857
1196	NSP12	TITQMNLKYAISAKN	0	0	14.2857	0
1197	NSP12	MNLKYAISAKNRART	0	0	14.2857	0
1198	NSP12	ISAKNRARTVAGVSI	14.2857	14.2857	14.2857	14.2857
1199	NSP12	NRARTVAGVSICSTM	14.2857	0	0	0
1200	NSP12	VSICSTMTNRQFHQK	14.2857	0	0	0
1201	NSP12	KLLKSIAATRGATVV	28.5714	14.2857	42.8571	28.5714
1202	NSP12	LKSIAATRGATVVIG	14.2857	0	14.2857	14.2857
1203	NSP12	SIAATRGATVVIGTS	28.5714	0	28.5714	28.5714
1204	NSP12	AATRGATVVIGTSKF	28.5714	0	57.1429	14.2857
1205	NSP12	GGWHNMLKTVYSDVE	0	14.2857	14.2857	14.2857
1206	NSP12	NMLKTVYSDVENPHL	14.2857	0	0	0
1207	NSP12	YSDVENPHLMGWDYP	0	0	14.2857	14.2857
1208	NSP12	DVENPHLMGWDYPKC	0	0	14.2857	0
1209	NSP12	ENPHLMGWDYPKCDR	0	0	0	14.2857
1210	NSP12	GWDYPKCDRAMPNML	0	0	14.2857	0
1211	NSP12	MPNMLRIMASLVLAR	14.2857	0	14.2857	14.2857
1212	NSP12	LRIMASLVLARKHTT	0	0	14.2857	14.2857
1213	NSP12	IMASLVLARKHTTCC	0	0	14.2857	0
1214	NSP12	LVLARKHTTCCSLSH	0	14.2857	14.2857	14.2857
1215	NSP12	LARKHTTCCSLSHRF	0	0	14.2857	14.2857
1216	NSP12	RKHTTCCSLSHRFYR	0	0	14.2857	0
1217	NSP12	HTTCCSLSHRFYRLA	0	0	14.2857	0
1218	NSP12	TCCSLSHRFYRLANE	0	28.5714	28.5714	28.5714
1219	NSP12	CSLSHRFYRLANECA	0	14.2857	14.2857	14.2857
1220	NSP12	LSHRFYRLANECAQV	0	14.2857	14.2857	14.2857
1221	NSP12	HRFYRLANECAQVLS	0	0	14.2857	0
1222	NSP12	FYRLANECAQVLSEM	0	14.2857	14.2857	0
1223	NSP12	RLANECAQVLSEMVM	0	14.2857	14.2857	14.2857
1224	NSP12	ECAQVLSEMVMCGGS	0	0	0	14.2857
1225	NSP12	VLSEMVMCGGSLYVK	0	0	14.2857	0
1226	NSP12	GGTSSGDATTAYANS	0	0	14.2857	0
1227	NSP12	TSSGDATTAYANSVF	0	0	14.2857	0
1228	NSP12	SGDATTAYANSVFNI	14.2857	0	0	0
1229	NSP12	SVFNICQAVTANVNA	0	14.2857	14.2857	0
1230	NSP12	ICQAVTANVNALLST	0	14.2857	14.2857	14.2857
1231	NSP12	QAVTANVNALLSTDG	0	14.2857	0	0
1232	NSP12	VNALLSTDGNKIADK	0	0	28.5714	0
1233	NSP12	ALLSTDGNKIADKYV	0	14.2857	14.2857	0
1234	NSP12	LSTDGNKIADKYVRN	14.2857	14.2857	14.2857	14.2857
1235	NSP12	KYVRNLQHRLYECLY	14.2857	0	14.2857	0
1236	NSP12	NLQHRLYECLYRNRD	14.2857	0	0	0
1237	NSP12	RLYECLYRNRDVDTD	0	0	14.2857	0
1238	NSP12	YECLYRNRDVDTDFV	0	0	14.2857	0
1239	NSP12	CLYRNRDVDTDFVNE	0	14.2857	14.2857	14.2857
1240	NSP12	YRNRDVDTDFVNEFY	14.2857	0	14.2857	42.8571
1241	NSP12	NRDVDTDFVNEFYAY	14.2857	0	28.5714	42.8571
1242	NSP12	DVDTDFVNEFYAYLR	14.2857	0	0	0
1243	NSP12	DTDFVNEFYAYLRKH	14.2857	0	0	0
1244	NSP12	HFSMMILSDDAVVCF	0	0	14.2857	0
1245	NSP12	LSDDAVVCFNSTYAS	14.2857	14.2857	14.2857	14.2857
1246	NSP12	FNSTYASQGLVASIK	14.2857	0	0	0
1247	NSP12	SIKNFKSVLYYQNNV	14.2857	0	0	0
1248	NSP12	FKSVLYYQNNVFMSE	14.2857	14.2857	14.2857	14.2857
1249	NSP12	YQNNVFMSEAKCWTE	0	14.2857	14.2857	14.2857
1250	NSP12	NNVFMSEAKCWTETD	28.5714	0	0	0
1251	NSP12	VFMSEAKCWTETDLT	14.2857	14.2857	14.2857	14.2857
1252	NSP12	EAKCWTETDLTKGPH	0	14.2857	28.5714	28.5714
1253	NSP12	KCWTETDLTKGPHEF	14.2857	0	0	14.2857
1254	NSP12	ETDLTKGPHEFCSQH	0	14.2857	42.8571	42.8571
1255	NSP12	GPHEFCSQHTMLVKQ	14.2857	0	0	0
1256	NSP12	HEFCSQHTMLVKQGD	0	14.2857	0	0
1257	NSP12	FCSQHTMLVKQGDDY	0	14.2857	14.2857	0
1258	NSP12	VKQGDDYVYLPYPDP	0	0	14.2857	14.2857
1259	NSP12	DDYVYLPYPDPSRIL	14.2857	0	14.2857	0
1260	NSP12	YLPYPDPSRILGAGC	0	0	14.2857	0
1261	NSP12	PYPDPSRILGAGCFV	14.2857	0	28.5714	14.2857
1262	NSP12	PDPSRILGAGCFVDD	0	42.8571	28.5714	28.5714
1263	NSP12	PSRILGAGCFVDDIV	0	0	14.2857	0
1264	NSP12	LGAGCFVDDIVKTDG	0	0	0	14.2857
1265	NSP12	VDDIVKTDGTLMIER	14.2857	0	14.2857	0
1266	NSP12	LMIERFVSLAIDAYP	0	14.2857	14.2857	14.2857
1267	NSP12	IERFVSLAIDAYPLT	0	14.2857	14.2857	14.2857
1268	NSP12	VSLAIDAYPLTKHPN	14.2857	0	0	0
1269	NSP12	LAIDAYPLTKHPNQE	0	28.5714	14.2857	28.5714
1270	NSP12	IDAYPLTKHPNQEYA	0	14.2857	14.2857	14.2857
1271	NSP12	AYPLTKHPNQEYADV	0	0	14.2857	0
1272	NSP12	PLTKHPNQEYADVFH	0	14.2857	0	0
1273	NSP12	VFHLYLQYIRKLHDE	0	14.2857	14.2857	14.2857
1274	NSP12	IRKLHDELTGHMLDM	0	14.2857	28.5714	14.2857
1275	NSP12	ELTGHMLDMYSVMLT	0	0	28.5714	28.5714
1276	NSP12	TGHMLDMYSVMLTND	0	0	14.2857	14.2857
1277	NSP12	LDMYSVMLTNDNTSR	0	14.2857	14.2857	14.2857
1278	NSP12	SVMLTNDNTSRYWEP	0	0	14.2857	0
1279	NSP12	MLTNDNTSRYWEPEF	28.5714	14.2857	42.8571	57.1429
1280	NSP12	TNDNTSRYWEPEFYE	85.7143	71.4286	71.4286	100
1281	NSP12	DNTSRYWEPEFYEAM	28.5714	14.2857	28.5714	28.5714
1282	NSP12	TSRYWEPEFYEAMYT	14.2857	0	28.5714	28.5714
1283	NSP12	RYWEPEFYEAMYTPH	0	0	0	14.2857
1284	NSP12	PEFYEAMYTPHTVLQ	14.2857	0	0	0
1285	NSP13	EAMYTPHTVLQAVGA	0	14.2857	14.2857	28.5714
1286	NSP13	IRRPFLCCKCCYDHV	0	0	14.2857	0
1287	NSP13	RPFLCCKCCYDHVIS	14.2857	0	0	0
1288	NSP13	DHVISTSHKLVLSVN	14.2857	14.2857	14.2857	14.2857
1289	NSP13	VISTSHKLVLSVNPY	28.5714	14.2857	14.2857	14.2857
1290	NSP13	STSHKLVLSVNPYVC	28.5714	0	0	0
1291	NSP13	VLSVNPYVCNAPGCD	28.5714	14.2857	14.2857	14.2857
1292	NSP13	NPYVCNAPGCDVTDV	0	0	14.2857	0
1293	NSP13	APGCDVTDVTQLYLG	0	0	0	14.2857
1294	NSP13	DVTDVTQLYLGGMSY	14.2857	0	14.2857	0
1295	NSP13	LYKNTCVGSDNVTDF	0	0	14.2857	14.2857
1296	NSP13	KNTCVGSDNVTDFNA	0	0	14.2857	14.2857
1297	NSP13	TCVGSDNVTDFNAIA	0	0	0	14.2857
1298	NSP13	VGSDNVTDFNAIATC	0	14.2857	14.2857	14.2857
1299	NSP13	NVTDFNAIATCDWTN	14.2857	0	0	0
1300	NSP13	FNAIATCDWTNAGDY	14.2857	0	0	0
1301	NSP13	AIATCDWTNAGDYIL	0	0	0	14.2857
1302	NSP13	ATCDWTNAGDYILAN	0	28.5714	14.2857	0
1303	NSP13	CDWTNAGDYILANTC	0	0	14.2857	0
1304	NSP13	WTNAGDYILANTCTE	0	14.2857	14.2857	14.2857
1305	NSP13	LANTCTERLKLFAAE	0	28.5714	28.5714	28.5714
1306	NSP13	ERLKLFAAETLKATE	0	28.5714	42.8571	42.8571
1307	NSP13	LKLFAAETLKATEET	0	42.8571	14.2857	14.2857
1308	NSP13	LFAAETLKATEETFK	0	0	28.5714	14.2857
1309	NSP13	AAETLKATEETFKLS	0	0	14.2857	14.2857
1310	NSP13	ETLKATEETFKLSYG	0	0	14.2857	28.5714
1311	NSP13	LKATEETFKLSYGIA	0	14.2857	14.2857	14.2857
1312	NSP13	ATEETFKLSYGIATV	0	14.2857	14.2857	14.2857
1313	NSP13	EETFKLSYGIATVRE	0	57.1429	71.4286	85.7143
1314	NSP13	TFKLSYGIATVREVL	0	14.2857	14.2857	14.2857
1315	NSP13	KLSYGIATVREVLSD	0	14.2857	14.2857	14.2857
1316	NSP13	SYGIATVREVLSDRE	0	14.2857	14.2857	28.5714
1317	NSP13	GIATVREVLSDRELH	0	0	0	14.2857
1318	NSP13	ATVREVLSDRELHLS	0	14.2857	0	0
1319	NSP13	VREVLSDRELHLSWE	14.2857	42.8571	28.5714	71.4286
1320	NSP13	EVLSDRELHLSWEVG	0	71.4286	57.1429	71.4286
1321	NSP13	LSDRELHLSWEVGKP	14.2857	14.2857	14.2857	14.2857
1322	NSP13	ELHLSWEVGKPRPPL	0	0	42.8571	42.8571
1323	NSP13	EVGKPRPPLNRNYVF	0	0	57.1429	28.5714
1324	NSP13	NSKVQIGEYTFEKGD	14.2857	0	14.2857	0
1325	NSP13	QIGEYTFEKGDYGDA	0	0	14.2857	14.2857
1326	NSP13	GEYTFEKGDYGDAVV	14.2857	0	0	0
1327	NSP13	YTFEKGDYGDAVVYR	0	0	14.2857	0
1328	NSP13	DYGDAVVYRGTTTYK	14.2857	0	0	0
1329	NSP13	VYRGTTTYKLNVGDY	0	14.2857	14.2857	0
1330	NSP13	VLTSHTVMPLSAPTL	0	0	0	14.2857
1331	NSP13	TSHTVMPLSAPTLVP	14.2857	0	0	0
1332	NSP13	HTVMPLSAPTLVPQE	0	14.2857	14.2857	14.2857
1333	NSP13	VMPLSAPTLVPQEHY	0	0	14.2857	0
1334	NSP13	PLSAPTLVPQEHYVR	0	0	14.2857	0
1335	NSP13	SAPTLVPQEHYVRIT	0	0	14.2857	0
1336	NSP13	LVPQEHYVRITGLYP	0	14.2857	0	0
1337	NSP13	PQEHYVRITGLYPTL	14.2857	14.2857	0	0
1338	NSP13	EHYVRITGLYPTLNI	0	0	0	28.5714
1339	NSP13	YVRITGLYPTLNISD	14.2857	0	0	0
1340	NSP13	RITGLYPTLNISDEF	14.2857	28.5714	42.8571	57.1429
1341	NSP13	TGLYPTLNISDEFSS	14.2857	0	0	14.2857
1342	NSP13	LYPTLNISDEFSSNV	14.2857	0	14.2857	14.2857
1343	NSP13	PTLNISDEFSSNVAN	14.2857	0	0	0
1344	NSP13	LNISDEFSSNVANYQ	14.2857	14.2857	14.2857	14.2857
1345	NSP13	ISDEFSSNVANYQKV	14.2857	14.2857	14.2857	14.2857
1346	NSP13	FSSNVANYQKVGMQK	14.2857	0	0	0
1347	NSP13	QKVGMQKYSTLQGPP	14.2857	0	0	0
1348	NSP13	VGMQKYSTLQGPPGT	14.2857	0	0	0
1349	NSP13	KYSTLQGPPGTGKSH	14.2857	0	0	0
1350	NSP13	GPPGTGKSHFAIGLA	14.2857	0	0	0
1351	NSP13	VDALCEKALKYLPID	0	0	14.2857	14.2857
1352	NSP13	CSRIIPARARVECFD	0	0	14.2857	14.2857
1353	NSP13	STLEQYVFCTVNALP	0	0	0	14.2857
1354	NSP13	LEQYVFCTVNALPET	0	0	14.2857	14.2857
1355	NSP13	VFCTVNALPETTADI	0	0	14.2857	14.2857
1356	NSP13	VNALPETTADIVVFD	0	14.2857	28.5714	28.5714
1357	NSP13	ALPETTADIVVFDEI	0	28.5714	14.2857	42.8571
1358	NSP13	PETTADIVVFDEISM	42.8571	28.5714	14.2857	28.5714
1359	NSP13	TTADIVVFDEISMAT	14.2857	14.2857	14.2857	42.8571
1360	NSP13	ADIVVFDEISMATNY	0	14.2857	14.2857	28.5714
1361	NSP13	IVVFDEISMATNYDL	14.2857	28.5714	42.8571	28.5714
1362	NSP13	VFDEISMATNYDLSV	28.5714	28.5714	28.5714	28.5714
1363	NSP13	DEISMATNYDLSVVN	14.2857	14.2857	14.2857	14.2857
1364	NSP13	ISMATNYDLSVVNAR	14.2857	14.2857	14.2857	14.2857
1365	NSP13	LSVVNARLRAKHYVY	0	0	14.2857	0
1366	NSP13	NARLRAKHYVYIGDP	0	14.2857	14.2857	0
1367	NSP13	QLPAPRTLLTKGTLE	0	14.2857	14.2857	14.2857
1368	NSP13	PAPRTLLTKGTLEPE	0	14.2857	14.2857	28.5714
1369	NSP13	PRTLLTKGTLEPEYF	14.2857	0	14.2857	0
1370	NSP13	LTKGTLEPEYFNSVC	0	14.2857	14.2857	14.2857
1371	NSP13	EPEYFNSVCRLMKTI	0	14.2857	14.2857	28.5714
1372	NSP13	FNSVCRLMKTIGPDM	14.2857	0	14.2857	0
1373	NSP13	IGPDMFLGTCRRCPA	0	0	14.2857	14.2857
1374	NSP13	LGTCRRCPAEIVDTV	14.2857	0	14.2857	28.5714
1375	NSP13	TCRRCPAEIVDTVSA	14.2857	14.2857	28.5714	14.2857
1376	NSP13	RRCPAEIVDTVSALV	14.2857	0	0	0
1377	NSP13	CPAEIVDTVSALVYD	14.2857	14.2857	14.2857	28.5714
1378	NSP13	VSALVYDNKLKAHKD	14.2857	0	0	0
1379	NSP13	VYDNKLKAHKDKSAQ	0	0	14.2857	0
1380	NSP13	QCFKMFYKGVITHDV	0	0	14.2857	0
1381	NSP13	ITHDVSSAINRPQIG	14.2857	14.2857	14.2857	14.2857
1382	NSP13	HDVSSAINRPQIGVV	14.2857	0	0	0
1383	NSP13	VSSAINRPQIGVVRE	0	14.2857	28.5714	14.2857
1384	NSP13	SAINRPQIGVVREFL	0	0	14.2857	0
1385	NSP13	INRPQIGVVREFLTR	0	0	14.2857	14.2857
1386	NSP13	GVVREFLTRNPAWRK	14.2857	0	0	0
1387	NSP13	EFLTRNPAWRKAVFI	14.2857	0	0	0
1388	NSP13	LTRNPAWRKAVFISP	14.2857	0	0	0
1389	NSP13	RNPAWRKAVFISPYN	14.2857	0	0	0
1390	NSP13	WRKAVFISPYNSQNA	0	14.2857	14.2857	0
1391	NSP13	VFISPYNSQNAVASK	0	0	14.2857	14.2857
1392	NSP13	ISPYNSQNAVASKIL	14.2857	14.2857	14.2857	14.2857
1393	NSP13	KILGLPTQTVDSSQG	0	0	14.2857	0
1394	NSP13	LGLPTQTVDSSQGSE	0	14.2857	14.2857	42.8571
1395	NSP13	LPTQTVDSSQGSEYD	0	0	28.5714	28.5714
1396	NSP13	TQTVDSSQGSEYDYV	0	0	14.2857	14.2857
1397	NSP13	TVDSSQGSEYDYVIF	28.5714	28.5714	42.8571	14.2857
1398	NSP13	DSSQGSEYDYVIFTQ	28.5714	14.2857	0	0
1399	NSP13	GSEYDYVIFTQTTET	0	14.2857	0	0
1400	NSP13	EYDYVIFTQTTETAH	0	28.5714	28.5714	28.5714
1401	NSP13	VIFTQTTETAHSCNV	0	0	14.2857	0
1402	NSP13	AKVGILCIMSDRDLY	0	0	14.2857	0
1403	NSP13	ILCIMSDRDLYDKLQ	0	14.2857	14.2857	14.2857
1404	NSP13	DRDLYDKLQFTSLEI	14.2857	14.2857	0	14.2857
1405	NSP13	DLYDKLQFTSLEIPR	0	14.2857	42.8571	28.5714
1406	NSP13	TSLEIPRRNVATLQA	14.2857	0	0	0
1407	NSP14	LEIPRRNVATLQAEN	0	14.2857	14.2857	14.2857
1408	NSP14	NVATLQAENVTGLFK	14.2857	0	0	0
1409	NSP14	AENVTGLFKDCSKVI	0	0	14.2857	0
1410	NSP14	ITGLHPTQAPTHLSV	14.2857	14.2857	14.2857	14.2857
1411	NSP14	GLHPTQAPTHLSVDT	0	14.2857	14.2857	0
1412	NSP14	LSVDTKFKTEGLCVD	28.5714	14.2857	14.2857	14.2857
1413	NSP14	VDTKFKTEGLCVDIP	14.2857	0	0	0
1414	NSP14	IPKDMTYRRLISMMG	0	0	14.2857	14.2857
1415	NSP14	KDMTYRRLISMMGFK	14.2857	0	0	0
1416	NSP14	RLISMMGFKMNYQVN	14.2857	14.2857	0	14.2857
1417	NSP14	ISMMGFKMNYQVNGY	14.2857	14.2857	14.2857	14.2857
1418	NSP14	MMGFKMNYQVNGYPN	14.2857	0	0	0
1419	NSP14	NYQVNGYPNMFITRE	0	14.2857	14.2857	14.2857
1420	NSP14	QVNGYPNMFITREEA	0	14.2857	0	0
1421	NSP14	YPNMFITREEAIRHV	0	0	14.2857	0
1422	NSP14	TREEAIRHVRAWIGF	14.2857	0	14.2857	0
1423	NSP14	EEAIRHVRAWIGFDV	0	28.5714	57.1429	42.8571
1424	NSP14	AIRHVRAWIGFDVEG	0	14.2857	0	0
1425	NSP14	RHVRAWIGFDVEGCH	0	0	14.2857	0
1426	NSP14	AWIGFDVEGCHATRE	0	14.2857	14.2857	14.2857
1427	NSP14	IGFDVEGCHATREAV	0	28.5714	14.2857	14.2857
1428	NSP14	TREAVGTNLPLQLGF	14.2857	0	0	0
1429	NSP14	EAVGTNLPLQLGFST	14.2857	0	0	14.2857
1430	NSP14	FSTGVNLVAVPTGYV	0	0	0	14.2857
1431	NSP14	VNLVAVPTGYVDTPN	14.2857	0	0	0
1432	NSP14	LVAVPTGYVDTPNNT	14.2857	0	0	0
1433	NSP14	AVPTGYVDTPNNTDF	14.2857	0	0	0
1434	NSP14	PTGYVDTPNNTDFSR	14.2857	0	0	0
1435	NSP14	GYVDTPNNTDFSRVS	14.2857	0	0	0
1436	NSP14	VDTPNNTDFSRVSAK	0	0	28.5714	14.2857
1437	NSP14	TPNNTDFSRVSAKPP	0	0	14.2857	14.2857
1438	NSP14	NNTDFSRVSAKPPPG	14.2857	0	0	0
1439	NSP14	TDFSRVSAKPPPGDQ	0	14.2857	14.2857	0
1440	NSP14	RVSAKPPPGDQFKHL	0	14.2857	0	0
1441	NSP14	SAKPPPGDQFKHLIP	0	0	14.2857	0
1442	NSP14	QFKHLIPLMYKGLPW	0	0	14.2857	0
1443	NSP14	MYKGLPWNVVRIKIV	0	0	14.2857	0
1444	NSP14	KGLPWNVVRIKIVQM	0	0	14.2857	14.2857
1445	NSP14	LPWNVVRIKIVQMLS	0	0	14.2857	0
1446	NSP14	WNVVRIKIVQMLSDT	0	0	0	14.2857
1447	NSP14	KIVQMLSDTLKNLSD	0	14.2857	14.2857	0
1448	NSP14	KNLSDRVVFVLWAHG	0	0	0	14.2857
1449	NSP14	LSDRVVFVLWAHGFE	14.2857	28.5714	28.5714	42.8571
1450	NSP14	ELTSMKYFVKIGPER	0	0	28.5714	28.5714
1451	NSP14	IGPERTCCLCDRRAT	0	0	14.2857	14.2857
1452	NSP14	SDTYACWHHSIGFDY	0	0	14.2857	0
1453	NSP14	HSIGFDYVYNPFMID	0	0	14.2857	0
1454	NSP14	IGFDYVYNPFMIDVQ	14.2857	0	14.2857	0
1455	NSP14	DVQQWGFTGNLQSNH	14.2857	0	0	0
1456	NSP14	QQWGFTGNLQSNHDL	0	0	14.2857	14.2857
1457	NSP14	LQSNHDLYCQVHGNA	0	14.2857	14.2857	14.2857
1458	NSP14	SCDAIMTRCLAVHEC	0	0	28.5714	0
1459	NSP14	IMTRCLAVHECFVKR	0	0	0	14.2857
1460	NSP14	AVHECFVKRVDWTIE	0	14.2857	14.2857	28.5714
1461	NSP14	HECFVKRVDWTIEYP	0	0	14.2857	0
1462	NSP14	RVDWTIEYPIIGDEL	14.2857	28.5714	28.5714	57.1429
1463	NSP14	DWTIEYPIIGDELKI	14.2857	14.2857	0	0
1464	NSP14	IGDELKINAACRKVQ	0	0	14.2857	14.2857
1465	NSP14	DELKINAACRKVQHM	14.2857	0	0	0
1466	NSP14	CRKVQHMVVKAALLA	0	14.2857	0	0
1467	NSP14	LLADKFPVLHDIGNP	0	0	14.2857	14.2857
1468	NSP14	LHDIGNPKAIKCVPQ	0	14.2857	14.2857	14.2857
1469	NSP14	GNPKAIKCVPQADVE	14.2857	14.2857	14.2857	14.2857
1470	NSP14	DVEWKFYDAQPCSDK	0	28.5714	0	0
1471	NSP14	EWKFYDAQPCSDKAY	0	0	0	14.2857
1472	NSP14	YDAQPCSDKAYKIEE	14.2857	14.2857	14.2857	14.2857
1473	NSP14	AQPCSDKAYKIEELF	0	28.5714	28.5714	28.5714
1474	NSP14	PCSDKAYKIEELFYS	0	14.2857	28.5714	28.5714
1475	NSP14	SDKAYKIEELFYSYA	0	0	14.2857	0
1476	NSP14	IEELFYSYATHSDKF	0	14.2857	28.5714	42.8571
1477	NSP14	ELFYSYATHSDKFTD	0	14.2857	14.2857	14.2857
1478	NSP14	ATHSDKFTDGVCLFW	0	0	14.2857	0
1479	NSP14	FTDGVCLFWNCNVDR	0	0	14.2857	0
1480	NSP14	VDRYPANSIVCRFDT	0	14.2857	0	14.2857
1481	NSP14	NSIVCRFDTRVLSNL	14.2857	0	0	0
1482	NSP14	IVCRFDTRVLSNLNL	14.2857	14.2857	14.2857	0
1483	NSP14	FDTRVLSNLNLPGCD	0	14.2857	14.2857	0
1484	NSP14	VLSNLNLPGCDGGSL	0	0	0	14.2857
1485	NSP14	SNLNLPGCDGGSLYV	0	14.2857	14.2857	0
1486	NSP14	FDKSAFVNLKQLPFF	0	0	14.2857	0
1487	NSP14	KSAFVNLKQLPFFYY	0	0	14.2857	0
1488	NSP14	LKQLPFFYYSDSPCE	0	14.2857	14.2857	28.5714
1489	NSP14	DSPCESHGKQVVSDI	14.2857	0	14.2857	0
1490	NSP14	PCESHGKQVVSDIDY	28.5714	14.2857	14.2857	0
1491	NSP14	ESHGKQVVSDIDYVP	0	28.5714	28.5714	42.8571
1492	NSP14	LGGAVCRHHANEYRL	0	0	14.2857	0
1493	NSP14	GAVCRHHANEYRLYL	0	0	14.2857	0
1494	NSP14	NEYRLYLDAYNMMIS	14.2857	0	0	0
1495	NSP14	LYLDAYNMMISAGFS	0	0	0	14.2857
1496	NSP14	LDAYNMMISAGFSLW	0	0	0	14.2857
1497	NSP14	MISAGFSLWVYKQFD	0	14.2857	0	14.2857
1498	NSP14	SAGFSLWVYKQFDTY	0	14.2857	0	14.2857
1499	NSP14	GFSLWVYKQFDTYNL	0	14.2857	0	14.2857
1500	NSP14	WVYKQFDTYNLWNTF	0	14.2857	0	0
1501	NSP15	YNLWNTFTRLQSLEN	0	14.2857	14.2857	0
1502	NSP15	LWNTFTRLQSLENVA	0	14.2857	14.2857	14.2857
1503	NSP15	QSLENVAFNVVNKGH	0	0	0	14.2857
1504	NSP15	LENVAFNVVNKGHFD	0	14.2857	14.2857	14.2857
1505	NSP15	AFNVVNKGHFDGQQG	0	0	14.2857	0
1506	NSP15	NVVNKGHFDGQQGEV	0	14.2857	28.5714	0
1507	NSP15	KGHFDGQQGEVPVSI	14.2857	0	0	0
1508	NSP15	DGQQGEVPVSIINNT	14.2857	0	0	0
1509	NSP15	QQGEVPVSIINNTVY	0	0	14.2857	0
1510	NSP15	VPVSIINNTVYTKVD	0	0	14.2857	14.2857
1511	NSP15	VSIINNTVYTKVDGV	14.2857	0	28.5714	14.2857
1512	NSP15	IINNTVYTKVDGVDV	14.2857	14.2857	28.5714	14.2857
1513	NSP15	NNTVYTKVDGVDVEL	28.5714	0	14.2857	0
1514	NSP15	TVYTKVDGVDVELFE	42.8571	42.8571	28.5714	71.4286
1515	NSP15	YTKVDGVDVELFENK	0	0	14.2857	0
1516	NSP15	DGVDVELFENKTTLP	14.2857	0	0	0
1517	NSP15	VDVELFENKTTLPVN	14.2857	0	14.2857	14.2857
1518	NSP15	LFENKTTLPVNVAFE	0	28.5714	42.8571	28.5714
1519	NSP15	ENKTTLPVNVAFELW	0	0	14.2857	14.2857
1520	NSP15	AFELWAKRNIKPVPE	0	14.2857	14.2857	14.2857
1521	NSP15	ELWAKRNIKPVPEVK	0	14.2857	42.8571	42.8571
1522	NSP15	WAKRNIKPVPEVKIL	0	14.2857	28.5714	28.5714
1523	NSP15	KRNIKPVPEVKILNN	0	14.2857	28.5714	14.2857
1524	NSP15	NIKPVPEVKILNNLG	14.2857	0	0	0
1525	NSP15	KPVPEVKILNNLGVD	14.2857	0	0	14.2857
1526	NSP15	EVKILNNLGVDIAAN	14.2857	0	28.5714	14.2857
1527	NSP15	KILNNLGVDIAANTV	0	0	14.2857	0
1528	NSP15	LNNLGVDIAANTVIW	0	14.2857	14.2857	14.2857
1529	NSP15	NLGVDIAANTVIWDY	14.2857	0	0	0
1530	NSP15	GVDIAANTVIWDYKR	14.2857	0	0	0
1531	NSP15	VIWDYKRDAPAHIST	14.2857	0	0	0
1532	NSP15	WDYKRDAPAHISTIG	0	0	14.2857	0
1533	NSP15	YKRDAPAHISTIGVC	0	0	14.2857	0
1534	NSP15	RDAPAHISTIGVCSM	0	0	14.2857	0
1535	NSP15	APAHISTIGVCSMTD	0	0	0	14.2857
1536	NSP15	AHISTIGVCSMTDIA	0	0	14.2857	14.2857
1537	NSP15	ISTIGVCSMTDIAKK	14.2857	14.2857	28.5714	28.5714
1538	NSP15	TIGVCSMTDIAKKPT	0	28.5714	28.5714	14.2857
1539	NSP15	GVCSMTDIAKKPTET	0	28.5714	28.5714	28.5714
1540	NSP15	CSMTDIAKKPTETIC	0	14.2857	28.5714	28.5714
1541	NSP15	MTDIAKKPTETICAP	0	14.2857	28.5714	28.5714
1542	NSP15	KPTETICAPLTVFFD	0	14.2857	0	14.2857
1543	NSP15	TETICAPLTVFFDGR	0	0	14.2857	0
1544	NSP15	TICAPLTVFFDGRVD	0	0	14.2857	0
1545	NSP15	PLTVFFDGRVDGQVD	14.2857	28.5714	28.5714	42.8571
1546	NSP15	TVFFDGRVDGQVDLF	0	14.2857	14.2857	0
1547	NSP15	FRNARNGVLITEGSV	0	0	14.2857	0
1548	NSP15	GPKQASLNGVTLIGE	0	14.2857	14.2857	14.2857
1549	NSP15	TLIGEAVKTQFNYYK	14.2857	0	0	0
1550	NSP15	IGEAVKTQFNYYKKV	0	0	0	14.2857
1551	NSP15	VQQLPETYFTQSRNL	0	0	0	14.2857
1552	NSP15	QLPETYFTQSRNLQE	0	14.2857	14.2857	14.2857
1553	NSP15	QSRNLQEFKPRSQME	0	14.2857	14.2857	14.2857
1554	NSP15	LQEFKPRSQMEIDFL	0	14.2857	28.5714	14.2857
1555	NSP15	EFKPRSQMEIDFLEL	0	42.8571	42.8571	71.4286
1556	NSP15	KPRSQMEIDFLELAM	0	28.5714	0	0
1557	NSP15	RSQMEIDFLELAMDE	0	28.5714	28.5714	42.8571
1558	NSP15	QMEIDFLELAMDEFI	14.2857	14.2857	28.5714	57.1429
1559	NSP15	EIDFLELAMDEFIER	0	85.7143	85.7143	100
1560	NSP15	DFLELAMDEFIERYK	0	14.2857	0	14.2857
1561	NSP15	LELAMDEFIERYKLE	0	28.5714	28.5714	42.8571
1562	NSP15	LAMDEFIERYKLEGY	0	14.2857	28.5714	14.2857
1563	NSP15	MDEFIERYKLEGYAF	0	14.2857	28.5714	14.2857
1564	NSP15	EFIERYKLEGYAFEH	14.2857	42.8571	71.4286	42.8571
1565	NSP15	IERYKLEGYAFEHIV	0	14.2857	42.8571	14.2857
1566	NSP15	RYKLEGYAFEHIVYG	0	0	14.2857	0
1567	NSP15	KLEGYAFEHIVYGDF	14.2857	0	28.5714	0
1568	NSP15	EGYAFEHIVYGDFSH	0	14.2857	42.8571	28.5714
1569	NSP15	YAFEHIVYGDFSHSQ	0	14.2857	0	0
1570	NSP15	FEHIVYGDFSHSQLG	0	0	14.2857	0
1571	NSP15	GGLHLLIGLAKRFKE	0	14.2857	14.2857	14.2857
1572	NSP15	LLIGLAKRFKESPFE	14.2857	14.2857	14.2857	14.2857
1573	NSP15	IGLAKRFKESPFELE	0	28.5714	14.2857	28.5714
1574	NSP15	LAKRFKESPFELEDF	14.2857	42.8571	57.1429	85.7143
1575	NSP15	KRFKESPFELEDFIP	0	0	28.5714	0
1576	NSP15	FKESPFELEDFIPMD	0	0	14.2857	14.2857
1577	NSP15	ESPFELEDFIPMDST	0	42.8571	42.8571	57.1429
1578	NSP15	PFELEDFIPMDSTVK	14.2857	0	14.2857	0
1579	NSP15	ELEDFIPMDSTVKNY	0	28.5714	42.8571	42.8571
1580	NSP15	EDFIPMDSTVKNYFI	0	0	14.2857	14.2857
1581	NSP15	ITDAQTGSSKCVCSV	14.2857	0	14.2857	14.2857
1582	NSP15	DAQTGSSKCVCSVID	14.2857	0	14.2857	14.2857
1583	NSP15	GSSKCVCSVIDLLLD	0	28.5714	14.2857	14.2857
1584	NSP15	SKCVCSVIDLLLDDF	0	57.1429	28.5714	85.7143
1585	NSP15	CVCSVIDLLLDDFVE	14.2857	71.4286	71.4286	85.7143
1586	NSP15	CSVIDLLLDDFVEII	14.2857	57.1429	57.1429	85.7143
1587	NSP15	VIDLLLDDFVEIIKS	0	0	0	14.2857
1588	NSP15	DLLLDDFVEIIKSQD	14.2857	0	14.2857	14.2857
1589	NSP15	LLDDFVEIIKSQDLS	0	14.2857	14.2857	14.2857
1590	NSP15	DDFVEIIKSQDLSVV	28.5714	0	0	14.2857
1591	NSP15	FVEIIKSQDLSVVSK	14.2857	0	0	0
1592	NSP15	EIIKSQDLSVVSKVV	0	0	14.2857	14.2857
1593	NSP15	IKSQDLSVVSKVVKV	0	14.2857	28.5714	28.5714
1594	NSP15	SVVSKVVKVTIDYTE	0	14.2857	14.2857	14.2857
1595	NSP15	VSKVVKVTIDYTEIS	14.2857	0	0	14.2857
1596	NSP15	VKVTIDYTEISFMLW	0	0	14.2857	0
1597	NSP15	EISFMLWCKDGHVET	0	0	14.2857	28.5714
1598	NSP15	SFMLWCKDGHVETFY	0	0	14.2857	0
1599	NSP16	SQAWQPGVAMPNLYK	14.2857	0	0	0
1600	NSP16	LEKCDLQNYGDSATL	0	14.2857	14.2857	14.2857
1601	NSP16	KCDLQNYGDSATLPK	0	0	14.2857	0
1602	NSP16	DLQNYGDSATLPKGI	14.2857	0	0	0
1603	NSP16	QNYGDSATLPKGIMM	0	0	14.2857	0
1604	NSP16	IMMNVAKYTQLCQYL	0	14.2857	14.2857	14.2857
1605	NSP16	IHFGAGSDKGVAPGT	0	14.2857	14.2857	14.2857
1606	NSP16	SDKGVAPGTAVLRQW	14.2857	0	0	0
1607	NSP16	RQWLPTGTLLVDSDL	0	0	14.2857	0
1608	NSP16	WLPTGTLLVDSDLND	0	28.5714	14.2857	14.2857
1609	NSP16	PTGTLLVDSDLNDFV	14.2857	14.2857	0	28.5714
1610	NSP16	GTLLVDSDLNDFVSD	14.2857	28.5714	0	28.5714
1611	NSP16	LLVDSDLNDFVSDAD	0	28.5714	14.2857	42.8571
1612	NSP16	VDSDLNDFVSDADST	14.2857	14.2857	14.2857	14.2857
1613	NSP16	SDLNDFVSDADSTLI	14.2857	28.5714	28.5714	28.5714
1614	NSP16	LNDFVSDADSTLIGD	0	14.2857	14.2857	28.5714
1615	NSP16	VSDADSTLIGDCATV	14.2857	0	0	14.2857
1616	NSP16	DADSTLIGDCATVHT	14.2857	0	0	0
1617	NSP16	DSTLIGDCATVHTAN	14.2857	28.5714	28.5714	0
1618	NSP16	TLIGDCATVHTANKW	0	14.2857	14.2857	0
1619	NSP16	IGDCATVHTANKWDL	0	14.2857	28.5714	14.2857
1620	NSP16	DCATVHTANKWDLII	0	0	0	14.2857
1621	NSP16	ATVHTANKWDLIISD	14.2857	0	0	14.2857
1622	NSP16	VHTANKWDLIISDMY	14.2857	14.2857	42.8571	14.2857
1623	NSP16	TANKWDLIISDMYDP	14.2857	14.2857	0	28.5714
1624	NSP16	NKWDLIISDMYDPKT	14.2857	0	0	0
1625	NSP16	LIISDMYDPKTKNVT	14.2857	0	0	14.2857
1626	NSP16	ISDMYDPKTKNVTKE	14.2857	28.5714	28.5714	28.5714
1627	NSP16	YDPKTKNVTKENDSK	0	14.2857	14.2857	14.2857
1628	NSP16	PKTKNVTKENDSKEG	0	14.2857	14.2857	14.2857
1629	NSP16	TKNVTKENDSKEGFF	0	14.2857	14.2857	14.2857
1630	NSP16	NVTKENDSKEGFFTY	28.5714	14.2857	14.2857	14.2857
1631	NSP16	TKENDSKEGFFTYIC	14.2857	14.2857	14.2857	14.2857
1632	NSP16	ENDSKEGFFTYICGF	0	0	0	28.5714
1633	NSP16	KLALGGSVAIKITEH	0	14.2857	28.5714	0
1634	NSP16	ALGGSVAIKITEHSW	0	0	28.5714	0
1635	NSP16	GGSVAIKITEHSWNA	0	0	14.2857	0
1636	NSP16	SVAIKITEHSWNADL	0	0	14.2857	0
1637	NSP16	WNADLYKLMGHFAWW	0	0	14.2857	0
1638	NSP16	MGHFAWWTAFVTNVN	14.2857	14.2857	28.5714	0
1639	NSP16	AWWTAFVTNVNASSS	0	0	14.2857	0
1640	NSP16	WTAFVTNVNASSSEA	0	0	14.2857	0
1641	NSP16	AFVTNVNASSSEAFL	0	0	0	14.2857
1642	NSP16	VTNVNASSSEAFLIG	28.5714	28.5714	28.5714	14.2857
1643	NSP16	NASSSEAFLIGCNYL	28.5714	0	0	0
1644	NSP16	LIGCNYLGKPREQID	0	0	28.5714	14.2857
1645	NSP16	NYLGKPREQIDGYVM	14.2857	0	0	0
1646	NSP16	LGKPREQIDGYVMHA	0	0	0	14.2857
1647	NSP16	REQIDGYVMHANYIF	0	0	14.2857	0
1648	NSP16	RNTNPIQLSSYSLFD	0	14.2857	14.2857	14.2857
1649	NSP16	TNPIQLSSYSLFDMS	0	14.2857	0	14.2857
1650	NSP16	PIQLSSYSLFDMSKF	0	14.2857	0	0
1651	NSP16	QLSSYSLFDMSKFPL	0	14.2857	0	0
1652	NSP16	LFDMSKFPLKLRGTA	0	14.2857	14.2857	14.2857
1653	NSP16	FPLKLRGTAVMSLKE	0	14.2857	0	14.2857
1654	NSP16	LRGTAVMSLKEGQIN	0	0	14.2857	0
1655	NSP16	MSLKEGQINDMILSL	0	0	14.2857	0
1656	NSP16	LKEGQINDMILSLLS	0	14.2857	14.2857	14.2857
1657	NSP16	MILSLLSKGRLIIRE	0	14.2857	14.2857	14.2857
1658	NSP16	LSLLSKGRLIIRENN	14.2857	14.2857	14.2857	14.2857
1659	NSP16	LLSKGRLIIRENNRV	0	14.2857	14.2857	14.2857
1660	NSP16	SKGRLIIRENNRVVI	14.2857	0	0	0
1661	NSP16	GRLIIRENNRVVISS	14.2857	0	0	0
1662	NSP16	LIIRENNRVVISSDV	14.2857	14.2857	28.5714	14.2857
1663	NSP16	IRENNRVVISSDVLV	14.2857	28.5714	14.2857	14.2857
1664	NSP16	ENNRVVISSDVLVNN	14.2857	0	14.2857	0
1665	NSP16	NRVVISSDVLVNNGS	14.2857	0	0	0
1666	NSP16	ISSDVLVNNGSGSGS	14.2857	14.2857	14.2857	14.2857
1667	Spike	VSSQCVNLTTRTQLP	14.2857	0	0	0
1668	Spike	PDKVFRSSVLHSTQD	0	0	14.2857	0
1669	Spike	SSVLHSTQDLFLPFF	28.5714	14.2857	28.5714	14.2857
1670	Spike	HSTQDLFLPFFSNVT	0	0	14.2857	0
1671	Spike	TQDLFLPFFSNVTWF	0	0	14.2857	0
1672	Spike	PFFSNVTWFHAIHVS	0	14.2857	14.2857	0
1673	Spike	FSNVTWFHAIHVSGT	0	14.2857	14.2857	14.2857
1674	Spike	NVTWFHAIHVSGTNG	0	0	14.2857	0
1675	Spike	HVSGTNGTKRFDNPV	0	0	14.2857	0
1676	Spike	SGTNGTKRFDNPVLP	0	0	14.2857	0
1677	Spike	TNGTKRFDNPVLPFN	0	0	14.2857	0
1678	Spike	KRFDNPVLPFNDGVY	0	0	14.2857	0
1679	Spike	IFGTTLDSKTQSLLI	0	14.2857	14.2857	14.2857
1680	Spike	GTTLDSKTQSLLIVN	0	0	14.2857	0
1681	Spike	DSKTQSLLIVNNATN	0	14.2857	28.5714	14.2857
1682	Spike	KTQSLLIVNNATNVV	0	14.2857	14.2857	14.2857
1683	Spike	QSLLIVNNATNVVIK	0	14.2857	14.2857	14.2857
1684	Spike	IVNNATNVVIKVCEF	0	14.2857	14.2857	14.2857
1685	Spike	VIKVCEFQFCNDPFL	0	14.2857	28.5714	14.2857
1686	Spike	CEFQFCNDPFLGVYY	0	28.5714	28.5714	57.1429
1687	Spike	VYYHKNNKSWMESEF	0	0	14.2857	14.2857
1688	Spike	NKSWMESEFRVYSSA	14.2857	0	0	0
1689	Spike	SWMESEFRVYSSANN	14.2857	0	14.2857	0
1690	Spike	SEFRVYSSANNCTFE	14.2857	14.2857	14.2857	14.2857
1691	Spike	VYSSANNCTFEYVSQ	14.2857	14.2857	14.2857	14.2857
1692	Spike	SSANNCTFEYVSQPF	14.2857	0	14.2857	0
1693	Spike	NCTFEYVSQPFLMDL	0	0	14.2857	14.2857
1694	Spike	EYVSQPFLMDLEGKQ	0	14.2857	0	14.2857
1695	Spike	VSQPFLMDLEGKQGN	14.2857	14.2857	14.2857	14.2857
1696	Spike	FLMDLEGKQGNFKNL	0	0	14.2857	0
1697	Spike	MDLEGKQGNFKNLRE	0	14.2857	14.2857	14.2857
1698	Spike	LEGKQGNFKNLREFV	14.2857	14.2857	14.2857	14.2857
1699	Spike	KNLREFVFKNIDGYF	0	0	14.2857	0
1700	Spike	FKIYSKHTPINLVRD	0	0	14.2857	0
1701	Spike	IYSKHTPINLVRDLP	0	14.2857	14.2857	14.2857
1702	Spike	NLVRDLPQGFSALEP	14.2857	0	14.2857	0
1703	Spike	DLPQGFSALEPLVDL	0	0	14.2857	0
1704	Spike	GFSALEPLVDLPIGI	0	0	14.2857	14.2857
1705	Spike	SALEPLVDLPIGINI	0	14.2857	28.5714	14.2857
1706	Spike	LEPLVDLPIGINITR	0	14.2857	14.2857	0
1707	Spike	PLVDLPIGINITRFQ	0	0	14.2857	0
1708	Spike	LPIGINITRFQTLLA	0	14.2857	0	0
1709	Spike	IGINITRFQTLLALH	0	0	14.2857	14.2857
1710	Spike	INITRFQTLLALHRS	0	0	14.2857	14.2857
1711	Spike	ITRFQTLLALHRSYL	0	0	0	14.2857
1712	Spike	HRSYLTPGDSSSGWT	14.2857	0	0	0
1713	Spike	SYLTPGDSSSGWTAG	14.2857	0	14.2857	0
1714	Spike	DSSSGWTAGAAAYYV	28.5714	0	0	0
1715	Spike	YYVGYLQPRTFLLKY	0	0	14.2857	0
1716	Spike	VGYLQPRTFLLKYNE	0	14.2857	14.2857	14.2857
1717	Spike	QPRTFLLKYNENGTI	0	14.2857	0	0
1718	Spike	RTFLLKYNENGTITD	0	14.2857	0	0
1719	Spike	FLLKYNENGTITDAV	0	14.2857	0	0
1720	Spike	LKYNENGTITDAVDC	0	14.2857	0	14.2857
1721	Spike	ENGTITDAVDCALDP	0	0	0	14.2857
1722	Spike	GTITDAVDCALDPLS	0	0	14.2857	14.2857
1723	Spike	ITDAVDCALDPLSET	14.2857	14.2857	28.5714	14.2857
1724	Spike	DAVDCALDPLSETKC	0	0	28.5714	0
1725	Spike	VDCALDPLSETKCTL	0	0	14.2857	14.2857
1726	Spike	CALDPLSETKCTLKS	0	0	14.2857	0
1727	Spike	LDPLSETKCTLKSFT	0	0	14.2857	14.2857
1728	Spike	PLSETKCTLKSFTVE	0	14.2857	28.5714	14.2857
1729	Spike	LKSFTVEKGIYQTSN	14.2857	0	14.2857	14.2857
1730	Spike	EKGIYQTSNFRVQPT	0	0	0	14.2857
1731	Spike	YQTSNFRVQPTESIV	0	0	14.2857	0
1732	Spike	NFRVQPTESIVRFPN	14.2857	0	14.2857	0
1733	Spike	QPTESIVRFPNITNL	14.2857	14.2857	14.2857	14.2857
1734	Spike	TESIVRFPNITNLCP	0	14.2857	14.2857	14.2857
1735	Spike	VRFPNITNLCPFGEV	0	0	42.8571	14.2857
1736	Spike	NITNLCPFGEVFNAT	14.2857	0	0	0
1737	Spike	TRFASVYAWNRKRIS	14.2857	0	0	0
1738	Spike	FASVYAWNRKRISNC	0	0	14.2857	0
1739	Spike	SVYAWNRKRISNCVA	14.2857	0	14.2857	0
1740	Spike	YAWNRKRISNCVADY	14.2857	0	14.2857	0
1741	Spike	WNRKRISNCVADYSV	14.2857	0	0	0
1742	Spike	SNCVADYSVLYNSAS	28.5714	0	0	0
1743	Spike	YNSASFSTFKCYGVS	14.2857	0	0	0
1744	Spike	STFKCYGVSPTKLND	0	14.2857	14.2857	0
1745	Spike	LNDLCFTNVYADSFV	0	28.5714	14.2857	28.5714
1746	Spike	TNVYADSFVIRGDEV	0	0	14.2857	0
1747	Spike	VYADSFVIRGDEVRQ	0	14.2857	14.2857	14.2857
1748	Spike	ADSFVIRGDEVRQIA	14.2857	14.2857	14.2857	0
1749	Spike	VIRGDEVRQIAPGQT	0	14.2857	14.2857	0
1750	Spike	VRQIAPGQTGKIADY	0	14.2857	14.2857	0
1751	Spike	QIAPGQTGKIADYNY	14.2857	0	0	0
1752	Spike	TGKIADYNYKLPDDF	0	14.2857	0	0
1753	Spike	ADYNYKLPDDFTGCV	0	0	0	14.2857
1754	Spike	LPDDFTGCVIAWNSN	0	0	14.2857	0
1755	Spike	DDFTGCVIAWNSNNL	28.5714	0	0	0
1756	Spike	FTGCVIAWNSNNLDS	0	0	0	14.2857
1757	Spike	NSNNLDSKVGGNYNY	14.2857	0	0	0
1758	Spike	NNLDSKVGGNYNYLY	14.2857	0	0	0
1759	Spike	LDSKVGGNYNYLYRL	0	0	0	14.2857
1760	Spike	YNYLYRLFRKSNLKP	0	28.5714	14.2857	14.2857
1761	Spike	YLYRLFRKSNLKPFE	0	28.5714	28.5714	28.5714
1762	Spike	YRLFRKSNLKPFERD	0	0	28.5714	14.2857
1763	Spike	LFRKSNLKPFERDIS	14.2857	0	14.2857	14.2857
1764	Spike	RKSNLKPFERDISTE	0	14.2857	28.5714	28.5714
1765	Spike	SNLKPFERDISTEIY	14.2857	14.2857	42.8571	28.5714
1766	Spike	LKPFERDISTEIYQA	0	0	14.2857	0
1767	Spike	ERDISTEIYQAGSTP	0	28.5714	28.5714	42.8571
1768	Spike	EIYQAGSTPCNGVEG	0	0	14.2857	14.2857
1769	Spike	YQAGSTPCNGVEGFN	0	0	14.2857	0
1770	Spike	VEGFNCYFPLQSYGF	0	0	14.2857	0
1771	Spike	NCYFPLQSYGFQPTN	0	0	14.2857	0
1772	Spike	VGYQPYRVVVLSFEL	0	14.2857	28.5714	14.2857
1773	Spike	YQPYRVVVLSFELLH	0	0	28.5714	0
1774	Spike	LSFELLHAPATVCGP	14.2857	14.2857	14.2857	14.2857
1775	Spike	FELLHAPATVCGPKK	0	0	14.2857	0
1776	Spike	LLHAPATVCGPKKST	0	14.2857	14.2857	14.2857
1777	Spike	TVCGPKKSTNLVKNK	0	0	14.2857	0
1778	Spike	GLTGTGVLTESNKKF	0	0	14.2857	0
1779	Spike	VLTESNKKFLPFQQF	0	0	14.2857	0
1780	Spike	SNKKFLPFQQFGRDI	0	0	14.2857	0
1781	Spike	RDIADTTDAVRDPQT	0	0	14.2857	14.2857
1782	Spike	IADTTDAVRDPQTLE	14.2857	28.5714	42.8571	71.4286
1783	Spike	DTTDAVRDPQTLEIL	14.2857	0	42.8571	57.1429
1784	Spike	TDAVRDPQTLEILDI	0	28.5714	42.8571	57.1429
1785	Spike	AVRDPQTLEILDITP	0	14.2857	14.2857	42.8571
1786	Spike	RDPQTLEILDITPCS	0	0	14.2857	14.2857
1787	Spike	EILDITPCSFGGVSV	0	14.2857	28.5714	28.5714
1788	Spike	LDITPCSFGGVSVIT	0	14.2857	14.2857	14.2857
1789	Spike	SFGGVSVITPGTNTS	14.2857	0	0	0
1790	Spike	GGVSVITPGTNTSNQ	14.2857	14.2857	14.2857	14.2857
1791	Spike	VSVITPGTNTSNQVA	14.2857	14.2857	14.2857	14.2857
1792	Spike	VITPGTNTSNQVAVL	14.2857	14.2857	14.2857	14.2857
1793	Spike	TPGTNTSNQVAVLYQ	14.2857	0	14.2857	14.2857
1794	Spike	GTNTSNQVAVLYQDV	14.2857	14.2857	28.5714	14.2857
1795	Spike	NTSNQVAVLYQDVNC	14.2857	0	0	0
1796	Spike	SNQVAVLYQDVNCTE	14.2857	14.2857	14.2857	14.2857
1797	Spike	LYQDVNCTEVPVAIH	0	14.2857	14.2857	14.2857
1798	Spike	QDVNCTEVPVAIHAD	0	14.2857	14.2857	0
1799	Spike	VNCTEVPVAIHADQL	0	14.2857	14.2857	14.2857
1800	Spike	EVPVAIHADQLTPTW	0	0	0	28.5714
1801	Spike	PVAIHADQLTPTWRV	0	0	14.2857	0
1802	Spike	NVFQTRAGCLIGAEH	0	14.2857	14.2857	14.2857
1803	Spike	FQTRAGCLIGAEHVN	0	0	14.2857	0
1804	Spike	TRAGCLIGAEHVNNS	14.2857	0	0	0
1805	Spike	AGCLIGAEHVNNSYE	0	28.5714	14.2857	28.5714
1806	Spike	CLIGAEHVNNSYECD	0	42.8571	14.2857	85.7143
1807	Spike	IGAEHVNNSYECDIP	0	28.5714	14.2857	28.5714
1808	Spike	NNSYECDIPIGAGIC	14.2857	0	0	0
1809	Spike	ECDIPIGAGICASYQ	0	14.2857	14.2857	28.5714
1810	Spike	PIGAGICASYQTQTN	14.2857	0	0	0
1811	Spike	GAGICASYQTQTNSP	14.2857	0	0	0
1812	Spike	RSVASQSIIAYTMSL	0	14.2857	14.2857	0
1813	Spike	VASQSIIAYTMSLGA	0	0	0	14.2857
1814	Spike	SQSIIAYTMSLGAEN	0	0	14.2857	0
1815	Spike	IAYTMSLGAENSVAY	0	14.2857	14.2857	14.2857
1816	Spike	MSLGAENSVAYSNNS	14.2857	0	0	0
1817	Spike	LGAENSVAYSNNSIA	0	14.2857	14.2857	14.2857
1818	Spike	NSVAYSNNSIAIPTN	14.2857	14.2857	14.2857	0
1819	Spike	YSNNSIAIPTNFTIS	14.2857	0	0	0
1820	Spike	NNSIAIPTNFTISVT	28.5714	0	14.2857	0
1821	Spike	SIAIPTNFTISVTTE	14.2857	28.5714	28.5714	28.5714
1822	Spike	PTNFTISVTTEILPV	0	0	14.2857	0
1823	Spike	NFTISVTTEILPVSM	14.2857	0	0	0
1824	Spike	SVTTEILPVSMTKTS	42.8571	0	14.2857	14.2857
1825	Spike	TTEILPVSMTKTSVD	0	14.2857	0	0
1826	Spike	EILPVSMTKTSVDCT	0	0	14.2857	14.2857
1827	Spike	VSMTKTSVDCTMYIC	14.2857	0	14.2857	14.2857
1828	Spike	DCTMYICGDSTECSN	14.2857	0	0	0
1829	Spike	TMYICGDSTECSNLL	0	14.2857	0	0
1830	Spike	DSTECSNLLLQYGSF	14.2857	0	0	0
1831	Spike	NLLLQYGSFCTQLNR	14.2857	0	0	0
1832	Spike	FCTQLNRALTGIAVE	0	42.8571	28.5714	28.5714
1833	Spike	TQLNRALTGIAVEQD	0	14.2857	28.5714	14.2857
1834	Spike	LNRALTGIAVEQDKN	0	28.5714	28.5714	28.5714
1835	Spike	RALTGIAVEQDKNTQ	0	0	14.2857	0
1836	Spike	LTGIAVEQDKNTQEV	0	14.2857	28.5714	14.2857
1837	Spike	GIAVEQDKNTQEVFA	14.2857	0	14.2857	14.2857
1838	Spike	EQDKNTQEVFAQVKQ	0	0	14.2857	28.5714
1839	Spike	DKNTQEVFAQVKQIY	0	14.2857	14.2857	0
1840	Spike	VFAQVKQIYKTPPIK	0	0	14.2857	0
1841	Spike	AQVKQIYKTPPIKDF	0	14.2857	0	0
1842	Spike	QIYKTPPIKDFGGFN	0	0	14.2857	0
1843	Spike	YKTPPIKDFGGFNFS	0	0	0	14.2857
1844	Spike	TPPIKDFGGFNFSQI	14.2857	0	0	0
1845	Spike	GFNFSQILPDPSKPS	0	0	14.2857	0
1846	Spike	ILPDPSKPSKRSFIE	0	28.5714	42.8571	28.5714
1847	Spike	PDPSKPSKRSFIEDL	0	0	42.8571	0
1848	Spike	PSKPSKRSFIEDLLF	0	0	14.2857	14.2857
1849	Spike	KPSKRSFIEDLLFNK	0	0	14.2857	0
1850	Spike	SKRSFIEDLLFNKVT	0	14.2857	14.2857	14.2857
1851	Spike	RSFIEDLLFNKVTLA	0	14.2857	14.2857	0
1852	Spike	EDLLFNKVTLADAGF	0	14.2857	28.5714	28.5714
1853	Spike	AGFIKQYGDCLGDIA	0	0	14.2857	0
1854	Spike	FIKQYGDCLGDIAAR	0	0	14.2857	0
1855	Spike	KQYGDCLGDIAARDL	0	0	28.5714	0
1856	Spike	YGDCLGDIAARDLIC	0	0	14.2857	14.2857
1857	Spike	FNGLTVLPPLLTDEM	0	0	14.2857	0
1858	Spike	PLLTDEMIAQYTSAL	14.2857	0	0	0
1859	Spike	LTDEMIAQYTSALLA	0	28.5714	14.2857	14.2857
1860	Spike	QIPFAMQMAYRFNGI	14.2857	0	0	0
1861	Spike	RFNGIGVTQNVLYEN	14.2857	0	0	0
1862	Spike	IGVTQNVLYENQKLI	0	14.2857	14.2857	14.2857
1863	Spike	VTQNVLYENQKLIAN	0	14.2857	14.2857	14.2857
1864	Spike	YENQKLIANQFNSAI	14.2857	0	0	0
1865	Spike	IANQFNSAIGKIQDS	0	14.2857	14.2857	14.2857
1866	Spike	NQFNSAIGKIQDSLS	14.2857	0	0	0
1867	Spike	FNSAIGKIQDSLSST	14.2857	0	0	0
1868	Spike	SAIGKIQDSLSSTAS	0	0	0	14.2857
1869	Spike	IGKIQDSLSSTASAL	0	14.2857	14.2857	14.2857
1870	Spike	QDSLSSTASALGKLQ	28.5714	0	0	0
1871	Spike	SLSSTASALGKLQDV	14.2857	0	14.2857	0
1872	Spike	SSTASALGKLQDVVN	0	14.2857	14.2857	0
1873	Spike	TLVKQLSSNFGAISS	14.2857	0	0	0
1874	Spike	VKQLSSNFGAISSVL	0	14.2857	14.2857	14.2857
1875	Spike	QLSSNFGAISSVLND	14.2857	14.2857	28.5714	14.2857
1876	Spike	SSNFGAISSVLNDIL	0	0	14.2857	14.2857
1877	Spike	GAISSVLNDILSRLD	0	28.5714	14.2857	14.2857
1878	Spike	ISSVLNDILSRLDKV	28.5714	14.2857	14.2857	14.2857
1879	Spike	LNDILSRLDKVEAEV	0	28.5714	14.2857	14.2857
1880	Spike	DILSRLDKVEAEVQI	0	28.5714	14.2857	0
1881	Spike	LSRLDKVEAEVQIDR	14.2857	14.2857	14.2857	14.2857
1882	Spike	RLDKVEAEVQIDRLI	0	0	14.2857	0
1883	Spike	DKVEAEVQIDRLITG	14.2857	0	0	0
1884	Spike	IDRLITGRLQSLQTY	0	0	0	14.2857
1885	Spike	ITGRLQSLQTYVTQQ	14.2857	0	14.2857	0
1886	Spike	SLQTYVTQQLIRAAE	0	14.2857	14.2857	14.2857
1887	Spike	QLIRAAEIRASANLA	0	14.2857	0	0
1888	Spike	IRAAEIRASANLAAT	0	14.2857	14.2857	14.2857
1889	Spike	EIRASANLAATKMSE	0	14.2857	28.5714	28.5714
1890	Spike	RASANLAATKMSECV	0	0	14.2857	0
1891	Spike	KGYHLMSFPQSAPHG	14.2857	0	0	0
1892	Spike	ICHDGKAHFPREGVF	0	0	14.2857	0
1893	Spike	FPREGVFVSNGTHWF	0	0	14.2857	0
1894	Spike	SNGTHWFVTQRNFYE	14.2857	14.2857	28.5714	14.2857
1895	Spike	TQRNFYEPQIITTDN	0	28.5714	28.5714	0
1896	Spike	EPQIITTDNTFVSGN	0	0	14.2857	0
1897	Spike	ITTDNTFVSGNCDVV	14.2857	14.2857	14.2857	14.2857
1898	Spike	FVSGNCDVVIGIVNN	14.2857	0	0	0
1899	Spike	SGNCDVVIGIVNNTV	28.5714	0	14.2857	0
1900	Spike	NCDVVIGIVNNTVYD	14.2857	14.2857	0	14.2857
1901	Spike	DVVIGIVNNTVYDPL	0	0	14.2857	14.2857
1902	Spike	VNNTVYDPLQPELDS	0	0	0	14.2857
1903	Spike	NTVYDPLQPELDSFK	0	0	0	14.2857
1904	Spike	VYDPLQPELDSFKEE	14.2857	42.8571	42.8571	57.1429
1905	Spike	DPLQPELDSFKEELD	0	42.8571	28.5714	42.8571
1906	Spike	LQPELDSFKEELDKY	0	14.2857	28.5714	42.8571
1907	Spike	PELDSFKEELDKYFK	0	0	14.2857	0
1908	Spike	LDSFKEELDKYFKNH	0	14.2857	14.2857	14.2857
1909	Spike	ELDKYFKNHTSPDVD	0	0	42.8571	28.5714
1910	Spike	YFKNHTSPDVDLGDI	0	0	14.2857	14.2857
1911	Spike	KNHTSPDVDLGDISG	14.2857	0	0	0
1912	Spike	HTSPDVDLGDISGIN	28.5714	14.2857	42.8571	28.5714
1913	Spike	SPDVDLGDISGINAS	0	0	14.2857	28.5714
1914	Spike	DVDLGDISGINASVV	28.5714	0	28.5714	57.1429
1915	Spike	DLGDISGINASVVNI	0	0	28.5714	14.2857
1916	Spike	GDISGINASVVNIQK	0	0	0	14.2857
1917	Spike	ISGINASVVNIQKEI	14.2857	14.2857	14.2857	14.2857
1918	Spike	GINASVVNIQKEIDR	0	0	14.2857	0
1919	Spike	SVVNIQKEIDRLNEV	14.2857	14.2857	28.5714	42.8571
1920	Spike	IQKEIDRLNEVAKNL	0	14.2857	28.5714	14.2857
1921	Spike	KEIDRLNEVAKNLNE	0	14.2857	14.2857	14.2857
1922	Spike	IDRLNEVAKNLNESL	14.2857	28.5714	28.5714	28.5714
1923	Spike	RLNEVAKNLNESLID	28.5714	14.2857	28.5714	28.5714
1924	Spike	NEVAKNLNESLIDLQ	14.2857	0	14.2857	0
1925	Spike	VAKNLNESLIDLQEL	0	28.5714	28.5714	28.5714
1926	Spike	LNESLIDLQELGKYE	14.2857	71.4286	57.1429	57.1429
1927	Spike	ESLIDLQELGKYEQY	14.2857	57.1429	71.4286	85.7143
1928	Spike	QELGKYEQYIKWPWY	0	0	14.2857	0
1929	Spike	PWYIWLGFIAGLIAI	0	0	14.2857	0
1930	Spike	YIWLGFIAGLIAIVM	0	0	14.2857	0
1931	Spike	IAGLIAIVMVTIMLC	0	14.2857	14.2857	0
1932	Spike	IAIVMVTIMLCCMTS	0	14.2857	14.2857	14.2857
1933	Spike	IVMVTIMLCCMTSCC	0	14.2857	14.2857	14.2857
1934	Spike	CLKGCCSCGSCCKFD	0	14.2857	0	14.2857
1935	Spike	KGCCSCGSCCKFDED	0	28.5714	28.5714	14.2857
1936	Spike	CCSCGSCCKFDEDDS	0	28.5714	0	28.5714
1937	Spike	SCGSCCKFDEDDSEP	0	28.5714	14.2857	42.8571
1938	Spike	GSCCKFDEDDSEPVL	0	14.2857	28.5714	57.1429
1939	Spike	CCKFDEDDSEPVLKG	0	14.2857	0	14.2857
1940	Spike	KFDEDDSEPVLKGVK	0	14.2857	0	28.5714
1941	Spike	DEDDSEPVLKGVKLH	14.2857	0	0	14.2857
1942	Spike	SEPVLKGVKLHYTGS	0	0	14.2857	0
1943	ORF3a	SGSGSGMDLFMRIFT	0	14.2857	14.2857	0
1944	ORF3a	MRIFTIGTVTLKQGE	0	14.2857	14.2857	14.2857
1945	ORF3a	IFTIGTVTLKQGEIK	0	14.2857	14.2857	0
1946	ORF3a	TIGTVTLKQGEIKDA	0	14.2857	0	0
1947	ORF3a	LKQGEIKDATPSDFV	0	14.2857	14.2857	14.2857
1948	ORF3a	EIKDATPSDFVRATA	0	0	14.2857	28.5714
1949	ORF3a	ATPSDFVRATATIPI	0	0	14.2857	14.2857
1950	ORF3a	FGWLIVGVALLAVFQ	14.2857	0	0	0
1951	ORF3a	LAVFQSASKIITLKK	14.2857	0	0	0
1952	ORF3a	LALSKGVHFVCNLLL	0	0	0	14.2857
1953	ORF3a	LSKGVHFVCNLLLLF	14.2857	0	0	0
1954	ORF3a	HLLLVAAGLEAPFLY	0	0	14.2857	0
1955	ORF3a	LLVAAGLEAPFLYLY	0	0	14.2857	0
1956	ORF3a	SINFVRIIMRLWLCW	0	0	14.2857	0
1957	ORF3a	CRSKNPLLYDANYFL	0	0	14.2857	0
1958	ORF3a	SKNPLLYDANYFLCW	0	0	14.2857	0
1959	ORF3a	YDANYFLCWHTNCYD	0	0	14.2857	28.5714
1960	ORF3a	ANYFLCWHTNCYDYC	0	14.2857	14.2857	71.4286
1961	ORF3a	DYCIPYNSVTSSIVI	28.5714	14.2857	42.8571	14.2857
1962	ORF3a	NSVTSSIVITSGDGT	14.2857	0	0	14.2857
1963	ORF3a	VTSSIVITSGDGTTS	0	14.2857	0	0
1964	ORF3a	SSIVITSGDGTTSPI	14.2857	42.8571	57.1429	57.1429
1965	ORF3a	IVITSGDGTTSPISE	14.2857	28.5714	28.5714	28.5714
1966	ORF3a	ITSGDGTTSPISEHD	14.2857	14.2857	28.5714	14.2857
1967	ORF3a	SGDGTTSPISEHDYQ	0	0	14.2857	0
1968	ORF3a	DGTTSPISEHDYQIG	14.2857	14.2857	0	0
1969	ORF3a	TTSPISEHDYQIGGY	14.2857	0	0	0
1970	ORF3a	SPISEHDYQIGGYTE	14.2857	14.2857	14.2857	28.5714
1971	ORF3a	ISEHDYQIGGYTEKW	14.2857	14.2857	14.2857	14.2857
1972	ORF3a	EHDYQIGGYTEKWES	0	14.2857	57.1429	42.8571
1973	ORF3a	EKWESGVKDCVVLHS	0	14.2857	14.2857	14.2857
1974	ORF3a	WESGVKDCVVLHSYF	0	0	14.2857	0
1975	ORF3a	VKDCVVLHSYFTSDY	0	0	14.2857	0
1976	ORF3a	DCVVLHSYFTSDYYQ	14.2857	0	0	0
1977	ORF3a	VVLHSYFTSDYYQLY	0	0	14.2857	0
1978	ORF3a	FTSDYYQLYSTQLST	0	0	14.2857	0
1979	ORF3a	SDYYQLYSTQLSTDT	0	14.2857	14.2857	14.2857
1980	ORF3a	YYQLYSTQLSTDTGV	0	0	0	14.2857
1981	ORF3a	QLYSTQLSTDTGVEH	14.2857	14.2857	28.5714	28.5714
1982	ORF3a	YSTQLSTDTGVEHVT	0	0	14.2857	0
1983	ORF3a	TQLSTDTGVEHVTFF	0	0	28.5714	0
1984	ORF3a	LSTDTGVEHVTFFIY	14.2857	14.2857	28.5714	14.2857
1985	ORF3a	TGVEHVTFFIYNKIV	14.2857	0	0	14.2857
1986	ORF3a	VEHVTFFIYNKIVDE	0	14.2857	14.2857	28.5714
1987	ORF3a	HVTFFIYNKIVDEPE	0	14.2857	14.2857	14.2857
1988	ORF3a	TFFIYNKIVDEPEEH	14.2857	14.2857	28.5714	14.2857
1989	ORF3a	YNKIVDEPEEHVQIH	0	0	14.2857	0
1990	ORF3a	KIVDEPEEHVQIHTI	14.2857	14.2857	28.5714	14.2857
1991	ORF3a	VDEPEEHVQIHTIDG	14.2857	14.2857	28.5714	14.2857
1992	ORF3a	EPEEHVQIHTIDGSS	0	28.5714	42.8571	57.1429
1993	ORF3a	EEHVQIHTIDGSSGV	0	28.5714	57.1429	57.1429
1994	ORF3a	HVQIHTIDGSSGVVN	14.2857	14.2857	14.2857	14.2857
1995	ORF3a	QIHTIDGSSGVVNPV	0	14.2857	14.2857	14.2857
1996	ORF3a	HTIDGSSGVVNPVME	0	14.2857	14.2857	14.2857
1997	ORF3a	IDGSSGVVNPVMEPI	28.5714	14.2857	14.2857	14.2857
1998	ORF3a	GSSGVVNPVMEPIYD	0	0	28.5714	42.8571
[truncated: 228 more rows]

## Sheet: IgA_Figure 2
For the IgA heat-map presented in Figure 2, a selected number of peptides is shown to increase visualization of the epitope recognition profile. The selection of peptides was performed applying the following filter critera: (a) Signals below 500 FU were set to zero and (b) peptides with 0 FU in all individuals were removed
					SARS-CoV-2 negative cohort							SARS-CoV-2 infected cohort, week 1 post symptom onset							SARS-CoV-2 infected cohort, week 3 post symptom onset							SARS-CoV-2 infected cohort, week 10 post symptom onset
Number	Antigen	Peptide	Naive #C03	Naive #C04	Naive #C05	Naive #C06	Naive #C01	Naive #C02	Naive #C07	W1 Patient #2	W1 Patient #4	W1 Patient #3	W1 Patient #8	W1 Patient #7	W1 Patient #1	W1 Patient #10	W3 Patient #2	W3 Patient #4	W3 Patient #3	W3 Patient #8	W3 Patient #7	W3 Patient #1	W3 Patient #10	W10 Patient #2	W10 Patient #4	W10 Patient #3	W10 Patient #8	W10 Patient #7	W10 Patient #1	W10 Patient #10
1	NSP1	GSGSGMESLVPGFNE	0	0	0	0	0	518	0	0	0	0	0	0	0	0	0	0	0	0	0	510	0	0	0	0	0	0	525.5	0
2	NSP1	GSGMESLVPGFNEKT	0	0	0	0	0	647	0	0	0	0	0	0	0	0	0	0	0	0	0	0	0	0	0	0	0	0	0	0
3	NSP1	ESLVPGFNEKTHVQL	0	0	0	0	0	0	0	0	0	0	0	0	0	0	0	0	0	2195.5	0	0	0	0	0	0	0	0	0	0
4	NSP1	FNEKTHVQLSLPVLQ	0	0	0	0	0	0	0	0	0	0	0	0	0	0	0	0	0	1168	0	0	0	0	0	0	0	0	0	0
5	NSP1	EKTHVQLSLPVLQVR	0	0	0	0	0	0	0	0	0	0	0	0	0	0	0	0	0	590.5	0	0	0	0	0	0	0	0	0	0
6	NSP1	THVQLSLPVLQVRDV	0	0	0	0	0	0	0	0	0	0	0	0	0	0	0	0	0	536	0	0	0	0	0	0	0	0	0	0
7	NSP1	VQLSLPVLQVRDVLV	0	0	0	0	0	0	0	0	0	0	0	0	0	0	0	0	0	1288	0	0	0	0	0	0	0	0	0	0
8	NSP1	QVRDVLVRGFGDSVE	0	0	0	929	0	0	0	0	0	0	0	0	0	0	0	0	0	0	0	4804.5	0	0	0	0	0	0	0	0
9	NSP1	VRGFGDSVEEVLSEA	0	0	0	0	754	0	0	712	0	0	0	0	0	0	978.5	0	0	676	0	0	0	0	0	0	0	0	0	0
10	NSP1	GFGDSVEEVLSEARQ	0	0	0	0	0	0	0	0	0	0	0	0	0	0	0	632.5	0	796	0	0	0	0	0	0	0	0	0	0
11	NSP1	EEVLSEARQHLKDGT	0	0	0	0	0	0	0	1863.5	0	0	0	0	0	0	2163.5	0	0	765	0	0	0	775	0	0	637	0	0	0
12	NSP1	SEARQHLKDGTCGLV	0	0	0	0	0	0	0	0	0	0	0	0	0	0	0	0	0	0	1760	0	0	0	0	0	0	0	0	0
13	NSP1	ARQHLKDGTCGLVEV	0	0	0	0	0	0	0	0	0	0	0	0	0	0	0	0	0	0	2417	0	0	0	0	0	0	0	0	0
14	NSP1	QHLKDGTCGLVEVEK	0	0	0	0	0	742.5	0	0	0	0	0	0	0	0	0	0	0	0	2437	0	0	0	0	0	0	0	0	0
15	NSP1	LKDGTCGLVEVEKGV	0	0	0	0	0	726.5	0	0	0	0	0	0	0	0	0	0	0	0	4819	0	0	0	0	0	0	0	0	0
16	NSP1	DGTCGLVEVEKGVLP	0	0	0	0	0	0	0	0	0	0	0	0	0	0	0	0	0	0	609.5	0	0	0	0	0	0	0	0	0
17	NSP1	VEKGVLPQLEQPYVF	0	0	0	0	0	0	0	0	0	0	0	0	0	0	0	0	0	1157	719	0	0	0	0	0	0	0	0	0
18	NSP1	LEQPYVFIKRSDART	0	0	0	0	0	0	0	0	0	0	0	0	0	0	0	0	0	0	1193	0	0	0	0	0	0	0	0	0
19	NSP1	QPYVFIKRSDARTAP	0	0	0	0	0	0	0	0	0	0	0	0	0	0	0	0	0	0	688.5	0	0	0	0	0	0	0	0	0
20	NSP1	YVFIKRSDARTAPHG	0	0	0	0	0	0	0	0	0	0	0	0	0	0	0	0	0	0	612.5	0	0	0	0	0	0	0	0	0
21	NSP1	FIKRSDARTAPHGHV	0	0	0	0	0	823.5	0	0	0	0	0	0	0	0	0	0	0	0	683	0	0	0	0	0	0	0	0	0
22	NSP1	KRSDARTAPHGHVMV	0	0	0	0	0	0	0	0	0	0	0	0	0	0	0	969	0	0	0	0	0	0	0	0	0	0	0	0
23	NSP1	SDARTAPHGHVMVEL	0	0	0	0	0	602	0	0	0	0	0	0	0	0	0	0	0	0	0	0	0	0	0	0	0	0	0	0
24	NSP1	ARTAPHGHVMVELVA	0	0	0	0	0	0	0	0	0	0	0	0	0	0	0	641	0	0	0	0	0	0	0	0	0	0	0	0
25	NSP1	TAPHGHVMVELVAEL	0	0	0	0	0	689.5	0	0	0	0	0	0	0	0	0	0	0	685	0	0	0	0	0	0	0	0	0	0
26	NSP1	GHVMVELVAELEGIQ	0	0	0	0	0	1127.5	0	0	0	0	0	0	0	0	0	501	0	0	0	0	0	0	0	0	0	0	0	0
27	NSP1	VMVELVAELEGIQYG	0	0	0	0	0	1089.5	0	0	0	0	0	0	0	0	0	0	0	0	0	0	0	0	0	0	0	0	0	0
28	NSP1	VELVAELEGIQYGRS	0	0	0	0	0	0	0	0	0	0	0	0	0	0	0	569.5	0	0	0	0	0	0	0	0	0	0	0	0
29	NSP1	LVAELEGIQYGRSGE	0	0	0	0	0	542	0	0	0	0	0	0	1380	0	0	0	942.5	0	0	3401	0	0	0	0	0	0	3274.5	0
30	NSP1	GIQYGRSGETLGVLV	0	0	0	0	0	0	0	0	0	0	0	0	0	0	0	0	0	554.5	0	0	0	0	0	0	0	0	0	0
31	NSP1	QYGRSGETLGVLVPH	0	0	0	0	0	0	0	0	0	0	0	0	0	0	0	676.5	0	0	0	0	0	0	0	0	0	0	0	0
32	NSP1	LGVLVPHVGEIPVAY	0	0	0	0	0	0	0	0	0	0	0	0	0	0	0	1010	0	0	0	0	0	0	0	0	0	0	0	0
33	NSP1	VLVPHVGEIPVAYRK	0	0	0	0	0	0	0	0	0	0	0	0	0	0	0	866.5	0	0	0	0	0	0	0	0	0	0	0	0
34	NSP1	VPHVGEIPVAYRKVL	0	0	0	0	0	0	0	0	0	0	0	0	0	0	0	582	0	0	0	0	0	0	0	0	0	0	0	0
35	NSP1	HVGEIPVAYRKVLLR	0	0	0	0	0	0	0	0	0	0	0	0	0	0	0	0	0	0	2074	0	0	0	0	0	0	0	0	0
36	NSP1	GEIPVAYRKVLLRKN	0	0	0	0	0	609.5	0	0	0	0	0	0	0	0	0	0	0	0	0	0	0	0	0	0	0	0	0	0
37	NSP1	IPVAYRKVLLRKNGN	0	0	0	0	0	786	0	0	0	0	0	0	0	0	0	0	0	0	0	0	0	0	0	0	0	0	0	0
38	NSP1	KVLLRKNGNKGAGGH	0	0	0	0	0	829	0	0	0	0	0	0	0	0	0	0	0	0	0	0	0	0	0	0	0	0	0	0
39	NSP1	NGNKGAGGHSYGADL	0	0	0	0	517	0	0	0	0	0	0	0	0	0	0	0	0	0	0	0	0	0	0	0	0	0	0	0
40	NSP1	GAGGHSYGADLKSFD	0	0	0	0	0	673	0	0	0	0	0	0	0	0	0	0	0	0	0	0	0	0	0	0	0	0	0	0
41	NSP1	HSYGADLKSFDLGDE	0	0	0	503	0	0	0	883	0	0	0	0	0	0	750	0	0	0	0	0	0	0	0	0	0	0	0	0
42	NSP1	ADLKSFDLGDELGTD	0	0	0	0	0	0	0	1888.5	0	0	0	0	0	0	525	0	0	0	0	0	0	0	0	0	0	0	0	0
43	NSP1	LKSFDLGDELGTDPY	0	0	0	0	0	590.5	0	914	0	0	0	0	0	0	1816	0	0	0	0	0	0	0	0	0	0	570.5	0	0
44	NSP1	SFDLGDELGTDPYED	831	0	571	0	966.5	1222	0	978	0	0	0	0	0	1112	1612	773	0	0	6542.5	0	668	0	0	585.5	0	1148.5	0	529.5
45	NSP1	DLGDELGTDPYEDFQ	989.5	0	0	0	0	622	0	771	0	0	0	0	0	928	0	734	0	0	2544.5	0	0	0	0	0	0	1063	0	575
46	NSP1	GDELGTDPYEDFQEN	620.5	749	779.5	593.5	566.5	1691.5	0	0	544	564	0	0	0	770	0	0	932	1082.5	696	0	0	0	0	0	0	1601	0	554
47	NSP1	ELGTDPYEDFQENWN	1822	970	0	0	799	1742.5	0	1183.5	816.5	0	603.5	0	0	875.5	1310	1862.5	1891	5823.5	4848	665.5	618	508	0	527	949	1484	0	782
48	NSP1	GTDPYEDFQENWNTK	0	0	0	0	0	525	0	0	0	0	0	0	0	0	0	0	0	0	0	0	0	0	0	0	0	0	0	0
49	NSP1	DPYEDFQENWNTKHS	722	0	0	0	0	0	0	0	0	0	0	0	0	0	0	0	0	0	0	0	0	0	0	0	0	0	0	0
50	NSP1	KHSSGVTRELMRELN	0	0	0	0	0	0	0	0	0	0	0	0	0	0	0	0	0	0	1045	0	0	0	0	0	0	0	0	0
51	NSP2	GVTRELMRELNGGAY	0	0	0	0	0	0	0	0	0	0	0	0	0	0	0	0	0	0	506.5	0	0	0	0	0	0	0	0	0
52	NSP2	TRELMRELNGGAYTR	514	0	0	0	0	0	0	0	0	0	0	0	0	0	0	0	0	0	1090	0	0	0	0	0	0	0	0	0
53	NSP2	ELMRELNGGAYTRYV	0	0	0	0	0	0	0	618.5	0	0	0	0	0	0	608	0	0	2562.5	702	0	0	0	0	0	658.5	0	0	0
54	NSP2	MRELNGGAYTRYVDN	0	0	0	0	0	0	0	0	0	0	0	0	0	0	0	889.5	0	0	0	0	0	0	0	0	0	0	0	0
55	NSP2	ELNGGAYTRYVDNNF	0	0	0	0	0	0	0	620.5	0	0	0	0	0	0	0	1860	0	2081	11305.5	0	0	0	0	0	0	0	0	0
56	NSP2	GAYTRYVDNNFCGPD	0	0	0	0	0	1135	0	0	0	0	0	0	0	0	0	615	0	0	0	0	0	0	0	0	0	0	0	0
57	NSP2	YTRYVDNNFCGPDGY	0	0	0	0	0	543	0	635	0	0	0	0	0	0	0	0	0	0	2888	0	0	0	0	0	0	0	0	0
58	NSP2	RYVDNNFCGPDGYPL	0	0	0	0	0	0	0	0	0	0	0	0	0	0	0	0	0	758	1178	0	0	0	0	0	0	0	0	0
59	NSP2	VDNNFCGPDGYPLEC	0	0	0	0	0	1837	0	0	0	0	0	0	0	0	0	3318	0	0	1199	0	0	0	0	0	0	0	0	0
60	NSP2	NNFCGPDGYPLECIK	0	0	0	0	0	894	0	0	0	0	0	0	0	0	0	0	0	0	0	0	0	0	0	0	0	0	0	0
61	NSP2	GPDGYPLECIKDLLA	0	0	0	0	0	2145	0	1248	0	0	0	0	0	0	665	0	0	0	0	0	0	0	0	0	0	0	0	0
62	NSP2	DGYPLECIKDLLARA	0	0	0	0	0	0	0	0	0	0	0	0	0	0	0	0	0	0	2856.5	0	0	0	0	0	0	525	0	0
63	NSP2	YPLECIKDLLARAGK	0	0	0	0	0	0	0	0	0	0	0	0	0	0	0	0	0	0	1606.5	0	0	0	0	0	0	0	0	0
64	NSP2	AGKASCTLSEQLDFI	0	0	0	0	0	0	0	0	0	0	0	0	0	0	0	0	0	0	6592.5	0	0	0	0	0	0	703.5	0	0
65	NSP2	TLSEQLDFIDTKRGV	0	0	0	0	0	531.5	0	0	0	0	0	0	0	0	0	0	0	0	0	0	0	0	0	0	0	0	0	0
66	NSP2	DFIDTKRGVYCCREH	801.5	0	0	0	0	0	0	0	0	0	0	0	0	0	0	0	0	3021.5	691.5	0	0	0	0	0	0	0	0	0
67	NSP2	IDTKRGVYCCREHEH	0	0	0	0	0	0	0	0	0	0	675.5	0	0	0	0	737	0	7137	811	0	0	0	0	0	820	0	0	0
68	NSP2	TKRGVYCCREHEHEI	0	0	0	0	0	504	0	0	0	0	659.5	0	0	0	0	0	0	3119	0	0	516.5	0	0	0	0	0	0	0
69	NSP2	RGVYCCREHEHEIAW	0	0	0	0	595.5	740	0	0	0	0	0	0	0	0	0	819.5	803	5126	7503	0	0	0	0	0	0	0	0	0
70	NSP2	VYCCREHEHEIAWYT	0	0	0	0	0	0	0	0	0	0	0	0	0	0	0	0	0	3558	5310.5	0	0	0	0	0	0	0	0	0
71	NSP2	CCREHEHEIAWYTER	0	0	0	0	0	0	0	0	0	0	0	0	0	0	0	1650	0	4748.5	4850	0	0	0	0	0	549	0	0	0
72	NSP2	REHEHEIAWYTERSE	0	0	1941	727	0	578.5	0	543	0	0	547	0	0	0	738.5	951	808	3596	1056.5	1196.5	0	0	0	0	879.5	0	1208.5	0
73	NSP2	HEHEIAWYTERSEKS	0	0	0	0	0	0	0	0	0	0	561	0	0	0	0	0	0	3446.5	0	0	0	0	0	0	0	0	0	0
74	NSP2	HEIAWYTERSEKSYE	0	0	975	0	0	561.5	0	0	0	0	0	0	0	0	0	0	561	0	2527	531.5	0	0	0	0	0	0	747.5	0
75	NSP2	IAWYTERSEKSYELQ	0	0	0	0	0	0	0	0	0	0	0	0	0	0	0	0	1018.5	0	0	0	0	0	0	0	0	0	0	0
76	NSP2	TERSEKSYELQTPFE	0	0	556	1132	0	0	0	0	0	0	0	0	0	0	0	0	0	0	0	0	0	0	0	0	0	0	0	0
77	NSP2	EKSYELQTPFEIKLA	0	0	0	0	0	0	0	0	0	0	0	0	0	0	0	0	0	682.5	0	0	0	0	0	0	0	0	0	0
78	NSP2	EIKLAKKFDTFNGEC	0	0	0	0	0	874	0	0	0	0	0	0	0	0	0	0	0	0	0	0	0	0	0	0	0	0	0	0
79	NSP2	KLAKKFDTFNGECPN	0	0	0	0	0	1316.5	0	0	0	0	0	0	0	0	0	0	0	0	0	0	0	0	0	0	0	0	0	0
80	NSP2	KFDTFNGECPNFVFP	0	0	0	0	0	0	0	0	0	0	0	0	0	0	0	0	0	0	754	0	0	0	0	0	0	0	0	0
81	NSP2	DTFNGECPNFVFPLN	0	0	0	0	0	0	0	0	0	0	0	0	0	0	0	0	0	0	2595.5	0	0	0	0	0	0	0	0	0
82	NSP2	FNGECPNFVFPLNSI	0	0	0	0	0	0	0	0	0	0	0	0	0	0	0	0	0	2774.5	0	0	0	0	0	0	0	0	0	0
83	NSP2	NSIIKTIQPRVEKKK	523	0	0	0	1257.5	0	0	1225	0	0	0	0	0	0	1773.5	1912	0	1546	14644	0	0	729	0	0	0	0	0	0
84	NSP2	PRVEKKKLDGFMGRI	0	0	0	0	0	0	0	0	0	0	0	0	0	0	0	0	0	0	686	0	0	0	0	0	0	0	0	0
85	NSP2	VEKKKLDGFMGRIRS	0	0	0	0	0	0	0	0	0	0	0	0	0	0	0	0	0	0	907.5	0	0	0	0	0	0	0	0	0
86	NSP2	KKKLDGFMGRIRSVY	0	0	0	0	0	0	0	0	0	0	0	0	0	0	0	0	0	0	829.5	0	0	0	0	0	0	0	0	0
87	NSP2	KLDGFMGRIRSVYPV	0	0	0	0	0	0	0	0	0	0	0	0	0	0	0	910	0	0	0	0	0	0	0	0	0	0	0	0
88	NSP2	FMGRIRSVYPVASPN	0	0	0	0	0	2244	0	0	0	0	0	0	0	0	0	616.5	0	0	0	0	0	0	0	0	0	0	0	0
89	NSP2	GRIRSVYPVASPNEC	0	0	0	0	0	2749	0	0	0	0	0	0	0	0	0	512.5	0	0	0	0	0	0	0	0	0	0	0	0
90	NSP2	IRSVYPVASPNECNQ	0	0	0	0	0	804	0	0	575	0	0	0	0	0	0	1612.5	0	0	0	0	0	0	0	0	0	0	0	0
91	NSP2	SVYPVASPNECNQMC	0	0	0	0	0	1100.5	0	0	0	0	0	0	0	0	0	652.5	0	0	0	0	0	0	0	0	0	0	0	0
92	NSP2	QMCLSTLMKCDHCGE	0	0	0	0	0	0	0	0	0	0	0	0	2002	0	0	0	995.5	0	0	1878.5	0	0	0	0	0	0	3322.5	0
93	NSP2	STLMKCDHCGETSWQ	0	0	0	0	0	0	0	0	0	0	0	0	0	0	0	0	0	0	683.5	0	0	0	0	0	0	0	0	0
94	NSP2	KCDHCGETSWQTGDF	0	0	0	0	0	697	0	0	0	0	0	0	0	0	0	6837	0	0	1500.5	0	0	0	0	0	0	0	0	0
95	NSP2	ETSWQTGDFVKATCE	0	0	834	0	0	0	0	0	0	0	0	0	537.5	0	0	0	0	2437.5	0	0	0	0	0	0	693.5	0	685.5	0
96	NSP2	GDFVKATCEFCGTEN	0	0	523	0	0	627	0	0	950	0	0	0	0	0	0	1597	566	2041	0	0	0	0	0	0	0	0	0	0
97	NSP2	EFCGTENLTKEGATT	0	0	0	0	0	0	0	0	0	0	0	0	0	0	0	0	0	1399.5	0	0	0	0	0	0	0	0	0	0
98	NSP2	TENLTKEGATTCGYL	0	0	0	0	0	1314	0	0	0	0	0	0	0	0	0	0	0	0	651.5	0	0	0	0	0	0	0	0	0
99	NSP2	NLTKEGATTCGYLPQ	0	0	0	0	0	0	0	0	0	0	0	0	0	0	0	804	0	0	0	0	0	0	0	0	0	0	0	0
100	NSP2	IYCPACHNSEVGPEH	0	0	0	0	0	532	0	0	0	0	0	0	0	0	0	0	0	942	0	0	0	0	0	0	0	0	0	0
101	NSP2	HNSEVGPEHSLAEYH	0	0	0	0	0	0	0	0	0	0	0	0	0	0	0	501	0	0	0	0	0	0	0	0	0	0	0	0
102	NSP2	SEVGPEHSLAEYHNE	0	0	1310.5	0	504.5	0	0	0	0	0	0	0	0	0	0	0	0	0	0	1580.5	0	0	0	0	0	0	790	0
103	NSP2	HSLAEYHNESGLKTI	0	0	0	0	0	5587.5	0	0	0	0	0	0	0	0	0	0	0	0	0	0	0	0	0	0	0	0	0	0
104	NSP2	LAEYHNESGLKTILR	0	0	0	0	0	2559	0	0	0	0	0	0	0	0	0	0	0	0	0	0	0	0	0	0	0	0	0	0
105	NSP2	HNESGLKTILRKGGR	0	0	0	0	0	0	0	0	0	0	0	0	0	0	0	0	0	508.5	0	0	0	0	0	0	0	0	0	0
106	NSP2	ESGLKTILRKGGRTI	0	0	0	0	0	0	0	0	0	0	0	0	0	0	0	0	0	608.5	0	0	0	0	0	0	0	0	0	0
107	NSP2	GLKTILRKGGRTIAF	0	0	0	0	0	0	0	0	0	0	0	0	0	0	0	894.5	0	0	0	0	0	0	0	0	0	0	0	0
108	NSP2	SYVGCHNKCAYWVPR	0	0	0	0	0	0	0	0	0	0	0	0	0	0	0	0	0	0	723	0	0	0	0	0	0	0	0	0
109	NSP2	CHNKCAYWVPRASAN	0	0	0	0	17167	0	0	0	0	0	0	0	0	0	0	0	0	0	0	0	0	0	0	0	0	0	0	0
110	NSP2	CAYWVPRASANIGCN	0	0	0	0	703	0	0	0	0	0	0	0	0	0	0	0	0	0	0	0	0	0	0	0	0	0	0	0
111	NSP2	NIGCNHTGVVGEGSE	0	0	2339	0	0	0	0	0	0	0	0	0	0	0	0	0	674	0	571	0	0	0	0	0	0	0	700.5	0
112	NSP2	NHTGVVGEGSEGLND	0	0	0	0	0	570	0	0	0	0	0	0	0	0	0	0	745	0	4388	0	0	0	0	0	0	905	0	0
113	NSP2	TGVVGEGSEGLNDNL	0	0	0	0	0	0	0	0	0	0	0	0	0	0	0	0	0	0	3575	0	0	0	0	0	0	747	0	0
114	NSP2	VVGEGSEGLNDNLLE	0	0	1798	0	0	0	0	864	0	0	0	0	0	0	1043	0	0	1141.5	862.5	0	0	0	0	0	0	0	0	0
115	NSP2	GEGSEGLNDNLLEIL	0	0	0	0	0	0	0	0	0	0	0	0	0	0	0	0	602.5	603	8614	0	0	0	0	0	0	0	0	0
116	NSP2	EGLNDNLLEILQKEK	0	0	0	0	0	0	0	0	0	0	0	0	0	0	0	0	0	823.5	0	0	0	0	0	0	0	0	0	0
117	NSP2	DNLLEILQKEKVNIN	0	0	0	0	0	0	0	0	0	0	0	0	0	0	0	0	0	1224	0	0	0	0	0	0	0	0	0	0
118	NSP2	EILQKEKVNINIVGD	513	0	0	0	0	0	0	0	0	0	0	0	0	0	0	0	0	1301.5	0	0	0	0	0	0	0	0	0	0
119	NSP2	KVNINIVGDFKLNEE	0	0	855.5	0	2245	0	0	656.5	0	793.5	0	0	0	0	983	0	1948	0	0	0	0	0	0	0	0	0	0	0
120	NSP2	NINIVGDFKLNEEIA	0	0	0	0	0	0	0	0	0	0	0	0	0	0	0	0	2367.5	0	0	0	0	0	0	0	0	0	0	0
121	NSP2	NIVGDFKLNEEIAII	0	0	0	0	0	0	0	798.5	0	0	0	0	0	0	1020	0	0	1868	0	0	0	0	0	0	0	0	0	0
122	NSP2	VGDFKLNEEIAIILA	0	0	0	0	1294	0	0	2076	0	0	0	0	0	0	1995	0	0	0	0	0	0	514	0	0	0	0	0	0
123	NSP2	ASFSASTSAFVETVK	0	0	0	2868	0	0	0	593	0	0	0	0	0	0	500	0	0	0	0	0	0	0	0	0	0	0	0	0
124	NSP2	ASTSAFVETVKGLDY	0	0	0	0	0	0	0	0	0	0	0	0	0	0	0	0	0	0	778	0	0	0	0	0	0	0	0	0
125	NSP2	AFVETVKGLDYKAFK	0	0	0	0	0	1224.5	0	1589	0	0	0	0	0	0	0	0	0	0	0	0	0	0	0	0	0	0	0	0
126	NSP2	TVKGLDYKAFKQIVE	0	0	0	0	0	0	0	0	0	0	0	0	0	0	0	0	0	0	0	4733.5	0	0	0	0	0	0	0	0
127	NSP2	LDYKAFKQIVESCGN	0	0	0	0	0	0	0	604	0	0	0	0	0	0	0	0	0	0	0	0	0	0	0	0	0	0	0	0
128	NSP2	YKAFKQIVESCGNFK	0	0	0	0	0	0	0	0	0	0	0	0	0	0	0	0	0	0	1262.5	0	0	0	0	0	0	0	0	0
129	NSP2	AFKQIVESCGNFKVT	0	0	0	0	0	0	0	0	0	0	0	0	0	0	0	0	0	0	736	0	0	0	0	0	0	0	0	0
130	NSP2	IVESCGNFKVTKGKA	0	0	0	0	0	0	0	0	0	0	0	0	0	0	0	0	0	0	1699.5	0	0	0	0	0	0	0	0	0
131	NSP2	ESCGNFKVTKGKAKK	2831	1356.5	0	0	1879.5	5213	0	1165	908.5	0	0	0	0	565	0	3960	651	2134.5	25504	603.5	0	629.5	0	0	544	0	0	656
132	NSP2	CGNFKVTKGKAKKGA	0	0	0	0	0	0	0	0	0	0	0	0	0	0	0	0	0	0	2767	0	0	0	0	0	0	0	0	0
133	NSP2	NIGEQKSILSPLYAF	0	0	0	0	0	0	0	0	0	0	0	0	0	0	0	717.5	0	0	1926	0	0	0	0	0	0	0	0	0
134	NSP2	LSPLYAFASEAARVV	901	0	896.5	0	0	0	0	0	0	0	0	0	0	0	0	0	0	0	0	0	0	0	0	0	0	0	0	0
135	NSP2	RVVRSIFSRTLETAQ	0	0	0	0	0	0	0	0	0	0	0	0	0	0	0	704	0	0	0	0	0	0	0	0	0	0	0	0
136	NSP2	SIFSRTLETAQNSVR	635	0	0	0	0	0	0	0	0	0	0	0	0	0	0	0	0	1524	0	0	0	0	0	0	0	0	0	0
137	NSP2	FSRTLETAQNSVRVL	0	0	0	0	0	0	0	0	0	0	0	0	0	0	0	0	0	989	0	0	0	0	0	0	0	0	0	0
138	NSP2	TILDGISQYSLRLID	0	0	0	0	0	0	0	0	0	0	0	0	0	0	0	1309	0	1011	0	0	0	0	0	0	0	0	0	0
139	NSP2	GISQYSLRLIDAMMF	0	0	0	0	0	0	0	0	0	0	0	0	0	0	0	640.5	0	0	0	0	0	0	0	0	0	0	0	0
140	NSP2	LIDAMMFTSDLATNN	0	0	0	0	0	0	0	0	0	0	0	0	0	0	0	954	0	0	0	0	0	0	0	0	0	0	0	0
141	NSP2	DAMMFTSDLATNNLV	721	0	0	0	0	0	0	0	0	0	0	0	0	0	0	0	0	1154	0	0	0	0	0	0	0	0	0	0
142	NSP2	MMFTSDLATNNLVVM	0	0	0	0	579	0	0	0	0	0	0	0	0	0	0	0	0	0	0	0	0	0	0	0	0	0	0	0
143	NSP2	FTSDLATNNLVVMAY	0	0	0	0	0	0	0	0	4502.5	0	0	0	0	0	0	7314.5	0	0	0	0	0	0	1898	0	0	0	0	0
144	NSP2	SDLATNNLVVMAYIT	0	0	0	0	0	0	0	0	1544	0	0	0	0	0	0	3953	0	0	0	0	0	0	1135	0	0	0	0	0
145	NSP2	TNNLVVMAYITGGVV	0	0	0	0	0	501	0	0	0	0	0	0	0	0	0	0	0	0	0	0	0	0	0	0	0	0	0	0
146	NSP2	MAYITGGVVQLTSQW	622	0	0	0	0	0	0	0	0	0	0	0	0	0	0	0	0	0	568.5	0	0	0	0	0	0	0	0	0
147	NSP2	TGGVVQLTSQWLTNI	0	0	0	0	0	0	0	0	0	0	0	0	0	0	0	0	0	0	1423	0	0	0	0	0	0	0	0	0
148	NSP2	LTSQWLTNIFGTVYE	0	0	0	0	0	0	0	0	0	0	0	0	0	0	0	0	0	0	5494.5	0	0	0	0	0	0	0	0	0
149	NSP2	IFGTVYEKLKPVLDW	0	0	0	0	0	0	0	0	0	0	0	0	0	0	0	0	0	0	2350	0	0	0	0	0	0	0	0	0
150	NSP2	GTVYEKLKPVLDWLE	0	0	0	737	0	0	0	0	0	0	0	0	521	0	0	0	0	0	0	0	0	0	0	0	0	0	0	0
151	NSP2	PVLDWLEEKFKEGVE	0	0	2609.5	656.5	531.5	1022	0	0	0	0	0	0	0	0	656.5	825.5	1299	0	0	5529	0	0	0	0	0	0	0	0
152	NSP2	LDWLEEKFKEGVEFL	0	0	0	0	0	0	0	0	0	0	0	0	0	0	0	0	0	0	2826	0	0	0	0	0	0	0	0	0
153	NSP2	WLEEKFKEGVEFLRD	0	0	0	0	0	0	0	0	0	0	0	0	0	0	0	0	0	0	1855.5	0	0	0	0	0	0	0	0	0
154	NSP2	EEKFKEGVEFLRDGW	0	0	0	0	0	0	0	2076.5	0	0	0	0	0	643.5	2125.5	0	1130	1405	4036	0	0	1143	0	556	1026.5	0	0	0
155	NSP2	KFKEGVEFLRDGWEI	0	0	0	0	0	0	0	0	0	0	0	0	0	0	0	0	0	0	1056	0	0	0	0	0	0	0	0	0
156	NSP2	GVEFLRDGWEIVKFI	0	0	0	0	0	1119.5	0	0	0	0	0	0	0	0	0	0	0	0	2725	0	0	0	0	0	0	0	0	0
157	NSP2	DGWEIVKFISTCACE	0	0	803	0	0	0	0	0	0	0	0	0	0	0	0	0	0	537	626	591	0	0	0	0	0	0	0	0
158	NSP2	IVTCAKEIKESVQTF	0	0	0	0	0	0	0	0	0	0	0	0	0	0	0	510	0	0	0	0	0	0	0	0	0	0	0	0
159	NSP2	TCAKEIKESVQTFFK	0	0	0	0	0	0	0	0	0	0	0	0	0	0	0	0	0	0	2220	0	0	0	0	0	0	0	0	0
160	NSP2	EIKESVQTFFKLVNK	0	0	0	0	0	0	0	0	981	0	0	0	0	0	0	2968	0	1000	0	0	0	0	0	0	0	0	0	0
161	NSP2	VNKFLALCADSIIIG	2620.5	0	0	0	0	0	0	0	0	0	0	0	0	0	0	727	0	0	0	0	0	0	0	0	0	0	0	0
162	NSP2	KFLALCADSIIIGGA	4858.5	0	0	0	0	0	0	0	0	0	0	0	0	0	0	602	0	0	0	0	0	0	0	0	0	0	0	0
163	NSP2	LALCADSIIIGGAKL	1779.5	0	0	0	0	0	0	0	0	0	0	0	0	0	0	0	0	0	0	0	0	0	0	0	0	0	0	0
164	NSP2	LCADSIIIGGAKLKA	1447	0	0	0	0	0	0	0	0	0	0	0	0	0	0	0	0	0	0	0	0	0	0	0	0	0	0	0
165	NSP2	ADSIIIGGAKLKALN	656	0	0	0	0	0	0	0	0	0	0	0	0	0	0	0	0	0	1770	0	0	0	0	0	0	0	0	0
166	NSP2	NLGETFVTHSKGLYR	0	0	0	0	0	0	0	0	0	0	0	0	0	0	0	0	0	0	936.5	0	0	0	0	0	0	0	0	0
167	NSP2	TFVTHSKGLYRKCVK	589	0	0	0	0	0	677	0	0	0	0	0	0	0	0	0	0	0	1476.5	0	0	0	0	0	0	0	0	0
168	NSP2	VTHSKGLYRKCVKSR	1140	0	0	0	0	0	0	0	0	0	0	0	0	0	0	1568	0	1641.5	10027	0	0	0	0	0	0	0	0	0
169	NSP2	HSKGLYRKCVKSREE	0	0	638.5	0	1757.5	0	0	0	0	837	0	0	0	0	0	0	881	0	0	0	0	0	0	0	0	0	0	0
170	NSP2	LYRKCVKSREETGLL	0	0	0	0	0	0	0	0	0	0	0	0	0	0	0	0	0	0	2148	0	0	0	0	0	0	0	0	0
171	NSP2	ETGLLMPLKAPKEII	0	0	0	0	0	0	0	0	0	0	0	0	0	0	0	0	0	786.5	0	0	0	0	0	0	0	0	0	0
172	NSP2	GLLMPLKAPKEIIFL	0	0	0	0	0	0	0	0	0	0	0	0	0	0	0	0	0	2297.5	1036	0	0	0	0	0	0	0	0	0
173	NSP2	LMPLKAPKEIIFLEG	0	0	0	0	0	0	0	0	0	0	0	0	0	0	0	0	0	582	0	0	0	0	0	0	0	0	0	0
174	NSP2	PLKAPKEIIFLEGET	0	0	604	0	0	821	0	0	0	0	0	0	0	0	0	0	0	0	0	558	0	0	0	0	0	0	0	0
175	NSP2	PKEIIFLEGETLPTE	0	0	0	0	0	0	0	0	0	0	0	0	0	0	0	0	0	0	0	0	0	0	0	0	0	0	506	0
176	NSP2	EIIFLEGETLPTEVL	1130	0	0	0	0	3089	0	0	0	0	0	0	0	0	0	868	0	4594	0	0	0	0	0	0	530.5	0	0	0
177	NSP2	IFLEGETLPTEVLTE	0	0	0	0	0	0	0	0	538	0	0	0	0	0	0	2293.5	0	0	2497.5	0	0	0	0	0	0	1235.5	709.5	0
178	NSP2	LEGETLPTEVLTEEV	0	0	551	0	0	0	0	650.5	0	0	0	0	0	0	0	0	0	0	0	0	0	0	0	0	0	0	0	0
179	NSP2	GETLPTEVLTEEVVL	0	0	0	0	0	3337	0	1499	0	0	0	0	0	0	988	0	0	0	0	0	0	0	0	0	0	0	0	0
180	NSP2	TLPTEVLTEEVVLKT	2580.5	0	0	604	1420	5748	0	1058.5	715.5	0	0	0	0	968	640	2806	1319	944.5	1558	0	2291	0	0	0	0	0	0	0
181	NSP2	PTEVLTEEVVLKTGD	1003	0	0	1620	1058	1014.5	0	709.5	1434	0	0	0	0	815.5	1072.5	5033	1211.5	1349	0	692	2634.5	0	0	0	0	0	0	649
182	NSP2	EVLTEEVVLKTGDLQ	0	0	0	0	0	601.5	0	927	0	0	595	0	0	0	909.5	0	0	7135.5	0	0	0	804	0	0	1759.5	0	0	0
183	NSP2	EEVVLKTGDLQPLEQ	0	0	0	0	0	0	0	2594	0	0	0	0	0	0	1854.5	0	0	3299.5	0	0	0	1590	0	0	1155	0	0	0
184	NSP2	TGDLQPLEQPTSEAV	0	0	0	508.5	1207	25454.5	0	6715	0	0	0	0	0	0	4808.5	0	0	13576	0	0	0	0	0	0	0	0	0	0
185	NSP2	DLQPLEQPTSEAVEA	0	0	0	0	0	27234.5	0	2033.5	0	0	0	0	0	0	6736	3082.5	0	7250	0	0	0	2062	0	0	0	0	0	0
186	NSP2	QPLEQPTSEAVEAPL	0	0	0	0	574	35418	0	1305.5	0	0	0	0	0	0	2716.5	1096	0	10961	0	0	0	0	0	0	0	0	0	0
187	NSP2	LEQPTSEAVEAPLVG	0	0	0	0	0	20338	0	2436.5	0	0	0	0	0	0	1593.5	0	0	0	0	0	0	0	0	0	0	0	0	0
188	NSP2	QPTSEAVEAPLVGTP	0	0	0	0	0	15769	0	0	0	0	0	0	0	0	0	0	0	0	0	0	0	0	0	0	0	0	0	0
189	NSP2	TSEAVEAPLVGTPVC	0	0	0	0	0	1050.5	0	0	0	0	0	0	0	0	0	0	0	0	0	0	0	0	0	0	0	0	0	0
190	NSP2	EAVEAPLVGTPVCIN	0	0	0	0	0	0	0	729	0	0	0	0	0	0	994	0	583.5	2213	0	0	0	0	0	0	0	0	0	0
191	NSP2	CINGLMLLEIKDTEK	0	0	0	0	0	0	0	650	0	0	0	0	0	0	0	0	0	0	0	0	0	0	0	0	0	0	0	0
192	NSP2	TEKYCALAPNMMVTN	0	0	0	0	0	0	0	0	0	0	0	0	0	0	0	577.5	0	0	0	0	0	0	0	0	0	0	0	0
193	NSP3	MMVTNNTFTLKGGAP	0	0	0	0	4348	0	0	0	0	0	0	0	0	0	0	512.5	0	0	0	0	0	0	0	0	0	0	0	0
194	NSP3	TLKGGAPTKVTFGDD	0	0	0	0	0	0	0	0	0	0	0	0	0	0	0	0	0	1003	0	0	0	0	0	0	0	0	0	0
195	NSP3	GAPTKVTFGDDTVIE	0	0	0	0	0	856	0	0	0	0	0	0	0	0	0	0	0	0	0	0	2058	0	0	0	0	0	0	0
196	NSP3	EVQGYKSVNITFELD	0	0	0	0	0	0	0	0	0	0	0	0	0	0	0	0	0	1032	0	0	0	0	0	0	0	0	0	0
197	NSP3	YKSVNITFELDERID	0	0	0	0	0	0	0	0	0	0	0	0	0	0	0	0	0	0	0	0	2294	0	0	0	0	0	0	0
198	NSP3	KCSAYTVELGTEVNE	0	0	892	0	0	0	0	0	0	0	0	0	1957.5	0	0	0	0	0	0	4353	0	0	0	0	0	0	7246.5	0
199	NSP3	SAYTVELGTEVNEFA	0	832	0	0	0	2308.5	0	0	0	0	0	0	0	0	0	0	0	0	0	0	0	0	0	0	0	0	0	0
200	NSP3	YTVELGTEVNEFACV	0	518	0	0	0	0	0	0	0	0	0	0	0	0	0	0	0	0	0	0	0	0	0	0	0	0	0	0
201	NSP3	TEVNEFACVVADAVI	0	0	0	0	0	1835	0	0	0	0	0	0	0	0	0	1058	0	0	0	0	0	0	0	0	0	0	0	0
202	NSP3	ACVVADAVIKTLQPV	0	0	0	0	0	0	0	0	714.5	0	0	0	0	0	0	719	0	0	0	0	0	0	0	0	0	0	0	0
203	NSP3	ADAVIKTLQPVSELL	0	0	0	0	0	0	0	0	0	0	0	0	0	0	0	0	0	0	4468.5	0	0	0	0	0	0	0	0	0
204	NSP3	AVIKTLQPVSELLTP	0	0	0	0	0	0	0	0	0	0	0	0	0	0	0	786.5	0	0	0	0	0	0	0	0	0	0	0	0
205	NSP3	TLQPVSELLTPLGID	0	0	0	672.5	0	908.5	0	0	522.5	0	0	0	0	0	0	1725	0	0	0	0	0	0	0	0	0	0	0	0
206	NSP3	QPVSELLTPLGIDLD	0	0	0	0	0	0	0	0	0	0	0	0	0	0	0	842	0	1976	0	0	0	0	0	0	0	0	0	0
207	NSP3	VSELLTPLGIDLDEW	0	0	0	0	0	836.5	0	0	507	0	0	0	0	933	0	1704	669	0	7341	0	1255	0	0	622	0	1241	714.5	1212
208	NSP3	ELLTPLGIDLDEWSM	0	0	0	587.5	0	842	0	0	0	0	0	0	0	0	0	943	0	1254.5	2187.5	0	0	0	0	0	541.5	804.5	0	0
209	NSP3	LTPLGIDLDEWSMAT	0	0	0	503.5	0	0	0	0	585	0	0	0	0	0	0	1462	0	0	1489	0	0	0	608	0	0	0	0	0
210	NSP3	PLGIDLDEWSMATYY	0	0	0	1214	0	1242	0	0	2197.5	0	0	0	0	505	0	7393.5	2083.5	0	19441	905.5	0	0	937	765	0	813	664	537
211	NSP3	GIDLDEWSMATYYLF	0	0	0	1849	1206	0	0	0	0	0	0	0	0	0	0	995.5	0	0	8173.5	0	0	0	0	0	0	0	0	0
212	NSP3	DLDEWSMATYYLFDE	649	0	1422	2136	0	0	0	816	0	0	0	0	963	1264.5	804	754	975.5	0	4454.5	1394	575	761.5	0	1482.5	583	1180	1568.5	1495
213	NSP3	DEWSMATYYLFDESG	573.5	0	0	0	1687	0	0	0	0	0	0	0	0	0	0	0	0	0	0	0	0	0	0	0	0	0	0	0
214	NSP3	WSMATYYLFDESGEF	0	0	0	0	0	0	0	611	0	0	0	0	0	789	722	638	1020	723	17813	0	0	0	0	0	0	932	0	641.5
215	NSP3	MATYYLFDESGEFKL	0	0	0	0	0	0	0	0	0	0	0	0	0	0	0	1153	0	0	0	0	0	0	0	0	0	0	0	0
216	NSP3	YLFDESGEFKLASHM	0	0	0	0	0	818.5	0	0	0	0	0	0	0	0	0	0	0	0	0	0	0	0	0	0	0	0	0	0
217	NSP3	FDESGEFKLASHMYC	0	0	0	0	0	0	0	0	0	0	0	0	0	0	0	0	0	0	1383	0	0	0	0	0	0	0	0	0
218	NSP3	ESGEFKLASHMYCSF	0	0	0	0	542	0	0	578	0	0	0	0	0	0	1124.5	0	0	1820	943	0	0	0	0	0	644.5	0	0	0
219	NSP3	GEFKLASHMYCSFYP	0	0	0	0	0	0	0	0	0	0	0	0	0	0	0	0	0	0	848	0	0	0	0	0	0	0	0	0
220	NSP3	LASHMYCSFYPPDED	0	0	0	0	0	516	0	578	0	0	0	0	0	0	975.5	0	0	0	0	0	0	0	0	0	0	0	0	0
221	NSP3	SHMYCSFYPPDEDEE	0	0	2085	0	7234	751	0	0	0	0	0	0	0	0	1296.5	1160	571	0	1967	0	0	648.5	0	0	0	605	0	0
222	NSP3	MYCSFYPPDEDEEEG	0	0	1695.5	0	4388.5	1128	0	0	0	0	0	0	0	0	853.5	557	0	0	910.5	0	0	570	0	0	0	627	0	0
223	NSP3	CSFYPPDEDEEEGDC	872.5	0	1871	0	4306.5	0	0	0	0	0	0	0	0	0	1753.5	2449.5	724.5	795	1091.5	0	0	901.5	0	681	0	1411	0	0
224	NSP3	FYPPDEDEEEGDCEE	890.5	650.5	4155	1059.5	7373	2545.5	0	932	0	885	0	0	0	538	2046.5	2676.5	1379.5	1021	1876	0	1753	1311	0	1694	0	2323	0	0
225	NSP3	PPDEDEEEGDCEEEE	990	1083	5383.5	1494.5	7486	3841	0	1408	615	1105	0	0	0	747.5	2010	3551	2070	1479	1943.5	0	2488	1610	527	1848.5	639	2333	502	672.5
226	NSP3	DEDEEEGDCEEEEFE	1833.5	2070.5	5334	3417	9209	4406	523.5	2060.5	804	1079	0	0	584.5	1287	2335	3646	2934	3508	3484.5	505.5	2764	2260.5	631	2696	1376	3252	980	1094.5
227	NSP3	DEEEGDCEEEEFEPS	1147.5	1209.5	3168	2972	13118	2248	0	1223	0	0	0	0	0	1006	2136	1684.5	1772.5	3402	1226	0	1673	1764	0	1885	947	1782	686	693.5
228	NSP3	EEGDCEEEEFEPSTQ	750	530	2050	1212	5424	869	0	2647	0	0	1156.5	0	0	617	3775	1704	2669	10592.5	0	0	794.5	3484	0	1572	2422.5	1406	598	502
229	NSP3	GDCEEEEFEPSTQYE	0	0	2203	1252	3716	695	0	0	0	505.5	596	526	0	1019	777	701.5	908	1693	2351.5	0	1340.5	1156	0	1334.5	1239	1748	1126.5	695.5
230	NSP3	CEEEEFEPSTQYEYG	0	0	957.5	917.5	3428	0	0	0	0	0	501.5	0	0	884	528	0	632.5	1543.5	1547	0	713	1098	0	1296.5	1039.5	1422	536.5	731
231	NSP3	EEEFEPSTQYEYGTE	796	770	1795.5	1945	1491	0	0	5849	0	552	1416	0	0	0	7940	1474.5	2575.5	12887	1095.5	598	0	3945	0	1563	2964.5	1012	916	0
232	NSP3	EFEPSTQYEYGTEDD	0	582.5	808	603	1277.5	0	0	930.5	0	0	852	0	0	688	1094	892.5	1965.5	4603	892	0	1094.5	1180	0	932.5	1206	1672.5	0	524.5
233	NSP3	EPSTQYEYGTEDDYQ	787.5	0	0	0	1371	0	0	548	0	0	881	0	0	561.5	728	681	1064	6551	704.5	0	669.5	561	0	718	1533	1438	0	500.5
234	NSP3	QYEYGTEDDYQGKPL	0	0	0	0	0	0	0	0	0	0	0	0	0	0	0	0	0	0	608	0	0	0	0	0	0	0	0	0
235	NSP3	EYGTEDDYQGKPLEF	0	0	0	0	0	0	0	613	0	0	547.5	0	0	0	1020	0	0	2540.5	1812	0	0	0	0	0	614	617.5	0	0
236	NSP3	EDDYQGKPLEFGATS	0	0	0	0	0	0	0	997	0	0	0	0	0	0	1254.5	0	0	3220	1421	0	0	0	0	0	731	0	0	0
237	NSP3	KPLEFGATSAALQPE	0	0	0	0	0	0	0	0	0	0	0	0	0	0	0	0	0	0	5995	0	0	0	0	0	0	0	0	0
238	NSP3	LEFGATSAALQPEEE	0	0	961	0	3422	0	0	919.5	0	0	0	0	0	0	1079.5	0	837	0	742	0	0	0	0	0	0	0	0	0
239	NSP3	FGATSAALQPEEEQE	0	0	1535.5	0	2876	0	0	0	0	0	0	0	511	0	0	0	742	0	0	0	0	0	0	0	0	0	0	0
240	NSP3	ATSAALQPEEEQEED	0	710	2001.5	0	5145.5	1948	0	0	0	0	0	0	0	0	1267.5	0	2071	0	0	0	618	0	0	0	0	0	0	0
241	NSP3	SAALQPEEEQEEDWL	625.5	0	581	0	2825.5	1607.5	0	0	0	0	0	0	0	624	973.5	0	964	0	3893.5	0	0	0	0	0	0	661.5	0	539
242	NSP3	ALQPEEEQEEDWLDD	0	0	722	1227	2748	2094	0	1000	0	0	0	0	0	1971.5	1225	1384.5	1308.5	0	1710	0	0	537	517	890.5	0	963	0	1449
243	NSP3	QPEEEQEEDWLDDDS	0	0	993	1717	1339	1046	0	653.5	0	0	0	0	0	1547	1074	556	992.5	0	0	0	0	0	0	993	0	1123	0	1078
244	NSP3	EEEQEEDWLDDDSQQ	0	0	974	1510	1877	1368.5	0	2284	0	0	879	0	0	969.5	2903	928	1831.5	9073	0	556	0	1157.5	0	1067	1261.5	914	0	682
245	NSP3	EQEEDWLDDDSQQTV	0	0	0	1072	1038	1396	0	1646	0	0	577.5	0	0	0	1792	0	597	4044	0	0	0	0	0	702	675	635	0	0
246	NSP3	EEDWLDDDSQQTVGQ	0	0	0	777.5	1012.5	0	0	2636	0	0	606	0	0	0	1852	579.5	672.5	8220.5	0	0	0	644	0	666.5	1046	0	0	0
247	NSP3	DWLDDDSQQTVGQQD	694	0	0	759	0	0	0	0	0	0	0	0	0	0	0	554	0	0	0	0	0	0	0	0	0	0	0	0
248	NSP3	DDSQQTVGQQDGSED	571	587.5	0	0	0	607	0	0	0	0	0	0	0	0	0	0	1213	0	0	0	0	0	0	0	0	0	0	0
249	NSP3	SQQTVGQQDGSEDNQ	0	0	0	0	0	0	0	0	590	0	0	0	0	0	0	1185	559	0	0	0	0	0	0	0	0	0	0	0
250	NSP3	VGQQDGSEDNQTTTI	0	0	0	0	0	0	0	0	0	0	0	0	0	0	0	1234	0	0	2093	0	0	0	0	0	0	0	0	0
251	NSP3	QQDGSEDNQTTTIQT	0	0	0	0	0	0	0	0	0	0	0	0	0	0	0	6577	0	0	0	0	0	0	0	0	0	0	0	0
252	NSP3	DGSEDNQTTTIQTIV	774.5	0	0	0	0	0	0	0	0	0	0	0	0	0	0	1779.5	0	2265.5	2327.5	0	0	0	0	0	0	627	0	0
253	NSP3	SEDNQTTTIQTIVEV	0	0	0	0	0	0	0	0	853.5	0	0	0	0	0	0	2636	0	0	0	0	0	0	0	0	0	0	0	0
254	NSP3	DNQTTTIQTIVEVQP	0	0	0	0	0	533.5	0	0	0	0	0	0	0	0	0	684.5	0	0	0	0	0	0	0	0	0	0	0	0
255	NSP3	IQTIVEVQPQLEMEL	0	0	0	0	0	0	0	0	0	0	0	0	0	0	0	592	0	0	0	0	0	0	0	0	0	0	0	0
256	NSP3	TIVEVQPQLEMELTP	0	0	0	0	0	2032	0	0	0	0	0	0	0	0	0	0	0	1049	0	0	0	0	0	0	0	0	0	0
257	NSP3	VEVQPQLEMELTPVV	0	0	0	0	0	1307.5	0	0	0	0	0	0	0	0	0	0	0	0	0	0	0	0	0	0	0	0	0	0
258	NSP3	VQPQLEMELTPVVQT	0	0	0	0	0	0	0	0	0	0	0	0	0	0	0	0	0	1750	0	0	0	0	0	0	0	0	0	0
259	NSP3	PQLEMELTPVVQTIE	0	0	518	0	517.5	783	0	0	0	0	0	0	0	0	0	717	0	0	0	778.5	2384.5	0	0	0	0	0	0	0
260	NSP3	LEMELTPVVQTIEVN	0	0	0	0	0	0	0	0	647	0	0	0	0	0	0	979	0	0	0	0	1102	0	0	0	0	0	0	0
261	NSP3	MELTPVVQTIEVNSF	0	0	0	0	0	0	0	0	0	0	0	0	0	0	0	886.5	0	0	0	0	0	0	0	0	0	0	0	0
262	NSP3	PVVQTIEVNSFSGYL	0	0	0	0	675	0	0	0	0	0	0	0	0	0	0	1677	0	0	0	0	0	0	0	0	0	0	0	0
263	NSP3	EVNSFSGYLKLTDNV	0	0	0	0	0	0	0	0	0	0	0	0	0	0	0	0	0	1678	0	0	0	0	0	0	819	0	0	0
264	NSP3	LTDNVYIKNADIVEE	0	0	1506.5	0	0	1085.5	0	0	0	529.5	0	0	0	0	0	0	1531	526	0	0	0	0	0	0	0	0	0	0
265	NSP3	DNVYIKNADIVEEAK	534	0	0	0	0	0	0	690.5	0	0	0	0	0	0	0	0	0	0	0	0	0	0	0	0	0	0	0	0
266	NSP3	VYIKNADIVEEAKKV	0	0	0	0	0	0	0	1452	0	0	0	0	0	0	1227	0	0	608	0	0	0	0	0	0	0	0	0	0
267	NSP3	IKNADIVEEAKKVKP	0	0	0	0	0	0	0	536	0	0	0	0	0	0	0	0	0	0	0	0	0	0	0	0	0	0	0	0
268	NSP3	NADIVEEAKKVKPTV	0	0	0	0	0	0	0	0	512	0	0	0	0	0	0	0	0	0	0	0	0	0	0	0	0	0	0	0
269	NSP3	VEEAKKVKPTVVVNA	0	0	0	0	0	0	0	0	706	0	0	0	0	0	0	0	0	0	0	0	0	0	0	0	0	0	0	0
270	NSP3	EAKKVKPTVVVNAAN	0	0	0	0	0	0	0	0	0	0	0	0	0	0	0	0	0	1029.5	0	0	0	0	0	0	0	0	0	0
271	NSP3	KHGGGVAGALNKATN	0	0	0	0	0	0	0	0	0	0	0	0	0	0	0	1487.5	0	0	0	0	0	0	0	0	0	0	0	0
272	NSP3	GGGVAGALNKATNNA	0	0	0	0	0	0	0	0	0	0	0	0	0	0	0	6838	0	0	0	0	0	0	0	0	0	0	0	0
273	NSP3	GVAGALNKATNNAMQ	0	0	0	0	0	0	0	0	0	0	0	0	0	0	0	563.5	0	0	0	0	0	0	0	0	0	0	0	0
274	NSP3	AGALNKATNNAMQVE	0	0	0	0	0	0	0	0	613.5	0	0	0	0	0	0	2742	0	0	0	2120	0	0	0	0	0	0	0	0
275	NSP3	NKATNNAMQVESDDY	0	0	0	0	0	0	0	0	0	0	0	0	0	0	0	0	1359.5	0	0	0	554	0	0	0	0	0	0	0
276	NSP3	ESDDYIATNGPLKVG	0	0	0	0	0	0	0	727	0	0	570	0	0	0	962.5	0	0	2412	0	0	0	0	0	0	652	0	0	0
277	NSP3	HNLAKHCLHVVGPNV	0	0	0	0	0	1075.5	0	0	0	0	0	0	0	0	0	0	0	0	0	0	0	0	0	0	0	0	0	0
278	NSP3	KHCLHVVGPNVNKGE	0	0	0	0	0	0	0	0	0	0	0	0	2107	0	0	0	0	0	0	1398.5	0	0	0	0	0	0	6077.5	0
279	NSP3	CLHVVGPNVNKGEDI	0	0	0	0	0	0	0	0	0	0	0	0	0	0	0	0	0	1734	0	0	0	0	0	0	0	0	0	0
280	NSP3	VNKGEDIQLLKSAYE	0	0	0	0	0	0	0	0	0	0	0	0	529	0	0	0	0	0	0	0	0	0	0	0	0	0	1003	0
281	NSP3	EDIQLLKSAYENFNQ	0	0	0	0	0	0	0	0	0	0	0	0	0	0	531	1289.5	0	2520.5	0	0	0	0	0	0	848	0	0	0
282	NSP3	IQLLKSAYENFNQHE	0	0	0	0	0	510.5	0	0	0	0	0	0	596.5	0	0	0	0	0	946.5	973	0	0	0	0	0	0	2244	0
283	NSP3	LLKSAYENFNQHEVL	0	0	0	0	0	0	0	0	0	0	0	0	0	0	0	0	0	0	1582	0	0	0	0	0	0	0	0	0
284	NSP3	KSAYENFNQHEVLLA	0	0	0	0	0	0	0	1897	0	0	0	0	0	0	2847.5	0	0	1229.5	0	0	0	1190	0	0	0	0	0	0
285	NSP3	FNQHEVLLAPLLSAG	0	0	0	0	0	0	0	0	0	0	0	0	0	0	0	0	0	0	527	0	0	0	0	0	0	0	0	0
286	NSP3	QHEVLLAPLLSAGIF	0	0	0	0	0	0	0	0	0	0	0	0	0	0	0	0	0	0	2104	0	0	0	0	0	0	0	0	0
287	NSP3	APLLSAGIFGADPIH	0	0	0	0	0	2197	0	0	0	0	0	0	0	0	0	0	0	0	0	0	0	0	0	0	0	0	0	0
288	NSP3	SAGIFGADPIHSLRV	0	0	0	0	0	758.5	0	0	0	0	0	0	0	0	0	0	0	0	0	0	0	0	0	0	0	0	0	0
289	NSP3	PIHSLRVCVDTVRTN	651	0	0	0	0	647	0	0	790.5	0	0	0	0	0	0	2141	975	805.5	0	1608.5	0	0	0	0	0	0	0	0
290	NSP3	HSLRVCVDTVRTNVY	566.5	0	0	0	0	722	0	0	0	0	0	0	0	0	0	504	0	0	786	0	0	0	0	0	0	0	0	0
291	NSP3	LRVCVDTVRTNVYLA	554	0	0	0	0	0	0	0	0	0	0	0	0	0	871.5	0	0	0	0	0	0	0	0	0	0	0	0	0
292	NSP3	VCVDTVRTNVYLAVF	0	0	0	0	0	0	0	0	0	0	0	0	0	0	0	0	0	0	2246.5	0	0	0	0	0	0	0	0	0
293	NSP3	TVRTNVYLAVFDKNL	0	0	0	0	0	0	0	0	0	0	0	0	0	0	0	0	0	0	676	0	0	0	0	0	0	0	0	0
294	NSP3	RTNVYLAVFDKNLYD	0	0	0	0	0	0	0	0	0	0	0	0	0	0	0	0	0	0	2352	0	0	0	0	0	0	0	0	0
295	NSP3	LVSSFLEMKSEKQVE	0	0	0	0	0	0	0	0	0	0	0	0	0	0	0	0	0	0	0	2287.5	0	0	0	0	0	0	0	0
296	NSP3	SSFLEMKSEKQVEQK	2159	0	0	0	0	0	0	0	0	0	0	0	0	0	0	0	0	0	0	0	0	0	0	0	0	0	0	0
297	NSP3	EMKSEKQVEQKIAEI	0	0	0	0	0	0	0	638.5	0	0	0	0	0	0	0	0	0	2423.5	0	0	0	704	0	0	690	0	0	0
298	NSP3	EKQVEQKIAEIPKEE	0	0	786	0	634	0	0	0	0	0	0	0	0	0	0	0	636.5	1862.5	0	0	0	595	0	0	0	0	0	0
299	NSP3	EQKIAEIPKEEVKPF	0	0	0	0	0	0	0	2376	0	0	0	0	0	0	1855	0	0	2473.5	0	0	0	692	0	0	0	0	0	0
300	NSP3	KIAEIPKEEVKPFIT	0	0	0	0	0	0	0	908	0	0	0	0	0	0	2639	0	0	0	0	0	0	0	0	0	0	0	0	0
301	NSP3	AEIPKEEVKPFITES	0	0	0	739.5	0	0	0	5397	0	0	0	0	0	0	1486	1061	0	2391	0	0	0	727.5	0	0	0	0	0	0
302	NSP3	IPKEEVKPFITESKP	0	0	0	0	0	0	0	4377	0	0	0	0	0	0	3345.5	3728	0	1737	8563	0	0	0	593	0	0	2282	0	0
303	NSP3	KEEVKPFITESKPSV	0	0	0	0	0	0	0	0	0	0	0	0	0	0	0	2283.5	0	0	4891.5	0	0	0	0	0	0	681	0	0
304	NSP3	EVKPFITESKPSVEQ	0	0	0	0	0	0	0	0	0	0	0	0	0	0	551.5	2088	0	2583.5	3492	0	0	0	0	0	0	0	0	0
305	NSP3	KPFITESKPSVEQRK	0	0	0	0	0	0	0	0	0	0	0	0	0	0	0	0	0	0	1838	0	0	0	0	0	0	0	0	0
306	NSP3	FITESKPSVEQRKQD	0	0	0	0	0	0	0	0	0	0	0	0	0	0	0	968	0	1219.5	0	0	0	0	0	0	0	0	0	0
307	NSP3	SKPSVEQRKQDDKKI	1067	0	0	0	0	0	0	0	0	0	0	0	0	0	0	596	0	0	727	0	0	0	0	0	0	0	0	0
308	NSP3	QRKQDDKKIKACVEE	0	0	632	0	0	0	0	0	0	0	0	0	0	0	0	0	747.5	0	0	0	0	0	0	0	0	0	0	0
309	NSP3	IKACVEEVTTTLEET	0	0	0	0	0	0	0	0	0	0	0	0	0	0	0	1205	0	0	0	0	0	0	0	0	0	0	0	0
310	NSP3	VEEVTTTLEETKFLT	0	0	0	0	0	0	0	0	0	0	0	0	0	0	0	1388.5	0	0	0	0	0	0	0	0	0	0	0	0
311	NSP3	EVTTTLEETKFLTEN	546	0	0	0	720.5	689	0	666.5	661	0	0	0	0	0	1165	1444	0	4032	0	0	0	0	0	0	951	0	0	0
312	NSP3	TLEETKFLTENLLLY	580	0	0	0	0	1043	0	0	0	0	0	0	0	0	0	0	0	0	2896.5	0	0	0	0	0	0	0	0	0
313	NSP3	EETKFLTENLLLYID	501	0	0	0	0	0	0	1371	504	0	558	0	0	0	1178	796	0	2603	0	0	0	1037.5	0	567	1273.5	0	0	0
314	NSP3	TKFLTENLLLYIDIN	0	0	0	0	0	1828	0	0	587	0	0	0	0	0	0	0	0	1471	1869.5	0	0	0	0	0	0	0	0	0
315	NSP3	FLTENLLLYIDINGN	0	0	0	0	0	892	0	0	579.5	0	0	0	0	0	0	1301	0	0	744.5	0	0	0	0	0	0	0	0	0
316	NSP3	TENLLLYIDINGNLH	0	0	0	0	0	1593	0	0	0	0	0	0	0	0	0	0	0	0	1327	0	0	0	0	0	0	0	0	0
317	NSP3	NLLLYIDINGNLHPD	0	0	0	0	0	0	0	0	0	0	0	0	0	0	0	1220.5	0	0	0	0	0	0	0	0	0	0	0	0
318	NSP3	LLYIDINGNLHPDSA	0	0	0	0	0	0	0	0	0	0	0	0	0	0	0	0	0	1742	0	0	0	0	0	0	0	0	0	0
319	NSP3	YIDINGNLHPDSATL	0	0	0	0	0	0	0	0	0	0	0	0	0	0	0	0	0	1241	0	0	0	0	0	0	0	0	0	0
320	NSP3	NGNLHPDSATLVSDI	0	0	0	0	0	0	0	0	562.5	0	0	0	0	0	0	1237	0	1111	0	0	0	0	0	0	0	0	0	0
321	NSP3	NLHPDSATLVSDIDI	0	0	0	0	0	0	0	1409	1078	0	0	0	0	0	1259	2852	0	1041	0	0	0	514.5	0	0	0	0	0	0
322	NSP3	HPDSATLVSDIDITF	0	0	0	0	0	0	0	736.5	0	0	0	0	0	0	563	944.5	0	1496.5	0	0	0	0	0	0	0	0	0	0
323	NSP3	DSATLVSDIDITFLK	1095	0	0	0	0	0	0	0	0	0	0	0	0	0	0	593	0	0	0	0	0	0	0	0	0	0	0	0
324	NSP3	LVSDIDITFLKKDAP	0	0	0	0	0	0	0	0	0	0	0	0	0	0	0	676.5	0	0	0	0	0	0	0	0	0	0	0	0
325	NSP3	SDIDITFLKKDAPYI	0	0	0	0	0	0	0	0	0	0	0	0	0	0	0	0	0	674	0	0	0	0	0	0	0	0	0	0
326	NSP3	ITFLKKDAPYIVGDV	0	0	0	0	0	0	0	0	0	0	0	0	0	0	0	0	0	532.5	0	0	0	0	0	0	0	0	0	0
327	NSP3	FLKKDAPYIVGDVVQ	0	0	0	0	0	0	0	0	0	0	0	0	0	0	0	743.5	0	0	0	0	0	0	0	0	0	0	0	0
328	NSP3	DAPYIVGDVVQEGVL	718	0	0	0	0	4902.5	0	0	0	0	0	0	0	0	0	526.5	0	0	0	0	0	0	0	0	0	0	0	0
329	NSP3	IVGDVVQEGVLTAVV	0	0	0	0	1053	0	0	0	0	0	0	0	0	0	0	854	585.5	0	0	0	0	0	0	0	0	0	0	0
330	NSP3	TEMLAKALRKVPTDN	0	0	0	0	517	0	0	0	0	0	0	0	0	0	0	0	0	0	0	0	0	0	0	0	0	0	0	0
331	NSP3	TDNYITTYPGQGLNG	0	0	0	0	0	0	0	0	0	0	0	0	0	0	0	0	0	0	1341	0	0	0	0	0	0	0	0	0
332	NSP3	ITTYPGQGLNGYTVE	0	0	0	0	0	0	0	0	0	0	0	0	0	0	0	0	0	0	0	2642	0	0	0	0	0	0	0	0
333	NSP3	PGQGLNGYTVEEAKT	0	0	0	0	0	0	0	0	0	0	0	0	0	0	0	0	0	880	0	0	0	0	0	0	0	0	0	0
334	NSP3	LNGYTVEEAKTVLKK	0	0	0	0	0	0	0	0	0	0	0	0	0	0	0	0	0	639.5	5326.5	0	0	0	0	0	0	0	0	0
335	NSP3	GYTVEEAKTVLKKCK	0	0	0	0	0	0	0	0	0	0	0	0	0	0	0	0	0	0	1772	0	0	0	0	0	0	0	0	0
336	NSP3	TVEEAKTVLKKCKSA	0	0	0	0	0	1215.5	0	0	0	0	0	0	0	0	0	0	0	0	0	0	0	0	0	0	0	0	0	0
337	NSP3	EEAKTVLKKCKSAFY	0	0	0	0	0	0	0	2508.5	0	0	0	0	0	0	1773.5	0	0	3187.5	0	0	0	691.5	0	0	879	0	0	0
338	NSP3	KCKSAFYILPSIISN	0	0	0	0	0	0	0	0	592	0	0	0	0	0	0	696	0	569.5	0	0	0	0	0	0	0	0	0	0
339	NSP3	YILPSIISNEKQEIL	0	0	0	0	0	0	0	0	0	0	0	0	0	0	0	0	0	774	0	0	0	0	0	0	0	0	0	0
340	NSP3	SIISNEKQEILGTVS	0	0	0	0	0	0	0	0	0	0	0	0	0	0	0	0	0	549.5	0	0	0	0	0	0	0	0	0	0
341	NSP3	ISNEKQEILGTVSWN	0	0	0	0	0	0	0	0	0	0	0	0	0	0	0	1514	0	0	0	0	0	0	563.5	0	0	0	0	0
342	NSP3	NEKQEILGTVSWNLR	0	0	0	0	0	0	0	0	0	0	0	0	0	0	0	0	0	0	812.5	0	0	0	0	0	0	0	0	0
343	NSP3	KQEILGTVSWNLREM	0	0	0	0	0	0	0	0	0	0	0	0	0	0	0	0	0	0	3004	0	0	0	0	0	0	0	0	0
344	NSP3	TVSWNLREMLAHAEE	0	0	657.5	0	0	0	0	0	0	0	0	0	0	0	0	0	799.5	0	0	0	0	0	0	0	0	0	0	0
345	NSP3	MLAHAEETRKLMPVC	0	0	0	0	0	0	0	0	630.5	0	0	0	0	0	0	748.5	0	0	0	0	0	0	0	0	0	0	0	0
346	NSP3	AHAEETRKLMPVCVE	0	0	0	0	0	0	0	0	0	0	0	0	0	0	0	0	0	0	0	2650	0	0	0	0	0	0	0	0
347	NSP3	ETRKLMPVCVETKAI	0	0	0	0	0	0	0	0	0	0	0	0	0	0	0	0	0	1613	0	0	0	0	0	0	608	0	0	0
348	NSP3	LMPVCVETKAIVSTI	0	0	0	0	0	0	0	0	509	0	0	0	0	0	0	647	0	0	0	0	0	0	0	0	0	0	0	0
349	NSP3	PVCVETKAIVSTIQR	0	0	0	0	829	0	0	0	588	0	0	0	0	0	0	3006	607	0	0	0	0	0	0	0	0	0	0	0
350	NSP3	KAIVSTIQRKYKGIK	2668	0	0	0	0	20323	0	0	0	0	0	0	0	0	0	729	0	5851	61683	0	0	900	0	0	0	2709	0	0
351	NSP3	IVSTIQRKYKGIKIQ	0	0	0	0	0	8974.5	0	0	0	0	0	0	0	0	0	0	0	0	0	0	0	0	0	0	0	0	0	0
352	NSP3	STIQRKYKGIKIQEG	0	0	0	0	0	721	0	0	0	0	0	0	0	0	0	0	0	0	0	0	0	0	0	0	0	0	0	0
353	NSP3	RKYKGIKIQEGVVDY	0	0	0	0	0	539	0	0	0	0	0	0	0	0	0	0	0	0	2718	0	0	0	0	0	0	0	0	0
354	NSP3	YKGIKIQEGVVDYGA	0	0	0	0	0	0	0	0	0	0	0	0	0	0	0	0	0	0	1238	0	0	0	0	0	0	0	0	0
355	NSP3	GIKIQEGVVDYGARF	0	0	0	0	0	0	0	0	0	0	0	0	0	0	0	0	0	0	1319	0	0	0	0	0	0	0	0	0
356	NSP3	KIQEGVVDYGARFYF	0	0	0	0	0	0	0	0	0	0	0	0	0	0	0	0	0	1201	4949.5	0	0	0	0	0	0	0	0	0
357	NSP3	TSKTTVASLINTLND	0	0	0	0	0	915.5	0	874	3027	0	0	0	0	0	1528.5	9938.5	0	0	6813.5	0	0	0	0	0	0	697.5	0	0
358	NSP3	KTTVASLINTLNDLN	0	0	0	0	0	0	0	678.5	798.5	0	0	0	0	0	1363	5716	987.5	0	7430	0	0	0	0	0	0	0	0	0
359	NSP3	TVASLINTLNDLNET	0	0	0	0	0	940	0	0	560	0	0	0	0	0	1272	1562	0	0	1237.5	0	0	0	0	0	0	0	0	0
360	NSP3	ASLINTLNDLNETLV	2156	0	0	0	0	1112	0	1417.5	0	0	0	0	0	0	1935	2808	0	0	3572.5	0	0	0	0	0	0	0	0	0
361	NSP3	LINTLNDLNETLVTM	1744	0	0	0	0	1646.5	0	0	1327	0	0	0	0	0	829	3997.5	0	0	1433	0	0	0	0	0	0	0	0	0
362	NSP3	NTLNDLNETLVTMPL	535.5	0	0	0	0	0	0	0	2921.5	0	0	0	0	0	0	2834	0	0	821	0	0	0	0	0	0	0	0	0
363	NSP3	LNDLNETLVTMPLGY	0	0	0	0	0	863.5	0	0	0	0	0	0	0	0	0	580	0	0	3278	0	0	0	0	0	0	0	0	0
364	NSP3	DLNETLVTMPLGYVT	678	0	0	0	0	0	0	0	0	0	0	0	0	0	0	0	0	0	0	0	0	0	0	0	0	0	0	0
365	NSP3	TLVTMPLGYVTHGLN	0	0	0	0	0	0	0	0	0	0	0	0	0	0	0	0	0	0	3870	0	0	0	0	0	0	0	0	0
366	NSP3	VTMPLGYVTHGLNLE	0	0	0	0	0	0	0	0	0	0	0	0	0	0	595	0	0	0	2866	0	0	0	0	0	0	0	0	0
367	NSP3	YVTHGLNLEEAARYM	0	0	0	0	557.5	0	0	0	0	0	0	0	0	0	0	0	0	0	0	0	0	0	0	0	0	0	0	0
368	NSP3	THGLNLEEAARYMRS	0	0	0	0	0	0	0	0	0	0	0	0	0	0	0	0	0	0	0	0	0	625	0	0	0	0	0	0
369	NSP3	NLEEAARYMRSLKVP	0	0	0	0	0	0	0	0	0	0	0	0	0	0	0	560	0	0	0	0	0	0	0	0	0	0	0	0
370	NSP3	EEAARYMRSLKVPAT	0	0	0	0	0	0	0	3088	0	0	0	0	0	0	1538	0	0	2785	0	0	0	1511	0	0	776	0	0	0
371	NSP3	PATVSVSSPDAVTAY	0	0	0	0	0	0	0	0	0	0	0	0	0	0	0	1240	0	0	0	0	0	0	0	0	0	0	0	0
372	NSP3	SVSSPDAVTAYNGYL	0	0	0	0	0	0	0	0	0	0	0	0	0	0	0	0	0	0	605	0	0	0	0	0	0	0	0	0
373	NSP3	SSPDAVTAYNGYLTS	0	0	0	0	0	888.5	0	0	0	0	0	0	0	0	0	0	0	0	0	0	0	0	0	0	0	0	0	0
374	NSP3	AVTAYNGYLTSSSKT	0	0	0	0	0	0	0	7317.5	0	0	0	0	0	0	7244.5	1521.5	0	0	1758	0	0	4107	0	0	0	0	0	0
375	NSP3	TAYNGYLTSSSKTPE	0	0	0	0	0	0	0	6195	0	0	0	0	0	0	7232	610	0	0	0	0	0	2998	0	0	0	0	0	0
376	NSP3	YNGYLTSSSKTPEEH	0	0	0	0	656	0	0	4941	0	0	0	0	0	0	4259	0	0	0	0	0	0	1528	0	0	0	0	0	0
377	NSP3	GYLTSSSKTPEEHFI	0	0	0	0	0	0	0	3673	0	0	0	0	0	0	2803	0	0	0	0	0	0	801.5	0	0	0	0	0	0
378	NSP3	LTSSSKTPEEHFIET	0	0	0	0	0	898	0	0	0	0	0	0	0	0	0	1887	0	0	0	0	0	0	0	0	0	0	0	0
379	NSP3	SSSKTPEEHFIETIS	2420	589	0	0	0	2052	0	0	0	0	0	0	0	0	0	0	0	0	6166	0	0	0	0	0	0	0	0	0
380	NSP3	SKTPEEHFIETISLA	704.5	0	0	0	0	1081	0	854.5	0	0	0	0	0	0	770.5	934	0	0	5015	0	0	0	0	0	0	669.5	0	0
381	NSP3	TPEEHFIETISLAGS	887.5	0	0	0	0	3161	0	0	6520.5	0	0	0	0	0	0	7974	774	0	0	0	0	0	899	0	0	602	0	0
382	NSP3	EEHFIETISLAGSYK	0	0	0	530.5	0	637.5	0	3805.5	0	0	653.5	0	0	0	2560	743	0	4606.5	0	0	0	2587.5	0	0	1168	0	0	0
383	NSP3	IETISLAGSYKDWSY	0	0	0	0	0	0	0	0	0	0	0	0	0	0	0	1272	0	0	0	0	0	0	0	0	0	0	0	0
384	NSP3	AGSYKDWSYSGQSTQ	0	0	0	0	0	0	0	0	0	0	0	0	0	0	0	0	0	1011	0	0	0	0	0	0	0	0	0	0
385	NSP3	SYKDWSYSGQSTQLG	0	0	0	0	0	0	0	0	0	0	0	0	0	0	0	0	0	0	1243	0	0	0	0	0	0	0	0	0
386	NSP3	KDWSYSGQSTQLGIE	0	0	0	0	0	0	0	0	0	0	0	0	0	0	0	0	0	0	1098	0	0	0	0	0	0	0	0	0
387	NSP3	WSYSGQSTQLGIEFL	0	0	0	0	0	0	0	0	0	0	0	0	0	0	0	0	0	1422.5	3450.5	0	0	0	0	0	0	0	0	0
388	NSP3	EFLKRGDKSVYYTSN	0	0	0	0	0	0	0	0	0	0	0	0	0	0	0	0	0	874	0	0	0	0	0	0	0	0	0	0
389	NSP3	TSNPTTFHLDGEVIT	0	0	0	0	0	732	0	2481	0	0	0	0	0	0	1027.5	0	0	0	0	0	0	777	0	0	0	0	0	0
390	NSP3	NPTTFHLDGEVITFD	0	0	0	0	0	0	0	13828.5	0	0	0	0	0	0	8172	0	0	1778	0	0	0	3833.5	0	0	0	0	0	0
391	NSP3	TTFHLDGEVITFDNL	0	0	0	0	0	0	0	1966.5	0	0	0	0	0	0	0	0	0	0	0	0	0	985.5	0	0	0	0	0	0
392	NSP3	FHLDGEVITFDNLKT	0	0	0	0	0	0	0	1402	0	0	0	0	0	0	0	0	0	0	0	0	0	755	0	0	0	0	0	0
393	NSP3	GEVITFDNLKTLLSL	0	0	0	0	0	504	0	0	0	0	0	0	0	0	0	0	0	0	0	0	0	0	0	0	0	0	0	0
394	NSP3	TFDNLKTLLSLREVR	0	0	0	0	0	0	0	0	0	0	0	0	0	0	0	0	0	0	0	2515.5	0	0	0	0	0	0	0	0
395	NSP3	EVRTIKVFTTVDNIN	0	0	0	0	0	821	0	0	0	0	0	0	0	0	0	0	0	1045.5	0	0	0	0	0	0	0	0	0	0
396	NSP3	VFTTVDNINLHTQVV	0	0	737	0	0	0	0	0	0	0	0	0	0	0	0	0	0	0	0	0	0	0	0	0	0	0	0	0
397	NSP3	TTVDNINLHTQVVDM	0	0	0	0	0	0	0	0	1292	0	0	0	0	0	0	0	0	0	0	0	0	0	0	0	0	0	0	0
398	NSP3	VDNINLHTQVVDMSM	0	0	0	0	914.5	625	0	0	1190	0	0	0	0	0	0	0	0	0	0	0	0	0	0	0	0	0	0	0
399	NSP3	NINLHTQVVDMSMTY	0	0	0	0	1182	0	0	0	3026.5	0	0	0	0	0	0	1894	0	0	0	0	0	0	0	0	0	0	0	0
400	NSP3	NLHTQVVDMSMTYGQ	0	0	0	0	0	0	0	0	0	0	0	0	0	0	0	1918	0	0	0	0	0	0	0	0	0	0	0	0
401	NSP3	HTQVVDMSMTYGQQF	703	0	0	0	0	0	0	0	0	0	0	0	0	0	0	876	0	0	610	0	0	0	0	0	0	0	0	0
402	NSP3	VDMSMTYGQQFGPTY	0	0	0	0	0	0	0	0	0	0	0	0	0	0	0	1124	0	0	0	0	0	0	0	0	0	0	0	0
403	NSP3	MSMTYGQQFGPTYLD	0	0	0	0	0	0	0	0	0	0	0	0	0	0	0	691.5	0	0	0	0	0	0	0	0	0	0	0	0
404	NSP3	YGQQFGPTYLDGADV	0	0	0	0	0	627.5	0	0	0	0	0	0	0	0	0	0	0	1011.5	0	0	0	0	0	0	0	0	0	0
405	NSP3	PTYLDGADVTKIKPH	520	0	0	0	0	0	0	0	662	0	0	0	0	0	0	1867	0	0	0	0	0	0	0	0	0	0	0	0
406	NSP3	DGADVTKIKPHNSHE	577	0	0	0	0	0	0	0	0	0	0	0	587	0	0	0	0	0	1708	730	0	0	0	0	0	783	999.5	0
407	NSP3	KIKPHNSHEGKTFYV	0	0	0	0	0	0	0	0	0	0	0	0	0	0	0	0	0	665	0	0	0	0	0	0	0	0	0	0
408	NSP3	HNSHEGKTFYVLPND	0	0	0	0	0	573	0	0	0	0	0	0	0	0	0	0	0	0	0	0	0	0	0	0	0	0	0	0
409	NSP3	EGKTFYVLPNDDTLR	0	0	0	0	0	0	0	0	0	0	0	0	0	0	0	0	0	3215	0	0	0	0	0	0	574.5	0	0	0
410	NSP3	KTFYVLPNDDTLRVE	0	0	0	0	0	0	0	0	0	0	0	0	0	0	0	0	0	0	0	2168	0	0	0	0	0	0	0	0
411	NSP3	VLPNDDTLRVEAFEY	0	0	0	0	0	1424	0	0	0	0	0	0	0	0	0	0	0	645	985.5	0	611	0	0	0	0	674	0	0
412	NSP3	PNDDTLRVEAFEYYH	0	0	0	552	0	1093.5	0	0	0	0	0	0	0	0	0	0	632	1059.5	4128.5	0	0	0	0	0	0	766	0	0
413	NSP3	RVEAFEYYHTTDPSF	0	0	0	0	0	0	0	0	0	0	0	0	0	0	0	0	0	0	1759.5	0	0	0	0	0	0	0	0	0
414	NSP3	EAFEYYHTTDPSFLG	0	0	0	0	0	0	0	0	0	0	0	0	0	0	0	0	0	614	0	0	0	0	0	0	0	0	0	0
415	NSP3	FEYYHTTDPSFLGRY	0	0	0	0	0	0	0	0	0	0	0	0	0	0	0	0	0	0	3823.5	0	0	0	0	0	0	0	0	0
416	NSP3	HTTDPSFLGRYMSAL	672	0	0	0	0	0	0	0	3371.5	0	0	0	0	0	0	2976.5	0	0	0	0	0	0	1713.5	0	0	0	0	0
417	NSP3	TDPSFLGRYMSALNH	0	0	0	0	0	2122.5	0	0	7873	0	0	0	0	0	0	16526.5	0	0	0	0	0	0	2742.5	0	0	0	0	0
418	NSP3	GRYMSALNHTKKWKY	0	0	0	0	0	0	0	0	0	0	0	0	0	0	0	541	0	1194.5	2475	0	0	0	0	0	0	0	0	0
419	NSP3	KKWKYPQVNGLTSIK	0	0	0	0	0	0	0	606	0	0	0	0	0	0	0	0	0	0	0	0	0	0	0	0	0	0	0	0
420	NSP3	QVNGLTSIKWADNNC	14856.5	0	0	0	0	0	0	0	0	0	0	0	0	0	0	1083	0	0	0	0	0	0	0	0	0	0	0	0
421	NSP3	NGLTSIKWADNNCYL	2567	0	0	0	0	0	0	0	0	0	0	0	0	0	0	0	0	0	745	0	0	0	0	0	0	0	0	0
422	NSP3	LTSIKWADNNCYLAT	506	0	0	0	0	0	0	0	0	0	0	0	0	0	0	0	0	0	0	0	0	0	0	0	0	0	0	0
423	NSP3	ADNNCYLATALLTLQ	0	0	0	0	0	0	0	0	0	0	0	0	0	0	0	778.5	0	0	0	0	0	0	0	0	0	0	0	0
424	NSP3	IELKFNPPALQDAYY	0	0	0	0	0	507	0	607.5	0	0	0	0	0	0	0	996	0	618	4493	0	0	0	0	0	0	0	0	0
425	NSP3	PPALQDAYYRARAGE	0	0	646	0	0	0	0	0	0	0	0	0	1852	0	0	0	783	0	0	3869	0	0	0	0	0	0	2554.5	0
426	NSP3	QDAYYRARAGEAANF	0	0	0	0	0	898.5	0	0	0	0	0	0	0	0	0	0	0	0	3572	0	0	0	0	0	0	0	0	0
427	NSP3	FCALILAYCNKTVGE	0	0	0	0	0	0	0	0	0	0	0	0	0	0	0	0	0	0	0	1179	0	0	0	0	0	0	1165.5	0
428	NSP3	KTVGELGDVRETMSY	0	0	0	0	0	0	0	0	4109	0	0	0	0	0	0	6754.5	0	0	0	0	0	0	1173	0	0	0	0	0
429	NSP3	VGELGDVRETMSYLF	0	0	0	0	994.5	0	0	0	2873	0	0	0	0	0	0	10928.5	0	0	0	0	0	0	1557	0	0	0	0	0
430	NSP3	ELGDVRETMSYLFQH	0	0	0	0	0	0	0	543	582	0	0	0	0	0	0	2315.5	501	4129	0	0	0	625.5	0	0	928	0	0	0
431	NSP3	ETMSYLFQHANLDSC	0	0	0	0	0	0	0	0	0	0	0	0	0	0	0	0	0	829.5	0	0	0	0	0	0	700	0	0	0
432	NSP3	HANLDSCKRVLNVVC	0	0	0	0	0	0	0	0	0	0	0	0	0	0	0	547.5	0	0	0	0	0	0	0	0	0	0	0	0
433	NSP3	LNVVCKTCGQQQTTL	0	0	0	0	0	0	0	0	0	0	0	0	0	0	0	0	0	0	61216.5	0	0	0	0	0	0	0	0	0
434	NSP3	VVCKTCGQQQTTLKG	0	0	0	0	0	0	0	0	0	0	0	0	0	0	0	0	0	0	7350.5	0	0	0	0	0	0	0	0	0
435	NSP3	CKTCGQQQTTLKGVE	0	0	0	0	0	726	0	0	0	0	0	0	0	0	0	0	0	0	22078.2	1385.5	0	0	0	0	0	0	0	0
436	NSP3	TCGQQQTTLKGVEAV	0	0	0	0	0	1424.5	0	0	0	0	0	0	0	0	0	0	0	0	6979.5	0	0	0	0	0	0	0	0	0
437	NSP3	GQQQTTLKGVEAVMY	0	0	0	0	0	987	0	0	0	0	0	0	0	0	0	0	0	0	5393	0	0	0	0	0	0	0	0	0
438	NSP3	TTLKGVEAVMYMGTL	0	0	0	0	0	1440	0	0	0	0	0	0	0	0	0	539	0	0	0	0	0	0	0	0	0	0	0	0
439	NSP3	LKGVEAVMYMGTLSY	0	0	0	0	0	826	0	0	517	0	0	0	0	0	0	819	0	0	0	0	0	0	0	0	0	0	0	0
440	NSP3	GVEAVMYMGTLSYEQ	0	0	0	511.5	0	645	0	0	0	0	0	0	0	0	0	0	0	0	0	0	0	0	0	0	0	0	0	0
441	NSP3	EAVMYMGTLSYEQFK	0	0	0	0	0	0	0	0	0	0	0	0	0	0	552	0	0	1702.5	0	0	0	0	0	0	594.5	0	0	0
442	NSP3	YMGTLSYEQFKKGVQ	0	0	0	0	0	969	0	0	0	0	0	0	0	0	0	0	0	0	0	0	0	0	0	0	0	0	0	0
443	NSP3	GTLSYEQFKKGVQIP	0	0	0	0	0	2985	0	0	0	0	0	0	0	0	0	0	0	0	0	0	0	0	0	0	0	0	0	0
444	NSP3	GKQATKYLVQQESPF	0	0	0	0	0	0	0	744	0	0	0	0	0	0	650	0	0	0	822	0	0	0	0	0	0	0	0	0
445	NSP3	QATKYLVQQESPFVM	0	0	0	0	0	503	0	0	0	0	0	0	0	0	0	3633.5	0	0	0	0	0	0	0	0	0	0	0	0
446	NSP3	TKYLVQQESPFVMMS	0	0	0	0	566	0	0	0	903	0	0	0	0	0	0	3447.5	0	0	0	0	0	0	2752	0	0	0	0	0
447	NSP3	YLVQQESPFVMMSAP	0	0	0	505.5	0	0	0	0	1461.5	0	0	0	0	0	0	5157	0	0	0	0	0	0	2021.5	0	0	0	0	0
448	NSP3	VQQESPFVMMSAPPA	0	0	0	0	0	0	0	0	865.5	0	0	0	0	0	0	1389.5	0	0	0	0	0	0	0	0	0	0	0	0
449	NSP3	QESPFVMMSAPPAQY	0	0	0	0	0	0	0	0	0	0	0	0	0	0	0	2026.5	0	0	0	0	0	0	0	0	0	0	0	0
450	NSP3	SPFVMMSAPPAQYEL	0	0	0	0	0	0	0	0	0	0	0	0	0	0	0	0	0	530	0	0	0	0	0	0	0	0	0	0
451	NSP3	FVMMSAPPAQYELKH	0	0	0	0	0	0	0	0	516.5	0	0	0	0	0	0	934.5	0	0	0	0	0	0	0	0	0	0	0	0
452	NSP3	SAPPAQYELKHGTFT	0	0	0	0	0	584	0	0	0	0	0	0	0	0	0	0	0	0	0	0	0	0	0	0	0	0	0	0
453	NSP3	AQYELKHGTFTCASE	0	0	0	0	1146	0	0	0	0	0	0	0	641.5	0	0	0	0	0	0	0	0	0	0	0	0	0	960.5	0
454	NSP3	YELKHGTFTCASEYT	0	0	0	0	889.5	0	0	0	0	0	0	0	0	0	0	0	0	0	0	0	0	0	0	0	0	0	0	0
455	NSP3	LKHGTFTCASEYTGN	0	0	0	0	530.5	0	0	0	0	0	0	0	0	0	0	0	0	0	0	0	0	0	0	0	0	0	0	0
456	NSP3	HGTFTCASEYTGNYQ	0	0	0	0	0	0	0	0	573.5	0	0	0	0	0	0	0	0	0	0	0	0	0	0	0	0	0	0	0
457	NSP3	TCASEYTGNYQCGHY	0	0	0	0	0	1061	0	0	0	0	0	0	0	0	0	800	0	0	5160.5	0	0	0	0	0	0	0	0	0
458	NSP3	NYQCGHYKHITSKET	0	0	0	0	0	0	0	777	0	0	0	0	0	0	991	0	0	0	0	0	0	0	0	0	0	0	0	0
459	NSP3	QCGHYKHITSKETLY	0	0	0	0	1355.5	0	0	1323	0	0	0	0	0	0	1329.5	0	0	0	766.5	0	0	0	0	0	0	0	0	0
460	NSP3	GHYKHITSKETLYCI	0	0	0	0	0	1471.5	0	0	0	0	0	0	0	0	0	0	0	0	0	0	0	0	0	0	0	0	0	0
461	NSP3	HITSKETLYCIDGAL	0	0	0	0	0	1520	0	0	0	0	0	0	0	0	0	0	0	0	0	0	0	0	0	0	0	0	0	0
462	NSP3	TSKETLYCIDGALLT	0	0	0	0	0	1057.5	0	0	0	0	0	0	0	0	0	0	0	0	0	0	0	0	0	0	0	0	0	0
463	NSP3	GALLTKSSEYKGPIT	0	0	0	0	0	824	0	0	0	0	0	0	0	0	0	0	0	0	0	0	0	0	0	0	0	0	0	0
464	NSP3	LLTKSSEYKGPITDV	0	0	0	0	0	634.5	0	0	0	0	0	0	0	0	0	0	0	0	1625.5	0	0	0	0	0	0	0	0	0
465	NSP3	TKSSEYKGPITDVFY	0	0	0	0	0	816.5	0	0	0	0	0	0	0	0	0	0	0	0	1362	0	0	0	0	0	0	0	0	0
466	NSP3	SSEYKGPITDVFYKE	0	0	0	0	0	846	0	0	0	0	0	0	0	0	0	0	0	0	0	0	0	0	0	0	0	0	0	0
467	NSP3	PITDVFYKENSYTTT	0	0	0	0	0	949.5	0	1007	0	0	0	0	0	0	514	2259.5	1236.5	841	4123	0	0	0	0	0	0	0	0	0
468	NSP3	TDVFYKENSYTTTIK	0	0	0	0	0	0	0	0	0	0	0	0	0	0	0	0	0	0	550	0	0	0	0	0	0	0	0	0
469	NSP3	VFYKENSYTTTIKPV	0	0	0	0	0	0	0	0	510	0	0	0	0	0	0	849	0	0	0	0	0	0	0	0	0	0	0	0
470	NSP3	ENSYTTTIKPVTYKL	0	0	0	0	0	0	0	0	0	0	0	0	0	0	0	0	0	921	0	0	0	0	0	0	0	0	0	0
471	NSP3	TIKPVTYKLDGVVCT	0	0	0	0	0	838	0	0	0	0	0	0	0	0	0	0	0	0	0	0	0	0	0	0	0	0	0	0
472	NSP3	VTYKLDGVVCTEIDP	0	0	0	0	0	0	0	0	0	0	0	0	0	0	0	0	0	0	0	0	1985.5	0	0	0	0	0	0	0
473	NSP3	LDGVVCTEIDPKLDN	0	0	0	0	0	0	0	0	0	0	0	0	0	0	0	1274	0	0	0	0	622.5	0	0	0	0	0	0	0
474	NSP3	GVVCTEIDPKLDNYY	0	0	0	0	560	562.5	0	0	0	0	0	0	0	0	0	0	0	0	2314	0	0	0	0	0	0	0	0	0
475	NSP3	TEIDPKLDNYYKKDN	0	0	0	613.5	0	1183	0	0	0	0	0	0	0	0	0	707	0	0	3217.5	0	0	0	0	0	0	0	0	0
476	NSP3	IDPKLDNYYKKDNSY	0	0	0	0	0	0	0	0	0	0	0	0	0	0	0	810	0	0	1154.5	0	0	0	0	0	0	0	0	0
477	NSP3	LDNYYKKDNSYFTEQ	0	0	0	0	0	718	0	0	0	0	0	0	0	0	0	0	0	0	0	0	0	0	0	0	0	0	0	0
478	NSP3	NSYFTEQPIDLVPNQ	0	0	0	0	0	0	0	0	930	0	0	0	0	0	0	1214	0	0	0	0	0	0	0	0	0	0	0	0
479	NSP3	YFTEQPIDLVPNQPY	0	0	0	0	0	0	0	0	0	0	0	0	0	0	0	0	0	0	4569	0	0	0	0	0	0	1776	0	0
480	NSP3	TEQPIDLVPNQPYPN	635	0	0	808	0	4488	0	602	1796.5	0	0	0	0	0	511	2561.5	0	0	1113.5	0	0	0	0	0	0	0	0	0
481	NSP3	QPIDLVPNQPYPNAS	0	0	0	0	0	859	0	0	0	0	0	0	0	0	0	891	0	0	0	0	0	0	0	0	0	0	0	0
482	NSP3	IDLVPNQPYPNASFD	0	0	0	0	0	966.5	0	0	0	0	0	0	0	0	0	720	0	0	0	0	0	0	0	0	0	0	0	0
483	NSP3	LVPNQPYPNASFDNF	0	0	0	0	0	749	0	0	511.5	0	0	0	0	0	0	0	0	0	4403.5	0	0	0	0	0	0	0	0	0
484	NSP3	PNQPYPNASFDNFKF	0	0	0	0	0	0	0	0	0	0	0	0	0	0	0	0	0	0	1024	0	0	0	0	0	0	0	0	0
485	NSP3	DNFKFVCDNIKFADD	601	0	0	0	0	0	0	0	0	0	0	0	0	0	0	515	0	865.5	0	0	0	0	0	0	0	0	0	0
486	NSP3	FKFVCDNIKFADDLN	0	0	0	0	0	0	0	0	0	0	0	0	0	0	0	0	0	0	756	0	0	0	0	0	0	0	0	0
487	NSP3	ADDLNQLTGYKKPAS	0	0	0	0	0	0	0	0	0	0	0	0	0	0	0	1062	0	0	0	0	0	0	0	0	0	0	0	0
488	NSP3	GYKKPASRELKVTFF	0	0	0	0	0	0	0	0	0	0	0	0	0	0	0	0	0	0	868	0	0	0	0	0	0	0	0	0
489	NSP3	KKPASRELKVTFFPD	0	0	0	0	0	1098.5	0	0	0	0	0	0	0	0	0	0	0	0	0	0	0	0	0	0	0	0	0	0
490	NSP3	PASRELKVTFFPDLN	0	0	0	0	0	0	0	0	0	0	0	0	0	0	0	0	0	678	0	0	0	0	0	0	0	0	0	0
491	NSP3	ELKVTFFPDLNGDVV	0	0	0	0	0	0	0	0	0	0	0	0	0	0	0	0	0	713	0	0	0	0	0	0	0	0	0	0
492	NSP3	KVTFFPDLNGDVVAI	0	0	0	0	0	0	0	0	0	0	0	0	0	0	0	0	832	0	0	0	0	0	0	0	0	0	0	0
493	NSP3	TFFPDLNGDVVAIDY	0	0	0	0	559	697	0	0	1994	0	0	0	0	0	0	3151	1157.5	0	2321.5	0	535	0	0	0	0	0	0	0
494	NSP3	FPDLNGDVVAIDYKH	0	0	0	0	0	0	0	0	0	0	0	0	0	0	0	964	0	0	0	0	0	0	0	0	0	0	0	0
495	NSP3	IDYKHYTPSFKKGAK	0	0	0	0	4037	1826.5	0	0	0	0	0	0	0	0	0	0	0	671	0	0	0	0	0	0	0	0	0	0
496	NSP3	HYTPSFKKGAKLLHK	1010.5	0	0	0	1008.5	791	0	0	0	0	0	0	0	0	506.5	540.5	0	1004.5	1046.5	0	0	642	0	0	0	0	0	0
497	NSP3	SFKKGAKLLHKPIVW	0	0	0	0	0	0	0	0	0	0	0	0	0	0	0	0	0	0	1582.5	0	0	0	0	0	0	0	0	0
498	NSP3	GAKLLHKPIVWHVNN	0	0	0	0	0	0	0	0	524	0	0	0	0	0	0	2550	0	0	0	0	0	0	0	0	0	0	0	0
499	NSP3	LHKPIVWHVNNATNK	0	0	0	0	0	0	0	0	0	0	0	0	0	0	0	0	0	527	0	0	0	0	0	0	0	0	0	0
500	NSP3	KATYKPNTWCIRCLW	0	0	0	0	0	0	0	0	0	0	0	0	0	0	0	0	0	0	3014	0	0	0	0	0	0	0	0	0
501	NSP3	NTWCIRCLWSTKPVE	0	0	0	0	0	0	0	0	0	0	0	0	0	0	0	0	0	0	0	2998	0	0	0	0	0	0	0	0
502	NSP3	PVETSNSFDVLKSED	0	0	0	0	1177	0	0	1058.5	706.5	0	0	0	0	0	882.5	1742.5	1395	0	0	0	0	516.5	0	0	0	0	0	0
503	NSP3	ETSNSFDVLKSEDAQ	0	0	0	0	0	0	0	0	0	0	0	0	0	0	0	0	0	1129	0	0	0	0	0	0	744	0	0	0
504	NSP3	SFDVLKSEDAQGMDN	0	0	0	0	0	0	0	0	0	0	0	0	0	0	0	630.5	0	0	0	0	0	0	0	0	0	0	0	0
505	NSP3	DVLKSEDAQGMDNLA	0	0	0	0	0	0	0	960	0	0	0	0	0	0	1002.5	0	0	0	0	0	0	526	0	0	0	0	0	0
506	NSP3	LKSEDAQGMDNLACE	0	0	0	0	0	0	0	0	0	0	0	0	0	0	0	0	0	0	0	0	0	0	0	0	0	0	777	0
507	NSP3	SEDAQGMDNLACEDL	0	0	0	0	0	0	0	0	0	0	0	0	0	0	0	0	0	0	0	0	0	0	0	0	0	679.5	0	0
508	NSP3	MDNLACEDLKPVSEE	0	0	658	0	2379.5	0	0	0	0	744.5	0	0	0	0	0	0	1283.5	535	0	0	0	0	0	0	0	0	0	0
509	NSP3	NLACEDLKPVSEEVV	0	0	0	0	0	0	0	0	0	0	0	0	0	0	0	906	0	0	0	0	0	0	0	0	0	0	0	0
510	NSP3	ACEDLKPVSEEVVEN	0	0	521.5	0	0	0	0	0	0	982.5	0	0	0	0	0	0	1865.5	1093.5	0	0	0	0	0	0	717	0	0	0
511	NSP3	EDLKPVSEEVVENPT	506.5	0	0	0	0	0	0	1030	0	0	834	0	0	0	1099	0	0	4589	0	0	0	1064.5	0	0	1652	0	0	0
512	NSP3	LKPVSEEVVENPTIQ	0	0	0	0	0	0	663	0	1803.5	0	0	0	0	0	0	2153	0	0	0	0	0	0	0	0	0	0	0	0
513	NSP3	PVSEEVVENPTIQKD	0	0	0	1393	964	853.5	640.5	1359	1394	0	0	0	0	0	2014	3777	1250	843.5	0	696	1301.5	904.5	953.5	664	0	0	0	0
514	NSP3	EVVENPTIQKDVLEC	0	0	0	0	0	0	0	1183.5	0	0	574	0	0	0	868.5	0	0	2093.5	0	0	0	958	0	0	823	0	0	0
515	NSP3	NPTIQKDVLECNVKT	0	0	0	0	0	0	0	0	0	0	0	0	0	0	0	0	0	0	1077.5	0	0	0	0	0	0	0	0	0
516	NSP3	TIQKDVLECNVKTTE	0	0	0	0	661.5	1422	0	0	0	0	0	0	0	0	0	0	0	0	3883	0	0	0	0	0	0	0	613.5	0
517	NSP3	QKDVLECNVKTTEVV	0	0	0	0	0	501	0	0	0	0	0	0	0	0	0	0	0	0	17011.5	0	0	0	0	0	0	0	0	0
518	NSP3	DVLECNVKTTEVVGD	752	0	0	0	0	0	0	0	0	0	0	0	0	0	0	0	0	0	5014.5	0	0	0	0	0	0	0	0	0
519	NSP3	LECNVKTTEVVGDII	0	0	0	0	0	0	0	0	0	0	0	0	0	0	0	0	0	0	4329.5	0	0	0	0	0	0	0	0	0
520	NSP3	TTEVVGDIILKPANN	0	0	0	0	0	1098.5	0	646	584	0	0	0	0	0	0	0	0	0	741	0	0	0	0	0	0	0	0	0
521	NSP3	EVVGDIILKPANNSL	0	0	0	0	0	0	0	533.5	0	0	0	0	0	0	0	944.5	0	1896	0	0	0	0	0	0	674	0	0	0
522	NSP3	DIILKPANNSLKITE	0	0	0	0	0	0	0	0	0	0	0	0	0	0	0	0	0	0	0	0	0	0	0	0	0	0	927.5	0
523	NSP3	ILKPANNSLKITEEV	0	0	0	0	0	0	0	0	0	0	0	0	0	0	0	761.5	0	0	0	0	0	0	0	0	0	0	0	0
524	NSP3	ANNSLKITEEVGHTD	0	0	0	0	852	0	0	0	0	0	0	0	0	0	0	0	0	0	0	0	0	0	0	0	0	0	0	0
525	NSP3	LKITEEVGHTDLMAA	0	0	0	0	0	0	0	0	658	0	0	0	0	0	0	997	0	0	0	0	0	0	0	0	0	0	0	0
526	NSP3	ITEEVGHTDLMAAYV	0	0	0	0	770.5	0	0	0	1620	0	0	0	0	0	0	3440.5	0	0	0	0	0	0	631.5	0	0	0	0	0
527	NSP3	EEVGHTDLMAAYVDN	0	0	0	0	0	0	0	4115	0	0	723.5	0	0	0	3531.5	1263.5	731	4820	0	594	0	1723	0	0	1194	0	0	0
528	NSP3	VGHTDLMAAYVDNSS	0	0	0	0	0	0	0	0	0	0	0	0	0	0	514	0	0	0	0	0	0	0	0	0	0	0	0	0
529	NSP3	AYVDNSSLTIKKPNE	0	0	0	0	0	0	0	0	0	0	0	0	0	0	0	0	0	0	0	933.5	0	0	0	0	0	0	0	0
530	NSP3	NSSLTIKKPNELSRV	0	0	0	0	0	573	0	0	0	0	0	0	0	0	0	0	0	0	0	0	0	0	0	0	0	0	0	0
531	NSP3	ELSRVLGLKTLATHG	0	0	0	0	0	0	0	0	0	0	0	0	0	0	0	0	0	870	0	0	0	0	0	0	0	0	0	0
532	NSP3	GLKTLATHGLAAVNS	0	0	0	0	0	883.5	0	0	0	0	0	0	0	0	0	0	0	0	0	0	0	0	0	0	0	0	0	0
533	NSP3	LATHGLAAVNSVPWD	0	0	0	0	0	0	0	0	0	0	0	0	0	0	0	593	0	629	1000.5	0	0	0	0	0	0	0	0	0
534	NSP3	GLAAVNSVPWDTIAN	0	0	0	0	592.5	0	0	0	1893	0	0	0	0	0	0	2193	0	0	0	0	0	0	0	0	0	0	0	0
535	NSP3	AAVNSVPWDTIANYA	0	0	0	0	0	0	0	0	932	0	0	0	0	0	0	1786	0	0	0	0	0	0	0	0	0	0	0	0
536	NSP3	PWDTIANYAKPFLNK	0	0	0	0	0	665.5	0	0	0	0	0	0	0	0	0	0	0	0	0	0	0	0	0	0	0	0	0	0
537	NSP3	TNIVTRCLNRVCTNY	0	0	0	0	0	0	0	0	0	0	0	0	0	0	0	0	0	0	1285	0	0	0	0	0	0	0	0	0
538	NSP3	IVTRCLNRVCTNYMP	0	0	0	0	0	0	0	0	0	0	0	0	0	0	0	532.5	0	0	0	0	0	0	0	0	0	0	0	0
539	NSP3	TRCLNRVCTNYMPYF	0	0	0	0	0	691	0	0	556	0	0	0	0	0	0	581	0	621.5	4465	0	0	0	0	0	0	0	0	0
540	NSP3	CLNRVCTNYMPYFFT	0	0	0	0	0	0	0	0	0	0	0	0	0	0	0	0	0	0	730	0	0	0	0	0	0	0	0	0
541	NSP3	NRVCTNYMPYFFTLL	0	0	0	0	0	0	0	0	0	0	0	0	0	0	0	0	0	0	575	0	0	0	0	0	0	0	0	0
542	NSP3	YMPYFFTLLLQLCTF	0	0	0	0	0	0	0	0	0	0	0	0	0	0	0	0	0	0	703	0	0	0	0	0	0	0	0	0
543	NSP3	PYFFTLLLQLCTFTR	0	0	0	0	0	0	0	0	0	0	0	0	0	0	0	0	0	0	544	0	0	0	0	0	0	0	0	0
544	NSP3	LLQLCTFTRSTNSRI	0	0	0	0	0	501.5	0	0	0	0	0	0	0	0	0	0	0	0	1163.5	0	0	0	0	0	0	0	0	0
545	NSP3	TNSRIKASMPTTIAK	0	0	0	0	0	506	0	0	0	0	0	0	0	0	0	0	0	0	0	0	0	0	0	0	0	0	0	0
546	NSP3	SRIKASMPTTIAKNT	1902.5	0	0	0	0	0	0	0	0	0	0	0	0	0	0	605	0	0	3451	0	0	0	0	0	0	0	0	0
547	NSP3	IKASMPTTIAKNTVK	0	0	0	0	0	0	0	0	0	0	0	0	0	0	0	1180	0	0	1003.5	0	0	0	0	0	0	0	0	0
548	NSP3	ASMPTTIAKNTVKSV	0	0	0	0	0	1655	0	0	0	0	0	0	0	0	0	0	0	0	0	0	0	0	0	0	0	0	0	0
549	NSP3	MPTTIAKNTVKSVGK	0	0	0	0	564	0	0	0	0	0	0	0	0	0	0	819.5	0	0	3136	0	0	0	0	0	0	0	0	0
550	NSP3	KFCLEASFNYLKSPN	0	0	0	0	0	1600.5	0	0	0	0	0	0	0	0	0	0	0	0	0	0	0	0	0	0	0	0	0	0
551	NSP3	EASFNYLKSPNFSKL	0	0	0	0	0	0	0	0	0	0	0	0	0	0	0	0	0	768.5	0	0	0	0	0	0	0	0	0	0
552	NSP3	SFNYLKSPNFSKLIN	0	0	0	0	0	0	0	0	0	0	0	0	0	0	0	0	0	0	23437.5	0	0	0	0	0	0	0	0	0
553	NSP3	NYLKSPNFSKLINII	0	0	0	0	0	0	0	0	0	0	0	0	0	0	0	0	0	0	4087.5	0	0	0	0	0	0	0	0	0
554	NSP3	SLIYSTAALGVLMSN	0	0	0	0	0	0	0	0	0	0	0	0	0	0	0	0	0	802	0	0	0	0	0	0	0	0	0	0
555	NSP3	STAALGVLMSNLGMP	0	0	0	0	0	560	0	0	0	0	0	0	0	0	0	0	0	0	0	0	0	0	0	0	0	0	0	0
556	NSP3	AALGVLMSNLGMPSY	0	0	0	0	0	0	0	0	2861	0	0	0	0	0	0	4818.5	0	0	0	0	0	0	1402	0	0	0	0	0
557	NSP3	MSNLGMPSYCTGYRE	0	0	0	0	0	0	0	0	0	0	0	0	0	0	0	0	0	0	0	0	0	0	0	0	0	0	811	0
558	NSP3	NLGMPSYCTGYREGY	0	0	564	0	0	0	0	0	0	0	0	0	0	0	0	0	0	0	2505.5	0	0	0	0	0	0	523	0	0
559	NSP3	GMPSYCTGYREGYLN	0	0	0	0	0	1340	0	0	0	0	0	0	0	0	0	0	0	0	1111.5	0	0	0	0	0	0	0	0	0
560	NSP3	PSYCTGYREGYLNST	0	0	0	0	0	0	0	0	0	0	0	0	0	0	0	0	0	1742.5	0	0	0	0	0	0	0	0	0	0
561	NSP3	YCTGYREGYLNSTNV	0	0	915.5	0	0	0	0	0	1086.5	0	880.5	0	0	0	0	4586	0	36435.5	0	0	0	0	718	0	1878	0	0	0
562	NSP3	TGYREGYLNSTNVTI	0	0	0	0	0	0	0	1282	531	0	0	0	0	0	537	2339	0	8930	0	0	0	831.5	1652.5	0	856.5	0	0	0
563	NSP3	YREGYLNSTNVTIAT	0	0	0	0	0	0	0	0	0	0	0	0	0	0	0	0	0	4596.5	0	0	0	0	0	0	1296.5	0	0	0
564	NSP3	EGYLNSTNVTIATYC	0	0	0	0	0	0	0	0	0	0	0	0	0	0	0	877	0	1372.5	0	0	0	0	0	0	804	0	0	0
565	NSP3	CTGSIPCSVCLSGLD	0	0	0	0	0	0	0	0	655	0	0	0	0	0	0	1734	0	0	0	0	0	0	0	0	0	0	0	0
566	NSP3	LSGLDSLDTYPSLET	0	0	0	0	0	638.5	0	0	0	0	0	0	0	0	0	553	0	0	0	0	0	0	0	0	0	0	0	0
567	NSP3	GLDSLDTYPSLETIQ	0	0	0	0	0	1601	0	0	521.5	0	0	0	0	0	0	1145	0	0	0	0	0	0	0	0	0	0	0	0
568	NSP3	DSLDTYPSLETIQIT	1691	0	0	660.5	0	1914	0	0	0	0	0	0	0	0	0	0	0	0	0	0	0	0	0	0	0	0	0	0
569	NSP3	TYPSLETIQITISSF	0	0	0	0	0	633	0	0	0	0	0	0	0	0	0	747.5	0	1437	0	0	0	0	0	0	0	0	0	0
570	NSP3	LETIQITISSFKWDL	0	0	0	0	0	0	0	0	0	0	0	0	0	0	0	0	0	556	0	0	0	0	0	0	0	0	0	0
571	NSP3	TISSFKWDLTAFGLV	0	0	0	0	0	865	0	0	0	0	0	0	0	0	0	0	0	0	0	0	0	0	0	0	0	0	0	0
572	NSP3	SSFKWDLTAFGLVAE	0	0	0	0	0	757.5	0	0	0	0	0	0	0	0	0	0	0	0	0	0	0	0	0	0	0	0	0	0
573	NSP3	FKWDLTAFGLVAEWF	0	0	0	0	504	588.5	0	509	0	0	0	0	0	0	0	784.5	0	2574	6723.5	0	0	0	0	0	0	649.5	0	0
574	NSP3	WDLTAFGLVAEWFLA	0	0	0	0	0	0	0	0	0	0	0	0	0	0	0	0	0	0	916	0	0	0	0	0	0	0	0	0
575	NSP3	LTAFGLVAEWFLAYI	0	0	0	0	0	0	0	0	0	0	0	0	0	0	0	0	0	0	1325.5	0	0	0	0	0	0	0	0	0
576	NSP3	AFGLVAEWFLAYILF	0	0	0	0	0	0	0	0	0	0	0	0	0	0	0	0	0	0	1790	0	0	0	0	0	0	0	0	0
577	NSP3	VAEWFLAYILFTRFF	0	0	0	0	0	0	0	0	0	0	0	0	0	0	0	0	0	0	2020	0	0	0	0	0	0	0	0	0
578	NSP3	EWFLAYILFTRFFYV	0	0	0	0	0	0	0	0	0	0	0	0	0	0	0	0	0	0	678	0	0	0	0	0	0	0	0	0
579	NSP3	RFFYVLGLAAIMQLF	0	0	0	0	0	0	0	0	0	0	0	0	0	0	0	0	0	0	1247.5	0	0	0	0	0	0	0	0	0
580	NSP3	VLGLAAIMQLFFSYF	0	0	0	0	0	0	0	0	0	0	0	0	0	0	0	0	0	0	3385	0	0	0	0	0	0	0	0	0
581	NSP3	AAIMQLFFSYFAVHF	0	0	0	0	0	0	0	0	0	0	0	0	0	0	0	0	0	0	1884	0	0	0	0	0	0	0	0	0
582	NSP3	QLFFSYFAVHFISNS	0	0	0	0	0	0	0	0	612.5	0	0	0	0	0	0	682.5	0	509	0	0	0	0	0	0	0	0	0	0
583	NSP3	FFSYFAVHFISNSWL	0	0	0	0	0	0	0	0	0	0	0	0	0	0	0	1162.5	0	701	1369	0	0	0	0	0	0	0	0	0
584	NSP3	SYFAVHFISNSWLMW	0	0	0	0	0	508	0	0	0	0	0	0	0	0	0	0	0	0	4192	0	0	0	0	0	0	0	0	0
585	NSP3	FAVHFISNSWLMWLI	0	0	0	0	0	0	0	0	0	0	0	0	0	0	0	0	0	0	2006.5	0	0	0	0	0	0	0	0	0
586	NSP3	SWLMWLIINLVQMAP	0	0	0	0	0	0	0	0	6611.5	0	0	0	0	0	0	10055.5	0	0	0	0	0	0	0	0	0	0	0	0
587	NSP3	LMWLIINLVQMAPIS	0	0	0	0	0	0	0	0	9230	0	0	0	0	0	0	4940.5	0	0	0	0	0	0	0	0	0	0	0	0
588	NSP3	WLIINLVQMAPISAM	0	0	0	0	0	0	0	0	5553	0	0	0	0	0	0	2689	0	0	0	0	0	0	0	0	0	0	0	0
589	NSP3	IINLVQMAPISAMVR	0	0	0	0	0	0	0	0	4611	0	0	0	0	0	0	3494	0	0	0	0	0	0	0	0	0	0	0	0
590	NSP3	NLVQMAPISAMVRMY	0	0	0	0	0	0	0	0	0	0	0	0	0	0	0	12399	0	0	0	0	0	0	2251	0	0	0	0	0
591	NSP3	VQMAPISAMVRMYIF	0	0	0	0	0	0	0	0	749.5	0	0	0	0	0	0	10443	0	795	0	0	0	0	1697	0	0	0	0	0
592	NSP3	MAPISAMVRMYIFFA	0	0	0	0	0	0	0	0	0	0	0	0	0	0	0	1917	0	0	0	0	0	0	2201	0	0	0	0	0
593	NSP3	SAMVRMYIFFASFYY	0	0	0	0	0	0	0	0	0	0	0	0	0	0	0	0	0	0	1872	0	0	0	0	0	0	0	0	0
594	NSP3	MVRMYIFFASFYYVW	0	0	0	0	0	0	0	0	0	0	0	0	0	0	0	0	0	0	1354.5	0	0	0	0	0	0	0	0	0
595	NSP3	ASFYYVWKSYVHVVD	0	0	0	0	0	0	0	0	959	0	0	0	0	0	0	2854.5	0	0	0	0	0	0	589.5	0	0	0	0	0
596	NSP3	YVWKSYVHVVDGCNS	0	0	0	0	0	0	0	0	0	0	0	0	0	0	0	1053.5	0	0	0	0	0	0	0	0	0	0	0	0
597	NSP3	VHVVDGCNSSTCMMC	0	0	0	0	564	0	0	0	0	0	0	0	0	0	0	0	0	0	0	0	0	0	0	0	0	0	0	0
598	NSP3	DGCNSSTCMMCYKRN	0	0	0	0	0	0	0	0	0	0	0	0	0	0	0	0	0	0	625	0	0	0	0	0	0	0	0	0
599	NSP3	SSTCMMCYKRNRATR	2042	0	0	0	0	0	0	0	0	0	0	0	0	0	0	0	0	0	557	0	0	0	0	0	0	0	0	0
600	NSP3	TCMMCYKRNRATRVE	0	0	0	0	0	0	0	0	0	0	0	0	0	0	0	0	0	0	737	2018	0	0	0	0	0	0	0	0
601	NSP3	KRNRATRVECTTIVN	0	0	0	0	0	0	0	0	848.5	0	0	0	0	0	0	1690	0	0	0	0	0	0	0	530.5	0	0	0	0
602	NSP3	ATRVECTTIVNGVRR	0	0	0	0	0	0	0	0	0	0	0	0	0	0	0	0	0	0	1256.5	0	0	0	0	0	0	0	0	0
603	NSP3	RVECTTIVNGVRRSF	0	0	0	0	0	0	0	0	0	0	0	0	0	0	0	0	0	0	979	0	0	0	0	0	0	0	0	0
604	NSP3	ECTTIVNGVRRSFYV	0	0	0	0	0	0	0	0	0	0	0	0	0	0	0	0	0	1534.5	526	0	0	0	0	0	513	0	0	0
605	NSP3	VYANGGKGFCKLHNW	0	0	0	0	0	0	0	0	0	0	0	0	0	0	0	0	0	0	2035.5	0	0	0	0	0	0	0	0	0
606	NSP3	KGFCKLHNWNCVNCD	0	0	0	0	0	0	0	0	0	0	0	0	0	0	0	0	0	514.5	0	0	0	0	0	0	0	563.5	0	0
607	NSP3	FCKLHNWNCVNCDTF	0	0	0	0	0	0	0	0	0	0	0	0	0	0	0	537	0	0	1098	0	0	0	0	0	0	506	0	0
608	NSP3	NCDTFCAGSTFISDE	0	0	645	583	0	556.5	0	0	517.5	0	0	0	0	0	0	633.5	0	0	0	553	0	0	0	0	0	0	1059	0
609	NSP3	FISDEVARDLSLQFK	0	0	0	0	0	0	0	0	619	0	0	0	0	0	0	587	0	0	0	0	0	0	0	0	0	0	0	0
610	NSP3	EVARDLSLQFKRPIN	0	0	0	0	0	0	0	0	0	0	0	0	0	0	0	0	0	2724.5	0	617	0	0	0	0	784	0	0	0
611	NSP3	ARDLSLQFKRPINPT	0	0	0	0	0	0	0	0	0	0	0	0	0	0	0	611.5	0	0	0	0	0	0	0	0	0	0	0	0
612	NSP3	DLSLQFKRPINPTDQ	0	706	0	0	0	0	0	0	0	0	0	0	0	0	0	0	0	0	0	0	0	0	0	0	0	0	0	0
613	NSP3	KRPINPTDQSSYIVD	0	0	0	0	0	581	0	0	0	0	0	0	0	0	0	702.5	0	0	0	0	0	0	0	0	0	0	0	0
614	NSP3	PINPTDQSSYIVDSV	0	0	522	0	884	2547	0	920	1133.5	0	0	0	0	0	686	3096	2013	811	3565	768	692	0	664.5	0	0	0	0	0
615	NSP3	NPTDQSSYIVDSVTV	0	0	0	0	0	742	0	0	0	0	0	0	0	0	0	0	0	0	0	0	0	0	0	0	0	0	0	0
616	NSP3	TDQSSYIVDSVTVKN	0	0	0	0	0	1493.5	0	0	0	0	0	0	0	0	0	1025.5	0	0	0	0	0	0	1286	0	0	0	0	0
617	NSP3	SYIVDSVTVKNGSIH	0	0	0	0	0	1305.5	0	631	0	0	0	0	0	0	0	0	0	0	40898	0	0	0	0	0	0	0	0	0
618	NSP3	IVDSVTVKNGSIHLY	0	0	0	0	0	690.5	0	0	0	0	0	0	0	0	0	0	0	0	56716	0	0	0	0	0	0	0	0	0
619	NSP3	DSVTVKNGSIHLYFD	966.5	0	0	0	0	559.5	0	0	0	0	0	0	0	0	0	0	0	0	18362	0	0	0	0	0	0	0	0	0
620	NSP3	VTVKNGSIHLYFDKA	0	0	0	0	0	0	0	0	0	0	0	0	0	0	0	0	0	0	7446.5	0	0	0	0	0	0	0	0	0
621	NSP3	VKNGSIHLYFDKAGQ	0	0	0	0	0	0	0	0	0	0	0	0	0	0	0	0	0	0	832.5	0	0	0	0	0	0	0	0	0
622	NSP3	HLYFDKAGQKTYERH	0	0	0	0	0	0	0	0	754	0	0	0	0	0	0	0	0	0	989	0	0	0	0	0	0	0	0	0
623	NSP3	YFDKAGQKTYERHSL	0	0	0	0	0	0	0	0	1751.5	0	0	0	0	0	0	0	0	0	0	0	0	0	0	0	0	0	0	0
624	NSP3	ERHSLSHFVNLDNLR	0	0	0	0	0	0	0	0	0	0	0	0	0	0	0	0	0	1992	723	0	0	0	0	0	0	0	0	0
625	NSP3	HSLSHFVNLDNLRAN	0	0	0	0	631	0	0	0	0	0	0	0	0	0	0	0	0	1492.5	0	0	0	0	0	0	0	0	0	0
626	NSP3	LSHFVNLDNLRANNT	0	0	0	0	0	0	0	0	0	0	0	0	0	0	0	0	0	0	18730	0	0	0	0	0	0	0	0	0
627	NSP3	RANNTKGSLPINVIV	0	0	0	0	0	0	0	0	0	0	0	0	0	0	0	0	0	612	0	0	0	0	0	0	0	0	0	0
628	NSP3	NNTKGSLPINVIVFD	0	0	0	0	0	0	0	0	0	0	0	0	0	0	0	0	0	2460	0	0	0	0	0	0	0	0	0	0
629	NSP3	KSKCEESSAKSASVY	0	0	0	0	0	1627.5	0	0	0	0	0	0	0	0	0	0	0	0	0	0	0	0	0	0	0	0	0	0
630	NSP3	EESSAKSASVYYSQL	0	0	0	0	0	0	0	3283	0	0	1016.5	0	0	0	3337.5	0	892	6180	0	0	0	3048	0	742.5	2586	0	0	0
631	NSP3	SSAKSASVYYSQLMC	0	0	0	0	0	697	0	0	0	0	0	0	0	0	0	0	0	0	0	0	0	0	0	0	0	0	0	0
632	NSP3	SASVYYSQLMCQPIL	0	0	0	0	0	0	0	0	0	0	0	0	0	0	0	0	0	775.5	0	0	0	0	0	0	0	0	0	0
633	NSP3	SVYYSQLMCQPILLL	0	0	0	0	0	0	0	0	0	0	0	0	0	0	0	0	0	2855	902.5	0	0	0	0	0	0	0	0	0
634	NSP3	YYSQLMCQPILLLDQ	0	0	0	0	0	0	0	0	0	0	0	0	0	0	0	0	0	2302	0	0	0	0	0	0	0	0	0	0
635	NSP3	CQPILLLDQALVSDV	0	0	0	0	0	0	0	0	0	0	0	0	0	0	0	740.5	0	0	0	0	0	0	0	0	0	0	0	0
636	NSP3	PILLLDQALVSDVGD	0	0	0	0	0	0	0	3181	728	0	0	0	0	0	2309	2320	0	1100	0	0	0	1164	828.5	0	0	0	0	0
637	NSP3	LDQALVSDVGDSAEV	0	0	0	0	0	0	0	1228.5	509	0	0	0	0	0	766	1630.5	0	0	0	0	0	0	0	0	0	0	0	0
638	NSP3	QALVSDVGDSAEVAV	0	0	0	0	528.5	0	0	1098	0	0	0	0	0	0	770	686	0	0	0	0	0	0	0	0	0	0	0	0
639	NSP3	LVSDVGDSAEVAVKM	0	0	0	0	696	1104.5	0	611	0	0	0	0	0	0	0	1360	1133	0	0	0	0	0	0	0	0	0	0	0
640	NSP3	SDVGDSAEVAVKMFD	2897	0	0	0	0	939.5	0	0	0	0	0	0	0	0	0	0	0	0	0	0	0	0	0	0	0	0	0	0
641	NSP3	VGDSAEVAVKMFDAY	0	1074.5	0	0	6839	0	0	0	801	0	0	0	0	0	0	1420.5	0	0	0	0	0	0	634	0	0	0	0	0
642	NSP3	DSAEVAVKMFDAYVN	1219.5	0	0	0	0	662	0	0	0	0	0	0	0	0	0	0	0	566.5	0	0	0	0	0	0	0	0	0	0
643	NSP3	DAYVNTFSSTFNVPM	609	0	0	0	0	0	0	0	0	0	0	0	0	0	0	0	0	0	0	0	0	0	0	0	0	0	0	0
644	NSP3	YVNTFSSTFNVPMEK	0	0	0	0	0	0	0	0	0	0	0	0	0	0	0	0	0	0	0	0	2673	0	0	0	0	0	0	0
645	NSP3	VPMEKLKTLVATAEA	0	0	0	0	0	0	0	0	666	0	0	0	0	0	0	1062.5	0	0	0	0	0	0	0	0	0	0	0	0
646	NSP3	MEKLKTLVATAEAEL	0	0	0	0	0	0	0	0	0	0	0	0	0	0	568	0	0	0	0	0	0	0	0	0	0	0	0	0
647	NSP3	VSLDNVLSTFISAAR	0	0	0	0	0	0	0	0	1115	0	0	0	0	0	0	998	0	0	0	0	0	0	0	0	0	0	0	0
648	NSP3	ISAARQGFVDSDVET	0	0	0	0	0	615.5	0	0	0	0	0	0	0	0	0	1939.5	0	0	0	0	0	0	0	0	0	0	0	0
649	NSP3	AARQGFVDSDVETKD	0	0	0	0	901	0	0	0	0	0	0	0	0	0	0	691	0	0	0	0	0	0	0	0	0	0	0	0
650	NSP3	RQGFVDSDVETKDVV	0	0	0	0	1092	0	0	0	0	0	0	0	0	0	0	523	0	0	0	0	0	0	0	0	0	0	0	0
651	NSP3	GFVDSDVETKDVVEC	0	0	0	0	645	1567.5	0	0	0	0	0	0	0	0	0	1384.5	0	0	0	0	0	0	0	0	0	0	0	0
652	NSP3	VDSDVETKDVVECLK	0	0	0	0	0	0	0	0	0	0	0	0	0	0	0	1421.5	0	556.5	0	0	0	0	0	0	0	0	0	0
653	NSP3	CLKLSHQSDIEVTGD	0	0	0	0	0	0	0	0	0	0	0	0	0	0	679	0	0	0	0	0	0	501	0	0	0	0	0	0
654	NSP3	KLSHQSDIEVTGDSC	0	0	0	0	768.5	0	0	0	0	0	0	0	0	0	0	0	0	0	0	0	0	0	0	0	0	0	0	0
655	NSP3	SHQSDIEVTGDSCNN	0	0	0	0	0	0	0	0	0	0	0	0	0	0	713	786	0	0	0	0	0	0	0	0	0	0	0	0
656	NSP3	QSDIEVTGDSCNNYM	0	0	0	0	0	0	0	0	0	0	0	0	0	0	0	0	0	0	0	0	0	0	0	0	0	501	0	0
657	NSP3	EVTGDSCNNYMLTYN	0	0	0	0	0	0	0	738.5	0	0	0	0	0	0	0	0	0	2655	843	0	0	707	0	0	936	0	0	0
658	NSP3	DSCNNYMLTYNKVEN	589	0	0	0	0	0	0	0	0	501.5	0	0	0	0	0	694	1091.5	0	0	0	0	0	0	0	0	0	0	0
659	NSP3	CNNYMLTYNKVENMT	0	1273.5	0	0	0	0	0	0	0	0	0	0	0	0	0	0	0	0	0	0	0	0	0	0	0	0	0	0
660	NSP3	NYMLTYNKVENMTPR	0	0	0	0	0	0	0	0	1071.5	0	0	0	0	0	0	3124	0	0	0	0	0	0	725	0	0	0	0	0
661	NSP3	MLTYNKVENMTPRDL	0	0	0	0	0	0	0	0	0	0	0	0	0	0	0	503.5	0	0	0	0	0	0	0	0	0	0	0	0
662	NSP3	VENMTPRDLGACIDC	0	0	0	0	0	0	0	0	0	0	0	0	0	0	0	0	0	1005	0	0	0	0	0	0	0	589.5	0	0
663	NSP3	TPRDLGACIDCSARH	0	0	0	0	0	0	0	0	1734.5	0	0	0	0	0	0	4030.5	0	0	2487	0	0	0	1293	0	0	738	0	0
664	NSP3	RDLGACIDCSARHIN	0	0	0	0	0	546	0	0	0	0	0	0	0	0	0	1368	0	0	1384.5	0	0	0	0	0	0	0	0	0
665	NSP3	HINAQVAKSHNIALI	0	0	0	0	0	0	0	0	6202	0	0	0	0	0	0	5213.5	0	0	0	0	0	0	2815	0	0	0	0	0
666	NSP3	NAQVAKSHNIALIWN	0	0	0	0	0	0	0	0	769.5	0	0	0	0	0	0	649	0	0	2120	0	0	0	0	0	0	0	0	0
667	NSP3	AKSHNIALIWNVKDF	0	0	0	0	0	0	0	0	0	0	0	0	0	0	0	0	0	0	867	0	0	0	0	0	0	0	0	0
668	NSP3	SHNIALIWNVKDFMS	0	0	0	0	0	0	0	0	550	0	0	0	0	0	0	0	0	0	0	0	0	0	0	0	0	0	0	0
669	NSP3	NIALIWNVKDFMSLS	0	0	0	0	0	0	0	0	3485	0	0	0	0	0	0	4179	0	0	0	0	0	0	1971.5	0	0	0	0	0
670	NSP3	ALIWNVKDFMSLSEQ	0	0	0	0	0	0	0	0	1008	0	0	0	0	0	0	521	0	0	0	0	0	0	0	0	0	0	0	0
671	NSP3	IWNVKDFMSLSEQLR	0	0	0	0	0	0	0	0	725	0	0	0	0	0	0	0	0	0	0	0	0	0	0	0	0	0	0	0
672	NSP3	KDFMSLSEQLRKQIR	0	0	0	0	0	0	0	0	539.5	0	0	0	0	0	0	0	0	0	0	0	0	0	0	0	0	0	0	0
673	NSP3	SLSEQLRKQIRSAAK	737	0	0	0	0	0	0	0	0	0	0	0	0	0	0	0	0	0	3134	0	0	0	0	0	0	0	0	0
674	NSP3	SEQLRKQIRSAAKKN	571.5	0	0	0	0	0	0	0	0	0	0	0	0	0	0	0	0	0	6687	0	0	0	0	0	0	0	0	0
675	NSP3	RKQIRSAAKKNNLPF	0	0	0	0	0	0	0	0	0	0	0	0	0	0	0	0	0	0	920	0	0	0	0	0	0	0	0	0
676	NSP3	LPFKLTCATTRQVVN	0	0	0	0	0	0	0	0	2113	0	0	0	0	0	0	5821	0	0	0	0	0	0	0	0	0	0	0	0
677	NSP3	FKLTCATTRQVVNVV	0	0	731	0	0	0	0	0	1816	0	0	0	0	0	0	2689.5	0	0	0	0	0	0	0	0	0	0	0	0
678	NSP3	LTCATTRQVVNVVTT	0	0	0	0	0	0	0	0	848.5	0	0	0	0	0	0	604.5	0	0	0	0	0	0	0	0	0	0	0	0
679	NSP3	CATTRQVVNVVTTKI	0	0	0	0	0	1392	0	0	0	0	0	0	0	0	0	0	0	0	0	0	0	0	0	0	0	0	0	0
680	NSP3	TTRQVVNVVTTKIAL	0	0	0	0	0	0	0	0	714	0	0	0	0	0	0	1526	0	0	0	0	0	0	0	0	0	0	0	0
681	NSP3	RQVVNVVTTKIALKG	0	0	0	0	0	0	0	0	1028.5	0	0	0	0	0	0	2477	0	0	0	0	0	0	0	0	0	0	0	0
682	NSP3	VVNVVTTKIALKGGK	0	0	0	0	0	745	0	0	664.5	0	0	0	0	0	0	1930.5	0	0	0	0	0	0	0	0	0	0	0	0
683	NSP4	NVVTTKIALKGGKIV	0	0	0	0	0	525	0	0	0	0	0	0	0	0	0	685	0	0	0	0	0	0	0	0	0	0	0	0
684	NSP4	VTTKIALKGGKIVNN	0	0	0	0	0	1108	0	0	3316	0	0	0	0	0	0	4135	0	0	0	0	0	0	0	0	0	0	0	0
685	NSP4	TKIALKGGKIVNNWL	0	0	0	0	0	0	0	0	0	0	0	0	0	0	0	0	0	0	943	0	0	0	0	0	0	0	0	0
686	NSP4	QLIKVTLVFLFVAAI	0	0	0	0	0	0	0	0	0	0	0	0	0	0	0	539	0	0	0	0	0	0	0	0	0	0	0	0
687	NSP4	IKVTLVFLFVAAIFY	0	0	0	0	0	0	0	0	0	0	0	0	0	0	0	0	0	0	798.5	0	0	0	0	0	0	0	0	0
688	NSP4	AAIFYLITPVHVMSK	0	0	0	0	0	0	0	0	761	0	0	0	0	0	0	1485	0	0	0	0	0	0	0	0	0	0	0	0
689	NSP4	YLITPVHVMSKHTDF	0	0	0	0	0	0	0	0	643	0	0	0	0	0	0	1178	0	0	0	0	0	0	0	0	0	0	0	0
690	NSP4	PVHVMSKHTDFSSEI	0	0	0	0	659	693	0	882	1187	0	0	0	0	0	1194.5	2802	965	0	0	0	0	582.5	1230	0	0	0	0	0
691	NSP4	HVMSKHTDFSSEIIG	0	0	0	0	0	556	0	0	0	0	0	0	0	0	0	0	0	0	0	0	0	0	0	0	0	0	0	0
692	NSP4	MSKHTDFSSEIIGYK	0	0	0	0	0	973.5	0	0	0	0	0	0	0	0	0	622.5	0	0	0	0	0	0	0	0	0	0	0	0
693	NSP4	TDFSSEIIGYKAIDG	0	0	0	0	0	0	0	0	1172.5	0	0	0	0	0	0	5470.5	0	0	0	0	0	0	2534.5	0	0	0	0	0
694	NSP4	DTCFANKHADFDTWF	715	0	0	0	0	0	0	0	0	0	0	0	0	0	0	0	0	1277	4723	0	0	0	0	0	0	676	0	0
695	NSP4	FDTWFSQRGGSYTND	0	0	0	0	0	0	0	0	0	0	0	0	0	0	0	796.5	0	1141	0	0	0	0	0	0	0	0	0	0
696	NSP4	SYTNDKACPLIAAVI	0	0	0	0	0	0	0	629	0	0	0	0	0	0	567.5	0	0	0	0	0	0	0	0	0	0	0	0	0
697	NSP4	ACPLIAAVITREVGF	0	0	0	0	0	0	0	0	0	0	0	0	0	0	0	0	0	0	1219	0	0	0	0	0	0	0	0	0
698	NSP4	PLIAAVITREVGFVV	0	0	0	0	0	0	0	0	0	0	0	0	0	0	0	579.5	0	1960	0	0	0	0	0	0	0	0	0	0
699	NSP4	AVITREVGFVVPGLP	0	0	0	0	0	855	0	0	0	0	0	0	0	0	0	0	0	0	0	0	0	0	0	0	0	0	0	0
700	NSP4	ITREVGFVVPGLPGT	0	0	0	0	0	557.5	0	0	0	0	0	0	0	0	0	0	0	0	0	0	0	0	0	0	0	0	0	0
701	NSP4	GLPGTILRTTNGDFL	0	0	0	710	0	2318	0	0	0	0	0	0	0	0	0	0	0	0	0	0	0	0	0	0	0	0	0	0
702	NSP4	PGTILRTTNGDFLHF	0	0	0	0	0	0	0	0	0	0	0	0	0	0	0	0	0	542.5	3451	0	0	0	0	0	0	0	0	0
703	NSP4	LHFLPRVFSAVGNIC	0	0	0	0	0	0	0	0	0	0	0	0	0	0	0	0	0	0	0	0	645	0	0	0	0	0	0	0
704	NSP4	SAVGNICYTPSKLIE	0	0	599	0	0	0	0	0	0	0	0	0	0	0	0	0	0	0	0	0	0	0	0	0	0	0	0	0
705	NSP4	NICYTPSKLIEYTDF	0	723.5	0	0	0	794.5	0	0	0	0	0	0	0	0	0	0	0	0	1715	0	0	0	0	0	0	0	0	0
706	NSP4	TPSKLIEYTDFATSA	0	0	0	0	0	0	0	0	0	0	0	0	0	0	0	3448	0	0	0	0	0	0	0	0	0	0	0	0
707	NSP4	SKLIEYTDFATSACV	593.5	0	0	0	0	0	0	0	0	0	0	0	0	0	0	0	0	0	1204	0	0	0	0	0	0	0	0	0
708	NSP4	LIEYTDFATSACVLA	0	0	0	0	0	0	0	781.5	0	0	0	0	0	0	879	1288.5	0	0	0	0	0	0	0	0	0	0	0	0
709	NSP4	EYTDFATSACVLAAE	0	0	0	0	0	0	0	0	0	0	0	0	0	0	0	0	0	1104.5	0	0	0	639	0	0	586	0	513	0
710	NSP4	TDFATSACVLAAECT	0	0	0	0	0	0	0	0	0	0	0	0	0	0	0	2472	0	0	0	0	0	0	1057.5	0	0	0	0	0
711	NSP4	FATSACVLAAECTIF	0	0	0	0	0	0	0	0	0	0	0	0	0	0	0	0	0	0	519	0	0	0	0	0	0	0	0	0
712	NSP4	ACVLAAECTIFKDAS	0	0	0	0	0	0	0	539	0	0	0	0	0	0	0	0	0	0	0	0	0	0	0	0	0	0	0	0
713	NSP4	ECTIFKDASGKPVPY	0	0	0	0	0	585.5	0	0	0	0	0	0	0	0	0	0	0	0	0	0	0	0	0	0	596	0	0	0
714	NSP4	TIFKDASGKPVPYCY	0	0	0	0	0	513.5	0	0	0	0	0	0	0	0	0	0	0	0	0	0	0	0	0	0	0	0	0	0
715	NSP4	DASGKPVPYCYDTNV	681.5	0	0	0	0	0	0	0	0	0	0	0	0	0	0	0	566	0	1046.5	0	0	0	0	0	0	0	0	0
716	NSP4	SGKPVPYCYDTNVLE	0	0	0	0	0	0	0	988.5	0	0	0	0	0	0	764.5	0	0	0	0	0	0	0	0	0	0	0	0	0
717	NSP4	VPYCYDTNVLEGSVA	0	0	0	0	0	0	0	612	0	0	0	0	0	0	1022	2391	0	0	0	0	0	0	1481.5	0	0	0	0	0
718	NSP4	YCYDTNVLEGSVAYE	0	0	0	0	0	519	0	3990	0	0	0	0	0	0	3363.5	0	0	0	2255.5	514	0	1502	0	0	0	841.5	1400.5	0
719	NSP4	YDTNVLEGSVAYESL	0	0	0	0	0	0	0	2743	0	0	0	0	0	0	3083.5	0	0	0	0	0	0	1453	0	0	0	0	0	0
720	NSP4	TNVLEGSVAYESLRP	0	0	0	0	0	0	0	854	0	0	0	0	0	0	895	648	0	0	0	0	0	0	0	0	0	0	0	0
721	NSP4	VLEGSVAYESLRPDT	0	0	0	0	0	0	0	0	0	0	0	0	0	0	930.5	0	0	677.5	0	0	0	0	0	0	0	0	0	0
722	NSP4	EGSVAYESLRPDTRY	0	0	0	0	0	0	0	2257	0	0	673	0	0	0	2203	647	522	2812.5	569.5	741.5	0	892	0	0	1495	795	586.5	0
723	NSP4	SVAYESLRPDTRYVL	0	0	0	0	0	0	0	690.5	0	0	0	0	0	0	0	0	0	0	0	0	0	0	0	0	0	0	0	0
724	NSP4	AYESLRPDTRYVLMD	0	0	0	0	0	0	0	0	0	0	0	0	0	0	0	838	0	0	0	0	0	0	0	0	0	0	0	0
725	NSP4	ESLRPDTRYVLMDGS	0	0	0	0	0	0	0	0	0	0	0	0	0	0	0	0	0	1168	0	0	0	0	0	0	857	0	0	0
726	NSP4	PDTRYVLMDGSIIQF	0	0	0	0	0	0	0	0	0	0	0	0	0	0	0	0	0	543	921	0	0	0	0	0	0	0	0	0
727	NSP4	YVLMDGSIIQFPNTY	0	0	0	0	0	988.5	0	0	0	0	0	0	0	0	0	0	0	0	0	0	0	0	0	0	0	0	0	0
728	NSP4	IQFPNTYLEGSVRVV	0	0	668.5	0	0	0	0	0	0	0	0	0	0	0	0	0	0	0	0	0	0	0	0	0	0	0	0	0
729	NSP4	YLEGSVRVVTTFDSE	0	0	589	749.5	0	772	0	0	0	0	0	0	0	0	0	0	0	0	0	0	0	0	0	0	0	0	1087	0
730	NSP4	EGSVRVVTTFDSEYC	713	0	0	0	711.5	643.5	0	1120.5	0	0	0	0	0	636	1057.5	929	674.5	1706.5	0	721	567.5	734	0	504.5	1376	1028.5	645.5	893
731	NSP4	VTTFDSEYCRHGTCE	0	0	652	0	0	591.5	0	0	0	0	0	0	504	0	0	0	0	0	0	0	0	0	0	0	0	920	1364.5	0
732	NSP4	DSEYCRHGTCERSEA	1026.5	0	0	580	993.5	0	0	0	0	0	0	0	0	0	0	0	0	0	0	0	0	0	0	0	0	0	0	0
733	NSP4	EYCRHGTCERSEAGV	0	0	0	0	0	0	0	0	0	0	0	0	0	0	0	0	0	1163	0	0	0	0	0	0	869.5	0	0	0
734	NSP4	ERSEAGVCVSTSGRW	0	0	0	0	0	0	0	0	0	0	0	0	0	0	618.5	0	507	2124.5	0	0	0	557.5	0	0	929	0	0	0
735	NSP4	AGVCVSTSGRWVLNN	0	0	0	0	0	0	0	0	0	0	0	0	0	0	1509	0	0	0	7203.5	0	0	0	0	0	0	0	0	0
736	NSP4	VCVSTSGRWVLNNDY	0	0	0	0	0	569	0	801.5	0	0	0	0	0	0	1345	0	739	879	48726	0	0	0	0	0	0	510	0	0
737	NSP4	VSTSGRWVLNNDYYR	0	0	0	0	0	0	0	0	0	0	0	0	0	0	840	0	629	530.5	17355	0	0	0	0	0	0	0	0	0
738	NSP4	TSGRWVLNNDYYRSL	0	0	0	0	0	0	0	0	0	0	0	0	0	0	0	0	0	0	2300	0	0	0	0	0	0	0	0	0
739	NSP4	WVLNNDYYRSLPGVF	0	0	0	0	0	0	0	0	0	0	0	0	0	0	0	0	0	0	2115.5	0	0	0	0	0	0	0	0	0
740	NSP4	NDYYRSLPGVFCGVD	0	0	0	0	0	0	0	0	0	0	0	0	0	0	0	1409	0	0	0	0	0	0	0	0	0	0	0	0
741	NSP4	LPGVFCGVDAVNLLT	0	0	0	0	0	0	0	531	0	0	0	0	0	0	0	0	0	0	0	0	0	0	0	0	0	0	0	0
742	NSP4	GVFCGVDAVNLLTNM	0	0	0	0	0	1398	0	676	0	0	0	0	0	0	697	0	0	0	0	0	0	0	0	0	0	0	0	0
743	NSP4	GVDAVNLLTNMFTPL	0	0	0	0	0	774	0	0	0	0	0	0	0	0	0	0	0	0	0	0	0	0	0	0	0	0	0	0
744	NSP4	TPLIQPIGALDISAS	0	0	0	0	0	0	0	0	0	0	0	0	0	0	0	5953	0	0	0	0	0	0	848	0	0	0	0	0
745	NSP4	LIQPIGALDISASIV	0	0	0	0	0	0	0	0	0	0	0	0	0	0	0	812	0	0	0	0	0	0	0	0	0	0	0	0
746	NSP4	DISASIVAGGIVAIV	0	0	0	0	0	0	0	0	789.5	0	0	0	0	0	0	886.5	0	0	0	0	0	0	531.5	0	0	0	0	0
747	NSP4	GGIVAIVVTCLAYYF	0	0	0	0	0	0	0	0	0	0	0	0	0	0	0	0	0	0	932.5	0	0	0	0	0	0	0	0	0
748	NSP4	AIVVTCLAYYFMRFR	0	0	0	0	0	0	0	0	1424	0	0	0	0	0	0	0	0	853.5	2302	0	0	0	0	0	0	0	0	0
749	NSP4	LAYYFMRFRRAFGEY	0	0	0	0	0	552	0	0	0	0	0	0	0	0	0	0	0	932	2376.5	0	0	0	0	0	0	682.5	0	0
750	NSP4	YYFMRFRRAFGEYSH	0	0	0	0	0	0	0	0	0	0	0	0	0	0	0	0	0	0	2167.5	0	0	0	0	0	0	0	0	0
751	NSP4	RFRRAFGEYSHVVAF	0	0	0	0	0	0	0	0	532	0	0	0	0	0	0	771	0	0	0	0	0	0	0	0	0	0	0	0
752	NSP4	GEYSHVVAFNTLLFL	0	0	0	0	0	0	0	0	0	0	0	0	0	0	0	0	0	0	609	0	0	0	0	0	0	0	0	0
753	NSP4	HVVAFNTLLFLMSFT	0	0	0	0	0	0	0	0	4474	0	0	0	0	0	0	4170	0	0	0	0	0	0	2016	0	0	0	0	0
754	NSP4	VAFNTLLFLMSFTVL	0	0	0	0	0	0	0	0	2134.5	0	0	0	0	0	0	2814	0	0	0	0	0	0	0	0	0	0	0	0
755	NSP4	FNTLLFLMSFTVLCL	0	0	0	0	1206	0	0	0	0	0	0	0	0	0	0	0	0	0	0	0	0	0	0	0	0	0	0	0
756	NSP4	LMSFTVLCLTPVYSF	0	0	0	0	0	0	0	0	0	0	0	0	0	0	0	0	0	0	717	0	0	0	0	0	0	0	0	0
757	NSP4	YSFLPGVYSVIYLYL	0	0	0	0	0	0	0	0	0	0	0	0	0	0	0	0	0	0	703	0	0	0	0	0	0	0	0	0
758	NSP4	FLPGVYSVIYLYLTF	0	0	0	0	0	0	0	0	0	0	0	0	0	0	0	0	0	0	673.5	0	0	0	0	0	0	0	0	0
759	NSP4	IYLYLTFYLTNDVSF	0	0	0	0	0	0	0	0	0	0	0	0	0	0	0	0	0	0	1021.5	0	0	0	0	0	0	0	0	0
760	NSP4	LTFYLTNDVSFLAHI	0	0	0	0	0	0	0	0	0	0	0	0	0	0	0	0	0	0	1101	0	0	0	0	0	0	0	0	0
761	NSP4	FYLTNDVSFLAHIQW	0	0	0	0	0	0	0	0	0	0	0	0	0	0	0	0	0	0	3464	0	0	0	0	0	0	0	0	0
762	NSP4	NDVSFLAHIQWMVMF	0	0	0	0	0	0	0	0	4143	0	0	0	0	0	0	4185.5	0	640.5	1703.5	0	0	0	2705	0	0	0	0	0
763	NSP4	VSFLAHIQWMVMFTP	0	0	0	0	0	0	0	0	2042.5	0	0	0	0	0	0	2088.5	0	0	0	0	0	0	905	0	0	0	0	0
764	NSP4	FLAHIQWMVMFTPLV	0	0	0	0	0	0	0	0	915	0	0	0	0	0	0	1036	0	0	0	0	0	0	675	0	0	0	0	0
765	NSP4	AHIQWMVMFTPLVPF	0	0	0	0	0	0	0	0	1003	0	0	0	0	0	0	2218.5	0	1016.5	955	0	0	0	518.5	0	0	0	0	0
766	NSP4	IQWMVMFTPLVPFWI	0	0	0	0	0	0	0	0	0	0	0	0	0	0	0	0	0	0	806	0	0	0	0	0	0	0	0	0
767	NSP4	FWITIAYIICISTKH	0	0	0	0	0	0	0	0	0	0	0	0	0	0	0	930	0	0	0	0	0	0	0	0	0	0	0	0
768	NSP4	ITIAYIICISTKHFY	0	0	0	0	0	0	0	0	0	0	0	0	0	0	0	907	0	0	0	0	0	0	0	0	0	0	0	0
769	NSP4	IAYIICISTKHFYWF	0	0	0	0	0	0	0	0	0	0	0	0	0	0	0	0	0	0	2540	0	0	0	0	0	0	0	0	0
770	NSP4	ICISTKHFYWFFSNY	0	0	0	0	0	0	0	0	0	0	0	0	0	0	0	0	0	0	1795	0	0	0	0	0	0	0	0	0
771	NSP4	TKHFYWFFSNYLKRR	813	0	0	0	0	0	2623	0	0	0	0	0	0	0	0	0	0	1063	3223	0	0	0	0	0	0	0	0	0
772	NSP4	VSFSTFEEAALCTFL	0	0	0	0	0	0	0	0	0	0	0	0	0	0	0	0	0	0	538	0	0	0	0	0	0	0	0	0
773	NSP4	EEAALCTFLLNKEMY	0	0	0	0	0	0	0	1422	0	0	0	0	0	0	903.5	0	0	3167	0	0	0	1356.5	0	563.5	1306	0	0	0
774	NSP4	AALCTFLLNKEMYLK	0	0	0	0	0	0	0	0	3612	0	0	0	0	0	0	5248.5	0	0	0	0	0	0	2490.5	0	0	0	0	0
775	NSP4	LCTFLLNKEMYLKLR	0	0	0	0	0	0	0	0	560	0	0	0	0	0	0	2540	0	0	0	0	0	0	0	0	0	0	0	0
776	NSP4	EMYLKLRSDVLLPLT	0	0	0	0	0	0	0	0	0	0	0	0	0	0	0	0	0	1055	0	0	0	0	0	0	0	0	0	0
777	NSP4	KLRSDVLLPLTQYNR	0	0	0	0	0	0	0	0	721	0	0	0	0	0	0	1883.5	0	0	0	0	0	0	0	0	0	0	0	0
778	NSP4	LLPLTQYNRYLALYN	0	0	0	0	0	0	0	0	0	0	0	0	0	0	0	0	0	0	517.5	0	0	0	0	0	0	0	0	0
779	NSP4	YKYFSGAMDTTSYRE	0	0	0	0	0	0	0	0	0	0	0	0	0	0	0	0	0	0	0	0	0	0	0	0	0	0	584	0
780	NSP4	YREAACCHLAKALND	0	0	0	0	0	609	0	0	0	0	0	0	0	0	1007	0	0	0	0	0	0	0	0	0	0	0	0	0
781	NSP4	EAACCHLAKALNDFS	0	0	0	0	0	0	0	0	0	0	594.5	0	0	0	668	0	0	1569	0	0	0	504	0	0	1227	595	0	0
782	NSP4	LAKALNDFSNSGSDV	0	0	0	0	0	1308.5	0	0	0	0	0	0	0	0	0	0	0	0	0	0	0	0	0	0	0	0	0	0
783	NSP4	KALNDFSNSGSDVLY	0	0	0	0	0	0	0	0	0	0	0	0	0	0	0	0	0	0	580.5	0	0	0	0	0	0	0	0	0
784	NSP4	LNDFSNSGSDVLYQP	0	0	0	0	0	0	0	0	0	0	0	0	0	0	0	0	0	0	1583.5	0	0	0	0	0	0	0	0	0
785	NSP4	DFSNSGSDVLYQPPQ	659.5	0	0	0	0	0	0	0	0	0	0	0	0	0	0	912.5	0	0	0	0	0	0	0	0	0	0	0	0
786	NSP4	SNSGSDVLYQPPQTS	0	0	0	0	0	1191	0	0	0	0	0	0	0	0	0	0	0	593	0	0	0	0	0	0	0	0	0	0
787	NSP5	TSAVLQSGFRKMAFP	0	0	0	0	0	0	0	0	5685.5	0	0	0	0	0	0	7884.5	0	0	0	0	0	0	1790.5	0	0	0	0	0
788	NSP5	AVLQSGFRKMAFPSG	0	0	0	0	0	0	0	0	2575.5	0	0	0	0	0	0	1241.5	0	0	0	0	0	0	0	0	0	0	0	0
789	NSP5	SGFRKMAFPSGKVEG	0	0	0	0	0	0	0	0	0	0	0	0	0	0	0	0	0	0	0	1338	0	0	0	0	0	0	0	0
790	NSP5	FRKMAFPSGKVEGCM	0	0	0	0	0	0	0	0	0	0	0	0	0	0	0	0	0	0	0	992	0	0	0	0	0	0	0	0
791	NSP5	KMAFPSGKVEGCMVQ	0	0	0	0	0	0	0	0	696.5	0	0	0	0	0	0	1086.5	0	0	0	0	0	0	0	0	0	0	0	0
792	NSP5	GTTTLNGLWLDDVVY	0	0	0	0	0	759	0	0	0	0	0	0	0	0	0	0	0	0	1428.5	0	0	0	0	0	0	0	0	0
793	NSP5	HVICTSEDMLNPNYE	0	0	0	0	0	0	0	0	0	0	0	0	542.5	0	0	0	0	0	969.5	521.5	0	0	0	0	0	0	571.5	0
794	NSP5	ICTSEDMLNPNYEDL	0	0	0	0	0	0	0	0	0	0	0	0	0	0	0	584	0	0	1762	0	0	0	0	0	0	871	0	0
795	NSP5	TSEDMLNPNYEDLLI	0	0	0	0	0	1324	0	0	0	0	0	0	0	0	0	0	0	0	616	0	0	0	0	0	0	0	0	0
796	NSP5	EDMLNPNYEDLLIRK	0	0	0	0	0	0	0	618	0	0	0	0	0	0	0	0	0	2089	0	0	0	0	0	0	654.5	0	0	0
797	NSP5	MLNPNYEDLLIRKSN	0	0	0	0	0	0	0	0	0	0	0	0	0	0	0	0	0	721.5	0	0	0	0	0	0	0	0	0	0
798	NSP5	NPNYEDLLIRKSNHN	0	0	0	0	0	0	0	0	0	0	0	0	0	0	0	556	0	821.5	0	0	0	0	0	0	0	0	0	0
799	NSP5	NYEDLLIRKSNHNFL	0	0	0	0	0	0	0	0	0	0	0	0	0	0	0	0	0	1441	607.5	0	0	0	0	0	0	0	0	0
800	NSP5	EDLLIRKSNHNFLVQ	0	0	0	0	0	0	0	0	0	0	0	0	0	0	0	688	0	2468.5	0	0	0	567	0	0	812	0	0	0
801	NSP5	GNVQLRVIGHSMQNC	0	0	0	0	0	0	0	0	1397	0	0	0	0	0	0	1043	0	0	0	0	0	0	0	0	0	0	0	0
802	NSP5	GHSMQNCVLKLKVDT	0	0	0	0	0	1171	0	0	0	0	0	0	0	0	0	0	0	0	0	0	0	0	0	0	0	0	0	0
803	NSP5	LKVDTANPKTPKYKF	0	0	0	0	0	0	0	0	0	0	0	0	0	0	0	0	0	0	523	0	0	0	0	0	0	0	0	0
804	NSP5	QPGQTFSVLACYNGS	0	0	0	0	0	0	0	0	0	0	0	0	0	0	0	1005	0	0	0	0	0	0	0	0	0	0	0	0
805	NSP5	GQTFSVLACYNGSPS	0	0	0	0	0	850	0	0	0	0	0	0	0	0	0	0	0	0	0	0	0	0	0	0	0	0	0	0
806	NSP5	TFSVLACYNGSPSGV	0	0	0	0	0	518.5	0	0	0	0	0	0	0	0	0	0	0	0	0	0	0	0	0	0	0	0	0	0
807	NSP5	SVLACYNGSPSGVYQ	0	0	0	0	0	0	0	0	0	0	0	0	0	0	0	0	0	0	547	0	0	0	0	0	0	0	0	0
808	NSP5	NGSPSGVYQCAMRPN	0	0	0	0	0	0	0	0	1608.5	0	0	0	0	0	0	2072.5	0	0	0	0	0	0	0	0	0	0	0	0
809	NSP5	SFLNGSCGSVGFNID	0	0	0	0	0	0	0	0	0	0	0	0	0	0	0	885	0	0	4075	0	3320	0	0	0	0	0	0	0
810	NSP5	LNGSCGSVGFNIDYD	0	0	567	0	0	1182	0	0	0	0	0	0	0	741	0	802	632.5	1898.5	3801.5	0	1323.5	0	0	614	0	1290.5	0	888
811	NSP5	GSCGSVGFNIDYDCV	0	0	0	0	0	0	0	0	0	0	0	0	0	0	0	658	0	1031.5	1351	0	0	0	0	0	0	0	0	0
812	NSP5	CGSVGFNIDYDCVSF	0	0	0	0	0	1526	0	0	0	0	0	0	0	0	0	625	0	876	1325	0	0	0	0	0	0	612	0	0
813	NSP5	SVGFNIDYDCVSFCY	0	0	0	0	0	0	0	0	0	0	0	0	0	0	0	1202	0	510	3572	0	0	0	0	0	0	632.5	0	535
814	NSP5	NIDYDCVSFCYMHHM	0	0	0	0	837.5	1661	0	0	823	0	0	0	0	0	0	1331.5	0	0	0	0	0	0	0	0	0	0	0	0
815	NSP5	DYDCVSFCYMHHMEL	0	0	0	587.5	635	0	0	0	0	0	0	0	0	0	0	0	0	0	0	0	0	0	0	0	0	0	0	0
816	NSP5	DCVSFCYMHHMELPT	0	0	0	0	614	0	0	0	0	0	0	0	0	0	0	0	0	0	0	0	0	0	0	0	0	0	0	0
817	NSP5	TGVHAGTDLEGNFYG	0	0	0	0	0	0	0	0	0	0	0	0	0	0	0	0	0	0	705	0	0	0	0	0	0	0	0	0
818	NSP5	VHAGTDLEGNFYGPF	0	0	0	0	0	0	0	0	0	0	0	0	0	0	0	0	0	812	2585.5	0	0	0	0	0	0	0	0	0
819	NSP5	AGTDLEGNFYGPFVD	0	0	0	0	0	0	0	0	0	0	0	0	0	0	0	1157	0	0	0	0	0	0	0	0	0	0	0	0
820	NSP5	TDLEGNFYGPFVDRQ	0	0	0	0	0	0	0	0	0	0	0	0	0	0	0	1252.5	0	0	0	0	0	0	1358	0	0	0	0	0
821	NSP5	GPFVDRQTAQAAGTD	0	0	0	0	0	1483	0	0	0	0	0	0	0	0	0	0	0	0	0	0	0	0	0	0	0	0	0	0
822	NSP5	QTAQAAGTDTTITVN	0	0	0	0	0	0	0	0	0	0	0	0	0	0	0	0	0	0	1623	0	0	0	0	0	0	0	0	0
823	NSP5	LAWLYAAVINGDRWF	0	0	0	0	0	0	0	0	0	0	0	0	0	0	0	0	0	0	1571	0	0	0	0	0	0	586	0	0
824	NSP5	YAAVINGDRWFLNRF	0	0	0	0	0	0	0	0	0	0	0	0	0	0	0	0	0	0	1992.5	0	0	0	0	0	0	0	0	0
825	NSP5	GDRWFLNRFTTTLND	0	0	0	0	0	636	0	0	0	0	0	0	0	0	579	0	0	0	3444.5	0	0	0	0	0	0	892.5	0	0
826	NSP5	RWFLNRFTTTLNDFN	0	0	0	0	0	0	0	0	0	0	0	0	0	0	0	0	892	650	5500.5	0	0	0	0	0	0	2022	0	0
827	NSP5	FLNRFTTTLNDFNLV	0	0	0	0	0	0	0	0	0	0	0	0	0	0	0	0	0	0	2399.5	0	0	0	0	0	0	973.5	0	0
828	NSP5	FTTTLNDFNLVAMKY	0	0	0	0	0	0	0	0	2152	0	0	0	0	0	0	2776	0	0	0	0	0	0	0	0	0	0	0	0
829	NSP5	TTLNDFNLVAMKYNY	0	0	0	0	0	0	0	0	0	0	0	0	0	0	0	808.5	0	0	1919.5	0	0	0	0	0	0	705	0	0
830	NSP5	LNDFNLVAMKYNYEP	0	0	0	0	0	0	0	0	0	0	0	0	0	0	0	0	0	1115.5	1051.5	0	0	0	0	0	0	849.5	0	0
831	NSP5	NLVAMKYNYEPLTQD	0	0	0	0	0	0	0	0	734	0	943	0	0	0	0	741.5	0	4311	0	0	0	0	0	0	870	0	0	0
832	NSP5	YEPLTQDHVDILGPL	0	0	0	0	0	862.5	0	0	0	0	0	0	0	0	0	0	0	0	0	0	0	0	0	0	0	0	0	0
833	NSP5	PLTQDHVDILGPLSA	0	0	0	0	0	0	0	0	0	0	0	0	0	0	0	515	0	0	0	0	0	0	0	0	0	0	0	0
834	NSP5	TQDHVDILGPLSAQT	0	0	0	0	0	591	0	0	0	0	0	0	0	0	0	0	0	0	0	0	0	1083	0	0	0	0	0	0
835	NSP5	DHVDILGPLSAQTGI	774	0	0	0	0	0	0	565	0	0	0	0	0	0	0	0	0	0	0	0	0	0	0	0	0	0	0	0
836	NSP5	VDILGPLSAQTGIAV	0	0	0	0	0	554.5	0	0	0	0	0	0	0	0	0	0	0	0	0	0	0	0	0	0	0	0	0	0
837	NSP5	GPLSAQTGIAVLDMC	0	0	0	712.5	1039	2635.5	0	0	0	0	0	0	0	0	0	0	0	0	0	0	0	0	0	0	0	0	0	0
838	NSP5	DMCASLKELLQNGMN	0	0	0	0	868	511.5	0	0	0	0	0	0	0	0	0	0	0	0	0	0	0	0	0	0	0	0	0	0
839	NSP5	SLKELLQNGMNGRTI	0	0	0	0	0	0	0	0	0	0	0	0	0	0	0	0	0	0	2130	0	0	0	0	0	0	0	0	0
840	NSP5	NGRTILGSALLEDEF	0	0	0	0	794.5	0	0	811	0	0	0	0	0	694.5	506	894	0	0	8517	0	0	0	0	0	0	1093.5	0	830.5
841	NSP5	RTILGSALLEDEFTP	0	0	0	0	0	0	0	0	0	0	0	0	0	0	0	0	0	0	5759	0	0	0	0	0	0	573	0	0
842	NSP5	ILGSALLEDEFTPFD	0	0	0	0	0	3354.5	0	0	0	0	0	0	0	0	500.5	0	0	0	5075	0	0	0	0	0	0	668	0	0
843	NSP5	GSALLEDEFTPFDVV	0	0	0	0	0	2747.5	0	0	0	0	0	0	0	0	0	0	0	0	4876	0	0	0	0	0	0	0	0	0
844	NSP5	LEDEFTPFDVVRQCS	0	0	0	0	3361.5	0	0	0	0	0	0	0	0	0	0	0	0	0	0	0	0	0	0	0	0	0	0	0
845	NSP6	VRQCSGVTFQSAVKR	0	0	0	0	0	0	0	0	0	0	0	0	0	0	0	728.5	0	0	0	0	0	0	0	0	0	0	0	0
846	NSP6	VTFQSAVKRTIKGTH	0	0	0	0	0	981	0	0	0	0	0	0	0	0	0	0	0	0	0	0	0	0	0	0	0	0	0	0
847	NSP6	SLLVLVQSTQWSLFF	0	0	0	0	0	0	0	0	0	0	0	0	0	0	0	0	0	0	817	0	0	0	0	0	0	0	0	0
848	NSP6	LVQSTQWSLFFFLYE	0	0	0	0	0	0	0	0	0	0	0	0	532.5	0	0	0	0	0	1310	0	0	0	0	0	0	539	984.5	0
849	NSP6	WSLFFFLYENAFLPF	0	0	0	0	0	0	0	0	0	0	0	0	0	0	0	0	0	0	2175	0	0	0	0	0	0	0	0	0
850	NSP6	ENAFLPFAMGIIAMS	0	0	0	0	0	0	0	0	1650.5	0	0	0	0	0	0	1306.5	0	0	0	0	0	0	782.5	0	695	0	0	0
851	NSP6	AFLPFAMGIIAMSAF	0	0	0	0	0	0	0	0	11299.5	0	0	0	0	0	0	11895	0	0	0	0	0	0	3405	0	0	0	0	0
852	NSP6	LPFAMGIIAMSAFAM	0	0	0	0	0	0	0	0	2964	0	0	0	0	0	0	3292	0	0	0	0	0	0	1398.5	0	0	0	0	0
853	NSP6	FAMGIIAMSAFAMMF	0	0	0	0	712	0	0	0	2009	0	0	0	0	0	0	3540.5	0	0	774	0	0	0	859	0	0	0	0	0
854	NSP6	MGIIAMSAFAMMFVK	0	0	0	0	0	0	0	0	2591	0	0	0	0	0	0	2790	0	0	0	0	0	0	840.5	0	0	0	0	0
855	NSP6	IIAMSAFAMMFVKHK	0	0	0	0	0	0	0	0	1224.5	0	0	0	0	0	0	1915	0	0	0	0	0	0	0	0	0	0	0	0
856	NSP6	LCLFLLPSLATVAYF	0	0	0	0	0	0	0	0	813.5	0	0	0	0	0	0	607	0	0	850	0	0	0	0	0	0	0	0	0
857	NSP6	LLPSLATVAYFNMVY	0	0	0	0	0	0	0	0	1689	0	0	0	0	0	0	959	0	0	797.5	0	0	0	0	0	0	0	0	0
858	NSP6	PSLATVAYFNMVYMP	0	0	0	0	0	0	0	0	6997	0	0	0	0	0	0	7937	0	0	0	615	0	0	2893	0	0	0	0	0
859	NSP6	LATVAYFNMVYMPAS	0	0	0	0	0	0	0	0	2320	0	0	0	0	0	0	2343	0	0	0	0	0	0	1047	0	0	0	0	0
860	NSP6	TVAYFNMVYMPASWV	0	0	0	0	0	0	0	0	1335	0	0	0	0	0	0	2398	0	0	0	0	0	0	672	0	0	0	0	0
861	NSP6	AYFNMVYMPASWVMR	0	0	0	0	0	0	0	0	1070	0	0	0	0	0	0	647.5	0	0	0	0	0	0	0	0	0	0	0	0
862	NSP6	FNMVYMPASWVMRIM	0	0	0	0	0	0	0	0	3399	0	0	0	0	0	0	2176.5	0	0	0	0	0	0	1322	0	0	0	0	0
863	NSP6	MVYMPASWVMRIMTW	0	0	0	0	597	0	0	0	2762	0	0	0	0	0	0	3711.5	0	0	0	0	0	0	1004.5	0	0	0	0	0
864	NSP6	PASWVMRIMTWLDMV	0	0	0	0	949	0	0	0	0	0	0	0	0	0	0	0	0	0	0	0	0	0	0	0	0	0	0	0
865	NSP6	SWVMRIMTWLDMVDT	0	0	0	0	714	0	0	0	0	0	0	0	0	0	0	0	0	0	0	0	0	0	0	0	0	0	0	0
866	NSP6	MYASAVVLLILMTAR	0	0	0	0	0	0	0	0	1243.5	0	0	0	0	0	0	0	0	0	0	0	0	0	0	0	0	0	0	0
867	NSP6	GNALDQAISMWALII	0	0	0	0	0	500	0	0	0	0	0	0	0	0	0	0	0	0	0	0	0	0	0	0	0	0	0	0
868	NSP6	DQAISMWALIISVTS	0	0	0	0	0	0	0	0	637.5	0	0	0	0	0	0	0	0	0	0	0	0	0	0	0	0	0	0	0
869	NSP6	AISMWALIISVTSNY	0	0	0	0	0	0	0	0	1226	0	0	0	0	0	0	1767.5	0	0	0	0	0	0	0	0	0	0	0	0
870	NSP6	VTSNYSGVVTTVMFL	0	0	0	0	0	0	0	0	0	0	0	0	0	0	0	0	0	0	615	0	0	0	0	0	0	0	0	0
871	NSP6	GVVTTVMFLARGIVF	0	0	0	0	0	554.5	0	0	0	0	0	0	0	0	0	0	0	0	0	0	0	0	0	0	0	0	0	0
872	NSP6	TVMFLARGIVFMCVE	0	0	0	0	0	546	0	0	0	0	0	0	0	0	0	0	0	0	0	2428	0	0	0	0	0	0	631	0
873	NSP6	MFLARGIVFMCVEYC	0	0	0	0	0	0	0	0	0	0	0	0	0	0	0	554.5	0	0	1135.5	0	0	0	0	0	0	0	0	0
874	NSP6	RGIVFMCVEYCPIFF	0	0	0	0	0	0	0	0	0	0	0	0	0	0	0	0	0	1215.5	3731	0	0	0	0	0	0	0	0	0
875	NSP6	EYCPIFFITGNTLQC	0	0	0	0	0	0	0	0	0	0	0	0	0	0	0	0	0	0	0	0	0	0	0	0	622.5	0	0	0
876	NSP6	IFFITGNTLQCIMLV	0	0	0	0	0	0	0	0	0	0	0	0	0	0	0	661	0	0	0	0	0	0	503	0	0	0	0	0
877	NSP6	TGNTLQCIMLVYCFL	0	0	0	0	0	0	0	0	0	0	0	0	0	0	0	0	0	0	1049	0	0	0	0	0	0	0	0	0
878	NSP6	NTLQCIMLVYCFLGY	0	0	0	0	0	0	0	0	0	0	0	0	0	0	0	0	0	0	920.5	0	0	0	0	0	0	0	0	0
879	NSP6	LQCIMLVYCFLGYFC	0	0	0	0	0	0	0	0	0	0	0	0	0	0	0	0	0	0	521	0	0	0	0	0	0	0	0	0
880	NSP6	MLVYCFLGYFCTCYF	0	0	0	0	0	0	0	0	0	0	0	0	0	0	0	0	0	0	1388	0	0	0	0	0	0	0	0	0
881	NSP6	YFCTCYFGLFCLLNR	0	0	0	0	0	0	0	0	0	0	0	0	0	0	0	0	0	0	900	0	0	0	0	0	0	0	0	0
882	NSP6	CTCYFGLFCLLNRYF	0	0	0	0	0	0	0	0	0	0	0	0	0	0	0	0	0	0	3258	0	0	0	0	0	0	0	0	0
883	NSP6	CYFGLFCLLNRYFRL	0	0	0	0	0	0	0	0	0	0	0	0	0	0	0	0	0	0	1165	0	0	0	0	0	0	0	0	0
884	NSP6	CLLNRYFRLTLGVYD	0	0	0	0	0	0	0	0	0	0	0	0	0	0	0	0	0	0	763	0	0	0	0	0	0	0	0	0
885	NSP6	LNRYFRLTLGVYDYL	0	0	0	0	0	0	0	0	0	0	0	0	0	0	0	0	0	0	2960.5	0	0	0	0	0	0	0	0	0
886	NSP6	LTLGVYDYLVSTQEF	0	0	0	0	0	0	0	771	0	0	0	0	0	0	0	0	0	686.5	1683	0	0	0	0	0	0	0	0	0
887	NSP6	LGVYDYLVSTQEFRY	0	0	0	0	0	0	0	904	0	0	0	0	0	0	733	0	0	1477	6377.5	0	649	0	0	0	0	0	0	0
888	NSP6	VYDYLVSTQEFRYMN	0	0	0	0	693	0	0	0	0	0	0	0	0	0	0	0	0	0	1146	0	0	0	0	0	0	0	0	0
889	NSP6	DYLVSTQEFRYMNSQ	0	0	0	0	0	0	0	0	0	0	0	0	0	0	0	0	0	574.5	0	0	0	0	0	0	0	0	0	0
890	NSP6	YMNSQGLLPPKNSID	0	0	0	0	0	0	0	0	0	0	0	0	0	0	0	525	0	0	0	0	0	0	0	0	0	0	0	0
891	NSP6	FKLNIKLLGVGGKPC	0	0	0	0	0	558	0	0	0	0	0	0	0	0	0	0	0	0	0	0	0	0	0	0	0	0	0	0
892	NSP7	CIKVATVQSKMSDVK	0	0	0	0	0	0	0	778	0	0	0	0	0	0	0	0	0	0	0	0	0	0	0	0	0	0	0	0
893	NSP7	SKMSDVKCTSVVLLS	952	0	0	0	0	0	0	0	0	0	0	0	0	0	0	0	0	0	0	0	0	0	0	0	0	0	0	0
894	NSP7	TSVVLLSVLQQLRVE	0	0	0	0	0	0	0	0	0	0	0	0	0	0	0	0	0	0	0	1639	0	0	0	0	0	0	0	0
895	NSP7	LLSVLQQLRVESSSK	0	0	0	0	0	3078.5	0	0	0	0	0	0	0	0	0	0	0	0	0	0	0	0	0	0	0	0	0	0
896	NSP7	ESSSKLWAQCVQLHN	0	0	0	0	0	0	0	0	0	0	0	0	0	0	0	0	0	2430	0	0	0	527	0	0	1456	0	0	0
897	NSP7	SSKLWAQCVQLHNDI	0	0	0	0	0	0	0	0	0	0	0	0	0	0	0	0	0	0	522	0	0	0	0	0	0	0	0	0
898	NSP7	LHNDILLAKDTTEAF	0	0	0	0	0	0	0	630.5	0	0	0	0	0	0	0	0	0	0	0	0	0	0	0	0	0	0	0	0
899	NSP7	NDILLAKDTTEAFEK	0	0	0	0	0	0	0	0	0	0	0	0	0	0	0	0	0	569	0	0	0	0	0	0	0	0	0	0
900	NSP7	LAKDTTEAFEKMVSL	0	0	0	0	0	0	0	0	2782.5	0	0	0	0	0	0	1590.5	0	0	0	0	0	0	1268	0	0	0	0	0
901	NSP7	KDTTEAFEKMVSLLS	0	0	0	0	0	0	0	592.5	1409	0	0	0	0	0	1842.5	1549.5	0	0	2100.5	0	0	0	0	0	0	0	0	0
902	NSP7	TTEAFEKMVSLLSVL	0	0	0	0	0	1349	0	0	1011	0	0	0	0	0	0	971	0	0	0	0	0	0	0	0	0	0	0	0
903	NSP7	EAFEKMVSLLSVLLS	0	0	0	0	0	0	0	848	600	0	515.5	0	0	0	987	968	0	3319	0	0	0	735	0	527	1391.5	0	0	0
904	NSP7	FEKMVSLLSVLLSMQ	0	0	0	0	0	0	0	0	0	0	0	0	0	0	0	0	0	0	0	0	0	981.5	0	0	0	0	0	0
905	NSP7	VSLLSVLLSMQGAVD	0	0	0	0	0	0	0	0	0	0	0	0	0	0	0	1687	0	0	0	0	0	0	0	0	0	0	0	0
906	NSP7	LLSVLLSMQGAVDIN	0	0	0	0	0	855	0	0	0	0	0	0	0	0	0	1340	0	1723	0	0	0	0	0	0	0	0	0	0
907	NSP7	LLSMQGAVDINKLCE	0	0	527	0	0	0	0	0	0	0	0	0	0	0	0	0	0	0	0	0	0	0	0	0	0	0	592.5	0
908	NSP7	QGAVDINKLCEEMLD	0	0	0	0	0	0	0	0	0	0	0	0	0	0	0	0	0	0	0	0	0	0	0	0	0	0	0	607.5
909	NSP7	AVDINKLCEEMLDNR	0	0	0	0	0	0	0	0	0	0	0	0	0	0	0	0	0	0	1095	0	0	0	0	0	0	0	0	0
910	NSP8	EEMLDNRATLQAIAS	0	0	0	0	0	0	0	4280	0	0	975	0	0	0	4705	0	682	5616.5	0	0	0	2500	0	0	1907.5	0	0	0
911	NSP8	MLDNRATLQAIASEF	0	0	0	0	0	0	0	0	1215	0	0	0	0	0	0	2845.5	0	0	0	0	0	0	0	0	0	0	0	0
912	NSP8	QAIASEFSSLPSYAA	0	0	0	0	0	1175.5	0	0	0	0	0	0	0	0	0	0	0	0	0	0	0	0	0	0	0	0	0	0
913	NSP8	SLPSYAAFATAQEAY	0	0	867	0	0	756	0	0	0	0	0	0	0	0	0	0	0	0	0	0	0	0	0	0	0	0	0	0
914	NSP8	PSYAAFATAQEAYEQ	0	0	529	0	0	602	0	0	0	0	0	0	0	0	0	0	0	0	0	0	0	0	0	0	0	0	0	0
915	NSP8	AFATAQEAYEQAVAN	0	0	0	0	682.5	0	0	0	0	0	0	0	0	0	0	0	0	546	0	0	0	0	0	0	0	0	0	0
916	NSP8	AQEAYEQAVANGDSE	0	0	577	0	0	0	0	0	0	0	0	0	0	0	0	0	0	0	0	0	0	0	0	0	0	0	0	0
917	NSP8	EAYEQAVANGDSEVV	0	0	0	0	0	0	0	961.5	0	0	0	0	0	0	814	0	0	3005	0	0	0	1038	0	617	0	0	0	0
918	NSP8	VANGDSEVVLKKLKK	0	0	0	0	721	1555	0	590	0	0	0	0	0	0	0	1290	0	4167.5	3243	0	0	0	0	0	0	0	0	0
919	NSP8	NGDSEVVLKKLKKSL	0	0	0	0	0	0	0	0	0	0	0	0	0	0	0	0	0	582.5	0	0	0	0	0	0	0	0	0	0
920	NSP8	DSEVVLKKLKKSLNV	524.5	0	0	0	0	0	0	0	0	0	0	0	0	0	0	0	0	0	560	0	0	0	0	0	0	0	0	0
921	NSP8	EVVLKKLKKSLNVAK	0	0	0	0	0	0	0	788	0	0	0	0	0	0	0	0	0	1668.5	0	0	0	0	0	0	0	0	0	0
922	NSP8	LKKSLNVAKSEFDRD	0	628	0	0	0	0	0	0	0	0	0	0	0	0	0	0	0	542	0	0	0	0	0	0	0	0	0	0
923	NSP8	KSLNVAKSEFDRDAA	0	0	0	0	0	0	0	0	0	0	0	0	0	0	0	0	0	600.5	0	0	0	0	0	0	0	0	0	0
924	NSP8	VAKSEFDRDAAMQRK	0	0	0	0	0	0	0	0	667.5	0	0	0	0	0	0	636.5	0	0	0	0	0	0	0	0	0	0	0	0
925	NSP8	EFDRDAAMQRKLEKM	0	0	0	0	0	0	0	0	0	0	0	0	0	0	0	0	0	0	0	0	0	0	0	0	691.5	0	0	0
926	NSP8	QRKLEKMADQAMTQM	0	0	0	0	0	0	0	0	988	0	0	0	0	0	0	747.5	0	0	0	0	0	0	0	0	0	0	0	0
927	NSP8	KLEKMADQAMTQMYK	0	0	0	0	0	0	0	0	1090	0	0	0	0	0	0	836.5	0	0	0	0	0	0	0	0	0	0	0	0
928	NSP8	EKMADQAMTQMYKQA	0	0	0	0	0	0	0	0	0	0	0	0	0	0	0	0	0	937	0	0	0	0	0	0	798.5	0	0	0
929	NSP8	AMTQMYKQARSEDKR	0	0	0	0	0	0	0	0	0	0	0	0	0	0	0	506	0	0	0	0	0	0	0	0	0	0	0	0
930	NSP8	SEDKRAKVTSAMQTM	0	0	0	0	0	0	0	0	0	0	0	0	0	0	0	821.5	0	0	0	0	0	0	0	0	0	0	0	0
931	NSP8	DKRAKVTSAMQTMLF	0	0	0	0	0	0	0	0	0	0	0	0	0	0	0	594	0	0	0	0	0	0	0	0	0	0	0	0
932	NSP8	MLFTMLRKLDNDALN	0	0	0	0	0	0	0	0	0	0	0	0	0	0	0	0	1212.5	0	0	0	0	0	0	0	0	0	0	0
933	NSP8	FTMLRKLDNDALNNI	0	0	0	0	0	0	0	0	0	0	0	0	0	0	0	0	944	0	0	0	0	0	0	814.5	0	0	0	0
934	NSP8	MLRKLDNDALNNIIN	0	0	0	0	0	0	0	0	0	0	0	0	0	0	0	0	571.5	0	0	0	0	0	0	0	0	0	0	0
935	NSP8	RKLDNDALNNIINNA	0	0	0	0	0	0	0	0	0	0	0	0	0	510.5	0	0	0	0	0	0	730	0	0	0	0	0	0	0
936	NSP8	LDNDALNNIINNARD	0	0	0	0	0	0	0	0	0	0	0	0	0	0	0	1094	0	0	0	0	0	0	0	0	0	0	0	0
937	NSP8	NDALNNIINNARDGC	0	0	0	0	0	768.5	0	0	0	0	0	0	0	0	0	0	0	0	0	0	0	0	0	0	0	0	0	0
938	NSP8	NIIPLTTAAKLMVVI	0	0	0	0	0	0	0	0	2424	0	0	0	0	0	0	1250.5	0	0	0	0	0	0	943	0	0	0	0	0
939	NSP8	IPLTTAAKLMVVIPD	0	0	0	0	0	0	0	0	649.5	0	0	0	0	0	0	726	0	0	0	0	0	0	0	0	0	0	0	0
940	NSP8	LTTAAKLMVVIPDYN	0	0	0	0	0	0	0	0	528.5	0	0	0	0	0	0	833	0	0	0	0	0	0	0	0	0	0	0	0
941	NSP8	TAAKLMVVIPDYNTY	0	0	0	0	0	0	0	0	0	0	0	0	0	0	0	0	0	1084.5	1668	0	0	0	0	0	0	0	0	0
942	NSP8	TYASALWEIQQVVDA	0	0	0	0	0	0	0	0	0	0	0	0	0	0	0	2447	0	0	0	0	0	0	0	0	0	0	0	0
943	NSP8	VDADSKIVQLSEISM	0	0	0	0	0	0	0	0	0	0	0	0	0	0	0	1412	0	0	0	0	0	0	0	0	0	0	0	0
944	NSP8	IVQLSEISMDNSPNL	0	0	0	0	0	1045	0	0	0	0	0	0	0	0	0	0	0	0	0	0	0	0	0	0	0	0	0	0
945	NSP8	QLSEISMDNSPNLAW	0	0	0	0	0	901	0	0	0	0	0	0	0	0	0	0	0	0	657.5	0	0	0	0	0	0	0	0	0
946	NSP8	SEISMDNSPNLAWPL	0	0	0	0	0	826.5	0	0	0	0	0	0	0	0	0	0	0	0	0	0	0	0	0	0	0	0	0	0
947	NSP8	ISMDNSPNLAWPLIV	0	0	0	0	0	1035	0	0	0	0	0	0	0	0	0	1332.5	0	582.5	0	0	0	0	842.5	0	0	0	0	0
948	NSP8	NSPNLAWPLIVTALR	0	0	0	0	0	0	0	0	0	0	0	0	0	0	0	0	0	0	609	0	0	0	0	0	0	0	0	0
949	NSP8	PNLAWPLIVTALRAN	0	0	0	0	0	0	0	0	0	0	0	0	0	0	0	0	0	698	0	0	0	0	0	0	0	0	0	0
950	NSP9	ALRANSAVKLQNNEL	0	0	0	0	0	0	0	0	0	0	0	0	0	0	0	0	0	0	1162.5	0	0	0	0	0	0	0	0	0
951	NSP9	RANSAVKLQNNELSP	0	0	0	0	0	0	0	0	0	0	0	0	0	0	0	0	0	0	9358.5	0	0	0	0	0	0	0	0	0
952	NSP9	AVKLQNNELSPVALR	0	0	0	0	0	0	0	0	612	0	0	0	0	0	0	968	0	0	0	0	0	0	0	0	0	0	0	0
953	NSP9	NELSPVALRQMSCAA	0	0	0	0	0	0	0	0	0	0	0	0	0	0	0	660	0	0	0	0	0	0	0	0	0	0	0	0
954	NSP9	PVALRQMSCAAGTTQ	0	0	0	0	0	0	0	0	0	0	0	0	0	0	0	1032	0	0	0	0	0	0	0	0	0	0	0	0
955	NSP9	TTQTACTDDNALAYY	0	0	0	0	0	0	0	0	0	0	0	0	0	0	0	0	0	0	2034	0	0	0	0	0	0	0	0	0
956	NSP9	TDDNALAYYNTTKGG	0	0	0	0	0	587	0	0	0	0	0	0	0	0	0	0	0	0	0	0	0	0	0	0	0	0	0	0
957	NSP9	DNALAYYNTTKGGRF	532	0	0	0	0	0	0	0	0	0	0	0	0	0	0	0	0	0	776	0	0	0	0	0	0	0	0	0
958	NSP9	KGGRFVLALLSDLQD	0	0	0	0	0	0	0	501	0	0	0	0	0	0	0	654	0	0	0	0	0	0	0	0	0	0	0	0
959	NSP9	LALLSDLQDLKWARF	0	0	0	0	0	0	0	0	0	0	0	0	0	0	0	0	0	0	1781	0	0	0	0	0	0	0	0	0
960	NSP9	ARFPKSDGTGTIYTE	0	0	0	0	0	0	0	0	0	0	0	0	0	0	0	0	0	0	0	0	0	0	0	0	0	0	612	0
961	NSP9	KSDGTGTIYTELEPP	0	0	0	0	0	0	0	1459	0	0	0	0	0	0	1391.5	0	0	0	0	0	0	0	0	0	0	0	0	0
962	NSP9	DGTGTIYTELEPPCR	0	0	0	0	0	0	0	0	0	0	0	0	0	0	0	0	0	0	1529.5	0	0	0	0	0	0	0	0	0
963	NSP9	TGTIYTELEPPCRFV	0	0	0	0	0	0	0	0	0	0	0	0	0	0	0	0	0	0	2112.5	0	0	0	0	0	0	0	0	0
964	NSP9	TIYTELEPPCRFVTD	0	0	0	0	0	1127.5	0	0	0	0	0	0	0	0	0	807	0	0	0	0	0	0	0	0	0	0	0	0
965	NSP9	ELEPPCRFVTDTPKG	0	0	0	0	0	0	0	0	0	0	0	0	0	0	993.5	0	0	0	0	0	0	0	0	0	0	0	0	0
966	NSP9	PCRFVTDTPKGPKVK	0	0	0	0	0	0	0	0	0	0	0	0	0	0	0	0	0	0	705.5	0	0	0	0	0	0	0	0	0
967	NSP9	GPKVKYLYFIKGLNN	0	0	0	0	0	1643	0	0	0	0	0	0	0	0	0	0	0	0	0	0	0	0	0	0	0	0	0	0
968	NSP9	FIKGLNNLNRGMVLG	0	0	0	0	0	0	0	0	1216	0	0	0	0	0	0	1529	0	0	0	0	0	0	567.5	0	0	0	0	0
969	NSP9	KGLNNLNRGMVLGSL	0	0	0	0	0	0	0	0	0	0	0	0	0	0	0	927	0	0	0	0	0	0	0	0	0	0	0	0
970	NSP10	GSLAATVRLQAGNAT	0	0	0	0	0	0	0	0	637.5	0	0	0	0	0	0	999	0	0	0	0	0	0	0	0	0	0	0	0
971	NSP10	LAATVRLQAGNATEV	0	0	0	0	0	0	0	0	0	0	0	0	0	0	0	1109	0	0	0	0	0	0	0	0	0	0	0	0
972	NSP10	ATVRLQAGNATEVPA	0	0	0	0	0	0	0	0	0	0	0	0	0	0	0	947	0	0	0	0	0	0	0	0	0	0	0	0
973	NSP10	VRLQAGNATEVPANS	0	0	0	0	0	0	0	0	0	0	0	0	0	0	0	588	0	0	0	0	654.5	0	0	0	0	0	0	0
974	NSP10	LQAGNATEVPANSTV	0	0	0	0	0	0	0	0	0	0	0	0	0	0	0	917	0	0	0	0	0	0	0	0	0	0	0	0
975	NSP10	AGNATEVPANSTVLS	0	0	0	0	0	0	0	0	0	0	0	0	0	0	0	758	0	0	0	0	0	0	0	0	0	0	0	0
976	NSP10	TEVPANSTVLSFCAF	0	0	0	694	0	1458	0	0	0	0	0	0	0	0	0	0	0	0	0	0	0	0	0	0	0	0	0	0
977	NSP10	AAKAYKDYLASGGQP	0	0	0	0	0	594	0	0	0	0	0	0	0	0	0	0	0	0	0	0	0	0	0	0	0	0	0	0
978	NSP10	KAYKDYLASGGQPIT	0	0	0	0	0	0	0	0	0	0	0	0	0	0	0	0	0	0	772	0	0	0	0	0	0	0	0	0
979	NSP10	YKDYLASGGQPITNC	0	0	0	0	0	0	0	0	0	0	0	0	0	0	0	0	0	0	527	0	0	0	0	0	0	0	0	0
980	NSP10	GQPITNCVKMLCTHT	0	0	0	0	0	1502.5	0	0	0	0	0	0	0	0	0	0	0	0	0	0	0	0	0	0	0	0	0	0
981	NSP10	KMLCTHTGTGQAITV	0	0	0	0	0	0	0	0	0	0	0	0	0	0	0	0	0	0	1344	0	0	0	0	0	0	0	0	0
982	NSP10	TGTGQAITVTPEANM	0	0	0	0	0	993.5	0	0	0	0	0	0	0	0	0	0	0	0	0	0	0	0	0	0	0	0	0	0
983	NSP10	PEANMDQESFGGASC	0	0	0	0	0	507.5	0	0	0	0	0	0	0	0	0	0	0	0	0	0	0	0	0	0	0	0	0	0
984	NSP10	ANMDQESFGGASCCL	0	0	0	0	908	0	0	0	0	0	0	0	0	0	0	0	0	0	0	0	0	0	0	0	0	0	0	0
985	NSP10	QESFGGASCCLYCRC	0	0	0	0	0	0	0	0	0	0	0	0	0	0	0	0	0	0	829.5	0	0	0	0	0	0	0	0	0
986	NSP10	SFGGASCCLYCRCHI	0	0	0	0	0	0	0	0	0	0	0	0	0	0	0	0	0	0	1292	0	0	0	0	0	0	0	0	0
987	NSP10	GGASCCLYCRCHIDH	0	0	0	0	0	661.5	0	0	0	0	0	0	0	617	0	0	0	0	1903	0	0	0	0	0	0	0	0	0
988	NSP10	ASCCLYCRCHIDHPN	0	0	0	0	0	1793	0	0	0	0	0	0	0	1077	0	963.5	0	0	0	0	2100.5	0	0	0	0	0	0	690
989	NSP10	NPKGFCDLKGKYVQI	0	0	0	0	0	0	0	0	0	0	0	0	0	0	0	0	0	0	0	584	0	0	0	0	0	0	0	0
990	NSP10	KYVQIPTTCANDPVG	0	0	0	0	529	0	0	0	0	0	0	0	0	0	0	0	0	0	0	0	0	0	0	0	0	0	0	0
991	NSP10	VQIPTTCANDPVGFT	0	0	0	0	0	597	0	0	0	0	0	0	0	0	0	0	0	0	0	0	0	0	0	0	0	0	0	0
992	NSP10	CTVCGMWKGYGCSCD	0	0	0	0	0	0	0	0	0	0	0	0	0	0	0	0	0	0	657	0	0	0	0	0	0	0	0	0
993	NSP10	GMWKGYGCSCDQLRE	0	0	0	0	0	0	0	0	0	0	0	0	0	0	0	0	0	0	0	0	0	0	0	0	0	534.5	781	0
994	NSP10	WKGYGCSCDQLREPM	0	0	0	0	0	0	0	0	0	0	0	0	0	0	0	0	0	0	0	0	0	0	0	0	0	617	0	0
995	NSP12	LREPMLQSADAQSFL	0	0	0	0	0	0	0	0	0	0	0	0	0	0	0	547	0	0	0	0	0	0	0	0	0	0	0	0
996	NSP12	EPMLQSADAQSFLNR	0	0	0	0	0	0	0	0	0	0	516.5	0	0	0	0	0	0	3035.5	0	0	0	0	0	0	1577	0	0	0
997	NSP12	TPCGTGTSTDVVYRA	0	0	0	0	0	0	0	0	525	0	0	0	0	0	0	1136	0	0	0	0	0	0	0	0	0	0	0	0
998	NSP12	TGTSTDVVYRAFDIY	0	0	0	0	0	860	0	0	0	0	0	0	0	0	0	500.5	0	808.5	3118.5	0	0	0	0	0	0	938.5	0	0
999	NSP12	TSTDVVYRAFDIYND	0	0	0	0	0	669.5	0	0	928	0	0	0	0	0	0	1238.5	0	0	0	0	0	0	0	0	0	0	0	0
1000	NSP12	VAGFAKFLKTNCCRF	0	0	0	0	0	0	0	0	0	0	0	0	0	0	0	0	0	0	953	0	0	0	0	0	0	0	0	0
1001	NSP12	GFAKFLKTNCCRFQE	0	0	0	0	0	0	0	0	0	0	0	0	621	0	513.5	0	0	0	0	0	0	0	0	0	0	0	852.5	0
1002	NSP12	FLKTNCCRFQEKDED	0	0	0	557	0	967.5	0	0	0	0	0	0	0	0	0	0	620	1656	0	0	0	0	0	0	0	0	0	0
1003	NSP12	KTNCCRFQEKDEDDN	0	0	547	667	760	1263	0	0	0	0	0	0	0	0	0	0	3111	0	0	0	879.5	0	0	0	0	0	0	0
1004	NSP12	NCCRFQEKDEDDNLI	0	0	0	0	0	0	0	0	0	0	0	0	0	0	0	0	610	0	0	0	0	0	0	0	0	0	0	0
1005	NSP12	FQEKDEDDNLIDSYF	0	0	0	0	0	0	0	814	0	0	0	0	0	816	535.5	0	0	720	2473	0	0	611	0	0	0	999	0	957
1006	NSP12	EKDEDDNLIDSYFVV	0	0	0	0	0	0	0	1419	0	0	1042.5	0	0	510	1213	0	0	3702	1288	0	0	1408	0	570.5	1568	0	0	0
1007	NSP12	DEDDNLIDSYFVVKR	0	0	0	1005	0	0	0	0	0	0	0	0	0	0	0	0	0	724	0	0	0	1080	0	0	0	0	0	0
1008	NSP12	IDSYFVVKRHTFSNY	0	0	0	0	0	0	0	0	0	0	0	0	0	0	0	0	0	0	735	0	0	0	0	0	0	0	0	0
1009	NSP12	FVVKRHTFSNYQHEE	0	0	1127	0	2954.5	923.5	0	0	0	537	0	0	0	0	0	0	1501	0	0	511	0	0	0	0	0	0	605	0
1010	NSP12	VKRHTFSNYQHEETI	0	0	0	0	0	0	0	0	0	0	0	0	0	0	0	0	1287.5	0	0	0	0	0	0	0	0	0	0	0
1011	NSP12	RHTFSNYQHEETIYN	0	0	0	0	0	0	0	0	0	0	0	0	0	0	0	610	0	1167.5	0	0	0	0	0	0	0	0	0	0
1012	NSP12	VAKHDFFKFRIDGDM	0	0	0	1223	556.5	0	0	0	0	0	0	0	0	0	0	0	0	0	0	0	0	0	0	0	0	0	0	0
1013	NSP12	FKFRIDGDMVPHISR	0	0	0	0	0	0	0	0	0	0	0	0	0	0	0	1314.5	0	0	0	0	0	0	0	0	0	0	0	0
1014	NSP12	FRIDGDMVPHISRQR	0	0	0	0	0	0	0	0	0	0	0	0	0	0	0	1122.5	0	0	0	0	0	0	0	0	0	0	0	0
1015	NSP12	IDGDMVPHISRQRLT	0	0	0	0	0	0	0	0	0	0	0	0	0	0	0	845.5	0	0	0	0	0	0	0	0	0	0	0	0
1016	NSP12	MVPHISRQRLTKYTM	0	0	0	0	0	0	0	0	0	0	0	0	0	0	0	0	0	0	0	0	0	0	505.5	0	0	0	0	0
1017	NSP12	ISRQRLTKYTMADLV	0	0	0	0	0	0	0	0	0	0	0	0	0	0	0	1453	0	0	0	0	0	0	0	0	0	0	0	0
1018	NSP12	TKYTMADLVYALRHF	0	0	0	0	0	0	0	0	0	0	0	0	0	0	0	0	0	0	918.5	0	0	0	0	0	0	0	0	0
1019	NSP12	YTMADLVYALRHFDE	0	0	945	1154	0	0	0	0	0	0	0	0	657	0	0	0	0	0	0	0	0	0	0	0	0	657.5	547	0
1020	NSP12	MADLVYALRHFDEGN	0	0	609	0	0	0	0	0	0	0	0	0	0	0	0	0	0	0	0	0	0	0	0	0	0	0	0	0
1021	NSP12	DLVYALRHFDEGNCD	555	0	0	0	0	569	0	0	0	0	0	0	0	0	0	626	556.5	0	0	0	0	0	0	0	0	659	0	0
1022	NSP12	RHFDEGNCDTLKEIL	0	0	0	0	0	0	0	629	0	0	0	0	0	0	0	0	0	0	0	0	0	0	0	0	0	0	0	0
1023	NSP12	FDEGNCDTLKEILVT	0	0	0	0	0	0	0	1592	0	0	0	0	0	0	0	0	0	988.5	0	0	0	0	0	0	0	0	0	0
1024	NSP12	EGNCDTLKEILVTYN	0	0	0	0	0	0	0	511.5	0	0	0	0	0	0	521	0	0	2187.5	0	0	0	0	0	0	1099	0	0	0
1025	NSP12	DTLKEILVTYNCCDD	552	0	0	0	0	0	0	0	0	0	0	0	0	0	0	773.5	0	0	0	0	0	0	0	0	0	0	0	0
1026	NSP12	LKEILVTYNCCDDDY	620	0	0	0	0	549.5	0	852.5	534	0	0	762	0	1020.5	870	1893.5	1398.5	1027	1407.5	0	780	633	899.5	1768	768.5	0	1052	1218
1027	NSP12	EILVTYNCCDDDYFN	642	0	0	0	0	0	0	1136.5	655.5	0	0	0	0	799.5	613	1859.5	1675.5	2306	1796	0	0	1001	896.5	1150	1254.5	0	693	784.5
1028	NSP12	NCCDDDYFNKKDWYD	0	0	0	0	0	0	0	862	0	0	0	0	0	961	0	694.5	557	561.5	2536.5	0	580	821	748	1544	0	0	0	1030
1029	NSP12	CDDDYFNKKDWYDFV	0	0	0	0	0	0	0	731	0	0	0	0	0	665	0	0	0	0	2367.5	0	0	811.5	0	637.5	0	0	0	819
1030	NSP12	DDYFNKKDWYDFVEN	649.5	0	0	0	0	1786	0	0	0	838.5	0	0	0	0	0	0	1991	1370	0	0	0	0	0	0	0	0	0	0
1031	NSP12	VENPDILRVYANLGE	0	0	0	0	0	0	0	0	0	0	0	0	1196	0	0	0	0	0	0	1366.5	0	0	0	0	0	0	2134.5	0
1032	NSP12	ERVRQALLKTVQFCD	0	0	0	0	0	0	0	0	0	0	0	0	0	0	0	0	0	0	0	0	0	0	0	0	539	0	0	0
1033	NSP12	QALLKTVQFCDAMRN	0	0	0	0	0	0	0	0	795.5	0	0	0	0	0	0	0	0	0	0	0	0	0	0	0	0	0	0	0
1034	NSP12	DAMRNAGIVGVLTLD	0	0	0	0	0	0	0	0	0	0	0	0	0	0	0	0	0	1250.5	0	0	0	0	0	0	0	0	0	0
1035	NSP12	VGVLTLDNQDLNGNW	0	0	0	0	0	0	0	0	0	0	0	0	0	0	0	0	0	0	1954.5	0	0	0	0	0	0	0	0	0
1036	NSP12	VLTLDNQDLNGNWYD	0	0	0	0	0	0	0	0	0	0	0	0	0	0	0	720	0	601	3377	0	0	0	0	0	0	617	0	575
1037	NSP12	DNQDLNGNWYDFGDF	872	0	0	890	0	1007	0	708	0	0	0	0	0	1222.5	0	0	0	0	4627	512.5	622.5	0	0	0	0	0	0	1508
1038	NSP12	TPGSGVPVVDSYYSL	0	0	0	0	0	0	0	0	0	0	0	0	0	0	0	3779.5	0	0	0	0	0	0	906.5	0	0	0	0	0
1039	NSP12	GVPVVDSYYSLLMPI	0	0	0	0	0	1923.5	0	0	0	0	0	0	0	0	0	1038.5	0	0	0	0	0	0	0	0	0	0	0	0
1040	NSP12	PVVDSYYSLLMPILT	0	0	0	0	0	0	0	510	0	0	0	0	0	0	646	837.5	0	550	0	0	0	0	515	0	0	0	0	0
1041	NSP12	LLMPILTLTRALTAE	0	0	0	0	0	0	0	556.5	0	0	0	0	0	0	847.5	0	0	0	0	0	0	0	0	0	0	0	0	0
1042	NSP12	MPILTLTRALTAESH	0	0	0	0	0	0	0	1312	0	0	0	0	0	0	616.5	851	0	0	0	0	0	0	0	0	0	0	0	0
1043	NSP12	ILTLTRALTAESHVD	0	0	0	0	0	0	0	982.5	0	0	0	0	0	0	0	1086	0	0	0	0	0	0	0	0	0	0	0	0
1044	NSP12	TLTRALTAESHVDTD	0	0	0	0	0	0	0	722	0	0	0	0	0	0	0	1165	0	2351	0	0	0	0	0	0	0	0	0	0
1045	NSP12	TRALTAESHVDTDLT	0	0	0	0	0	0	0	1133	0	0	0	0	0	0	0	567.5	0	0	0	0	0	0	0	0	0	0	0	0
1046	NSP12	ALTAESHVDTDLTKP	0	0	0	0	0	682	0	0	0	0	0	0	0	0	723	0	0	0	4716	0	1602	0	0	0	0	0	0	0
1047	NSP12	TAESHVDTDLTKPYI	0	0	0	0	556.5	1418	0	0	529.5	0	0	0	0	0	0	840	0	0	3042.5	0	0	620.5	0	0	0	0	0	0
1048	NSP12	ESHVDTDLTKPYIKW	0	0	0	0	0	0	0	565	0	0	579	0	0	0	744.5	0	0	2606.5	0	0	0	747.5	0	0	1379.5	0	0	0
1049	NSP12	HVDTDLTKPYIKWDL	0	0	0	0	0	904	0	0	0	0	0	0	0	0	0	0	0	0	0	0	0	0	0	0	0	0	0	0
1050	NSP12	PYIKWDLLKYDFTEE	0	0	1162	0	2156.5	1091	0	0	0	817.5	0	0	0	0	0	0	1292	0	0	0	0	0	0	802	0	757.5	0	0
1051	NSP12	IKWDLLKYDFTEERL	0	0	0	0	0	0	0	0	0	0	0	0	0	0	0	0	0	0	1034.5	0	0	0	0	0	0	0	0	0
1052	NSP12	KYDFTEERLKLFDRY	0	0	0	0	0	0	0	0	0	0	0	0	0	0	0	0	0	0	1757.5	0	0	0	0	0	0	0	0	0
1053	NSP12	TEERLKLFDRYFKYW	0	0	0	0	0	0	0	0	0	0	0	0	0	0	0	0	0	0	0	0	0	546	0	0	0	0	0	0
1054	NSP12	ERLKLFDRYFKYWDQ	0	0	0	0	0	0	0	0	0	0	0	0	0	0	0	0	0	0	0	0	0	0	0	0	556	0	0	0
1055	NSP12	LKLFDRYFKYWDQTY	0	0	0	0	0	0	0	0	0	0	0	0	0	0	0	0	0	0	584	0	0	0	0	0	0	0	0	0
1056	NSP12	WDQTYHPNCVNCLDD	0	0	0	0	0	0	0	0	0	0	0	0	0	0	0	0	0	0	0	0	0	0	0	0	0	744	0	0
1057	NSP12	CVNCLDDRCILHCAN	0	0	0	0	577.5	0	0	0	0	0	0	0	0	0	0	0	0	0	0	0	0	0	0	0	0	0	0	0
1058	NSP12	NCLDDRCILHCANFN	0	0	0	0	0	0	0	0	0	0	0	0	0	0	0	0	0	0	1145.5	0	0	0	0	0	0	0	0	0
1059	NSP12	LDDRCILHCANFNVL	0	0	0	0	0	0	0	0	0	0	0	0	0	0	0	0	0	0	664	0	0	0	0	0	0	0	0	0
1060	NSP12	LFSTVFPPTSFGPLV	0	0	0	0	0	803	0	0	0	0	0	0	0	0	0	0	0	0	0	0	0	0	0	0	0	0	0	0
1061	NSP12	STVFPPTSFGPLVRK	0	0	0	0	0	615	0	0	0	0	0	0	0	0	0	0	0	0	0	0	0	0	0	0	0	0	0	0
1062	NSP12	PPTSFGPLVRKIFVD	0	0	0	0	0	0	0	0	577.5	0	0	0	0	0	0	731.5	0	0	0	0	0	0	0	0	0	0	0	0
1063	NSP12	FGPLVRKIFVDGVPF	0	0	0	0	0	1195	0	0	0	0	0	0	0	0	0	0	0	0	963	0	0	0	0	0	0	0	0	0
1064	NSP12	PLVRKIFVDGVPFVV	0	0	0	0	0	0	0	0	0	0	0	0	0	0	0	0	0	1697.5	0	0	0	0	0	0	0	0	0	0
1065	NSP12	FVDGVPFVVSTGYHF	0	0	0	0	0	579	0	0	0	0	0	0	0	0	0	0	0	0	1571	0	0	0	0	0	0	0	0	0
1066	NSP12	DGVPFVVSTGYHFRE	0	0	0	0	0	829	0	0	0	0	0	0	0	0	0	0	0	0	0	534.5	0	0	0	0	0	0	830	0
1067	NSP12	VSTGYHFRELGVVHN	0	0	0	0	0	0	0	0	0	0	0	0	0	0	0	719	0	0	0	0	0	0	0	0	0	0	0	0
1068	NSP12	TGYHFRELGVVHNQD	0	0	0	0	0	0	0	0	676	0	0	0	0	0	0	606	0	0	0	0	0	0	0	0	0	0	0	0
1069	NSP12	YHFRELGVVHNQDVN	0	0	0	0	0	517	0	0	1887	0	0	0	0	0	0	966	0	0	0	0	0	0	0	0	0	0	0	0
1070	NSP12	FRELGVVHNQDVNLH	0	0	0	0	0	890	0	0	1206.5	0	0	0	0	0	0	0	0	0	0	0	0	0	0	0	0	0	0	0
1071	NSP12	VHNQDVNLHSSRLSF	0	0	0	0	0	0	0	0	0	0	0	0	0	0	0	0	0	0	803.5	0	0	0	0	0	0	0	0	0
1072	NSP12	NLHSSRLSFKELLVY	0	0	0	0	0	0	0	0	0	0	0	0	0	0	0	0	0	577	1129	0	0	0	0	0	0	0	0	0
1073	NSP12	ELLVYAADPAMHAAS	0	0	0	0	0	0	0	0	0	0	0	0	0	0	0	0	0	941	0	0	0	0	0	0	0	0	0	0
1074	NSP12	LVYAADPAMHAASGN	0	0	0	0	0	0	0	0	0	0	0	0	0	0	0	0	0	0	2950	0	0	0	0	0	0	0	0	0
1075	NSP12	ADPAMHAASGNLLLD	0	0	0	0	0	0	0	620	0	0	0	0	0	0	0	0	0	0	0	0	0	0	0	0	0	0	0	0
1076	NSP12	TCFSVAALTNNVAFQ	0	0	0	0	0	0	0	0	1658.5	0	0	0	0	0	0	2695	0	0	0	0	0	0	0	0	0	0	0	0
1077	NSP12	AFQTVKPGNFNKDFY	0	0	0	0	0	0	0	0	0	0	0	0	0	0	0	0	0	0	1391	0	0	0	0	0	0	0	0	0
1078	NSP12	QTVKPGNFNKDFYDF	0	0	0	0	0	0	0	500	0	0	0	0	0	0	0	0	0	834.5	3041.5	0	0	0	0	0	0	597	0	0
1079	NSP12	PGNFNKDFYDFAVSK	0	0	0	0	0	0	0	1411	0	0	0	0	0	0	0	0	0	0	0	0	0	0	0	0	0	0	0	0
1080	NSP12	NKDFYDFAVSKGFFK	0	0	0	0	0	0	0	0	0	0	0	0	0	0	0	0	0	0	1189	0	0	0	0	0	0	0	0	0
1081	NSP12	YDFAVSKGFFKEGSS	0	0	0	0	0	0	0	3702	0	0	0	0	0	0	818	0	0	0	0	0	0	629	0	0	0	0	0	0
1082	NSP12	FAVSKGFFKEGSSVE	0	0	0	0	0	0	0	0	0	0	0	0	0	0	0	0	0	0	0	3228.5	0	0	0	0	0	0	0	0
1083	NSP12	FFKEGSSVELKHFFF	0	0	0	0	0	0	0	0	0	0	0	0	0	0	0	0	0	0	1543	0	0	0	0	0	0	0	0	0
1084	NSP12	SVELKHFFFAQDGNA	0	0	0	0	0	0	0	0	0	0	0	0	0	0	0	754	0	0	0	0	0	0	0	0	0	0	0	0
1085	NSP12	ELKHFFFAQDGNAAI	0	0	0	0	0	0	0	0	0	0	0	0	0	0	0	0	0	951	0	0	0	0	0	0	658	0	0	0
1086	NSP12	FFFAQDGNAAISDYD	0	0	0	0	555.5	1007.5	0	1404	648.5	0	0	0	0	0	883.5	845	857.5	1273	2017.5	0	568	0	0	550	0	549.5	0	946
1087	NSP12	FAQDGNAAISDYDYY	798	672	0	672	1032	1631	627.5	1476.5	1169	0	0	930.5	0	1210.5	1647.5	1271	1280	2215	11017.5	624	994.5	912	801	847	572	1466.5	672	2384
1088	NSP12	QDGNAAISDYDYYRY	0	514	0	0	532	999	0	658.5	530	0	0	0	0	504	1010	596.5	1066	1086.5	5859.5	0	0	0	0	0	0	1018.5	0	1140
1089	NSP12	GNAAISDYDYYRYNL	0	0	0	0	0	0	0	0	0	0	0	0	0	0	0	0	0	0	1018.5	0	0	0	0	0	0	0	0	0
1090	NSP12	ISDYDYYRYNLPTMC	0	0	0	0	0	898	0	0	0	0	0	0	0	0	0	0	0	0	0	0	0	0	0	0	0	0	0	0
1091	NSP12	DYDYYRYNLPTMCDI	0	0	0	0	0	0	0	0	0	0	0	0	0	0	0	0	0	558	0	0	0	0	0	0	0	770.5	0	0
1092	NSP12	LPTMCDIRQLLFVVE	0	0	0	0	0	0	0	0	0	0	0	0	0	0	0	0	0	961.5	0	1855	0	0	0	0	0	0	0	0
1093	NSP12	TMCDIRQLLFVVEVV	0	0	0	0	0	0	0	0	0	0	0	0	0	0	0	0	0	1849.5	0	0	0	0	0	0	0	0	0	0
1094	NSP12	CDIRQLLFVVEVVDK	0	0	0	0	0	0	0	0	0	0	0	0	0	0	0	0	0	1085.5	0	0	625.5	0	0	0	0	0	0	0
1095	NSP12	IRQLLFVVEVVDKYF	0	0	0	0	0	0	0	0	0	0	0	0	0	0	0	0	0	1385	0	0	0	0	0	0	0	0	0	0
1096	NSP12	LFVVEVVDKYFDCYD	0	0	0	0	0	576.5	0	629	0	0	0	0	0	880	0	1141	0	937	2861.5	0	532	0	0	737	0	696	0	1035
1097	NSP12	EVVDKYFDCYDGGCI	0	0	0	0	0	0	0	540.5	0	0	0	0	0	0	0	0	0	0	0	0	0	0	0	0	513	0	0	0
1098	NSP12	CYDGGCINANQVIVN	0	0	0	0	0	0	0	0	2690	0	0	0	0	0	0	738.5	0	0	0	0	0	0	0	0	0	0	0	0
1099	NSP12	AGFPFNKWGKARLYY	0	0	0	0	0	0	0	0	0	0	0	0	0	0	0	0	0	0	1310.5	0	0	0	0	0	0	0	0	0
1100	NSP12	KWGKARLYYDSMSYE	0	0	0	544.5	0	0	0	0	1744	0	0	0	561	0	0	3623	0	0	541	0	0	0	1636	0	0	0	521	0
1101	NSP12	GKARLYYDSMSYEDQ	0	0	0	0	0	558	0	0	0	0	0	0	0	0	0	0	0	0	1801	0	0	0	0	0	0	0	0	0
1102	NSP12	ARLYYDSMSYEDQDA	0	0	0	0	0	0	0	0	0	0	0	0	0	0	0	0	623	1061	0	0	0	0	0	0	0	666	0	0
1103	NSP12	LYYDSMSYEDQDALF	0	0	0	0	0	585	0	780	0	0	0	0	0	0	575	0	0	0	3609	0	0	507.5	0	570	0	1292	0	0
1104	NSP12	YDSMSYEDQDALFAY	0	0	0	0	0	1391	0	710	0	0	0	0	0	0	0	0	0	0	4570	0	0	501	0	0	0	1102	0	0
1105	NSP12	EDQDALFAYTKRNVI	0	0	0	0	0	0	0	1100	0	0	0	0	0	0	962	0	0	2129	0	0	0	839.5	0	0	1299.5	0	0	0
1106	NSP12	TITQMNLKYAISAKN	0	0	0	0	0	593	0	0	1070	0	0	0	0	0	0	1827.5	0	0	0	0	0	0	0	0	0	0	0	0
1107	NSP12	TQMNLKYAISAKNRA	0	0	0	0	0	0	0	0	0	0	0	0	0	0	0	0	0	0	0	0	0	511.5	0	0	0	0	0	0
1108	NSP12	ISAKNRARTVAGVSI	0	0	0	0	0	0	0	0	692.5	0	0	0	0	0	0	1643	0	0	0	0	0	0	0	0	0	0	0	0
1109	NSP12	ARTVAGVSICSTMTN	0	0	0	0	0	0	0	0	707	0	0	0	0	0	0	0	0	0	0	0	0	0	0	0	0	0	0	0
1110	NSP12	AATRGATVVIGTSKF	0	0	0	0	0	523.5	0	0	0	0	0	0	0	0	0	0	0	0	5884	0	0	0	0	0	0	0	0	0
1111	NSP12	TVVIGTSKFYGGWHN	0	0	0	0	0	704.5	0	0	0	0	0	0	0	0	0	0	0	0	0	0	0	0	0	0	0	0	0	0
1112	NSP12	GGWHNMLKTVYSDVE	0	0	0	582	0	0	0	0	0	0	0	0	0	0	0	0	0	0	0	3501	0	0	0	0	0	0	0	0
1113	NSP12	TVYSDVENPHLMGWD	0	0	0	0	640	1133	0	0	0	0	0	0	0	0	0	612.5	0	0	0	0	599.5	0	0	0	0	0	0	0
1114	NSP12	YSDVENPHLMGWDYP	0	0	0	0	0	571	0	0	0	0	0	0	0	0	0	0	0	0	2734.5	0	1038	0	0	0	0	0	0	0
1115	NSP12	DVENPHLMGWDYPKC	0	0	0	0	0	0	0	0	0	0	0	0	0	0	0	0	0	0	1209	0	0	0	0	0	0	0	0	0
1116	NSP12	PKCDRAMPNMLRIMA	0	0	0	0	0	0	0	0	0	0	0	0	0	0	0	631	0	0	0	0	0	0	0	0	0	0	0	0
1117	NSP12	CDRAMPNMLRIMASL	0	0	0	0	0	0	0	0	0	0	0	0	0	0	0	4731	0	0	0	0	0	0	1542	0	0	0	0	0
1118	NSP12	RAMPNMLRIMASLVL	0	0	0	0	0	0	0	0	0	0	0	0	0	0	0	3116.5	0	0	0	0	0	0	869	0	0	0	0	0
1119	NSP12	MPNMLRIMASLVLAR	0	0	0	0	0	1859.5	0	0	577.5	0	0	0	0	0	0	2652	0	0	0	0	0	0	1760	0	0	0	0	0
1120	NSP12	NMLRIMASLVLARKH	0	0	0	0	0	0	0	0	0	0	0	0	0	0	0	1117.5	0	0	0	0	0	0	0	0	0	0	0	0
1121	NSP12	RKHTTCCSLSHRFYR	0	0	0	0	0	0	0	0	0	0	0	0	0	0	0	0	0	0	4205	0	0	0	0	0	0	0	0	0
1122	NSP12	TCCSLSHRFYRLANE	0	0	0	0	0	0	0	0	0	0	0	0	945	0	0	510.5	0	0	0	894	0	0	0	0	0	0	1620.5	0
1123	NSP12	RLANECAQVLSEMVM	0	0	0	0	0	0	0	0	1325	0	0	0	0	0	0	843.5	0	0	0	0	0	0	0	0	0	0	0	0
1124	NSP12	ECAQVLSEMVMCGGS	0	0	0	0	0	0	0	0	0	0	0	0	0	0	0	0	0	558	0	0	0	0	0	0	624	0	0	0
1125	NSP12	AQVLSEMVMCGGSLY	0	0	0	0	0	0	0	0	0	0	0	0	0	0	0	0	0	0	1083	0	0	0	0	0	0	0	0	0
1126	NSP12	YVKPGGTSSGDATTA	0	0	0	0	0	0	0	0	636	0	0	0	0	0	0	0	0	0	0	0	0	0	0	0	0	0	0	0
1127	NSP12	ANSVFNICQAVTANV	0	0	0	0	676	0	0	0	0	0	0	0	0	0	0	0	0	0	0	514.5	0	0	0	0	0	0	0	0
1128	NSP12	SVFNICQAVTANVNA	0	0	0	0	0	0	0	0	0	0	0	0	0	0	0	516	0	0	0	0	0	0	0	0	0	0	0	0
1129	NSP12	ANVNALLSTDGNKIA	0	0	0	0	577	0	0	0	0	0	0	0	0	0	0	0	0	0	0	0	0	0	0	0	0	0	0	0
1130	NSP12	VNALLSTDGNKIADK	0	0	0	0	0	0	0	0	0	0	0	0	0	0	0	0	0	0	5343	0	0	0	0	0	0	0	0	0
1131	NSP12	ALLSTDGNKIADKYV	0	0	0	0	0	0	0	0	0	0	0	0	0	0	0	0	0	0	4420.5	0	0	0	0	0	0	0	0	0
1132	NSP12	LSTDGNKIADKYVRN	0	0	0	0	0	689	0	0	0	0	0	0	0	0	0	0	0	0	0	0	0	0	0	0	0	0	0	0
1133	NSP12	TDGNKIADKYVRNLQ	0	0	0	0	0	0	0	0	641	0	0	0	0	0	0	568.5	0	0	0	0	0	0	0	0	0	0	0	0
1134	NSP12	KIADKYVRNLQHRLY	0	0	0	0	0	0	0	0	0	0	0	0	0	0	0	0	0	0	1062	0	0	0	0	0	0	0	0	0
1135	NSP12	ADKYVRNLQHRLYEC	0	0	0	0	0	0	0	0	0	0	0	0	0	0	0	0	0	0	2580	0	0	0	0	0	0	0	0	0
1136	NSP12	KYVRNLQHRLYECLY	0	0	0	0	0	0	0	0	0	0	0	0	0	0	0	0	0	0	3935	0	0	0	0	0	0	0	0	0
1137	NSP12	VRNLQHRLYECLYRN	0	0	0	0	0	0	0	0	0	0	0	0	0	0	0	0	0	0	1165.5	0	0	0	0	0	0	0	0	0
1138	NSP12	NLQHRLYECLYRNRD	0	0	0	0	0	0	0	0	609.5	0	0	0	0	0	0	635.5	0	0	0	0	0	0	0	0	0	0	0	0
1139	NSP12	QHRLYECLYRNRDVD	0	0	0	0	0	0	0	0	0	0	0	0	0	0	0	590.5	942.5	1994	0	0	0	0	0	0	0	0	0	0
1140	NSP12	RLYECLYRNRDVDTD	0	0	0	0	0	0	0	0	894.5	0	0	0	0	0	0	1191.5	2226	1905.5	0	0	0	0	0	0	0	0	0	0
1141	NSP12	YECLYRNRDVDTDFV	0	0	0	0	0	0	0	0	0	0	0	0	0	0	0	0	911	0	0	0	0	0	0	0	0	0	0	0
1142	NSP12	CLYRNRDVDTDFVNE	0	0	0	0	0	0	0	0	0	0	0	0	787	0	0	1283.5	975.5	0	0	1453	0	0	0	0	0	0	1816	0
1143	NSP12	YRNRDVDTDFVNEFY	0	0	0	0	0	0	0	0	0	0	0	0	0	0	0	807.5	736.5	1273	4421	0	0	0	0	0	0	0	0	699.5
1144	NSP12	NRDVDTDFVNEFYAY	0	0	0	0	0	0	0	0	0	0	0	0	0	0	0	0	0	749.5	5751.5	0	0	0	0	0	0	0	0	0
1145	NSP12	DVDTDFVNEFYAYLR	0	0	0	592.5	0	0	0	0	0	0	0	0	0	0	0	0	0	0	0	0	0	0	0	0	0	0	0	0
1146	NSP12	DTDFVNEFYAYLRKH	0	0	0	723.5	0	0	0	0	0	0	0	0	0	0	0	0	0	0	0	0	0	0	0	0	0	0	0	0
1147	NSP12	VNEFYAYLRKHFSMM	0	0	0	0	516.5	0	0	0	0	0	0	0	0	0	0	0	0	0	0	0	0	0	0	0	0	0	0	0
1148	NSP12	EFYAYLRKHFSMMIL	0	0	0	0	0	0	0	0	2746	0	0	0	0	0	0	0	0	0	0	0	0	0	0	0	0	0	0	0
1149	NSP12	SIKNFKSVLYYQNNV	0	0	0	0	0	0	0	0	0	0	0	0	0	0	0	0	0	0	1939.5	0	0	0	0	0	0	0	0	0
1150	NSP12	YQNNVFMSEAKCWTE	0	0	0	0	0	0	0	0	0	0	0	0	521	0	0	0	0	0	0	0	0	0	0	0	0	0	769	0
1151	NSP12	EAKCWTETDLTKGPH	0	0	0	0	0	1186.5	0	0	0	0	0	0	0	0	0	0	0	1447.5	0	0	0	519	0	0	953.5	0	0	0
1152	NSP12	KCWTETDLTKGPHEF	0	0	0	0	0	979	0	0	0	0	0	0	0	0	0	0	0	0	778	0	0	0	0	0	0	603.5	0	0
1153	NSP12	ETDLTKGPHEFCSQH	0	0	0	0	0	0	0	582.5	0	0	602.5	0	0	0	574.5	0	0	2742	0	0	0	739	0	0	1148	0	0	0
1154	NSP12	GPHEFCSQHTMLVKQ	0	0	0	0	0	1751.5	0	0	0	0	0	0	0	0	0	0	0	0	0	0	0	0	0	0	0	0	0	0
1155	NSP12	FCSQHTMLVKQGDDY	0	0	0	0	0	0	0	0	0	0	0	0	0	0	0	0	0	801.5	0	0	0	0	0	0	0	0	0	0
1156	NSP12	SQHTMLVKQGDDYVY	0	0	0	0	0	0	0	0	0	0	0	0	0	0	0	0	0	0	942.5	0	0	0	0	0	0	0	0	0
1157	NSP12	MLVKQGDDYVYLPYP	0	0	0	0	0	0	0	0	0	0	0	0	0	0	0	786	0	0	0	0	0	0	0	0	0	0	0	0
1158	NSP12	VKQGDDYVYLPYPDP	0	0	0	0	0	815	0	0	0	0	0	0	0	0	0	1613	0	0	0	0	0	0	0	0	0	0	0	0
1159	NSP12	QGDDYVYLPYPDPSR	0	0	0	0	0	757.5	0	0	0	0	0	0	0	0	699.5	1016.5	0	0	0	0	0	0	0	0	0	0	0	0
1160	NSP12	DDYVYLPYPDPSRIL	664	0	0	0	0	0	0	0	0	0	0	0	0	0	0	0	0	548	0	502	0	0	0	0	0	0	0	0
1161	NSP12	PYPDPSRILGAGCFV	0	0	0	0	0	3253	0	0	839	0	0	0	0	0	0	2827	0	0	1290	0	0	0	736.5	0	0	0	0	0
1162	NSP12	PDPSRILGAGCFVDD	0	0	0	0	0	538	0	505	0	0	0	0	0	0	0	976	0	513.5	0	0	0	0	0	0	0	735	0	0
1163	NSP12	PSRILGAGCFVDDIV	0	0	0	0	0	0	0	0	0	0	0	0	0	0	0	0	0	548.5	0	0	0	0	0	0	0	0	0	0
1164	NSP12	VDDIVKTDGTLMIER	0	0	0	0	1352.5	0	0	0	0	0	0	0	0	0	0	1739.5	0	0	0	0	0	0	0	0	0	0	0	0
1165	NSP12	TDGTLMIERFVSLAI	0	0	0	0	0	877	0	0	638.5	0	0	0	0	0	0	788	0	0	0	0	0	0	838.5	0	0	0	0	0
1166	NSP12	LMIERFVSLAIDAYP	0	0	0	0	0	0	0	0	0	0	0	0	0	0	0	863	0	0	0	0	500	0	0	0	0	0	0	0
1167	NSP12	AYPLTKHPNQEYADV	0	0	0	0	0	712	0	0	0	0	0	0	0	0	0	0	0	0	0	0	0	0	0	0	0	0	0	0
1168	NSP12	TKHPNQEYADVFHLY	0	0	0	0	0	0	0	0	0	0	0	0	0	0	0	0	0	0	1257.5	0	0	0	0	0	0	0	0	0
1169	NSP12	VFHLYLQYIRKLHDE	0	0	0	0	0	0	0	0	0	0	0	0	0	0	0	0	0	0	0	693	0	0	0	0	0	0	0	0
1170	NSP12	IRKLHDELTGHMLDM	0	0	0	0	988	0	0	0	0	0	0	0	0	0	0	0	0	0	0	0	0	0	0	0	0	0	0	0
1171	NSP12	KLHDELTGHMLDMYS	0	0	0	0	604	0	0	0	0	0	0	0	0	0	0	0	0	0	0	0	0	0	0	0	0	0	0	0
1172	NSP12	HDELTGHMLDMYSVM	0	0	0	0	1429.5	0	0	0	0	0	0	0	0	0	0	0	0	0	0	0	0	0	0	0	0	0	0	0
1173	NSP12	ELTGHMLDMYSVMLT	0	0	0	0	886	0	0	0	0	0	0	0	0	0	0	0	0	871.5	0	0	0	0	0	0	0	0	0	0
1174	NSP12	TGHMLDMYSVMLTND	0	0	0	0	1075.5	0	0	0	0	0	0	0	0	0	0	0	0	0	838	0	0	0	0	0	0	0	0	0
1175	NSP12	HMLDMYSVMLTNDNT	0	0	0	0	680.5	0	0	0	0	0	0	0	0	0	0	0	0	0	0	0	0	0	0	0	0	0	0	0
1176	NSP12	MYSVMLTNDNTSRYW	0	0	0	0	0	0	0	0	0	0	0	0	0	0	0	0	0	0	986	0	0	0	0	0	0	0	0	0
1177	NSP12	SVMLTNDNTSRYWEP	0	0	0	0	0	0	0	0	0	0	0	0	0	0	0	0	0	735.5	0	0	0	0	0	0	0	0	0	0
1178	NSP12	MLTNDNTSRYWEPEF	0	723.5	0	0	0	933	0	0	0	0	0	0	0	0	0	1057	0	1179.5	2123	0	0	0	0	515.5	0	903	0	0
1179	NSP12	TNDNTSRYWEPEFYE	544	746	1055	1714.5	1106	2314	0	973	716	0	0	722.5	1045.5	1005	1338	2159.5	927.5	1892.5	6731	1006	894	1144.5	589.5	1339.5	0	2438	1593	725
1180	NSP12	DNTSRYWEPEFYEAM	578.5	0	582.5	577	536	2590	0	0	0	0	0	0	0	0	0	679.5	0	936	509	0	0	0	0	0	0	1124.5	0	0
1181	NSP12	TSRYWEPEFYEAMYT	0	0	0	0	727	991.5	0	0	635	0	0	0	0	0	0	936.5	0	876.5	1527	0	0	0	575	0	0	1346.5	0	0
1182	NSP12	RYWEPEFYEAMYTPH	0	0	0	654.5	0	0	0	0	684	0	0	0	0	0	0	810	0	842	1294.5	0	0	0	0	0	0	658.5	0	0
1183	NSP12	WEPEFYEAMYTPHTV	0	0	0	0	583.5	0	0	0	0	0	0	0	0	0	0	0	0	0	0	0	0	0	0	0	0	544.5	0	0
1184	NSP13	EAMYTPHTVLQAVGA	0	0	0	0	0	0	0	0	0	0	0	0	0	0	525	0	0	1377.5	0	0	0	0	0	0	721.5	0	0	0
1185	NSP13	TPHTVLQAVGACVLC	0	0	0	0	0	0	0	0	5331	0	0	0	0	0	0	7548.5	0	0	739	0	0	0	1634	0	0	0	0	0
1186	NSP13	CNSQTSLRCGACIRR	0	0	0	0	0	0	0	0	0	0	0	0	0	0	0	0	0	0	1532	0	0	0	0	0	0	0	0	0
1187	NSP13	SQTSLRCGACIRRPF	0	0	0	0	0	0	834.5	0	0	0	0	0	0	0	0	0	0	0	1655	0	0	0	0	0	0	0	0	0
1188	NSP13	TSLRCGACIRRPFLC	0	0	0	0	0	0	0	0	0	0	0	0	0	0	0	0	0	0	519	0	0	0	0	0	0	0	0	0
1189	NSP13	VISTSHKLVLSVNPY	0	0	0	0	0	0	0	0	847	0	0	0	0	0	0	858	0	0	0	0	0	0	0	0	0	0	0	0
1190	NSP13	VLSVNPYVCNAPGCD	0	0	0	0	0	705	0	0	0	0	0	0	0	0	0	0	0	0	0	0	0	0	0	0	0	0	0	0
1191	NSP13	GCDVTDVTQLYLGGM	0	0	0	0	0	547	0	0	0	0	0	0	0	0	0	0	0	0	0	0	0	0	0	0	0	0	0	0
1192	NSP13	DVTDVTQLYLGGMSY	0	0	0	0	0	0	0	0	5992.5	0	0	0	0	0	0	5083.5	0	0	0	0	0	0	851	0	0	0	0	0
1193	NSP13	TDVTQLYLGGMSYYC	0	0	0	0	0	0	0	0	781	0	0	0	0	0	0	619	0	0	1622.5	0	0	0	0	0	0	0	0	0
1194	NSP13	MSYYCKSHKPPISFP	0	0	0	0	0	0	0	0	1430	0	0	0	0	0	0	612.5	0	0	0	0	0	0	0	0	0	0	0	0
1195	NSP13	VGSDNVTDFNAIATC	0	0	0	0	0	0	0	0	0	0	0	0	0	0	0	0	0	0	0	0	0	0	613	0	0	0	0	0
1196	NSP13	SDNVTDFNAIATCDW	0	0	0	0	0	0	0	0	0	0	0	0	0	0	0	0	0	0	878.5	0	0	0	0	0	0	0	0	0
1197	NSP13	NVTDFNAIATCDWTN	0	0	0	0	0	0	0	0	745.5	0	0	0	0	0	0	3450	0	0	0	0	0	0	894.5	0	0	0	0	0
1198	NSP13	TDFNAIATCDWTNAG	0	0	0	0	0	0	0	0	0	0	0	0	0	0	0	0	0	0	0	0	0	0	772	0	0	0	0	0
1199	NSP13	ATCDWTNAGDYILAN	0	0	0	0	0	0	0	550.5	0	0	0	0	0	0	0	0	0	0	0	0	0	0	0	0	0	0	0	0
1200	NSP13	ERLKLFAAETLKATE	0	0	0	0	0	0	0	0	0	0	0	0	0	0	0	0	0	879	0	0	0	0	0	0	781	0	645	0
1201	NSP13	LKLFAAETLKATEET	0	0	0	0	0	0	0	1347.5	0	0	0	0	0	0	0	0	0	0	0	0	0	0	0	0	0	0	0	0
1202	NSP13	LFAAETLKATEETFK	0	0	0	0	0	0	0	0	0	0	0	0	0	0	0	0	0	0	1070.5	0	0	0	0	0	0	794.5	0	0
1203	NSP13	ETLKATEETFKLSYG	0	0	0	0	0	0	0	0	0	0	0	0	0	0	0	0	0	1677	0	0	0	0	0	0	815	0	0	0
1204	NSP13	ATEETFKLSYGIATV	0	0	0	0	0	0	0	0	864.5	0	0	0	0	0	0	649.5	0	0	0	0	0	0	0	0	0	0	0	0
1205	NSP13	EETFKLSYGIATVRE	0	0	643.5	0	0	0	0	3112	780	0	768	0	0	0	2714	1087.5	1171	4520	0	0	0	2798	0	1295	1919	687	632.5	0
1206	NSP13	SYGIATVREVLSDRE	0	0	0	0	0	0	0	0	0	0	0	0	0	0	0	0	0	0	0	0	0	0	0	0	0	0	537	0
1207	NSP13	VREVLSDRELHLSWE	0	0	0	0	0	0	0	0	0	0	0	0	955.5	0	0	530.5	535	611	0	629.5	0	0	0	0	0	767	898.5	0
1208	NSP13	EVLSDRELHLSWEVG	0	0	0	0	0	659.5	0	744	0	0	789	0	0	0	844	0	0	2486	0	0	0	0	0	0	1292	0	0	0
1209	NSP13	LSDRELHLSWEVGKP	0	0	0	0	0	0	0	0	0	0	0	0	0	0	0	0	1559.5	0	0	0	0	0	0	0	0	0	0	0
1210	NSP13	DRELHLSWEVGKPRP	576.5	0	0	0	641	0	0	0	0	0	0	0	0	0	0	0	0	0	0	0	0	0	0	0	0	0	0	0
1211	NSP13	ELHLSWEVGKPRPPL	0	0	0	0	0	0	0	0	0	0	0	0	0	0	544	0	0	2127	0	0	0	0	0	0	809	0	0	0
1212	NSP13	HLSWEVGKPRPPLNR	593	0	0	0	0	1529.5	0	0	0	0	0	0	0	0	0	0	0	0	1675	0	0	0	0	0	0	0	0	0
1213	NSP13	SWEVGKPRPPLNRNY	0	0	0	0	0	0	0	0	0	0	0	0	0	0	0	0	0	0	1352	0	0	0	0	0	0	0	0	0
1214	NSP13	EVGKPRPPLNRNYVF	0	0	0	0	0	0	0	0	0	0	0	0	0	0	0	0	0	1802	0	0	0	0	0	0	538.5	0	0	0
1215	NSP13	GKPRPPLNRNYVFTG	0	0	0	0	0	770	0	0	0	0	0	0	0	0	0	0	0	0	0	0	0	0	0	0	0	0	0	0
1216	NSP13	PRPPLNRNYVFTGYR	0	0	0	0	0	0	0	0	0	0	0	0	0	0	0	0	0	0	1737.5	0	0	0	0	0	0	0	0	0
1217	NSP13	RNYVFTGYRVTKNSK	0	0	0	0	0	0	0	0	0	0	0	0	0	0	0	0	0	4543	1194	0	0	0	0	0	0	0	0	0
1218	NSP13	GYRVTKNSKVQIGEY	0	0	0	0	0	615	0	0	0	0	0	0	0	0	0	0	0	0	0	0	0	0	0	0	0	0	0	0
1219	NSP13	QIGEYTFEKGDYGDA	0	0	0	0	0	0	0	0	0	0	0	0	0	0	0	0	0	535	0	0	0	0	0	0	0	0	0	0
1220	NSP13	GEYTFEKGDYGDAVV	0	0	0	0	0	674	0	0	0	0	0	0	0	0	0	0	0	0	0	0	0	0	0	0	0	0	0	0
1221	NSP13	YTFEKGDYGDAVVYR	0	0	0	0	0	0	0	0	0	0	0	0	0	0	0	0	0	0	1475.5	0	0	0	0	0	0	0	0	0
1222	NSP13	VYRGTTTYKLNVGDY	0	0	0	0	0	0	0	0	0	0	0	0	0	0	0	0	0	0	808	0	0	0	0	0	0	0	0	0
1223	NSP13	GDYFVLTSHTVMPLS	0	0	0	0	0	0	0	0	562.5	0	0	0	0	0	0	690	0	0	0	0	0	0	0	0	0	0	0	0
1224	NSP13	YFVLTSHTVMPLSAP	0	0	0	0	0	0	0	0	506	0	0	0	0	0	0	0	0	0	0	0	0	0	0	0	0	0	0	0
1225	NSP13	TSHTVMPLSAPTLVP	0	0	0	0	0	0	0	0	669	0	0	0	0	0	0	578	0	0	0	0	0	0	614	0	0	0	0	0
1226	NSP13	SAPTLVPQEHYVRIT	0	0	0	0	0	654	0	0	0	0	0	0	0	0	0	0	0	0	0	0	0	0	0	0	0	0	0	0
1227	NSP13	PQEHYVRITGLYPTL	0	0	0	798	0	0	0	0	0	0	0	0	0	0	642.5	0	0	0	0	0	0	0	0	0	0	0	0	0
1228	NSP13	EHYVRITGLYPTLNI	0	0	0	0	0	0	0	0	0	0	0	0	0	0	0	0	0	1459	0	0	0	0	0	0	592	0	0	0
1229	NSP13	RITGLYPTLNISDEF	0	0	0	0	0	744	0	514.5	640.5	0	0	0	0	0	827.5	1202.5	1482	0	1188	0	0	0	516	539	0	596	0	0
1230	NSP13	TGLYPTLNISDEFSS	0	0	0	0	0	643	0	0	0	0	0	0	0	0	0	622.5	0	0	0	0	0	0	0	0	0	0	0	0
1231	NSP13	LYPTLNISDEFSSNV	0	0	0	0	0	0	0	0	0	0	0	0	0	0	0	855.5	0	520	0	0	0	0	0	0	0	0	0	0
1232	NSP13	PTLNISDEFSSNVAN	0	0	0	0	715	915.5	0	0	1065	0	0	0	0	0	0	1490.5	0	1013	0	728	0	0	0	0	0	0	0	0
1233	NSP13	LNISDEFSSNVANYQ	0	0	0	0	0	0	0	0	1111	0	0	0	0	0	0	1513	0	0	0	0	0	0	553.5	0	0	0	0	0
1234	NSP13	ISDEFSSNVANYQKV	0	0	0	0	0	0	0	0	542	0	0	0	0	0	0	597	0	0	0	0	0	0	0	0	0	0	0	0
1235	NSP13	QKVGMQKYSTLQGPP	0	0	0	0	0	1873	0	0	0	0	0	0	0	0	0	0	0	0	0	0	0	0	0	0	0	0	0	0
1236	NSP13	VGMQKYSTLQGPPGT	0	0	0	0	0	1477	0	0	0	0	0	0	0	0	0	0	0	0	0	0	0	0	0	0	0	0	0	0
1237	NSP13	MQKYSTLQGPPGTGK	0	0	0	0	0	861.5	0	0	0	0	0	0	0	0	0	0	0	0	0	0	0	0	0	0	0	0	0	0
1238	NSP13	KYSTLQGPPGTGKSH	0	0	0	0	0	1708	0	0	0	0	0	0	0	0	0	0	0	0	0	0	0	0	0	0	0	0	0	0
1239	NSP13	GPPGTGKSHFAIGLA	0	0	0	0	0	2447.5	0	0	0	0	0	0	0	0	0	0	0	0	0	0	0	0	0	0	0	0	0	0
1240	NSP13	HFAIGLALYYPSARI	648.5	0	0	0	0	0	0	0	0	0	0	0	0	0	0	0	0	0	0	0	0	0	0	0	0	0	0	0
1241	NSP13	AIGLALYYPSARIVY	0	0	0	0	0	0	0	0	0	0	0	0	0	0	0	0	0	0	1180.5	0	0	0	0	0	0	0	0	0
1242	NSP13	VDALCEKALKYLPID	0	0	0	0	0	0	0	0	770	0	0	0	0	0	0	1281.5	0	0	0	0	766	0	0	0	0	0	0	0
1243	NSP13	PIDKCSRIIPARARV	0	0	0	0	0	0	0	0	0	0	0	0	0	0	0	780.5	0	0	0	0	0	0	0	0	0	0	0	0
1244	NSP13	DKCSRIIPARARVEC	0	0	0	0	0	0	0	0	0	0	0	0	0	0	0	1030	0	0	0	0	0	0	0	0	0	0	0	0
1245	NSP13	CSRIIPARARVECFD	0	0	0	0	0	0	0	0	0	0	0	0	0	0	0	813.5	0	0	921	0	0	0	0	0	0	0	0	0
1246	NSP13	VNALPETTADIVVFD	0	0	0	0	560.5	0	0	0	0	0	0	0	0	0	0	0	0	0	0	0	0	0	0	0	0	0	0	0
1247	NSP13	ALPETTADIVVFDEI	0	0	0	0	0	0	0	1122.5	0	0	0	0	0	0	0	0	625	0	0	0	0	0	0	0	0	0	0	0
1248	NSP13	PETTADIVVFDEISM	0	0	0	683	547	0	0	0	0	0	0	0	0	0	0	0	0	0	0	0	0	0	0	0	0	0	0	0
1249	NSP13	TTADIVVFDEISMAT	0	0	0	0	0	993	0	0	774	0	0	0	0	0	0	1670	0	0	0	0	0	0	1550.5	0	0	0	0	0
1250	NSP13	ADIVVFDEISMATNY	0	0	0	0	0	0	0	0	1295	0	0	0	0	0	0	1365	0	0	1447.5	0	0	0	747.5	0	0	0	0	0
1251	NSP13	IVVFDEISMATNYDL	0	0	0	0	0	0	0	0	0	0	0	0	0	0	0	0	0	0	0	0	0	0	873.5	0	0	0	0	0
1252	NSP13	DEISMATNYDLSVVN	617.5	0	0	0	0	533	0	0	929.5	0	0	0	0	0	0	0	0	0	0	0	0	0	0	0	0	0	0	0
1253	NSP13	ISMATNYDLSVVNAR	0	0	0	0	0	0	0	0	935	0	0	0	0	0	0	1515	0	0	0	0	0	0	817	0	0	0	0	0
1254	NSP13	YDLSVVNARLRAKHY	0	0	0	0	0	0	0	0	0	0	0	0	0	0	0	0	0	0	672.5	0	0	0	0	0	0	0	0	0
1255	NSP13	YIGDPAQLPAPRTLL	0	0	0	0	0	0	0	0	0	0	0	0	0	0	0	0	0	0	0	1063	0	0	0	0	0	0	0	0
1256	NSP13	GDPAQLPAPRTLLTK	0	0	0	0	0	667.5	0	0	0	0	0	0	0	0	0	0	0	0	0	0	0	0	0	0	0	0	0	0
1257	NSP13	PAPRTLLTKGTLEPE	0	0	0	0	0	0	0	0	0	0	0	0	0	0	0	0	0	0	0	843	0	0	0	0	0	0	0	0
1258	NSP13	PRTLLTKGTLEPEYF	0	0	0	0	0	0	0	0	0	0	0	0	0	0	0	0	0	0	3142	0	0	0	0	0	0	0	0	0
1259	NSP13	EPEYFNSVCRLMKTI	0	0	0	0	0	0	0	0	0	0	680	0	0	0	0	1089	0	2877	0	0	0	0	0	0	1712	0	0	0
1260	NSP13	FNSVCRLMKTIGPDM	0	0	0	0	1183	1697	0	0	0	0	0	0	0	0	0	0	0	1312	0	0	0	0	0	0	0	0	0	0
1261	NSP13	SVCRLMKTIGPDMFL	0	0	0	0	0	0	0	0	1210.5	0	0	0	0	0	0	1553	0	0	0	0	0	0	0	0	0	0	0	0
1262	NSP13	MFLGTCRRCPAEIVD	0	0	0	0	0	0	0	0	0	0	0	0	0	0	0	563	0	0	0	0	0	0	0	0	0	0	0	0
1263	NSP13	IVDTVSALVYDNKLK	0	0	0	0	0	0	0	0	0	0	0	0	0	0	0	0	0	0	8421	0	0	0	0	0	0	0	0	0
1264	NSP13	DTVSALVYDNKLKAH	0	0	0	0	0	0	0	0	0	0	0	0	0	0	0	0	0	0	1844	0	0	0	0	0	0	0	0	0
1265	NSP13	DKSAQCFKMFYKGVI	0	0	0	0	0	1117	0	0	0	0	0	0	0	0	0	0	0	0	0	0	0	0	0	0	0	0	0	0
1266	NSP13	SAQCFKMFYKGVITH	0	0	0	0	0	2790	0	0	0	0	0	0	0	0	0	0	0	0	0	0	0	0	0	0	0	0	0	0
1267	NSP13	SAINRPQIGVVREFL	0	0	0	0	0	0	0	0	0	0	0	0	0	0	0	0	0	0	2158.5	0	0	0	0	0	0	0	0	0
1268	NSP13	INRPQIGVVREFLTR	0	0	0	0	0	0	0	0	0	0	0	0	0	0	0	0	0	0	886	0	0	0	0	0	0	0	0	0
1269	NSP13	RNPAWRKAVFISPYN	0	0	0	0	0	0	0	0	606.5	0	0	0	0	0	0	1647	0	0	702.5	0	0	0	0	0	0	0	0	0
1270	NSP13	VFISPYNSQNAVASK	0	0	0	0	0	0	0	0	654	0	0	0	0	0	0	1069	0	0	0	0	0	0	0	0	0	0	0	0
1271	NSP13	ISPYNSQNAVASKIL	0	0	0	0	0	0	0	0	1165.5	0	0	0	0	0	0	1910	0	0	0	0	0	0	0	0	0	0	0	0
1272	NSP13	LPTQTVDSSQGSEYD	0	0	0	0	0	0	0	0	0	0	0	0	0	0	0	0	0	0	0	0	0	0	0	0	0	716	0	0
1273	NSP13	TQTVDSSQGSEYDYV	0	0	0	0	503	0	0	0	0	0	0	0	0	0	0	0	0	0	1244.5	0	0	0	0	0	0	1014.5	0	0
1274	NSP13	TVDSSQGSEYDYVIF	0	0	0	0	574	1036	0	0	0	0	0	0	0	0	0	0	673.5	1016	1952.5	0	0	0	0	0	0	0	0	0
1275	NSP13	DSSQGSEYDYVIFTQ	962	0	0	0	0	0	0	0	0	0	0	0	0	0	0	0	0	0	0	0	0	0	0	0	0	0	0	0
1276	NSP13	SQGSEYDYVIFTQTT	0	0	0	0	0	895.5	0	0	0	0	0	0	0	0	0	0	0	0	0	0	0	0	0	0	0	0	0	0
1277	NSP13	GSEYDYVIFTQTTET	0	0	0	0	0	0	0	1344	0	0	0	0	0	0	2200.5	0	0	0	0	0	0	0	0	0	0	0	0	0
1278	NSP13	EYDYVIFTQTTETAH	0	0	0	0	0	0	0	1366.5	0	0	0	0	0	0	1323	0	0	1671.5	0	0	0	655.5	0	0	1057.5	0	0	0
1279	NSP13	TAHSCNVNRFNVAIT	0	0	0	0	0	0	0	0	1787	0	0	0	0	0	0	2305	0	0	0	0	0	0	743.5	0	0	0	0	0
1280	NSP13	TRAKVGILCIMSDRD	0	0	0	0	0	676.5	0	0	539.5	0	0	0	0	0	0	758	0	1842	0	0	0	0	0	0	0	0	0	0
[truncated: 766 more rows]

## Sheet: IgA_Figure S3_Responders (%)
Supplementary Figure S3: longitudinal reactivity profile for IgG shown as % responders. For each peptide, the number of responders were counted (a response was defined as equal or greater than 500 FU) and presented in percentage for each patient cohort.
[truncated: 2,047 more rows]
